# Supplementary material for: Transcriptional maturation of the mouse auditory forebrain
Source: BMC Genomics. 2015 Aug 14;16(1):606. doi: 10.1186/s12864-015-1709-8 (PMC4536593; doi:10.1186/s12864-015-1709-8)
Supplement: Additional file 2: Table S1. — Population and quality control data for all A1 and MG samples obtained for total RNA sequencing. For each sample, the following information is provided: region of interest (ROI), age, sex, RNA integrity number (RIN), 28 s:18 s ratio, 260/280 ratio. Samples are arranged sequentially by an identifier that is used in all other tables. Table S2. Raw data quality control matrix. Contains information about the sequencing platform, total reads, and sample quality measures. Table S3. Quality control of alignments. For each sample, information about the sequencing platform and mapping details are listed. Table S4. Raw counts of all genes for the 48 samples sequenced. [file 12864_2015_1709_MOESM2_ESM.xlsx]

## Sheet: Table S1
Table S1: Population and quality control data for primary auditory cortex (A1) and medial geniculate (MG) samples used for total RNA sequencing (RNAseq)
Sample ID	Animal ID	Brain Region	Age	Sex	Volume	RIN	28s:18s	260/280	RNA type	Organism
2945-TAH-1	P7-F1-A1	A1	P7	F	100 ul	8.1	1.72	3.58	total	Mouse
2945-TAH-2	P14-F1-A1	A1	P14	F	100 ul	8.4	1.49	1.86	total	Mouse
2945-TAH-3	P14-M1-A1	A1	P14	M	100 ul	8.6	1.5	2.09	total	Mouse
2945-TAH-4	P21-M1-A1	A1	P21	M	100 ul	8.7	1.48	2.26	total	Mouse
2945-TAH-5	Ad-M1-A1	A1	ADULT	M	100 ul	7.7	1.54	1.73	total	Mouse
2945-TAH-6	P7-F1-MG	MG	P7	F	100 ul	9	1.54	2.08	total	Mouse
2945-TAH-7	P14-F1-MG	MG	P14	F	100 ul	7.9	1.6	3.09	total	Mouse
2945-TAH-8	P14-M1-MG	MG	P14	M	100 ul	8.1	1.54	2.93	total	Mouse
2945-TAH-9	P21-M1-MG	MG	P21	M	100 ul	7.8	1.4	5.63	total	Mouse
2945-TAH-10*	Ad-M1-MG	MG	ADULT	M	100 ul	7.8	0.98	-1.12	total	Mouse
2945-TAH-11	P7-F2-A1	A1	P7	F	100 ul	9.9	1.8	2.12	total	Mouse
2945-TAH-12	P7-M2-A1	A1	P7	M	100 ul	9.8	1.62	2.2	total	Mouse
2945-TAH-13	P14-F2-A1	A1	P14	F	100 ul	8.9	1.15	2.07	total	Mouse
2945-TAH-14	P14-M2-A1	A1	P14	M	100 ul	9.5	1.7	2.14	total	Mouse
2945-TAH-15	P21-F2-A1	A1	P21	F	100 ul	9.5	1.45	2.17	total	Mouse
2945-TAH-16	P21-M2-A1	A1	P21	M	100 ul	7.8	1.15	2.22	total	Mouse
2945-TAH-17	Ad-F2-A1	A1	ADULT	F	100 ul	7.8	1.11	2.22	total	Mouse
2945-TAH-18	Ad-M2-A1	A1	ADULT	M	100 ul	7	1.03	2.15	total	Mouse
2945-TAH-19	P7-F2-MG	MG	P7	F	100 ul	9.3	1.42	2.44	total	Mouse
2945-TAH-20	P7-M2-MG	MG	P7	M	100 ul	9.4	1.54	2.32	total	Mouse
2945-TAH-21	P14-F2-MG	MG	P14	F	100 ul	8.4	1.22	2.18	total	Mouse
2945-TAH-22	P14-M2-MG	MG	P14	M	100 ul	9.1	1.58	2.24	total	Mouse
2945-TAH-23	P21-F2-MG	MG	P21	F	100 ul	8.1	1.01	2.21	total	Mouse
2945-TAH-24	P21-M2-MG	MG	P21	M	100 ul	7.7	1.07	2.15	total	Mouse
2945-TAH-25	Ad-F2-MG	MG	ADULT	F	100 ul	7.5	1.25	2.58	total	Mouse
2945-TAH-26	Ad-M2-MG	MG	ADULT	M	100 ul	7.5	1.19	2.11	total	Mouse
2945-TAH-27	P7-F3-A1	A1	P7	F	100 ul	9.8	1.76	2.04	total	Mouse
2945-TAH-28	P7-M3-A1	A1	P7	M	100 ul	8.1	1.29	1.93	total	Mouse
2945-TAH-29	P14-F3-A1	A1	P14	F	100 ul	7	1.18	2.05	total	Mouse
2945-TAH-30	P14-M3-A1	A1	P14	M	100 ul	9.4	1.75	2.13	total	Mouse
2945-TAH-31	P21-F3-A1	A1	P21	F	100 ul	8	1.34	2.17	total	Mouse
2945-TAH-32	P21-M3-A1	A1	P21	M	100 ul	9	1.49	2.17	total	Mouse
2945-TAH-33	Ad-F3-A1	A1	ADULT	F	100 ul	7.8	1.27	2.47	total	Mouse
2945-TAH-34	Ad-M3-A1	A1	ADULT	M	100 ul	8.6	1.48	2.14	total	Mouse
2945-TAH-35	P7-F3-MG	MG	P7	F	100 ul	8.4	1.69	2.09	total	Mouse
2945-TAH-36	P7-M3-MG	MG	P7	M	100 ul	8.8	1.36	2.19	total	Mouse
2945-TAH-37	P14-F3-MG	MG	P14	F	100 ul	8.6	1.37	2.18	total	Mouse
2945-TAH-38	P14-M3-MG	MG	P14	M	100 ul	8.2	1.53	2.16	total	Mouse
2945-TAH-39	P21-F3-MG	MG	P21	F	100 ul	6.9	1.4	2.21	total	Mouse
2945-TAH-40	P21-M3-MG	MG	P21	M	100 ul	8.4	1.15	2.1	total	Mouse
2945-TAH-41	Ad-F3-MG	MG	ADULT	F	100 ul	7.2	1.15	1.8	total	Mouse
2945-TAH-42	Ad-M3-MG	MG	ADULT	M	100 ul	7.4	1	2.42	total	Mouse
2945-TAH-43	P7-M4-A1	A1	P7	M	100 ul	9.8	1.9	2.29	total	Mouse
2945-TAH-44	P21-F4-A1	A1	P21	F	100 ul	9.5	1.2	2.11	total	Mouse
2945-TAH-45	Ad-F4-A1	A1	ADULT	F	100 ul	8.2	1.5	2.09	total	Mouse
2945-TAH-46	P7-M4-MG	MG	P7	M	100 ul	9.4	1.34	2.31	total	Mouse
2945-TAH-47	P21-F4-MG	MG	P21	F	100 ul	8.7	1.08	2.33	total	Mouse
2945-TAH-48	Ad-F4-MG	MG	ADULT	F	100 ul	7.9	1.14	2.23	total	Mouse
*denotes samples with low read counts, and poor quality assessment. Samples 10 and 41 were, omitted from subsequent analyses.

## Sheet: Table S2
Table S2. Raw data quality control matrix
							Guanine-Cytosine
Sample	Instrument	RunNumber	Flowcell	Lane	TotalReads	Base Quality (BQ)	(GC) Content
2945-TAH-1_1	D3N96HQ1	238	C49ECACXX	1	33758512	37.7248	0.446534
2945-TAH-1_2	D3N96HQ1	238	C49ECACXX	1	33758512	35.9903	0.446995
2945-TAH-2_1	D3N96HQ1	238	C49ECACXX	1	32597743	37.7189	0.446926
2945-TAH-2_2	D3N96HQ1	238	C49ECACXX	1	32597743	35.8454	0.44782
2945-TAH-3_1	D3N96HQ1	240	H9W21ADXX	1	42751853	37.9773	0.452414
2945-TAH-3_2	D3N96HQ1	240	H9W21ADXX	1	42751853	36.9636	0.455329
2945-TAH-4_1	D3N96HQ1	238	C49ECACXX	1	29575703	37.7095	0.454174
2945-TAH-4_2	D3N96HQ1	238	C49ECACXX	1	29575703	35.7788	0.454965
2945-TAH-5_1	D3N96HQ1	240	H9W21ADXX	1	37402435	37.7878	0.459817
2945-TAH-5_2	D3N96HQ1	240	H9W21ADXX	1	37402435	36.3061	0.460506
2945-TAH-6_1	D3N96HQ1	238	C49ECACXX	1	29042740	37.6946	0.455676
2945-TAH-6_2	D3N96HQ1	238	C49ECACXX	1	29042740	35.8798	0.454989
2945-TAH-7_1	D3N96HQ1	238	C49ECACXX	2	36440832	37.6719	0.457957
2945-TAH-7_2	D3N96HQ1	238	C49ECACXX	2	36440832	36.4014	0.456183
2945-TAH-8_1	D3N96HQ1	238	C49ECACXX	2	31877415	37.6698	0.461558
2945-TAH-8_2	D3N96HQ1	238	C49ECACXX	2	31877415	36.0271	0.460123
2945-TAH-9_1	D3N96HQ1	238	C49ECACXX	2	36003588	37.6592	0.460355
2945-TAH-9_2	D3N96HQ1	238	C49ECACXX	2	36003588	36.2541	0.458626
2945-TAH-10_1	D3N96HQ1	238	C49ECACXX	2	473795	37.282	0.451518
2945-TAH-10_2	D3N96HQ1	238	C49ECACXX	2	473795	35.7146	0.451053
2945-TAH-11_1	D3N96HQ1	238	C49ECACXX	2	31249001	37.7349	0.458087
2945-TAH-11_2	D3N96HQ1	238	C49ECACXX	2	31249001	35.919	0.459447
2945-TAH-12_1	D3N96HQ1	238	C49ECACXX	2	30211689	37.6802	0.453684
2945-TAH-12_2	D3N96HQ1	238	C49ECACXX	2	30211689	35.8802	0.455309
2945-TAH-13_1	D3N96HQ1	238	C49ECACXX	3	30509576	37.5348	0.454202
2945-TAH-13_2	D3N96HQ1	238	C49ECACXX	3	30509576	36.1731	0.457093
2945-TAH-14_1	D3N96HQ1	238	C49ECACXX	3	30988939	37.5034	0.457347
2945-TAH-14_2	D3N96HQ1	238	C49ECACXX	3	30988939	35.9845	0.46101
2945-TAH-15_1	D3N96HQ1	238	C49ECACXX	3	30051268	37.1096	0.497035
2945-TAH-15_2	D3N96HQ1	238	C49ECACXX	3	30051268	35.5688	0.499972
2945-TAH-16_1	D3N96HQ1	240	H9W21ADXX	1	34282884	37.2458	0.499427
2945-TAH-16_2	D3N96HQ1	240	H9W21ADXX	1	34282884	35.8736	0.503196
2945-TAH-17_1	D3N96HQ1	240	H9W21ADXX	2	34077740	37.5199	0.471861
2945-TAH-17_2	D3N96HQ1	240	H9W21ADXX	2	34077740	36.0984	0.476686
2945-TAH-18_1	D3N96HQ1	240	H9W21ADXX	1	33913442	37.5551	0.470591
2945-TAH-18_2	D3N96HQ1	240	H9W21ADXX	1	33913442	36.1106	0.474843
2945-TAH-19_1	D3N96HQ1	240	H9W21ADXX	1	34978716	37.7364	0.467423
2945-TAH-19_2	D3N96HQ1	240	H9W21ADXX	1	34978716	36.4873	0.469748
2945-TAH-20_1	D3N96HQ1	240	H9W21ADXX	1	45117518	37.8607	0.46688
2945-TAH-20_2	D3N96HQ1	240	H9W21ADXX	1	45117518	36.9081	0.468945
2945-TAH-21_1	D3N96HQ1	238	C49ECACXX	4	30000443	37.607	0.473663
2945-TAH-21_2	D3N96HQ1	238	C49ECACXX	4	30000443	36.199	0.476038
2945-TAH-22_1	D3N96HQ1	240	H9W21ADXX	1	34119380	37.6446	0.468721
2945-TAH-22_2	D3N96HQ1	240	H9W21ADXX	1	34119380	36.3355	0.472814
2945-TAH-23_1	D3N96HQ1	240	H9W21ADXX	1	33427040	37.7479	0.465207
2945-TAH-23_2	D3N96HQ1	240	H9W21ADXX	1	33427040	36.546	0.468448
2945-TAH-24_1	D3N96HQ1	240	H9W21ADXX	1	38479503	37.7149	0.466856
2945-TAH-24_2	D3N96HQ1	240	H9W21ADXX	1	38479503	36.3851	0.470431
2945-TAH-25_1	D3N96HQ1	240	H9W21ADXX	1	33232180	37.7236	0.458012
2945-TAH-25_2	D3N96HQ1	240	H9W21ADXX	1	33232180	36.7283	0.461838
2945-TAH-26_1	D3N96HQ1	238	C49ECACXX	5	30769408	37.546	0.467599
2945-TAH-26_2	D3N96HQ1	238	C49ECACXX	5	30769408	36.1976	0.472777
2945-TAH-27_1	D3N96HQ1	240	H9W21ADXX	2	38547008	37.8578	0.45832
2945-TAH-27_2	D3N96HQ1	240	H9W21ADXX	2	38547008	36.976	0.462021
2945-TAH-28_1	D3N96HQ1	240	H9W21ADXX	2	40427868	37.7949	0.462096
2945-TAH-28_2	D3N96HQ1	240	H9W21ADXX	2	40427868	36.9043	0.464754
2945-TAH-29_1	D3N96HQ1	238	C49ECACXX	5	28089370	37.6514	0.464039
2945-TAH-29_2	D3N96HQ1	238	C49ECACXX	5	28089370	36.3813	0.467508
2945-TAH-30_1	D3N96HQ1	240	H9W21ADXX	2	37804824	37.764	0.467466
2945-TAH-30_2	D3N96HQ1	240	H9W21ADXX	2	37804824	36.6982	0.470964
2945-TAH-31_1	D3N96HQ1	238	C49ECACXX	6	33472535	37.5391	0.465474
2945-TAH-31_2	D3N96HQ1	238	C49ECACXX	6	33472535	36.2135	0.468811
2945-TAH-32_1	D3N96HQ1	240	H9W21ADXX	2	37823369	37.6821	0.46579
2945-TAH-32_2	D3N96HQ1	240	H9W21ADXX	2	37823369	36.5033	0.470032
2945-TAH-33_1	D3N96HQ1	240	H9W21ADXX	2	41030939	37.7578	0.462256
2945-TAH-33_2	D3N96HQ1	240	H9W21ADXX	2	41030939	36.8551	0.465549
2945-TAH-34_1	D3N96HQ1	240	H9W21ADXX	2	39932190	37.6816	0.462553
2945-TAH-34_2	D3N96HQ1	240	H9W21ADXX	2	39932190	36.551	0.468922
2945-TAH-35_1	D3N96HQ1	240	H9W21ADXX	2	35055079	37.6534	0.460833
2945-TAH-35_2	D3N96HQ1	240	H9W21ADXX	2	35055079	36.4778	0.465819
2945-TAH-36_1	D3N96HQ1	238	C49ECACXX	6	33426714	37.5251	0.454329
2945-TAH-36_2	D3N96HQ1	238	C49ECACXX	6	33426714	36.2957	0.459004
2945-TAH-37_1	D3N96HQ1	240	H9W21ADXX	2	33661861	37.6193	0.458117
2945-TAH-37_2	D3N96HQ1	240	H9W21ADXX	2	33661861	36.1891	0.463222
2945-TAH-38_1	D3N96HQ1	238	C49ECACXX	7	36156718	37.4763	0.456841
2945-TAH-38_2	D3N96HQ1	238	C49ECACXX	7	36156718	35.8763	0.460163
2945-TAH-39_1	D3N96HQ1	238	C49ECACXX	7	28681587	37.4966	0.464036
2945-TAH-39_2	D3N96HQ1	238	C49ECACXX	7	28681587	35.8303	0.467352
2945-TAH-40_1	D3N96HQ1	238	C49ECACXX	7	27590050	37.4745	0.466557
2945-TAH-40_2	D3N96HQ1	238	C49ECACXX	7	27590050	35.6767	0.470585
2945-TAH-41_1	D3N96HQ1	238	C49ECACXX	7	30961690	36.4795	0.553557
2945-TAH-41_2	D3N96HQ1	238	C49ECACXX	7	30961690	34.8074	0.554187
2945-TAH-42_1	D3N96HQ1	238	C49ECACXX	7	28496006	37.4381	0.468918
2945-TAH-42_2	D3N96HQ1	238	C49ECACXX	7	28496006	35.7603	0.470938
2945-TAH-43_1	D3N96HQ1	240	H9W21ADXX	2	35020773	37.3957	0.475517
2945-TAH-43_2	D3N96HQ1	240	H9W21ADXX	2	35020773	35.5391	0.477335
2945-TAH-44_1	D3N96HQ1	238	C49ECACXX	8	29777605	37.3951	0.465439
2945-TAH-44_2	D3N96HQ1	238	C49ECACXX	8	29777605	35.1073	0.468246
2945-TAH-45_1	D3N96HQ1	240	H9W21ADXX	1	34017963	37.5013	0.466041
2945-TAH-45_2	D3N96HQ1	240	H9W21ADXX	1	34017963	35.5351	0.469826
2945-TAH-46_1	D3N96HQ1	238	C49ECACXX	8	30390202	37.3117	0.465997
2945-TAH-46_2	D3N96HQ1	238	C49ECACXX	8	30390202	35.165	0.469413
2945-TAH-47_1	D3N96HQ1	238	C49ECACXX	8	33040588	37.4298	0.458998
2945-TAH-47_2	D3N96HQ1	238	C49ECACXX	8	33040588	35.315	0.461889
2945-TAH-48_1	D3N96HQ1	238	C49ECACXX	8	29974518	37.3546	0.455241
2945-TAH-48_2	D3N96HQ1	238	C49ECACXX	8	29974518	35.4358	0.457564

## Sheet: Table S3
Table S3. Quality control of alignments									MQ (all columns) = mapping quality
Sample	Instrument	Run	Flowcell	Lane	Total Mapped	In Coding Regions	% in Coding Regions	Off Coding Regions	Total Mapped(Mean MQ)	On-target(Mean MQ)	Off-target(Mean MQ)	Off-target-intergenic(Mean MQ)	Off-target-mito(Mean MQ)	Total Mapped(Mean InsertSize)	On-target(Mean InsertSize)	Off-target(Mean InsertSize)	Off-target-intergenic(Mean InsertSize)	Off-target-mito(Mean InsertSize)
2945-TAH-1	D3N96HQ1	238	C49ECACXX	1	75941497	62442591	0.822246	13498906	40.8912	44.1657	25.7445	25.743	44.4798	1528.06	1371.38	2385.7	2386.29	160.988
2945-TAH-2	D3N96HQ1	238	C49ECACXX	1	72707834	60104541	0.826658	12603293	41.7121	44.8638	26.6821	26.6808	45.824	1564.96	1460.07	2160.18	2160.75	157.762
2945-TAH-3	D3N96HQ1	240	H9W21ADXX	1	96231639	79796014	0.829208	16435625	41.7468	45.033	25.7918	25.7895	45.1389	1669.05	1552.82	2325.35	2325.64	159.624
2945-TAH-4	D3N96HQ1	238	C49ECACXX	1	65424383	53903521	0.823906	11520862	41.9948	45.2356	26.8321	26.83	46.2981	1524.22	1394.73	2230.38	2231.04	156.799
2945-TAH-5	D3N96HQ1	238	C49ECACXX	1	83143544	68512890	0.824031	14630654	41.7582	45.2411	25.4485	25.4464	46.2413	1552.35	1440.79	2159.46	2159.85	162.784
2945-TAH-6	D3N96HQ1	238	C49ECACXX	1	65443847	53659998	0.81994	11783849	40.8795	44.4274	24.7236	24.7212	46.0512	1565.95	1323.58	2921.62	2922.48	157.33
2945-TAH-7	D3N96HQ1	238	C49ECACXX	2	80566056	66705167	0.827956	13860889	41.8112	45.0846	26.0579	26.0557	46.4737	1455.67	1354.9	2051.89	2052.38	150.131
2945-TAH-8	D3N96HQ1	238	C49ECACXX	2	70478823	58503191	0.830082	11975632	41.7824	45.108	25.5363	25.5339	45.8573	1513.88	1417.86	2087.17	2087.68	155.924
2945-TAH-9	D3N96HQ1	238	C49ECACXX	2	79739675	65012486	0.815309	14727189	41.4882	45.0656	25.696	25.6942	47.2344	1422.93	1333.91	1889.46	1889.77	151.017
2945-TAH-10	D3N96HQ1	238	C49ECACXX	2	992046	782289	0.788561	209757	40.8228	44.7183	26.2944	26.2911	48.6856	1430.24	1347.16	1788.52	1788.54	111.492
2945-TAH-11	D3N96HQ1	238	C49ECACXX	2	72407952	58037715	0.801538	14370237	39.3186	43.7713	21.3354	21.3331	40.1876	1605.28	1475.59	2190.61	2191	157.202
2945-TAH-12	D3N96HQ1	238	C49ECACXX	2	69696074	56160564	0.805792	13535510	39.6558	43.9224	21.9532	21.9515	40.9383	1567.04	1373.46	2467.57	2468.17	159.924
2945-TAH-13	D3N96HQ1	238	C49ECACXX	3	69903991	55405555	0.792595	14498436	39.8381	44.428	22.2978	22.2956	44.7114	1515.82	1503.79	1566.71	1566.68	162.889
2945-TAH-14	D3N96HQ1	238	C49ECACXX	3	71300805	56463876	0.791911	14836929	39.5977	44.4772	21.0284	21.026	43.2254	1819.39	1551.95	2920.18	2920.81	160.063
2945-TAH-15	D3N96HQ1	238	C49ECACXX	3	70288644	45983011	0.654203	24305633	31.9506	36.609	23.1375	23.1369	46.4905	2143.68	2095.95	2239.66	2239.82	164.528
2945-TAH-16	D3N96HQ1	238	C49ECACXX	3	79694220	53996877	0.677551	25697343	33.0884	38.2705	22.1994	22.1982	46.1284	1856.69	1816.95	1946.42	1946.53	162.179
2945-TAH-17	D3N96HQ1	238	C49ECACXX	3	78904123	59569140	0.754956	19334983	38.2973	44.5598	19.0031	19.0006	46.6803	1743.96	1522.9	2437.54	2437.55	159.342
2945-TAH-18	D3N96HQ1	240	H9W21ADXX	1	78712508	60168638	0.76441	18543870	38.4807	44.5545	18.7733	18.7707	46.0358	1713.27	1750.54	1589.24	1589.33	162.33
2945-TAH-19	D3N96HQ1	238	C49ECACXX	4	82086191	63864147	0.778013	18222044	38.3027	43.6024	19.7284	19.7254	45.7876	1509.27	1461.48	1690.78	1691.05	158.848
2945-TAH-20	D3N96HQ1	240	H9W21ADXX	1	106557043	82764580	0.776716	23792463	38.182	43.4948	19.7009	19.6981	45.4882	1539.2	1449.7	1882.29	1882.57	160.105
2945-TAH-21	D3N96HQ1	238	C49ECACXX	4	69743935	52989094	0.759766	16754841	37.7563	43.2901	20.2552	20.2527	46.571	1527.88	1517.25	1564.32	1564.46	159.54
2945-TAH-22	D3N96HQ1	238	C49ECACXX	4	79423961	60797041	0.765475	18626920	38.3979	44.2618	19.2584	19.2553	47.1646	1556.45	1527.76	1654.02	1654.28	158.285
2945-TAH-23	D3N96HQ1	238	C49ECACXX	4	77758593	59408700	0.764015	18349893	38.5679	44.4825	19.4189	19.4162	47.5453	1437.29	1433.41	1450.49	1450.61	158.923
2945-TAH-24	D3N96HQ1	238	C49ECACXX	4	89784735	68318524	0.760915	21466211	38.2554	44.0617	19.7765	19.774	47.8317	1794.51	1509.95	2742.01	2742.41	157.213
2945-TAH-25	D3N96HQ1	238	C49ECACXX	5	76912793	58798593	0.764484	18114200	38.8105	44.4831	20.3972	20.3949	48.0794	1384.2	1361.75	1463.74	1463.55	158.05
2945-TAH-26	D3N96HQ1	238	C49ECACXX	5	72315212	53648232	0.741866	18666980	36.627	42.4338	19.9384	19.9367	47.6465	1634.3	1550.3	1900.48	1900.72	157.787
2945-TAH-27	D3N96HQ1	240	H9W21ADXX	2	90151208	72065625	0.799386	18085583	39.2361	43.9162	20.5876	20.585	40.8483	1591.94	1418.32	2336.36	2336.76	160.159
2945-TAH-28	D3N96HQ1	238	C49ECACXX	5	94280303	74568396	0.790922	19711907	38.7634	43.3244	21.5092	21.5076	40.1017	1473.15	1371.88	1905.22	1905.46	161.572
2945-TAH-29	D3N96HQ1	238	C49ECACXX	5	64582985	51169222	0.792302	13413763	39.5502	44.5125	20.6206	20.6178	43.4164	1671.04	1545.04	2182.85	2183.09	158.324
2945-TAH-30	D3N96HQ1	240	H9W21ADXX	2	87450424	68684332	0.785409	18766092	39.3863	44.7286	19.8333	19.8302	44.0356	1581.25	1614.83	1452.94	1452.93	166.665
2945-TAH-31	D3N96HQ1	238	C49ECACXX	6	77167785	59693351	0.773553	17474434	39.1701	44.486	21.0108	21.0089	46.6357	1670.43	1448.69	2469.76	2470.1	156.219
2945-TAH-32	D3N96HQ1	238	C49ECACXX	6	87117624	67728753	0.77744	19388871	39.3139	44.6015	20.8431	20.8406	46.3701	1654.72	1571.83	1953.46	1953.58	163.669
2945-TAH-33	D3N96HQ1	240	H9W21ADXX	2	95930357	72740359	0.758262	23189998	38.5096	44.1988	20.6644	20.6627	45.5972	1650.24	1496.59	2159.65	2159.75	157.44
2945-TAH-34	D3N96HQ1	238	C49ECACXX	6	93155063	70658247	0.758501	22496816	38.4536	44.3499	19.9345	19.9319	47.4603	1959.12	1658.63	2914.74	2915.19	161.038
2945-TAH-35	D3N96HQ1	238	C49ECACXX	6	82631470	63822441	0.772375	18809029	38.2121	43.7525	19.4125	19.4091	46.5753	1659.71	1509.37	2205.99	2206.42	158.525
2945-TAH-36	D3N96HQ1	238	C49ECACXX	6	78449065	60522107	0.771483	17926958	38.4278	43.8684	20.0602	20.0572	46.6631	1645.67	1365.06	2671.47	2672.15	160.7
2945-TAH-37	D3N96HQ1	238	C49ECACXX	7	78304860	60532510	0.773036	17772350	38.84	44.2059	20.5636	20.561	47.5858	1563.4	1479.05	1867.38	1867.69	159.226
2945-TAH-38	D3N96HQ1	238	C49ECACXX	7	83200608	64913804	0.780208	18286804	39.3006	44.359	21.3443	21.3422	46.8739	1502.3	1378.49	1991.52	1991.74	158.576
2945-TAH-39	D3N96HQ1	238	C49ECACXX	7	66397192	50852725	0.765887	15544467	38.8057	44.3049	20.8155	20.8134	48.2501	1854.78	1538.2	2949.45	2950.05	156.422
2945-TAH-40	D3N96HQ1	238	C49ECACXX	7	63856726	48711530	0.762825	15145196	38.5804	44.3157	20.1338	20.1315	48.2791	1464.14	1421.25	1607.51	1607.67	155.67
2945-TAH-41	D3N96HQ1	238	C49ECACXX	7	74270760	38518349	0.518621	35752411	21.4044	20.1728	22.7311	22.731	47.9761	4564.6	4409.01	4685.06	4685.17	153.018
2945-TAH-42	D3N96HQ1	238	C49ECACXX	7	65882398	49664704	0.753839	16217694	38.2719	44.3579	19.6343	19.6319	48.3566	1901.43	1526.23	3116.78	3117.41	155.512
2945-TAH-43	D3N96HQ1	238	C49ECACXX	8	82345959	62393715	0.757702	19952244	36.1257	41.2137	20.2145	20.2129	42.2859	1903.95	1702.98	2628.07	2628.47	160.065
2945-TAH-44	D3N96HQ1	238	C49ECACXX	8	68552416	52507802	0.765951	16044614	38.7848	44.2815	20.7961	20.7944	46.9273	1970.58	1548.1	3407.61	3408.05	160.634
2945-TAH-45	D3N96HQ1	238	C49ECACXX	8	79056124	59690686	0.755042	19365438	38.2514	44.2627	19.7226	19.7204	46.8269	1696.68	1640.06	1877.16	1877.33	159.793
2945-TAH-46	D3N96HQ1	238	C49ECACXX	8	70958421	54303349	0.765284	16655072	37.9529	43.7955	18.9035	18.9	47.4022	1680.79	1529.65	2201.78	2202.21	159.76
2945-TAH-47	D3N96HQ1	238	C49ECACXX	8	76414735	58112642	0.76049	18302093	38.6639	44.0431	21.584	21.5819	48.1089	1542.24	1473.41	1775.54	1775.88	156.432
2945-TAH-48	D3N96HQ1	238	C49ECACXX	8	69541812	52293351	0.75197	17248461	38.3108	44.0369	20.9505	20.9486	48.3343	1438.56	1348.42	1733.54	1733.83	156.105

## Sheet: Table S4
Table S4. Raw read count of all genes for the 48 samples (samples 10 and 41 removed from all subsequent analyses).
Gene ID_Name	2945-TAH-1_P7	2945-TAH-11_P7	2945-TAH-27_P7	2945-TAH-2_P14	2945-TAH-13_P14	2945-TAH-29_P14	2945-TAH-15_P21	2945-TAH-31_P21	2945-TAH-44_P21	2945-TAH-17_Ad	2945-TAH-33_Ad	2945-TAH-45_Ad	2945-TAH-12_P7	2945-TAH-28_P7	2945-TAH-43_P7	2945-TAH-3_P14	2945-TAH-14_P14	2945-TAH-30_P14	2945-TAH-4_P21	2945-TAH-16_P21	2945-TAH-32_P21	2945-TAH-5_Ad	2945-TAH-18_Ad	2945-TAH-34_Ad	2945-TAH-6_P7	2945-TAH-19_P7	2945-TAH-35_P7	2945-TAH-7_P14	2945-TAH-21_P14	2945-TAH-37_P14	2945-TAH-23_P21	2945-TAH-39_P21	2945-TAH-47_P21	2945-TAH-25_Ad	2945-TAH-41_Ad	2945-TAH-48_Ad	2945-TAH-20_P7	2945-TAH-36_P7	2945-TAH-46_P7	2945-TAH-8_P14	2945-TAH-22_P14	2945-TAH-38_P14	2945-TAH-9_P21	2945-TAH-24_P21	2945-TAH-40_P21	2945-TAH-10_Ad	2945-TAH-26_Ad	2945-TAH-42_Ad
ENSMUSG00000000028_Cdc45	37	57	81	36	36	32	17	38	29	31	22	32	52	65	49	73	53	56	28	15	36	24	19	46	35	55	59	45	42	34	35	38	35	39	8	19	74	38	41	33	37	39	35	32	22	0	28	22
ENSMUSG00000000031_H19	29	43	296	16	22	41	2	15	50	6	12	11	91	31	9	79	5	23	28	51	22	14	1	12	228	332	277	5	80	40	5	13	9	3	1	3	1445	721	557	17	18	31	23	19	25	0	9	2
ENSMUSG00000000037_Scml2	177	143	209	43	28	38	16	28	26	28	27	26	158	138	136	55	26	43	30	25	32	59	31	44	94	114	116	20	19	34	21	25	10	38	6	26	145	127	118	12	31	26	22	15	16	1	16	16
ENSMUSG00000000049_Apoh	2	1	1	2	1	2	2	8	5	6	11	3	2	3	0	3	4	11	4	6	5	5	2	4	1	2	1	1	0	0	1	1	1	0	0	3	4	1	5	4	2	1	1	3	3	0	3	3
ENSMUSG00000000056_Narf	1632	1487	2024	1824	1594	1634	990	1570	1537	1286	1247	1389	1581	1803	1370	2375	1767	2009	1625	1230	1910	1594	1450	1597	1231	1454	1627	2390	1664	2089	1774	1361	1561	1292	209	1038	1692	1387	1271	1971	2137	1825	1878	2007	1475	12	1103	1112
ENSMUSG00000000058_Cav2	694	462	884	989	812	808	499	868	748	944	1079	953	565	693	589	1329	832	980	811	663	1003	1318	1023	1185	374	454	422	368	298	420	321	324	299	366	49	425	659	439	448	328	381	442	450	424	297	6	332	366
ENSMUSG00000000078_Klf6	2405	2636	3716	1497	1702	1698	849	1340	1242	1451	1618	1646	2703	3338	2794	1908	1656	2026	1160	1105	1640	1306	1470	1741	2271	3174	2957	1674	1561	1778	1298	1002	1297	1309	199	1119	3532	2676	2550	1566	1652	1542	1252	1782	1042	22	974	1151
ENSMUSG00000000085_Scmh1	850	852	969	820	747	753	411	728	664	666	835	697	800	1133	860	1157	721	1007	701	562	888	782	651	785	780	834	891	872	662	712	614	524	600	563	85	584	1172	796	778	829	782	934	709	701	465	9	544	525
ENSMUSG00000000088_Cox5a	987	851	1287	1269	1261	1157	698	1002	1016	1158	1042	1149	915	1226	1213	1790	1266	1760	822	1081	1464	1100	1103	1505	872	1374	1738	1858	1828	2344	1388	1181	1216	1205	273	1040	1572	1519	1605	1614	2146	1864	1084	1404	1223	9	963	1259
ENSMUSG00000000093_Tbx2	24	24	40	21	27	47	22	44	29	29	32	23	26	32	29	44	42	52	22	22	34	36	40	26	39	68	57	51	53	39	37	42	25	33	6	32	87	43	52	43	44	51	65	42	28	0	22	20
ENSMUSG00000000094_Tbx4	6	18	9	13	10	15	5	2	7	1	1	3	3	13	11	13	7	7	4	8	6	0	5	4	7	11	11	16	7	18	6	5	4	3	1	4	20	10	10	10	12	15	1	6	4	0	6	1
ENSMUSG00000000120_Ngfr	46	51	71	27	25	25	6	12	15	12	22	18	48	71	76	35	18	17	10	19	23	23	24	27	35	58	99	4	15	22	24	22	17	17	3	24	108	144	127	10	24	18	25	13	9	0	23	37
ENSMUSG00000000125_Wnt3	29	42	50	16	16	14	19	15	35	29	18	38	48	79	43	27	21	14	16	14	35	51	33	32	205	225	228	363	302	249	407	279	339	365	84	265	295	173	168	357	310	262	367	475	309	4	258	345
ENSMUSG00000000126_Wnt9a	161	154	223	382	355	380	327	538	444	551	445	451	180	181	192	474	393	446	471	399	587	507	501	548	174	267	227	405	352	286	273	235	295	299	48	208	307	168	156	410	367	275	352	453	246	1	224	244
ENSMUSG00000000127_Fer	979	783	1049	792	618	592	343	604	566	746	810	711	852	961	809	1005	630	750	590	468	683	974	773	900	766	828	847	736	502	698	569	495	507	618	102	625	960	846	850	601	669	697	585	605	470	6	534	528
ENSMUSG00000000131_Xpo6	1925	2103	2613	1837	2034	1940	1299	2372	2011	2285	2450	2151	1946	2664	2058	2448	2119	2927	1804	1688	2535	2184	2262	2367	1939	2562	2687	2354	2112	2402	2149	1926	2140	2079	340	1662	3198	2316	2374	2126	2411	2623	2070	2531	1842	20	1756	1771
ENSMUSG00000000134_Tfe3	305	362	454	429	440	432	350	562	495	601	551	600	313	444	376	662	448	677	475	464	665	659	605	643	292	364	381	490	407	469	473	423	460	398	77	337	547	381	348	457	502	452	529	520	404	7	386	391
ENSMUSG00000000142_Axin2	382	474	644	418	469	550	322	682	536	655	819	593	466	433	409	709	535	874	514	388	673	709	552	690	504	743	617	542	476	539	600	580	568	710	139	639	1025	541	561	556	687	593	892	766	541	8	588	699
ENSMUSG00000000148_Brat1	513	561	807	515	549	643	330	606	518	511	622	490	550	810	651	757	577	845	529	500	693	564	543	612	487	705	587	881	802	857	833	745	798	616	123	467	890	503	587	964	893	740	840	1002	731	7	536	667
ENSMUSG00000000149_Gna12	1034	1185	1580	1030	967	1153	745	1198	1120	1216	992	1344	1059	1473	1247	1501	1209	1383	1102	1076	1508	1805	1502	1744	1084	1660	1524	1983	1699	1889	2360	2330	2108	2240	393	1868	1957	1301	1542	1926	2186	1758	2725	3401	2582	21	1992	2351
ENSMUSG00000000154_Slc22a18	1	0	2	0	2	3	1	4	5	14	13	7	1	0	1	2	1	6	2	2	7	3	6	7	2	5	6	4	5	4	2	6	4	1	1	4	7	5	9	3	5	0	8	3	2	0	6	9
ENSMUSG00000000157_Itgb2l	3	1	4	2	5	6	2	4	6	1	2	2	4	3	8	11	4	9	3	2	4	0	3	1	7	11	1	12	6	10	4	8	5	2	0	6	16	6	4	6	17	10	9	7	6	0	2	3
ENSMUSG00000000159_Igsf5	5	7	15	14	14	14	7	8	11	3	5	7	7	6	7	18	13	10	6	6	8	2	7	2	8	20	19	22	10	21	11	9	11	3	3	4	23	9	12	19	17	19	12	13	7	0	3	9
ENSMUSG00000000167_Pih1d2	34	23	29	25	45	30	15	41	34	38	55	35	19	28	22	39	34	32	41	30	42	37	40	48	14	30	18	16	12	15	30	21	16	16	2	22	31	21	13	15	29	24	22	19	16	1	22	16
ENSMUSG00000000168_Dlat	1265	1157	1755	2444	2105	2044	1420	2099	2022	2082	1970	2144	1307	1649	1402	3259	2317	2758	1987	1831	2622	2536	2224	2485	1607	1955	2387	3721	2625	3397	2766	2119	2154	2255	396	1725	2454	2037	2213	3118	3231	3219	2619	2611	2047	29	1930	1739
ENSMUSG00000000171_Sdhd	973	823	1231	1337	1094	1082	608	930	909	931	952	1013	895	1046	992	1795	1182	1616	861	862	1124	993	1022	1143	955	1216	1443	1436	1285	1543	1057	879	943	851	146	710	1453	1317	1436	1208	1488	1463	1025	1047	925	17	826	813
ENSMUSG00000000182_Fgf23	4	9	6	1	5	5	3	8	6	8	11	10	9	8	9	6	5	5	5	3	6	8	7	13	9	8	17	4	7	6	8	7	8	7	3	10	12	16	16	6	8	3	3	10	7	0	5	5
ENSMUSG00000000183_Fgf6	0	0	0	1	0	1	0	0	0	0	0	0	0	0	0	0	0	0	0	0	0	0	0	0	0	0	0	0	0	0	0	0	0	0	0	2	0	0	0	0	0	0	0	0	0	0	1	0
ENSMUSG00000000184_Ccnd2	1447	1135	1913	1626	1515	1505	689	1479	1192	1456	1210	1034	1079	1691	1297	2429	1161	1661	1450	1083	1925	1721	1360	1389	756	1143	745	614	476	998	856	502	430	214	32	302	1190	1000	787	541	649	665	669	334	425	3	638	250
ENSMUSG00000000194_Gpr107	1139	1141	1533	1250	1195	1209	672	1196	1077	1144	1112	1129	1042	1482	1226	1712	1312	1610	1117	871	1300	1182	1163	1302	1224	1691	1645	1641	1433	1654	1432	1325	1477	1356	217	1107	2092	1544	1440	1531	1663	1505	1576	1766	1258	9	1072	1130
ENSMUSG00000000197_Nalcn	1954	1790	2732	4083	3692	3432	2584	4104	3646	4174	3960	3744	1991	2622	2102	5392	3838	4544	3828	3235	4720	4659	4188	4546	3521	3906	4311	4384	3191	4060	4313	3284	3558	4020	690	3345	4879	3973	3721	3559	3946	4083	4021	4284	3098	53	3338	3351
ENSMUSG00000000202_Btbd17	113	83	147	234	208	270	187	320	227	318	339	249	108	155	140	355	250	336	252	271	420	292	264	268	311	465	425	566	411	520	382	332	357	375	83	259	590	330	417	554	588	425	419	488	430	4	290	383
ENSMUSG00000000204_Slfn4	0	2	1	0	0	0	0	1	1	2	0	3	0	0	0	1	0	0	1	1	1	1	2	3	0	2	3	4	1	3	2	3	6	8	0	1	1	1	2	4	1	4	1	1	1	0	2	2
ENSMUSG00000000214_Th	4	0	4	6	11	29	10	11	7	6	5	6	2	6	3	23	14	23	8	13	23	18	14	16	41	34	264	8	34	83	6	3	5	7	0	2	38	167	357	8	13	128	1	17	12	0	7	3
ENSMUSG00000000215_Ins2	0	1	0	0	0	0	0	0	0	0	0	0	0	1	0	0	0	1	0	0	0	0	0	0	1	0	1	0	0	0	0	0	0	0	0	0	1	0	2	0	0	0	0	0	0	0	0	0
ENSMUSG00000000216_Scnn1g	3	1	1	3	1	9	4	3	1	3	2	4	0	0	1	2	2	3	1	3	2	2	1	4	12	10	10	4	25	16	8	9	12	2	0	4	16	6	6	21	19	16	9	8	3	0	2	8
ENSMUSG00000000223_Drp2	1663	1505	1692	2139	1811	1858	1467	2587	2097	2385	2645	2208	1449	1767	1343	2761	1979	2584	2207	1717	2644	2496	2150	2558	893	1179	1088	832	638	777	852	631	706	698	121	666	1455	1075	1038	652	777	877	694	724	690	7	716	674
ENSMUSG00000000244_Tspan32	1	9	4	2	8	4	1	6	1	6	9	7	1	3	8	5	2	3	1	2	4	5	2	6	3	6	8	3	2	7	7	13	5	11	1	6	12	4	2	2	5	6	3	6	3	0	10	9
ENSMUSG00000000247_Lhx2	1573	1699	2177	517	658	701	479	945	684	941	982	759	1583	2181	1588	822	657	1044	743	655	950	810	851	842	677	780	465	193	212	203	311	204	244	199	36	215	1083	466	369	174	277	245	360	267	173	3	346	264
ENSMUSG00000000248_Clec2g	5	3	4	2	4	4	1	2	2	0	7	0	2	2	2	1	4	3	5	3	4	5	5	1	2	2	1	4	3	7	1	2	4	1	1	5	1	7	1	1	3	3	7	1	3	0	4	2
ENSMUSG00000000253_Gmpr	235	206	286	437	319	338	270	496	426	471	503	554	185	311	247	561	409	556	389	379	559	502	569	589	233	310	307	361	359	377	452	415	372	335	77	334	368	243	303	353	460	418	373	428	431	6	382	366
ENSMUSG00000000263_Glra1	3	2	2	0	2	1	5	2	6	9	11	13	2	2	1	7	8	3	1	2	1	9	11	10	33	41	55	100	85	100	115	144	147	166	48	214	53	62	56	97	163	175	133	182	228	2	133	158
ENSMUSG00000000266_Mid2	631	551	702	656	550	522	309	546	551	581	506	591	584	704	539	911	507	668	469	397	581	708	639	636	803	862	918	940	574	763	675	586	685	752	114	704	1091	788	812	757	764	852	785	755	557	20	603	663
ENSMUSG00000000275_Trim25	70	98	167	70	89	100	56	112	118	98	119	74	89	111	72	134	95	107	96	58	116	84	89	112	112	168	159	99	107	143	169	155	138	151	27	107	225	173	153	131	120	132	173	158	160	2	101	118
ENSMUSG00000000276_Dgke	1619	1373	1974	2113	2139	1847	1622	2466	2325	3046	3053	2977	1610	1906	1647	2882	2116	2532	2253	1948	2843	3192	2899	3313	1302	1522	1627	2036	1537	1902	2132	1525	1762	2147	346	1678	1824	1456	1343	1732	1857	1880	1909	1943	1433	32	1674	1673
ENSMUSG00000000278_Scpep1	289	278	363	227	220	200	150	239	217	238	302	229	274	298	252	297	217	278	230	197	325	301	264	258	239	298	324	208	227	269	225	215	179	185	25	159	371	346	314	191	256	243	266	256	191	1	194	233
ENSMUSG00000000282_Mnt	256	321	361	179	194	281	188	367	311	332	398	331	244	466	316	247	243	375	258	270	365	376	394	493	188	338	273	214	193	206	188	214	188	182	37	163	406	243	251	220	279	289	220	247	204	0	198	199
ENSMUSG00000000290_Itgb2	10	8	18	45	31	29	27	55	39	73	98	74	8	15	11	67	34	53	44	46	68	77	76	80	18	26	20	41	43	44	59	61	59	57	15	55	41	22	22	42	36	40	47	77	53	4	56	78
ENSMUSG00000000295_Hddc2	259	194	299	207	164	178	81	110	135	127	124	128	219	228	226	306	190	230	120	114	161	136	132	137	181	197	237	169	168	210	138	110	123	127	24	85	214	236	250	117	196	192	116	160	136	1	123	109
ENSMUSG00000000296_Tpd52l1	113	119	135	89	83	97	72	124	123	204	210	190	107	147	134	122	85	97	100	107	170	231	205	240	124	197	226	178	171	170	331	172	228	386	59	337	234	226	202	166	191	182	305	295	225	5	230	342
ENSMUSG00000000301_Pemt	31	38	62	26	22	22	17	20	18	23	30	26	38	35	33	44	29	44	19	16	27	22	27	24	38	52	37	27	51	46	21	26	15	21	5	18	64	41	54	33	48	44	23	30	27	0	22	25
ENSMUSG00000000303_Cdh1	4	0	73	29	29	20	10	31	73	57	86	56	3	1	2	85	12	32	37	59	92	42	29	55	5	3	6	17	2	10	3	3	4	2	0	0	4	54	48	4	5	3	0	9	2	0	1	2
ENSMUSG00000000305_Cdh4	495	496	638	234	300	369	207	444	269	429	541	325	557	518	594	420	340	565	277	265	445	277	345	335	2070	2214	2446	1503	1409	1283	768	741	881	558	116	500	3104	2206	2117	1406	1409	1389	808	1138	712	5	487	528
ENSMUSG00000000308_Ckmt1	1076	953	1569	2814	2418	2760	1924	3015	3031	3313	2876	3318	1025	1295	1344	4454	2825	3384	2925	2821	4004	3569	3445	4004	1492	1671	2317	5245	4245	4457	4230	3578	3823	3378	698	2736	2361	1829	2160	4560	4823	3844	4411	4724	3724	42	2765	3146
ENSMUSG00000000317_Bcl6b	183	205	315	133	137	136	60	74	51	62	65	49	171	269	161	181	138	177	94	61	90	60	64	78	107	158	132	89	67	95	54	43	31	42	5	39	194	155	142	86	94	82	86	53	46	1	32	36
ENSMUSG00000000318_Clec10a	0	2	9	5	6	5	9	3	10	18	18	7	5	1	0	3	6	10	5	9	17	5	5	14	4	16	8	7	5	13	13	9	15	12	0	11	31	14	6	5	27	13	10	17	12	0	19	18
ENSMUSG00000000320_Alox12	13	17	7	13	7	10	7	20	14	19	38	23	19	18	8	15	12	15	17	6	13	18	14	17	16	11	17	12	13	17	17	10	12	25	4	27	22	13	13	11	17	13	29	21	21	0	20	15
ENSMUSG00000000325_Arvcf	940	1162	1479	596	569	736	517	838	652	935	831	754	992	1424	1212	896	701	934	635	649	886	877	824	872	1617	2213	2026	1386	1207	1075	1089	1031	1191	776	182	730	2654	1596	1882	1319	1402	1144	1312	1521	953	6	781	990
ENSMUSG00000000326_Comt	596	733	1015	745	765	862	710	1111	1007	1377	1295	1217	715	887	802	981	916	973	812	945	1315	1175	1349	1596	578	950	928	963	936	1085	1127	995	1060	1137	201	974	1041	724	768	965	1224	1026	1150	1355	1028	10	1010	1091
ENSMUSG00000000339_Rtca	452	434	623	455	414	429	297	431	489	469	434	459	437	547	491	676	447	625	373	376	541	533	455	559	482	600	594	554	528	592	410	363	414	375	75	350	672	512	560	505	546	547	368	540	356	3	382	347
ENSMUSG00000000340_Dbt	308	281	404	459	428	435	256	395	395	403	352	396	288	304	330	535	448	481	379	287	522	395	393	425	272	396	347	536	434	572	411	327	379	357	57	303	386	372	346	479	486	435	485	405	392	2	330	303
ENSMUSG00000000346_Dazap2	579	456	761	877	816	729	656	992	911	1179	1247	1220	538	607	537	1345	771	1003	1059	831	1329	1430	1320	1498	494	678	725	1005	735	942	1015	872	960	1048	161	933	812	744	715	795	918	876	1171	1137	1006	12	898	1009
ENSMUSG00000000355_Mcts1	631	364	605	575	485	430	300	414	382	457	471	525	446	545	461	792	561	584	483	424	598	634	553	578	452	468	582	674	417	578	527	362	387	475	62	379	574	582	606	523	565	566	529	463	348	8	395	342
ENSMUSG00000000359_Rem1	3	1	5	6	7	6	3	4	5	5	9	5	4	1	4	6	4	8	1	4	6	6	3	12	9	7	4	14	7	6	9	6	2	9	1	3	20	3	8	7	7	12	9	11	10	0	3	13
ENSMUSG00000000365_Rnf17	21	16	35	28	31	22	20	24	15	28	18	32	36	15	15	44	26	24	19	29	11	44	31	40	26	42	42	38	20	34	32	26	32	27	1	27	46	29	29	26	29	45	28	31	19	1	31	20
ENSMUSG00000000374_Trappc10	2614	2647	3222	2560	2619	2438	1661	2866	2519	3084	2869	2846	2602	3135	2483	3538	2684	3570	2413	2213	3135	3376	3089	3433	2485	3164	2999	2978	2655	2986	3027	2556	2652	3027	501	2380	3920	2718	2663	2888	3033	2985	2993	3421	2474	36	2573	2552
ENSMUSG00000000378_Ccm2	444	521	706	474	438	513	308	502	470	592	559	522	516	617	535	707	518	655	468	384	627	612	566	622	402	607	568	709	569	577	627	550	574	854	141	566	626	485	471	630	634	501	790	899	520	5	578	710
ENSMUSG00000000381_Wap	0	1	2	1	1	1	0	0	2	0	3	1	0	0	0	2	1	0	1	0	1	4	1	1	0	0	0	1	0	2	2	0	2	3	1	3	2	0	2	1	0	0	0	1	1	0	0	2
ENSMUSG00000000384_Tbrg4	280	387	453	354	356	371	256	440	353	454	482	390	293	488	365	542	391	593	376	358	477	501	467	499	340	481	379	449	455	474	444	395	419	400	58	316	515	353	365	432	478	425	469	473	372	4	358	398
ENSMUSG00000000385_Tmprss2	10	3	2	4	2	0	1	3	5	2	1	3	3	4	3	4	2	5	4	2	5	3	2	3	4	2	3	2	2	8	5	7	9	6	0	2	7	6	3	5	6	5	6	2	6	0	3	3
ENSMUSG00000000386_Mx1	21	11	6	37	25	22	10	24	29	27	18	17	11	11	7	23	30	20	84	14	20	16	18	16	10	23	15	19	10	14	27	17	15	12	2	16	26	15	12	22	12	18	61	10	29	2	9	10
ENSMUSG00000000392_Fap	73	54	82	119	86	97	49	72	95	94	100	124	75	64	57	133	74	66	73	55	74	153	102	126	12	22	17	21	8	21	20	11	15	17	0	18	29	25	15	23	11	18	19	17	14	1	12	23
ENSMUSG00000000394_Gcg	1	0	1	2	2	0	0	1	2	0	1	0	0	4	1	3	0	2	0	0	1	2	0	2	3	2	1	0	1	0	1	0	1	1	0	0	2	0	1	0	0	0	0	1	0	0	0	1
ENSMUSG00000000399_Ndufa9	1164	1006	1411	1623	1321	1252	854	1317	1263	1483	1392	1453	1041	1160	1140	2262	1432	1866	1259	1120	1773	1626	1546	1741	995	1199	1468	1863	1607	1910	1470	1291	1370	1355	252	1108	1537	1264	1372	1512	1870	1730	1370	1555	1383	15	1180	1201
ENSMUSG00000000402_Egfl6	29	20	36	27	35	35	17	29	20	44	41	46	21	39	45	41	35	35	17	31	33	33	46	48	85	105	157	179	165	225	93	87	92	73	15	80	136	118	127	160	213	208	89	118	69	0	53	71
ENSMUSG00000000409_Lck	102	109	153	30	37	50	13	18	19	17	34	21	104	125	106	61	45	72	15	18	22	21	24	23	65	86	85	8	22	15	12	9	11	1	1	14	105	107	85	13	27	26	17	7	3	0	20	10
ENSMUSG00000000411_Tssk3	14	11	9	3	6	6	1	7	2	2	8	8	7	18	7	4	9	6	4	4	6	4	8	7	15	28	17	6	4	8	0	3	12	7	1	8	15	12	17	8	4	4	4	8	5	0	3	0
ENSMUSG00000000416_Cttnbp2	1884	1742	2237	2959	1959	1965	1537	2477	2016	2479	3199	2676	1686	2482	1893	3320	2188	2707	2500	1934	2694	3570	2836	3057	1816	2384	1849	3083	2108	2133	3253	2323	2895	3537	524	2699	2618	1714	1609	3032	2520	2690	3918	3716	2410	35	2694	2820
ENSMUSG00000000420_Galnt1	1365	1138	1544	1608	1274	1121	786	1258	1186	1233	1221	1188	1195	1234	1068	2192	1392	1645	1281	949	1504	1544	1185	1364	1176	1330	1578	1700	1097	1484	1231	1094	1186	1335	202	1180	1778	1508	1442	1372	1374	1444	1548	1361	1185	16	987	1105
ENSMUSG00000000435_Myf5	0	1	1	1	1	1	0	0	0	0	2	0	1	2	0	1	1	2	1	0	0	0	0	1	1	2	1	0	1	2	0	1	0	0	0	3	0	1	0	0	1	0	0	1	0	0	0	1
ENSMUSG00000000439_Mkrn2	620	567	784	508	511	498	278	495	453	471	472	508	541	655	593	727	525	736	393	411	558	549	545	589	469	600	623	430	400	525	459	421	432	485	98	391	669	554	571	398	508	454	447	506	416	3	415	396
ENSMUSG00000000440_Pparg	30	22	24	84	94	85	95	124	115	157	203	143	41	26	25	138	84	107	123	108	123	143	115	173	9	10	5	21	16	17	20	22	10	33	3	21	7	13	4	12	10	18	14	18	11	0	20	25
ENSMUSG00000000441_Raf1	2993	2836	3774	2316	1992	1984	1166	1795	1668	1790	1914	1709	2905	3650	2798	3008	1968	2936	1875	1572	2103	2208	1796	2094	2075	2952	2776	2733	2149	2611	2293	1753	1919	1984	338	1527	3316	2643	2433	2536	2574	2529	2429	2512	1790	19	1615	1663
ENSMUSG00000000486_Sept1	4	4	7	2	2	2	1	1	2	3	4	5	3	4	3	4	3	3	1	1	1	7	2	3	2	8	7	1	8	5	5	6	5	10	1	5	9	10	7	1	8	7	3	4	10	0	3	11
ENSMUSG00000000489_Pdgfb	308	355	517	421	509	542	302	577	548	675	467	518	327	521	467	672	525	738	497	533	802	544	643	643	515	725	722	532	489	570	278	289	309	206	41	144	974	572	628	460	489	495	326	303	233	2	215	212
ENSMUSG00000000530_Acvrl1	61	94	197	148	163	169	145	229	174	174	283	185	135	97	96	240	203	247	167	221	280	164	200	186	132	177	174	180	184	205	206	219	180	191	47	150	293	187	189	209	258	208	253	290	207	1	134	180
ENSMUSG00000000531_Grasp	66	89	145	231	341	310	413	847	694	981	757	663	88	148	123	395	408	406	450	828	961	630	944	947	57	74	69	58	71	101	172	139	103	63	9	72	97	72	68	72	123	86	118	81	99	0	168	84
ENSMUSG00000000532_Acvr1b	2322	2720	3188	2481	2837	2861	1956	3516	2979	3380	3355	3488	2402	3459	2746	3536	2755	4188	2920	2720	3785	3503	3348	3655	1740	2221	2367	1972	1675	1831	2039	1656	1860	1723	318	1497	2971	2000	2069	1710	1915	1803	1995	2210	1684	24	1576	1671
ENSMUSG00000000538_Tom1l2	1689	1936	2227	2905	2891	2860	2407	4330	3490	4843	5473	4577	1726	2318	1914	4192	3083	4174	3828	3120	4606	5580	4843	5191	1514	1914	1885	2770	2262	2559	3348	2996	2900	3871	665	3052	2532	1775	1833	2617	2947	2724	3495	3555	2899	47	3110	3451
ENSMUSG00000000544_Gpa33	0	0	0	0	0	0	0	0	0	0	0	1	0	0	1	0	0	1	0	0	0	0	0	0	1	0	0	0	3	0	0	2	1	0	0	0	1	3	0	0	0	1	0	0	0	0	1	0
ENSMUSG00000000552_Zfp385a	87	112	114	82	115	129	93	193	174	228	247	213	99	144	102	176	129	201	147	121	202	236	218	268	119	171	173	281	280	221	387	364	392	391	104	328	250	145	158	350	368	373	424	474	378	3	356	481
ENSMUSG00000000555_Itga5	47	74	116	84	98	96	40	48	67	62	70	69	80	98	79	142	80	112	51	50	90	71	82	71	111	130	131	82	97	121	68	65	60	38	5	47	240	156	141	104	115	106	84	66	78	1	38	38
ENSMUSG00000000560_Gabra2	645	523	600	466	455	434	363	1217	849	777	950	970	612	435	421	568	481	389	547	471	723	557	736	1152	996	1321	705	582	490	680	509	668	574	301	49	528	1633	822	542	448	625	549	398	338	327	8	530	445
ENSMUSG00000000561_Wdr77	1087	1144	1362	1073	1153	1020	626	1034	955	1083	1059	1005	1072	1380	1137	1536	1116	1553	917	742	1239	1106	1050	1155	1097	1657	1575	1223	1053	1331	1087	865	960	939	158	829	1706	1456	1459	1072	1260	1287	939	1077	841	15	942	836
ENSMUSG00000000562_Adora3	3	5	8	15	18	16	9	26	13	18	16	13	3	12	4	28	9	17	12	7	14	16	10	9	5	5	8	13	18	18	9	21	5	9	2	11	23	10	10	17	9	11	14	20	13	0	12	11
ENSMUSG00000000563_Atp5f1	2169	1755	2600	2813	2336	2302	1523	2251	2210	2374	2227	2375	1794	2210	2013	4009	2602	3226	2080	2282	3101	2754	2589	3055	2105	2773	3045	3848	2830	3806	2792	2249	2494	2526	424	1995	2930	2772	3062	3096	3647	3487	2821	2675	2412	41	1890	2271
ENSMUSG00000000567_Sox9	143	101	170	160	98	144	96	208	104	261	375	181	113	152	122	197	98	152	203	139	210	272	182	227	191	255	171	152	118	152	182	156	133	175	31	156	312	212	204	147	126	200	262	176	143	5	187	207
ENSMUSG00000000568_Hnrnpd	1497	1259	1362	965	821	702	472	797	685	1063	1247	954	1216	1563	1071	1216	846	1068	845	554	976	1279	918	1070	1305	1464	1326	1230	807	1000	822	692	858	1277	196	984	1628	1401	1319	1079	983	1316	1093	837	706	25	967	962
ENSMUSG00000000579_Dynlt1c	1009	1006	969	623	568	474	292	661	610	560	707	645	895	1031	818	838	510	673	494	373	579	630	519	690	887	1032	827	600	443	560	528	527	676	532	104	595	1333	832	711	510	520	597	585	565	482	3	438	477
ENSMUSG00000000581_C1d	1035	711	1115	759	656	587	311	507	507	516	552	550	742	835	879	936	652	842	481	425	667	538	553	662	843	1047	1214	696	531	796	563	457	531	461	57	476	1145	1097	1204	584	662	733	517	539	441	9	415	358
ENSMUSG00000000594_Gm2a	751	780	1091	1131	1096	1005	701	1136	1004	907	925	790	679	964	804	1648	1153	1550	1007	894	1427	895	884	962	1035	1278	1415	1952	1782	1894	1515	1268	1447	1156	194	958	1548	1197	1390	1761	1892	1869	1568	1700	1457	9	959	1085
ENSMUSG00000000600_Krit1	837	621	926	841	733	667	535	845	819	933	1019	1009	683	841	662	1073	755	801	901	689	1013	1328	1086	1356	803	737	846	923	666	815	933	722	782	962	170	876	978	760	704	789	830	813	997	984	704	10	815	840
ENSMUSG00000000605_Clcn4-2	5374	5023	7091	5604	5001	4860	3154	4496	4437	4818	4409	4889	5134	6466	5414	7776	5454	6635	4342	3939	5612	5773	5011	5735	4219	4943	5062	5785	4365	5172	5056	3688	4078	4238	647	3370	5859	4581	4492	4657	5202	4779	4751	5049	3777	57	3293	3631
ENSMUSG00000000606_Vmn2r88	0	0	0	1	0	0	0	0	0	0	0	0	0	0	0	0	0	0	0	0	0	0	0	0	0	0	0	0	0	0	0	0	0	0	0	0	0	1	0	0	0	0	0	1	0	0	0	0
ENSMUSG00000000617_Grm6	0	0	0	0	0	1	0	3	0	0	0	0	1	1	1	0	0	0	0	0	2	0	0	0	0	0	1	0	3	1	0	0	1	1	0	1	0	1	1	0	1	1	3	0	0	0	0	2
ENSMUSG00000000627_Sema4f	587	821	965	522	580	646	403	705	576	692	732	617	709	1035	861	782	627	845	483	428	759	672	638	741	391	534	462	365	319	414	449	417	401	277	47	260	664	417	400	338	500	416	492	467	434	4	385	264
ENSMUSG00000000628_Hk2	47	52	88	77	89	96	50	119	109	105	113	113	53	62	54	106	94	103	84	90	121	97	96	93	68	181	100	93	85	156	136	90	71	63	8	68	127	128	65	94	126	126	117	131	83	2	76	70
ENSMUSG00000000631_Myo18a	3292	4217	4859	3627	3718	4074	2867	4940	4317	5057	5134	4695	3733	5357	3997	5665	4258	6061	4473	4131	5907	5368	4710	4952	3069	3982	3865	4825	4013	4062	4204	3790	4021	3545	617	2723	4958	3303	3268	4566	4905	4024	4786	4917	3834	33	3179	3143
ENSMUSG00000000632_Sez6	2002	2764	2943	1497	1415	1852	777	1358	1290	1202	1382	1316	1984	3696	2930	1994	1658	2661	1273	970	1651	1876	1833	1561	1812	2029	2070	1899	1566	1317	1568	1570	1846	1185	241	1346	3317	1594	1657	1664	1853	2056	1739	2578	1502	7	1294	1550
ENSMUSG00000000673_Haao	2	2	2	1	0	1	2	2	0	1	0	1	2	1	4	1	3	3	1	0	5	1	1	3	3	1	5	0	0	1	2	1	1	2	0	3	3	1	1	0	1	1	0	1	0	0	0	1
ENSMUSG00000000682_Cd52	1	1	6	4	14	8	9	7	15	16	24	8	2	4	2	14	4	11	14	10	14	15	8	17	2	10	13	5	10	10	5	12	10	7	2	12	5	6	11	11	7	8	13	9	8	0	7	3
ENSMUSG00000000686_Abhd15	18	14	20	24	12	13	15	26	29	19	27	27	13	5	13	29	24	22	17	23	32	30	25	22	35	21	28	35	37	34	32	30	25	29	7	23	29	15	29	31	41	35	25	43	24	1	28	28
ENSMUSG00000000690_Hoxb6	1	2	2	0	1	1	1	1	0	2	2	0	0	4	2	0	2	2	1	0	2	1	0	0	0	1	2	0	0	3	4	0	3	0	1	0	2	0	0	3	1	1	4	4	2	0	0	0
ENSMUSG00000000693_Loxl3	89	111	149	86	93	96	63	104	85	116	126	88	74	103	73	120	79	119	94	56	113	94	90	100	123	156	140	113	119	129	102	103	94	90	15	81	179	127	136	122	155	107	125	122	88	0	89	100
ENSMUSG00000000701_Tcl1b5	0	0	1	0	0	0	0	0	0	0	0	0	0	0	0	0	0	0	0	0	0	0	0	0	0	0	0	0	0	0	0	0	0	0	0	0	0	0	0	0	0	1	0	0	0	0	0	0
ENSMUSG00000000706_Btn1a1	3	0	3	0	0	3	1	0	2	1	5	2	1	2	3	3	1	3	1	1	7	2	3	1	0	3	4	4	3	8	9	6	2	20	1	9	1	5	7	3	1	4	2	5	5	0	5	5
ENSMUSG00000000708_Kat2b	277	263	413	414	352	317	210	334	367	404	430	443	264	376	275	574	343	424	362	306	459	612	494	557	453	554	500	884	667	750	894	833	950	1249	173	1006	717	563	500	746	768	731	1122	1209	911	36	806	936
ENSMUSG00000000711_Rab5b	2091	2071	2864	2400	2128	2130	1478	2382	2161	2536	2485	2540	2056	2511	2024	3104	2212	2752	2283	2056	2989	3168	2787	3080	1973	2410	2702	2629	2112	2593	2531	2106	2230	2356	412	2003	3021	2420	2577	2063	2569	2419	2578	2650	2163	40	2170	2097
ENSMUSG00000000724_Cryba1	13	27	25	19	34	15	9	17	27	18	23	14	26	24	13	31	14	23	16	10	28	26	17	16	10	29	19	17	15	23	17	20	26	27	7	26	14	19	17	22	28	17	19	30	19	0	11	15
ENSMUSG00000000730_Dnmt3l	0	0	1	2	0	0	2	0	0	0	0	0	0	0	2	1	1	2	1	1	2	0	0	0	0	2	0	0	1	0	2	1	0	0	0	0	2	0	5	0	0	0	0	1	1	0	2	0
ENSMUSG00000000731_Aire	13	7	8	6	9	1	3	6	10	4	8	5	4	10	7	10	5	7	3	3	8	6	7	9	3	5	13	7	2	5	8	4	4	6	0	4	12	11	6	3	6	3	2	7	3	0	6	4
ENSMUSG00000000732_Icosl	7	10	16	31	28	16	29	36	42	46	62	45	7	7	15	46	26	45	56	36	60	64	73	56	26	40	40	69	66	71	106	89	73	57	9	53	40	35	23	54	68	68	81	72	71	1	106	77
ENSMUSG00000000738_Spg7	765	916	1209	988	975	1015	591	952	937	1034	1034	975	869	1217	978	1299	1091	1447	885	847	1218	1025	1016	1101	846	1134	1055	1306	1218	1177	1050	858	1102	802	173	674	1311	879	873	1126	1376	1183	1054	1262	940	8	742	778
ENSMUSG00000000739_Sult5a1	1	0	3	2	0	3	1	1	1	3	3	2	0	0	1	3	3	0	0	0	2	1	6	2	9	7	9	0	5	11	4	3	3	2	2	2	8	8	9	5	4	5	5	2	3	0	6	3
ENSMUSG00000000740_Rpl13	1996	1584	2355	1336	1189	1222	687	1276	1134	1636	1825	1573	1570	2238	1909	1826	1324	1896	1077	1135	1529	1760	1632	1932	1546	2449	2386	1732	1456	1680	1294	1018	983	1069	221	1100	2484	2056	2316	1358	1912	1621	1248	1292	1081	21	1099	1285
ENSMUSG00000000743_Chmp1a	1608	1773	2475	1614	1618	1683	933	1544	1468	1652	1558	1502	1604	2143	1864	2425	1680	2454	1461	1443	1981	1848	1734	1813	1474	1812	1861	1419	1365	1475	1465	1116	1081	1028	203	860	2145	1577	1738	1390	1618	1398	1248	1355	1042	16	1035	1145
ENSMUSG00000000751_Rpa1	624	716	864	851	718	706	514	806	661	885	876	782	647	821	672	1116	747	968	745	641	962	1023	917	969	644	872	832	1002	758	936	1035	881	864	1106	175	872	933	774	779	729	903	818	958	1006	886	12	1026	951
ENSMUSG00000000753_Serpinf1	55	138	393	114	119	119	63	122	123	146	170	89	174	113	60	186	92	173	105	122	198	51	86	90	131	289	215	128	204	315	280	227	180	184	32	174	473	280	309	175	345	303	296	252	243	1	185	169
ENSMUSG00000000759_Tubgcp3	871	714	1080	894	807	771	530	933	812	1013	1001	976	759	914	746	1223	769	1181	859	776	1004	1190	1087	1187	953	1148	1231	1155	897	1107	972	888	952	1093	147	934	1432	1112	978	1024	1077	1157	1037	1065	886	16	879	944
ENSMUSG00000000766_Oprm1	127	83	99	138	112	96	57	101	80	92	99	93	103	102	105	154	97	100	74	51	91	151	112	91	123	84	122	184	111	136	114	116	140	153	24	140	196	110	116	109	165	165	155	206	143	5	148	176
ENSMUSG00000000776_Polr3d	368	333	501	311	234	270	155	284	273	329	301	309	366	478	389	389	285	412	264	232	343	350	328	375	307	444	390	367	288	371	330	228	269	249	49	221	470	347	374	340	360	339	303	292	267	4	249	255
ENSMUSG00000000782_Tcf7	38	47	71	50	36	50	19	45	41	38	47	45	31	61	34	70	40	57	45	28	53	23	33	41	53	69	53	63	44	55	34	36	46	40	3	29	78	49	46	53	53	58	75	50	36	0	32	30
ENSMUSG00000000787_Ddx3x	6218	5067	7473	6272	5203	4635	4030	5506	5548	7112	6731	7006	4661	5659	4724	6956	4444	5870	5078	4289	5915	7567	6086	6998	5673	6687	6887	7866	5377	6845	7101	5484	6205	7208	1072	5926	6263	5652	5260	5278	5425	5925	6491	5736	4539	89	4563	4800
ENSMUSG00000000791_Il12rb1	0	0	1	10	3	11	6	3	20	6	4	7	3	3	1	16	6	2	15	9	17	13	7	10	1	1	1	48	56	69	65	68	70	20	2	16	0	0	0	56	91	74	74	111	81	0	13	23
ENSMUSG00000000792_Slc5a5	80	87	146	155	170	176	148	236	275	295	218	311	94	99	100	215	217	264	168	223	302	294	323	385	159	179	216	153	154	163	162	214	173	148	26	177	284	182	188	113	175	165	125	209	206	1	204	220
ENSMUSG00000000794_Kcnn3	229	245	296	186	183	184	90	214	136	208	266	130	239	282	273	237	152	270	156	133	223	173	205	172	306	353	332	500	389	394	448	389	409	494	73	378	491	303	309	444	420	315	452	635	365	5	329	407
ENSMUSG00000000804_Usp32	3421	2721	3307	4119	3090	3007	2219	3514	3238	3933	4213	4271	2610	3341	2849	5482	3395	3966	3914	2833	4275	5904	4164	4883	3284	3378	3541	4985	3243	3694	3940	3123	3689	3785	622	3220	3965	3285	2913	4022	3722	4256	4486	4464	3212	40	3070	3273
ENSMUSG00000000805_Car4	107	55	127	455	414	338	381	717	584	737	745	526	71	85	76	684	481	557	564	511	843	611	542	652	115	181	188	633	559	708	764	655	583	604	97	372	233	161	163	695	691	524	726	925	590	9	500	547
ENSMUSG00000000811_Txnrd3	343	416	430	90	103	108	47	89	74	69	89	75	385	445	325	120	89	144	50	64	74	85	86	104	301	386	357	150	162	149	108	105	115	96	11	98	475	351	329	134	157	179	87	112	118	2	98	102
ENSMUSG00000000817_Fasl	6	6	6	2	2	1	2	4	4	3	0	1	6	5	6	5	3	2	1	1	1	1	0	2	5	8	6	6	4	6	3	1	5	6	0	2	12	9	6	4	4	7	1	0	6	0	3	2
ENSMUSG00000000823_Znf512b	2241	2579	2989	1905	1831	1987	978	1942	1598	1551	1642	1524	2345	3246	2499	2580	1868	2858	1753	1385	1980	1857	1606	1813	2251	2810	2596	1861	1645	1687	1413	1165	1420	950	191	897	3559	2357	2343	1938	1781	2013	1631	1553	1091	14	1067	948
ENSMUSG00000000826_Dnajc5	7471	7373	9610	7884	7855	7705	4852	8014	6820	8718	8153	8278	7371	8963	7834	10355	7859	9870	6767	6472	9193	9467	8910	9543	7727	9158	10269	9323	7723	9500	7805	6195	6649	6937	1124	5543	11779	9167	9227	7827	9037	8584	7198	8039	6214	74	6128	5623
ENSMUSG00000000827_Tpd52l2	726	619	957	811	781	709	483	742	681	823	835	801	644	880	670	1020	752	960	738	675	871	892	830	960	600	829	840	823	728	878	843	720	755	735	129	714	1049	751	838	674	909	904	881	920	753	12	692	726
ENSMUSG00000000838_Fmr1	1918	1461	2194	1799	1512	1376	1033	1556	1484	1728	1870	1807	1651	1979	1689	2392	1609	1789	1629	1375	1801	2148	1828	2267	1330	1582	1624	1583	1036	1362	1239	1041	1196	1409	187	1100	1967	1707	1512	1295	1308	1336	1469	1389	1034	32	1134	1033
ENSMUSG00000000861_Bcl11a	1997	2006	2236	1531	1351	1418	816	1471	1337	1307	1640	1465	1617	3101	1878	2074	1593	2311	1237	1039	1586	1613	1495	1693	1049	1266	879	493	398	522	544	476	478	415	77	379	1679	928	691	425	509	535	531	423	332	5	554	435
ENSMUSG00000000869_Il4	244	160	279	180	150	161	98	148	153	153	151	154	206	222	207	228	166	192	143	118	198	172	152	219	205	206	255	174	134	196	143	110	119	142	30	155	269	240	220	122	164	193	128	142	105	2	125	110
ENSMUSG00000000876_Pxmp4	191	187	269	295	311	322	180	289	253	245	290	273	201	218	207	362	294	426	239	232	330	242	267	300	172	268	271	297	307	356	248	222	245	235	42	206	345	228	237	283	381	303	330	341	243	4	202	223
ENSMUSG00000000881_Dlg3	2898	2701	3734	4268	3742	3835	2591	4016	3650	4240	4027	3627	2815	3610	3118	5921	4063	5205	3957	3335	4964	4617	4368	4339	2299	2508	2620	3287	2612	2858	2945	2018	2405	2275	394	1737	3298	2313	2312	2986	2946	2647	3185	2812	1940	29	2330	2091
ENSMUSG00000000884_Gnb1l	65	97	105	38	45	32	31	68	49	71	81	55	80	134	87	67	49	82	46	41	52	64	65	58	100	134	129	53	75	76	61	49	56	63	8	57	149	113	103	49	89	63	54	64	46	3	35	53
ENSMUSG00000000889_Dbh	7	12	12	30	26	26	9	12	18	9	2	2	17	13	4	35	34	40	14	7	17	0	6	1	3	2	1	3	0	7	7	2	7	2	0	2	3	0	1	0	2	2	8	2	0	0	1	0
ENSMUSG00000000901_Mmp11	46	88	94	20	18	26	13	21	23	19	45	19	73	95	56	33	31	24	26	9	23	36	37	27	40	69	56	19	25	34	29	12	17	35	4	18	130	54	45	24	26	36	19	22	24	0	26	32
ENSMUSG00000000902_Smarcb1	1043	1192	1562	668	829	880	573	981	879	1032	1108	969	1087	1459	1200	1021	823	1228	638	717	1115	872	1086	1085	923	1467	1394	827	862	1029	879	787	906	818	145	656	1631	1176	1212	744	1096	967	866	972	835	13	784	801
ENSMUSG00000000903_Vpreb3	1	1	1	0	1	3	1	0	0	3	1	0	3	1	0	1	1	3	1	2	3	3	1	0	3	2	5	0	2	3	2	1	5	1	0	0	6	3	6	1	1	2	2	1	1	0	4	1
ENSMUSG00000000915_Hip1r	1497	1838	2363	2087	1804	2234	1357	2079	1958	1942	1899	2213	1696	2745	1933	2751	2305	3011	2009	1972	2516	2612	2440	2382	1353	1747	1814	2226	1862	1913	2137	1965	1977	1507	290	1275	2226	1460	1573	2088	2271	1946	2330	2601	2160	16	1328	1603
ENSMUSG00000000916_Nsun5	163	193	243	158	131	133	91	170	136	177	172	137	171	226	167	198	130	212	115	149	159	212	186	193	186	246	208	157	140	165	164	124	131	163	23	110	249	193	206	164	164	170	210	157	129	4	125	128
ENSMUSG00000000934_Top1mt	241	254	339	195	165	183	98	168	143	225	200	215	241	298	259	242	207	221	147	144	194	261	232	254	243	333	366	269	214	266	208	234	206	216	42	226	409	311	335	222	293	233	273	282	222	1	224	225
ENSMUSG00000000942_Hoxa4	0	0	0	0	0	0	0	0	0	0	0	0	0	0	0	0	0	0	0	0	0	0	0	0	0	0	0	0	0	0	0	0	0	1	0	0	0	0	0	0	0	0	0	0	0	0	0	0
ENSMUSG00000000948_Snrpn	5502	4989	7760	9501	8415	9056	5979	7841	8805	8673	8826	9049	5260	6956	6295	13336	9482	12215	7963	7785	11328	10094	9497	11164	6956	8430	10035	11061	9723	10797	9418	7765	8606	8099	1573	6686	10514	8502	9578	9355	11578	10554	8543	10635	8304	86	7330	7443
ENSMUSG00000000957_Mmp14	178	219	518	170	198	207	84	156	137	131	184	136	267	295	240	309	162	278	139	133	166	152	137	169	428	690	640	356	334	407	182	204	217	214	44	217	909	644	731	373	436	415	318	314	151	4	227	284
ENSMUSG00000000958_Slc7a7	21	32	55	38	26	43	19	40	31	36	43	25	31	29	38	38	37	53	32	24	40	49	36	34	38	49	53	23	24	33	24	21	26	26	4	27	73	60	37	34	42	33	25	26	24	3	31	22
ENSMUSG00000000959_Oxa1l	545	625	826	636	674	707	395	647	614	602	579	689	595	733	680	937	722	993	498	539	830	638	700	757	518	750	799	709	723	746	638	535	567	535	89	434	910	724	818	557	815	794	643	620	555	7	514	529
ENSMUSG00000000976_Heatr6	634	616	759	426	419	425	285	402	372	444	498	427	615	772	620	540	457	565	384	293	443	496	442	488	572	657	633	506	387	509	474	419	441	430	71	360	825	613	616	469	527	555	503	534	384	7	385	383
ENSMUSG00000000982_Ccl3	2	3	7	0	1	0	2	1	2	0	2	0	3	8	6	1	1	1	2	1	5	0	3	0	4	4	6	16	2	7	3	5	3	1	0	1	12	10	6	14	10	9	1	2	2	0	1	2
ENSMUSG00000000983_Wfdc18	1	0	3	6	8	8	5	7	12	14	14	12	0	0	2	12	9	10	18	4	18	9	19	20	2	0	1	0	1	4	5	3	2	14	1	13	1	0	1	4	4	3	3	10	11	0	6	11
ENSMUSG00000001016_Ilf2	1552	1426	2065	1221	1212	1241	730	1143	1148	1244	1233	1212	1523	1821	1639	1724	1222	1616	947	945	1429	1372	1407	1555	1367	1799	1910	1355	1131	1510	1189	921	1112	1085	221	984	1986	1744	1803	1093	1421	1256	1124	1276	1027	18	1001	1015
ENSMUSG00000001017_Chtop	2604	2276	3455	2716	2385	2357	1526	2363	2028	2613	2534	2154	2443	3096	2468	3746	2598	3114	2378	2138	2942	2978	2676	2744	2249	2958	3211	3030	2245	2880	2367	1866	1998	2354	326	1740	3392	2837	2957	2335	2760	2458	2492	2478	1985	35	1929	1880
ENSMUSG00000001018_Snapin	336	282	471	459	453	440	313	518	512	594	703	649	319	391	345	686	454	606	505	401	690	653	647	766	398	535	540	567	474	625	571	504	539	603	126	608	582	480	538	417	561	575	608	633	573	13	525	574
ENSMUSG00000001020_S100a4	14	8	20	22	22	18	6	18	25	12	15	15	8	14	18	26	10	17	12	7	14	6	8	20	3	33	21	15	28	38	13	18	32	10	2	16	23	22	21	21	32	28	19	25	9	0	17	12
ENSMUSG00000001021_S100a3	5	5	8	3	5	10	2	1	7	5	8	2	7	3	7	11	3	6	7	5	6	5	2	4	5	9	7	23	16	14	13	10	5	2	1	1	6	4	11	13	17	12	7	11	6	0	3	2
ENSMUSG00000001023_S100a5	0	0	0	0	0	0	0	1	0	0	0	0	0	0	0	0	0	0	0	0	0	0	0	0	0	0	0	1	0	0	0	0	0	0	0	0	0	0	0	0	0	0	0	0	0	0	0	0
ENSMUSG00000001025_S100a6	54	40	85	122	107	102	74	99	106	162	254	212	52	61	55	171	107	130	103	83	124	163	153	204	90	174	130	96	95	155	97	99	95	57	7	57	188	154	164	92	119	109	111	124	99	0	66	83
ENSMUSG00000001027_Scn4a	1	0	2	0	1	1	0	0	0	0	0	0	1	0	1	1	3	3	0	0	1	1	0	0	3	2	2	1	2	1	2	1	4	2	0	0	4	1	4	3	4	4	0	1	3	0	2	2
ENSMUSG00000001029_Icam2	32	32	61	47	36	35	13	32	28	30	37	37	44	33	28	63	39	47	47	36	49	28	32	35	41	57	72	43	63	48	33	37	40	33	6	32	77	69	74	44	58	48	44	43	34	0	36	43
ENSMUSG00000001034_Mapk7	702	872	1044	477	430	619	239	491	343	371	444	353	767	1050	897	624	457	654	416	290	416	384	387	421	530	876	618	428	431	455	333	329	308	267	53	219	928	589	554	420	496	378	399	380	316	4	299	301
ENSMUSG00000001036_Epn2	2208	2116	2888	2364	2239	2086	1372	2320	2131	2560	2600	2628	2064	2626	2235	3157	2212	2776	2215	1787	2812	3300	2960	3135	2065	2550	2572	2350	2107	2509	2623	2160	2348	2114	317	2047	3192	2380	2261	2277	2466	2469	2504	2795	2104	30	2323	2156
ENSMUSG00000001039_B9d1	194	210	263	215	220	221	133	248	196	254	270	248	198	255	229	314	231	298	260	150	272	250	262	291	180	232	237	240	218	242	244	208	204	202	32	179	272	256	200	273	254	253	275	258	200	2	179	161
ENSMUSG00000001052_Sec24b	988	1136	1228	893	778	718	447	860	749	824	1199	815	978	1267	1030	1159	762	1120	773	566	929	989	880	981	917	1212	1161	1178	862	974	889	791	877	859	156	793	1428	1043	1023	1056	1066	1350	1148	1127	739	11	741	822
ENSMUSG00000001053_N4bp3	174	202	246	110	109	140	78	108	107	145	97	193	173	243	214	174	141	160	109	102	155	257	301	241	278	417	417	166	120	159	108	92	77	82	12	89	430	350	443	113	152	154	117	102	109	1	73	87
ENSMUSG00000001054_Rmnd5b	528	557	712	579	609	655	448	801	717	865	852	944	520	729	639	892	669	911	657	698	943	898	1045	964	453	642	554	619	553	605	650	522	488	392	78	359	774	448	573	533	650	561	557	586	438	4	482	471
ENSMUSG00000001056_Nhp2	310	299	425	300	276	282	157	233	263	289	317	361	286	371	321	421	289	360	220	226	332	296	334	458	180	285	282	205	194	235	212	154	173	139	35	144	297	261	269	225	240	273	174	184	148	1	146	162
ENSMUSG00000001062_Vps9d1	857	996	1290	771	763	1027	635	1233	964	1173	1200	980	907	1278	1109	1184	884	1483	898	931	1250	1132	1179	1219	888	1268	1180	806	816	871	786	731	783	735	141	612	1598	987	1058	843	963	876	873	957	750	6	665	736
ENSMUSG00000001065_Zfp276	453	533	651	428	412	398	251	453	420	599	575	516	443	685	593	637	420	615	444	379	580	623	655	602	476	664	554	733	554	589	622	641	618	620	107	386	773	461	490	591	676	556	705	826	753	5	573	540
ENSMUSG00000001076_C1ql4	0	0	2	0	0	0	0	0	0	0	0	0	0	0	0	0	0	0	0	0	1	0	0	0	35	44	31	52	13	0	20	9	8	0	1	11	47	92	109	14	16	24	13	9	23	1	7	22
ENSMUSG00000001082_Mfsd10	335	393	490	202	234	269	185	313	272	324	331	283	356	509	409	311	231	359	243	211	333	348	321	343	337	513	458	275	276	259	242	266	256	218	49	199	596	339	373	310	287	263	329	277	220	3	241	226
ENSMUSG00000001089_Luzp1	832	744	1145	2140	1403	1458	1321	1738	1741	2630	2290	2372	736	1030	855	2871	1779	1800	2109	1750	2406	3223	2229	2793	1115	1255	1436	3901	2572	3581	3492	2864	3051	4164	623	2912	1478	1248	1353	3488	3525	3048	4039	3683	3107	45	2820	2905
ENSMUSG00000001095_Slc13a2	1	0	0	0	1	0	0	0	1	0	0	0	0	0	0	0	0	0	0	1	0	1	1	0	1	0	1	0	0	0	0	0	1	0	0	0	0	0	0	0	0	1	0	0	0	0	1	0
ENSMUSG00000001098_Kctd10	536	627	803	360	369	429	288	412	395	625	550	537	566	745	623	525	382	505	402	393	507	610	641	698	362	550	468	402	390	362	394	334	345	513	87	345	651	384	416	358	419	328	404	489	345	2	459	493
ENSMUSG00000001100_Poldip2	1084	1191	1613	1337	1253	1285	897	1415	1333	1561	1569	1602	1071	1472	1282	2014	1367	1847	1297	1177	1739	1774	1656	1827	1170	1476	1563	1490	1292	1611	1445	1213	1282	1407	253	1198	1765	1383	1546	1316	1615	1456	1382	1688	1304	19	1246	1292
ENSMUSG00000001103_Sebox	4	6	9	17	11	9	10	12	17	21	11	19	8	11	9	26	19	19	16	10	18	25	21	30	4	8	2	9	4	16	44	9	9	9	2	12	6	6	3	5	10	8	10	9	5	0	40	6
ENSMUSG00000001105_Ift20	471	387	628	634	616	603	456	711	674	721	718	764	352	509	423	940	640	806	669	693	861	826	727	890	433	577	673	629	478	629	551	466	547	425	101	440	683	591	620	476	626	599	629	604	529	10	427	500
ENSMUSG00000001119_Col6a1	58	123	544	1099	889	1110	482	845	1432	1010	798	1441	202	89	76	1605	944	1035	903	926	1457	1806	1504	1599	277	426	356	169	291	444	189	299	134	41	16	88	1020	647	521	235	297	343	196	242	219	1	278	124
ENSMUSG00000001120_Pcbp3	405	491	684	518	538	736	400	747	690	716	679	681	469	642	556	717	663	1011	457	525	794	610	681	798	490	649	677	713	791	863	762	669	744	696	142	558	771	539	615	686	881	724	713	867	617	5	583	662
ENSMUSG00000001123_Lgals9	26	29	65	59	36	68	36	57	57	37	67	50	27	32	20	94	48	63	80	35	79	37	41	55	50	66	69	86	53	82	70	58	61	42	10	51	87	75	55	80	76	40	75	67	53	0	34	37
ENSMUSG00000001127_Araf	1826	1668	2552	2135	1910	1918	1239	2058	2126	1962	2079	1987	1752	2131	1991	2992	2086	2812	1989	1871	2601	2387	2286	2513	2101	2635	2972	2553	2198	2618	2086	2110	2166	2087	402	1932	3045	2516	2797	2082	2719	2607	2482	2516	2216	31	1976	2064
ENSMUSG00000001128_Cfp	95	125	145	102	85	99	61	122	91	145	150	136	100	139	98	167	85	132	151	104	176	159	154	138	103	128	96	109	104	109	93	103	96	119	23	88	188	123	86	111	108	133	165	118	120	0	111	110
ENSMUSG00000001131_Timp1	22	35	47	38	24	27	24	48	39	20	48	30	29	41	27	38	35	32	33	19	47	31	31	43	26	38	25	18	35	27	30	25	32	19	1	34	42	34	26	31	33	27	48	42	21	0	21	18
ENSMUSG00000001134_Uxt	54	48	78	62	58	54	43	77	57	92	82	82	48	61	50	99	48	71	58	54	80	93	74	70	49	70	50	50	57	57	67	70	61	78	6	60	60	55	59	75	74	71	57	57	51	0	61	76
ENSMUSG00000001138_Cnnm3	467	535	623	376	409	451	294	509	411	546	553	460	487	659	526	485	412	646	324	326	514	447	507	514	485	626	675	528	491	503	498	505	550	485	92	436	844	572	599	496	580	548	535	650	476	6	455	472
ENSMUSG00000001143_Lman2l	442	499	499	445	363	380	174	384	306	405	458	344	394	569	398	540	358	446	355	265	419	444	402	423	402	483	559	478	314	508	395	351	325	449	53	357	679	505	469	455	468	480	421	412	275	4	450	331
ENSMUSG00000001150_Mcm3ap	1452	1422	1746	1447	1312	1324	881	1485	1238	1549	1494	1400	1231	1761	1438	2038	1292	1908	1530	1203	1730	1820	1593	1707	1268	1539	1485	1326	1014	1213	1212	920	1031	1054	155	881	1864	1429	1334	1161	1298	1273	1268	1276	964	11	1073	931
ENSMUSG00000001151_Pcnt	443	505	748	622	634	711	613	1069	966	1213	1531	1263	469	644	501	903	748	1026	910	832	1189	1389	1330	1466	503	651	554	741	630	734	886	837	921	1124	179	864	899	519	485	719	779	692	1154	1098	819	10	909	1065
ENSMUSG00000001155_Ftcd	1	2	6	1	3	2	2	1	1	2	2	3	3	6	5	0	0	2	2	2	1	1	5	1	3	1	4	4	3	0	0	1	1	3	0	0	4	4	6	0	1	0	1	1	2	0	2	1
ENSMUSG00000001156_Mxd1	225	242	334	394	357	329	308	455	391	564	545	554	236	339	264	478	347	482	475	441	639	711	617	668	324	465	418	488	412	458	448	435	502	488	67	383	560	371	436	411	448	452	586	666	454	7	439	453
ENSMUSG00000001157_Gmcl1	541	486	626	513	521	453	300	541	486	503	584	500	512	608	551	660	516	694	523	403	598	597	561	576	339	486	502	533	461	579	463	398	396	436	63	383	589	515	458	475	489	609	413	469	402	7	358	336
ENSMUSG00000001158_Snrnp27	305	248	342	350	240	262	176	318	308	346	373	317	248	280	254	420	282	334	269	259	404	400	370	489	231	309	319	343	221	311	286	207	259	277	65	248	365	269	307	221	281	296	315	303	248	6	234	226
ENSMUSG00000001166_Oas1c	15	11	18	12	10	15	10	13	15	11	15	9	10	16	11	19	8	11	8	6	11	17	13	30	29	14	12	9	25	12	15	9	11	20	4	16	13	13	21	17	10	12	15	19	14	1	12	18
ENSMUSG00000001168_Oas1h	0	0	1	0	0	0	0	0	1	0	0	0	0	5	4	1	1	0	0	0	0	0	0	1	0	0	2	0	1	0	0	0	2	0	0	0	1	1	0	0	0	0	0	0	0	0	1	1
ENSMUSG00000001173_Ocrl	1317	1090	1294	1467	1221	1109	702	1293	1163	1356	1471	1414	1118	1391	1039	1788	1232	1570	1197	863	1458	1741	1450	1592	1463	1607	1771	1939	1599	1621	1626	1380	1557	1552	259	1441	2033	1715	1613	1586	1703	1843	1675	1879	1238	30	1422	1400
ENSMUSG00000001175_Calm1	43794	38530	55258	63517	57617	57016	37034	55650	50129	68403	66973	62158	42557	47462	40660	86975	61688	78213	53312	49104	69439	72526	66886	75137	31168	34343	37968	47368	36862	42438	46612	32310	38487	41779	6915	33722	45563	33677	34081	37587	43118	39001	43231	47160	32933	533	37802	34563
ENSMUSG00000001211_Agpat3	2929	3193	4288	4601	4063	4270	2796	4385	3973	4583	4381	4030	3024	4178	3348	6349	4385	6024	4250	3858	5339	5094	4308	4745	3165	3793	3912	5598	4568	4711	4819	4371	4489	4534	808	3499	4904	3312	3564	5011	5306	4845	5403	5811	4570	49	3611	3978
ENSMUSG00000001225_Slc26a3	18	29	26	25	24	8	10	23	23	21	28	18	29	29	18	20	26	28	6	7	22	15	17	26	18	17	33	17	13	29	29	22	22	11	1	24	43	21	9	15	21	18	16	29	27	0	17	23
ENSMUSG00000001227_Sema6b	1171	1606	1956	1609	1756	1998	1426	2466	1997	2380	2091	2048	1316	2058	1737	2416	1885	3015	2017	1889	2946	2451	2406	2368	1525	1989	1747	2333	2246	1997	2312	2066	2092	1769	407	1357	2539	1407	1561	2278	2359	1925	2352	2856	1911	24	1628	1920
ENSMUSG00000001228_Uhrf1	90	102	172	46	46	46	11	22	17	20	14	10	84	143	96	61	29	44	9	21	25	34	28	17	135	219	178	69	49	91	46	43	50	11	1	14	191	198	169	70	59	63	56	33	17	0	9	15
ENSMUSG00000001229_Dpp9	404	459	583	478	407	508	389	686	563	857	897	731	397	640	475	752	534	665	610	533	798	944	858	898	489	577	523	798	651	664	812	780	767	870	149	661	714	479	471	860	819	922	915	1074	720	9	742	839
ENSMUSG00000001240_Ramp2	168	196	351	135	162	148	101	153	160	131	161	120	211	257	191	209	136	221	111	134	223	110	137	132	199	382	366	175	225	257	182	162	151	118	25	101	486	395	329	153	248	235	145	237	201	2	157	161
ENSMUSG00000001247_Lsr	48	76	128	66	80	80	38	77	78	67	102	62	89	118	57	117	77	136	70	67	120	75	59	85	124	181	181	81	117	112	97	79	81	70	14	52	251	128	140	120	127	120	78	118	88	1	69	91
ENSMUSG00000001248_Gramd1a	2188	2472	3477	1578	1489	1856	1069	1923	1654	1893	1769	1886	2360	3322	2740	2485	1623	2535	1674	1706	2222	1992	2077	2127	2150	3076	2731	2059	2004	1986	1609	1359	1400	1304	237	1015	3511	2387	2427	2114	2157	1863	1619	1766	1373	12	1247	1236
ENSMUSG00000001249_Hpn	6	5	6	9	10	15	6	16	19	38	18	32	3	3	6	17	4	14	15	26	30	19	17	30	10	13	15	15	19	32	33	17	29	25	6	23	23	9	10	18	32	20	23	24	37	0	27	28
ENSMUSG00000001260_Gabrg1	505	309	581	446	423	309	206	428	355	480	532	362	376	374	416	606	397	496	374	289	484	526	451	510	2499	2386	2389	2221	1537	1502	681	649	807	797	108	853	3196	2247	2044	1440	1590	1795	842	1027	707	12	834	798
ENSMUSG00000001270_Ckb	4322	4890	7359	8582	8477	10022	8996	13826	12644	17768	16305	17402	4572	6685	6191	13323	10449	15061	11258	13653	18156	18029	16919	20456	6652	10540	10032	20802	19497	16663	18845	16251	16448	17585	3985	13533	11430	7917	10485	19430	21120	16824	18975	22820	17518	171	13325	19536
ENSMUSG00000001280_Sp1	677	640	910	717	526	555	329	590	483	684	845	730	566	756	557	886	555	677	620	441	663	996	642	809	775	936	855	1035	672	823	828	700	723	961	167	790	1152	896	785	865	748	862	1057	869	708	16	792	856
ENSMUSG00000001281_Itgb7	6	10	15	18	14	13	18	23	20	25	24	11	6	13	7	24	24	17	27	15	26	19	19	14	19	35	36	41	37	34	44	42	42	8	3	18	38	30	31	35	56	43	20	51	24	0	18	22
ENSMUSG00000001285_Myg1	273	288	374	259	200	259	164	311	273	370	343	356	251	398	316	392	272	342	235	223	353	413	395	405	283	383	405	322	279	330	298	297	263	301	59	317	429	313	374	285	390	314	402	341	321	7	329	325
ENSMUSG00000001288_Rarg	124	149	185	68	81	83	73	124	85	144	195	158	130	205	144	133	70	127	122	74	114	148	169	169	85	137	106	149	137	132	143	129	108	142	26	126	184	127	105	137	171	123	154	154	111	1	121	138
ENSMUSG00000001289_Pfdn5	1009	807	1221	710	662	604	494	818	782	1102	1151	1214	850	1019	978	1063	742	1048	700	691	954	1016	1191	1365	802	1166	1307	645	611	845	758	599	651	799	152	778	1374	1162	1199	477	808	718	596	676	609	7	787	810
ENSMUSG00000001300_Efnb2	1681	1931	1993	973	997	920	567	1009	841	844	768	830	1765	1841	1427	1414	939	1398	989	657	987	858	876	1065	300	394	372	233	185	225	132	134	140	112	13	98	671	416	315	179	235	264	176	181	133	0	169	142
ENSMUSG00000001305_Rrp15	219	296	358	189	166	201	112	171	154	198	243	240	263	328	272	288	209	265	156	160	234	263	225	265	212	277	287	163	152	188	162	127	152	183	41	163	335	269	226	165	199	213	184	160	132	3	140	192
ENSMUSG00000001313_Rnd2	524	497	615	830	660	713	440	682	735	782	709	660	519	524	501	1110	813	896	715	706	990	984	762	907	995	1294	1468	1775	1550	1882	1312	1337	1355	1125	215	904	1581	1237	1600	1471	1978	1813	1431	1736	1603	6	970	1141
ENSMUSG00000001323_Srr	1219	929	1302	1586	1383	1323	911	1425	1345	1366	1285	1267	982	1234	994	2093	1438	1777	1395	1076	1757	1659	1455	1475	728	844	845	1118	727	1042	1019	716	819	649	103	557	968	784	761	999	1004	970	1000	866	688	10	675	565
ENSMUSG00000001333_Sync	23	24	23	12	19	18	14	23	19	20	46	31	10	24	22	25	11	22	14	14	25	34	36	25	38	53	46	20	14	29	20	13	21	8	2	17	46	41	32	17	21	18	23	16	14	0	13	14
ENSMUSG00000001334_Fndc5	253	285	466	1041	747	965	709	980	915	1116	978	1143	264	503	376	1556	1061	1286	1015	932	1398	1314	1104	1305	631	747	1053	2452	1842	2484	2427	2092	2286	2692	442	2068	989	881	1070	2162	2586	2143	2504	2837	2480	34	1836	2357
ENSMUSG00000001348_Acp5	3	1	5	2	0	1	2	2	5	2	4	2	2	4	0	7	1	6	2	2	4	7	2	1	6	2	5	19	9	12	25	30	24	35	2	15	5	6	7	6	16	6	25	39	7	0	23	26
ENSMUSG00000001349_Cnn1	8	4	10	10	8	11	3	13	4	9	8	13	4	12	3	5	6	10	9	6	11	8	6	12	22	21	13	20	8	15	9	9	13	27	4	24	70	27	28	11	13	14	20	26	5	0	14	23
ENSMUSG00000001366_Fbxo9	940	958	1393	1360	1411	1326	873	1200	1186	1420	1373	1339	1028	1337	1054	1819	1525	1879	1145	1205	1632	1604	1514	1572	1024	1338	1531	1709	1489	1832	1840	1593	1657	1929	362	1432	1649	1236	1395	1571	1949	1817	1632	2235	1705	26	1501	1531
ENSMUSG00000001376_Ccdc132	2392	1900	2651	2516	2131	1878	1293	1886	1794	2406	2520	2210	1982	2393	2023	3143	2124	2577	2083	1636	2421	2794	2539	2640	1693	1827	2028	2242	1559	1902	1778	1288	1465	1775	272	1455	2251	1854	1797	1765	1681	1830	1692	1645	1298	33	1604	1296
ENSMUSG00000001379_Apbb3	485	547	733	589	588	590	441	729	703	794	748	739	496	672	548	845	658	954	613	621	784	755	859	846	510	687	688	825	736	775	788	658	796	702	124	570	922	559	599	748	832	725	858	918	671	5	611	674
ENSMUSG00000001380_Hars	1731	1589	2336	1776	1668	1654	964	1519	1589	1433	1293	1644	1635	2020	1752	2555	1727	2340	1386	1310	1892	1734	1673	2054	1336	1711	1734	2006	1578	1748	1360	1232	1282	1211	223	1085	1998	1555	1660	1536	1759	1723	1414	1500	1239	11	1111	1196
ENSMUSG00000001383_Zmat2	1100	887	1479	1810	1585	1515	1197	1885	1928	2072	1902	2185	1006	1196	1041	2497	1767	2033	1642	1540	2375	2052	2228	2909	664	817	847	1050	823	1154	1252	998	1115	1046	180	1110	978	815	804	736	1140	949	1023	1152	1054	24	1204	1042
ENSMUSG00000001403_Ube2c	72	57	84	32	27	30	13	22	17	16	30	21	70	69	53	53	36	38	26	26	26	20	27	33	50	108	96	48	46	47	25	19	39	23	2	19	94	92	96	29	50	57	33	31	30	2	17	28
ENSMUSG00000001415_Smg5	1288	1370	1985	1264	1264	1305	1031	1585	1321	1792	1749	1692	1376	1902	1517	1864	1382	1946	1508	1383	1871	2033	1904	1998	1296	1830	1799	1672	1491	1565	1638	1444	1472	1474	307	1166	2258	1679	1580	1534	1712	1549	1705	1798	1425	12	1363	1472
ENSMUSG00000001416_Cct3	2852	2522	3638	2074	1822	1837	1011	1650	1530	1810	1643	1765	2592	3216	2781	2786	1985	2400	1460	1344	1957	2055	2010	2161	2321	3010	3217	2594	2125	2576	2122	1688	1765	1902	286	1578	3344	2900	2954	2183	2583	2516	1935	2153	1797	25	1684	1729
ENSMUSG00000001417_Rhbg	5	5	3	1	2	1	2	2	0	4	2	1	0	1	4	3	1	0	0	3	0	0	0	1	3	2	2	3	4	1	3	1	1	0	0	2	3	5	6	2	3	0	1	2	0	0	0	1
ENSMUSG00000001418_0610031J06Rik	269	263	420	313	371	346	244	419	381	476	442	455	252	304	259	492	355	474	324	379	505	450	439	517	238	337	344	432	412	436	491	424	434	472	83	423	461	335	363	403	484	456	515	665	431	7	390	461
ENSMUSG00000001419_Mef2d	983	1173	1281	1312	1461	1579	1229	2495	1911	2254	2709	2046	1026	1368	1134	2047	1624	2435	1785	1667	2475	2235	2046	2341	848	1090	892	1459	1390	1338	1419	1285	1431	1346	260	1042	1563	748	753	1564	1653	1618	1752	1736	1263	5	1196	1227
ENSMUSG00000001420_Tmem79	3	1	6	2	1	4	3	2	5	4	4	8	1	2	2	3	2	2	2	2	4	1	2	5	5	2	6	10	2	2	2	4	3	3	1	3	9	2	7	3	4	2	3	6	6	0	3	1
ENSMUSG00000001424_Snd1	2165	2439	3260	2209	2054	2243	1162	1946	1684	1963	2066	1905	2227	2930	2559	2959	2241	3100	1789	1532	2289	2274	2207	2098	1956	2446	2338	2284	1863	2129	1923	1591	1511	1456	258	1313	3001	2100	2199	2129	2297	1965	1892	1986	1568	20	1487	1422
ENSMUSG00000001435_Col18a1	172	340	600	138	170	195	64	113	94	76	96	72	365	260	216	282	198	299	93	85	143	58	63	86	458	623	508	313	331	389	183	201	162	101	27	96	1060	555	565	312	427	335	317	291	192	1	109	170
ENSMUSG00000001436_Slc19a1	215	239	346	199	231	239	142	284	233	267	266	236	233	320	253	354	237	400	207	192	294	235	238	247	251	341	325	230	234	280	220	251	206	176	40	167	499	310	317	237	305	266	262	267	221	4	157	177
ENSMUSG00000001440_Kpnb1	4139	3803	5127	4238	3582	3476	2325	3852	3506	4292	3900	4094	3842	5002	4116	5516	3664	4493	3680	3127	4397	5143	4421	5006	4296	5183	5151	5253	3925	4917	4529	3596	3837	4116	664	3474	6233	5003	4864	4550	4754	4592	4864	4404	3526	55	3585	3563
ENSMUSG00000001441_Npepps	2353	2138	2756	2478	1990	2127	1163	2144	1731	2176	2216	2047	2053	2659	2267	3051	2299	2629	2010	1579	2202	2621	2178	2470	2350	2547	2807	3114	2056	2474	2493	1932	2254	2640	445	2287	3271	2623	2391	2763	2736	2936	2685	2829	1814	40	2142	2357
ENSMUSG00000001444_Tbx21	2	2	2	2	2	1	0	0	2	0	2	1	0	1	0	2	2	1	0	2	2	1	0	1	3	4	2	4	4	0	1	0	1	1	0	2	1	0	3	0	0	2	0	0	1	0	1	0
ENSMUSG00000001445_Mrpl10	381	433	574	542	509	499	307	581	480	634	629	660	391	503	476	648	528	658	426	470	647	603	638	776	525	636	681	760	717	760	712	637	635	607	127	527	709	608	725	703	846	749	743	784	645	2	548	634
ENSMUSG00000001467_Cyp51	3325	2830	3653	2181	1725	1723	904	1292	1399	1212	1198	1263	2811	3384	2776	2598	1822	2000	1486	1341	1735	1930	1685	1811	2775	3424	3442	3257	2405	3010	2692	2624	2443	1599	246	1332	3767	3304	3388	2563	3010	2664	3505	3294	2754	35	1449	1476
ENSMUSG00000001472_Tcf25	5779	5882	8346	9513	9022	9742	6787	10197	9766	11555	10851	10984	5918	7426	6704	14355	10182	13123	9386	9389	12866	12883	12033	13260	8349	9898	11767	12581	10576	12370	10981	8940	9196	9790	1772	8075	12278	9557	10642	10816	13024	11732	10351	11930	9137	113	8542	8836
ENSMUSG00000001473_Tubb6	84	100	192	97	82	88	51	73	60	122	121	76	110	141	119	156	89	88	71	65	100	135	103	110	122	154	158	172	124	148	100	114	82	134	42	81	240	185	149	180	165	131	136	162	108	0	105	121
ENSMUSG00000001482_Def8	872	982	1184	950	903	991	587	984	864	806	767	822	830	1093	909	1472	1000	1334	831	776	1131	936	839	973	944	1104	1211	1401	1281	1451	1191	1135	1122	1046	184	861	1442	1043	1083	1476	1417	1417	1357	1541	1047	11	853	1000
ENSMUSG00000001493_Meox1	29	19	24	35	31	35	3	13	16	4	12	6	17	26	11	50	36	43	6	7	11	11	9	8	13	28	12	39	28	33	17	7	13	13	1	6	16	14	15	26	23	24	15	18	11	0	7	11
ENSMUSG00000001494_Sost	2	1	1	2	0	4	2	1	2	1	2	1	1	0	1	5	0	3	1	0	6	4	0	2	4	3	4	4	1	1	3	6	2	9	1	3	3	4	5	2	3	3	1	4	4	0	2	0
ENSMUSG00000001496_Nkx2-1	18	10	8	8	11	4	7	4	11	9	10	9	7	11	8	13	5	9	14	4	11	7	9	7	11	7	8	7	5	11	5	5	10	5	1	6	18	7	6	11	9	6	18	5	3	0	3	4
ENSMUSG00000001497_Pax9	10	13	7	6	9	8	3	4	8	6	12	12	7	10	9	7	1	7	4	0	4	2	4	5	6	8	7	7	5	7	9	2	4	4	0	7	17	5	11	10	9	7	8	6	1	0	4	8
ENSMUSG00000001504_Irx2	2	1	5	2	4	0	0	0	0	0	1	1	0	1	2	0	2	1	0	0	0	0	0	1	201	250	250	150	101	111	85	113	101	67	18	92	319	345	307	109	162	140	142	124	119	0	76	113
ENSMUSG00000001506_Col1a1	20	121	1358	176	242	228	106	216	364	129	443	103	336	64	28	621	256	380	216	314	346	148	128	231	629	1061	595	281	565	588	176	301	428	83	16	85	2720	1148	845	471	679	708	357	589	261	2	274	226
ENSMUSG00000001507_Itga3	326	421	511	184	175	221	163	326	224	329	410	340	329	526	437	267	219	273	232	222	337	404	327	436	744	837	935	1097	1040	832	1102	1047	1212	1181	203	936	1177	817	847	1039	1088	878	1286	1687	995	7	935	1134
ENSMUSG00000001508_Sgca	3	1	2	2	3	9	2	10	7	5	3	5	1	2	1	6	5	5	3	8	11	3	1	4	0	4	3	4	11	2	12	10	10	6	2	6	5	3	1	3	5	5	17	20	16	1	2	9
ENSMUSG00000001510_Dlx3	0	0	0	0	0	0	0	0	0	0	1	0	0	0	0	0	0	0	0	0	0	0	0	0	0	1	3	0	4	1	0	2	0	2	0	4	2	0	0	0	0	0	2	1	0	1	1	1
ENSMUSG00000001517_Foxm1	76	84	111	37	36	44	13	17	24	21	16	16	67	89	62	32	23	39	17	12	19	28	17	25	83	154	128	41	60	72	27	30	47	19	1	25	155	119	136	46	75	61	41	38	34	0	17	30
ENSMUSG00000001518_Itfg2	176	213	292	161	158	165	128	214	201	258	328	259	176	279	208	275	191	257	191	164	247	366	321	305	243	357	339	283	263	274	294	299	313	452	79	331	426	338	274	242	294	288	353	415	294	0	351	378
ENSMUSG00000001520_Nrip2	134	137	195	198	179	175	143	261	220	271	264	264	149	219	176	262	185	220	243	185	264	314	274	285	211	275	283	459	422	441	596	632	729	709	131	620	368	334	250	478	544	452	764	806	675	9	589	644
ENSMUSG00000001521_Tulp3	241	251	308	219	248	189	152	267	190	234	311	238	233	311	256	346	210	330	231	135	305	266	223	245	223	285	255	249	247	283	283	273	311	318	54	241	370	253	232	277	260	281	338	369	309	0	315	309
ENSMUSG00000001524_Gtf2h4	151	181	225	161	143	173	124	248	156	274	268	246	165	218	162	268	150	213	205	130	248	256	268	271	135	208	187	209	183	185	224	177	159	188	44	158	228	173	190	166	208	168	180	226	168	3	186	175
ENSMUSG00000001525_Tubb5	39696	42810	54186	15004	16036	17550	5531	8940	8079	8663	8027	8318	38355	49320	43540	21809	15342	23411	7487	7699	10332	8591	9271	10308	27452	37442	37187	16396	16158	16645	8775	6668	7076	5898	1166	5080	42978	31898	34464	13885	16708	15191	7237	9049	6354	83	5798	5934
ENSMUSG00000001542_Ell2	170	150	218	675	389	434	412	492	533	636	579	818	160	245	182	805	563	523	635	553	761	900	695	924	95	115	142	527	372	487	508	508	579	476	66	444	145	130	127	447	460	464	632	654	609	5	356	422
ENSMUSG00000001552_Jup	842	1254	1446	419	572	778	332	516	528	599	506	761	986	1479	1124	590	644	752	364	474	698	706	830	808	903	1638	1134	1073	1065	918	783	775	863	772	174	659	1937	1021	989	980	1190	910	907	1223	719	6	705	904
ENSMUSG00000001555_Fkbp10	102	167	293	145	162	171	56	139	116	122	133	93	142	172	142	276	161	252	90	105	163	86	96	105	125	302	194	147	143	182	142	112	109	80	18	71	331	232	233	149	189	151	137	121	113	0	89	87
ENSMUSG00000001558_Klhl10	23	26	31	18	19	17	19	28	24	21	37	19	24	28	27	24	27	28	12	9	21	26	30	14	21	22	28	32	15	25	26	28	29	35	7	36	51	33	26	25	23	37	26	34	23	0	34	23
ENSMUSG00000001566_Mnx1	0	0	0	0	0	0	0	0	0	0	0	0	0	0	0	0	0	0	0	0	0	0	0	0	0	0	0	0	0	0	0	0	0	0	0	0	0	0	0	0	2	0	0	0	0	0	0	0
ENSMUSG00000001569_Nom1	509	460	665	588	570	494	392	630	672	657	673	711	471	622	507	774	546	744	523	505	748	661	651	780	418	519	493	735	521	606	584	481	621	566	104	507	666	468	481	591	610	552	665	632	476	6	444	499
ENSMUSG00000001576_Ergic1	2148	2186	2742	2181	2065	2115	1391	2318	1972	2359	2303	2061	2066	2675	2199	3248	2311	3151	1946	1855	2709	2442	2198	2512	1713	2286	2173	2266	1983	2173	2294	1886	2045	2101	370	1677	2718	1969	2053	2210	2328	2084	2209	2682	1830	22	1539	1888
ENSMUSG00000001583_Tnk1	13	14	14	12	9	4	1	8	2	13	13	10	11	10	8	9	9	7	11	4	5	6	11	4	9	12	9	10	6	16	8	5	13	4	2	9	19	10	6	7	4	6	6	10	8	0	7	4
ENSMUSG00000001588_Acap1	3	7	9	3	0	3	2	6	2	1	1	3	5	5	6	7	1	6	5	1	3	3	2	3	9	4	2	3	5	9	0	0	5	0	0	1	8	5	2	4	5	6	3	3	5	0	2	1
ENSMUSG00000001604_Tcea3	2	2	2	2	0	3	0	2	5	4	14	6	2	1	0	7	1	2	2	1	2	3	5	3	3	6	3	0	2	6	5	3	3	5	1	2	14	6	9	3	2	4	4	1	1	0	4	7
ENSMUSG00000001622_Csn3	8	7	17	12	7	6	3	11	5	2	5	7	12	16	9	8	6	9	7	1	9	5	10	9	10	12	9	6	6	2	9	11	8	4	2	7	18	7	5	9	6	6	9	12	9	0	8	10
ENSMUSG00000001627_Ifrd1	775	698	915	559	478	402	360	606	619	774	634	726	669	781	645	748	542	698	522	643	654	891	774	1037	507	605	582	532	355	487	451	377	406	467	60	426	729	550	448	439	465	485	440	480	322	8	456	393
ENSMUSG00000001630_Stk38l	295	258	372	533	423	374	334	545	509	675	663	627	250	348	267	661	404	514	515	472	692	862	695	808	454	609	529	804	591	622	768	630	662	911	129	728	729	488	404	765	655	671	828	1006	607	6	690	710
ENSMUSG00000001632_Brpf1	566	590	790	572	538	560	461	713	618	868	803	748	562	768	568	750	559	817	623	585	825	908	911	901	484	632	539	698	548	643	759	594	663	678	122	529	802	510	598	597	684	680	770	750	529	3	641	587
ENSMUSG00000001642_Akr1b3	363	365	496	354	307	295	217	328	280	375	379	352	321	437	344	514	379	481	303	269	372	349	387	389	212	261	317	195	177	235	238	159	184	237	43	207	305	320	327	195	217	237	229	183	170	5	200	191
ENSMUSG00000001655_Hoxc13	0	0	0	1	1	0	0	0	0	0	0	0	0	0	0	0	0	0	0	0	0	0	0	0	0	0	0	1	0	0	0	0	0	0	0	0	0	0	0	0	0	0	0	0	0	0	0	0
ENSMUSG00000001657_Hoxc8	7	3	6	8	7	2	2	4	3	2	1	6	3	5	3	6	2	3	3	1	3	1	4	1	0	3	4	5	4	5	1	0	2	5	1	6	9	1	5	2	2	3	2	6	1	0	2	2
ENSMUSG00000001663_Gstt1	114	131	148	36	39	51	35	64	58	147	188	155	122	129	90	65	44	42	41	56	74	139	135	147	46	70	86	63	46	50	56	45	72	99	18	82	103	109	88	46	79	75	63	72	85	2	93	112
ENSMUSG00000001665_Gstt3	0	1	8	6	8	5	1	9	15	22	24	20	5	1	4	7	6	8	10	6	19	14	12	13	4	20	10	37	28	30	35	36	34	58	21	81	22	21	28	31	45	39	44	57	58	0	53	70
ENSMUSG00000001666_Ddt	66	90	121	133	137	147	102	140	161	182	169	171	64	92	78	227	154	200	135	127	193	206	181	190	93	123	174	184	191	166	195	169	176	196	36	172	140	147	188	171	205	206	137	190	183	6	172	207
ENSMUSG00000001670_Tat	0	0	1	0	0	0	0	0	0	0	1	0	0	0	0	0	0	1	0	0	1	0	0	0	2	0	2	0	0	0	3	0	5	2	0	0	0	2	0	1	1	0	2	1	0	0	1	0
ENSMUSG00000001672_Marveld3	14	9	7	5	4	4	1	8	4	1	14	8	6	11	11	6	3	6	3	2	4	5	6	8	21	17	26	4	4	5	3	6	7	5	0	7	26	24	16	4	5	9	4	4	4	0	2	2
ENSMUSG00000001674_Ddx18	254	186	293	208	182	160	138	173	158	213	272	163	175	260	209	265	178	245	162	172	249	248	224	228	181	246	239	260	184	211	190	170	163	196	40	150	237	216	201	189	214	227	254	209	192	0	173	183
ENSMUSG00000001687_Ubl3	965	846	1371	1988	1754	1902	1512	2153	2087	2888	2390	2857	890	1227	1128	2644	2019	2238	1959	2145	2902	3197	3169	3583	1422	1763	1910	3528	2841	3548	3172	2995	3015	3143	481	2491	2332	1683	1966	2988	3687	3297	3705	3959	3402	41	2690	2772
ENSMUSG00000001700_Gramd3	124	91	184	344	279	265	164	269	258	299	317	260	128	135	122	464	279	293	272	254	396	410	279	303	295	392	367	796	608	764	597	563	539	392	46	310	469	350	394	675	770	738	685	737	640	5	316	363
ENSMUSG00000001707_Eef1e1	706	468	686	350	283	314	156	230	215	264	271	265	503	569	566	481	318	383	243	189	314	308	279	333	441	538	709	392	284	418	291	192	242	244	42	217	619	603	655	299	407	367	295	294	198	3	231	242
ENSMUSG00000001729_Akt1	2754	3086	3852	1730	1524	1773	1094	1944	1703	2179	2266	2173	2805	3784	3073	2368	1761	2697	1605	1495	2181	2539	2437	2584	2378	3239	3010	2316	2063	2098	1970	1718	1777	1835	365	1497	3699	2633	2894	1964	2445	2235	2030	2230	1767	13	1724	1805
ENSMUSG00000001739_Cldn15	5	2	12	3	1	5	6	4	3	7	7	6	3	6	4	6	3	3	7	5	7	6	7	4	9	16	11	6	4	14	6	6	3	4	2	6	12	8	12	18	8	10	4	2	3	0	2	9
ENSMUSG00000001741_Il16	29	40	69	59	46	58	33	77	77	72	71	59	41	43	37	66	63	66	51	49	80	80	66	66	42	96	52	69	72	187	439	182	114	117	25	111	72	80	56	65	145	107	143	92	110	5	347	88
ENSMUSG00000001750_Tcirg1	149	157	263	159	162	163	123	203	179	194	223	206	150	234	160	218	174	208	199	152	216	266	210	218	184	301	257	188	179	216	250	246	193	196	38	160	395	214	250	222	230	186	273	278	255	3	186	227
ENSMUSG00000001751_Naglu	83	130	185	128	134	128	102	177	138	170	193	155	128	150	106	159	117	225	125	103	196	146	158	183	184	231	199	180	208	148	195	168	165	136	28	130	276	187	185	167	176	192	153	214	149	1	116	162
ENSMUSG00000001755_Coasy	396	394	543	469	441	480	233	403	379	402	381	406	386	458	458	725	484	649	387	330	460	450	382	423	378	543	514	643	653	670	486	512	443	373	53	267	618	451	452	643	711	551	487	601	460	3	296	374
ENSMUSG00000001761_Smo	125	169	335	126	165	173	92	227	186	266	278	256	200	220	186	220	173	200	166	163	252	188	217	253	313	530	442	384	438	422	446	417	397	486	67	360	718	433	480	431	431	394	515	624	404	2	412	522
ENSMUSG00000001763_Tspan33	123	107	146	323	355	384	269	516	468	496	391	400	139	148	135	535	348	503	421	381	606	440	407	568	221	239	262	568	541	511	652	616	699	817	115	604	339	230	223	589	590	487	589	847	529	5	598	749
ENSMUSG00000001767_Crnkl1	507	405	602	472	422	362	269	430	384	486	536	465	392	525	406	604	416	519	410	379	552	668	572	669	343	426	425	493	347	417	468	362	368	469	67	365	495	420	413	383	413	397	533	448	386	10	427	417
ENSMUSG00000001768_Rin2	202	198	304	419	460	340	317	460	476	609	562	499	233	223	228	547	437	530	452	422	635	805	624	708	487	602	556	741	646	652	551	489	595	630	100	549	720	547	533	620	624	632	593	750	539	10	581	606
ENSMUSG00000001773_Folh1	15	17	34	95	92	62	51	63	88	66	65	83	31	30	27	139	84	97	67	53	112	119	82	103	96	83	116	224	164	204	175	170	190	271	31	230	105	95	105	209	203	208	307	272	225	3	212	229
ENSMUSG00000001774_Chordc1	930	671	1067	1125	845	910	559	873	809	1057	1012	968	799	889	820	1361	1012	859	938	810	1140	1353	1158	1236	761	912	1116	1403	796	1283	1166	905	912	1365	190	987	1105	1078	978	1114	1239	926	1209	1190	914	35	1089	999
ENSMUSG00000001783_Rtcb	1540	1499	2028	1614	1451	1383	912	1474	1399	1779	1692	1749	1527	1796	1543	2202	1457	1939	1337	1173	1816	2109	1858	2144	1479	1903	2000	1874	1617	1859	1580	1377	1463	1759	319	1440	2159	1738	1776	1687	1796	1747	1663	1738	1327	21	1609	1573
ENSMUSG00000001785_Pwp1	633	602	768	437	383	374	214	416	355	392	378	359	596	696	538	538	372	509	332	281	430	476	459	510	452	577	621	389	398	413	357	276	320	347	48	287	709	610	600	397	397	393	405	306	297	7	305	267
ENSMUSG00000001786_Fbxo7	996	971	1105	675	572	665	323	582	474	657	768	548	894	1155	870	792	532	733	535	440	617	752	705	679	791	955	1003	752	577	759	642	572	584	804	111	670	1162	991	905	623	698	836	755	699	556	8	587	630
ENSMUSG00000001794_Capns1	1130	1164	1659	1309	1136	1262	671	1201	1035	1271	1125	1263	1143	1372	1278	1805	1146	1583	956	934	1498	1464	1389	1527	972	1413	1460	1509	1279	1584	1448	1135	1148	1278	217	1060	1735	1313	1462	1360	1573	1218	1368	1532	1196	19	1164	1249
ENSMUSG00000001802_Lrp3	1155	1549	1885	968	1027	1408	834	1596	1203	1561	1601	1380	1343	2098	1685	1519	1213	2067	1131	1181	1622	1591	1556	1575	1329	1675	1637	1560	1436	1383	1467	1273	1340	1326	296	909	2271	1283	1436	1621	1661	1527	1641	1792	1395	4	1076	1329
ENSMUSG00000001804_Dsg4	0	0	0	0	0	0	0	0	0	0	0	0	0	0	0	0	0	0	0	0	0	0	0	0	0	0	0	0	0	1	0	0	0	0	0	0	0	0	0	0	0	1	0	0	0	0	1	0
ENSMUSG00000001815_Evx2	0	0	0	0	0	0	0	0	0	0	0	0	1	0	0	0	0	0	0	0	0	0	0	0	0	0	1	0	0	0	0	0	0	0	0	1	1	30	22	0	0	0	0	1	0	0	0	0
ENSMUSG00000001827_Folr1	7	4	7	0	1	0	1	1	1	3	3	1	7	12	14	1	2	1	5	1	3	3	0	2	4	6	4	1	0	0	9	3	2	3	3	2	12	15	5	0	4	1	1	3	3	0	3	6
ENSMUSG00000001829_Clpb	649	723	904	590	678	746	487	858	733	1011	987	936	712	929	660	836	754	915	588	589	919	890	991	1114	724	905	954	602	652	693	693	620	552	681	129	627	1121	854	893	576	749	699	677	728	599	6	672	678
ENSMUSG00000001833_Sept7	5010	3297	5837	8875	6690	6587	4888	6809	8124	7789	7072	9010	3906	4403	4156	11408	7813	7874	7889	6716	10177	11764	9634	11910	3519	3834	4519	6862	4160	5514	5822	5150	5716	6190	986	5452	4400	4110	4343	4809	5618	5392	7285	6972	5538	118	4516	5270
ENSMUSG00000001844_Zdhhc4	313	368	502	295	311	265	219	379	310	366	420	325	345	410	329	393	278	469	324	256	400	425	358	402	297	402	344	383	340	381	402	358	332	308	67	285	469	373	342	304	355	418	376	416	370	3	297	306
ENSMUSG00000001847_Rac1	3762	3578	4885	3894	3951	3713	2286	3666	3418	4044	3830	3715	3555	4550	3784	5091	3858	5017	3118	2932	4578	4318	4420	4724	2991	4087	4286	4328	3653	4837	4006	3593	3777	3805	558	3003	4850	4010	4051	3565	4438	4377	4045	4528	3674	42	3293	3095
ENSMUSG00000001855_Nup214	585	676	771	551	596	599	448	826	700	855	1039	781	545	850	650	790	580	864	588	566	901	832	834	896	678	899	816	867	736	840	860	816	851	948	150	744	1126	779	778	799	897	901	965	1063	755	9	801	822
ENSMUSG00000001864_Aif1l	129	124	160	74	69	61	38	58	56	92	114	93	96	129	131	70	58	57	57	43	82	150	126	134	160	207	206	118	74	90	120	109	59	175	34	182	268	232	209	77	96	86	117	127	96	2	162	184
ENSMUSG00000001865_Cpa3	0	1	3	0	0	0	0	0	0	0	0	1	1	1	0	1	0	1	2	0	3	0	1	0	1	2	1	1	1	0	1	4	2	35	7	5	0	3	2	2	0	2	6	4	2	0	57	58
ENSMUSG00000001870_Ltbp1	436	389	465	560	615	499	344	600	529	528	744	600	373	532	363	753	524	656	569	395	667	503	519	624	328	360	383	373	305	337	352	353	387	324	56	346	625	399	290	335	325	428	415	431	302	4	327	323
ENSMUSG00000001891_Ugp2	1300	1015	1463	1152	860	875	621	1033	884	1226	1288	1185	1061	1238	1051	1354	972	972	1016	780	1264	1587	1294	1505	891	1005	1157	1233	777	1163	1052	914	906	1257	166	1116	1140	1126	1193	954	1039	1036	1217	1143	965	31	971	966
ENSMUSG00000001901_Kcnh6	43	54	52	37	34	51	29	60	48	53	91	93	42	70	48	41	37	52	35	41	63	69	79	77	119	142	164	56	72	79	33	56	57	56	6	55	173	114	143	61	67	89	38	49	46	0	43	55
ENSMUSG00000001909_Trmt1	926	1018	1325	864	851	894	599	972	854	1170	1240	1058	932	1306	1027	1283	894	1355	934	825	1179	1359	1128	1254	857	1127	1075	1013	886	885	818	762	774	868	142	722	1332	922	956	927	977	893	991	986	792	8	731	785
ENSMUSG00000001910_Nacc1	1044	1339	1605	1290	1441	1608	1183	2046	1721	2164	1877	1920	1079	1672	1271	2024	1626	2232	1675	1616	2229	2149	2028	2210	1075	1528	1430	1605	1581	1704	1846	1684	1777	1762	351	1408	1911	1229	1430	1730	2025	1712	1916	2283	1697	18	1574	1674
ENSMUSG00000001911_Nfix	1191	1732	1645	998	851	1232	801	1359	1064	1387	1841	1467	1149	2631	1534	1267	1097	1931	1157	1068	1417	1633	1538	1871	257	921	316	247	271	502	699	442	490	462	100	410	784	484	372	272	506	622	704	457	428	5	574	432
ENSMUSG00000001918_Slc1a5	39	55	97	25	23	25	14	49	44	40	66	29	52	56	40	43	38	33	26	38	54	38	32	50	82	98	88	24	34	50	36	47	31	42	2	38	143	105	91	32	39	36	52	54	46	0	32	34
ENSMUSG00000001924_Uba1	9921	10628	12780	7844	7582	7770	4207	6873	6053	7461	6691	6603	9639	12631	9797	10893	7775	10587	5966	5572	7981	7763	7702	7840	7839	10036	10173	9075	7763	8777	8458	6234	6652	7008	1193	5637	11794	9230	9563	8225	8965	7753	7714	8640	6309	71	6147	5990
ENSMUSG00000001930_Vwf	319	492	879	514	639	617	348	853	475	502	983	348	532	535	423	946	755	1070	498	454	759	293	344	360	653	951	845	686	896	1059	711	981	653	561	94	490	1805	1058	919	853	1129	1194	1185	1335	710	6	555	647
ENSMUSG00000001942_Siae	306	255	344	409	365	329	270	403	402	457	417	438	297	286	256	566	385	503	456	397	519	584	410	525	308	328	423	388	285	413	330	315	290	300	38	273	437	372	374	332	383	384	361	392	297	4	257	247
ENSMUSG00000001943_Vsig2	349	347	316	334	321	358	155	276	265	194	215	169	316	270	217	488	344	496	220	154	274	191	150	187	51	78	56	50	75	95	88	61	78	49	5	48	131	57	53	54	81	86	100	77	74	1	60	49
ENSMUSG00000001946_Esam	218	265	441	297	325	330	182	283	273	235	325	200	274	268	199	471	375	408	245	243	339	226	217	251	274	380	438	322	325	402	317	264	254	223	51	197	558	410	381	336	399	360	352	360	275	2	193	214
ENSMUSG00000001948_Spa17	13	17	25	30	29	21	23	27	34	46	54	43	12	18	20	31	24	31	32	29	36	45	44	33	22	26	31	35	25	21	20	20	30	18	6	15	24	33	26	12	31	22	27	19	14	1	19	23
ENSMUSG00000001962_Fam50a	289	312	475	296	280	250	198	299	299	342	319	274	297	367	295	402	330	427	252	272	384	302	358	342	217	342	352	234	305	323	222	210	217	207	27	192	369	349	295	242	305	307	254	270	241	1	251	199
ENSMUSG00000001964_Emd	414	380	520	367	324	352	200	353	347	356	338	387	360	427	350	484	318	505	303	290	398	369	432	513	261	380	382	291	288	325	294	245	261	216	39	229	428	399	374	260	342	313	252	252	256	0	221	222
ENSMUSG00000001983_Taco1	98	106	115	152	122	128	67	154	129	159	170	122	102	127	106	172	130	145	137	111	179	143	155	153	142	151	172	195	196	232	173	145	150	198	27	143	184	177	159	213	227	155	198	184	170	2	133	142
ENSMUSG00000001985_Grik3	1939	2246	2559	1684	1643	1968	813	1073	1641	1432	1010	1894	1949	2624	2650	2127	1796	1935	1078	1142	1824	2354	2220	2144	2140	3018	2752	2453	2213	2226	1215	1214	1511	1110	209	861	3567	2314	2107	2526	2438	2420	1504	1631	1020	15	888	1053
ENSMUSG00000001986_Gria3	2067	1673	2272	5096	5078	4435	3977	6733	5701	6273	7836	6265	2017	1966	2015	6741	4970	5836	5810	4982	7604	7343	6713	7495	732	822	1193	1674	1336	1865	3196	2373	2667	3383	514	2464	1088	1104	1054	1610	1852	2195	3339	3196	2197	44	2562	2371
ENSMUSG00000001988_Npas1	166	168	265	94	131	142	85	130	146	144	111	139	171	233	204	169	144	219	120	114	188	130	169	161	133	153	209	72	67	132	76	67	57	54	4	44	228	138	205	100	136	112	66	53	75	1	45	34
ENSMUSG00000001995_Sipa1l2	731	909	1346	1394	1125	1332	917	1576	1218	1659	1429	1589	930	1556	1046	1995	1443	1648	1283	1276	1749	1803	1535	1722	1249	1849	1736	3469	2676	2951	2524	2247	2506	2454	401	1706	1956	1567	1501	3358	3275	2822	2935	2915	2303	22	1952	2142
ENSMUSG00000001998_Ap4e1	645	573	770	468	498	433	285	477	424	465	597	498	638	764	598	641	511	564	479	309	525	627	488	623	672	771	697	614	542	690	534	481	530	507	77	428	932	755	627	533	593	589	589	583	427	11	392	397
ENSMUSG00000001999_Blvra	137	105	183	194	166	177	128	210	193	204	242	265	98	159	113	264	226	254	158	153	220	303	255	323	106	176	193	204	170	226	175	177	180	225	44	189	156	150	166	193	219	210	199	182	194	2	184	195
ENSMUSG00000002006_Pdzd4	3473	3739	4754	2620	2476	2585	1768	3126	2636	2978	2935	2921	3474	4502	3650	3662	2597	3951	2742	2349	3393	3275	3183	3395	2824	3537	3414	2275	1934	1959	2024	1595	1736	1592	313	1414	4254	2812	2968	1999	2251	1991	1999	2183	1539	20	1528	1552
ENSMUSG00000002007_Srpk3	47	51	65	94	81	99	86	136	118	145	196	164	40	57	63	134	94	126	131	109	156	190	168	203	79	98	110	179	190	214	185	221	225	151	31	177	121	94	92	212	238	271	218	305	225	0	143	192
ENSMUSG00000002010_Idh3g	923	851	1313	1354	1283	1204	1057	1560	1450	1874	1755	1882	864	1044	1016	2053	1371	1810	1500	1462	1918	2154	2025	2248	913	1232	1405	1489	1325	1668	1634	1278	1297	1521	268	1249	1436	1238	1421	1245	1659	1550	1472	1658	1513	19	1367	1442
ENSMUSG00000002012_Pnck	921	941	1470	1372	1292	1464	657	1349	1100	938	959	789	1005	1320	1238	1851	1285	1933	1088	919	1473	932	1119	1031	1028	1278	1534	1014	931	1044	840	803	746	599	111	649	1682	1309	1328	747	1171	1163	918	850	863	11	852	604
ENSMUSG00000002014_Ssr4	468	426	653	483	480	480	310	448	460	519	497	529	388	507	457	719	485	634	479	401	542	619	513	568	446	631	753	537	523	595	536	459	467	443	58	365	674	592	669	489	634	572	524	537	432	3	368	413
ENSMUSG00000002015_Bcap31	505	448	666	606	505	581	360	602	523	738	656	782	473	609	504	941	576	709	501	519	782	774	720	908	507	685	798	741	624	821	780	741	633	703	133	650	816	687	698	631	788	736	721	871	775	13	668	719
ENSMUSG00000002017_Fam98a	733	616	844	810	655	608	317	455	441	484	506	489	642	804	662	1036	673	825	534	375	627	755	516	583	514	589	702	833	589	823	590	496	482	573	73	441	682	589	611	712	725	660	754	628	535	6	491	434
ENSMUSG00000002020_Ltbp2	23	10	22	22	29	37	21	33	32	23	69	35	15	30	19	39	35	55	32	34	41	21	29	28	15	28	13	8	14	12	26	15	26	14	1	15	24	21	18	17	32	16	37	24	11	0	15	13
ENSMUSG00000002028_Kmt2a	2141	2731	2785	1454	1523	1580	1267	2542	2162	3192	4775	2754	2378	3238	2382	2069	1803	2255	1781	1976	2871	3015	3128	3577	2054	2718	2607	1731	1636	1874	2143	2157	2274	3013	542	2730	3839	2537	2137	1732	1937	2766	2605	2734	2039	31	2812	2717
ENSMUSG00000002031_Ift46	598	598	728	488	497	520	312	523	479	494	540	536	518	693	553	707	502	682	474	399	634	633	572	591	502	651	720	620	500	659	682	534	568	588	77	482	811	618	622	545	632	610	618	654	559	8	463	515
ENSMUSG00000002032_Tmem25	277	248	400	570	494	619	410	690	645	885	887	840	308	390	318	831	674	778	658	601	849	988	785	975	406	550	665	1479	1315	1353	1386	1152	1215	1360	276	988	704	508	580	1476	1432	1077	1346	1611	1149	11	910	1161
ENSMUSG00000002033_Cd3g	1	0	1	0	0	0	0	0	0	0	0	0	2	0	0	0	0	0	1	0	0	0	2	0	0	0	0	1	0	0	0	0	0	0	0	0	0	0	1	1	0	1	0	0	0	0	0	0
ENSMUSG00000002043_Trappc6a	35	29	66	44	46	47	28	64	80	59	79	75	38	54	50	75	58	77	41	30	76	79	86	90	52	66	62	60	66	58	61	79	63	54	17	49	77	48	77	39	71	57	41	73	70	1	58	80
ENSMUSG00000002052_Supt6	2394	2556	3203	3439	3083	3142	1996	3376	3290	3933	3847	3313	2416	3223	2681	4440	3128	4358	3300	2791	4286	4335	3918	4098	1852	2405	2117	3036	2364	2719	3138	2439	2655	2785	456	2274	2864	1912	1912	2792	2940	2724	3556	3135	2555	44	2804	2560
ENSMUSG00000002055_Spag5	86	89	137	146	124	100	253	495	318	466	678	540	77	107	95	166	155	145	418	302	486	484	448	613	138	187	161	192	177	202	210	234	270	233	31	203	196	203	191	154	201	199	313	294	232	3	200	243
ENSMUSG00000002057_Foxn1	2	3	0	0	1	0	0	0	0	3	2	0	0	0	0	0	0	3	0	0	0	1	0	1	1	1	1	3	6	2	1	4	6	1	0	2	2	2	1	3	3	7	0	5	3	0	0	1
ENSMUSG00000002058_Unc119	367	423	524	203	179	184	168	271	250	349	283	268	385	495	420	229	196	310	220	219	321	296	285	358	527	680	760	365	364	415	325	344	414	364	65	337	884	651	748	344	448	392	343	454	337	2	315	343
ENSMUSG00000002059_Rab34	347	312	481	275	289	263	159	227	265	164	204	210	344	416	339	368	297	452	227	211	304	295	210	266	320	445	429	342	327	367	282	245	242	186	37	166	594	378	390	292	343	318	317	258	226	3	201	189
ENSMUSG00000002064_Sdf2	437	394	600	497	484	461	291	505	463	532	513	522	390	511	430	787	491	645	456	418	631	611	594	629	480	559	712	559	445	626	506	445	467	415	86	322	719	530	620	461	598	546	457	594	502	2	394	434
ENSMUSG00000002068_Ccne1	89	101	136	185	230	183	150	273	227	321	269	253	113	116	104	295	218	281	237	216	308	269	234	313	150	187	219	320	256	314	248	233	247	244	42	208	231	208	199	260	294	268	274	337	225	1	201	233
ENSMUSG00000002076_Hsf2bp	24	14	19	13	15	16	6	18	14	10	27	23	21	26	20	29	11	15	17	8	28	18	19	27	22	18	25	17	12	23	21	16	30	19	4	20	25	19	23	11	29	27	24	24	15	0	10	25
ENSMUSG00000002083_Bbc3	180	257	279	84	117	117	54	91	96	81	64	88	208	325	284	115	70	209	75	52	99	67	93	92	163	215	213	74	68	39	41	41	38	20	9	20	297	146	191	42	50	62	54	47	52	0	31	27
ENSMUSG00000002100_Mybpc3	7	9	3	28	37	35	34	59	47	39	46	40	7	19	6	72	54	47	63	77	68	32	26	31	9	12	9	8	15	13	30	14	17	28	9	9	9	3	8	10	18	10	16	19	6	0	13	11
ENSMUSG00000002102_Psmc3	2057	1846	2735	2091	1822	1973	1244	2008	1877	2446	2298	2370	1843	2272	2019	2963	1989	2787	1885	1796	2645	2567	2492	2725	1536	1969	2100	1946	1972	2017	2076	1490	1656	1686	329	1399	2329	1690	1858	1859	2125	1824	1794	2010	1570	18	1629	1682
ENSMUSG00000002103_Acp2	1133	1001	1497	1600	1520	1486	898	1424	1460	1442	1404	1370	1113	1263	1058	2060	1502	1774	1475	1196	1878	1804	1579	1640	1245	1354	1553	1832	1407	1726	1921	1498	1719	1775	316	1416	1724	1303	1298	1576	1744	1673	1870	2106	1354	27	1559	1469
ENSMUSG00000002104_Rapsn	6	5	5	4	7	7	2	4	3	12	8	6	7	2	2	2	5	10	4	3	8	7	7	9	3	3	10	1	3	4	3	9	5	2	1	3	9	8	8	5	2	4	5	8	5	0	4	6
ENSMUSG00000002105_Slc39a13	241	251	346	238	237	268	176	323	290	346	372	396	236	328	260	405	290	364	265	242	346	369	362	438	299	419	388	357	345	374	420	385	380	419	82	345	547	363	369	369	401	366	424	446	352	3	340	438
ENSMUSG00000002107_Celf2	12731	10840	10984	8953	6588	6118	3548	6410	5355	5558	8374	5752	9474	13123	9263	11053	6733	9345	7044	4113	6554	8411	5612	6600	6045	6278	5179	6840	4527	4591	5250	3983	4649	4218	685	3882	7605	5193	4407	6207	5172	6473	6677	5072	3388	70	4277	3766
ENSMUSG00000002108_Nr1h3	21	23	32	23	26	29	15	27	24	51	38	37	17	24	20	43	42	29	27	43	44	42	42	47	22	30	29	35	24	32	46	42	43	48	6	40	39	35	37	35	46	24	51	64	45	1	58	55
ENSMUSG00000002109_Ddb2	140	101	159	114	106	115	91	158	146	165	194	177	107	146	104	157	107	177	133	114	177	216	177	200	113	147	149	130	146	141	168	143	188	167	34	136	198	148	144	125	162	172	171	213	130	2	156	145
ENSMUSG00000002111_Spi1	6	11	26	27	37	26	20	51	40	28	39	35	8	21	20	41	35	44	27	24	41	35	40	46	14	42	34	42	32	36	25	37	26	14	8	13	34	30	33	24	36	30	34	37	29	0	19	25
ENSMUSG00000002129_Sf3a1	1101	1317	1631	1160	1098	1243	725	1235	1130	1210	1326	1171	1226	1570	1336	1561	1159	1699	1021	989	1519	1261	1363	1379	1035	1507	1435	1178	1000	1250	1047	928	945	944	187	789	1804	1255	1266	1067	1220	1112	1028	1252	909	9	909	934
ENSMUSG00000002147_Stat6	110	160	236	199	177	168	138	189	195	279	270	316	117	182	113	270	199	264	182	162	236	326	276	351	79	140	126	175	162	190	176	160	172	300	52	214	203	133	118	180	179	170	206	240	146	1	209	242
ENSMUSG00000002190_Clgn	258	190	307	298	219	242	105	141	206	179	176	225	217	272	231	370	271	289	215	108	238	265	186	267	391	407	470	553	306	475	304	329	325	281	48	279	507	519	461	354	438	410	430	401	332	5	213	266
ENSMUSG00000002204_Napsa	17	22	37	14	18	17	20	21	23	17	33	22	22	30	16	25	24	31	22	13	17	34	19	27	13	23	22	16	20	20	22	42	24	15	6	24	32	23	22	27	18	30	19	20	10	1	27	31
ENSMUSG00000002205_Vrk3	166	162	249	187	235	191	138	206	184	214	242	226	198	221	182	294	205	266	206	194	259	259	237	260	164	191	172	161	156	187	243	199	195	230	40	195	226	185	185	175	223	193	242	240	199	1	174	207
ENSMUSG00000002210_Smg9	362	427	599	339	338	477	314	568	463	597	625	580	369	629	497	533	407	643	434	429	598	543	639	653	306	472	413	343	347	327	375	359	336	374	67	261	564	300	367	325	408	333	392	484	347	2	291	351
ENSMUSG00000002221_Paxip1	649	642	828	624	588	630	489	745	695	790	762	716	631	788	679	915	717	882	697	646	931	866	739	837	591	768	741	746	633	616	629	605	624	588	111	517	957	612	631	618	789	680	704	781	568	7	611	549
ENSMUSG00000002222_Rmnd5a	2072	1852	2654	3340	2761	2603	2137	3244	2765	3787	3485	3794	2100	2450	1921	4156	2872	3319	3397	2591	3719	4769	3828	4723	1755	2302	2243	3770	2528	3564	4551	3517	4001	4711	726	3760	2884	2182	1995	3323	3305	3105	4768	4970	3271	55	3334	3834
ENSMUSG00000002227_Mov10	92	105	204	117	105	133	79	170	156	187	190	132	106	133	122	184	133	156	152	108	190	141	144	145	132	212	175	103	82	80	100	77	91	49	14	59	294	177	151	90	120	115	94	94	70	0	95	67
ENSMUSG00000002228_Ppm1j	3	7	40	9	10	13	1	6	5	11	11	1	5	50	34	13	8	16	2	2	7	4	6	7	32	99	79	280	293	245	43	53	63	32	10	24	51	43	70	289	239	198	75	65	31	0	24	38
ENSMUSG00000002233_Rhoc	119	130	205	148	139	156	70	135	143	133	141	114	148	138	139	217	144	175	104	120	160	92	103	167	180	343	309	234	274	285	172	177	179	139	28	96	346	287	306	238	264	256	178	256	212	1	117	157
ENSMUSG00000002240_4930432K09Rik	0	0	0	0	0	0	0	0	0	0	0	0	0	0	0	0	0	0	0	0	0	0	0	0	0	0	0	0	0	0	0	0	0	0	0	0	0	0	0	0	1	0	0	0	0	0	0	0
ENSMUSG00000002249_Tead3	20	40	57	24	14	32	12	28	20	21	24	26	27	34	31	29	28	35	38	32	29	36	30	29	101	96	94	63	77	56	44	52	45	24	6	35	145	81	102	72	71	70	38	47	22	0	31	24
ENSMUSG00000002250_Ppard	42	52	85	80	87	106	88	135	117	155	153	119	57	66	65	135	130	153	120	130	169	154	151	183	83	109	88	340	276	256	329	361	394	292	78	231	150	80	80	378	356	262	458	500	323	3	208	305
ENSMUSG00000002257_Def6	63	80	113	41	40	75	20	39	38	20	33	30	66	96	73	60	57	72	33	32	61	29	18	33	67	108	90	77	59	53	45	28	34	19	5	24	128	82	113	57	87	55	53	49	44	0	17	29
ENSMUSG00000002265_Peg3	5828	4905	7561	9965	9144	9177	6088	8704	9742	10234	10499	10377	5404	6826	6364	12850	9354	10756	9203	7389	11773	13038	10720	12289	13622	13179	18499	20838	15206	19630	18234	16982	19045	20806	3457	16977	19089	15508	15529	16683	20051	21226	21476	22622	18250	265	15479	15878
ENSMUSG00000002266_Zim1	248	157	234	62	48	46	10	28	17	24	13	21	187	206	196	63	33	39	20	13	23	29	21	34	660	629	643	179	110	130	48	69	39	70	12	90	975	696	605	80	122	189	49	82	84	3	113	46
ENSMUSG00000002274_Metrn	62	65	100	117	119	126	44	139	89	127	119	104	75	93	87	158	97	129	90	88	162	154	93	129	125	177	197	339	276	295	237	179	180	192	41	140	215	148	170	296	305	214	272	282	313	3	107	194
ENSMUSG00000002279_Lmf1	236	283	368	269	305	324	178	318	313	333	434	340	264	377	300	428	317	417	296	286	393	388	362	402	289	402	400	392	388	425	409	413	404	299	56	318	539	367	350	413	515	488	412	482	377	5	292	276
ENSMUSG00000002280_Narfl	297	325	401	396	349	411	276	512	393	568	546	482	284	408	327	567	399	524	408	404	583	560	547	593	304	414	421	427	426	445	545	458	462	430	92	360	498	328	377	443	558	404	514	531	400	5	365	398
ENSMUSG00000002289_Angptl4	78	82	238	50	58	63	15	20	36	29	46	26	112	97	90	98	52	86	22	30	49	22	18	27	141	252	308	73	94	95	34	21	30	31	1	32	340	285	275	78	96	82	57	46	36	1	20	40
ENSMUSG00000002297_Dbf4	199	170	244	88	69	73	35	66	45	68	72	57	177	184	175	111	87	89	53	42	68	60	53	71	104	165	158	74	47	80	54	41	58	53	5	60	175	174	157	63	66	82	58	77	50	1	45	40
ENSMUSG00000002307_Daxx	411	433	529	356	383	355	228	392	355	416	451	434	414	515	497	519	367	504	315	316	487	503	503	464	378	536	477	391	341	363	346	304	298	316	54	259	628	435	463	383	428	370	500	367	304	4	307	333
ENSMUSG00000002308_Cd320	202	209	304	249	250	280	188	315	285	298	316	293	184	271	219	433	306	322	283	226	370	278	266	308	201	224	308	217	268	342	282	204	212	189	34	179	359	245	240	262	281	233	253	252	226	2	162	174
ENSMUSG00000002319_Ipo4	1467	1827	2299	1454	1409	1657	923	1588	1331	1619	1506	1403	1670	2390	1923	2154	1548	2298	1349	1173	1779	1584	1606	1681	1877	2479	2462	2266	1917	2020	1796	1400	1523	1395	240	1110	3077	2027	2176	2047	2213	2082	1728	1894	1429	9	1193	1351
ENSMUSG00000002320_Tm9sf1	322	372	510	449	402	443	281	450	378	457	467	406	336	421	391	635	405	571	424	406	481	505	473	497	368	475	467	474	450	546	497	412	439	379	73	321	630	438	489	440	534	482	498	542	396	4	355	381
ENSMUSG00000002324_Rec8	48	63	72	55	54	53	38	70	51	78	81	60	53	40	47	87	36	86	54	43	70	52	64	40	113	141	199	146	120	185	137	155	134	131	19	104	145	94	136	128	205	195	127	116	162	1	94	85
ENSMUSG00000002325_Irf9	209	226	299	182	171	185	130	219	225	215	230	180	237	256	234	258	170	199	236	167	295	248	235	284	218	340	318	273	213	235	254	221	218	216	43	189	455	302	283	227	267	228	307	260	318	2	205	237
ENSMUSG00000002326_Gmpr2	269	209	330	270	220	195	129	238	174	228	232	223	223	264	217	355	221	269	199	181	284	219	239	283	238	316	296	298	233	304	247	225	253	238	33	190	373	286	260	264	295	252	252	279	213	0	199	224
ENSMUSG00000002329_Mdp1	524	508	736	500	527	508	307	536	468	557	537	527	515	618	563	692	532	683	443	420	616	597	589	635	524	741	787	583	557	600	587	424	488	424	73	370	788	722	738	519	669	604	453	542	435	8	459	413
ENSMUSG00000002332_Dhrs1	436	384	655	704	586	583	365	625	586	712	694	705	447	548	518	1048	643	840	615	530	816	845	757	847	421	595	568	700	636	709	755	600	615	642	116	620	640	545	551	609	847	737	735	790	640	8	622	678
ENSMUSG00000002341_Ncan	10318	14086	18465	8314	8694	9864	4949	8958	7234	6513	6951	5973	12270	17731	14008	11488	9851	12514	6396	6604	9345	5875	5973	6479	13599	21728	18989	12424	11773	13635	8725	6922	7572	3757	594	3045	25621	17143	18942	13918	14807	12516	8748	9915	5905	39	3197	3607
ENSMUSG00000002342_Tmem161a	298	349	492	340	333	378	205	417	348	427	369	431	342	419	440	521	383	541	309	297	485	527	453	471	313	438	421	372	378	399	417	373	324	397	62	311	520	375	393	354	429	357	359	449	362	4	311	352
ENSMUSG00000002343_Armc6	991	1154	1517	624	636	743	274	459	454	479	439	462	968	1456	1229	908	695	978	461	448	677	492	553	535	765	1114	1062	741	625	650	516	393	362	335	80	299	1203	883	1003	591	720	688	453	474	385	2	341	353
ENSMUSG00000002345_2310045N01Rik	266	264	405	319	299	352	235	362	334	374	415	357	271	348	291	505	332	418	340	348	410	416	416	467	229	338	335	301	286	330	345	309	349	319	56	281	367	304	339	337	376	314	342	437	339	3	300	331
ENSMUSG00000002346_Slc25a42	196	182	219	242	206	215	123	226	205	247	333	304	198	268	225	298	221	343	226	183	262	334	301	289	154	213	188	242	197	215	249	242	233	218	43	225	319	199	155	281	287	295	302	290	225	2	208	255
ENSMUSG00000002365_Snx9	148	122	231	163	156	142	107	176	199	245	255	213	165	155	160	227	154	215	166	145	194	276	210	264	173	202	254	291	245	291	284	222	236	284	52	226	315	248	270	244	283	240	319	304	267	7	237	263
ENSMUSG00000002372_Ranbp3	1063	1193	1613	1043	984	1158	801	1315	1203	1372	1348	1373	1154	1432	1298	1518	1173	1742	1145	1128	1580	1563	1496	1639	1055	1451	1349	1126	1155	1061	1240	987	1049	918	204	773	1688	1082	1290	1154	1331	1209	1298	1325	984	13	943	1028
ENSMUSG00000002379_Ndufa11	480	443	634	585	530	492	375	581	553	671	632	653	449	557	591	827	599	862	499	518	718	701	706	843	460	733	866	821	763	835	685	687	721	592	146	560	865	677	842	666	958	845	618	879	672	3	503	662
ENSMUSG00000002384_Bmp8b	35	18	14	19	13	9	8	16	9	21	20	13	25	24	21	21	7	10	13	7	8	19	11	12	17	36	35	13	13	14	12	12	7	16	4	13	38	23	29	20	16	21	22	18	10	0	17	11
ENSMUSG00000002393_Nr2f6	136	158	276	133	160	209	142	313	229	341	306	248	183	250	215	205	132	246	207	229	348	326	310	306	272	389	303	336	257	249	303	250	236	224	64	184	448	317	299	253	273	222	364	388	235	2	186	278
ENSMUSG00000002395_Use1	489	508	843	448	412	482	362	539	526	684	762	746	427	639	584	669	476	693	459	461	717	790	753	957	573	761	818	585	504	591	572	503	560	602	114	536	925	689	781	495	626	542	536	671	555	7	589	612
ENSMUSG00000002396_Ocel1	379	464	552	447	428	472	290	464	433	445	446	402	388	592	424	611	449	657	432	346	535	480	477	523	295	375	358	376	348	382	348	290	326	314	51	249	460	349	295	367	401	319	318	416	320	3	267	280
ENSMUSG00000002409_Dyrk1b	144	225	293	231	277	335	225	467	366	512	495	393	191	316	247	323	256	434	325	292	531	435	408	469	232	337	282	336	320	329	462	386	474	337	76	282	425	203	227	375	371	324	508	624	416	0	305	370
ENSMUSG00000002413_Braf	2885	2285	2933	4280	3260	2940	2441	4050	3613	4339	4960	4346	2296	2962	2509	5377	3389	4218	4213	3047	4679	6379	4501	4831	2600	2721	2795	4286	2884	3194	4224	3242	3827	4539	699	3823	3391	2671	2420	3706	3260	3735	4620	4389	2964	57	3714	3697
ENSMUSG00000002416_Ndufb2	728	552	927	866	708	782	436	698	674	770	791	779	622	824	780	1141	798	1007	567	670	855	881	771	999	685	1013	1143	1024	961	1202	842	764	746	899	163	739	1136	1064	1113	771	1099	1008	725	914	695	10	697	786
ENSMUSG00000002428_Hltf	461	317	540	582	447	394	301	512	449	630	641	694	386	473	421	693	506	504	611	368	619	958	722	854	492	568	524	875	512	654	621	541	571	890	110	780	657	544	456	680	620	691	735	777	541	23	671	697
ENSMUSG00000002455_Prpf6	951	928	1161	1042	930	938	673	1040	1026	1195	1188	1152	843	1165	987	1576	1003	1297	986	838	1302	1474	1303	1422	887	1019	1022	1264	945	1033	1174	991	1058	1111	232	922	1196	922	982	1074	1209	1006	1305	1346	1043	5	1073	1049
ENSMUSG00000002458_Rgs19	374	390	575	377	340	386	150	258	212	312	286	226	357	511	406	504	305	435	222	227	358	308	289	335	408	546	490	311	267	318	218	163	192	180	21	149	736	511	472	237	344	295	204	205	157	1	199	167
ENSMUSG00000002459_Rgs20	104	67	127	173	140	134	134	208	219	195	279	215	80	115	123	237	153	203	185	176	285	296	228	267	113	137	134	87	98	110	99	71	92	96	19	102	169	138	115	111	102	109	123	96	83	3	74	87
ENSMUSG00000002475_Abhd3	99	91	176	484	386	333	358	524	567	694	756	723	96	152	145	666	476	548	561	513	821	823	664	858	399	388	521	972	780	1016	855	743	841	906	180	841	461	486	544	872	1008	955	929	1079	933	14	742	918
ENSMUSG00000002477_Snrpd1	394	354	590	390	307	301	220	242	251	358	361	288	354	462	496	556	302	441	332	287	357	395	380	383	303	428	433	358	301	373	288	205	263	282	55	236	393	479	451	265	363	344	242	291	253	4	253	257
ENSMUSG00000002486_Tchp	137	171	231	131	133	147	81	139	134	168	179	165	179	193	157	209	132	200	133	95	171	173	192	198	172	267	238	176	172	196	158	161	161	164	25	145	264	206	205	169	175	191	228	181	168	3	148	189
ENSMUSG00000002489_Tiam1	1846	2168	2659	2500	2724	2730	1759	3953	3046	3725	4182	2949	2060	2885	2051	3464	2905	3932	2917	2392	3831	3179	2976	3245	1021	1509	1356	3074	2528	2697	4557	3532	4584	4920	704	3317	1772	1111	1138	3055	2857	2395	5132	5087	3041	54	3111	3652
ENSMUSG00000002496_Tsc2	1852	2554	2903	1596	1867	2047	1368	2438	1848	2697	2736	2207	2159	2936	2340	2382	2033	2918	1753	1674	2598	2179	2465	2538	1934	2766	2562	1702	1739	2067	2362	2027	1974	2014	361	1678	3627	2349	2496	1792	2385	2211	2117	2323	1813	20	2049	1794
ENSMUSG00000002500_Rpl3l	4	1	2	4	7	6	2	7	3	10	5	7	4	5	3	4	2	6	6	4	6	7	7	4	4	2	1	3	8	5	2	6	8	2	2	4	3	8	10	3	9	12	7	2	5	0	3	3
ENSMUSG00000002504_Slc9a3r2	410	453	691	559	553	653	323	645	564	513	452	416	449	552	504	786	555	811	477	440	799	502	565	524	402	591	561	564	592	614	759	733	640	517	103	470	733	483	609	618	710	566	849	1050	854	7	415	541
ENSMUSG00000002524_Puf60	1472	1589	2455	1631	1637	1792	1092	2044	1868	2136	1956	2136	1611	2093	1893	2379	1741	2526	1600	1638	2242	2225	2349	2549	1754	2238	2394	1995	1908	1991	1976	1661	1689	1720	350	1459	2650	2041	2231	1847	2214	1913	1874	2117	1806	18	1583	1836
ENSMUSG00000002546_Golga2	1292	1495	2076	1692	1589	1686	1279	2058	1891	2208	2224	2109	1438	1926	1542	2357	1799	2401	1879	1736	2366	2498	2332	2440	1521	1921	1956	2045	1698	1832	1965	1712	1875	1875	384	1479	2307	1602	1734	1854	2016	1803	2194	2175	1776	16	1601	1643
ENSMUSG00000002550_Uck1	709	730	1041	722	715	732	369	643	605	617	581	534	737	998	783	1043	749	1016	560	504	795	677	602	695	695	910	873	629	624	680	612	485	489	417	90	360	1017	750	850	664	757	670	563	616	545	4	472	505
ENSMUSG00000002565_Scin	21	15	16	14	14	11	7	16	19	14	18	9	15	11	10	15	15	11	11	8	9	12	5	11	20	15	13	16	12	8	12	14	8	12	4	19	25	11	8	10	15	14	27	15	11	0	13	11
ENSMUSG00000002578_Ikzf4	273	282	274	132	156	144	81	198	124	175	271	176	263	342	279	174	147	228	129	114	195	136	136	169	313	398	311	141	145	158	113	111	132	134	27	119	546	320	311	145	181	204	139	153	107	0	114	138
ENSMUSG00000002580_Mien1	466	385	670	402	317	382	242	347	370	432	412	458	386	528	459	600	407	503	349	371	503	434	436	562	280	380	505	279	239	357	298	265	240	229	37	235	437	433	421	194	308	319	269	317	294	1	229	271
ENSMUSG00000002588_Pon1	2	2	2	8	1	0	1	4	2	1	4	3	1	1	1	2	0	1	4	0	1	0	0	3	2	4	3	0	1	1	1	3	1	0	0	0	5	3	1	0	2	2	4	1	2	0	1	1
ENSMUSG00000002602_Axl	226	250	479	553	524	520	466	772	669	791	886	713	285	346	314	816	579	694	714	640	861	883	693	775	569	745	764	913	775	823	851	829	813	983	171	741	1012	731	833	878	932	893	1130	1074	876	4	837	971
ENSMUSG00000002603_Tgfb1	11	13	21	17	14	11	17	24	24	37	26	20	13	16	13	21	23	36	22	18	33	19	25	24	33	39	32	41	35	28	11	19	17	13	4	18	66	40	26	21	29	26	28	30	20	0	22	13
ENSMUSG00000002608_Ccdc97	197	237	304	223	216	253	171	372	266	378	411	339	206	291	269	370	244	357	266	269	351	409	429	417	234	307	293	263	237	269	321	298	308	322	62	260	390	234	265	315	386	329	363	437	340	2	290	302
ENSMUSG00000002617_Zfp40	1198	748	1093	828	580	562	293	426	421	441	582	515	795	905	869	948	577	673	634	326	574	705	541	618	668	655	618	525	316	386	348	247	290	288	44	275	725	653	614	409	414	510	483	334	276	15	289	263
ENSMUSG00000002625_Akap8l	724	744	1162	1263	1256	1473	1226	2195	1825	2201	2281	2137	853	1039	981	1767	1482	2001	1748	1738	2240	2325	2354	2609	870	1143	1156	1142	966	1166	1229	1138	1228	1154	222	1060	1517	985	945	1040	1220	986	1449	1536	1190	15	1229	1142
ENSMUSG00000002633_Shh	13	13	17	16	16	12	14	27	21	24	26	24	17	14	9	16	14	23	22	14	17	36	14	21	30	29	39	97	79	60	69	40	75	43	13	61	51	18	28	101	90	50	70	71	49	0	43	67
ENSMUSG00000002635_Pdcd2l	212	187	279	185	169	153	145	171	175	198	213	205	195	249	222	258	190	259	184	138	241	200	214	238	191	258	246	207	173	195	208	166	157	145	35	145	272	220	247	189	190	213	174	194	173	3	146	157
ENSMUSG00000002658_Gtf2f1	576	654	973	755	686	869	581	917	918	986	1035	1081	626	888	697	1153	882	1153	794	737	1128	1125	1157	1252	524	662	656	764	743	748	758	646	741	708	151	619	746	568	564	734	839	671	825	869	800	9	710	701
ENSMUSG00000002660_Clpp	299	316	441	335	312	327	235	401	378	471	485	490	273	395	380	493	307	477	340	414	448	541	547	533	270	462	486	403	421	419	412	396	413	406	85	362	529	407	461	344	484	448	371	485	383	5	423	435
ENSMUSG00000002661_Alkbh7	155	129	232	102	90	108	77	158	116	154	140	161	132	194	142	150	98	183	107	117	161	131	124	163	174	228	237	118	164	168	148	114	138	176	30	140	254	215	230	141	158	154	124	154	163	1	138	161
ENSMUSG00000002664_Pspn	19	7	10	5	5	3	4	9	5	5	14	10	11	13	15	7	6	11	9	5	4	10	5	6	12	9	10	8	4	8	8	8	10	9	1	3	17	14	10	6	4	9	15	10	6	0	5	12
ENSMUSG00000002668_Dennd1c	7	8	16	15	12	22	8	28	12	12	16	19	9	16	4	13	12	22	13	11	12	26	19	10	41	64	57	19	22	26	22	16	17	26	2	12	43	51	63	23	48	25	12	21	16	2	22	12
ENSMUSG00000002679_Med6	218	149	242	196	202	177	132	207	204	247	284	272	157	176	187	282	219	258	178	182	266	284	282	346	166	213	203	203	176	210	175	173	177	233	26	198	206	200	215	142	197	185	224	213	190	2	225	187
ENSMUSG00000002688_Prkd1	198	167	253	172	164	149	94	134	134	189	201	163	183	226	250	175	140	169	130	112	211	183	193	203	136	177	176	194	142	214	274	175	214	203	29	178	223	172	168	170	190	264	251	167	164	4	197	176
ENSMUSG00000002699_Lcp2	68	60	88	75	86	71	30	59	56	36	56	64	79	73	90	93	82	96	56	40	53	49	53	50	73	78	82	47	60	94	36	38	41	47	8	33	105	94	86	58	72	59	43	43	40	1	40	32
ENSMUSG00000002718_Cse1l	2074	1780	2304	1972	1745	1537	961	1479	1254	1559	1472	1472	1681	2200	1718	2577	1673	2063	1375	1156	1659	1789	1599	1838	1945	2207	2497	2250	1614	2006	1501	1277	1345	1577	223	1261	2669	2370	2188	1665	1885	1944	1526	1542	1203	14	1240	1250
ENSMUSG00000002728_Naa20	617	439	703	704	575	491	368	564	580	623	608	669	456	517	521	966	596	717	607	474	694	781	632	796	478	613	636	863	581	788	606	560	605	638	107	590	640	673	644	698	756	770	640	645	537	9	517	556
ENSMUSG00000002731_Prkra	653	550	771	208	181	162	105	184	173	220	212	224	554	720	563	242	201	253	162	142	218	211	253	235	518	609	680	288	224	320	245	248	227	319	69	265	798	705	721	247	280	307	281	258	225	2	226	272
ENSMUSG00000002732_Fkbp7	22	13	35	31	23	16	15	19	20	22	32	26	23	16	12	40	16	23	24	11	35	31	14	25	22	22	22	26	28	40	25	20	32	30	2	39	44	29	20	26	28	31	21	33	28	0	33	34
ENSMUSG00000002733_Plekha3	329	335	418	417	384	329	253	439	425	640	596	587	354	361	309	565	401	504	393	389	551	685	646	715	236	314	384	471	324	451	469	337	365	585	84	490	415	343	316	352	426	388	421	440	361	11	495	516
ENSMUSG00000002741_Ykt6	2621	2571	3533	1873	1782	1895	934	1489	1452	1407	1478	1389	2330	3237	2538	2551	1855	2583	1425	1398	1844	1651	1577	1708	1600	2059	2096	1319	1219	1387	1038	913	930	872	152	803	2378	1868	1846	1125	1354	1222	1100	1165	915	15	910	774
ENSMUSG00000002748_Baz1b	2023	1844	2770	2581	2365	2249	1762	3173	2585	3644	4073	3684	1951	2565	2133	3481	2404	2854	2911	2290	3668	4425	3800	4284	1841	2465	2325	3065	2141	2714	3012	2600	2921	3380	538	2932	2882	2364	1961	2618	2661	2420	3782	3437	2709	41	2958	3076
ENSMUSG00000002763_Pex6	360	445	606	422	384	571	382	709	504	1060	1022	803	373	688	504	690	490	699	640	610	781	1021	943	957	481	612	614	666	567	544	775	671	564	721	167	588	750	511	570	660	765	489	864	890	716	3	684	819
ENSMUSG00000002767_Mrpl2	199	178	254	230	228	244	209	301	283	364	363	423	207	226	201	394	296	379	305	291	358	379	388	428	215	258	295	282	302	273	287	290	278	279	50	235	331	219	271	268	348	307	309	325	276	3	243	272
ENSMUSG00000002768_Mea1	821	811	1104	561	551	597	340	648	570	700	678	713	768	949	859	794	581	825	539	502	795	647	744	880	810	1209	1402	601	601	674	500	476	482	420	96	409	1357	1085	1203	472	657	646	422	596	511	7	395	491
ENSMUSG00000002769_Gnmt	7	9	14	6	5	6	4	6	7	7	15	12	5	13	5	11	4	9	9	6	13	9	10	8	12	12	17	12	14	10	7	10	10	13	3	8	17	8	8	10	15	17	12	14	11	0	7	8
ENSMUSG00000002771_Grin2d	303	433	470	186	220	280	107	207	181	198	223	174	386	584	419	261	246	416	168	155	246	191	222	211	622	804	819	587	485	432	377	412	497	436	126	404	1072	612	673	569	705	560	491	604	388	6	428	541
ENSMUSG00000002778_Kdelr1	689	630	888	568	617	631	307	561	519	548	594	481	584	813	680	886	562	885	487	464	716	534	585	616	617	818	855	748	622	733	541	456	492	426	74	388	975	754	773	648	683	635	525	683	477	6	475	438
ENSMUSG00000002781_Tmem143	178	215	297	223	231	305	182	323	261	350	327	313	202	317	223	347	298	400	290	267	338	346	344	368	190	235	282	293	264	299	291	287	241	259	52	194	335	225	270	246	355	267	323	313	292	6	228	244
ENSMUSG00000002791_Pdxk-ps	10	17	12	19	10	9	7	16	12	12	16	12	12	23	10	17	15	11	12	11	12	14	15	12	12	21	7	11	18	13	22	15	19	17	2	12	20	20	15	11	15	16	20	14	9	0	15	16
ENSMUSG00000002797_Ggct	157	106	168	220	143	179	97	140	143	192	192	208	112	143	145	294	163	235	145	121	198	243	192	238	129	195	199	260	222	311	243	197	207	213	30	186	174	154	196	231	297	230	303	227	223	3	182	184
ENSMUSG00000002799_Jag2	642	843	1098	471	505	654	445	834	606	776	814	715	822	1173	902	730	670	987	611	553	814	783	862	831	837	1176	1112	755	725	664	556	604	564	532	115	464	1572	845	970	755	879	754	675	789	607	6	516	603
ENSMUSG00000002803_Btbd6	456	661	731	477	626	602	446	792	702	895	891	866	582	813	618	698	685	982	535	670	862	788	956	978	519	750	766	590	651	662	610	598	654	759	135	628	898	615	752	604	689	697	598	815	575	4	636	661
ENSMUSG00000002804_Nudt14	43	42	66	39	30	40	27	64	57	64	73	67	42	54	57	66	44	71	36	43	62	54	47	68	57	102	83	65	91	63	63	60	76	63	9	61	93	95	91	68	82	66	60	65	52	1	43	59
ENSMUSG00000002808_Epdr1	352	361	493	727	659	627	644	924	890	1816	1674	1739	346	415	364	976	694	821	961	885	1250	2140	1867	2193	342	380	492	829	671	852	1172	941	769	1435	248	1279	509	449	460	724	823	747	990	1161	1018	18	1432	1235
ENSMUSG00000002812_Flii	1269	1574	1906	836	720	884	560	1030	838	1260	1185	1185	1450	1783	1448	1148	848	1050	881	807	1266	1292	1334	1398	1595	2034	1833	1707	1392	1487	1504	1412	1464	1621	321	1295	2453	1699	1682	1548	1651	1376	1692	1973	1518	18	1374	1559
ENSMUSG00000002814_Top3a	148	169	203	89	122	122	69	130	115	121	195	157	158	209	174	138	110	186	100	74	131	169	144	160	189	264	220	143	162	192	184	158	179	195	41	178	288	225	183	153	162	189	151	223	132	4	156	158
ENSMUSG00000002820_Atg4d	172	251	266	239	284	250	194	310	269	374	368	355	207	267	217	369	260	376	283	274	402	388	411	432	237	364	346	487	408	389	448	392	345	412	90	277	430	283	329	422	481	360	484	544	371	6	318	422
ENSMUSG00000002825_Qtrt1	198	193	315	154	142	165	99	176	150	169	165	178	197	250	219	218	177	229	148	142	190	195	201	194	154	202	196	143	133	126	130	108	129	107	23	80	267	197	182	145	166	172	134	163	119	4	105	126
ENSMUSG00000002831_Plin4	59	87	84	46	75	55	55	108	83	152	161	92	75	126	85	81	84	111	59	58	95	134	146	109	97	114	83	74	76	89	87	86	124	306	30	96	178	87	74	63	83	149	121	155	108	4	303	165
ENSMUSG00000002833_Hdgfrp2	836	1004	1526	916	891	1147	671	1334	1192	1385	1394	1312	982	1360	1110	1278	1143	1665	1025	1044	1585	1343	1452	1435	861	1211	1187	947	910	964	935	865	931	863	152	621	1485	908	993	972	1099	1033	1050	1072	930	5	847	797
ENSMUSG00000002835_Chaf1a	106	123	194	81	68	94	40	70	64	64	66	78	116	136	96	117	81	117	59	51	86	71	70	81	67	133	103	44	52	71	71	37	52	40	4	36	133	90	105	57	63	53	55	53	49	0	45	40
ENSMUSG00000002844_Adprh	708	781	1066	759	748	796	495	912	743	934	953	783	749	995	882	1024	714	1144	698	707	1028	900	911	955	708	990	1077	939	907	939	878	841	850	782	151	667	1134	870	887	890	1098	909	958	1046	780	10	659	765
ENSMUSG00000002845_Tmem39a	168	153	244	184	137	138	93	179	136	204	188	190	171	228	151	222	151	169	182	146	209	254	205	215	185	220	219	183	176	199	231	159	168	195	29	189	277	195	179	183	203	209	266	195	156	4	186	205
ENSMUSG00000002846_Timmdc1	248	209	372	341	277	288	180	314	237	354	351	324	243	333	282	400	360	346	267	264	344	387	386	385	262	370	399	413	349	446	350	284	310	349	53	280	434	339	342	340	410	359	372	371	318	3	292	285
ENSMUSG00000002847_Pla1a	5	9	10	7	6	8	9	13	24	20	16	22	4	3	3	21	16	14	12	14	31	14	19	19	6	15	4	17	19	16	11	11	22	27	2	8	15	11	8	14	16	16	10	22	30	0	16	15
ENSMUSG00000002870_Mcm2	141	154	223	92	51	94	42	97	60	78	72	85	147	200	158	125	70	125	69	59	66	90	84	109	168	217	204	87	66	104	91	59	50	67	16	53	241	203	195	107	113	91	80	55	54	0	49	65
ENSMUSG00000002871_Tpra1	226	265	410	282	271	333	242	395	351	461	454	485	224	356	277	438	350	480	305	325	453	435	423	523	330	429	424	422	433	480	477	542	520	519	110	438	603	363	410	525	567	474	512	677	514	3	474	490
ENSMUSG00000002881_Nab1	620	745	1026	607	662	665	384	562	617	721	720	781	738	931	792	757	664	669	429	511	760	825	864	948	438	614	679	833	691	830	717	565	615	853	152	748	833	637	624	746	760	730	703	820	607	10	678	773
ENSMUSG00000002885_Cd97	113	147	247	181	159	176	141	228	183	178	251	154	114	148	120	289	187	211	188	158	269	163	135	165	216	283	276	321	290	329	281	249	217	252	67	210	390	282	316	255	332	269	295	297	221	0	202	244
ENSMUSG00000002897_Il17ra	48	71	105	189	211	216	243	283	335	466	435	616	59	102	78	253	218	259	279	335	423	591	667	832	53	93	73	104	95	128	145	108	151	118	31	127	111	82	65	87	117	114	157	179	125	1	125	123
ENSMUSG00000002900_Lamb1	868	1094	1802	816	777	863	310	597	450	469	412	321	1188	1136	947	1194	857	1053	502	358	627	382	428	346	610	991	851	669	632	919	1211	875	910	792	127	564	1508	996	836	695	812	719	1093	1012	756	6	778	724
ENSMUSG00000002908_Kcnn1	291	367	455	308	249	378	189	239	251	297	218	342	211	645	377	473	345	446	245	264	363	408	331	349	310	372	462	386	336	431	308	273	218	227	51	230	454	371	463	351	419	351	287	314	252	3	213	253
ENSMUSG00000002910_Arrdc2	88	153	158	82	95	95	80	101	107	172	116	149	87	155	140	108	117	165	86	115	145	240	174	187	52	122	87	131	129	103	182	182	197	263	35	154	105	68	93	102	136	114	164	279	210	6	293	186
ENSMUSG00000002930_Ppp1r17	8	3	1	5	7	4	1	4	10	4	3	5	5	2	6	5	2	9	4	2	7	4	1	5	10	25	22	93	56	68	15	13	29	9	2	8	18	18	15	71	60	84	10	29	18	0	4	6
ENSMUSG00000002944_Cd36	34	23	73	25	38	32	17	27	25	22	38	14	51	7	15	25	18	33	20	13	37	11	12	16	22	68	47	45	34	34	26	31	28	25	1	28	91	61	40	22	44	34	52	42	12	0	31	30
ENSMUSG00000002948_Map2k7	518	563	721	640	694	659	552	929	844	1137	1132	1121	548	723	642	989	706	988	827	743	1072	1309	1215	1266	571	727	727	886	794	844	969	922	1000	1188	226	947	947	648	678	863	908	855	1127	1096	919	18	1015	995
ENSMUSG00000002949_Timm44	556	498	825	831	681	727	514	783	772	815	873	817	550	708	597	1105	830	1096	835	742	980	951	879	945	575	758	819	843	603	757	755	661	720	601	108	505	836	662	729	735	843	865	852	819	666	7	610	580
ENSMUSG00000002957_Ap2a2	6873	7350	9661	6662	7288	7695	3847	6242	5803	6884	6089	6186	6962	9093	8075	8950	7211	9888	5499	5326	7966	7255	7861	7196	6820	8255	8806	7783	7151	7722	7435	5200	5206	5231	952	4295	10728	7491	7864	6704	8144	7120	5624	6842	4895	58	5655	4905
ENSMUSG00000002963_Pnkp	226	254	390	304	327	366	250	417	313	412	401	423	271	365	295	478	304	553	308	305	478	427	438	425	266	379	380	376	371	392	417	356	390	293	67	230	454	290	356	383	421	372	392	456	325	5	296	312
ENSMUSG00000002968_Med25	477	681	822	374	570	741	397	894	682	768	720	674	608	944	811	600	588	1109	505	580	892	665	804	883	511	993	750	551	643	555	556	547	583	436	104	337	1186	617	662	540	739	491	561	670	536	3	448	538
ENSMUSG00000002980_Bcam	53	80	143	93	97	127	77	168	132	226	262	162	90	74	87	132	100	115	129	128	193	201	190	235	326	446	612	313	280	284	240	252	179	250	63	226	639	533	630	252	334	310	226	310	244	2	234	308
ENSMUSG00000002981_Clptm1	1863	1982	2680	2489	2327	2717	1816	2939	2632	2902	2679	2765	1841	2466	2140	3690	2613	3771	2474	2445	3582	2944	2985	3023	2475	2954	3328	3335	3050	3425	3072	2595	2677	2353	467	1894	3857	2733	3276	2993	3625	3075	2705	3290	2729	18	2088	2260
ENSMUSG00000002983_Relb	38	48	93	75	65	59	46	75	65	128	101	95	73	93	78	118	79	127	73	78	92	135	102	107	75	118	121	72	66	104	82	64	60	76	12	49	157	99	109	52	99	72	84	74	67	0	48	50
ENSMUSG00000002984_Tomm40	540	626	871	606	652	814	566	871	814	962	892	862	603	865	690	1012	860	1139	757	743	1000	932	1006	1079	698	885	906	984	892	936	777	723	781	794	165	583	1113	810	879	890	1076	920	884	980	743	4	611	738
ENSMUSG00000002985_Apoe	2821	3132	6590	7952	8131	8666	8905	17484	15586	15921	17143	13626	3559	4539	4683	12486	9091	13160	12367	13128	19353	13466	14245	15847	8750	14253	14000	14465	16030	15095	16107	15772	16321	12389	2684	10740	16647	11602	14794	13743	18306	15903	17029	19557	15332	140	13007	14869
ENSMUSG00000002992_Apoc2	0	0	0	0	0	0	0	0	0	0	0	0	0	0	1	0	0	0	0	0	0	0	0	0	0	0	1	0	0	0	0	0	0	0	0	0	0	0	0	0	0	0	0	0	0	0	2	0
ENSMUSG00000002996_Hbp1	651	575	883	801	650	555	424	672	654	751	932	809	592	672	614	960	650	803	688	525	876	1047	869	990	586	755	723	911	642	874	1005	801	869	976	156	903	898	745	686	751	859	847	998	999	822	12	729	902
ENSMUSG00000002997_Prkar2b	4099	3343	4769	2313	1929	2024	944	1340	1236	1170	1189	1263	3353	4562	3607	3088	2086	2432	1388	1104	1625	1574	1399	1548	2944	2939	3502	1507	1041	1258	697	470	657	519	87	496	3722	3318	3290	961	1193	1217	744	626	511	4	572	476
ENSMUSG00000003031_Cdkn1b	972	899	1300	929	841	825	501	850	773	885	911	850	939	1177	945	1185	911	1129	797	746	1049	1056	921	960	450	758	693	965	814	940	989	770	883	1159	181	901	758	691	627	801	886	727	1051	1038	807	22	848	886
ENSMUSG00000003032_Klf4	44	26	92	52	51	56	43	65	81	90	86	80	51	49	43	69	36	62	60	99	149	78	111	152	124	174	127	110	138	108	57	50	69	74	10	37	180	107	130	103	132	98	75	105	86	1	41	67
ENSMUSG00000003033_Ap1m1	1199	1342	1693	948	979	980	530	889	808	813	810	778	1147	1566	1437	1402	1035	1453	796	711	1066	844	891	897	1229	1622	1683	1013	1021	1167	854	805	784	690	106	544	1969	1388	1433	999	1194	1095	928	943	800	4	674	687
ENSMUSG00000003037_Rab8a	617	624	875	600	602	553	344	558	518	628	581	527	602	779	636	894	585	789	474	436	749	682	592	659	479	681	751	683	585	782	591	501	548	530	89	425	827	712	674	603	716	633	623	648	479	6	443	523
ENSMUSG00000003038_Hmgn2	946	674	1109	585	511	519	238	446	450	424	443	515	697	965	836	756	488	812	418	390	583	561	519	615	738	988	990	522	476	610	563	450	520	450	74	391	1029	943	916	461	578	588	599	562	508	8	434	422
ENSMUSG00000003039_Fam32a	1138	1236	1717	1041	847	896	615	1048	932	1091	1110	1201	1123	1418	1143	1308	873	1191	900	858	1317	1364	1245	1451	881	1277	1284	952	839	952	906	931	904	946	163	851	1474	1091	962	828	975	945	1085	1124	894	22	929	945
ENSMUSG00000003051_Elf3	2	0	1	0	2	0	1	1	2	3	7	2	0	0	0	3	0	0	0	1	3	0	0	1	3	2	0	4	1	0	0	0	1	1	0	0	1	0	2	6	4	4	0	0	0	0	0	0
ENSMUSG00000003053_Cyp2c29	22	12	9	14	17	8	7	17	23	9	11	10	8	15	10	19	9	22	10	8	13	6	9	13	13	15	10	22	7	15	9	8	10	13	3	11	18	5	5	4	8	9	7	13	9	0	11	4
ENSMUSG00000003062_Stard3nl	773	653	906	576	593	553	287	512	471	476	503	513	668	702	710	889	560	724	473	401	608	595	563	622	590	729	912	587	480	614	481	414	348	407	63	370	928	775	880	466	591	576	424	461	391	14	382	413
ENSMUSG00000003068_Stk11	488	680	815	552	508	628	415	720	577	801	882	759	616	827	629	784	563	847	582	574	780	968	876	1009	614	775	689	758	621	632	600	570	626	639	150	530	965	643	663	675	682	577	732	785	582	12	595	708
ENSMUSG00000003070_Efna2	169	207	277	99	122	115	72	83	90	56	59	76	178	265	204	112	126	189	90	75	110	76	103	85	167	244	214	162	141	131	97	102	116	55	22	63	305	201	206	140	175	110	103	96	120	2	54	75
ENSMUSG00000003072_Atp5d	993	1058	1697	1360	1456	1740	1059	1763	1656	1912	1626	1781	1029	1544	1470	2166	1658	2501	1291	1598	2205	1638	1823	2348	1151	1706	1757	1924	2214	2124	1619	1440	1482	1265	282	1069	2159	1389	1648	1932	2400	1934	1484	1864	1439	10	1197	1404
ENSMUSG00000003099_Ppp5c	946	884	1352	1474	1371	1364	1039	1638	1610	1685	1503	1716	898	1272	1078	2146	1549	2233	1518	1469	1938	1917	1710	1948	845	1118	1122	1386	1138	1249	1173	1089	952	1082	234	818	1368	972	1112	1271	1453	1239	1200	1314	1030	18	953	1026
ENSMUSG00000003119_Cdk12	1218	1128	1471	1219	1164	1058	710	1300	1207	1338	1597	1318	1147	1375	1075	1551	1144	1398	1114	837	1369	1477	1335	1563	1093	1308	1295	1519	1097	1361	1369	1176	1407	1259	232	1208	1710	1254	1117	1293	1328	1411	1422	1504	1083	16	1177	1113
ENSMUSG00000003123_Lipe	120	158	205	134	133	135	102	175	141	190	240	168	153	186	140	210	137	225	158	120	186	213	174	199	167	222	170	133	151	185	180	154	179	220	38	144	295	165	167	147	197	173	205	204	187	3	188	210
ENSMUSG00000003131_Pafah1b2	4829	4211	5520	4120	3907	3582	2394	3757	3515	4405	4056	4121	4334	4915	4321	5220	3873	4707	3359	3219	4564	4782	4576	5166	4535	5530	6134	5285	4132	5271	4679	3848	4153	4961	777	4003	6469	5831	5565	4260	4867	4732	4393	4901	3732	75	3785	3986
ENSMUSG00000003134_Tbc1d8	393	465	666	285	299	356	228	410	322	417	491	402	444	636	497	444	335	443	317	335	395	469	450	486	431	612	555	550	478	503	492	463	503	490	100	391	746	522	488	468	554	566	520	610	425	5	410	538
ENSMUSG00000003135_Cnot11	434	438	602	446	465	434	328	526	539	582	525	600	433	505	441	603	507	613	427	473	627	592	559	686	381	511	503	583	454	530	522	388	440	464	83	345	581	490	472	424	488	470	507	515	355	7	403	377
ENSMUSG00000003153_Slc2a3	2273	2191	3074	4542	5135	4585	2916	5167	4640	4261	3498	3859	2384	2765	2751	6130	4938	6522	4171	4276	6281	4295	4583	4634	1926	2250	2981	2763	2372	3456	2754	2069	1902	1779	270	1511	3186	2734	2770	2366	2984	2939	2140	1902	1916	30	1890	1569
ENSMUSG00000003154_Foxj2	512	576	653	388	393	450	287	558	454	593	663	563	484	669	563	568	415	654	422	397	551	630	592	591	374	539	488	457	382	408	436	413	437	446	90	317	672	453	424	411	482	409	458	537	376	4	431	446
ENSMUSG00000003161_Sri	741	580	880	685	723	617	384	570	572	620	727	695	638	746	671	867	674	806	530	473	847	743	783	802	433	550	600	751	576	773	691	648	667	699	119	631	691	625	586	582	747	749	787	743	659	9	623	674
ENSMUSG00000003166_Dgcr2	1589	1743	2051	1363	1399	1398	876	1560	1220	1467	1412	1269	1544	1917	1697	2004	1417	2003	1370	1268	1654	1547	1433	1549	1711	2004	2042	1717	1441	1736	1582	1414	1378	1319	227	1092	2502	1816	1880	1494	1786	1671	1545	1734	1360	6	1225	1151
ENSMUSG00000003178_Mical3	971	1147	1174	811	787	762	550	979	672	987	1132	828	937	1351	998	1155	863	1192	829	640	1062	958	747	949	809	1028	943	1130	965	1001	1019	1031	1052	976	155	724	1340	1021	808	1057	1160	1350	1274	1345	984	10	755	778
ENSMUSG00000003184_Irf3	168	188	312	264	201	253	168	250	201	299	310	251	166	313	191	314	277	278	238	240	318	356	345	305	273	379	403	407	341	365	385	348	265	356	65	248	469	322	347	360	453	320	495	466	345	0	305	326
ENSMUSG00000003190_Bcl2l12	18	13	31	20	17	17	15	23	22	17	13	21	30	21	20	31	21	31	19	11	19	23	20	29	22	57	44	24	30	30	26	29	29	13	5	25	49	35	35	33	35	25	32	27	16	0	16	21
ENSMUSG00000003198_Zfp959	86	62	98	86	81	68	48	87	73	88	78	88	76	89	64	119	71	113	71	62	80	78	74	94	93	106	131	139	73	89	80	61	73	74	13	55	133	106	111	94	89	90	93	85	48	1	58	72
ENSMUSG00000003199_Mpnd	708	917	1185	753	820	918	545	947	821	894	827	895	839	1134	957	1218	915	1249	749	737	1000	1041	921	1080	751	1066	1124	1116	1017	1069	957	921	813	798	168	712	1320	906	972	1027	1224	973	1017	1167	851	6	773	930
ENSMUSG00000003200_Sh3gl1	535	602	863	606	569	692	381	658	569	580	581	570	615	779	659	933	594	972	552	559	784	587	543	630	554	790	698	685	660	617	752	571	652	465	97	343	913	585	615	634	786	586	665	737	582	2	451	449
ENSMUSG00000003206_Ebi3	27	36	44	19	22	18	6	15	8	15	14	13	36	46	28	31	26	28	16	16	16	11	10	12	24	19	33	29	15	17	8	6	11	4	4	4	32	26	16	12	21	13	9	10	4	0	9	10
ENSMUSG00000003208_Ccdc94	68	92	119	106	79	93	69	105	95	119	130	102	83	111	119	124	93	117	80	78	101	122	101	134	82	113	149	96	84	92	88	79	88	100	21	80	151	129	119	74	105	80	98	101	74	0	98	84
ENSMUSG00000003226_Ranbp2	4533	3060	4980	7149	5368	4884	3830	6293	5865	7347	6702	7086	3689	4274	3646	9149	5875	6358	6559	5379	7842	10080	7732	8736	3805	4113	4117	6384	3690	4812	5062	3794	4602	5253	818	4299	4836	4379	3567	4995	4775	5003	5928	4924	3743	83	4373	4232
ENSMUSG00000003227_Edar	10	11	6	16	17	13	9	10	5	12	12	8	6	11	4	22	10	19	18	8	15	14	6	10	5	9	5	8	3	2	10	5	3	1	0	1	9	6	9	3	2	2	11	0	4	0	2	1
ENSMUSG00000003228_Grk5	360	363	365	265	245	242	90	242	168	256	262	177	275	468	254	391	208	243	254	175	200	263	195	211	233	231	231	232	173	218	278	178	217	327	56	267	354	231	216	195	224	191	350	326	188	5	207	268
ENSMUSG00000003233_Dvl3	354	436	406	263	266	287	195	392	271	302	467	330	366	544	358	359	303	510	298	258	355	300	299	368	364	519	386	657	595	426	397	373	478	357	99	277	655	353	338	724	690	687	507	550	404	3	324	351
ENSMUSG00000003234_Abcf3	826	801	1204	1043	978	991	677	1099	961	1330	1286	1192	862	1090	910	1568	990	1304	1039	874	1196	1506	1344	1457	891	1125	1186	1282	1060	1192	1195	1003	1078	1288	225	1012	1347	1094	1100	1105	1312	1083	1151	1331	1062	22	1083	1115
ENSMUSG00000003235_Eif2b5	1197	1099	1612	1162	1096	1130	692	1046	962	1249	1121	1235	1165	1416	1214	1606	1149	1542	975	989	1289	1252	1263	1388	1073	1462	1498	1327	1189	1429	1137	909	845	1035	169	793	1645	1378	1375	1174	1343	1307	959	1151	835	4	859	846
ENSMUSG00000003269_Cyth2	1419	1476	1842	1469	1411	1487	883	1346	1415	1392	1346	1449	1406	1717	1461	2078	1450	1968	1304	1198	1829	1627	1541	1820	1040	1451	1301	1246	1160	1195	1022	853	929	723	130	574	1550	1250	1218	1127	1265	1112	1082	1094	913	13	625	663
ENSMUSG00000003271_Sult2b1	79	69	123	103	94	94	61	88	86	115	137	135	61	118	89	152	99	169	87	124	116	134	143	154	34	20	43	25	18	26	42	31	23	23	2	27	44	36	33	17	23	34	27	22	13	0	42	16
ENSMUSG00000003273_Car11	705	753	1219	1025	937	1170	940	1560	1296	1996	2051	2008	755	1394	1109	1509	1123	1605	1365	1371	1858	2254	1985	2396	685	871	846	859	708	682	885	730	795	814	176	684	1195	758	818	727	749	698	1021	1084	735	6	762	916
ENSMUSG00000003279_Dlgap1	3851	3835	4856	6179	5571	5936	5625	9836	8493	11877	12570	10791	3862	4742	3724	7972	6298	7208	8511	7495	11313	13270	12123	13102	2003	2215	2260	2777	2170	2749	4902	3118	3473	3691	655	3168	3117	2046	2154	2135	3020	3189	4478	3671	2698	58	4427	3326
ENSMUSG00000003282_Plag1	34	33	67	97	67	69	75	105	83	154	220	166	36	41	25	109	57	87	125	89	112	205	160	207	43	49	56	82	62	73	112	70	83	136	23	104	96	48	51	68	63	65	119	95	76	1	110	117
ENSMUSG00000003283_Hck	45	49	63	36	29	34	23	35	27	44	47	44	52	52	55	54	37	49	41	25	63	38	36	36	186	235	301	73	56	56	56	64	80	64	11	43	227	253	334	75	84	88	59	93	57	2	49	66
ENSMUSG00000003299_Mrpl4	250	272	448	362	359	421	235	460	445	469	427	445	284	362	346	562	434	567	396	452	567	498	518	612	260	369	413	447	405	444	426	394	356	357	70	269	431	337	419	487	517	408	444	507	412	3	317	381
ENSMUSG00000003308_Keap1	596	798	985	728	751	851	500	912	848	1053	908	958	676	936	830	1052	813	1152	814	790	1112	1123	1168	1159	715	911	908	901	792	756	831	654	684	726	156	568	1121	778	755	776	867	784	804	891	688	9	689	726
ENSMUSG00000003309_Ap1m2	3	5	12	4	4	4	11	10	11	23	23	26	4	15	14	2	8	21	15	19	12	16	16	29	119	160	115	65	61	43	18	12	26	10	1	17	194	113	96	43	63	55	15	20	15	0	11	12
ENSMUSG00000003316_Glg1	3719	3623	4658	4930	4554	4692	3335	5520	4735	5967	5981	5409	3675	4501	3645	6540	4814	5978	5025	4605	6338	6434	5866	6276	3471	3894	4328	5336	3991	4944	5436	4413	4713	5433	866	4406	5375	4023	3782	4577	5125	5086	5394	5862	4228	54	4411	4438
ENSMUSG00000003341_Atp8b3	5	6	11	9	8	12	3	5	9	3	0	2	6	10	3	6	6	7	4	3	6	7	4	5	43	53	41	17	11	25	10	23	6	10	0	17	43	46	63	14	27	20	9	13	10	0	8	3
ENSMUSG00000003344_Btbd2	576	868	1091	589	774	941	592	1070	941	1122	1050	1015	784	986	880	949	840	1224	815	884	1309	1030	1088	1169	816	1167	1227	1039	1158	1100	1085	1129	1028	956	214	768	1432	951	1143	1023	1295	1037	1108	1313	1014	9	801	896
ENSMUSG00000003345_Csnk1g2	1041	1176	1628	1365	1283	1712	1328	2200	1945	2417	2290	2315	1052	1604	1423	2241	1677	2272	1888	2074	2598	2976	2667	2909	1003	1337	1412	1607	1480	1350	1507	1486	1350	1293	232	1019	1748	1116	1273	1349	1690	1332	1735	1929	1449	14	1282	1295
ENSMUSG00000003346_Abhd17a	923	1030	1402	1193	1305	1662	1084	1838	1560	1789	1601	1568	911	1410	1211	1998	1422	2372	1385	1587	2115	1737	1667	1836	1003	1354	1282	1583	1669	1341	1311	1113	1202	864	201	711	1794	1013	1270	1694	1688	1298	1334	1733	1220	9	809	979
ENSMUSG00000003348_Mob3a	178	209	272	62	66	81	53	57	42	56	49	54	165	261	198	88	67	80	55	49	92	72	79	92	186	272	242	143	97	125	105	83	79	76	23	59	321	198	194	105	138	106	88	123	109	0	74	111
ENSMUSG00000003352_Cacnb3	2232	2808	3528	1677	1891	2347	1738	3218	2427	3491	3541	3044	2451	3205	2824	2500	2099	2992	2378	2490	3490	3354	3382	3676	1776	2398	2333	1114	1155	1166	1099	931	917	765	153	712	3075	1847	2048	1078	1339	1229	1020	1174	871	11	1056	914
ENSMUSG00000003354_Ccdc65	136	115	166	125	121	150	70	130	128	123	104	114	126	147	136	165	162	155	103	101	134	146	132	151	104	108	125	85	94	101	79	64	94	54	9	65	128	143	102	100	122	119	78	100	71	4	70	75
ENSMUSG00000003355_Fkbp11	10	8	13	9	11	13	11	8	8	11	9	5	9	9	17	11	17	12	7	7	11	11	6	10	9	12	17	4	12	16	7	10	9	3	0	6	14	16	26	17	18	15	9	11	4	0	4	8
ENSMUSG00000003360_Ddx23	763	914	1253	921	836	863	690	1134	967	1644	1530	1505	838	1102	957	1307	981	1163	1065	883	1252	1844	1602	1709	911	1238	1099	1120	1049	1172	1168	1004	1061	1302	223	1056	1452	1037	1069	1025	1114	938	1335	1336	1015	20	1141	1158
ENSMUSG00000003363_Pld3	2578	2827	4105	6742	7235	7970	7578	11843	10799	10906	10635	10486	2703	3621	3629	11123	8660	11969	9869	10795	14879	11526	10904	11992	3247	3941	5046	3573	3530	3730	3708	3095	2723	1849	342	1867	5503	3695	4655	2856	4381	3862	2859	3269	2955	33	2831	2124
ENSMUSG00000003378_Grik5	1148	1508	1628	1444	1383	1653	1205	2274	1864	1853	2181	1874	1196	1933	1602	2258	1722	2915	1912	1772	2516	2155	1852	1868	1289	1591	1423	1270	1071	987	1369	1039	1108	717	173	689	2129	1200	1360	1345	1360	1641	1243	1241	915	6	968	851
ENSMUSG00000003379_Cd79a	0	1	7	3	2	1	0	1	6	4	7	4	1	0	1	1	2	4	2	3	4	1	0	4	0	2	2	2	3	4	0	2	2	4	0	0	6	5	2	3	3	2	5	7	2	0	2	0
ENSMUSG00000003380_Rabac1	871	966	1321	827	887	954	672	1061	1091	1429	1269	1380	805	1180	1153	1300	928	1541	889	932	1342	1321	1444	1598	960	1550	1667	1296	1476	1227	1172	1102	1112	948	228	898	1769	1143	1586	1063	1552	1284	971	1356	1144	13	988	1217
ENSMUSG00000003382_Etv3	428	435	541	475	448	402	342	595	546	831	687	775	392	543	432	698	490	576	573	516	745	999	915	943	390	522	467	638	432	476	638	558	603	736	114	575	584	470	405	507	522	531	743	709	625	6	594	652
ENSMUSG00000003402_Prkcsh	715	827	1213	899	861	1025	669	1116	967	1068	1007	958	768	1127	945	1327	976	1403	858	921	1368	1108	1154	1206	805	1227	1250	1183	948	1149	1041	994	943	794	136	720	1420	986	1081	1124	1236	1008	1147	1310	1049	12	827	804
ENSMUSG00000003410_Elavl3	4673	5440	6815	2664	2445	3355	1629	2815	2622	3043	3037	3060	4644	6687	5274	3302	3134	3185	2330	2397	3595	3471	3574	3439	4098	5671	5203	4041	3449	3990	2982	3056	3286	2983	557	2455	6384	4773	4389	3677	4353	3752	3849	4099	3416	29	2631	2799
ENSMUSG00000003411_Rab3b	1300	1263	1987	1036	990	1081	417	623	755	522	430	740	1085	1859	1666	1403	894	1335	559	550	896	822	854	863	727	905	1062	193	222	308	164	146	123	121	14	103	1091	841	990	181	303	299	102	119	147	2	125	86
ENSMUSG00000003418_St8sia6	17	20	14	21	17	12	12	23	23	27	36	30	25	17	20	20	19	23	26	16	31	45	31	30	177	210	298	198	113	197	127	85	105	114	26	125	193	254	280	147	183	219	101	130	93	4	85	121
ENSMUSG00000003420_Fcgrt	60	96	320	145	174	189	159	274	220	266	312	247	130	80	80	307	202	249	218	194	359	220	182	236	144	295	223	185	241	240	291	218	194	243	36	189	461	259	319	210	279	233	252	346	319	2	246	262
ENSMUSG00000003421_Nosip	334	380	516	381	337	380	291	507	453	471	526	535	327	497	415	591	421	656	410	413	548	608	552	656	298	461	474	478	448	424	474	428	393	338	73	330	607	388	404	435	473	452	503	508	400	5	388	437
ENSMUSG00000003423_Pih1d1	499	566	825	282	273	357	164	345	259	299	324	331	586	715	610	356	256	368	229	228	361	295	350	373	507	750	774	275	299	337	270	208	210	194	37	155	907	641	648	240	324	301	242	260	183	0	205	225
ENSMUSG00000003429_Rps11	1673	1355	1997	1101	1010	1016	569	947	909	1248	1208	1180	1339	1651	1433	1673	1066	1457	863	788	1147	1181	1250	1494	1133	1760	1798	1276	1125	1484	1033	868	946	1077	190	997	1835	1705	1772	1069	1495	1265	914	1071	915	10	1040	1039
ENSMUSG00000003435_Supt5	1777	2135	2695	2253	2049	2383	1625	2564	2421	2853	2675	2713	1925	2548	2202	3172	2332	3081	2361	2027	3027	3183	2985	3230	1867	2452	2387	2221	1977	2250	2371	2074	2131	1858	391	1714	2893	2047	2190	2093	2420	1885	2392	2577	1917	29	1850	1966
ENSMUSG00000003436_Dll3	43	45	31	14	14	14	13	24	20	20	15	23	25	39	51	28	15	28	16	14	26	19	23	22	67	136	122	57	44	42	38	24	41	21	7	19	117	119	122	44	51	45	42	29	32	0	19	14
ENSMUSG00000003437_Paf1	769	825	1182	751	724	837	519	860	822	873	886	880	842	1064	890	1058	871	1151	684	665	1061	1003	991	1083	744	978	963	838	715	815	761	635	682	674	86	554	1058	905	885	672	855	741	773	871	792	8	634	654
ENSMUSG00000003438_Timm50	338	380	544	288	276	304	182	311	223	337	330	313	356	482	393	482	308	462	263	235	356	366	363	380	391	502	552	355	348	355	312	244	247	285	52	223	594	397	486	333	406	341	293	292	289	4	240	303
ENSMUSG00000003444_Med29	156	165	243	185	159	157	120	171	173	234	185	207	164	203	198	232	185	252	141	174	228	245	214	274	140	228	257	198	205	233	173	156	163	156	36	156	247	231	237	171	241	185	171	218	143	1	142	176
ENSMUSG00000003452_Bicd1	2228	1675	2721	2711	2488	2254	1465	2069	2256	2199	2235	2177	2002	2496	2146	3172	2598	2726	2086	1851	2893	2647	2332	2756	2475	2668	3112	3434	2230	3017	2461	2033	2461	2356	378	2118	3280	3008	2797	2594	3096	3144	2984	2643	2128	28	1878	1879
ENSMUSG00000003458_Ncstn	899	955	1249	1045	1116	1010	620	1099	1062	979	1095	934	921	1175	1067	1534	1085	1595	946	849	1296	1158	1086	1082	1061	1330	1381	1251	1155	1317	1190	932	1070	873	170	709	1659	1188	1197	1284	1321	1315	1174	1275	917	17	733	863
ENSMUSG00000003464_Pex19	1326	1168	1696	1688	1570	1493	940	1588	1328	1479	1388	1399	1256	1532	1332	2405	1650	2177	1433	1219	1865	1743	1552	1616	1494	1692	2029	2144	1791	2103	1653	1358	1453	1307	207	993	2076	1722	1899	1805	2052	2021	1610	1655	1474	10	1154	1085
ENSMUSG00000003469_Phyhip	1154	1256	1690	2559	2904	3239	3238	5950	4805	6531	7258	5872	1231	1577	1378	4217	3412	5110	4343	4398	6530	5781	6140	6524	276	415	337	490	591	832	2251	1310	1139	999	179	934	469	283	340	541	939	712	1644	875	1092	9	1975	1047
ENSMUSG00000003476_Crhr2	18	22	32	18	19	25	8	19	11	17	23	11	24	31	27	17	24	28	17	10	27	29	19	18	17	12	31	8	2	1	2	3	3	0	1	4	20	15	10	0	4	4	2	3	1	0	6	4
ENSMUSG00000003477_Inmt	0	0	0	0	0	1	1	1	3	14	18	11	2	0	0	1	0	0	8	1	9	13	10	16	0	0	1	0	0	0	8	4	7	5	2	14	0	0	0	0	0	2	1	3	4	0	10	9
ENSMUSG00000003484_Cyp4f18	5	9	5	7	10	7	2	7	12	7	24	12	5	4	6	12	8	16	7	3	3	4	4	7	8	11	9	10	7	11	14	16	18	14	1	19	8	5	6	14	11	21	15	14	4	0	13	12
ENSMUSG00000003500_Impdh1	1164	1324	1641	1153	1074	1302	513	983	793	799	760	721	1212	1635	1316	1646	1156	1780	765	732	1057	832	739	955	792	1020	1056	1072	1010	974	730	734	750	594	109	515	1210	820	933	1082	1165	849	724	1009	699	9	509	601
ENSMUSG00000003518_Dusp3	1052	1028	1592	3017	2810	2730	2580	3733	3484	4415	3653	4242	1099	1512	1211	4126	3226	3775	3531	3354	4892	5131	4346	4981	1370	1737	1948	3454	2846	3345	3024	2359	2440	2793	420	2151	2215	1732	1766	3057	3315	2902	2821	3309	2291	31	2358	2320
ENSMUSG00000003526_Prodh	66	78	125	297	304	242	345	518	455	603	586	444	82	121	98	470	301	461	467	444	750	617	499	523	86	140	108	215	232	204	365	343	402	438	72	311	174	112	113	229	247	261	451	476	435	5	414	387
ENSMUSG00000003527_Dgcr14	421	501	636	431	423	422	270	450	460	555	506	492	457	602	538	624	417	648	433	398	566	520	534	566	395	561	523	462	444	400	423	369	407	362	76	295	647	411	471	410	431	453	422	466	369	2	314	353
ENSMUSG00000003528_Slc25a1	888	1024	1441	423	462	527	245	383	368	351	370	399	975	1283	1208	605	460	708	334	343	480	386	428	437	519	841	831	480	542	567	608	617	534	328	65	296	971	715	696	390	664	495	541	785	698	3	343	328
ENSMUSG00000003531_Dgcr6	434	500	811	538	577	652	352	681	525	500	634	531	485	732	619	849	634	1008	499	531	764	609	530	609	431	568	598	418	445	445	425	392	342	279	61	255	748	490	544	382	472	441	371	389	318	0	351	307
ENSMUSG00000003534_Ddr1	405	563	697	460	496	527	399	711	613	817	753	814	508	682	571	642	453	626	554	576	974	1004	884	959	588	1006	797	1169	1132	1236	1623	1804	1653	1124	218	1047	1134	706	800	1408	1438	1129	2181	2481	2170	16	1075	1300
ENSMUSG00000003541_Ier3	40	47	74	17	34	32	40	73	63	152	132	105	36	38	34	42	24	49	45	61	107	120	118	166	34	50	69	44	45	49	94	77	79	81	26	87	56	48	70	62	79	50	130	125	81	0	73	95
ENSMUSG00000003545_Fosb	1	2	7	37	62	90	101	186	180	369	222	345	1	3	3	72	58	50	125	270	243	309	441	648	3	3	5	8	5	9	24	6	9	8	0	4	7	4	4	6	16	4	7	18	23	1	19	10
ENSMUSG00000003546_Klc4	195	188	330	218	186	251	162	297	245	356	343	375	182	263	236	281	231	290	292	282	355	418	366	423	322	432	427	370	317	284	368	314	308	369	73	280	539	367	333	320	377	296	389	418	344	2	353	375
ENSMUSG00000003549_Ercc1	376	359	507	264	265	343	164	287	313	372	320	330	373	420	365	403	282	367	242	264	349	362	353	385	239	387	349	264	240	284	277	232	221	239	42	205	415	284	297	229	325	274	267	311	237	0	225	216
ENSMUSG00000003555_Cyp17a1	4	1	2	0	0	1	1	0	1	0	2	0	1	4	3	1	2	0	0	0	2	0	2	1	1	1	4	2	1	1	0	0	0	1	1	0	1	1	0	1	2	2	0	4	0	0	1	0
ENSMUSG00000003559_As3mt	41	46	120	84	72	69	64	89	70	120	142	112	52	97	67	136	84	112	79	85	107	150	109	173	184	227	259	246	209	223	179	165	150	254	50	205	258	290	221	206	204	178	182	235	164	3	205	243
ENSMUSG00000003573_Homer3	79	92	181	98	75	58	41	70	82	92	87	88	89	140	117	109	81	109	83	76	94	105	97	104	118	193	150	155	146	245	468	284	217	177	40	164	196	154	159	156	227	185	240	207	221	2	316	166
ENSMUSG00000003575_Crtc1	961	1141	1238	764	879	1025	718	1608	1092	1788	2182	1458	977	1503	1186	1182	1022	1758	1105	969	1590	1508	1601	1576	850	1194	936	806	752	869	1001	918	959	877	175	684	1425	814	808	784	969	1048	1074	1084	902	12	1015	785
ENSMUSG00000003581_Rnf215	549	517	762	417	431	437	245	457	366	424	435	406	572	710	592	625	436	637	428	342	494	472	434	482	506	761	708	459	427	474	403	342	323	333	47	281	839	604	639	406	544	473	476	406	378	3	332	334
ENSMUSG00000003585_Sec14l2	113	98	184	317	338	311	355	603	496	754	719	664	126	135	141	488	357	415	487	523	814	827	788	805	265	344	335	440	417	542	649	437	487	508	88	393	403	319	295	352	537	453	581	474	501	13	647	441
ENSMUSG00000003604_Aven	147	104	148	131	145	129	59	115	113	120	123	138	133	162	132	161	128	150	111	91	135	141	122	148	105	152	152	154	136	169	138	135	128	173	26	121	163	131	110	156	173	155	157	154	108	4	105	138
ENSMUSG00000003617_Cp	76	98	334	152	159	121	148	278	263	348	406	312	151	75	61	243	151	206	230	205	371	339	292	321	221	310	286	267	308	332	432	359	325	540	78	447	618	384	344	321	342	346	576	627	405	12	508	545
ENSMUSG00000003623_Crot	541	410	664	714	617	542	419	600	600	718	836	712	448	590	491	958	733	789	617	568	889	848	715	812	506	587	634	940	673	880	717	633	708	668	109	591	752	653	580	742	885	988	796	843	696	7	582	608
ENSMUSG00000003644_Rps6ka1	186	231	292	167	168	222	127	228	176	191	249	207	197	220	208	264	208	284	173	178	265	234	231	258	316	537	467	378	422	398	342	315	317	305	80	284	608	411	497	379	465	457	382	401	277	2	242	361
ENSMUSG00000003657_Calb2	230	158	248	247	246	268	121	240	201	145	200	161	223	195	217	372	285	426	197	153	293	143	156	163	3478	3250	3925	5289	5101	3589	1902	1887	2714	1283	236	1813	5384	2861	3219	4230	4744	4204	2487	4265	2344	26	2294	2056
ENSMUSG00000003660_Snrnp200	4286	4389	5199	4036	3635	3387	2423	4008	3412	4897	4555	4263	4039	4848	4060	5385	3729	4873	3779	3045	4555	5533	4688	4895	3928	4642	4284	4059	3347	3742	3984	2967	3193	3892	633	3064	5612	4107	3961	3501	3812	3495	3840	3862	2873	52	3492	3192
ENSMUSG00000003662_Ciao1	654	551	760	847	755	771	577	871	868	980	850	948	586	695	614	1203	766	970	786	725	1026	1085	1048	1137	541	691	773	941	729	977	901	752	859	815	129	698	823	696	663	865	928	812	944	1059	808	13	707	825
ENSMUSG00000003665_Has1	39	38	33	25	32	26	19	33	39	41	62	48	32	39	38	41	25	43	36	28	37	51	29	47	46	55	66	94	56	59	86	88	79	50	11	50	90	37	44	93	86	86	88	80	65	1	45	58
ENSMUSG00000003680_Taf6l	253	324	407	186	209	209	122	232	169	207	251	164	264	353	269	259	174	296	199	160	217	258	241	240	261	364	353	210	140	204	189	156	127	157	49	148	448	307	320	174	187	161	153	191	147	3	174	162
ENSMUSG00000003721_Insig2	311	263	414	436	376	315	305	434	347	524	593	512	269	418	299	550	405	438	400	370	537	589	559	655	371	423	511	578	446	616	581	530	586	645	99	537	563	475	412	517	540	628	720	723	508	8	613	594
ENSMUSG00000003731_Kpna6	1948	1667	2409	2238	1910	2036	1260	2303	1932	2362	2129	2197	1704	2228	1793	3085	2025	2552	2097	1728	2563	2854	2244	2689	1605	1993	2068	2224	1723	2128	2215	1815	1873	2118	300	1699	2415	1870	1779	1948	2183	1862	2148	2277	1734	23	1771	1842
ENSMUSG00000003746_Man1a	456	374	777	981	593	561	377	755	595	641	676	470	445	567	652	956	554	734	800	450	839	780	920	632	355	307	471	897	670	836	940	841	859	261	34	326	609	504	522	808	869	963	1199	1240	1089	7	372	279
ENSMUSG00000003752_Itpkc	221	217	289	129	163	154	105	184	150	241	210	198	252	292	243	203	164	210	185	170	227	254	239	305	229	284	298	148	162	157	163	142	122	179	34	144	345	242	269	127	182	172	179	186	156	0	151	167
ENSMUSG00000003762_Adck4	188	198	302	195	211	283	181	383	291	340	377	323	210	250	232	320	237	338	292	254	404	378	351	353	220	290	239	204	187	189	230	195	161	175	25	144	316	218	230	177	213	191	229	243	194	1	171	186
ENSMUSG00000003778_Brd8	1375	1176	1678	1142	1012	958	778	1222	1144	1380	1554	1418	1215	1507	1332	1514	1074	1382	1206	942	1427	1774	1536	1698	1376	1844	1827	1480	1054	1250	1317	1059	1309	1327	210	1218	2033	1701	1622	1176	1308	1386	1545	1359	1136	16	1188	1279
ENSMUSG00000003779_Kif20a	75	74	111	75	57	75	31	55	59	53	42	51	64	85	75	82	54	62	57	36	59	78	49	63	95	138	149	84	56	102	53	36	56	44	8	33	167	128	130	81	87	78	74	66	53	0	41	35
ENSMUSG00000003808_Farsa	818	963	1205	659	642	693	407	709	601	615	701	657	928	1142	966	894	688	992	627	522	799	751	707	750	685	1060	1006	723	664	719	655	591	575	585	110	485	1192	857	798	624	810	656	677	693	549	3	499	531
ENSMUSG00000003809_Gcdh	309	302	472	478	404	434	284	451	411	507	527	496	297	384	341	687	478	607	433	381	540	549	599	631	403	548	532	495	455	531	438	394	430	458	78	351	601	494	492	476	533	495	510	530	420	8	371	429
ENSMUSG00000003810_Mast2	2860	3071	3611	1989	1869	2004	1265	2366	1914	2539	2562	2460	2613	3783	2967	2712	1875	2495	1841	1736	2526	2789	2666	2746	2304	2960	2767	1928	1652	1812	1738	1519	1478	1802	308	1507	3829	2549	2469	1848	1971	1939	1837	1900	1442	20	1519	1491
ENSMUSG00000003812_Dnase2a	105	135	131	60	73	93	37	82	75	107	127	94	88	147	93	124	93	129	75	60	108	93	81	107	109	147	127	67	91	113	76	97	108	95	16	72	189	126	122	74	101	108	109	108	94	1	80	105
ENSMUSG00000003813_Rad23a	329	356	578	431	438	520	349	595	541	709	720	724	363	500	410	722	503	719	475	490	786	708	747	830	387	529	591	613	677	596	714	610	644	704	142	605	737	467	571	570	732	635	736	822	660	8	578	686
ENSMUSG00000003814_Calr	5069	4863	7358	6735	5831	6879	3423	6026	5147	5654	4907	5251	5025	6429	5557	8986	6746	7604	4965	4932	7156	5804	5745	7300	4797	6471	7913	7048	5319	8437	5506	4622	4454	4355	671	3331	7837	7009	7253	6152	7834	5514	5298	5907	4573	45	3616	4138
ENSMUSG00000003824_Syce2	188	191	284	55	49	49	28	38	36	23	37	42	155	212	185	78	45	74	21	30	43	37	34	54	119	174	229	41	33	68	47	29	46	40	4	30	210	175	192	21	45	35	37	36	32	0	36	21
ENSMUSG00000003847_Nfat5	1336	1066	1303	1676	1211	1013	881	1447	1344	1620	2246	1684	1062	1401	1058	2089	1175	1408	1664	952	1715	2446	1688	1864	1172	1199	1158	1453	969	1268	1534	1354	1391	1559	213	1508	1842	1257	1038	1349	1258	1977	2143	1723	1187	23	1464	1306
ENSMUSG00000003848_Nob1	265	315	371	241	255	249	191	263	258	317	336	288	301	386	308	357	245	372	292	235	299	316	277	355	238	334	351	261	210	261	259	231	229	235	34	187	359	306	278	195	261	265	300	292	238	3	249	240
ENSMUSG00000003849_Nqo1	40	45	65	36	31	32	32	37	43	46	62	59	45	19	26	53	33	45	38	34	61	64	46	64	89	112	91	71	59	78	56	91	75	85	15	72	146	97	110	44	90	76	81	92	74	0	78	87
ENSMUSG00000003863_Ppfia3	1607	2138	2656	2505	2490	3130	2119	3786	3180	4009	3642	3443	2072	3068	2433	3793	3149	4339	2978	2967	4292	4161	3810	4090	1656	2442	2056	2066	1975	2015	2236	2024	1840	1741	352	1287	3190	1697	1745	2008	2429	1688	2465	2740	1879	19	1614	1658
ENSMUSG00000003865_Gys1	219	284	410	266	280	316	180	296	252	347	374	305	258	355	287	407	288	391	270	242	391	352	303	383	306	416	438	470	436	539	305	321	333	406	70	300	548	409	419	399	505	421	383	409	351	5	327	334
ENSMUSG00000003868_Ruvbl2	400	413	633	330	297	334	203	346	291	375	364	360	452	584	496	485	330	551	303	265	407	422	401	412	356	544	570	359	398	402	356	304	282	268	64	238	615	447	467	421	441	416	345	401	320	1	293	281
ENSMUSG00000003872_Lin7b	371	358	591	587	618	736	519	853	728	762	748	800	402	564	482	1004	724	1125	744	769	957	801	809	846	248	287	387	392	336	379	399	305	314	226	49	219	417	316	331	326	465	388	332	365	308	4	272	301
ENSMUSG00000003873_Bax	454	470	633	340	272	344	180	327	330	322	362	288	405	587	506	527	366	512	307	254	422	343	316	373	361	533	565	302	357	338	331	245	246	202	51	142	628	434	485	240	387	351	312	332	262	2	207	207
ENSMUSG00000003882_Il7r	4	4	4	6	15	8	10	15	12	8	19	14	2	4	4	11	9	11	6	13	19	12	7	13	2	4	3	6	2	6	13	9	6	7	0	7	4	4	1	5	3	6	8	13	11	0	6	4
ENSMUSG00000003923_Tfam	546	426	678	545	514	436	332	514	457	626	625	628	471	590	532	751	513	675	506	435	627	747	619	672	449	579	642	599	422	557	553	407	498	563	87	506	683	554	588	486	564	599	611	456	456	9	483	463
ENSMUSG00000003929_Zfp81	1011	726	1069	704	595	492	322	540	482	585	666	572	766	946	853	814	528	693	556	372	602	807	548	732	675	745	718	555	336	466	524	376	422	475	90	411	780	725	681	441	404	501	527	420	318	7	428	423
ENSMUSG00000003934_Efnb3	2550	2561	3178	949	1062	1090	254	476	577	478	400	537	2355	2832	2771	1153	725	1404	460	380	838	955	901	706	1788	2090	2046	874	761	1176	1320	1383	1272	1302	219	1095	2737	1850	1859	762	1034	988	1633	1583	1742	14	1123	1128
ENSMUSG00000003948_Mmd	2326	2496	3113	2672	2717	2453	1782	2665	2081	3346	3254	2896	2301	3177	2464	3273	2815	3441	2280	2322	3069	3332	3676	3729	1584	1949	2229	1349	1252	2398	2393	1404	925	747	113	848	2679	2050	2174	1077	1805	1602	1065	932	963	11	2021	687
ENSMUSG00000003949_Hlf	222	254	264	976	865	776	1081	1610	1461	2031	2558	1768	190	269	159	1343	1120	1315	1514	1209	1862	2387	1717	2457	185	214	229	1386	1055	1044	2552	2056	2398	3075	544	2375	441	266	253	1390	1289	1201	2953	3199	1973	37	2166	2486
ENSMUSG00000003955_Fam162a	196	167	250	270	185	218	121	167	169	209	245	179	185	231	190	372	213	268	169	167	265	189	198	243	160	242	261	275	192	334	201	213	183	209	29	189	269	238	260	196	278	223	192	198	187	4	185	193
ENSMUSG00000003970_Rpl8	2904	2962	4186	2106	2048	2278	1377	2303	2077	3203	3137	3124	2869	3808	3432	3368	2406	3363	1853	1985	2707	3050	3233	3913	2576	4134	3933	2509	2660	2813	2340	2053	2106	2268	482	2084	4295	3464	3940	2329	3252	2867	2070	2645	2104	25	2352	2681
ENSMUSG00000003974_Grm3	4826	4633	5881	4414	3541	3789	2668	3995	3421	4434	4299	4157	4261	6112	4529	5959	3944	4433	4025	3355	4666	5235	4332	4968	3928	4095	3941	1687	1192	1450	1040	687	761	1440	245	1410	5051	3806	3814	1381	1546	1522	1149	1037	731	21	1299	1348
ENSMUSG00000003992_Ssbp2	4309	4024	4540	2125	2218	1907	1172	2100	1841	2134	2549	2222	3554	4669	3365	2720	1925	2593	1709	1427	2309	2193	2198	2623	1578	1635	1830	1331	1038	1334	1288	1090	1272	1381	193	1393	2427	1959	1805	1080	1263	1572	1305	1397	1105	24	1330	1205
ENSMUSG00000004018_Fancl	208	154	212	185	153	125	72	120	107	131	149	170	144	214	148	224	138	169	117	106	143	124	156	172	151	190	173	84	67	114	89	49	72	75	11	107	227	205	150	98	114	141	91	80	72	1	96	91
ENSMUSG00000004031_Brinp2	1332	1390	1625	2962	2895	2916	2042	3220	2968	3121	2774	2604	1304	1514	1563	4274	3097	4384	2869	2665	4075	3274	2809	3115	2034	2243	2200	3152	2480	2458	2365	1778	2060	1838	324	1369	2937	1859	1778	2772	2741	2577	2130	2986	1652	17	1455	1498
ENSMUSG00000004032_Gstm5	768	709	974	1188	1059	996	914	1431	1479	1631	1562	1500	705	786	782	1762	1171	1523	1233	1255	1989	1704	1609	1970	731	1148	1169	1069	1076	1390	1357	1180	1243	1243	236	1182	1188	1065	1180	914	1297	1299	1088	1406	1351	18	1322	1204
ENSMUSG00000004035_Gstm7	37	45	63	47	76	38	48	101	83	183	153	126	57	33	44	66	56	60	65	70	118	159	163	167	79	150	94	165	162	170	300	213	243	370	67	283	110	115	129	156	184	165	282	316	228	7	317	338
ENSMUSG00000004038_Gstm3	0	0	2	0	0	0	0	2	0	0	0	0	1	0	1	0	0	2	0	0	0	0	2	0	0	0	1	0	0	0	0	0	0	0	0	0	1	0	0	0	0	0	0	0	0	0	0	0
ENSMUSG00000004040_Stat3	599	666	881	813	808	783	483	900	799	991	1060	960	634	750	624	1140	799	972	846	774	1074	1116	1036	1047	898	1238	1144	1015	939	1076	1051	906	992	968	154	790	1462	1048	989	1014	1149	1016	1250	1255	962	7	900	900
ENSMUSG00000004043_Stat5a	8	3	28	37	32	32	15	21	35	36	46	37	14	14	13	51	33	51	26	29	44	47	25	28	47	47	56	50	57	46	45	48	41	39	6	56	70	50	58	57	47	66	47	53	31	1	34	43
ENSMUSG00000004044_Ptrf	97	177	396	194	168	184	135	270	215	357	579	338	174	151	112	347	228	285	229	254	367	320	297	334	263	348	352	322	276	285	264	277	222	299	68	251	660	401	395	307	294	284	370	403	288	1	314	395
ENSMUSG00000004054_Map3k11	155	217	290	197	197	283	174	313	267	421	388	416	195	263	213	330	223	370	312	269	444	424	460	433	282	392	315	434	442	373	472	433	421	402	91	336	500	294	333	460	482	430	604	567	467	5	320	456
ENSMUSG00000004056_Akt2	732	861	1173	1445	1285	1319	1048	1840	1269	1670	1759	1620	794	1107	864	2169	1591	1920	1428	1429	2173	1777	1544	1944	520	732	635	724	659	960	881	646	659	674	96	528	986	715	675	800	964	776	850	746	737	5	667	609
ENSMUSG00000004069_Dnaja3	715	691	1064	1059	1087	1080	690	1170	1105	1223	1147	1235	723	972	810	1359	1214	1507	900	905	1380	1247	1231	1401	734	983	1187	1269	1101	1480	1221	989	1020	1033	198	920	1264	1027	1087	1078	1453	1240	1087	1170	1061	14	924	898
ENSMUSG00000004070_Hmox2	604	547	761	620	577	556	389	648	633	685	678	750	492	643	552	846	622	744	545	530	816	784	779	892	474	572	688	566	589	747	763	632	657	709	126	606	691	607	605	590	690	641	702	770	602	14	648	641
ENSMUSG00000004071_Cdip1	1531	1496	2240	2448	2567	2351	1950	3254	3050	3649	3577	3587	1484	1894	1687	3682	2582	3423	2781	2693	4042	3808	3897	4355	1545	2107	2197	3312	2976	3581	4052	3419	3663	3480	624	2935	2623	1982	2039	3012	3662	3484	3634	4269	3443	33	3377	3405
ENSMUSG00000004085_Zak	209	200	270	254	240	186	130	252	281	226	272	226	192	194	178	349	210	260	234	161	260	219	177	251	781	640	767	854	550	694	544	527	578	806	120	781	1236	585	648	627	656	729	699	770	512	8	589	635
ENSMUSG00000004096_Cwc15	605	512	722	618	592	575	359	582	611	691	682	769	542	547	582	893	560	750	513	526	779	774	718	974	473	676	756	747	583	770	705	611	743	643	137	649	695	649	731	593	761	749	783	761	686	11	599	707
ENSMUSG00000004098_Col5a3	12	11	38	25	26	28	29	44	43	51	41	34	19	32	27	50	36	78	42	37	49	61	49	51	58	59	66	75	75	92	41	68	68	47	13	35	111	69	73	59	83	90	100	93	83	1	45	48
ENSMUSG00000004099_Dnmt1	2289	2573	3423	1640	1613	1768	1044	1680	1526	1838	1717	1771	2455	3153	2643	2330	1652	2404	1559	1457	1911	2031	2056	2080	2402	3122	3093	1699	1320	1562	1434	1190	1291	1233	226	1156	3640	2713	2689	1333	1750	1532	1572	1616	1169	22	1279	1183
ENSMUSG00000004100_Ppan	261	268	395	218	196	234	148	265	225	271	256	285	260	366	316	328	210	357	218	192	280	291	256	345	187	316	264	208	169	192	235	203	197	150	41	118	379	252	254	228	269	254	235	208	153	1	181	172
ENSMUSG00000004105_Angptl2	261	337	384	172	197	164	113	251	173	202	434	138	269	372	227	305	213	282	190	128	207	173	153	186	275	290	238	418	322	328	272	342	288	248	47	279	779	318	270	438	326	433	376	407	264	2	255	242
ENSMUSG00000004110_Cacna1e	7842	7749	8809	9620	9331	8803	5669	10973	8566	11263	11711	9520	7646	9139	7742	12519	9494	12354	8780	6505	11317	11328	10274	10383	5485	6118	5802	3919	3131	4319	4852	2937	3084	1698	236	2187	8652	5661	4652	3055	4187	4561	3833	2284	2299	37	4124	1827
ENSMUSG00000004113_Cacna1b	4216	5682	5664	3393	4071	4111	2583	4942	3532	4554	5309	3424	4933	6887	5078	4867	4302	5928	3351	2996	4717	3508	3833	4209	4709	5757	5495	5125	4427	4436	3642	3392	3695	3042	596	2655	8164	4825	4144	4789	4773	5218	3323	4514	2759	26	2793	2855
ENSMUSG00000004127_Trmt10a	162	137	214	192	155	142	104	170	158	180	226	169	143	194	164	263	166	197	152	132	172	200	181	210	171	185	254	226	140	205	166	147	150	158	22	121	223	189	233	183	196	184	225	190	147	2	123	133
ENSMUSG00000004151_Etv1	753	535	732	874	674	702	593	755	677	674	836	754	499	632	727	1048	747	1077	798	622	803	975	945	915	421	282	351	626	366	404	435	507	444	759	156	798	601	305	301	446	486	611	601	860	475	19	815	843
ENSMUSG00000004187_Kifc2	2259	2717	3898	4736	4797	5805	4563	7824	6914	7547	7979	7366	2689	3685	3209	6886	5634	8572	6573	6785	9155	8371	7837	8568	3440	4341	4400	5415	4985	4792	4449	4173	4725	3498	752	3058	5674	3362	3915	5103	5827	5001	5173	5408	4143	43	3614	3795
ENSMUSG00000004207_Psap	11337	11809	17434	19969	19996	20887	16243	26759	25393	28456	26213	26442	11916	14529	13885	28959	21243	28527	22246	21585	32399	30233	29679	32381	13239	17805	19682	21641	19687	21999	23779	20542	19785	20543	3690	16453	22504	15966	18452	19584	23821	21192	21840	25087	20118	243	19550	19646
ENSMUSG00000004221_Ikbkg	766	660	939	993	976	862	725	1107	940	1245	1243	1099	707	782	693	1415	991	1227	1085	826	1271	1431	1185	1278	801	911	991	1123	866	1092	1108	830	1036	976	151	850	1127	834	875	944	980	1095	1108	1110	833	10	842	807
ENSMUSG00000004231_Pax2	0	0	1	0	0	0	0	0	0	0	2	1	0	3	1	0	0	0	0	0	0	0	0	0	0	2	1	1	1	0	0	0	0	3	0	0	2	1	4	1	0	1	1	1	0	0	0	1
ENSMUSG00000004233_Wars2	155	169	235	221	200	175	114	204	163	186	205	195	176	196	165	265	220	204	183	145	248	186	214	211	216	299	290	319	232	302	270	199	243	207	43	194	356	269	238	293	310	283	235	256	174	2	175	179
ENSMUSG00000004263_Atn1	353	439	427	246	270	293	196	442	293	365	640	368	331	571	480	350	279	518	322	270	404	450	380	386	374	548	420	346	322	291	356	395	414	337	99	326	697	366	382	416	449	628	550	471	312	1	377	397
ENSMUSG00000004264_Phb2	1135	1089	1564	861	969	1012	570	1003	949	1037	894	962	1041	1361	1207	1386	1070	1571	765	794	1205	1011	1061	1162	1000	1492	1461	1161	1177	1212	968	796	777	682	125	552	1716	1236	1460	1082	1309	1266	871	956	776	9	676	692
ENSMUSG00000004266_Ptpn6	11	26	45	60	52	50	45	68	47	53	80	46	25	27	23	69	61	75	64	41	69	66	77	64	39	52	54	45	53	69	41	39	46	30	7	38	65	44	41	55	57	56	52	66	42	0	51	59
ENSMUSG00000004267_Eno2	1842	1873	2923	6448	5589	5837	6400	9799	9479	11846	10993	12237	1807	2873	2508	9200	6575	8220	8827	8777	12420	13837	13380	14593	3416	4031	5117	11989	9818	10430	12838	11010	10929	10548	2040	8873	5377	4087	4523	10674	11807	10500	12149	14459	11207	106	9009	10471
ENSMUSG00000004268_Emg1	363	341	483	341	316	332	233	390	314	377	425	387	320	428	364	531	301	463	319	325	410	424	413	467	296	480	432	370	338	407	401	302	366	361	57	331	501	409	423	302	417	345	395	367	339	6	379	375
ENSMUSG00000004270_Lpcat3	309	301	407	324	270	298	160	261	248	302	307	265	299	332	328	502	275	394	258	224	336	296	304	314	300	406	347	349	308	361	313	300	252	290	43	234	437	346	358	301	349	311	328	343	258	4	273	264
ENSMUSG00000004285_Atp6v1f	607	487	833	776	670	693	477	787	779	833	800	916	507	656	691	1020	753	1139	709	717	1037	889	877	1169	468	746	743	676	641	725	729	672	688	566	121	532	814	598	698	605	797	680	647	759	678	4	562	650
ENSMUSG00000004296_Il12b	0	0	0	0	2	0	1	1	0	0	0	0	1	0	0	0	0	0	1	0	0	0	1	0	0	0	1	0	0	0	0	0	0	0	0	0	1	0	1	0	0	0	0	0	0	0	0	0
ENSMUSG00000004317_Clcn5	882	704	890	626	515	491	256	411	396	377	378	389	726	880	731	799	512	666	479	358	493	501	408	483	1719	1886	2078	2131	1533	1792	1158	1123	1212	889	110	818	2384	1902	1852	1716	1853	1900	1216	1440	1096	9	652	789
ENSMUSG00000004319_Clcn3	5223	4357	6073	6444	5716	4911	3295	4982	4718	5508	5509	5728	4627	5308	4703	8375	5641	6977	5176	4177	5999	7027	5866	6759	4785	5532	5696	7466	5406	6502	5809	4719	5483	5881	909	4977	6417	5438	5207	6168	6367	6228	6202	6519	4633	80	4635	4784
ENSMUSG00000004328_Hif3a	198	227	193	76	115	87	35	96	118	100	65	48	193	204	200	103	78	139	64	62	101	60	75	63	52	66	61	101	140	96	73	79	160	96	8	51	105	40	49	90	136	189	54	149	100	0	75	62
ENSMUSG00000004341_Gpx6	0	2	0	1	1	1	0	1	0	1	1	0	0	1	0	0	0	1	0	0	0	0	0	0	1	5	6	5	6	5	3	6	3	3	0	1	0	8	8	3	6	3	1	2	2	0	5	0
ENSMUSG00000004344_Gpx5	0	0	0	0	0	0	0	0	0	0	0	0	0	0	0	0	0	0	0	0	0	0	0	0	0	0	0	0	0	0	0	1	0	0	0	0	0	1	0	0	0	0	0	0	0	0	0	0
ENSMUSG00000004347_Pde1c	152	120	189	144	115	82	47	101	86	123	133	120	118	151	148	200	101	133	93	105	130	250	200	173	1264	1808	1347	2287	1528	1656	298	370	611	539	54	436	1603	1216	901	1903	1617	1630	457	672	293	13	460	432
ENSMUSG00000004356_Utp20	1221	1058	1448	1048	815	779	481	798	645	953	941	878	1099	1326	1082	1207	888	1111	769	617	899	1112	993	1072	915	1056	1138	1143	762	1104	891	742	791	1025	151	792	1402	1086	908	954	1019	999	977	941	720	19	798	815
ENSMUSG00000004359_Spic	101	107	111	80	69	54	38	81	55	82	108	84	70	112	79	106	76	102	74	44	70	96	54	85	79	99	89	77	56	70	71	63	92	74	5	69	133	76	65	83	71	85	88	104	55	3	65	66
ENSMUSG00000004360_9330159F19Rik	3156	2637	3576	1955	1659	1802	1023	1914	1595	1850	1950	1721	2654	3507	2700	2303	1863	1945	1648	1484	2175	2237	1977	2291	2047	2424	2392	2002	1431	1890	1706	1510	1636	1845	256	1473	2693	2409	1903	1859	1912	2032	2050	1968	1499	30	1616	1572
ENSMUSG00000004364_Cul3	2840	2280	3125	2587	2156	2114	1429	2222	2164	2515	2374	2574	2587	2833	2379	3229	2368	2754	2232	1874	2802	3089	2813	3255	2500	2646	2823	3289	2071	2630	2326	1947	2241	2486	410	2233	3211	2771	2559	2606	2617	2858	2790	2682	1940	52	2119	2002
ENSMUSG00000004366_Sst	498	417	879	1081	1011	1055	793	1056	1075	1307	1460	1923	471	655	1091	1462	1097	1537	979	1270	1712	2005	2377	2554	373	589	1274	149	418	658	315	375	207	173	21	197	821	763	892	189	565	478	154	276	364	2	388	211
ENSMUSG00000004371_Il11	7	5	7	1	8	4	2	2	5	6	4	5	10	10	4	14	4	3	7	7	3	9	6	5	6	8	14	10	9	4	5	7	7	7	3	3	12	12	15	9	10	6	8	11	5	0	9	5
ENSMUSG00000004383_Large	3861	3672	4823	4518	4632	4319	2961	4783	4180	4858	4488	4576	3697	4501	4051	6058	4600	6336	3939	3856	5240	5115	5193	5505	1978	2386	2637	2540	1947	2582	2713	2079	2204	2142	371	1821	3100	2541	2551	2242	2518	2495	2502	2604	1958	18	2061	1888
ENSMUSG00000004393_Ddx56	592	604	878	624	598	607	408	674	579	779	717	659	605	781	678	867	636	918	538	546	790	759	810	817	561	798	759	711	636	674	713	582	606	628	119	514	881	629	745	602	789	664	627	785	627	4	616	558
ENSMUSG00000004394_Tmed4	513	484	674	669	627	581	575	840	695	1015	984	885	496	567	491	936	701	850	732	666	1035	1062	1038	1085	476	639	662	756	687	791	885	867	822	962	175	783	764	597	591	631	857	811	925	987	878	7	856	912
ENSMUSG00000004415_Col26a1	334	437	668	466	429	540	203	412	321	238	329	288	487	400	389	671	526	600	283	243	363	244	204	330	1095	1639	1386	1440	1188	1127	367	333	377	288	51	213	1831	1107	1158	1366	1160	942	495	495	299	4	188	313
ENSMUSG00000004446_Bid	198	217	257	148	172	150	110	147	131	138	147	137	226	236	215	228	142	257	142	109	163	129	129	173	339	428	406	174	202	200	155	98	114	96	18	105	443	342	362	148	210	195	131	105	109	3	112	93
ENSMUSG00000004451_Ralb	535	539	810	435	351	363	201	317	286	370	324	336	531	667	576	548	377	488	294	282	403	379	324	382	607	756	792	802	547	673	381	356	371	439	67	290	924	734	748	556	671	579	431	486	376	7	289	283
ENSMUSG00000004455_Ppp1cc	1625	1504	2055	1857	1564	1387	948	1586	1486	1757	1468	1747	1459	1872	1567	2352	1601	1948	1535	1321	1854	2094	1783	2384	1449	1812	1736	1852	1457	1888	2002	1568	1728	2067	286	1539	2004	1659	1613	1561	1713	1637	1954	1946	1376	24	1520	1683
ENSMUSG00000004460_Dnajb11	760	666	1024	1023	871	916	592	873	938	927	836	908	691	841	749	1349	1038	1203	821	840	1173	1070	938	1174	703	893	951	1047	835	1124	832	741	728	660	113	582	960	890	941	891	1086	912	984	900	829	11	625	628
ENSMUSG00000004462_Tbccd1	192	164	271	243	238	203	150	233	214	259	250	232	190	203	167	324	235	299	270	170	283	307	245	270	180	200	204	273	214	297	268	229	258	225	30	163	219	205	185	277	265	267	242	279	237	4	179	232
ENSMUSG00000004473_Clec11a	41	40	49	40	54	41	47	84	55	77	89	104	44	48	32	75	60	69	44	71	90	91	82	85	43	70	38	64	40	56	72	50	73	52	8	52	54	52	54	67	45	44	62	71	60	1	55	53
ENSMUSG00000004500_Zfp324	647	665	829	501	515	568	246	411	350	405	397	335	626	766	687	676	478	769	426	287	455	493	420	421	565	705	687	437	403	457	398	315	328	338	59	248	858	692	610	464	521	467	370	417	315	2	270	277
ENSMUSG00000004508_Gab2	906	962	1199	505	463	444	235	445	441	450	369	421	822	1015	942	659	456	604	378	288	478	476	429	495	938	1086	1098	823	634	778	547	467	545	719	113	565	1261	1032	987	782	746	736	549	662	469	6	487	590
ENSMUSG00000004530_Coro1c	2238	2361	2895	1449	1385	1503	720	1310	1259	1471	1291	1265	2094	2751	2263	2130	1449	1976	1103	1083	1595	1618	1453	1547	1993	2606	2463	1768	1648	1648	1386	1216	1229	1396	274	1199	3066	2211	2304	1716	1917	1608	1554	1665	1242	16	1183	1212
ENSMUSG00000004535_Tax1bp1	2509	1982	3002	2839	2459	2358	1583	2460	2469	2925	3032	3159	2090	2453	2241	3518	2591	2681	2423	2224	3239	3518	3409	3890	2220	2559	2790	3479	2153	2911	2618	2229	2433	3057	524	2662	2956	2602	2622	2537	2833	2642	3055	2865	2302	41	2422	2705
ENSMUSG00000004540_Psg17	1	0	3	2	2	1	2	1	1	0	3	2	0	0	1	3	2	3	1	0	0	0	0	0	2	3	4	0	1	4	0	0	0	0	0	2	1	2	2	0	3	2	0	0	1	0	1	0
ENSMUSG00000004542_Psg19	5	6	7	12	5	6	0	1	1	1	12	6	10	11	6	8	2	4	2	2	3	4	6	8	3	1	11	7	4	5	7	3	7	4	1	5	5	4	2	5	5	5	7	3	4	1	7	3
ENSMUSG00000004552_Ctse	0	1	3	0	0	0	0	1	2	0	0	1	0	2	0	0	1	0	0	4	5	2	0	0	0	1	1	0	2	1	0	1	5	0	0	0	0	0	1	1	1	1	0	6	0	0	0	1
ENSMUSG00000004558_Ndrg2	1586	1512	2676	3946	4132	3799	3610	6330	5456	8205	8672	7301	1703	2112	2060	5529	4600	5217	4741	4897	9958	7974	7868	8760	3512	5126	5717	8861	8470	9631	11256	10873	10690	13679	2391	10971	5967	5373	5858	8131	10074	8564	11543	15391	14562	132	10753	12374
ENSMUSG00000004561_Mettl17	407	389	574	376	349	389	224	411	372	447	530	412	350	583	405	621	387	528	387	309	453	563	451	487	425	539	614	451	434	514	443	398	421	436	70	336	672	467	506	494	525	476	482	491	403	8	370	389
ENSMUSG00000004562_Arhgef40	650	730	928	416	452	487	258	546	450	564	582	432	708	910	721	671	480	586	465	369	537	573	546	575	1376	1976	1778	1255	1117	1151	1029	1047	1069	1152	204	932	2439	1542	1562	1130	1280	1163	1287	1400	1014	8	860	1135
ENSMUSG00000004565_Pnpla6	971	1233	1649	986	966	1120	615	1038	849	1126	1178	1035	1121	1407	1235	1441	1041	1473	902	741	1129	1138	1134	1202	1277	1694	1687	1500	1338	1399	1243	1240	1219	1191	223	1044	2196	1540	1527	1380	1646	1358	1475	1704	1266	7	1073	1164
ENSMUSG00000004567_Mcoln1	478	558	713	643	636	691	466	838	741	904	903	849	485	673	577	944	659	882	671	649	932	985	897	1027	571	806	696	706	666	682	711	651	693	692	124	551	1007	700	710	633	717	682	750	832	680	6	617	703
ENSMUSG00000004568_Arhgef18	853	1021	1385	862	920	1060	732	1226	1078	1410	1417	1321	944	1367	1051	1289	1082	1411	874	1026	1452	1308	1382	1458	807	1294	1178	1496	1286	1400	1466	1305	1317	1509	289	1112	1539	1065	1060	1305	1554	1320	1371	1750	1166	7	1153	1352
ENSMUSG00000004591_Pkn2	1079	861	1122	849	695	614	514	791	719	969	1104	993	828	934	827	1142	748	778	899	703	1020	1327	1039	1268	940	1115	974	1223	700	937	939	745	804	1003	131	805	1158	1003	972	987	897	1008	1153	1087	749	15	852	840
ENSMUSG00000004609_Cd33	7	13	40	82	40	45	36	63	57	65	108	56	15	22	26	90	59	82	71	43	72	59	68	58	26	37	38	51	50	48	59	34	48	39	7	46	63	42	37	48	49	68	41	59	43	2	36	32
ENSMUSG00000004610_Etfb	134	135	247	212	164	167	135	205	188	267	301	232	142	180	162	336	211	241	190	161	283	279	281	299	147	286	261	253	266	297	254	225	215	260	44	201	318	267	294	220	333	265	225	267	276	2	254	281
ENSMUSG00000004612_Nkg7	0	0	1	0	0	0	0	0	0	0	0	0	0	0	0	1	0	0	0	0	0	0	0	1	0	0	0	0	0	0	0	0	0	1	0	0	0	1	0	0	0	0	0	0	0	0	0	1
ENSMUSG00000004626_Stxbp2	303	261	415	176	137	141	100	154	169	195	241	308	281	426	333	218	149	226	132	142	153	336	285	285	270	378	352	361	310	283	182	195	255	204	44	172	438	256	280	319	374	319	271	304	191	4	194	208
ENSMUSG00000004630_Pcp2	24	11	6	9	12	12	10	18	17	20	13	16	10	20	12	11	10	21	14	12	18	19	13	19	15	9	5	15	6	13	17	19	12	32	5	15	17	13	12	9	14	16	33	27	13	0	14	10
ENSMUSG00000004631_Sgce	292	249	357	292	287	278	219	284	278	334	349	305	278	309	287	404	253	311	290	213	393	329	358	385	363	403	458	382	285	364	320	309	325	352	56	326	525	441	430	298	371	361	370	397	325	3	331	315
ENSMUSG00000004633_Chn2	1114	1102	1362	1297	1059	1186	640	829	993	794	867	1151	1058	1306	897	1701	1091	1572	952	906	1175	1158	1014	1194	543	697	791	1182	942	1094	1102	975	1025	920	177	909	843	654	634	1028	1114	1071	1272	1487	998	13	670	850
ENSMUSG00000004637_Wwox	330	274	402	285	279	288	179	317	270	403	491	397	283	367	339	406	308	338	273	260	420	414	402	460	277	369	419	398	342	387	395	370	389	522	105	412	441	375	378	290	376	465	447	440	327	9	417	433
ENSMUSG00000004642_Slbp	593	478	758	518	424	388	248	440	423	504	500	522	575	647	541	694	480	576	396	367	513	525	508	571	696	798	933	634	493	647	497	400	496	573	104	490	1023	844	867	464	573	667	556	569	435	10	476	417
ENSMUSG00000004651_Tyr	90	73	69	57	46	42	32	47	41	51	62	68	61	83	53	65	43	47	49	38	49	65	49	52	49	61	64	38	54	55	56	55	72	57	5	63	94	69	45	58	64	69	54	65	46	0	49	47
ENSMUSG00000004654_Ghrhr	4	1	1	0	1	2	0	0	0	0	0	0	1	0	0	1	0	0	1	1	0	2	0	0	0	0	1	0	0	0	0	0	0	0	0	0	0	0	0	0	1	1	0	0	0	0	0	0
ENSMUSG00000004655_Aqp1	6	25	91	12	13	19	9	19	13	12	21	6	38	26	30	28	25	41	20	8	22	5	10	11	3	6	11	22	10	10	13	2	4	3	0	1	25	18	8	10	12	15	6	10	5	0	2	2
ENSMUSG00000004661_Arid3b	65	76	104	108	83	92	104	146	156	141	154	157	85	94	79	158	120	155	119	183	205	244	195	260	70	101	79	90	81	62	96	78	59	70	16	58	111	82	72	76	94	88	80	100	73	0	59	62
ENSMUSG00000004665_Cnn2	92	129	226	99	74	107	43	89	81	82	106	62	101	104	76	172	100	133	85	85	126	63	61	86	95	153	152	148	115	134	87	96	55	73	16	44	246	164	187	132	151	108	134	119	83	1	70	75
ENSMUSG00000004667_Polr2e	317	333	476	294	301	360	244	400	386	524	546	510	281	436	402	487	358	578	363	354	511	511	525	663	265	411	395	301	290	321	380	289	296	319	62	238	406	294	388	234	369	299	298	338	297	1	303	335
ENSMUSG00000004668_Abca13	1	2	4	2	3	7	0	5	1	0	8	3	4	11	5	14	7	9	3	3	4	1	4	4	19	9	30	20	17	13	5	12	14	6	1	7	15	15	9	9	13	18	5	9	4	0	1	4
ENSMUSG00000004677_Myo9b	1447	1563	2031	1217	1081	1228	731	1422	1250	1655	1617	1544	1434	2068	1575	1789	1332	1771	1316	1162	1731	1714	1568	1709	1259	1854	1562	1509	1321	1481	1363	1432	1467	1299	228	1067	2130	1496	1323	1583	1625	1476	1594	1762	1392	15	1267	1175
ENSMUSG00000004698_Hdac9	1099	884	1347	1099	1011	988	775	1342	943	1207	1450	909	867	1120	1091	1532	1117	1299	1200	872	1398	1239	1171	1137	589	780	870	1449	981	1214	1129	988	1146	1822	253	1293	849	776	715	1332	1220	1051	1196	1397	850	19	1073	1370
ENSMUSG00000004707_Ly9	1	0	2	2	0	0	1	0	1	1	4	3	2	2	2	3	1	5	3	5	4	2	4	3	6	6	5	0	2	0	1	0	3	2	0	1	3	12	3	0	1	1	0	0	1	0	3	1
ENSMUSG00000004709_Cd244	0	0	0	0	1	1	0	0	0	1	0	0	0	1	0	2	0	0	2	3	0	0	1	1	1	0	1	0	0	0	0	1	0	0	0	2	0	0	0	0	0	0	0	0	0	0	0	0
ENSMUSG00000004730_Emr1	56	57	150	173	139	133	80	151	110	140	147	97	62	79	69	199	149	147	122	95	185	112	138	150	105	176	144	162	124	164	130	108	118	88	11	79	195	174	194	147	180	145	125	139	104	1	90	90
ENSMUSG00000004748_Mtfp1	185	152	273	792	684	819	589	1071	895	985	953	896	182	244	200	1164	835	1182	804	896	1233	884	1025	1055	202	243	305	564	548	692	591	554	448	414	98	354	319	252	339	451	762	583	451	526	513	6	535	463
ENSMUSG00000004768_Rab23	625	507	675	423	459	415	215	425	354	439	512	397	469	654	506	598	402	559	405	308	476	490	441	539	452	511	565	632	522	599	570	514	555	611	109	470	627	542	494	573	624	628	658	633	465	9	512	545
ENSMUSG00000004771_Rab11a	4422	3555	4895	3258	2943	2808	1389	2275	2116	2358	2260	2329	3790	4400	3932	4001	3000	3597	2039	1916	2769	2571	2539	2967	3571	4099	4770	3552	2714	3564	2608	2236	2317	2480	380	2202	5075	4429	4218	2800	3362	3429	2458	2821	2130	44	2045	1998
ENSMUSG00000004788_Eif2b2	312	296	398	303	283	314	195	320	323	375	372	340	276	373	332	493	363	467	310	295	421	343	387	453	254	404	347	390	432	412	359	337	310	272	56	245	428	287	371	372	439	418	373	423	332	5	255	289
ENSMUSG00000004789_Dlst	1822	1698	2586	2733	2287	2288	1400	2136	2033	2099	1937	1944	1836	2291	1946	3872	2644	3454	2141	1995	2655	2538	2211	2320	1731	2376	2574	3362	2632	3449	2372	1992	1909	2099	362	1443	2712	2216	2379	2884	3377	3025	2432	2487	2029	25	1609	1705
ENSMUSG00000004791_Pgf	36	24	45	11	17	11	6	16	20	27	23	20	20	26	36	28	15	24	14	11	21	17	28	24	45	41	53	29	27	34	27	34	19	23	6	21	47	57	40	18	31	40	30	35	24	0	31	40
ENSMUSG00000004798_Ulk2	4720	4109	4998	3806	3370	3054	1879	3043	2779	3022	2943	3065	4017	4805	3982	4933	3330	4145	3064	2379	3529	3774	3198	3480	3732	4240	4048	3551	2743	3267	2815	2149	2458	2212	340	1969	5010	3868	3732	3361	3161	2919	2811	3010	1996	38	1887	2045
ENSMUSG00000004814_Ccl24	1	2	6	0	0	2	2	1	1	2	2	4	2	2	1	2	4	2	0	4	2	3	2	2	4	3	4	5	2	5	4	4	4	6	0	5	11	3	3	1	5	2	1	5	2	0	1	4
ENSMUSG00000004815_Dgkq	1017	1094	1413	1119	1009	1017	670	1185	1017	1202	1179	1209	1071	1392	1100	1579	1058	1360	1100	887	1293	1356	1220	1357	1268	1668	1680	1754	1481	1751	1524	1393	1429	1373	238	1154	2059	1500	1607	1674	1861	1621	1587	1776	1410	10	1023	1214
ENSMUSG00000004837_Grap	39	76	118	64	72	86	41	67	63	68	73	55	59	61	49	137	69	106	68	52	74	73	63	59	53	81	79	96	89	93	72	69	58	57	13	54	107	86	73	88	94	84	99	89	88	1	54	68
ENSMUSG00000004842_Pou1f1	237	162	228	211	198	123	106	153	172	129	229	194	160	206	168	215	165	165	153	92	194	192	136	268	151	146	203	207	116	203	168	158	202	223	18	190	233	184	124	138	160	188	195	202	150	14	130	145
ENSMUSG00000004843_Chmp2b	962	892	1146	826	767	809	434	714	756	656	672	743	842	1020	953	1147	880	991	643	634	935	849	840	950	1039	1202	1344	981	692	878	737	604	680	538	84	519	1327	1143	1187	861	915	910	667	661	594	9	483	492
ENSMUSG00000004846_Plod3	408	529	719	409	430	503	272	546	415	522	518	468	504	639	541	610	427	613	416	358	540	490	474	566	659	933	851	886	764	860	578	573	599	511	78	419	1077	720	741	784	866	763	728	802	641	1	456	468
ENSMUSG00000004849_Ap1s1	873	874	1203	894	819	896	704	1107	1013	1493	1616	1352	761	976	925	1328	898	1275	1085	986	1459	1593	1592	1653	1398	2046	1965	2839	2416	2750	1304	1238	1317	957	165	868	2139	1570	1479	2713	2589	2154	1346	1522	1127	12	1038	971
ENSMUSG00000004864_Mapk13	4	2	2	3	5	2	5	5	3	10	9	11	2	7	4	9	2	3	4	4	7	16	12	16	10	8	5	6	1	4	0	0	1	0	0	0	6	8	8	0	3	2	1	2	1	0	1	0
ENSMUSG00000004865_Srpk1	2392	2228	3046	2289	2010	2131	1321	2132	1748	2097	2223	2038	2270	2787	2358	3174	2254	2714	1905	1807	2376	2534	2138	2392	1858	2482	2382	2089	1482	2068	1410	1298	1342	1402	198	1231	2876	2319	2118	1800	1857	1726	1454	1497	1170	11	1217	1171
ENSMUSG00000004872_Pax3	4	2	5	7	5	3	1	3	3	2	4	6	3	8	8	4	3	6	5	1	6	9	3	2	33	38	16	13	16	6	12	23	24	14	1	24	42	15	26	12	12	16	47	22	21	0	20	52
ENSMUSG00000004880_Lbr	406	461	565	325	274	286	168	262	235	338	318	334	393	468	335	409	260	378	286	206	310	374	388	400	351	510	467	443	298	404	411	395	368	451	78	331	576	438	447	313	380	432	461	492	376	5	392	373
ENSMUSG00000004885_Crabp2	4	4	43	9	16	10	4	8	19	34	44	18	8	7	6	30	5	15	15	23	20	5	23	28	476	706	474	7	35	13	14	9	7	10	2	12	761	489	387	2	11	16	15	14	9	0	24	19
ENSMUSG00000004891_Nes	464	517	951	461	307	486	183	265	244	227	285	246	524	630	581	610	446	399	346	399	408	311	306	381	513	773	620	685	417	528	296	248	250	217	45	235	882	661	651	543	587	350	551	417	283	5	201	291
ENSMUSG00000004892_Bcan	1634	2025	3097	2962	2773	3553	2321	4311	3628	3771	4033	3002	1967	2672	2157	4442	3519	4764	3420	3194	4542	3306	3346	3406	3664	5203	4922	6191	5583	6500	5103	5154	5047	3539	763	2890	6462	4332	5387	6428	7367	6522	6166	6492	5172	44	3095	3627
ENSMUSG00000004894_Hapln2	2	8	6	12	16	11	17	10	27	58	44	137	7	3	8	15	6	13	21	19	32	266	207	196	7	8	10	63	72	68	232	300	196	626	100	510	3	11	11	68	90	74	327	416	269	5	455	653
ENSMUSG00000004895_Prcc	662	610	900	593	488	594	381	695	569	644	675	628	582	768	647	734	615	892	452	504	768	687	659	728	549	873	751	626	568	649	572	546	521	523	91	389	984	680	742	584	665	630	580	665	520	9	443	481
ENSMUSG00000004896_Rrnad1	426	421	493	402	416	435	307	510	425	530	620	571	411	552	394	605	453	531	513	405	623	705	580	689	414	511	478	487	356	446	486	421	462	515	76	412	628	501	448	468	473	425	563	527	474	8	437	437
ENSMUSG00000004897_Hdgf	1333	1265	1718	1442	1361	1409	1014	1641	1608	1780	1904	1966	1228	1564	1380	2125	1520	1923	1608	1394	2104	2287	2014	2452	1161	1425	1562	1614	1298	1668	1525	1366	1379	1471	239	1358	1678	1401	1369	1315	1669	1546	1695	1667	1328	20	1340	1423
ENSMUSG00000004902_Slc25a18	219	240	418	427	443	506	383	592	502	889	937	793	241	285	283	765	547	649	579	567	479	740	738	894	475	686	755	1310	1244	1087	1083	981	1018	996	219	871	832	577	702	1113	1332	1086	1262	1535	924	13	901	1222
ENSMUSG00000004929_Thop1	842	989	1293	773	865	991	530	916	734	895	857	848	894	1272	1067	1207	826	1462	716	825	1059	943	998	942	570	806	666	771	666	720	698	560	526	493	77	407	948	567	683	737	745	643	619	680	564	7	501	564
ENSMUSG00000004931_Apba3	168	187	349	196	234	351	200	347	275	399	342	359	196	283	275	336	258	442	258	299	402	364	405	385	212	342	312	340	355	383	365	353	297	270	60	200	422	250	296	403	449	335	384	436	398	1	273	321
ENSMUSG00000004933_Matk	1939	2086	3290	2526	2505	3276	1761	3274	2908	2899	3075	3302	2040	3302	2707	3845	2948	4604	2770	2650	3728	3704	3382	3810	1508	1995	2153	1838	1712	1870	1780	1493	1363	911	205	961	2708	1667	1902	1504	2307	1940	1801	1368	1444	16	1579	1234
ENSMUSG00000004934_Pias4	298	355	439	296	289	330	210	388	340	459	415	323	322	434	365	370	312	414	307	295	458	356	403	474	311	454	390	350	334	363	348	336	279	296	58	255	560	369	382	338	386	334	349	406	338	1	306	298
ENSMUSG00000004936_Map2k1	1169	1158	1905	3085	2944	2999	2585	4739	4057	5537	5342	4785	1312	1498	1561	4193	2864	3799	4031	3325	5534	6081	5644	6214	1167	1294	1538	2216	1959	2194	3176	2248	2015	2129	361	1934	1865	1344	1502	1865	2391	2178	2746	2313	2043	44	2974	2149
ENSMUSG00000004937_Sgta	1215	1392	1971	1207	1248	1452	849	1367	1279	1497	1380	1390	1221	1962	1677	1876	1433	2145	1221	1281	1688	1500	1540	1643	1199	1670	1721	1323	1433	1319	1253	1113	1163	1083	250	883	1942	1455	1635	1287	1642	1307	1217	1508	1115	10	1075	1102
ENSMUSG00000004939_Nmrk2	7	19	16	9	6	11	3	12	3	13	17	16	8	10	9	18	12	5	4	7	16	10	8	14	9	16	14	14	12	14	9	9	19	13	0	8	19	12	13	8	16	21	8	13	15	0	11	4
ENSMUSG00000004945_Tmem242	405	337	470	431	420	392	280	436	447	434	483	454	352	393	361	655	389	567	404	385	551	497	503	562	420	534	603	549	455	608	507	452	396	437	73	411	679	583	626	427	631	525	478	533	470	8	364	360
ENSMUSG00000004947_Dtx2	170	234	272	105	118	161	88	119	110	125	160	141	185	293	221	184	147	215	138	116	145	172	147	150	226	253	263	106	125	146	138	113	114	122	15	100	293	230	204	134	149	135	135	155	116	0	103	115
ENSMUSG00000004948_Zp3	0	0	0	0	0	1	0	1	1	0	0	0	0	0	0	0	0	1	0	0	0	0	0	0	1	0	0	0	0	0	0	0	0	0	0	0	3	0	2	0	0	0	2	0	0	0	0	0
ENSMUSG00000004951_Hspb1	6	7	17	14	12	18	14	26	17	29	53	36	5	9	6	25	21	19	19	28	42	32	43	44	75	108	105	210	187	149	67	60	80	51	4	68	112	71	76	172	156	155	62	116	62	1	60	69
ENSMUSG00000004952_Rasa4	102	108	158	80	77	77	50	66	67	83	113	88	98	171	120	105	67	97	78	45	55	88	76	108	583	801	742	554	439	474	300	323	365	499	84	385	1019	562	555	500	479	442	506	545	334	2	357	524
ENSMUSG00000004961_Syt5	1406	1480	2006	1460	1309	1541	970	1739	1622	2047	2062	2066	1291	1945	1836	1926	1496	2296	1484	1461	2210	2415	2484	2448	849	1067	1053	647	591	614	541	352	340	271	52	302	1355	878	992	528	674	615	424	457	355	4	508	362
ENSMUSG00000004980_Hnrnpa2b1	5034	4229	5626	4448	3188	3355	1745	2948	2638	3363	3632	3060	4031	5157	4147	5725	3208	3841	3474	2612	3539	4713	3611	4301	3685	4387	4365	4420	2849	4068	2826	2466	2934	3172	412	2644	4716	4584	4054	3538	3616	3045	4188	3384	2683	57	2832	2821
ENSMUSG00000004988_Fxyd4	21	19	13	28	29	17	17	30	36	44	41	28	18	23	19	20	23	19	20	13	35	28	26	47	28	23	27	51	21	28	29	38	54	37	4	43	27	22	9	39	26	33	31	48	37	0	36	43
ENSMUSG00000004994_Ccdc130	114	130	156	175	120	138	84	170	146	183	189	195	123	153	122	219	147	201	166	135	172	205	190	211	107	151	126	131	148	146	147	118	149	109	34	105	149	134	123	93	151	116	146	144	118	3	103	118
ENSMUSG00000004996_Mri1	269	265	388	201	262	220	150	229	252	236	276	257	282	362	301	276	257	347	200	191	261	263	268	263	192	324	276	234	259	273	278	206	241	214	34	183	379	273	267	208	268	244	267	255	213	0	201	196
ENSMUSG00000005034_Prkacb	10290	9183	11611	15086	14401	13158	9097	14208	13464	14778	13234	14210	9247	10063	9097	21022	14857	18152	14312	11733	17841	18183	15126	17136	7346	8634	9298	8523	6341	8063	6853	6091	6244	6045	947	5922	10021	8431	8260	6258	7862	8431	7562	6978	6683	125	6054	5654
ENSMUSG00000005043_Sgsh	78	99	137	78	76	119	65	110	76	136	107	124	119	96	102	106	83	103	84	71	117	120	119	117	74	131	120	142	90	103	151	137	160	171	35	145	183	95	106	96	123	119	174	158	137	0	147	157
ENSMUSG00000005045_Chd5	4975	7027	8273	4264	4930	5973	3699	6611	5738	7401	7299	6718	5866	8861	7053	6034	6068	8555	4981	5222	7860	7366	7628	7891	4979	6504	7093	3376	3205	3838	2899	2981	2965	3261	562	2673	8975	5843	5503	2932	4400	4096	3318	3430	3154	25	3216	2883
ENSMUSG00000005054_Cstb	147	124	164	137	127	141	89	145	141	155	133	154	111	175	142	181	139	197	143	132	202	167	165	215	76	154	146	132	122	172	191	151	191	161	32	134	171	171	175	132	188	155	191	186	192	4	140	184
ENSMUSG00000005057_Sh2b2	254	324	363	126	127	166	65	135	107	97	132	124	283	476	322	158	118	188	101	85	130	104	110	138	303	402	363	114	95	108	65	59	60	69	9	49	524	313	330	109	114	99	82	84	53	0	69	71
ENSMUSG00000005069_Pex5	1141	1325	1626	1231	1150	1313	776	1313	1074	1163	1077	979	1201	1549	1341	1801	1323	1824	1052	1061	1460	1226	1081	1171	889	1365	1371	1197	1054	1136	1010	715	804	725	121	546	1566	1125	1267	1097	1194	1140	999	1032	741	11	598	714
ENSMUSG00000005078_Jkamp	619	587	849	658	659	672	445	644	625	704	655	671	562	719	643	969	619	751	572	579	810	875	808	911	541	714	789	853	622	826	731	614	675	697	120	589	786	661	729	660	794	777	696	750	606	6	603	607
ENSMUSG00000005087_Cd44	138	150	326	233	208	235	43	110	123	63	57	55	116	237	227	291	200	249	105	61	126	101	92	93	78	121	101	78	65	78	62	53	74	57	4	79	140	122	98	63	80	75	71	74	27	0	53	87
ENSMUSG00000005089_Slc1a2	10612	7495	14199	73938	60331	51129	47597	77928	66986	67360	74859	59810	9012	14281	12822	99324	64040	69991	78650	55934	94223	81859	61458	69707	9497	11025	10486	48207	36566	43056	53020	38474	45111	40246	5834	33878	16195	10773	9662	44758	45342	48461	59835	52607	39231	520	36322	31377
ENSMUSG00000005102_Eif2ak4	761	730	919	697	584	687	411	745	718	730	811	787	677	883	771	1026	641	843	589	498	783	836	731	836	739	878	959	1092	794	983	911	813	807	839	151	772	1250	852	809	870	991	1046	967	950	727	8	721	723
ENSMUSG00000005103_Wdr1	3574	3690	4805	4379	4113	4137	1904	3132	3169	2925	2639	3084	3593	4191	3824	5669	3946	5370	2760	2739	3967	3440	3817	3828	4231	5622	5398	6727	5790	6541	3541	3037	3276	2743	460	2260	6348	4786	4878	6040	6290	5617	3239	3523	2699	22	2787	2650
ENSMUSG00000005107_Slc2a9	15	11	20	18	20	11	7	14	9	10	12	20	10	17	23	16	16	18	11	12	13	16	9	9	17	46	13	42	50	62	38	22	54	18	4	17	39	31	33	46	53	60	39	22	19	0	29	17
ENSMUSG00000005124_Wisp1	12	18	28	69	59	33	47	90	107	196	168	137	23	15	14	88	76	45	74	153	143	218	196	176	8	19	11	21	12	21	10	21	11	6	0	12	52	27	24	13	10	9	26	24	13	1	12	15
ENSMUSG00000005125_Ndrg1	1182	1286	1463	164	202	151	208	286	371	630	653	878	1071	1268	1245	240	138	229	259	300	502	1184	1162	1118	324	385	416	304	324	347	955	1077	827	2275	320	1799	477	443	403	295	361	312	1185	1547	995	20	1593	2234
ENSMUSG00000005131_4930550C14Rik	1	1	3	0	0	2	0	2	2	1	3	4	0	1	4	2	1	4	4	4	3	3	3	4	2	1	3	3	2	1	5	7	8	7	1	5	1	7	4	1	3	2	5	3	2	0	4	4
ENSMUSG00000005142_Man2b1	439	501	797	916	1015	1075	711	1197	1102	1052	1040	1021	473	643	572	1472	1133	1450	1012	944	1465	1153	1076	1167	558	799	765	1012	897	956	965	833	894	709	134	655	1065	699	782	846	1107	947	1004	1176	856	5	678	746
ENSMUSG00000005148_Klf5	112	133	152	65	74	100	60	91	102	120	127	100	127	162	112	95	85	131	83	77	103	99	121	136	9	29	32	18	16	13	16	12	8	15	3	20	47	27	27	12	16	20	13	27	9	0	13	19
ENSMUSG00000005150_Wdr83	199	203	284	286	258	273	169	310	330	301	298	287	208	271	269	397	310	405	286	248	395	327	304	323	191	291	292	334	319	365	317	276	329	239	49	209	347	240	273	307	408	357	346	353	309	1	235	297
ENSMUSG00000005161_Prdx2	3418	3147	4799	2578	2412	2495	1319	2109	1992	2118	2057	2254	3224	3913	3649	3620	2551	3475	2041	1911	2719	2375	2273	2609	3106	4231	4710	3561	3070	3603	2500	2060	2122	2063	377	1738	4655	4098	4447	2942	3324	3176	2335	2681	2195	29	1757	1958
ENSMUSG00000005198_Polr2a	582	683	601	704	642	564	403	721	527	633	953	528	586	744	556	1034	573	994	665	377	729	896	483	549	635	653	505	1111	897	702	1326	891	1055	891	158	817	856	529	550	1157	988	1513	1559	1456	872	10	815	836
ENSMUSG00000005202_Shbg	0	0	1	0	0	1	0	0	0	1	0	1	0	0	0	0	1	0	0	0	0	0	0	0	0	0	0	0	0	0	1	0	1	1	1	0	0	0	1	0	0	0	0	1	1	0	0	0
ENSMUSG00000005204_Senp3	1026	1077	1428	997	931	969	684	1160	962	1177	1342	1129	979	1341	1137	1366	1049	1341	1033	950	1345	1324	1266	1411	907	1209	1137	1002	902	1012	994	878	906	1020	159	763	1423	1051	1051	944	1091	944	1031	1090	904	10	847	887
ENSMUSG00000005220_Corin	8	15	20	29	25	17	5	8	12	12	3	4	12	15	22	28	17	37	10	10	19	18	6	12	4	5	1	3	9	4	6	4	4	4	0	7	3	4	6	3	6	6	7	5	2	0	3	4
ENSMUSG00000005225_Plekha8	582	526	688	416	368	333	259	369	287	455	491	488	534	648	500	613	379	469	429	293	498	584	469	550	684	805	765	831	592	767	667	584	477	849	112	567	923	801	663	690	732	708	830	848	593	9	610	655
ENSMUSG00000005232_G6pc2	0	0	0	1	1	0	0	0	0	0	0	0	2	0	0	2	0	2	0	0	0	0	0	0	0	2	1	0	0	2	0	0	0	0	0	0	0	1	0	0	0	0	0	0	0	0	0	0
ENSMUSG00000005233_Spc25	43	46	81	39	48	36	9	19	17	13	11	10	52	56	45	48	34	43	21	14	28	14	10	12	50	66	66	30	24	40	14	9	17	1	1	6	59	69	93	33	23	37	15	14	10	0	8	6
ENSMUSG00000005237_Dnah2	186	218	252	91	112	114	38	76	63	73	81	57	225	288	233	125	89	153	53	60	77	57	70	84	147	259	222	64	54	94	102	64	82	58	20	54	287	197	177	48	61	67	105	73	37	0	67	56
ENSMUSG00000005251_Ripk4	7	9	15	3	2	0	1	0	4	2	5	1	6	11	9	6	0	2	2	2	7	10	6	1	9	49	23	82	60	59	57	42	44	89	17	40	50	17	28	63	62	60	77	83	58	0	38	71
ENSMUSG00000005262_Ufd1l	992	840	1228	1081	899	866	548	956	847	997	1144	1045	828	1078	901	1399	1007	1258	870	690	1189	1196	1093	1185	694	919	894	971	783	1011	922	778	911	829	160	818	1077	871	807	792	1000	982	876	933	826	14	840	743
ENSMUSG00000005267_Zfp287	608	543	706	479	403	411	274	424	358	468	500	480	519	647	587	634	410	534	418	361	556	604	532	553	463	520	536	451	313	405	380	321	316	365	60	312	588	510	457	340	383	396	468	394	349	5	356	378
ENSMUSG00000005268_Prlr	73	58	100	65	52	31	17	29	34	35	68	54	78	101	81	57	39	43	53	19	50	47	58	42	255	210	307	227	147	159	156	142	139	119	14	171	344	270	243	155	175	278	147	179	146	3	148	131
ENSMUSG00000005299_Letm1	1392	1592	1857	1425	1385	1478	889	1506	1390	1550	1523	1494	1386	1905	1573	2138	1505	2085	1334	1268	1811	1839	1679	1827	1235	1414	1529	1768	1451	1549	1548	1287	1428	1330	249	1140	1855	1292	1432	1513	1754	1578	1572	1681	1377	14	1224	1300
ENSMUSG00000005312_Ubqln1	2700	2654	3679	3145	3112	3086	2033	3121	2841	3740	3268	3595	2754	3469	3076	4243	3253	3967	2743	2706	3709	4270	4083	4532	2553	3304	3540	4203	3353	3973	3750	3230	3349	4478	742	3328	4007	3272	3195	3568	4194	3658	3696	4472	3272	47	3445	3481
ENSMUSG00000005320_Fgfr4	1	4	14	1	1	0	0	1	1	7	4	2	7	2	1	2	0	1	3	1	0	3	4	0	3	3	3	0	4	2	1	2	1	0	0	0	10	8	8	2	2	3	2	4	2	0	1	1
ENSMUSG00000005338_Cadm3	8654	9667	10529	6331	6682	7126	4452	8631	6918	8291	8326	6800	8571	10606	8958	8677	6978	9627	6389	5709	8346	7979	7739	7987	5087	6684	6929	5107	4795	4823	5089	4552	4569	4462	821	3678	8552	5572	5665	5107	5500	5323	4540	5879	4084	49	4157	4024
ENSMUSG00000005339_Fcer1a	0	0	0	0	0	0	0	0	0	0	0	0	1	0	0	0	0	0	0	0	0	0	0	0	0	0	0	0	0	0	0	0	0	1	0	0	0	1	0	0	0	0	4	0	0	0	2	4
ENSMUSG00000005354_Txn2	540	549	806	695	732	655	515	771	648	921	874	863	515	703	572	1025	733	982	684	694	981	865	993	1111	394	602	656	643	678	812	647	644	580	660	109	526	741	545	540	552	802	718	567	752	630	6	609	561
ENSMUSG00000005355_Casp14	0	0	0	0	0	0	0	0	0	0	0	0	0	0	0	0	0	0	0	0	0	0	0	0	0	0	0	0	0	0	0	0	0	0	0	0	0	0	1	0	0	0	0	0	0	0	0	0
ENSMUSG00000005357_Slc1a6	178	145	230	150	153	127	88	132	115	142	176	131	172	210	202	155	125	210	93	81	159	132	146	147	580	726	732	659	568	590	189	217	201	176	44	181	862	649	713	588	572	510	176	248	203	1	165	203
ENSMUSG00000005360_Slc1a3	4488	3669	7101	9562	9534	8512	6866	11440	9927	10894	11524	9323	4235	5936	5183	13506	9395	11152	10148	9215	15494	11396	9901	11053	4690	6370	6405	6669	6129	7404	7328	5220	6613	5019	721	4459	7517	6132	6394	6008	7296	7106	7314	7014	6265	62	5463	4633
ENSMUSG00000005362_Crbn	1024	735	1193	1362	1047	1063	833	1196	1246	1425	1457	1487	818	948	839	1645	1105	1405	1214	982	1431	1797	1627	1730	852	959	1061	1490	940	1253	1415	1109	1305	1425	240	1175	1173	961	947	1086	1317	1287	1488	1453	1055	20	1241	1240
ENSMUSG00000005364_Il5ra	12	19	18	13	17	10	12	15	20	9	31	15	21	12	4	27	7	18	14	10	20	14	10	14	25	19	17	22	17	19	14	16	12	20	0	12	33	24	17	21	17	18	19	28	15	0	18	13
ENSMUSG00000005370_Msh6	675	635	900	587	510	481	295	493	464	553	543	519	636	799	649	749	488	606	509	397	557	667	632	707	662	814	811	753	512	666	672	524	529	693	104	528	959	763	777	590	637	599	688	652	524	10	556	511
ENSMUSG00000005371_Fbxo11	1706	1498	1740	1794	1215	1238	898	1532	1290	1375	1739	1506	1480	1764	1424	2221	1390	1784	1589	986	1621	2177	1595	1943	1436	1435	1439	1694	1077	1347	1378	1164	1287	1442	248	1210	1645	1454	1319	1479	1409	1963	1746	1628	1187	26	1251	1251
ENSMUSG00000005373_Mlxipl	21	21	40	31	34	26	22	38	41	43	48	49	15	25	26	50	39	31	42	29	53	39	46	46	32	44	42	27	33	39	38	44	49	39	5	25	44	30	35	34	53	29	48	43	37	1	34	32
ENSMUSG00000005374_Tbl2	387	383	504	507	543	486	331	640	485	597	563	533	423	478	400	683	501	658	537	418	691	647	592	589	330	417	428	540	477	600	592	462	481	461	83	370	522	423	336	481	507	532	569	506	449	8	391	390
ENSMUSG00000005378_Wbscr22	245	268	379	286	264	271	191	331	300	406	337	381	272	339	315	427	324	414	316	260	372	416	392	440	246	310	364	283	245	341	289	274	238	300	51	210	412	321	289	276	359	303	282	339	252	2	278	254
ENSMUSG00000005397_Nid1	361	516	1158	610	516	522	163	350	280	181	226	143	577	502	382	963	628	682	347	273	388	148	97	149	1112	1498	1359	1253	964	1230	550	482	432	214	40	225	2356	1567	1451	1289	1239	1293	910	848	494	5	252	288
ENSMUSG00000005410_Mcm5	161	189	232	124	98	122	54	103	94	123	140	121	173	208	143	165	105	144	82	75	101	112	125	132	152	282	236	100	79	119	110	59	56	71	4	68	278	227	250	114	116	78	85	81	39	0	71	73
ENSMUSG00000005413_Hmox1	20	27	55	43	35	48	24	42	36	46	54	44	31	29	34	47	32	43	34	34	60	40	53	49	64	107	95	31	53	55	51	39	42	35	5	24	100	108	90	47	61	61	47	64	44	0	49	45
ENSMUSG00000005417_Mprip	6692	7171	9613	8191	7351	7843	6117	10655	8990	11438	10819	10748	6978	8915	7325	11446	8202	10543	9888	8073	12198	13233	11583	12614	5804	6941	6653	9477	7191	7973	9695	7821	8500	10018	1686	7288	8807	6030	5608	8600	8581	7969	10762	11178	7553	98	8051	8312
ENSMUSG00000005442_Cic	1844	2922	3068	1205	1367	2099	1152	2396	1679	2113	2664	1778	2268	3813	2747	1810	1879	3180	1530	1506	2261	1717	1816	1978	1492	2491	1949	1741	1788	1618	1634	1734	1909	1471	331	1214	3465	1628	1615	2038	2117	1996	2163	2265	1750	5	1339	1490
ENSMUSG00000005447_Pafah1b3	820	831	960	97	109	149	39	90	54	122	93	102	678	936	856	140	71	174	75	69	93	100	131	107	873	1285	1305	162	190	188	78	79	53	99	20	74	1369	1060	1121	126	188	201	81	63	72	2	111	77
ENSMUSG00000005465_Il27ra	15	32	20	15	11	18	1	6	2	5	5	5	22	35	24	12	8	11	4	3	6	8	7	4	18	13	13	8	8	6	20	10	11	6	3	4	30	10	15	5	7	3	20	6	10	0	10	7
ENSMUSG00000005469_Prkaca	1891	2139	2787	2176	2423	2474	1565	2721	2576	2699	2508	2601	1992	2621	2259	3054	2434	3448	2044	2134	3306	2774	2914	3219	2272	2977	3544	3323	2911	3675	3190	2914	2999	2789	480	2330	3872	3077	3253	2799	3823	3305	3217	3931	3142	42	2456	2428
ENSMUSG00000005470_Asf1b	20	8	28	18	12	12	5	15	18	15	16	9	19	26	14	24	11	16	8	7	21	14	8	5	31	19	26	34	12	19	11	9	10	14	2	13	41	38	27	10	13	22	8	14	6	0	11	10
ENSMUSG00000005474_Myl10	0	0	0	0	0	0	0	0	0	0	0	0	0	0	0	0	0	0	0	0	0	0	0	0	0	0	0	0	0	1	0	0	0	0	0	0	0	0	1	0	0	1	0	0	0	0	0	0
ENSMUSG00000005481_Ddx39	498	468	591	318	321	302	153	310	241	337	372	320	485	543	417	477	295	440	286	270	335	334	371	382	400	500	459	387	316	383	283	246	331	273	56	257	532	419	447	378	393	382	301	341	248	2	227	236
ENSMUSG00000005483_Dnajb1	502	639	821	509	694	696	534	972	794	1285	1176	1022	588	688	664	685	676	752	562	848	1187	893	1275	1501	585	932	1026	690	712	936	641	625	538	655	106	553	1053	849	849	580	894	771	607	803	700	6	559	588
ENSMUSG00000005493_Msh4	14	15	20	10	8	5	13	7	4	9	8	6	11	17	14	9	7	18	6	5	3	7	11	10	19	32	21	18	9	14	17	10	13	9	0	10	26	26	19	10	25	10	8	12	4	0	5	3
ENSMUSG00000005501_Usp40	533	498	675	486	514	375	288	491	417	541	673	510	530	595	485	605	442	545	495	351	550	670	563	633	507	615	576	614	479	580	597	543	612	627	81	529	780	531	533	522	502	645	738	669	489	4	500	571
ENSMUSG00000005503_Evx1	0	0	0	0	0	0	0	0	0	0	0	0	0	0	0	0	0	0	0	0	0	0	0	0	0	0	0	0	0	0	0	0	0	1	0	0	0	16	14	0	0	0	0	1	0	0	1	0
ENSMUSG00000005505_Kbtbd4	201	204	279	204	188	180	130	220	199	259	256	231	199	240	185	288	217	264	181	163	242	241	244	299	209	293	299	283	200	293	268	223	213	265	58	206	292	248	237	205	249	214	242	301	209	2	199	254
ENSMUSG00000005506_Celf1	4276	4031	4787	5106	4463	4046	3236	5752	4501	5741	6572	5145	3883	4935	3856	6614	4420	5717	5509	4060	6051	6779	5671	6040	3026	3609	3315	3846	2987	3321	4430	3235	3917	4053	695	3205	4401	3270	2822	3416	3393	3407	4820	4519	2942	46	3619	3329
ENSMUSG00000005510_Ndufs3	631	668	908	985	979	917	628	1041	967	1076	1052	1144	604	777	715	1280	965	1297	891	874	1299	1123	1175	1300	704	911	1058	1459	1229	1435	1314	1041	1162	1147	217	990	1111	888	1025	1088	1457	1259	1053	1281	1031	20	882	1062
ENSMUSG00000005514_Por	782	1012	1218	722	764	834	552	998	889	1043	1098	929	777	1072	972	1062	793	1120	787	811	1129	971	1067	1138	860	1257	1099	1161	1111	1149	1049	1045	1057	1013	228	748	1492	929	1069	1085	1246	1137	1165	1366	960	10	928	1041
ENSMUSG00000005533_Igf1r	1148	1347	1474	770	842	894	589	1167	910	1239	1476	1068	1123	1661	1241	1095	876	1268	882	759	1156	1214	1123	1301	616	883	729	1016	841	932	1228	1050	1178	1575	303	1152	1094	693	740	1129	1075	996	1319	1611	925	10	1179	1272
ENSMUSG00000005534_Insr	1778	1895	1993	1518	1585	1321	966	1704	1475	1773	2066	1601	1702	2247	1632	1940	1486	2032	1445	1142	1713	1934	1588	1872	1521	1966	1798	1823	1432	1800	1838	1541	1673	1828	282	1477	2358	1785	1748	1557	1644	1886	2059	2009	1443	24	1446	1588
ENSMUSG00000005540_Fcer2a	25	29	23	24	19	12	11	26	12	30	31	28	19	28	22	28	8	15	14	14	18	33	30	32	40	24	21	16	15	26	22	18	21	26	2	22	35	21	18	21	15	21	38	37	16	0	23	27
ENSMUSG00000005547_Cyp2a5	0	0	0	0	0	0	0	0	0	0	1	0	2	0	0	0	0	0	0	0	0	0	0	0	3	10	7	5	1	1	0	0	0	0	0	0	4	3	5	1	0	1	0	1	1	0	1	1
ENSMUSG00000005553_Atp4a	55	48	84	14	26	30	22	17	19	20	14	9	38	74	58	51	29	45	15	7	28	17	20	14	26	47	38	12	19	16	12	13	12	21	1	6	31	43	37	10	20	18	14	10	10	0	8	9
ENSMUSG00000005566_Trim28	2708	3268	4005	1971	2090	2156	1293	2420	1899	2314	2217	2149	2949	3753	3086	2813	2064	3209	1872	1794	2631	2350	2509	2600	2506	3396	3298	2399	2144	2297	2212	1831	1912	1870	324	1430	3958	2795	2875	2262	2506	2230	2403	2361	1781	20	1745	1731
ENSMUSG00000005575_Ube2m	1380	1508	1846	1395	1328	1479	983	1593	1521	1772	1674	1706	1349	1715	1586	2181	1588	2104	1376	1453	1954	2094	1767	2091	1584	1911	2183	1885	1600	1828	1447	1295	1349	1261	270	1039	2366	1816	1916	1536	1851	1701	1351	1588	1349	12	1289	1182
ENSMUSG00000005580_Adcy9	509	576	695	1308	1242	1033	1207	1901	1742	2560	2623	2425	549	810	667	1741	1310	1802	1770	1684	2332	2903	2644	2678	736	839	773	1330	1157	1295	1859	1352	1308	1422	239	1084	1194	800	764	1285	1453	1279	1433	1498	1189	10	1568	1149
ENSMUSG00000005583_Mef2c	39634	33376	44221	29992	28146	25882	16186	26169	22568	24450	24781	21120	34596	40980	29736	42491	29043	38741	25615	19499	29024	25550	21550	24360	1150	1365	1221	2867	1963	2262	3316	1789	2536	3048	526	2416	2134	1237	1101	2597	2128	2076	3326	2591	1532	38	2110	2308
ENSMUSG00000005609_Ctr9	1690	1524	2412	1649	1453	1505	802	1228	1212	1411	1268	1335	1602	2049	1682	2157	1453	1714	1297	1175	1702	1748	1594	1630	1576	1974	1970	2480	1788	2183	2548	1767	2141	2077	365	1605	2250	1960	1873	2149	2119	1839	2535	2766	2024	28	1660	1702
ENSMUSG00000005610_Eif4g2	18112	14554	20321	13977	10741	10440	5371	7913	7131	8350	8360	7531	14258	19970	15254	17939	11208	13633	8906	6911	10085	11289	8255	9553	16051	17259	17266	18474	12131	14699	10856	8142	9147	9967	1526	7468	20375	17033	16126	15884	14530	15762	12640	11596	8504	176	7610	7537
ENSMUSG00000005611_Mrvi1	13	22	48	28	26	21	31	51	24	53	88	50	23	19	11	47	26	30	46	39	64	37	26	59	36	42	40	199	141	124	639	458	439	945	139	516	95	67	37	224	182	137	791	845	464	7	598	832
ENSMUSG00000005615_Pcyt1a	954	909	1185	962	879	758	486	745	727	768	812	740	954	1170	945	1355	835	1133	777	675	994	1018	849	954	1121	1353	1386	1447	1156	1372	1130	940	1038	1070	151	744	1620	1293	1287	1326	1417	1356	1242	1230	1011	17	766	813
ENSMUSG00000005621_Zfp592	715	856	934	628	632	610	374	708	567	733	771	632	713	971	724	828	676	944	575	506	782	724	717	800	717	911	822	700	689	778	646	635	674	740	108	528	1221	797	804	784	796	836	824	817	614	13	579	627
ENSMUSG00000005625_Psmd4	1108	1307	1798	1223	1072	1178	827	1247	1236	1488	1397	1461	1218	1498	1375	1745	1294	1785	1189	1080	1512	1559	1692	1787	1220	1627	1693	1472	1354	1448	1415	1247	1225	1286	269	1065	1729	1376	1508	1259	1563	1396	1353	1534	1239	15	1185	1329
ENSMUSG00000005628_Tmod4	8	13	9	10	11	8	6	9	4	16	23	4	4	6	2	6	9	7	11	2	9	11	10	11	5	6	16	13	4	18	12	5	15	11	0	10	7	6	8	5	11	11	7	10	6	0	12	6
ENSMUSG00000005640_Insrr	11	2	3	7	4	6	1	4	4	6	19	11	4	7	5	9	6	4	3	9	7	6	3	12	7	14	12	3	4	6	3	2	6	2	3	7	20	15	12	8	2	8	7	2	2	0	0	6
ENSMUSG00000005649_Cabp5	3	3	8	6	2	6	0	5	3	6	4	3	3	11	4	3	1	3	1	2	1	3	2	4	2	3	7	5	1	0	4	1	2	2	0	0	9	4	2	3	3	3	1	2	1	0	2	5
ENSMUSG00000005656_Snx6	912	762	1183	807	572	665	369	572	543	618	631	617	880	953	860	1016	674	737	573	508	752	755	704	794	787	1031	1046	1095	754	988	878	689	762	940	113	764	1093	1009	1044	829	893	917	946	954	803	11	655	708
ENSMUSG00000005667_Mthfd2	189	168	215	75	66	69	39	62	58	120	103	69	167	203	190	99	92	114	60	42	80	136	98	87	297	337	340	182	124	149	121	119	101	205	38	111	436	363	303	137	180	135	151	152	123	9	149	147
ENSMUSG00000005672_Kit	1591	1673	2014	977	818	869	506	930	694	872	942	641	1534	1999	1540	1204	791	1086	754	583	1062	981	1169	906	711	858	897	363	272	624	535	404	148	170	22	195	1227	1077	901	283	345	523	190	228	232	1	585	162
ENSMUSG00000005674_Tomm40l	198	195	285	219	211	279	166	276	254	339	373	320	205	235	231	329	282	332	218	245	313	390	359	384	176	221	260	251	257	258	294	241	224	331	47	237	257	226	215	236	326	211	312	355	231	4	266	296
ENSMUSG00000005677_Nr1i3	45	47	69	30	45	29	36	48	23	57	43	52	45	57	52	28	57	53	45	41	41	59	56	51	43	69	55	45	51	44	28	36	50	49	9	37	79	53	67	19	59	38	49	53	31	0	38	36
ENSMUSG00000005681_Apoa2	4	2	4	7	3	6	3	3	8	1	7	8	0	13	6	4	10	6	2	3	12	6	2	5	8	10	15	14	6	16	5	12	8	9	2	7	14	10	16	13	15	14	17	11	8	0	7	13
ENSMUSG00000005682_Pan2	372	394	497	343	322	353	274	479	370	427	559	404	387	487	395	485	341	499	413	349	524	446	466	523	411	528	505	464	403	477	464	413	444	435	73	395	673	542	484	419	495	469	499	516	414	3	417	402
ENSMUSG00000005683_Cs	4143	4322	5872	5165	4788	4721	2651	4047	3705	4342	4415	4203	4264	5344	4598	7232	5005	6683	3858	3598	5207	4839	4660	5206	4669	5744	6484	6790	5472	6616	4697	3801	3848	4292	758	3455	6989	5673	6082	5978	6268	5894	4646	4790	3786	54	3585	3840
ENSMUSG00000005686_Ampd3	204	226	354	304	302	339	174	330	276	374	431	313	217	313	252	423	347	401	258	247	355	318	306	362	442	539	635	517	606	643	499	531	531	618	85	560	748	604	624	490	663	665	499	702	492	4	458	508
ENSMUSG00000005687_Bcas2	923	850	1198	774	740	692	445	719	709	768	913	812	888	1015	895	1012	757	844	702	615	873	928	918	1040	805	1139	1084	787	590	833	762	557	655	741	125	603	1210	994	1007	615	739	766	713	710	648	7	657	622
ENSMUSG00000005696_Sh2d1a	16	12	14	4	3	6	1	5	0	2	0	4	15	11	9	12	4	2	2	1	4	5	2	5	14	13	10	31	14	11	9	11	13	6	2	9	18	13	3	8	16	6	11	9	5	0	10	9
ENSMUSG00000005698_Ctcf	1205	1152	1584	1178	930	995	686	1046	976	1370	1357	1263	1098	1445	1171	1454	986	1300	1083	898	1410	1680	1424	1489	1072	1263	1223	1117	769	1007	1003	834	887	1089	162	911	1456	1186	1136	922	967	983	1243	1044	866	14	1015	1003
ENSMUSG00000005699_Pard6a	245	264	320	294	283	333	219	351	374	352	304	333	263	326	305	452	308	578	321	317	424	356	364	464	268	396	349	368	337	325	289	259	277	240	48	170	400	279	362	283	390	343	273	306	278	3	185	238
ENSMUSG00000005705_Agrp	21	18	16	12	8	14	8	15	13	9	16	16	17	23	18	15	9	14	6	7	9	16	12	14	16	19	21	14	7	9	6	3	11	19	3	16	30	20	18	10	14	9	20	12	13	0	21	15
ENSMUSG00000005716_Pvalb	2	0	2	80	52	45	331	354	357	522	441	592	2	5	1	158	143	69	368	423	512	569	416	771	1	6	16	62	38	88	301	190	203	345	60	310	9	6	14	24	72	80	152	256	368	2	235	333
ENSMUSG00000005718_Tfap4	51	59	70	25	31	26	11	30	25	34	43	33	63	95	68	30	16	31	20	6	24	33	25	41	45	64	69	33	25	28	41	32	36	34	10	43	92	62	44	25	27	27	43	34	29	2	26	50
ENSMUSG00000005732_Ranbp1	876	793	1075	646	564	617	360	601	571	622	655	653	746	959	817	919	635	814	465	537	758	681	652	787	746	1041	1118	896	626	822	516	479	527	534	83	478	1133	1033	1077	635	841	817	561	568	495	11	490	419
ENSMUSG00000005763_Cd247	20	21	21	8	7	12	5	15	6	17	22	14	19	25	13	19	10	9	10	7	11	11	7	8	53	70	56	66	68	60	21	24	25	22	1	18	65	53	51	56	51	56	29	26	15	0	28	21
ENSMUSG00000005774_Rfx5	215	216	295	315	292	278	179	311	306	330	408	401	209	266	211	493	238	464	349	254	337	424	363	378	313	399	410	454	372	415	450	375	443	333	72	381	449	384	343	448	403	492	550	461	417	4	368	376
ENSMUSG00000005779_Psmb4	1545	1444	1956	1453	1308	1278	850	1387	1262	1647	1505	1427	1301	1664	1490	2071	1349	1998	1219	1290	1722	1644	1639	1814	1222	1895	1902	1530	1488	1660	1557	1162	1172	1209	243	1047	1986	1701	1744	1314	1738	1619	1278	1578	1207	12	1191	1131
ENSMUSG00000005800_Mmp8	0	0	0	2	0	0	0	0	2	0	1	0	0	0	0	1	0	0	0	0	1	0	0	0	0	0	1	0	0	1	0	2	5	0	1	1	0	0	0	1	2	1	1	0	0	0	0	1
ENSMUSG00000005802_Slc30a4	1767	1441	1990	1978	1666	1424	1485	1963	1786	2657	2588	2536	1506	1880	1540	2567	1732	1961	2195	1859	2396	3244	2547	2979	1177	1459	1299	1729	1182	1500	1659	1249	1373	1676	259	1372	1522	1314	1204	1300	1422	1399	1576	1583	1120	21	1259	1227
ENSMUSG00000005803_Sqrdl	23	17	35	52	42	45	30	54	32	68	106	61	21	30	17	74	61	52	63	40	70	73	73	94	46	48	47	59	55	65	79	82	65	96	13	80	68	62	45	71	89	85	77	95	85	0	69	101
ENSMUSG00000005804_Bloc1s6	657	608	826	535	557	570	263	483	451	471	487	433	597	699	684	702	540	735	374	383	567	453	473	519	662	825	924	521	454	552	344	309	343	292	45	266	972	801	823	407	510	494	356	370	298	2	264	255
ENSMUSG00000005813_Metap1	1079	1014	1320	831	701	689	364	654	548	739	680	814	900	1127	927	1141	731	922	636	552	784	855	818	891	709	997	959	783	626	795	689	584	595	741	107	574	1119	849	785	607	723	670	677	703	561	13	615	592
ENSMUSG00000005823_Gpr108	142	131	184	193	188	206	157	278	251	304	317	309	125	174	143	287	214	279	282	221	284	382	357	426	165	217	239	342	290	327	361	366	336	426	70	353	256	167	222	326	384	293	466	496	370	5	329	387
ENSMUSG00000005824_Tnfsf14	0	0	0	0	0	0	0	0	0	0	1	0	1	0	0	0	0	0	2	0	0	0	0	0	0	0	0	0	0	0	0	2	0	0	0	0	0	0	0	0	1	0	0	0	0	0	0	1
ENSMUSG00000005836_Gata6	0	0	0	0	0	1	0	2	2	0	4	0	0	0	1	0	0	5	0	0	0	1	0	0	3	4	4	1	0	3	2	3	0	3	0	1	8	5	2	1	1	2	5	3	4	0	1	1
ENSMUSG00000005846_Rsl1d1	1088	779	1248	1041	797	781	487	764	772	747	811	832	821	945	913	1206	775	1036	682	725	934	947	872	963	689	986	966	1008	596	859	795	581	693	691	100	578	952	869	877	713	841	877	887	739	629	17	609	566
ENSMUSG00000005864_Cnga2	7	7	9	13	6	6	5	10	8	5	8	7	4	12	7	6	12	18	6	4	6	10	9	7	11	10	7	7	3	7	2	4	5	3	0	3	9	7	11	3	2	13	3	5	5	0	4	8
ENSMUSG00000005871_Apc	37006	28932	38131	48660	35259	37297	19111	26290	29047	14110	13748	13059	28573	36214	29505	58699	37432	40061	31656	21967	37344	20582	15091	15081	21298	22633	23079	26877	17885	22503	19034	14049	15465	10588	1720	9004	26279	21194	20222	24104	21254	21969	19387	15855	13053	155	9045	8517
ENSMUSG00000005873_Reep5	5344	4843	6883	5344	4955	4935	2582	3909	3789	5082	4809	4738	4755	6228	5570	7112	4932	6229	3841	3570	5264	6126	5625	6192	6704	7629	9027	8348	6724	7723	5355	4547	4551	4884	838	4263	9615	7905	7976	6911	7974	7551	5317	6224	4719	63	4401	4436
ENSMUSG00000005881_Ergic3	1047	1138	1515	789	833	839	523	976	903	1027	1073	978	1050	1291	1169	1191	823	1259	740	728	1020	1036	1007	1206	1097	1564	1740	911	868	1002	878	827	785	756	134	692	1953	1373	1574	842	1109	992	815	1029	805	8	798	793
ENSMUSG00000005882_Uqcc1	400	402	611	555	481	525	373	579	516	780	830	745	428	536	464	751	620	690	494	491	750	873	810	939	483	626	729	903	694	924	817	714	705	1001	186	781	762	601	656	749	977	862	731	884	705	16	812	848
ENSMUSG00000005883_Spo11	3	4	16	2	7	4	3	6	19	8	24	6	3	1	5	19	3	6	10	10	11	5	6	6	0	5	6	3	8	6	3	2	1	7	0	0	28	17	16	4	3	8	6	3	1	0	2	1
ENSMUSG00000005886_Ncoa2	2399	2396	2861	2171	2132	2070	1642	2720	2372	3221	3729	3249	2337	2915	2365	2939	2253	2714	2231	1962	2926	3305	2999	3531	2228	2670	2664	2659	2049	2376	2618	2248	2474	2950	486	2491	3401	2420	2357	2377	2516	2497	2901	2999	2135	33	2389	2462
ENSMUSG00000005891_Prl4a1	0	0	1	0	0	0	0	0	0	0	0	0	0	1	1	1	0	0	0	0	0	0	0	0	0	0	0	0	0	1	0	0	0	0	0	0	0	1	1	0	0	1	0	0	0	0	0	0
ENSMUSG00000005892_Trh	41	34	56	92	84	89	13	7	13	6	4	7	39	45	38	94	34	47	8	11	13	22	13	15	4	21	9	9	5	10	62	5	3	4	0	1	11	13	16	3	8	9	2	3	2	0	2	2
ENSMUSG00000005893_Nr2c2	2264	2195	2841	2387	2112	1931	1478	2573	2105	2881	2884	2606	2188	2765	2157	3062	2171	2946	2316	1823	2679	3222	2800	2981	1872	2340	2272	2177	1717	1886	2120	1736	1881	2470	354	1798	2898	2140	1881	1811	2016	1949	2291	2416	1565	27	1900	1968
ENSMUSG00000005897_Nr2c1	160	149	189	216	156	179	93	197	153	181	186	205	158	203	148	257	164	190	162	131	180	262	198	191	198	234	255	274	215	270	243	232	284	264	48	238	277	235	227	289	275	282	251	344	240	2	203	258
ENSMUSG00000005899_Smpd4	902	974	1239	912	1011	1030	813	1578	1093	1805	1965	1462	935	1186	991	1351	1058	1284	1398	1183	1684	1664	1830	1914	659	1053	925	827	708	840	861	787	859	952	158	770	1209	961	807	785	944	751	908	952	740	9	826	824
ENSMUSG00000005907_Pex1	593	557	719	657	598	552	376	577	545	626	694	691	599	747	568	859	554	759	645	472	682	816	647	793	503	663	671	732	520	650	608	533	590	611	94	571	834	640	541	617	648	677	716	714	547	10	567	549
ENSMUSG00000005917_Otx1	82	80	64	57	32	63	31	47	53	67	59	54	57	97	80	78	62	78	32	43	62	44	71	88	40	66	41	26	23	23	32	25	20	23	6	24	69	86	69	20	28	25	45	29	25	0	25	18
ENSMUSG00000005936_Kctd20	1830	1950	2459	1678	1600	1556	915	1530	1276	1403	1375	1345	1806	2227	1644	2264	1601	2079	1420	1262	1784	1692	1465	1705	1436	1773	1800	1536	1291	1564	1345	1102	1140	1131	173	907	2168	1623	1516	1269	1553	1393	1394	1432	1064	11	1012	985
ENSMUSG00000005947_Itgae	14	8	12	12	11	10	6	3	6	9	2	5	10	5	14	10	11	8	10	11	2	2	5	1	8	7	12	24	16	24	11	8	9	15	2	10	7	13	17	9	12	22	11	16	13	0	5	6
ENSMUSG00000005949_Ctns	210	223	256	256	249	231	164	274	271	271	342	282	206	292	235	314	248	312	266	208	310	348	282	344	177	281	267	286	232	275	322	260	285	258	41	225	343	241	226	232	290	275	306	309	250	3	237	213
ENSMUSG00000005950_P2rx5	15	20	20	7	14	8	6	5	8	7	11	8	8	16	10	11	6	8	2	6	11	12	9	10	12	27	16	45	23	49	52	49	49	57	8	33	26	16	17	47	51	48	45	43	63	0	43	32
ENSMUSG00000005951_Shpk	13	26	33	51	52	43	35	52	54	67	76	84	22	28	34	77	44	84	48	20	78	88	65	71	45	58	50	56	55	68	71	58	70	64	12	77	73	50	60	49	69	58	85	73	68	0	67	76
ENSMUSG00000005952_Trpv1	8	6	8	8	13	7	6	8	7	3	4	4	4	1	9	14	10	11	4	3	6	2	6	2	1	5	5	2	1	1	1	1	0	1	0	0	4	7	8	1	3	1	2	1	2	0	4	0
ENSMUSG00000005958_Ephb3	260	384	483	620	565	777	505	859	692	838	788	710	381	612	413	936	845	1060	607	941	1030	763	765	830	357	562	559	449	381	454	245	182	160	168	25	160	700	467	547	466	439	436	243	245	189	1	152	178
ENSMUSG00000005968_Tuft1	26	31	43	13	13	9	13	17	12	27	23	22	14	38	24	20	17	7	12	12	20	33	38	32	56	120	114	75	56	56	50	48	48	54	10	48	99	84	109	44	60	45	45	63	54	0	51	50
ENSMUSG00000005973_Rcn1	798	699	1102	611	564	581	212	418	298	431	538	354	774	829	779	817	560	912	332	297	475	385	420	408	785	1009	1151	394	354	398	220	224	206	211	40	222	1314	1084	1129	326	387	387	251	284	221	2	266	257
ENSMUSG00000005980_Dnase1	105	91	125	103	80	93	50	89	51	124	125	126	82	131	114	130	87	92	94	59	103	144	116	116	118	119	132	122	102	128	107	93	105	147	25	110	167	115	104	115	130	134	126	128	95	0	137	109
ENSMUSG00000005981_Trap1	857	816	1241	1209	1036	1117	732	1206	1024	1216	1221	1157	923	1161	910	1649	1151	1462	1025	913	1340	1337	1252	1395	1037	1269	1309	1607	1366	1626	1300	1170	1204	1330	215	1045	1537	1158	1236	1379	1562	1482	1332	1567	1221	10	1124	1198
ENSMUSG00000005982_Naa60	740	762	933	978	917	1138	640	1147	1001	1021	995	1014	724	875	773	1479	1042	1505	899	902	1308	977	988	1172	645	868	867	945	896	1005	830	759	882	703	118	602	974	796	851	898	1082	1080	918	1031	864	9	649	667
ENSMUSG00000005983_1700037C18Rik	95	102	135	82	115	102	68	113	108	139	147	119	99	126	95	139	112	140	90	81	117	132	117	132	131	112	149	117	97	84	101	80	101	90	10	82	179	123	120	105	97	103	108	111	79	0	80	110
ENSMUSG00000005986_Ankrd13d	999	1174	1508	929	867	1118	602	1142	901	1123	1046	924	1117	1423	1189	1361	1041	1520	871	853	1206	993	1042	1094	1130	1355	1526	1115	1055	1171	892	868	873	871	158	650	1857	1261	1266	1085	1234	1090	905	1077	782	6	713	834
ENSMUSG00000005994_Tyrp1	1	1	5	0	0	2	1	2	1	0	1	1	2	0	1	4	1	0	4	0	0	1	1	2	1	5	3	0	3	1	2	0	1	1	0	1	4	1	1	0	1	2	2	1	0	0	1	0
ENSMUSG00000006005_Tpr	4807	3600	5955	4294	3234	3743	2130	3371	3340	3624	3644	3904	4111	4899	4313	5182	3700	4047	3486	2842	4554	4921	4316	4617	4076	4576	4583	5190	3471	4099	3551	3053	3573	3873	643	3200	5380	4494	3939	4180	4279	4083	4816	4146	3245	69	3310	3316
ENSMUSG00000006007_Pdc	0	0	0	0	0	0	0	0	0	0	0	0	0	0	0	0	0	0	1	0	0	0	0	1	0	0	0	0	0	0	0	0	0	0	0	0	0	0	0	0	0	0	0	0	0	0	0	0
ENSMUSG00000006010_BC003331	685	502	800	940	750	766	568	854	836	898	880	889	621	595	621	1108	855	936	781	698	1111	1107	929	1124	543	656	730	984	753	877	896	679	847	783	158	775	747	705	682	789	892	907	1076	874	858	23	735	736
ENSMUSG00000006014_Prg4	42	24	42	35	28	21	6	24	26	38	74	43	34	35	28	42	28	38	28	20	30	39	27	45	30	36	38	19	26	25	26	27	25	24	2	31	57	47	26	25	28	37	30	25	22	0	38	21
ENSMUSG00000006019_Dhx34	170	191	265	159	174	219	165	270	205	268	288	272	184	279	194	226	164	286	193	163	277	256	247	267	223	303	248	215	187	224	236	212	210	211	41	183	408	232	255	233	224	225	206	254	200	1	182	204
ENSMUSG00000006021_Kptn	302	324	390	285	299	332	167	367	296	333	338	364	294	387	318	408	348	455	295	282	386	358	322	424	228	315	352	252	215	261	274	192	211	183	38	208	482	330	345	263	291	264	286	300	219	1	162	230
ENSMUSG00000006024_Napa	1344	1411	2092	2370	2430	2496	2239	3373	3193	3866	3859	3889	1504	1805	1641	3622	2800	3726	2818	3266	4463	4058	3859	4653	1324	1893	1967	2476	2440	2601	3368	2484	2694	2379	476	1978	2300	1656	1827	2264	2870	2536	2916	3203	2523	21	2424	2384
ENSMUSG00000006050_Sra1	429	343	559	472	384	450	328	468	388	520	475	494	399	494	397	659	438	589	493	429	566	513	460	599	459	544	582	588	472	561	467	422	464	419	72	383	644	505	532	517	563	539	473	521	431	8	370	397
ENSMUSG00000006056_Calcoco2	1	3	0	0	0	0	0	1	0	2	1	1	2	1	1	0	0	0	1	1	1	1	1	1	2	1	3	1	1	0	0	2	0	1	0	0	0	0	1	0	0	0	1	0	0	0	0	0
ENSMUSG00000006057_Atp5g1	1152	1092	1602	1532	1620	1679	952	1391	1397	1351	1122	1253	1021	1410	1388	2337	1784	2243	1152	1265	1811	1278	1341	1598	1151	1651	1939	2276	2039	2425	1758	1480	1534	1360	263	1059	1912	1512	1886	1907	2642	2157	1353	1820	1455	16	1137	1255
ENSMUSG00000006058_Snf8	614	596	776	615	558	542	360	637	537	694	745	682	531	755	578	827	574	675	503	458	735	840	718	818	529	677	674	705	581	644	620	529	538	608	94	533	755	635	585	603	685	673	644	664	568	6	520	539
ENSMUSG00000006095_Tbcb	1243	1048	1586	906	792	971	476	879	792	911	822	833	1152	1415	1324	1345	928	1267	728	680	1026	943	849	996	1084	1441	1634	927	875	1009	704	590	672	633	137	522	1661	1329	1547	847	1042	954	688	774	682	7	567	646
ENSMUSG00000006127_Inpp5k	629	607	821	675	746	664	433	627	706	727	736	819	590	788	668	959	662	1054	610	569	827	806	736	884	440	633	531	819	828	786	916	793	944	747	145	628	784	477	479	831	871	937	904	1078	730	4	702	743
ENSMUSG00000006134_Crkl	786	757	926	707	676	647	468	720	608	984	881	770	728	929	758	962	709	912	705	606	1075	969	1000	960	1027	1233	1305	1137	962	1198	999	961	859	1195	177	908	1507	1173	1180	969	1201	1151	1033	1289	1018	16	896	994
ENSMUSG00000006143_Upk3bl	0	0	0	0	0	0	0	0	0	1	1	0	0	0	0	0	0	0	0	1	0	1	0	3	0	0	0	0	1	0	1	1	1	3	0	3	0	0	0	1	0	0	0	1	1	0	0	2
ENSMUSG00000006154_Eps8l1	125	135	199	68	101	87	103	123	117	165	313	193	167	176	177	148	126	98	90	115	229	233	227	170	169	199	225	227	208	228	269	199	200	240	44	246	266	192	183	317	279	179	244	331	263	0	239	233
ENSMUSG00000006169_Clint1	706	700	947	936	772	869	575	963	846	1088	1084	998	745	843	774	1256	805	1082	824	747	1179	1243	1054	1247	767	914	923	1085	828	957	961	808	806	869	159	798	1126	919	881	875	1080	1012	1118	1055	831	14	779	814
ENSMUSG00000006179_Prss16	1	0	0	4	3	3	7	3	4	13	26	20	0	0	0	0	3	3	10	7	4	17	6	3	0	0	1	4	2	2	6	3	0	2	1	1	0	0	0	0	0	1	0	6	0	0	4	0
ENSMUSG00000006191_Cdkal1	312	248	323	322	243	251	166	311	266	333	377	353	246	291	212	435	284	332	278	234	304	447	371	456	286	375	366	439	299	418	440	331	359	456	86	416	445	329	364	363	383	379	484	426	304	6	393	390
ENSMUSG00000006204_5430419D17Rik	1	1	0	1	1	1	0	0	0	0	0	1	0	1	0	0	2	1	1	0	0	0	0	0	0	0	0	0	0	0	0	0	0	0	0	0	1	1	0	0	1	0	0	0	0	0	0	0
ENSMUSG00000006205_Htra1	304	383	676	1787	2123	1601	1274	1990	1800	2107	1929	1546	415	497	388	2793	2158	2705	1582	1985	2376	1778	1734	2087	415	518	639	1974	2046	2270	1789	1320	1506	1892	311	1299	913	636	752	1792	2304	2384	1738	2257	1549	23	1565	1594
ENSMUSG00000006215_Zbtb17	365	457	667	405	404	468	404	659	645	833	833	753	428	598	500	657	487	714	632	582	840	896	846	878	354	570	492	396	385	364	459	437	365	411	87	288	582	374	425	401	463	381	521	505	408	1	388	433
ENSMUSG00000006216_Clcnkb	1	1	1	1	0	0	1	1	0	0	0	0	0	3	0	0	0	1	0	1	1	0	0	0	1	2	0	0	2	0	0	0	1	0	0	0	3	2	1	0	0	0	0	0	0	0	0	0
ENSMUSG00000006218_Fam131c	107	135	164	20	28	40	15	17	14	15	15	15	104	171	123	27	27	40	17	14	26	11	18	15	257	355	327	64	84	85	42	48	50	47	10	27	408	294	415	70	88	103	44	39	42	0	38	44
ENSMUSG00000006219_Fblim1	80	135	165	20	9	18	4	16	8	9	18	7	96	217	95	25	11	29	11	8	12	11	5	11	85	124	142	21	19	49	20	20	18	15	6	12	204	136	114	28	36	36	28	21	11	0	23	13
ENSMUSG00000006221_Hspb7	22	26	30	23	22	14	16	23	30	22	38	32	17	34	31	23	17	22	21	18	26	19	20	32	18	21	23	22	13	12	19	13	13	23	4	14	37	23	19	13	22	18	17	24	14	0	13	19
ENSMUSG00000006235_Epor	15	10	15	15	23	15	24	36	25	70	85	82	14	12	14	29	13	18	44	18	40	91	72	78	6	22	12	10	12	7	25	24	20	30	2	16	21	8	15	14	23	11	42	27	30	0	42	38
ENSMUSG00000006241_Ccdc159	162	207	240	137	141	140	82	186	136	208	205	213	217	298	168	174	168	159	153	123	213	198	207	229	113	148	145	89	132	133	123	133	133	123	35	120	169	157	134	106	135	122	161	176	136	0	121	135
ENSMUSG00000006262_Mob1b	821	774	957	945	793	726	543	706	689	653	838	675	782	999	776	1097	775	1055	666	530	915	749	669	818	648	837	906	918	621	831	686	514	619	610	93	558	1016	910	833	708	751	1024	751	662	562	10	499	527
ENSMUSG00000006269_Atp6v1b1	4	4	8	5	4	6	1	7	5	6	4	6	9	11	8	5	4	8	3	7	7	5	9	6	9	9	11	5	5	8	4	6	12	9	1	4	12	7	7	11	7	8	12	10	2	0	4	4
ENSMUSG00000006270_Vax1	3	0	8	2	7	3	4	6	5	2	14	6	8	7	5	3	8	7	5	5	4	18	13	8	1	0	0	0	1	1	0	1	1	2	1	3	0	2	0	1	0	1	2	0	0	1	3	2
ENSMUSG00000006273_Atp6v1b2	5401	4809	6859	9302	8838	8225	6321	10124	9116	10963	10374	9390	4870	5990	5305	13213	8986	11898	9532	8310	12690	11960	11736	11808	4734	5415	6517	9356	7286	8974	9395	7035	7287	7285	1206	6040	7039	5576	5790	7609	8964	8411	8107	8913	7209	85	6597	6025
ENSMUSG00000006276_Eps15l1	944	1003	1151	841	811	843	517	1057	909	1054	1242	1028	892	1200	1001	1126	895	1307	825	807	1139	1062	1018	1214	963	1260	1268	1201	1011	1094	1118	911	1065	1085	181	897	1482	1153	1203	996	1151	1243	1091	1230	975	6	893	933
ENSMUSG00000006281_Tep1	68	48	118	74	89	74	59	94	65	127	198	141	55	105	70	122	77	99	91	66	111	121	119	134	142	163	178	196	166	206	201	179	161	245	41	185	212	164	141	183	219	168	214	229	150	0	171	190
ENSMUSG00000006288_Ttc5	594	584	875	555	517	524	320	512	527	590	576	536	635	773	679	744	600	777	490	469	683	628	603	719	569	800	758	579	452	544	591	423	484	489	88	403	953	721	720	456	566	478	561	636	425	1	455	486
ENSMUSG00000006289_Osgep	282	253	379	312	256	284	185	273	222	302	328	293	263	382	298	384	288	355	254	201	330	336	309	314	272	344	361	416	284	362	329	274	313	285	58	296	425	349	360	282	360	333	361	371	263	5	305	308
ENSMUSG00000006299_Aamp	1185	1363	1926	1624	1472	1513	1041	1778	1604	1970	1851	1829	1242	1733	1503	2300	1597	2156	1523	1503	2102	2085	2105	2309	1333	1827	1834	1556	1573	1645	1684	1593	1510	1400	295	1258	2283	1570	1712	1481	1938	1555	1684	2012	1533	21	1466	1569
ENSMUSG00000006301_Tmbim1	293	284	395	448	409	343	329	511	547	640	824	705	290	380	294	614	415	451	485	430	732	868	796	800	410	518	506	991	877	984	1201	1257	1254	1442	227	1163	716	493	491	949	1055	915	1354	1579	1437	15	1089	1173
ENSMUSG00000006304_Arpc2	2997	2598	3480	2277	1999	1892	1207	1925	1888	2079	2010	1923	2680	3168	2688	2914	2020	2754	1750	1710	2454	2216	2190	2445	1546	1992	1993	1708	1261	1630	1717	1094	1388	1223	197	1013	2285	1869	1849	1418	1590	1513	1578	1395	1132	23	1275	1140
ENSMUSG00000006307_Kmt2b	717	909	1021	543	586	704	418	887	691	884	1019	747	849	1244	883	859	702	1165	643	631	848	843	821	919	722	1065	954	933	885	860	870	917	956	763	203	707	1479	744	771	1055	1080	1170	1165	1220	913	8	729	789
ENSMUSG00000006310_Zbtb32	25	31	18	39	46	42	25	37	47	50	42	44	29	26	28	53	30	57	35	35	44	57	47	47	30	34	24	29	44	43	59	50	46	37	9	31	30	22	33	24	45	48	76	61	28	0	19	32
ENSMUSG00000006313_Upk1a	6	3	14	4	5	6	4	8	10	6	3	9	8	8	6	4	5	5	3	9	9	4	3	7	9	11	3	7	10	9	12	8	3	8	1	9	13	7	10	8	12	5	5	6	4	0	8	4
ENSMUSG00000006315_Tmem147	724	724	1027	743	710	712	402	665	648	737	680	652	632	799	806	1132	764	1030	604	637	853	707	758	915	658	962	1040	888	883	1093	786	729	696	679	122	530	1069	919	987	843	1061	927	646	833	716	5	608	623
ENSMUSG00000006333_Rps9	2629	2609	3873	1894	1661	1874	982	1606	1495	1802	2042	1860	2639	3290	2963	2951	1914	2761	1449	1494	2024	2052	2023	2436	2011	3396	3241	2119	2097	2282	1828	1658	1592	1641	349	1428	3591	2768	3185	1986	2610	2340	1766	1973	1764	22	1659	1900
ENSMUSG00000006335_Tfpt	138	200	255	173	187	188	159	207	204	233	291	230	201	263	204	259	206	325	193	172	254	253	287	311	158	219	227	178	183	207	187	204	172	154	29	163	252	208	239	165	236	231	195	229	186	1	178	162
ENSMUSG00000006342_Susd2	18	17	37	61	85	62	67	101	116	182	198	198	11	22	17	75	58	73	93	70	136	175	149	163	216	245	309	365	310	354	125	220	204	148	28	165	304	292	311	241	343	408	168	250	234	4	190	195
ENSMUSG00000006344_Ggt5	18	28	47	38	33	31	30	53	35	46	39	37	21	20	19	64	44	51	46	37	46	36	38	66	31	38	40	35	38	50	47	43	38	47	6	36	84	45	41	47	43	50	64	46	43	0	39	54
ENSMUSG00000006345_Ggt1	18	20	29	16	18	10	21	32	16	32	31	28	20	24	25	24	15	19	17	12	32	42	29	40	20	26	39	17	23	27	28	16	39	37	3	31	33	27	30	23	20	13	41	35	27	0	26	30
ENSMUSG00000006356_Crip2	2071	2476	3220	1050	1177	1439	740	1277	1099	1194	1359	1259	2090	3005	2745	1667	1283	2024	1008	1193	1543	1087	1317	1404	762	1137	1034	275	330	343	338	290	238	212	39	190	1379	837	923	305	417	286	351	321	323	1	264	289
ENSMUSG00000006360_Crip1	6	13	47	13	25	17	11	50	36	40	72	41	17	13	12	34	36	38	31	28	62	40	38	56	39	40	31	29	39	40	40	45	37	45	11	41	116	78	52	20	37	28	40	59	41	0	59	53
ENSMUSG00000006362_Cbfa2t3	80	107	115	90	104	143	100	213	156	274	290	216	79	119	108	125	125	138	157	154	233	291	252	269	155	260	173	55	75	80	75	65	72	55	8	52	296	149	143	39	111	81	88	76	71	1	82	59
ENSMUSG00000006369_Fbln1	174	175	306	54	74	97	27	113	89	136	187	110	204	241	221	115	63	132	50	89	154	85	87	128	270	394	336	114	139	163	131	155	113	126	22	105	676	347	358	110	147	152	156	230	124	0	176	168
ENSMUSG00000006373_Pgrmc1	3894	3040	4802	3641	3957	3828	2028	3939	3817	3939	3800	3752	3291	3763	3750	4795	3419	4694	3251	3042	4662	4241	4626	4567	3739	4352	5273	3585	2744	3344	2581	2178	2355	2123	330	2049	5412	4579	4852	2738	3377	3557	2701	2448	2385	49	2323	2056
ENSMUSG00000006378_Gcat	152	141	218	101	106	130	72	113	98	184	160	117	159	202	157	154	104	128	101	109	127	175	169	133	106	123	132	102	119	79	114	76	83	105	26	84	156	102	130	90	97	96	70	119	68	0	117	102
ENSMUSG00000006386_Tek	232	259	554	394	311	342	272	456	319	340	473	346	303	267	217	560	370	352	421	311	467	455	350	405	391	482	477	580	390	522	465	408	382	446	72	406	785	610	502	543	499	444	573	517	428	9	348	390
ENSMUSG00000006389_Mpl	0	0	0	5	1	2	11	10	9	9	15	7	0	1	2	6	3	6	5	12	11	9	5	8	0	0	2	0	2	2	3	0	0	0	0	2	1	0	0	0	1	1	1	2	1	0	0	0
ENSMUSG00000006390_Elovl1	81	103	127	157	105	114	76	99	141	136	116	151	94	117	83	193	89	136	163	140	232	213	158	180	112	138	143	370	320	321	435	464	480	255	50	224	183	131	168	363	408	342	485	657	584	2	231	242
ENSMUSG00000006392_Med8	505	498	576	485	430	434	287	460	416	403	529	417	504	562	487	677	434	675	386	381	504	496	447	558	408	566	549	558	398	475	452	401	408	364	73	325	636	487	479	402	487	553	441	448	372	4	346	309
ENSMUSG00000006395_Hyi	69	83	100	62	41	71	40	69	68	87	99	91	69	82	75	65	64	85	65	59	92	97	91	120	107	151	162	97	97	116	71	84	91	80	20	76	206	142	118	82	109	102	90	112	83	4	71	95
ENSMUSG00000006398_Cdc20	42	57	84	26	22	38	14	15	19	16	9	22	57	56	49	36	29	33	12	17	17	22	9	18	59	108	92	37	37	46	25	18	21	13	6	15	110	94	91	49	33	34	23	20	19	0	7	20
ENSMUSG00000006403_Adamts4	56	83	99	501	342	359	227	177	511	191	137	378	68	77	71	462	346	231	353	340	802	594	504	494	229	366	350	1943	1846	2041	1897	2097	2123	998	149	884	312	289	299	1864	2513	1749	2281	2864	3078	17	783	998
ENSMUSG00000006411_Pvrl4	18	19	24	34	23	28	30	56	42	86	104	78	17	21	25	28	27	38	35	35	39	72	83	91	21	63	67	81	65	66	178	140	144	181	36	165	54	48	59	54	80	68	146	180	119	1	136	209
ENSMUSG00000006412_Pfdn2	267	278	298	307	263	257	187	292	290	401	465	372	244	299	233	463	253	360	346	242	435	556	467	471	241	237	277	303	218	305	251	245	286	362	51	328	287	239	247	252	276	278	351	307	252	2	338	288
ENSMUSG00000006418_Rnf114	439	441	617	508	569	476	536	947	820	860	814	820	422	532	498	770	544	708	802	748	1084	987	921	1044	494	701	703	716	563	641	711	628	665	684	127	576	793	622	676	525	719	673	677	813	634	14	621	729
ENSMUSG00000006423_C330007P06Rik	633	442	830	924	747	738	577	916	826	1013	1026	1031	563	683	624	1212	834	891	871	743	1122	1369	1119	1297	560	687	762	879	641	936	951	866	914	1132	201	890	817	705	636	887	816	825	938	1063	814	18	921	959
ENSMUSG00000006435_Neurl1a	439	481	899	927	1518	1627	1365	2929	1878	3168	3183	2422	484	916	868	1392	1483	2595	1815	1888	2811	2172	2860	2850	655	1088	986	435	558	752	886	784	694	566	72	514	1469	769	843	403	841	703	693	676	672	3	961	559
ENSMUSG00000006442_Srm	477	616	827	340	475	565	289	537	445	504	467	461	564	798	713	626	482	732	374	375	585	500	565	605	344	581	628	560	563	535	420	345	423	337	70	313	717	505	574	432	623	526	366	488	374	6	307	339
ENSMUSG00000006445_Epha2	35	44	65	58	61	58	28	43	40	53	63	31	49	64	37	77	67	64	38	44	50	41	40	47	42	74	58	83	54	71	58	47	43	34	6	44	103	61	66	66	80	61	77	59	39	0	33	41
ENSMUSG00000006456_Rbm14	516	637	678	370	404	438	275	598	421	526	606	484	491	752	589	543	431	574	412	364	528	509	543	607	523	705	622	460	461	466	478	439	418	508	89	412	922	564	530	479	492	461	485	544	430	8	379	500
ENSMUSG00000006457_Actn3	49	45	83	40	43	30	21	31	25	25	28	27	48	53	68	57	39	59	18	27	27	20	25	30	53	81	79	47	41	39	34	23	28	26	2	14	85	52	85	43	46	32	18	24	18	0	14	20
ENSMUSG00000006462_A530013C23Rik	11	12	14	8	15	8	5	15	20	18	29	18	13	8	13	22	12	15	26	8	17	20	21	18	18	9	8	13	11	15	16	14	22	15	4	16	20	16	10	17	12	14	31	12	9	0	10	11
ENSMUSG00000006463_Zdhhc24	209	265	355	336	332	343	257	424	348	389	422	389	252	299	291	449	382	478	341	348	508	382	351	422	218	314	340	392	355	403	431	299	367	268	40	237	373	325	322	354	463	406	398	404	365	4	270	283
ENSMUSG00000006464_Bbs1	804	803	1202	1040	1130	1209	780	1434	1132	1308	1207	1182	870	1062	952	1496	1147	1553	1122	1063	1492	1224	1269	1347	816	1029	1125	1061	888	1015	1043	906	1022	829	153	657	1362	962	950	946	1115	933	994	1235	868	8	756	852
ENSMUSG00000006469_Slc34a3	1	0	0	0	1	1	0	1	1	0	1	2	0	0	0	0	0	0	1	0	3	2	1	0	1	1	1	1	1	0	4	2	4	1	2	10	1	0	0	0	0	2	1	4	3	0	1	7
ENSMUSG00000006471_Ndor1	430	566	629	485	470	527	295	568	462	568	629	535	505	677	462	735	497	673	472	459	624	673	580	619	322	518	408	661	484	554	624	613	586	533	95	422	547	390	382	520	647	574	656	697	603	9	504	509
ENSMUSG00000006476_Nsmf	4801	5703	8224	8492	8286	9655	5051	8732	8042	7896	7228	7958	5283	7886	6395	12985	9187	13356	7376	7141	9907	9254	8927	9530	3152	5089	4101	10372	9969	9605	16216	12577	13673	12553	2734	9280	5732	3588	3545	11218	10856	8115	15352	17934	10885	128	10363	12306
ENSMUSG00000006494_Pdk1	898	757	1266	1351	1162	1042	1023	1441	1196	1569	1762	1747	894	980	891	1684	1234	1370	1546	1225	1539	1876	1679	1887	932	1098	1263	906	614	882	825	623	611	497	83	547	1457	1174	1147	707	798	835	727	704	526	8	619	523
ENSMUSG00000006498_Ptbp1	467	571	817	334	414	453	288	445	383	514	514	494	487	638	541	562	428	597	380	433	563	529	511	611	521	770	679	480	466	554	449	407	423	369	67	348	966	701	669	477	571	507	580	537	402	9	386	442
ENSMUSG00000006517_Mvd	816	1013	1175	417	413	453	199	313	336	290	280	274	816	1053	922	600	359	575	284	278	381	387	319	363	562	745	692	530	639	611	486	488	444	241	42	216	864	632	659	587	716	495	539	615	477	0	271	318
ENSMUSG00000006519_Cyba	15	25	46	21	25	32	29	53	46	44	62	37	17	30	25	63	43	58	33	35	62	37	42	51	34	72	52	27	42	50	51	33	27	33	8	29	84	54	65	29	62	44	32	52	38	3	32	57
ENSMUSG00000006522_Itih3	59	54	84	154	127	140	130	185	187	298	307	248	51	52	58	221	127	159	180	148	237	361	274	295	122	184	189	735	658	536	1940	1474	1907	1882	354	1489	181	158	179	587	608	473	2156	2784	1681	17	1740	1922
ENSMUSG00000006526_Tmem110	351	390	539	321	369	362	261	431	345	476	444	488	409	534	403	502	410	542	358	317	498	550	532	597	358	468	481	402	363	400	427	408	398	429	98	312	675	438	415	385	455	444	465	505	401	4	395	392
ENSMUSG00000006527_Sfmbt1	733	579	753	717	576	541	417	673	603	747	943	821	607	781	617	831	560	768	628	454	721	996	749	933	623	662	718	740	511	660	792	650	792	887	144	803	875	672	575	644	641	784	912	912	600	15	722	771
ENSMUSG00000006529_Itih1	0	0	0	0	0	0	0	0	0	0	0	0	0	0	1	0	0	0	0	0	0	0	0	0	0	0	0	0	0	0	1	1	0	0	0	0	0	0	0	0	0	0	0	0	0	0	0	0
ENSMUSG00000006538_Ihh	5	1	0	5	2	4	3	5	4	3	4	5	1	1	2	6	6	10	1	3	3	2	3	7	5	2	3	3	5	8	3	0	3	0	0	0	3	2	4	4	8	2	4	7	4	0	0	1
ENSMUSG00000006542_Prkag3	0	0	2	0	0	0	0	0	1	1	1	2	0	0	0	0	0	0	0	0	1	0	1	0	0	0	2	3	1	3	2	2	1	1	0	2	1	0	0	0	2	1	0	2	2	0	3	4
ENSMUSG00000006546_Cryba2	0	0	1	2	1	0	2	2	2	4	2	4	0	0	0	3	1	0	1	5	3	4	3	5	0	0	1	0	0	0	0	2	0	0	0	0	0	0	1	0	0	0	0	0	0	0	0	0
ENSMUSG00000006567_Atp7b	82	94	101	83	64	83	36	71	58	56	74	78	83	121	104	89	81	135	67	55	93	102	85	74	154	167	177	167	160	167	134	123	98	93	18	83	237	188	188	186	190	219	129	138	107	0	103	112
ENSMUSG00000006570_Defb2	0	0	0	0	0	0	0	0	0	0	0	0	0	0	0	0	0	0	0	0	0	0	0	0	0	0	0	0	1	0	0	0	0	0	0	1	0	0	0	0	0	0	0	0	0	0	0	0
ENSMUSG00000006574_Slc4a1	11	17	53	11	12	24	19	28	41	2	22	3	23	15	11	13	6	16	45	49	29	8	3	20	9	25	31	2	10	23	26	37	41	3	0	2	45	30	23	10	11	8	37	97	41	0	5	18
ENSMUSG00000006575_Rundc3a	2179	2401	3308	3127	2920	3633	2637	4923	4281	5550	5442	5564	2218	3260	2838	4803	3328	4954	4139	4078	5652	6308	5909	6543	2227	2893	3001	3621	3187	3261	3621	3097	3073	2889	617	2427	3534	2255	2786	3221	3708	2947	3678	3965	2993	41	2952	3209
ENSMUSG00000006576_Slc4a3	2619	3439	4606	2935	3275	3778	2476	4864	3742	4408	4780	4049	2964	4842	3798	4711	3841	5808	3918	3379	4761	4316	4122	4543	3394	4494	4617	3887	3556	3456	3010	2991	3066	2667	625	2238	5996	3603	4068	3630	4181	3533	3455	3524	2805	37	2202	2702
ENSMUSG00000006585_Cdt1	17	27	52	19	26	21	9	24	20	35	29	19	31	52	37	32	21	58	18	16	23	27	24	23	37	67	68	31	31	40	20	20	11	16	2	11	76	55	63	28	42	48	17	19	27	0	14	9
ENSMUSG00000006586_Runx1t1	1248	1377	1695	711	708	778	413	531	470	537	672	892	983	2039	1485	856	757	1053	467	511	689	760	811	963	2233	2556	2438	1036	871	919	595	575	644	691	143	675	3644	2451	2251	827	986	1048	584	861	536	15	718	711
ENSMUSG00000006587_Snai3	1	0	0	1	0	0	2	2	4	4	4	4	0	2	0	3	1	3	7	4	3	8	4	7	3	4	2	56	40	37	6	6	6	3	0	0	10	1	7	50	29	18	10	5	2	0	0	1
ENSMUSG00000006589_Aprt	391	419	616	356	348	397	193	365	303	311	327	315	372	562	490	528	380	567	296	336	386	337	329	387	242	418	440	303	282	332	272	192	219	166	37	116	435	365	358	276	361	300	220	235	163	2	199	171
ENSMUSG00000006599_Gtf2h1	775	630	949	963	899	745	557	866	869	893	847	847	667	918	694	1181	823	1049	804	774	1146	1019	963	1030	593	809	790	978	726	900	800	585	717	648	111	550	914	785	750	757	852	892	855	779	651	10	573	556
ENSMUSG00000006611_Hfe	110	107	144	133	121	108	76	118	128	142	166	153	118	134	93	177	113	146	115	88	160	146	110	143	111	149	141	152	100	131	123	158	148	144	20	139	197	127	116	136	146	203	131	195	120	2	134	161
ENSMUSG00000006638_Abhd1	1	9	9	5	9	8	4	9	6	9	17	5	6	7	12	13	10	20	9	6	11	6	9	15	4	7	8	16	7	8	6	7	3	3	1	8	8	8	7	12	6	8	3	7	8	0	3	6
ENSMUSG00000006641_Slc5a6	270	323	498	280	275	300	180	333	264	388	480	382	278	372	305	406	265	353	268	269	380	420	378	450	436	613	712	376	384	418	372	313	297	425	64	324	760	629	652	373	447	404	323	350	350	4	329	322
ENSMUSG00000006642_Tcf23	0	1	1	10	5	3	5	7	9	4	2	5	2	1	3	7	6	8	5	7	10	4	2	4	3	5	0	0	2	4	2	2	4	2	1	2	8	1	4	4	4	7	2	5	4	0	3	5
ENSMUSG00000006649_Nphs1	11	6	9	20	10	21	23	51	43	37	49	36	12	7	7	24	32	28	40	38	69	39	46	44	7	7	8	4	9	17	18	13	20	15	1	4	8	5	7	15	13	9	14	15	19	0	23	6
ENSMUSG00000006651_Aplp1	5981	6548	7515	7218	6958	7730	5846	10238	8609	10532	10829	9672	5613	7678	6545	10826	7269	10996	8847	7876	11734	12449	10836	10836	5867	6688	6829	6470	5766	5687	8049	6958	6643	6638	1248	6076	8662	5680	6290	5861	6757	5897	8818	9517	7438	63	6656	6963
ENSMUSG00000006673_Qrich1	2040	2144	2656	2006	1970	1966	1433	2374	2040	2676	2679	2510	2012	2459	2016	2767	1986	2662	2047	1711	2514	2789	2731	2892	1784	2356	2307	2333	1910	2159	2210	1826	2149	2341	405	1886	2762	2215	2153	1934	2302	2107	2219	2366	1770	36	1985	2104
ENSMUSG00000006675_P4htm	281	368	508	526	581	709	502	993	868	1145	1125	1147	335	470	439	837	590	1000	738	709	1123	1075	1207	1272	366	537	561	699	655	615	763	783	714	761	170	658	745	462	503	612	726	654	764	944	792	8	807	947
ENSMUSG00000006676_Usp19	1263	1456	2007	1798	1744	1955	1438	2476	2165	2869	2663	2376	1458	1869	1646	2649	2010	2926	2021	2005	2760	2900	2814	2863	1309	1872	1812	2194	1911	2006	2163	1937	1975	1948	362	1603	2406	1559	1629	2043	2254	1992	2526	2548	1888	22	1834	1890
ENSMUSG00000006678_Pola1	466	366	503	322	296	245	147	213	183	213	286	236	415	425	320	389	245	273	218	154	183	303	269	299	296	368	377	317	190	302	222	211	218	265	52	263	409	372	311	212	262	290	266	220	188	4	228	220
ENSMUSG00000006699_Cdc42	7151	5728	8391	6274	5529	5107	2776	4356	4184	4394	4354	4083	5949	6913	5976	8211	5558	6862	4255	3840	5746	5014	4780	5345	5637	6842	7258	7068	5564	6727	5414	4136	4924	4736	699	3973	7893	7162	6924	5813	6373	6081	5087	5733	4280	68	3724	3946
ENSMUSG00000006705_Pknox1	280	204	394	289	241	249	168	225	208	263	300	312	219	344	283	374	272	364	230	234	285	349	311	375	310	402	353	369	254	356	278	243	215	240	39	190	495	354	351	298	315	319	277	249	244	1	179	209
ENSMUSG00000006711_D130043K22Rik	1095	1161	1571	1474	1520	1551	897	1243	1099	1407	1485	1332	1173	1531	1311	2041	1481	1901	1274	1128	1617	1622	1563	1469	917	965	1066	865	697	807	813	552	613	613	125	529	1436	875	883	740	906	801	766	775	570	9	650	520
ENSMUSG00000006715_Gmnn	23	17	35	32	24	28	22	19	23	26	22	42	17	28	20	46	28	36	17	16	28	47	37	45	18	41	46	57	31	41	28	34	30	39	7	39	39	35	51	30	39	41	39	33	33	0	32	37
ENSMUSG00000006717_Acot13	240	193	347	383	319	318	275	374	385	490	486	501	180	241	228	481	353	379	391	354	486	490	531	658	143	217	250	313	263	336	378	288	342	384	86	321	251	211	264	228	318	287	370	325	300	3	375	345
ENSMUSG00000006720_Zfp184	216	185	221	80	69	70	49	75	73	77	65	113	198	217	159	115	68	79	82	74	89	83	108	114	116	148	144	34	40	73	47	31	34	36	5	34	144	132	131	29	53	36	30	20	43	0	33	37
ENSMUSG00000006724_Cyp27b1	13	16	20	5	11	9	6	10	8	9	17	17	12	30	19	21	10	15	10	6	7	17	13	12	10	16	14	19	7	6	6	7	4	7	0	7	22	12	11	7	8	7	8	9	7	1	11	8
ENSMUSG00000006728_Cdk4	965	987	1379	676	580	683	371	658	558	583	636	619	909	1158	1061	1003	612	873	541	522	758	652	710	687	814	1368	1197	999	788	1078	741	642	685	492	93	453	1404	1106	1247	796	997	926	738	764	636	7	474	453
ENSMUSG00000006731_B4galnt1	802	1135	1286	901	875	1155	756	1342	1220	1663	1639	1597	1030	1379	1230	1462	1073	1734	1010	1089	1601	1478	1619	1814	867	1136	1147	1105	951	1044	986	812	752	746	163	646	1504	919	994	1081	1181	842	893	993	710	4	740	819
ENSMUSG00000006732_Mettl1	148	137	209	165	136	141	101	145	148	165	138	155	124	188	148	245	179	175	116	110	182	174	188	188	161	165	174	210	155	179	143	123	125	137	22	141	208	163	163	154	193	164	128	140	102	1	156	133
ENSMUSG00000006736_Tspan31	397	394	524	543	516	524	308	514	480	555	454	454	347	466	426	793	594	693	482	489	708	542	576	707	349	491	521	518	414	601	479	399	392	378	73	326	602	505	543	461	553	477	412	526	421	4	357	377
ENSMUSG00000006740_Kif5b	4332	3517	5934	4983	4257	4515	3184	4871	4824	6868	6865	7005	4191	5007	4324	5920	4509	4477	4664	4280	6830	9362	8252	8673	3560	4443	4454	6232	4195	5570	6467	5133	5511	8434	1362	6536	5213	4386	4307	5167	5580	5033	7494	6966	5951	139	6318	6456
ENSMUSG00000006763_Saal1	345	312	406	254	239	238	115	243	151	242	275	220	311	370	282	311	214	270	200	166	184	279	263	284	241	314	273	226	221	265	235	214	252	254	25	198	333	287	258	238	244	236	231	256	184	1	228	197
ENSMUSG00000006764_Tph2	17	15	28	23	32	28	19	14	12	16	18	42	23	48	24	55	26	52	21	24	23	12	17	23	6	7	7	3	7	7	12	11	6	6	0	0	19	7	11	4	10	7	6	8	8	0	6	2
ENSMUSG00000006777_Krt23	3	3	2	6	8	4	3	6	9	15	15	13	2	2	2	13	5	6	2	5	11	12	13	7	3	1	6	12	8	4	7	5	7	5	0	5	1	4	1	6	4	6	12	5	2	0	2	6
ENSMUSG00000006782_Cnp	490	469	604	4003	2591	2603	1964	1760	4153	2031	1444	3246	444	585	529	4642	2620	2179	3398	2839	6223	5693	4283	4297	1394	1765	2084	13129	11137	12829	17977	18200	17174	8748	1317	7829	2113	1770	2020	11964	14250	12458	21107	25197	26482	97	6923	8603
ENSMUSG00000006784_Ttc25	67	76	76	54	64	37	36	58	54	89	123	73	63	82	47	64	59	57	49	40	64	91	95	100	61	73	64	67	54	50	64	49	69	96	9	73	107	56	52	63	53	62	101	95	56	1	58	63
ENSMUSG00000006800_Sulf2	2172	2539	3325	2316	2219	2401	1238	1849	1917	1493	1323	1730	1867	3277	2846	3205	2437	3418	1774	1971	2484	2001	1945	1799	2324	2843	3275	1984	1934	2839	1993	1701	1304	945	161	864	3879	3089	3370	1820	2712	2742	1661	1814	1699	4	1387	953
ENSMUSG00000006818_Sod2	1940	1744	2505	3472	3211	2906	2182	3226	3024	3827	3470	3725	2012	2447	2177	4379	3156	3939	3056	3005	3981	4014	3939	4438	2360	2796	3208	4578	3768	4926	3819	3132	3384	4577	762	3327	3555	3126	2848	3977	4489	4185	3645	4194	3394	55	3154	3362
ENSMUSG00000006850_Tmco6	150	177	183	152	159	164	126	200	144	229	246	227	168	199	159	209	144	211	162	150	209	222	214	226	131	173	186	200	161	177	200	172	179	192	36	154	232	150	182	159	180	155	201	242	188	0	169	153
ENSMUSG00000006906_Stambp	221	188	259	161	128	112	86	149	107	137	173	110	142	228	152	241	131	221	130	98	172	186	120	156	181	182	177	178	127	123	142	139	140	146	32	119	223	181	162	151	149	227	140	168	144	2	110	128
ENSMUSG00000006920_Ezh1	673	676	905	618	605	625	584	895	859	1376	1512	1431	662	830	684	872	655	780	884	765	1193	1555	1655	1545	751	910	895	693	602	757	1060	909	881	1196	211	987	1130	864	817	622	761	768	994	993	913	14	1293	1072
ENSMUSG00000006930_Hap1	765	574	933	1124	1913	1756	849	2620	1857	2596	2315	1553	760	596	973	1513	1043	2181	1555	1112	2411	1966	2465	1911	8440	8868	13523	5340	4905	5664	1967	2534	2149	2182	359	2083	13985	9766	11067	3930	6027	6331	2587	2953	2886	31	2858	2122
ENSMUSG00000006931_Leprel4	95	101	144	67	75	81	46	96	84	144	128	120	109	107	127	93	71	127	93	93	93	147	152	171	137	195	188	109	100	138	161	163	120	194	31	179	238	174	157	139	159	124	193	183	140	2	156	208
ENSMUSG00000006932_Ctnnb1	11636	11081	15536	13651	12970	12513	7399	11865	11968	9297	8227	9101	11551	12445	11940	17488	12521	15444	10524	9700	14330	10977	10658	10840	13494	19431	18542	19009	15872	19007	16025	12023	12923	12795	2202	9882	20895	16478	16324	16545	18602	16877	15091	15660	11181	133	10538	11319
ENSMUSG00000006941_Eif1b	866	778	1123	816	786	785	499	830	786	893	888	909	772	997	893	1141	716	1099	749	774	1123	947	952	1143	567	869	987	776	655	968	843	654	767	581	124	592	925	900	844	636	810	859	761	765	722	12	659	629
ENSMUSG00000006948_Klk4	0	0	0	0	0	0	0	0	0	0	0	0	0	0	0	0	0	2	0	0	0	0	0	0	0	0	0	0	0	1	1	0	0	0	0	0	1	0	1	0	0	0	0	0	0	0	0	0
ENSMUSG00000006958_Chrd	158	246	337	337	296	326	378	726	518	818	787	718	227	309	229	484	447	569	572	525	695	785	889	838	99	208	150	110	111	161	315	184	204	149	24	147	220	133	135	111	202	168	258	116	194	2	315	175
ENSMUSG00000006998_Psmd2	3905	3935	5286	4216	3944	3771	2350	3663	3438	3974	3729	3653	3758	4865	3943	5838	3981	5073	3484	3156	4595	4359	4185	4430	3516	4434	4661	4797	4001	4557	3962	3209	3341	3451	542	2707	5372	4300	4259	3916	4473	4231	3971	4149	3349	53	2955	2947
ENSMUSG00000007021_Syngr3	2161	2377	3213	2574	2643	3102	1515	2811	2500	2723	2487	2429	2288	2984	2643	3735	2854	4098	2285	2208	3227	2710	2815	3001	2460	3110	3788	2977	2804	2992	2253	1868	1888	1707	348	1459	4294	2942	3455	2810	3491	2901	2307	2737	1932	11	1600	1711
ENSMUSG00000007029_Vars	787	1098	1262	479	579	701	431	785	626	987	959	748	948	1235	1004	817	660	1037	516	565	819	770	847	808	742	1200	1000	837	759	785	693	700	682	636	134	494	1359	811	957	837	967	772	845	828	679	3	616	608
ENSMUSG00000007030_Vwa7	14	19	16	15	12	10	9	5	18	11	14	8	26	9	15	11	11	12	10	3	9	9	15	10	9	12	17	7	6	16	8	13	8	19	2	20	16	14	14	9	15	18	12	20	14	0	19	9
ENSMUSG00000007033_Hspa1l	23	13	28	24	12	19	15	32	20	46	59	39	8	18	24	26	17	20	28	10	27	48	48	44	26	26	24	27	13	32	32	20	22	49	10	20	37	32	31	22	22	21	25	31	21	0	36	28
ENSMUSG00000007034_Slc44a4	2	4	2	5	2	4	8	11	12	15	13	15	0	2	4	8	6	9	14	7	14	14	12	10	0	4	6	2	2	5	3	7	0	0	0	0	2	2	3	1	4	4	3	1	1	0	3	1
ENSMUSG00000007035_Msh5	13	8	14	1	9	6	3	5	8	6	8	1	7	10	6	12	7	13	8	2	7	6	3	5	19	22	21	11	12	4	9	7	8	7	0	4	18	15	15	10	8	8	9	13	9	0	6	5
ENSMUSG00000007036_Abhd16a	552	537	803	747	722	853	690	1143	962	1230	1296	1187	595	768	630	1206	785	1294	1008	958	1324	1317	1241	1449	589	827	748	814	744	819	911	790	823	739	161	617	1018	633	708	803	901	833	877	947	808	6	727	773
ENSMUSG00000007038_Neu1	267	314	430	475	491	508	512	795	663	983	973	907	293	398	355	766	547	808	718	670	943	1038	977	1082	467	567	663	873	833	859	956	799	823	732	123	601	729	479	594	846	911	819	932	1102	724	12	665	770
ENSMUSG00000007039_Ddah2	543	629	784	107	112	149	58	126	132	111	88	114	526	712	612	182	105	198	94	78	119	137	113	129	529	794	701	172	148	147	141	122	102	57	11	56	841	570	688	164	176	183	152	144	94	0	88	97
ENSMUSG00000007041_Clic1	109	100	204	135	110	107	70	111	103	100	147	111	104	117	110	197	131	141	94	88	139	105	100	113	99	201	176	110	95	137	90	94	99	69	11	72	235	184	188	104	139	122	120	111	73	3	73	91
ENSMUSG00000007050_Lsm2	101	124	176	75	74	80	43	72	70	71	96	92	112	147	124	88	93	124	63	73	76	88	103	117	92	142	158	118	88	114	93	71	70	65	14	62	186	132	144	71	107	96	78	89	62	0	66	60
ENSMUSG00000007080_Pole	214	195	266	130	81	83	40	77	58	62	77	93	168	228	138	126	77	125	72	39	82	77	70	70	168	260	218	121	93	97	100	74	95	65	14	50	256	247	231	90	101	100	116	81	65	0	58	59
ENSMUSG00000007097_Atp1a2	3264	3589	7970	11942	10876	10934	9482	15859	12933	18456	20084	15147	3937	4936	4257	18006	12030	12847	14923	13106	19577	18165	14600	17044	7223	9314	9654	26360	20560	22597	22839	20913	20285	26496	4527	19208	13316	9681	10902	24002	24236	20647	28629	30681	20813	302	19588	23659
ENSMUSG00000007107_Atp1a4	6	0	5	5	6	2	0	4	8	8	19	5	4	5	4	5	3	11	4	0	5	7	9	9	3	4	7	0	1	2	5	3	2	1	0	6	6	3	1	6	1	5	2	4	1	0	3	3
ENSMUSG00000007122_Casq1	16	22	17	15	23	14	9	13	6	24	41	27	19	16	10	21	8	26	10	16	11	14	21	24	13	13	20	20	7	13	17	13	18	22	4	21	16	17	13	10	4	11	16	19	13	1	23	15
ENSMUSG00000007207_Stx1a	3499	3800	5286	5223	5316	5903	4239	7046	6261	6391	6028	5743	3703	4772	4110	8220	6210	8516	6045	5989	8562	6753	5941	6827	2694	3443	3346	1789	1773	1576	1005	692	749	324	68	364	4082	2597	2650	1528	1822	1503	700	828	520	5	673	459
ENSMUSG00000007209_Ceacam9	2	3	2	0	0	1	2	1	1	3	1	5	1	2	1	3	1	4	0	2	1	5	2	5	4	5	9	4	1	2	2	3	2	2	0	0	6	11	10	2	4	4	0	3	1	0	0	2
ENSMUSG00000007216_Zfp775	105	137	186	60	98	129	65	116	97	152	146	145	130	180	149	101	70	119	86	71	121	149	153	128	152	197	208	148	119	146	155	167	145	166	55	116	278	161	177	146	155	136	143	172	137	2	125	181
ENSMUSG00000007279_Scube2	8	5	9	7	4	12	7	10	16	17	7	17	6	8	10	14	13	15	8	12	12	17	22	22	44	61	59	132	129	102	313	241	398	294	48	184	86	53	48	151	115	104	396	506	273	2	248	234
ENSMUSG00000007338_Mrpl49	348	367	537	584	498	497	328	544	519	592	506	538	344	483	382	765	583	683	488	445	657	601	592	633	393	523	543	705	625	671	634	493	614	538	103	455	606	510	532	676	708	678	551	672	525	4	443	511
ENSMUSG00000007379_Dennd2c	61	64	85	72	68	64	21	41	46	37	52	39	76	71	57	76	62	61	42	21	51	42	32	36	88	122	87	63	59	80	50	43	49	59	8	43	129	101	95	65	67	71	50	42	38	2	35	32
ENSMUSG00000007411_Mark3	2627	2421	3381	2647	2330	2228	1252	1976	1967	1963	1841	1877	2419	3067	2517	3508	2541	3104	1988	1831	2501	2418	2138	2369	2126	2599	2704	2540	1911	2329	1780	1397	1577	1531	224	1218	2995	2444	2401	2231	2276	2183	2061	1894	1437	17	1381	1307
ENSMUSG00000007415_Gatad1	1257	1133	1530	1287	1312	1162	803	1278	1130	1423	1499	1307	1184	1390	1137	1709	1201	1553	1148	1035	1421	1667	1514	1656	1175	1431	1560	1548	1201	1499	1278	1021	1163	1340	218	1104	1730	1449	1501	1235	1415	1282	1396	1402	999	15	1011	1124
ENSMUSG00000007440_Pcdha2	6640	6091	7466	6032	4998	4985	2527	3884	3563	3493	3615	3318	5931	7163	5948	8156	5196	7081	4029	3052	4653	4542	3427	3793	5301	5534	5433	4955	3702	3722	2964	2148	2396	2580	431	1888	7050	4756	4397	4055	3870	3888	2901	3091	2054	39	2185	2041
ENSMUSG00000007457_2310003L06Rik	2	2	6	0	2	1	0	0	1	1	1	0	5	2	2	0	2	0	0	1	1	0	1	2	2	1	1	0	0	0	0	0	0	0	0	0	0	0	0	0	1	2	0	0	0	0	0	0
ENSMUSG00000007458_M6pr	638	534	885	1001	919	842	742	1118	981	1454	1436	1556	591	678	553	1439	899	1063	1126	979	1398	1819	1589	1827	689	840	1001	1347	977	1252	1281	1142	1163	1462	247	1246	1065	869	954	1148	1351	1175	1359	1411	1216	20	1242	1336
ENSMUSG00000007476_Lrrc8a	252	311	345	267	253	224	191	320	288	295	287	286	245	338	276	392	276	321	284	238	406	341	329	328	319	402	415	476	429	515	471	466	489	528	86	382	524	387	408	491	527	483	510	645	581	6	387	442
ENSMUSG00000007480_Mc5r	13	11	26	15	13	17	10	11	10	10	5	8	17	19	16	24	22	24	10	10	21	9	8	7	13	22	20	17	25	24	14	12	15	2	2	7	24	13	21	8	14	12	9	16	22	0	10	4
ENSMUSG00000007564_Ppp2r1a	8306	8548	11366	9911	9131	9916	5025	7963	7518	7782	7319	7483	8162	10434	9181	14078	10161	13908	6877	6725	10075	8495	8528	8998	7071	9123	9596	10504	9530	9952	9016	7144	7476	6477	1231	5338	11099	8308	9413	9048	10831	9631	7827	9331	7265	49	6212	5934
ENSMUSG00000007570_Fance	232	238	326	196	196	231	141	211	191	245	271	241	225	304	289	295	195	322	204	166	267	257	270	271	200	270	267	255	198	195	233	189	193	201	39	182	346	223	257	214	243	219	198	241	195	0	192	197
ENSMUSG00000007589_Tinf2	123	130	184	164	166	131	96	157	132	172	195	183	129	156	123	232	148	265	121	126	163	226	182	233	148	250	186	177	160	150	177	156	147	142	37	149	202	187	207	117	158	178	181	170	117	2	136	155
ENSMUSG00000007591_Tssk4	7	8	19	6	7	6	7	11	3	12	11	10	6	20	16	7	5	10	9	8	6	17	2	11	14	15	9	9	6	11	9	10	7	1	1	7	16	18	7	8	11	15	12	11	8	3	9	5
ENSMUSG00000007594_Hapln4	7	19	16	87	78	81	343	454	348	1310	1257	998	13	28	15	145	117	107	465	542	623	1276	1023	1231	40	53	100	1220	907	1247	1196	1163	1004	1695	342	1008	75	62	100	1436	1310	961	1261	1624	1138	21	1109	1298
ENSMUSG00000007603_Dus3l	713	843	1274	688	671	929	525	945	849	910	968	908	804	1218	1067	966	825	1353	703	777	1068	958	1027	1081	768	1212	1181	876	850	766	758	713	698	686	131	534	1480	973	1066	818	1035	862	828	814	740	9	685	807
ENSMUSG00000007610_Gtpbp3	253	281	393	321	319	396	286	457	353	533	506	490	304	409	301	498	404	576	388	370	536	556	448	551	362	454	465	546	532	533	460	427	428	430	104	333	659	374	384	532	632	501	456	593	413	5	361	419
ENSMUSG00000007613_Tgfbr1	770	723	956	772	644	588	439	804	690	844	871	771	700	928	655	1107	698	707	676	637	960	1097	839	973	910	1267	1036	896	600	858	899	654	829	726	98	716	1387	992	980	684	810	886	1007	828	633	13	659	683
ENSMUSG00000007617_Homer1	3216	2847	3511	5452	4270	3916	4802	6898	6740	9572	7393	7980	2979	3545	2797	7680	5330	4713	6399	9367	9939	11220	10478	13646	1178	1325	1402	1397	1032	1579	1762	1091	1132	1039	161	936	1650	1350	1153	1274	1341	1352	1474	1299	982	15	1156	902
ENSMUSG00000007646_Rad51c	44	50	54	59	67	52	32	58	47	77	90	81	52	61	50	58	78	66	44	48	66	68	83	95	50	78	56	82	65	87	83	76	73	74	11	71	73	61	58	61	85	58	49	76	71	1	62	69
ENSMUSG00000007653_Gabrb2	3085	2372	3671	5051	4286	3990	3238	4916	4182	5387	5395	5384	2832	3470	2984	6440	4442	5077	4551	3943	5827	6207	5283	6161	3345	3422	3890	6051	4086	4620	6683	5172	6035	8305	1323	6600	4788	3970	3967	4761	5279	4935	7090	8000	5028	108	5210	6514
ENSMUSG00000007655_Cav1	999	783	1237	371	332	290	154	254	197	248	338	267	844	905	828	452	284	354	247	246	325	282	236	275	211	342	272	292	258	413	296	258	231	290	51	269	493	344	340	315	365	308	396	359	243	1	253	264
ENSMUSG00000007656_Arpp19	2192	1806	2554	3568	2927	2702	3602	4992	4366	6287	6418	6844	1703	2312	1893	5522	3671	4155	5227	5113	6193	7577	6271	8146	1641	1997	2086	1594	1152	1609	1259	967	1009	942	140	849	2272	1976	1742	1251	1481	1448	1124	1090	902	11	941	843
ENSMUSG00000007659_Bcl2l1	1057	1249	1480	1163	1083	1076	758	1464	1225	1383	1312	1286	1032	1352	1172	1661	1166	1687	1162	987	1550	1547	1533	1550	927	1263	1153	1109	1006	1018	1307	1223	1160	1322	227	1017	1558	1058	1065	979	1174	1102	1318	1518	1154	14	1171	1161
ENSMUSG00000007670_Khsrp	963	1244	1404	912	859	1065	610	1158	940	1202	1328	999	1086	1448	1208	1382	1016	1568	942	817	1236	1297	1106	1152	964	1301	1195	1047	911	985	982	877	941	863	182	721	1640	1055	1135	1077	1163	1044	1207	1207	837	7	787	821
ENSMUSG00000007682_Dio2	636	503	1237	3563	3147	2697	2101	3280	2783	2617	2437	2240	846	882	710	5034	3499	3702	3170	3393	3904	2739	2526	2884	102	234	112	2820	1850	2241	1556	1129	1508	1532	158	1004	329	187	103	2414	2167	2201	1955	2086	1312	13	1026	1123
ENSMUSG00000007721_Ccdc124	537	533	827	522	450	691	382	627	583	767	661	805	495	835	744	818	527	870	530	544	777	988	816	1042	514	665	707	627	539	540	523	458	403	363	101	341	744	514	658	563	681	458	551	541	457	5	455	463
ENSMUSG00000007739_Cct4	2592	2469	3521	1735	1534	1645	906	1440	1360	1812	1691	1684	2478	3127	2592	2103	1623	2053	1215	1330	1894	1909	2091	2043	2276	3123	3287	2132	1711	2312	1792	1355	1446	1690	296	1475	3345	2929	3048	1774	2144	2064	1661	1816	1425	26	1541	1545
ENSMUSG00000007777_0610009B22Rik	165	127	168	169	160	115	100	153	114	139	169	193	121	116	146	224	176	161	148	110	189	187	174	225	122	186	219	202	157	206	170	135	162	154	22	154	186	187	178	145	198	175	166	152	158	3	145	191
ENSMUSG00000007783_Cpt1c	734	761	1174	1236	1253	1487	884	1606	1466	1772	1751	1689	842	1227	939	1857	1386	1971	1397	1271	1895	1864	1857	1990	764	1012	1093	1101	1066	1145	1413	1107	1102	969	217	947	1414	921	958	1020	1212	1066	1224	1304	1079	4	1192	1101
ENSMUSG00000007805_Twist2	2	2	8	5	5	8	5	19	7	17	27	12	8	2	3	3	7	12	7	8	12	16	14	9	16	30	17	17	12	8	7	6	2	2	2	2	34	23	20	13	19	8	4	9	4	0	7	4
ENSMUSG00000007812_Zfp655	723	587	780	777	706	624	535	778	767	965	965	900	640	720	639	1021	697	878	793	722	1007	1177	1120	1173	606	706	661	979	653	771	823	644	673	864	125	722	827	677	632	821	783	915	901	869	696	11	715	672
ENSMUSG00000007815_Rhoa	1599	1578	1939	1650	1546	1404	797	1422	1237	1364	1428	1272	1413	1768	1497	2277	1563	1986	1162	1148	1649	1535	1443	1657	1312	1696	1852	1894	1452	1843	1531	1333	1416	1324	213	1208	2051	1632	1752	1511	1751	1911	1692	1709	1415	18	1216	1218
ENSMUSG00000007817_Zmiz1	883	1147	978	614	510	623	358	659	514	731	1362	762	759	1354	1039	812	585	943	526	497	759	933	838	896	885	1134	983	654	617	609	639	609	672	559	121	523	1513	894	918	728	773	1314	865	753	607	3	614	563
ENSMUSG00000007827_Ankrd26	515	397	634	502	467	470	299	483	425	610	669	672	455	549	469	630	488	524	471	355	604	800	628	854	627	695	699	725	476	547	472	478	525	619	109	525	788	653	609	572	588	493	701	666	513	13	510	545
ENSMUSG00000007833_Aldh16a1	75	102	170	65	60	61	59	104	96	131	115	115	97	126	109	110	84	136	94	91	134	132	122	136	105	171	157	98	103	88	116	99	115	103	25	90	174	129	140	87	117	92	113	124	78	1	81	99
ENSMUSG00000007836_Hnrnpa0	1691	1696	1980	1221	1085	1012	670	1174	983	1356	1262	1170	1514	2144	1550	1573	1043	1659	1190	954	1390	1651	1381	1430	1342	1867	1690	1345	1072	1389	994	851	1008	1069	153	777	2092	1728	1751	1174	1258	1243	1395	1161	875	17	924	872
ENSMUSG00000007837_Prrg2	55	68	78	59	50	62	28	68	71	77	73	75	59	54	54	86	49	82	76	55	81	78	62	65	65	69	75	72	72	65	56	59	63	55	10	48	113	74	68	60	79	77	58	76	58	3	47	59
ENSMUSG00000007850_Hnrnph1	5365	4706	6901	4043	3195	3073	2096	3198	2747	4059	4294	3850	5121	6064	4974	5213	3458	4193	3306	2739	3938	5259	4672	5254	4011	5296	5300	3740	2765	3747	3188	2493	2836	3887	581	3035	5833	5182	4699	2999	3681	3229	3723	3336	2732	68	3375	3362
ENSMUSG00000007867_Ift43	89	79	126	72	70	86	49	86	81	92	102	83	118	131	86	97	73	103	66	55	92	97	104	106	59	83	70	89	80	102	84	93	108	115	22	82	96	97	94	82	116	86	100	164	115	3	85	92
ENSMUSG00000007872_Id3	226	254	487	211	267	262	151	302	274	286	353	267	251	295	225	353	189	334	257	241	339	212	285	336	367	775	559	495	569	495	511	433	531	286	57	262	883	503	573	501	560	472	567	605	311	2	322	383
ENSMUSG00000007877_Tcap	8	4	8	66	73	109	83	155	129	159	116	81	7	5	9	120	94	112	128	123	191	137	88	136	2	3	1	0	1	3	2	3	2	0	0	0	1	1	0	1	1	1	2	1	3	1	0	2
ENSMUSG00000007880_Arid1a	1269	1639	1530	943	924	935	672	1383	1021	1401	2063	1168	1277	1915	1437	1381	1008	1536	1121	886	1406	1464	1222	1409	1206	1521	1378	1455	1171	1142	1384	1379	1388	1326	265	1252	2159	1223	1169	1482	1495	1825	1874	1770	1247	20	1319	1328
ENSMUSG00000007888_Crlf1	135	171	254	63	55	45	24	38	52	32	22	21	142	241	163	56	45	76	35	29	53	31	35	20	27	58	44	11	25	42	103	39	63	24	2	30	43	41	38	18	39	40	112	23	36	0	101	32
ENSMUSG00000007891_Ctsd	1835	1788	3057	3633	3340	3326	2787	4251	3866	5056	4741	4743	1771	2524	2185	5426	3619	4626	3975	3832	5744	5499	5245	5797	2760	3753	4152	4542	4009	4499	5074	4068	3909	4184	765	3721	4580	3782	4170	3681	4926	4421	4392	5490	4337	44	4082	4392
ENSMUSG00000007892_Rplp1	3915	3830	5873	2845	2803	3412	1772	3146	2878	4183	4379	3927	3731	5557	5186	4234	3086	4995	2320	2695	3757	3306	3862	5026	2730	4907	4716	2679	3119	3059	2458	2037	2046	1973	484	1979	5468	4150	5310	2226	3684	2982	1760	2318	2219	20	2358	2819
ENSMUSG00000007907_Cabs1	2	2	1	0	0	0	0	0	0	0	0	1	1	0	0	0	0	0	0	0	1	0	0	0	0	0	0	0	0	0	0	0	0	0	0	0	0	2	0	0	0	0	0	0	0	0	0	0
ENSMUSG00000007908_Hmgcll1	634	463	617	380	402	351	202	339	312	393	425	409	517	588	486	527	360	430	362	263	392	407	396	457	556	543	631	584	403	460	370	348	375	426	72	363	723	570	562	442	506	470	475	415	309	11	332	351
ENSMUSG00000007944_Ttc9b	657	891	1230	1038	1178	1437	863	1240	1306	1124	940	1366	777	1393	1254	1665	1328	1901	1060	1306	1723	1224	1381	1701	809	1312	1425	767	946	879	384	294	287	188	53	163	1614	982	1272	714	993	763	286	394	258	1	209	220
ENSMUSG00000007946_Phox2a	0	0	0	0	1	0	1	0	0	0	0	0	0	0	1	1	0	0	0	0	0	1	0	0	1	0	0	0	1	1	0	1	0	1	1	1	0	0	0	0	0	1	0	1	0	0	0	0
ENSMUSG00000007950_Abhd8	1122	1327	1974	1796	1790	2530	2034	3782	2931	4481	3961	4027	1198	2019	1710	2831	2277	3405	2793	3143	4176	4386	4368	4673	1863	2389	2314	2860	2729	2170	2909	2721	2726	2566	628	2128	3109	1674	2029	2510	3007	2263	3160	3901	2723	17	2394	3210
ENSMUSG00000007987_Rabl5	331	315	474	402	452	415	302	543	494	541	518	561	343	376	347	645	485	564	400	436	583	498	469	672	276	330	393	405	364	425	408	358	391	278	55	308	444	324	373	354	440	415	406	435	348	3	293	350
ENSMUSG00000007989_Fzd3	3378	2731	3460	3326	3208	2766	1905	3121	2458	3055	3023	2666	2989	3300	2589	4463	2881	4000	2849	2172	3237	3392	2770	3056	1877	2037	1901	2306	1580	1957	1644	1214	1417	1526	229	1201	2659	1882	1619	1887	1794	1805	1605	1796	1062	32	1122	1210
ENSMUSG00000008028_1700008O03Rik	16	34	43	35	31	35	22	37	44	32	40	28	27	43	38	50	27	43	36	23	34	46	44	46	54	51	58	58	41	62	33	42	53	36	4	28	71	44	46	50	43	68	52	50	41	2	50	35
ENSMUSG00000008035_Mid1ip1	428	512	684	576	519	577	400	711	634	904	1002	875	497	634	574	772	591	719	647	565	825	1061	881	1016	645	1062	926	1021	949	945	1039	1118	992	1377	265	1123	1117	828	955	929	1119	820	1253	1289	1041	17	1065	1368
ENSMUSG00000008036_Ap2s1	1782	1676	2551	1710	1669	1917	1082	1780	1899	1635	1462	1802	1570	2310	2253	2555	1869	2855	1484	1595	2415	1696	1870	2216	1560	2187	2305	1696	1797	1759	1632	1440	1347	899	201	898	2767	1696	2142	1326	2155	1719	1208	1576	1429	8	1064	1214
ENSMUSG00000008090_Fgfrl1	76	121	179	172	135	160	113	205	130	227	194	181	124	147	144	195	167	171	156	133	190	214	203	254	157	221	226	186	145	222	185	176	105	141	28	141	265	197	234	182	238	171	191	174	163	2	144	169
ENSMUSG00000008129_4930432K21Rik	79	84	95	38	47	57	32	56	49	73	91	63	62	92	87	67	41	49	47	36	49	96	75	60	72	89	93	50	41	39	40	43	36	39	11	35	129	70	68	30	42	44	51	35	39	1	48	42
ENSMUSG00000008136_Fhl2	208	184	337	512	467	408	448	741	662	905	849	860	204	260	221	660	480	660	588	626	788	973	923	1001	120	154	132	67	68	154	261	108	76	33	9	67	200	153	159	46	118	130	79	79	87	1	136	50
ENSMUSG00000008140_Emc10	869	1057	1484	1074	1032	1182	867	1497	1257	1950	1902	1636	925	1386	1257	1477	1146	1821	1168	1202	1798	1928	2034	2109	768	1103	1035	1058	941	1006	1188	1103	895	974	224	863	1364	834	1051	903	1232	917	1141	1330	1158	10	1081	1156
ENSMUSG00000008153_Clstn3	4668	5314	7209	8008	8145	8803	6242	10662	9308	10940	8947	9991	4754	6679	6132	12706	9054	12341	8709	8630	12312	11008	10188	11596	6972	8399	10129	10836	9509	9697	9645	8553	8557	8731	1649	7069	11102	8240	9123	9336	10612	9175	9259	11186	8599	62	6852	7970
ENSMUSG00000008167_Fbxw9	628	733	1041	370	432	460	210	313	310	253	276	255	678	985	873	583	402	736	289	264	391	291	291	324	500	725	724	375	404	378	260	199	226	138	37	137	893	597	706	388	406	397	219	255	193	2	145	143
ENSMUSG00000008193_Spib	8	14	14	12	11	17	10	13	11	13	12	20	11	21	11	16	11	11	12	10	19	16	10	11	12	27	10	14	13	16	11	20	21	14	4	18	15	12	8	12	14	17	18	12	10	0	15	7
ENSMUSG00000008200_Fnbp4	1260	1228	1694	1185	1034	1009	704	1145	1099	1056	1227	1219	1312	1550	1275	1577	1138	1414	1122	895	1325	1349	1131	1392	1028	1281	1371	1170	907	1093	1056	833	990	925	166	939	1522	1351	1154	1059	1165	1193	1223	1059	797	15	889	854
ENSMUSG00000008206_Cers4	1179	1213	1510	972	901	1040	539	965	860	1035	1200	945	1118	1420	1196	1381	997	1312	934	716	1100	1108	1089	1117	1000	1138	1114	1063	774	831	762	660	794	807	140	651	1548	1062	1069	817	894	876	939	877	708	10	811	775
ENSMUSG00000008226_Scrn3	98	67	142	362	307	301	204	355	297	504	479	498	72	101	116	481	326	302	365	296	447	628	542	616	141	150	218	482	340	449	517	389	440	624	101	489	231	195	202	366	456	395	521	480	433	19	510	492
ENSMUSG00000008301_Phax	719	657	970	644	537	608	330	560	576	534	575	583	659	797	757	870	592	771	519	518	693	665	678	747	649	760	828	691	514	651	618	457	532	507	85	422	823	713	794	555	674	586	635	625	475	12	469	475
ENSMUSG00000008305_Tle1	718	806	1092	755	686	637	571	993	752	1078	1278	917	796	1188	845	904	709	1023	855	721	1012	1022	1056	1137	1169	1407	1214	1304	1100	1095	1167	856	934	943	158	769	1734	1088	1036	1179	1239	1259	1253	1264	825	10	982	842
ENSMUSG00000008307_1700109H08Rik	53	40	65	51	42	42	20	47	54	40	87	58	47	67	50	53	39	51	30	26	53	50	51	47	45	49	42	56	45	61	53	52	59	71	11	51	68	50	29	58	50	58	66	72	49	4	48	63
ENSMUSG00000008318_Relt	53	76	92	123	105	112	153	179	193	344	259	300	64	89	68	177	134	178	178	194	272	365	282	306	91	131	126	597	628	495	837	705	912	778	175	597	152	114	105	631	639	506	921	1101	708	9	490	785
ENSMUSG00000008333_Snrpb2	651	474	743	820	595	569	346	476	488	485	511	509	518	587	527	958	665	737	532	391	674	610	502	633	282	403	508	422	312	394	339	233	294	293	50	298	477	478	470	320	333	384	338	307	264	6	295	301
ENSMUSG00000008348_Ubc	2640	3079	4316	2354	2926	3241	2109	3315	3141	3459	3445	3805	2995	3953	3306	3661	3471	4150	2452	2964	4084	3624	3878	4478	2953	4376	4576	3933	3868	4286	3977	3832	3538	4325	740	2799	5501	4084	3960	3218	5030	3711	3557	4935	4035	31	3635	3411
ENSMUSG00000008373_Prpf31	562	566	857	630	548	633	396	614	658	676	677	671	557	745	646	825	539	882	500	539	766	677	769	852	522	747	718	644	588	683	583	529	545	526	98	509	822	754	684	558	637	633	607	639	497	8	541	492
ENSMUSG00000008384_Sertad1	15	17	36	72	62	85	112	182	174	264	172	210	16	18	27	130	80	98	139	314	289	275	314	356	26	52	50	46	48	43	64	46	46	25	10	32	66	39	54	35	53	45	60	63	47	0	42	58
ENSMUSG00000008393_Carhsp1	704	710	969	329	282	248	179	250	305	392	328	411	648	899	619	379	296	296	290	251	481	666	587	580	711	991	887	639	571	678	848	865	937	1118	176	836	1101	892	902	667	766	776	1061	1193	1140	16	817	919
ENSMUSG00000008398_Elk3	139	142	275	208	150	172	114	217	146	183	211	161	163	191	150	316	181	237	204	125	203	196	143	182	148	202	212	155	139	163	132	113	133	133	12	87	275	250	236	149	165	177	160	173	90	2	107	111
ENSMUSG00000008429_Herpud2	371	380	470	480	483	482	371	537	503	633	577	587	360	465	409	641	515	617	482	433	689	653	684	812	281	444	517	497	440	497	499	489	535	564	86	449	600	422	432	465	498	515	597	729	548	4	446	457
ENSMUSG00000008435_Rdh13	590	565	886	463	481	457	234	377	310	443	393	354	614	880	677	670	467	680	363	326	458	454	442	456	639	791	919	820	649	791	415	377	408	420	76	366	1039	847	871	674	694	718	481	483	364	2	398	386
ENSMUSG00000008438_Adam21	29	22	38	33	22	25	9	27	22	33	42	25	27	28	26	23	18	27	10	19	26	41	29	28	22	38	36	36	26	35	31	33	44	41	9	26	51	38	19	32	33	36	54	39	23	0	42	40
ENSMUSG00000008450_Nutf2	348	333	459	329	302	274	164	270	244	312	288	302	303	411	318	458	324	391	239	230	344	337	323	386	318	400	429	425	280	359	292	254	304	288	49	248	437	373	347	323	387	353	296	323	268	4	239	234
ENSMUSG00000008461_Fut1	0	0	1	0	0	0	1	1	0	0	2	0	0	4	2	2	1	0	0	0	0	0	0	0	1	0	2	0	1	0	0	0	1	1	0	0	3	0	1	0	0	2	0	1	0	0	0	0
ENSMUSG00000008475_Arpc5	3263	2764	4082	2074	1711	1691	690	1204	1160	1048	946	921	2843	3568	2837	2508	1711	2459	1027	1023	1499	1285	1349	1335	1588	1943	1926	1419	1143	1487	1254	900	926	670	116	613	2207	1844	1803	1162	1415	1428	1141	1074	888	10	808	649
ENSMUSG00000008482_Rnf151	1	3	1	2	0	0	2	1	4	3	1	1	4	2	1	5	6	1	3	2	3	5	5	1	2	2	4	1	2	1	4	4	2	5	0	5	3	3	3	0	2	0	2	2	5	0	2	3
ENSMUSG00000008489_Elavl2	3125	2222	2832	2384	1786	1682	950	1471	1433	1590	1513	1686	2401	2717	2353	2874	1777	2186	1660	1250	1761	2309	1796	2090	3140	3153	3624	2959	1859	2562	1855	1679	1670	2270	338	1996	3714	3511	3121	2186	2388	2574	2036	2090	1591	36	1913	1832
ENSMUSG00000008496_Pou2f2	31	36	51	21	18	43	17	35	27	36	49	68	33	62	46	44	30	46	33	24	35	42	39	42	116	127	92	46	33	21	22	20	23	15	4	21	148	96	71	48	50	45	37	21	25	0	21	17
ENSMUSG00000008540_Mgst1	39	42	62	26	23	24	21	44	25	59	58	43	39	33	27	34	30	55	35	26	40	47	53	76	165	219	242	87	100	99	81	111	80	143	17	144	248	259	290	77	95	84	90	111	117	3	117	170
ENSMUSG00000008575_Nfib	6414	4633	6136	4051	3043	3160	1584	2704	2660	2708	2822	3078	4804	5727	5369	4503	2959	3373	2826	1970	3205	4106	3436	3638	1440	3884	1527	1353	1175	2181	3080	1638	2084	1356	192	1251	2234	2246	1880	1305	1871	2213	3426	1329	1282	28	2143	1118
ENSMUSG00000008590_Htr3b	6	4	2	5	1	2	3	2	5	6	4	3	2	5	3	3	1	2	3	1	3	1	4	3	4	5	5	2	1	4	3	5	6	6	0	2	4	4	2	2	4	3	3	2	5	0	5	2
ENSMUSG00000008601_Rab25	4	4	6	1	2	2	0	3	0	0	4	1	2	4	3	1	1	0	0	0	2	4	1	2	9	6	3	3	5	3	6	3	5	6	0	5	5	9	7	5	6	6	3	7	3	0	6	6
ENSMUSG00000008604_Ubqln4	1406	1674	1946	1108	1225	1374	1126	1986	1513	2516	2507	2188	1400	1962	1618	1744	1443	1841	1607	1509	2046	2576	2511	2584	1190	1620	1672	1157	1086	1335	1230	1081	1001	1403	251	1058	1922	1360	1441	1093	1443	1126	1183	1406	1089	14	1211	1223
ENSMUSG00000008658_Rbfox1	3299	3010	4426	4857	4817	4997	4073	5438	5544	6503	6384	6404	3398	4008	3513	6365	5272	5902	4892	5060	7338	6659	6385	7548	3837	4766	4860	4615	3836	4690	5302	3854	4761	4375	753	3937	5484	4202	3811	3998	5070	4202	4891	4568	3572	56	4650	3824
ENSMUSG00000008668_Rps18	1793	1555	2334	1222	1084	1122	581	1088	1064	1203	1210	1234	1507	1928	1823	1669	1212	1804	894	904	1287	1180	1152	1450	1174	2106	2120	1328	1247	1527	1155	818	998	811	153	756	2131	1852	2053	1034	1571	1420	892	1058	880	8	810	961
ENSMUSG00000008682_Rpl10	2713	2114	2890	1548	1406	1375	764	1327	1187	1644	1687	1691	2044	2521	2269	2059	1359	1805	1161	1032	1511	1487	1698	2138	1669	2425	2531	1404	1268	1714	1395	1125	1173	1221	237	1263	2660	2394	2475	1179	1614	1493	1315	1260	1062	14	1260	1401
ENSMUSG00000008683_Rps15a	2128	1785	2452	1266	1209	1137	733	1206	1113	1582	1645	1588	1777	2132	1999	1730	1257	1657	1046	1019	1373	1709	1722	1975	1618	2335	2586	1346	1060	1722	1378	1112	1213	1450	238	1320	2539	2521	2478	1030	1545	1589	1258	1315	1114	20	1325	1310
ENSMUSG00000008690_Ncaph2	1264	1252	1726	1291	1121	1299	913	1579	1287	1755	1828	1851	1231	1493	1329	1854	1336	1799	1293	1201	1718	2027	1859	2236	1287	1620	1628	1407	1253	1399	1447	1215	1250	1441	285	1165	1937	1398	1589	1203	1504	1338	1300	1513	1253	17	1270	1427
ENSMUSG00000008730_Hipk1	1698	1606	1955	2190	2038	1612	1705	2751	2416	3651	3944	3308	1522	1951	1572	3085	2073	2653	2791	2178	3204	4247	3573	3972	2031	2476	2179	2919	2133	2421	3099	2679	2820	3858	601	2944	2946	2207	2020	2475	2494	2701	3559	3859	2575	53	3130	2823
ENSMUSG00000008734_Gprc5b	200	212	326	830	794	638	713	1256	1052	1512	1575	1570	213	271	240	1229	915	1056	1260	1037	1560	1988	1660	1842	257	381	447	1945	1610	1858	2951	2813	2685	4023	638	3022	536	416	467	1727	2147	1626	3731	3764	3011	42	3158	3616
ENSMUSG00000008763_Man1a2	3027	2684	3586	4352	3713	3281	2956	4985	3969	5488	6070	5234	2684	3244	2718	5585	3986	4630	4845	3751	5604	6133	4981	5945	3508	4070	4056	5321	3548	4683	4705	3430	4164	4865	776	3737	4872	3736	3466	4369	4371	4120	4917	5239	3528	55	3352	3645
ENSMUSG00000008813_Tppp2	0	0	0	0	0	0	0	0	0	0	0	0	1	0	0	0	0	1	0	0	2	0	0	0	0	0	0	0	0	0	0	1	1	0	0	0	0	0	0	0	0	0	1	0	0	0	0	0
ENSMUSG00000008822_Acyp1	87	62	100	155	126	116	115	146	188	209	152	206	59	100	82	211	156	201	192	165	245	208	194	236	93	99	126	172	160	184	178	176	205	150	30	135	120	119	123	149	194	188	196	222	198	2	136	160
ENSMUSG00000008843_Cldn13	0	0	0	0	0	0	0	0	0	0	0	0	0	0	0	1	0	0	0	0	0	0	0	0	0	0	0	0	0	0	0	0	2	0	0	0	0	0	0	1	0	0	0	0	0	0	0	0
ENSMUSG00000008845_Cd163	14	31	67	39	45	20	31	54	50	63	116	42	16	12	3	70	40	61	59	37	64	38	39	41	69	95	58	127	120	120	97	113	119	91	10	73	153	91	70	139	142	181	89	137	72	0	80	95
ENSMUSG00000008855_Hdac5	1412	1746	2211	1563	1484	1944	1427	2738	2274	3181	2702	2814	1539	2412	1999	2306	1846	2659	2182	2203	3163	3556	3315	3362	1418	1882	1772	3089	2424	2259	3000	2979	2844	3247	711	2664	2714	1459	1683	3071	3015	2239	3785	4339	3087	27	2690	3580
ENSMUSG00000008859_Rala	3171	2727	3906	1875	1638	1609	666	1017	1095	1023	940	1004	2761	3219	2857	2406	1673	1926	1080	951	1336	1435	1215	1368	2338	2591	2913	1496	1099	1539	973	879	859	889	148	782	3010	2663	2683	1258	1391	1316	1105	1048	892	11	751	795
ENSMUSG00000008874_Clec3a	0	0	0	0	1	0	0	0	0	0	0	0	0	0	0	0	1	0	0	0	0	0	0	0	0	0	0	0	0	0	1	0	0	0	0	0	0	0	0	0	0	1	0	0	0	0	0	0
ENSMUSG00000008892_Vdac3	1769	1407	2024	1553	1276	1184	646	1004	951	1028	1019	1092	1512	1715	1467	1966	1278	1552	1024	857	1262	1285	1149	1260	1447	1788	2110	1858	1302	1715	1227	959	1056	1059	159	930	1993	1973	1924	1341	1614	1565	1188	1057	952	11	959	953
ENSMUSG00000008932_Slc1a7	9	11	11	21	11	13	9	7	9	14	13	19	13	21	11	31	20	11	11	7	9	21	8	11	8	13	12	18	11	9	10	9	10	9	1	10	17	10	9	6	7	4	5	12	5	0	12	8
ENSMUSG00000008958_Vps72	323	388	433	208	194	218	144	268	237	312	304	323	338	435	352	303	233	323	222	197	316	298	311	405	310	496	387	318	284	302	267	296	297	304	57	260	536	380	339	249	293	256	288	302	265	3	236	287
ENSMUSG00000008976_Gabpa	599	490	811	699	600	545	341	516	495	575	602	613	591	674	571	836	589	720	580	486	636	817	634	717	566	745	680	779	536	715	579	441	549	568	82	487	817	730	735	605	693	629	713	591	461	12	501	539
ENSMUSG00000008999_Bmp7	63	76	209	69	100	124	68	168	132	199	272	133	122	93	98	156	84	133	78	131	179	87	123	153	133	196	200	148	134	177	156	155	177	221	39	131	432	267	287	151	182	173	153	266	146	2	173	212
ENSMUSG00000009013_Dynll1	2983	2472	3819	3369	2881	2958	1582	2478	2546	2703	2348	2762	2479	3161	3031	4502	2987	3553	2323	2394	3275	2877	3175	3623	1759	2552	2616	2491	2075	2916	2351	1725	1779	1374	249	1316	2757	2587	2501	1969	2560	2060	2047	2081	1663	27	1568	1389
ENSMUSG00000009030_Pdcl	687	543	749	538	460	448	289	513	451	624	611	589	599	603	529	760	517	554	520	429	622	703	615	742	493	694	623	725	532	649	639	478	492	650	102	551	681	668	634	576	588	638	668	664	492	7	482	561
ENSMUSG00000009035_Tmem184b	282	396	552	294	390	500	339	703	529	833	834	721	403	594	469	511	409	614	462	455	675	677	688	786	373	536	518	549	563	544	572	575	583	739	159	608	786	480	506	561	706	554	601	801	593	6	580	792
ENSMUSG00000009070_Rtdr1	5	8	10	5	5	1	5	3	3	1	8	3	6	5	4	10	6	7	6	1	5	8	6	2	1	4	7	8	5	4	4	1	8	2	0	1	4	4	6	3	2	8	3	6	5	0	3	5
ENSMUSG00000009073_Nf2	3019	3069	3843	2115	2065	2128	964	1590	1552	1637	1672	1654	2960	3570	3026	2802	2099	2955	1433	1468	1916	1856	1722	1844	1905	2577	2318	2437	2020	2465	1769	1502	1500	1503	253	1221	3060	2172	2110	2140	2341	2003	1759	1882	1458	12	1340	1246
ENSMUSG00000009075_Cabp7	29	23	45	116	67	59	95	128	133	161	182	251	22	63	54	99	64	60	119	117	202	397	453	331	116	159	165	537	344	713	1273	987	625	665	108	645	195	160	157	279	662	618	698	500	1022	7	1189	524
ENSMUSG00000009076_Zmat5	77	77	126	82	65	74	54	101	97	106	137	111	78	109	92	114	89	93	77	87	126	128	114	139	74	92	113	62	94	95	116	95	97	79	20	89	76	96	85	65	112	80	97	105	92	1	94	80
ENSMUSG00000009079_Ewsr1	3664	3455	5145	3837	3240	3555	2388	4153	3875	4303	4430	4266	3525	4612	3979	5175	3725	4962	3868	3386	4726	5179	4839	5330	2965	4237	3849	3764	3068	3595	3683	3080	3433	3402	601	2969	4641	3583	3368	3319	3573	3277	3870	3839	2928	43	3355	3255
ENSMUSG00000009090_Ap1b1	2106	2257	2906	2689	2703	2777	1999	3193	2917	3508	3351	3268	2016	2892	2280	4081	2861	3942	2810	2657	3797	3842	3485	3933	2994	3508	3653	4082	3651	3706	3791	3476	3762	3555	634	3018	4530	3118	3359	3602	4258	4052	3836	4452	3443	28	3052	3373
ENSMUSG00000009092_Derl3	18	30	30	24	20	29	17	37	37	24	43	36	21	32	27	26	30	29	40	21	27	36	32	47	19	37	19	24	26	34	31	37	34	30	3	23	43	35	20	29	44	41	28	38	43	0	26	21
ENSMUSG00000009093_Gstt4	0	0	1	0	0	0	0	0	0	0	0	0	0	0	0	0	2	0	0	0	0	0	0	0	0	0	0	0	0	0	0	0	0	0	0	0	0	0	0	1	1	0	0	0	0	0	0	0
ENSMUSG00000009097_Tbx1	6	12	15	8	7	8	4	9	8	10	12	6	13	6	6	8	9	7	4	9	10	8	8	12	8	21	9	14	13	17	5	4	6	9	0	5	26	17	15	10	12	6	13	12	6	0	7	21
ENSMUSG00000009108_Gnat2	22	18	27	13	12	10	9	11	10	12	8	7	26	30	14	15	10	16	11	8	16	14	9	15	23	28	28	16	10	13	15	11	13	15	1	14	22	25	13	8	17	18	17	14	13	0	13	11
ENSMUSG00000009112_Bcl2l13	665	750	943	960	820	823	537	1025	771	1037	988	916	672	901	709	1313	829	1098	871	769	1078	1114	1001	1098	729	903	864	1091	868	974	983	795	829	859	122	681	1081	855	825	1035	988	963	944	1041	784	8	705	789
ENSMUSG00000009114_2610028H24Rik	0	1	0	0	0	0	1	2	1	0	1	1	1	1	1	2	0	1	0	0	1	3	0	2	0	0	0	0	0	0	0	0	0	2	0	0	0	0	0	0	4	1	0	1	0	0	0	2
ENSMUSG00000009115_Spatc1l	0	0	1	0	0	3	0	0	1	0	1	1	1	2	0	0	1	0	0	0	0	0	0	0	1	1	0	0	0	0	1	0	0	1	0	0	1	0	0	0	0	1	0	1	0	0	0	0
ENSMUSG00000009145_Dqx1	33	42	38	28	23	18	17	37	24	34	52	40	38	34	21	33	26	21	23	15	35	42	29	37	39	30	32	38	27	30	33	26	35	38	4	29	42	29	22	25	37	29	25	31	36	0	37	28
ENSMUSG00000009185_Ccl8	0	0	0	0	1	0	0	0	0	0	0	0	0	0	0	0	0	0	0	0	0	0	0	1	0	0	0	0	0	0	1	1	0	0	0	0	1	0	0	0	0	0	0	1	0	0	1	0
ENSMUSG00000009207_Lnp	1502	1200	1807	1655	1473	1366	1058	1437	1296	1586	1774	1726	1353	1597	1394	2128	1653	1833	1432	1228	1655	1918	1633	1919	1170	1366	1562	1528	1003	1277	1315	1007	1002	1302	195	1122	1650	1530	1378	1200	1198	1356	1285	1279	951	20	994	1084
ENSMUSG00000009210_2310007L24Rik	1	6	3	0	2	0	1	1	0	0	5	1	2	1	1	2	0	0	0	1	1	0	1	1	1	3	0	0	1	1	0	1	1	0	0	3	1	2	0	2	3	1	10	4	1	0	1	3
ENSMUSG00000009214_Tmem8c	2	3	3	4	7	5	2	2	2	2	2	1	5	1	4	11	5	4	0	1	1	1	4	2	0	1	0	0	2	2	1	1	2	0	0	1	0	4	0	0	3	3	5	2	2	0	0	1
ENSMUSG00000009216_Fam163b	192	231	178	333	304	303	149	244	231	191	400	257	168	259	191	518	266	565	283	222	291	403	206	273	46	87	48	57	45	56	179	69	84	49	10	57	88	50	48	50	88	168	190	40	45	0	87	62
ENSMUSG00000009246_Trpm5	10	16	27	24	14	17	10	15	18	28	12	10	19	17	23	27	13	16	9	9	24	11	12	14	17	30	22	64	50	44	34	44	48	22	2	13	36	37	28	55	69	49	56	55	63	0	13	11
ENSMUSG00000009248_Ascl2	3	4	4	1	1	0	1	1	0	4	1	3	2	1	1	2	2	4	1	1	0	3	3	2	1	2	5	4	1	1	0	0	3	3	1	0	6	1	5	3	2	0	6	2	3	0	1	1
ENSMUSG00000009281_Rarres2	3	9	23	19	16	5	20	13	24	16	21	18	5	8	10	39	17	26	27	21	29	23	19	24	14	32	16	23	28	38	24	36	30	21	4	33	38	21	16	42	31	29	32	35	38	0	22	32
ENSMUSG00000009291_Pttg1ip	472	545	850	696	619	576	469	777	686	767	902	736	588	693	565	1001	671	883	669	625	935	847	747	913	586	825	803	818	734	929	840	804	784	853	124	700	987	829	800	721	876	873	929	1006	844	10	816	795
ENSMUSG00000009292_Trpm2	306	334	503	716	684	710	527	837	725	1037	1100	996	335	505	418	1005	807	899	788	629	916	1111	1041	1162	553	657	783	1994	1563	1684	1687	1590	1751	2011	389	1492	893	663	656	1894	1791	1392	1747	2204	1515	16	1326	1766
ENSMUSG00000009293_Ube2g2	295	319	504	326	284	328	208	369	308	442	455	392	335	482	367	481	351	487	352	346	484	494	474	478	289	368	417	478	453	469	499	380	424	419	74	325	487	390	339	428	490	382	443	530	406	7	448	404
ENSMUSG00000009350_Mpo	16	11	12	10	6	7	7	12	11	6	12	13	11	14	13	11	9	12	4	1	10	7	6	9	9	6	5	8	11	10	14	9	13	13	1	12	18	3	10	12	7	14	5	9	6	0	16	10
ENSMUSG00000009356_Lpo	10	11	18	8	16	7	8	11	5	12	20	17	6	12	11	12	8	13	11	12	15	13	8	15	50	52	55	45	41	43	27	35	22	39	2	28	51	52	52	37	39	37	25	40	37	0	17	28
ENSMUSG00000009376_Met	7210	5910	7696	2889	2985	3004	901	1714	1345	763	659	846	5442	7643	5446	3879	2705	3747	1469	1101	1550	959	1213	1158	52	63	63	19	27	38	37	21	16	11	1	10	120	94	109	21	13	23	29	26	13	1	19	20
ENSMUSG00000009378_Slc16a12	29	45	108	54	63	40	33	57	50	59	90	60	59	36	36	82	41	63	62	50	69	51	57	57	49	82	72	82	81	66	91	83	65	61	16	64	136	94	91	104	85	99	75	118	78	0	82	72
ENSMUSG00000009394_Syn2	3976	3649	5319	8344	8530	8199	5128	9592	8319	9194	8096	8074	4047	4521	5183	10796	8234	10560	7824	6718	10549	9367	9994	9952	3776	4663	5565	8615	7585	9308	9060	6415	5867	4899	847	4165	6184	4774	4720	7501	9452	8864	6414	7461	5765	67	6717	4438
ENSMUSG00000009406_Elk1	529	536	666	608	635	625	627	1082	802	1135	1325	1049	518	697	544	908	683	776	904	799	1062	1086	1069	1165	335	523	486	561	468	571	783	590	664	535	101	506	665	463	402	481	563	535	823	680	488	8	619	486
ENSMUSG00000009418_Nav1	7558	8651	8534	5930	5057	5873	1648	3236	2721	1829	2292	1535	7136	10279	7701	7742	5895	8661	2809	1953	3489	2045	1667	1678	5785	7011	6176	5371	4378	4301	3284	2842	3372	2096	372	1722	9261	5860	5458	5531	5365	6268	3862	3812	2738	18	1988	1970
ENSMUSG00000009470_Tnpo1	3821	3165	4184	2848	2414	1923	1275	2146	1841	2232	2555	2166	3043	3955	2900	3580	2247	2850	2108	1648	2436	2898	2308	2682	2779	3357	3461	3058	2027	2772	2385	1824	2074	2266	313	1983	4024	3591	3129	2269	2541	2803	2719	2268	1824	47	1948	1843
ENSMUSG00000009471_Myod1	0	0	3	1	0	1	0	1	0	3	1	4	3	0	0	1	0	0	1	0	0	1	4	1	2	3	0	0	1	0	1	1	0	1	0	1	3	3	0	0	0	0	0	1	0	0	1	0
ENSMUSG00000009487_Otog	18	9	30	25	28	12	7	19	10	16	19	18	16	29	17	23	25	23	11	8	10	12	10	19	15	16	18	12	18	7	13	8	14	13	2	11	27	18	11	9	11	14	12	10	11	0	14	7
ENSMUSG00000009535_Rnmt	1783	1523	2206	1701	1536	1353	883	1337	1347	1643	1572	1650	1747	1915	1727	2139	1471	1967	1388	1251	1702	2144	1817	1951	1480	1890	1897	1715	1313	1602	1529	1121	1400	1594	261	1303	1910	1786	1684	1372	1555	1544	1481	1439	1216	24	1322	1270
ENSMUSG00000009545_Kcnq1	65	69	74	81	75	89	33	57	58	39	70	45	64	94	60	151	79	114	82	30	65	55	37	53	70	80	82	107	80	80	65	58	61	45	9	47	73	60	63	87	94	107	70	64	39	1	39	44
ENSMUSG00000009549_Srp14	853	676	993	860	652	704	473	732	765	826	788	848	698	800	780	1164	735	948	624	586	951	889	945	1061	586	765	898	710	612	743	771	648	677	553	128	602	861	784	849	595	708	684	649	807	696	7	606	650
ENSMUSG00000009551_6330409D20Rik	32	29	32	21	17	37	14	37	31	30	35	33	12	28	25	34	28	46	18	17	35	28	39	40	48	56	57	59	54	48	42	37	51	47	5	36	69	55	69	49	67	51	47	53	39	0	27	39
ENSMUSG00000009555_Cdk9	591	646	833	711	743	800	623	1119	857	1174	1239	1206	570	773	687	1102	790	1011	991	921	1237	1338	1257	1393	522	758	679	684	524	640	613	596	595	574	87	471	860	679	617	553	682	568	787	695	548	7	617	535
ENSMUSG00000009563_Tor2a	294	304	358	265	263	296	179	373	314	358	364	345	285	358	331	437	305	448	300	312	398	393	356	432	245	339	317	248	205	266	265	231	221	188	40	165	374	252	291	209	269	264	274	270	196	5	227	175
ENSMUSG00000009566_Fpgs	222	272	339	93	110	113	59	98	94	96	112	100	240	315	270	150	93	187	92	74	107	105	104	102	180	250	214	116	105	98	99	95	88	78	14	53	293	184	179	102	106	110	110	98	93	2	69	74
ENSMUSG00000009569_Mkl2	2382	2170	2714	4915	4816	4218	3502	6158	5418	7019	8139	6572	2199	2712	2402	6933	4823	6253	5692	4545	7186	7616	6519	6800	1596	1816	1742	2004	1734	2089	3293	2078	2451	2367	395	2183	2505	1706	1510	1813	2221	2309	3274	2502	1796	37	2805	2097
ENSMUSG00000009575_Cbx5	8784	7212	10301	7575	6453	6151	3936	6530	5383	7637	7776	7028	7756	9600	7847	9565	6209	7570	6455	5048	7115	9357	8118	8239	10346	12021	13189	9980	7460	9788	7584	6017	6811	8305	1162	6692	14702	12503	11405	8157	8791	8840	7918	8035	5976	142	6934	6449
ENSMUSG00000009580_Odam	0	1	0	0	0	0	0	0	0	0	0	0	0	0	0	0	0	0	0	0	0	0	0	0	0	0	0	0	0	0	0	0	0	0	0	0	0	0	0	0	0	0	0	0	0	0	0	0
ENSMUSG00000009585_Apobec3	47	58	78	53	56	55	35	77	64	46	62	42	61	70	62	52	48	60	57	50	81	74	78	68	54	81	57	75	61	69	65	58	57	58	12	54	92	54	58	70	64	73	82	77	62	0	67	63
ENSMUSG00000009588_St6galnac1	0	1	1	3	0	1	1	1	4	3	4	0	0	1	1	1	4	5	1	0	1	3	0	0	1	1	2	0	2	0	0	1	4	0	0	0	0	0	2	0	0	1	0	1	0	0	0	1
ENSMUSG00000009596_Taf7l	34	24	34	23	21	25	6	14	16	22	22	17	25	32	21	24	23	31	30	11	21	39	15	18	16	19	19	15	4	6	11	5	10	2	2	9	13	20	16	10	13	18	5	5	8	0	7	3
ENSMUSG00000009614_Sardh	80	103	197	237	238	256	152	289	220	244	255	224	101	174	139	352	295	383	236	206	334	233	193	206	241	282	300	368	347	362	276	270	239	255	40	211	389	285	290	389	431	398	277	323	232	3	193	222
ENSMUSG00000009621_Vav2	896	985	1436	423	441	457	181	327	275	253	328	230	856	1480	1167	502	455	687	257	216	382	260	296	269	451	710	761	272	285	440	292	237	224	196	46	168	673	603	685	319	425	445	287	262	253	3	189	183
ENSMUSG00000009628_Tex15	274	241	450	79	75	70	23	32	45	29	20	29	237	419	330	111	61	109	50	30	44	37	24	44	476	446	387	585	266	337	251	199	286	179	20	134	572	429	354	365	360	404	291	236	151	0	103	167
ENSMUSG00000009630_Ppp2cb	1487	1205	1764	1358	1246	1206	882	1342	1135	1611	1600	1566	1351	1556	1322	1858	1212	1617	1330	1142	1648	1896	1725	1935	1239	1429	1627	1438	1205	1486	1459	1248	1295	1640	245	1251	1797	1487	1528	1212	1481	1244	1545	1627	1148	17	1233	1291
ENSMUSG00000009633_G0s2	20	12	14	36	24	24	24	38	34	46	47	53	25	25	19	38	31	42	30	38	56	39	42	51	14	40	47	51	44	54	65	64	62	55	14	47	42	45	46	30	66	73	67	58	60	0	53	85
ENSMUSG00000009640_Dmap1	478	490	711	410	367	391	290	425	372	490	455	457	462	603	496	577	419	599	389	306	520	541	564	588	481	679	645	496	396	453	455	394	396	414	87	355	730	613	634	371	485	420	532	475	386	5	395	412
ENSMUSG00000009646_Pla2g12b	0	1	0	0	0	0	0	0	0	0	0	0	0	1	1	0	0	0	1	0	0	0	1	0	0	0	1	0	0	1	1	0	1	0	0	0	0	0	0	0	3	0	4	0	0	0	0	1
ENSMUSG00000009647_Mcu	1181	1259	1605	814	867	745	368	566	459	595	625	498	1242	1511	1158	1064	765	978	488	446	682	625	591	594	769	1064	1058	1510	1213	1338	1024	765	824	957	163	595	1204	928	872	1382	1310	1241	939	1006	669	9	681	708
ENSMUSG00000009654_Oit3	4	5	6	4	1	1	0	1	0	2	3	2	4	4	5	5	3	1	4	2	3	5	2	3	1	5	3	2	5	6	1	1	1	1	1	0	2	5	1	13	6	5	4	5	0	0	0	0
ENSMUSG00000009670_Tex11	5	1	5	2	2	3	1	1	2	3	5	3	3	1	3	1	0	3	0	2	1	3	1	7	3	4	2	3	5	1	0	5	3	2	0	1	1	1	2	3	3	3	1	1	3	0	2	4
ENSMUSG00000009681_Bcr	1688	2145	2586	1678	1816	2081	1354	2702	2047	2968	3115	2542	1829	2709	2204	2388	2087	2875	1930	1801	2863	3058	3117	2926	1754	2341	2218	1696	1403	1512	1469	1312	1340	1779	339	1294	3184	1903	2063	1615	1854	1679	1689	1839	1446	11	1617	1616
ENSMUSG00000009687_Fxyd5	99	104	180	174	224	223	112	207	195	287	288	276	102	186	121	263	231	229	200	186	337	277	246	287	124	189	168	138	139	143	91	88	108	99	14	89	257	144	131	123	128	116	135	133	84	1	104	117
ENSMUSG00000009731_Kcnd1	153	133	143	106	118	115	67	104	85	100	130	113	118	178	150	146	106	170	113	82	126	112	91	109	108	128	134	101	88	103	89	111	89	103	22	107	165	128	126	146	123	140	120	111	95	2	89	109
ENSMUSG00000009733_Tfcp2	507	489	646	466	411	441	278	503	461	570	541	483	469	561	530	611	458	609	403	364	589	500	543	532	577	695	761	638	544	575	539	492	548	526	80	417	867	686	622	479	586	575	521	658	510	9	486	449
ENSMUSG00000009734_Pou6f2	57	41	46	33	40	28	23	26	40	37	44	43	39	32	43	54	45	36	39	22	46	66	46	60	153	149	203	133	86	77	75	78	85	156	13	100	194	127	184	107	127	135	80	146	52	3	100	96
ENSMUSG00000009739_Pou6f1	893	1134	1498	1260	1220	1308	1262	1989	1691	2310	2339	1944	1072	1536	1139	1985	1501	2278	1743	1723	2216	2201	1914	2223	655	869	880	575	512	574	673	599	577	629	109	487	1128	758	837	423	643	703	662	654	505	11	635	651
ENSMUSG00000009741_Ubp1	1424	1262	1792	1211	1229	1187	876	1626	1447	1650	1768	1618	1422	1632	1428	1756	1295	1624	1453	1323	1847	2045	1948	2080	1065	1495	1441	1248	998	1247	1217	1064	1151	1214	184	1017	1765	1360	1253	1100	1249	1313	1331	1394	1069	11	1113	1034
ENSMUSG00000009772_Nuak2	35	55	59	31	8	27	12	12	15	24	21	11	29	51	37	28	13	13	18	10	24	22	15	13	45	71	72	17	22	29	26	14	18	25	2	15	77	90	88	14	28	22	21	16	20	0	15	10
ENSMUSG00000009828_Ick	1380	1413	1550	775	661	651	354	512	601	518	522	517	1298	1649	1298	945	672	706	560	442	832	745	554	676	1382	1629	1532	2196	1557	1803	2035	1705	2240	1469	242	1084	1746	1411	1333	1895	1819	1819	2298	2593	2154	20	1023	1254
ENSMUSG00000009863_Sdhb	1412	1233	1847	1643	1427	1467	996	1558	1599	1693	1570	1784	1301	1509	1382	2311	1704	2304	1367	1372	1936	1712	1798	2131	1254	1562	1881	1948	1683	1898	1451	1391	1246	1244	240	1133	1815	1586	1752	1570	1978	1848	1293	1575	1394	9	1169	1315
ENSMUSG00000009876_Cox4i2	6	6	17	15	8	15	7	16	13	12	24	11	6	5	6	13	18	21	9	11	12	13	12	20	9	12	11	16	16	12	15	23	15	25	1	17	12	5	12	2	14	13	15	32	20	0	18	25
ENSMUSG00000009894_Snap47	3803	3809	5351	4835	4815	4916	3510	5636	5218	6029	5466	5663	3608	4856	4174	7364	5053	7010	4674	4797	6627	6135	6375	6804	4395	5415	6286	5807	5156	5559	5535	4770	4694	4983	986	4143	6640	4940	5520	5095	5931	5442	5085	5933	4681	56	4330	4705
ENSMUSG00000009900_Wnt3a	0	0	0	1	0	1	0	1	0	0	1	0	0	1	0	2	0	0	0	0	0	1	1	0	0	0	0	0	0	0	1	0	0	0	0	0	1	0	0	0	1	0	0	0	0	0	0	0
ENSMUSG00000009905_Kdsr	702	562	743	691	718	526	448	626	677	785	806	740	615	743	618	882	654	875	755	556	839	1006	795	870	455	551	562	594	538	574	681	619	693	682	100	634	691	518	538	484	617	635	823	721	543	13	582	647
ENSMUSG00000009907_Vps4b	896	857	1147	904	921	778	637	1007	913	1166	1190	1288	801	987	847	1181	882	1113	950	783	1164	1471	1212	1470	721	881	853	969	765	935	994	811	934	996	150	972	1078	849	775	806	958	961	1020	1037	883	9	928	853
ENSMUSG00000009927_Rps25	1685	1159	1708	1152	985	886	558	936	853	1152	1200	1268	1200	1443	1478	1531	982	1407	759	807	1109	1186	1133	1551	919	1423	1489	1092	932	1292	849	694	796	851	140	931	1436	1497	1395	874	1130	1065	690	890	748	15	912	965
ENSMUSG00000009941_Nxf2	7	4	3	3	0	2	0	2	0	0	1	3	1	5	6	2	0	2	1	2	2	3	0	2	3	3	3	0	0	0	0	0	1	0	1	3	1	2	1	3	0	0	4	0	0	0	1	3
ENSMUSG00000009995_Taz	599	614	954	673	719	712	526	942	781	940	1106	940	707	838	690	908	732	844	779	670	994	1074	1070	1070	608	869	841	895	704	914	892	802	794	826	151	780	1081	783	737	750	909	918	844	967	814	11	853	826
ENSMUSG00000010021_Kif19a	11	20	37	196	136	156	68	89	147	73	64	63	16	47	40	207	130	149	120	100	156	91	61	62	58	110	134	598	519	504	340	354	424	64	9	67	150	109	106	577	618	535	427	508	407	1	63	74
ENSMUSG00000010025_Aldh3a2	671	555	832	941	809	756	493	718	726	919	853	915	528	667	619	1188	792	945	748	627	969	1218	992	1098	852	1012	1040	1204	993	1227	1269	1028	1013	1043	163	958	1222	917	916	989	1121	1058	1171	1366	996	16	917	1024
ENSMUSG00000010044_Zmynd10	23	25	34	30	23	38	21	43	27	50	56	43	41	21	32	24	21	35	33	29	50	45	67	61	25	24	20	9	5	7	10	2	9	8	1	9	34	25	23	4	10	7	22	8	2	0	13	11
ENSMUSG00000010045_Tmem115	413	416	629	482	431	503	314	546	471	606	581	543	392	557	472	624	498	801	478	452	626	670	674	686	450	570	620	569	488	512	521	476	473	482	92	406	686	497	595	488	585	457	555	557	498	6	382	453
ENSMUSG00000010047_Hyal2	204	241	328	123	118	118	65	125	104	118	106	100	205	259	237	203	104	160	86	98	160	149	120	162	251	324	330	166	159	165	139	98	108	122	31	95	365	267	329	149	192	148	155	170	139	0	123	149
ENSMUSG00000010048_Ifrd2	85	96	140	88	91	107	64	130	95	124	141	138	92	126	73	130	93	153	107	110	143	135	155	154	102	150	144	117	132	132	108	90	83	111	23	93	152	118	109	118	139	114	120	153	94	0	108	114
ENSMUSG00000010051_Hyal1	22	23	49	27	39	39	32	50	45	66	65	41	30	40	28	53	32	29	53	37	61	63	76	66	43	58	42	46	43	53	53	60	45	82	13	54	66	49	49	34	58	37	92	97	63	1	75	63
ENSMUSG00000010054_Tusc2	687	631	970	799	802	778	633	958	907	1191	1099	1196	688	841	723	1207	906	1122	842	821	1158	1163	1176	1431	661	921	985	880	698	894	807	661	692	786	148	690	1102	847	896	731	862	724	807	962	654	3	725	781
ENSMUSG00000010057_Nprl2	435	459	640	468	405	434	335	552	437	561	492	578	464	505	468	653	417	586	471	422	547	607	643	681	345	480	521	438	378	429	445	335	397	397	69	353	569	444	468	391	430	391	475	486	391	8	387	380
ENSMUSG00000010064_Slc38a3	534	566	944	813	673	737	393	781	535	759	1014	719	563	819	673	1243	840	1120	636	574	978	873	650	808	681	901	935	1419	1135	1379	820	693	695	699	126	680	1213	898	979	1201	1413	1248	933	1061	968	6	564	776
ENSMUSG00000010066_Cacna2d2	497	528	614	455	408	518	314	465	434	436	426	411	471	657	547	707	539	608	431	412	531	491	430	524	1613	1995	2367	1187	962	1312	793	946	857	861	138	757	2586	2272	2325	934	1311	1585	911	1075	950	7	674	650
ENSMUSG00000010067_Rassf1	172	150	188	93	109	101	86	118	140	180	172	168	149	189	136	137	103	125	150	112	155	177	190	235	156	181	202	113	114	124	140	119	111	115	25	122	241	194	143	117	142	102	159	141	97	1	124	106
ENSMUSG00000010080_Epn3	23	43	48	13	12	17	9	7	10	12	12	18	35	66	31	28	19	17	18	7	17	15	14	18	60	65	83	602	504	453	626	517	641	706	191	500	85	45	91	692	539	371	710	742	436	1	353	627
ENSMUSG00000010086_Rnf112	1988	2043	3221	5023	4389	5640	4723	7318	6451	7491	6972	7061	2286	2991	2439	7276	5734	6914	7099	6100	8506	9304	7886	8446	2043	2941	3010	4908	4076	4579	8090	6215	6543	6368	1214	4903	3785	2380	2315	4538	5216	3857	8600	8453	5759	64	6554	6111
ENSMUSG00000010095_Slc3a2	1325	1382	1999	1553	1613	1547	975	1683	1569	1754	1662	1506	1421	1661	1565	2306	1529	2316	1343	1385	2105	1886	1893	1931	1129	1730	1664	1936	1756	1935	1664	1435	1387	1338	246	1115	2031	1544	1618	1836	2017	1747	1577	1810	1353	11	1210	1298
ENSMUSG00000010097_Nxf1	1133	1036	1515	1074	989	915	624	1078	897	1312	1311	1308	1095	1309	1126	1504	1047	1213	954	902	1285	1546	1409	1537	877	1230	1273	1045	856	1172	1123	883	1005	1118	174	918	1419	1224	1089	1009	1110	1015	1224	1226	943	16	1101	1045
ENSMUSG00000010110_Stx5a	870	880	1253	969	931	917	692	1017	1017	1166	1228	1175	925	1088	882	1372	961	1294	1019	909	1325	1460	1258	1407	879	1095	1248	1181	966	1120	1132	957	1058	1084	156	884	1387	1033	1018	1021	1118	1048	1277	1305	936	10	950	989
ENSMUSG00000010122_Slc47a1	0	2	58	30	40	32	12	42	137	116	175	128	3	1	0	139	19	42	57	123	172	106	46	129	1	2	3	3	5	0	6	0	5	1	2	1	5	69	75	4	2	1	0	10	3	0	8	2
ENSMUSG00000010136_Pifo	11	22	14	12	6	10	4	8	14	7	10	4	11	10	13	11	11	14	8	4	11	8	8	6	8	2	5	0	2	2	2	0	3	2	0	1	9	5	8	0	1	6	2	1	2	0	1	0
ENSMUSG00000010142_Tnfrsf13b	7	15	15	50	26	30	14	16	13	28	20	15	8	6	8	27	26	28	28	18	21	10	16	15	17	13	24	23	22	31	16	20	23	18	0	9	26	20	30	25	28	31	27	18	9	0	12	20
ENSMUSG00000010154_Spire2	318	385	487	199	218	256	157	284	252	277	272	277	361	484	401	306	200	410	192	233	358	336	343	367	449	649	593	398	355	355	286	281	252	277	65	217	688	464	476	316	414	362	325	347	284	7	279	292
ENSMUSG00000010175_Prox1	288	247	334	197	190	161	112	212	180	214	273	200	262	308	219	272	178	227	230	144	276	285	226	284	832	2012	731	2115	1429	1676	3085	1897	3029	2125	370	1837	1039	790	726	2038	2021	1961	3977	2354	1732	29	2033	2168
ENSMUSG00000010205_Raver1	250	330	392	198	220	290	168	327	265	319	375	278	308	384	355	380	287	413	232	268	415	324	346	363	282	392	351	250	277	298	289	287	311	304	53	215	525	251	315	374	411	333	381	345	273	4	290	287
ENSMUSG00000010277_2610507B11Rik	3743	3684	5475	7449	6275	6203	4572	7737	6386	7739	7698	6791	3698	5216	4183	10690	6848	8436	7389	5877	8748	8676	7576	8061	5159	6007	6445	10943	8596	10700	9316	7515	7941	8272	1357	6623	7874	6013	5799	10066	10081	9306	9563	9757	7478	102	6624	6707
ENSMUSG00000010290_AI597479	652	603	795	644	579	476	349	599	533	738	707	689	598	665	625	822	558	681	571	478	673	882	737	943	635	794	833	763	562	677	722	626	582	763	113	712	897	832	769	569	634	698	733	725	632	10	667	618
ENSMUSG00000010307_Tmem86a	67	75	102	99	122	136	88	155	143	149	165	151	72	79	68	188	123	184	126	126	201	143	126	166	87	130	110	199	147	136	158	120	148	114	18	92	158	121	117	152	166	130	141	167	133	1	98	135
ENSMUSG00000010311_Optc	19	38	33	4	15	10	4	6	5	8	9	5	23	30	32	7	5	3	5	4	10	8	6	7	30	32	39	15	17	9	6	10	7	2	0	7	35	42	45	10	16	12	4	8	8	0	5	7
ENSMUSG00000010342_Tex14	9	6	16	12	7	12	4	8	2	9	7	11	9	15	12	21	5	7	6	6	7	4	5	3	28	30	31	26	18	21	14	15	15	14	7	23	26	22	26	32	39	29	17	10	10	0	24	21
ENSMUSG00000010358_Ifi35	14	26	26	33	24	22	24	31	33	35	49	32	27	29	20	32	18	28	45	29	53	36	37	51	19	38	32	22	14	29	46	40	35	30	5	17	58	22	18	31	31	24	40	35	51	1	45	43
ENSMUSG00000010362_Rdm1	17	20	22	19	22	16	18	37	28	52	61	61	21	16	26	28	23	23	30	27	31	69	67	55	24	37	49	40	22	29	36	44	36	73	11	58	56	51	40	31	44	31	35	45	37	0	53	86
ENSMUSG00000010376_Nedd8	1030	816	1293	928	876	836	507	769	820	822	742	912	913	1058	994	1426	957	1253	781	745	1020	895	959	1276	729	1087	1078	942	929	1055	754	747	794	652	99	656	1143	931	1059	816	1058	949	740	835	781	11	598	759
ENSMUSG00000010392_Gosr1	723	674	911	926	797	751	530	873	803	944	943	872	671	838	760	1198	791	1035	860	628	1012	1213	1005	1145	830	950	1058	1145	903	1068	1086	896	1018	1085	156	919	1162	930	1046	948	1040	1048	1121	1087	869	13	884	945
ENSMUSG00000010406_Mrpl52	215	197	298	135	142	145	82	129	146	152	178	151	203	238	259	181	128	189	114	139	159	164	173	200	226	334	327	138	169	160	125	120	113	116	34	146	342	303	345	119	160	184	116	127	128	4	137	155
ENSMUSG00000010435_Spaca7	0	0	1	0	1	0	0	0	0	0	0	0	0	0	0	0	0	0	0	0	0	0	0	0	0	0	0	0	0	0	0	0	0	0	0	0	0	1	0	0	2	0	0	0	0	0	0	0
ENSMUSG00000010453_Kansl3	1030	996	1492	1090	1093	1205	681	1222	1018	1352	1409	1267	1091	1357	1151	1586	1063	1438	1080	1018	1437	1607	1365	1503	1144	1564	1467	1574	1403	1590	1422	1386	1389	1555	306	1264	1927	1282	1398	1635	1802	1564	1696	1766	1369	19	1279	1422
ENSMUSG00000010461_Eya4	144	94	141	178	122	127	85	115	103	124	158	122	105	147	138	233	146	153	143	89	163	171	91	147	13	50	32	34	36	44	58	24	48	34	4	38	37	38	35	36	28	37	49	48	34	0	33	21
ENSMUSG00000010476_Ebf3	31	18	27	7	8	8	7	7	9	4	14	15	18	20	19	11	4	6	12	5	10	9	9	16	188	276	282	96	67	54	48	73	52	27	4	55	251	693	664	55	70	144	108	115	129	2	74	137
ENSMUSG00000010492_Gm16119	68	92	99	70	56	55	61	89	53	98	133	111	76	104	75	77	39	86	101	55	86	136	108	122	95	118	99	116	92	85	100	80	98	119	18	74	152	86	81	92	101	88	134	129	109	1	104	90
ENSMUSG00000010505_Myt1	834	732	898	739	635	624	299	540	491	557	596	477	849	955	766	885	595	766	497	346	545	516	480	540	1049	1339	1273	1428	1005	1215	1266	992	1223	1304	187	1045	1494	1183	1077	1194	1197	1203	1495	1460	927	15	995	1043
ENSMUSG00000010517_Faf1	1445	1177	1763	1039	931	893	532	770	727	930	1048	865	1209	1595	1290	1394	942	1208	750	617	948	1061	913	1058	1425	1521	1694	1353	1022	1285	1012	800	907	1012	193	972	1913	1558	1632	1049	1244	1217	942	1053	799	4	855	876
ENSMUSG00000010529_Gm266	23	25	32	24	28	43	25	36	24	31	39	33	15	29	23	34	35	26	31	28	19	27	22	25	39	47	52	37	33	48	31	32	40	43	8	34	56	55	70	43	42	42	45	50	24	3	38	53
ENSMUSG00000010538_Tsacc	16	20	18	13	17	11	12	18	20	20	32	21	26	23	22	27	18	25	20	23	21	22	20	21	18	13	18	10	20	17	16	21	23	10	6	14	33	20	19	15	18	15	23	21	16	0	8	12
ENSMUSG00000010554_Mettl16	755	641	893	729	578	658	377	741	515	833	819	763	694	921	682	968	693	675	609	465	688	994	867	936	840	1028	1125	1121	671	1161	801	788	674	1035	139	787	1255	1085	1047	880	1030	871	915	885	700	15	877	856
ENSMUSG00000010592_Dazl	33	22	31	87	50	50	38	58	60	53	68	87	32	41	32	78	60	72	74	70	84	120	103	124	11	17	28	15	11	20	24	12	15	5	0	20	19	21	18	3	15	12	24	14	19	0	25	9
ENSMUSG00000010601_Apol7a	11	10	19	19	14	11	6	13	10	9	9	17	4	13	12	19	21	26	9	5	17	6	7	10	2	3	1	3	5	1	0	2	3	1	1	4	7	1	2	8	7	7	1	2	2	0	3	2
ENSMUSG00000010607_Pigyl	109	73	173	119	117	117	94	110	143	159	147	156	95	104	107	178	111	165	104	123	147	176	157	205	94	142	159	134	143	154	165	144	142	112	23	122	173	132	150	111	182	121	125	163	143	2	119	173
ENSMUSG00000010608_Rbm25	4163	3124	5144	4012	3189	3180	2023	3295	3170	3411	3831	3707	3697	4342	3737	4821	3407	3610	3209	2768	4117	4710	3952	4490	3403	3972	4010	3947	2628	3627	3173	2673	3338	3268	506	2909	4607	4006	3318	3261	3287	3399	3781	3447	2715	49	2772	2673
ENSMUSG00000010609_Psen2	204	257	332	217	208	248	164	291	238	290	266	286	228	296	289	330	275	324	232	225	355	298	280	299	295	322	355	318	281	286	311	269	264	283	52	252	458	320	333	253	366	307	284	361	243	4	223	251
ENSMUSG00000010651_Acaa1b	6	15	7	4	6	10	3	4	4	3	1	4	12	7	12	12	5	10	3	2	1	7	6	2	11	16	16	4	4	4	2	6	3	6	1	2	13	14	13	4	8	6	8	5	1	0	3	2
ENSMUSG00000010660_Plcd1	211	235	325	104	130	129	102	188	151	233	238	211	213	315	220	162	131	171	115	114	181	215	219	271	133	212	147	81	103	112	103	93	103	87	16	101	256	161	169	110	114	133	90	98	106	1	87	115
ENSMUSG00000010663_Fads1	1924	2249	3215	2091	2313	2429	1750	2923	2432	3315	3188	2891	2211	2970	2434	2870	2550	3351	2242	2155	3191	3000	3176	3492	2603	4023	4040	3099	3005	3728	3557	2999	3164	3625	616	2971	4748	3700	3901	2951	3867	3640	3656	4144	2906	52	3227	3363
ENSMUSG00000010721_Lmbr1	1254	1049	1454	1042	979	926	552	857	838	911	944	894	1108	1382	1106	1351	949	1243	807	664	1087	1003	959	1080	1109	1295	1556	1393	1057	1370	1002	766	942	941	160	780	1694	1316	1378	1057	1295	1260	1007	1041	836	15	781	795
ENSMUSG00000010751_Tnfrsf22	14	12	17	8	2	7	4	5	1	8	5	4	17	14	10	10	8	10	5	6	4	8	6	5	16	19	13	23	8	11	16	8	14	13	0	13	18	13	17	24	14	9	18	21	12	0	14	13
ENSMUSG00000010755_Cars	1119	1096	1545	841	790	762	476	737	664	841	861	690	1043	1342	1069	1135	783	1100	720	641	871	1033	905	866	803	962	1088	856	702	760	662	606	649	783	121	484	1205	986	937	760	859	839	756	752	630	7	617	533
ENSMUSG00000010760_Phlda2	1	1	0	0	0	0	0	0	0	0	0	0	0	0	2	0	0	0	0	0	0	0	0	0	0	1	0	0	0	0	1	0	0	0	0	0	1	1	0	1	0	0	0	0	0	0	0	0
ENSMUSG00000010796_Asz1	1	0	0	0	0	0	0	0	0	0	0	0	0	0	0	0	0	0	0	0	0	1	0	0	0	0	0	0	0	0	0	0	0	0	0	0	0	0	0	0	0	0	0	1	0	0	0	0
ENSMUSG00000010797_Wnt2	5	7	10	21	18	17	21	17	29	26	39	51	9	8	15	43	24	31	37	23	38	40	56	75	1	7	5	0	5	12	8	5	0	2	0	5	5	2	7	5	23	10	0	4	2	0	6	1
ENSMUSG00000010803_Gabra1	1360	890	1755	7190	5323	4990	5625	7333	6813	10297	9517	9633	1124	1708	1417	9592	6271	6471	7721	6922	9807	11769	9595	11885	2441	2062	2805	4874	2916	4043	5170	4229	4865	7974	1293	7063	3295	2761	3211	3178	4470	4404	6029	6447	5292	121	6030	6890
ENSMUSG00000010825_Grid2ip	22	30	37	9	18	18	11	13	15	30	63	30	15	34	19	23	12	20	14	26	30	31	23	32	79	220	144	837	860	677	878	940	1177	843	176	704	171	101	88	1157	880	716	1099	1511	762	3	596	933
ENSMUSG00000010830_Kdelr3	17	23	34	18	19	23	13	19	19	20	33	14	19	35	18	31	23	30	25	9	25	31	15	14	32	53	29	25	32	41	33	28	21	30	1	20	62	46	35	24	48	23	13	39	23	0	27	21
ENSMUSG00000010841_1700006E09Rik	4	8	6	3	8	5	7	12	6	11	7	17	8	11	3	9	5	4	10	9	10	11	16	22	7	6	4	4	4	3	10	5	1	3	0	6	6	6	2	4	8	5	6	7	3	0	8	5
ENSMUSG00000010911_Apip	149	112	187	195	151	170	91	153	137	146	155	168	152	199	151	252	197	229	150	154	145	185	143	218	127	170	186	216	159	222	185	141	146	145	29	146	215	179	191	195	226	196	188	194	130	0	118	159
ENSMUSG00000010914_Pdhx	1075	945	1320	1440	1300	1224	712	1133	1109	998	994	1063	992	1191	998	1986	1430	1700	1052	901	1457	1195	1040	1286	1093	1223	1377	1750	1371	1668	1314	1006	1210	1038	181	897	1560	1228	1382	1510	1599	1595	1269	1398	1034	11	836	905
ENSMUSG00000010936_Vac14	550	729	819	314	339	374	207	398	336	402	412	376	647	889	689	415	359	531	258	250	416	368	387	427	471	748	656	409	394	430	435	406	391	433	79	359	917	614	666	385	533	439	451	490	424	2	428	434
ENSMUSG00000011008_Mcoln2	0	2	2	1	1	1	0	1	0	0	0	1	1	0	2	1	1	3	1	2	0	0	1	1	2	7	5	0	0	0	0	0	1	0	0	1	3	4	2	3	3	2	1	2	3	0	0	1
ENSMUSG00000011034_Slc5a1	3	0	0	2	2	3	0	2	2	2	1	0	0	2	1	6	2	2	0	0	1	0	0	2	20	24	25	36	21	17	19	15	33	8	5	13	20	14	16	21	39	11	18	41	13	0	14	16
ENSMUSG00000011052_1700049J03Rik	0	1	0	0	1	1	1	1	0	1	1	0	1	2	0	1	2	1	2	2	3	1	1	1	0	0	1	2	1	2	0	2	3	3	0	0	3	1	0	0	4	1	4	4	3	0	0	2
ENSMUSG00000011096_Akt1s1	411	509	641	419	421	567	354	572	466	609	570	492	415	636	548	700	499	767	468	520	693	621	583	621	346	506	481	486	441	431	423	350	377	350	92	234	646	372	432	463	519	369	429	462	364	3	314	383
ENSMUSG00000011114_Tbrg1	537	542	814	645	557	601	436	695	617	809	842	833	536	694	622	926	625	863	569	600	917	798	817	895	687	933	842	645	605	684	620	432	499	455	66	454	1071	833	813	531	689	639	491	597	437	3	498	433
ENSMUSG00000011118_Panx3	2	2	3	0	0	1	0	0	0	1	0	0	3	4	2	0	1	1	1	0	0	0	0	0	2	1	0	0	2	1	1	0	1	0	0	0	2	1	0	0	1	0	1	0	0	0	1	1
ENSMUSG00000011148_Adssl1	13	9	16	45	33	39	77	80	99	129	93	173	9	18	11	55	47	56	93	99	114	188	175	206	60	81	89	81	68	100	200	236	195	225	47	220	56	69	83	59	133	124	274	289	280	4	191	219
ENSMUSG00000011154_1700026D08Rik	10	1	7	3	4	1	0	4	3	5	5	1	8	2	6	3	3	3	2	3	3	3	2	5	1	9	11	4	0	4	2	2	1	5	1	4	8	13	9	3	6	6	4	3	4	0	6	5
ENSMUSG00000011158_Brf1	539	639	807	517	550	544	352	645	559	617	605	603	583	768	599	754	537	718	620	460	730	708	666	689	507	622	601	551	499	576	646	556	593	518	101	450	799	511	454	523	640	605	715	742	567	4	579	521
ENSMUSG00000011171_Vipr2	19	25	60	20	13	25	5	28	15	16	12	12	30	49	51	25	18	25	13	12	27	11	11	12	139	171	159	645	663	596	993	733	984	1293	177	893	183	124	115	859	599	481	1007	1406	643	11	830	1060
ENSMUSG00000011179_Odc1	982	1003	1251	612	549	594	360	539	471	752	714	699	928	1277	881	905	649	850	526	507	716	840	794	887	781	1164	1120	910	739	978	725	557	586	710	126	620	1180	1026	1053	796	964	910	779	695	716	9	602	687
ENSMUSG00000011254_Thg1l	164	158	203	142	147	120	86	149	123	139	141	121	136	171	167	202	135	179	132	127	163	147	160	182	116	169	165	158	111	143	142	87	94	90	16	84	158	163	150	118	128	132	130	133	86	2	118	84
ENSMUSG00000011256_Adam19	805	1061	1030	848	757	802	402	578	502	436	352	459	903	1160	892	1176	884	992	472	443	652	483	412	519	503	706	607	849	671	767	552	497	468	324	51	291	949	569	530	759	808	728	574	606	498	2	264	294
ENSMUSG00000011257_Pabpc4	597	667	832	456	446	520	247	490	393	555	581	461	552	815	690	608	455	647	396	346	579	535	501	580	604	841	807	709	498	681	427	340	400	387	59	291	917	766	737	670	706	583	509	414	341	3	351	354
ENSMUSG00000011263_Exoc3l2	1	8	27	11	6	11	3	5	7	1	1	3	8	17	16	12	11	12	2	5	5	7	6	4	28	18	34	1	6	7	2	1	3	2	0	0	27	25	32	5	13	7	0	5	3	0	0	1
ENSMUSG00000011267_Zfp296	6	10	7	6	5	9	6	9	8	28	22	27	5	11	8	8	3	11	8	7	10	21	32	28	9	9	8	10	6	7	8	7	10	19	5	15	6	8	10	5	12	7	17	7	12	0	10	16
ENSMUSG00000011305_Plin5	39	37	37	26	27	26	15	44	21	25	46	17	27	50	38	30	28	28	27	15	38	22	34	31	66	96	87	26	33	28	22	26	30	20	1	24	105	57	103	23	36	35	21	31	17	0	23	15
ENSMUSG00000011306_Sugp1	491	500	739	560	540	528	348	692	664	606	696	669	469	638	533	760	586	948	510	550	792	737	741	776	469	560	618	586	552	624	555	627	573	600	98	439	762	511	531	505	666	712	722	741	598	5	534	544
ENSMUSG00000011349_Dmrtc2	0	0	3	0	0	1	0	0	0	0	2	0	0	1	0	0	0	0	0	0	0	0	0	1	0	0	0	0	0	2	0	0	0	0	1	0	1	2	0	0	2	0	0	0	2	0	0	0
ENSMUSG00000011350_Gm5893	0	2	1	0	1	0	0	1	1	1	0	0	0	1	0	2	0	2	0	0	0	0	0	1	2	1	0	0	0	0	0	0	0	0	0	0	0	0	0	0	0	0	0	0	0	0	0	1
ENSMUSG00000011382_Dhdh	93	108	127	101	136	108	97	150	187	149	249	224	93	106	117	114	113	110	95	120	194	181	213	258	126	192	197	154	134	129	188	146	199	172	49	184	283	239	181	125	151	135	120	198	142	4	146	201
ENSMUSG00000011427_Zfp790	656	563	786	525	473	443	241	409	332	549	552	502	579	696	594	709	521	611	445	370	576	602	541	592	510	602	594	620	444	542	528	373	416	522	74	457	755	607	564	441	557	512	574	549	448	5	502	423
ENSMUSG00000011463_Cpb1	2	4	6	4	1	1	1	4	2	3	0	1	0	1	2	7	5	4	1	3	1	0	1	6	4	5	5	7	5	4	1	2	2	0	0	4	17	10	15	5	6	0	4	4	1	0	0	1
ENSMUSG00000011486_Slc25a41	3	1	6	4	0	3	0	1	0	1	0	1	2	5	1	0	1	0	3	2	4	3	1	5	2	1	3	1	3	9	4	4	6	6	1	1	5	12	4	1	2	3	0	1	1	0	2	4
ENSMUSG00000011589_Fsd1	584	713	1082	535	579	739	387	651	597	708	608	640	707	1046	883	823	689	1047	515	586	792	688	741	822	1060	1290	1415	919	860	848	596	510	504	546	81	387	1632	1156	1297	771	1025	855	598	710	545	4	446	562
ENSMUSG00000011632_Pinlyp	0	0	2	4	1	1	0	0	0	1	1	1	0	1	3	2	0	0	1	0	0	0	1	0	0	1	0	0	0	0	0	0	1	0	0	0	1	3	1	0	1	2	0	0	0	0	0	0
ENSMUSG00000011658_Fuz	168	219	253	198	284	290	202	361	282	334	344	323	194	242	201	324	236	355	268	244	353	348	349	383	192	267	217	277	230	296	332	287	258	222	56	206	346	217	216	259	297	252	312	356	265	7	320	270
ENSMUSG00000011751_Sptbn4	1129	1628	1775	1983	2190	2831	2112	4057	3275	3982	3879	3542	1453	2347	1738	2917	2884	3962	3002	3147	4198	3833	3993	4133	1193	1724	1654	2513	2133	2291	2446	2545	2496	2402	539	1843	2581	1324	1151	2356	2944	2246	3001	2957	2552	20	2231	2432
ENSMUSG00000011752_Pgam1	868	793	1346	1451	1449	1499	985	1566	1446	1623	1546	1554	868	1158	1066	2097	1538	2029	1183	1417	1941	1652	1747	2078	907	1194	1414	1975	1666	1976	1713	1468	1367	1493	301	1236	1395	1237	1398	1733	2076	1805	1436	1731	1497	4	1268	1438
ENSMUSG00000011831_Evi5	1940	1515	2321	2329	1949	1817	1428	2139	2052	2560	2729	2661	1786	2188	1742	3005	2059	2303	2240	1747	2504	3056	2655	3055	1481	1832	1660	2024	1567	1836	1762	1427	1676	2143	304	1795	2130	1834	1606	1849	1755	1845	2267	2095	1389	34	1559	1744
ENSMUSG00000011832_Evi5l	2029	2301	2933	1753	1705	1890	1155	1865	1766	1853	1804	1797	2095	2942	2429	2440	1872	2488	1669	1575	2224	2188	2052	2075	2419	3078	3048	2440	2139	2282	2130	1952	2161	1697	326	1438	3862	2619	2706	2308	2510	2391	2512	2612	2121	21	1490	1589
ENSMUSG00000011837_Snapc2	296	336	430	241	247	262	211	390	317	381	412	368	292	414	355	367	260	461	237	269	380	335	376	427	295	469	473	224	254	260	246	221	196	229	58	190	561	367	466	202	282	329	209	282	214	0	199	223
ENSMUSG00000011877_Git1	1216	1758	2041	1102	1341	1582	1542	2902	2166	4435	4554	3630	1502	2237	1803	1682	1499	2395	1902	2301	2922	4171	4316	4497	1238	1825	1557	1519	1638	1476	2039	1979	1836	2489	558	1714	2236	1357	1473	1723	1952	1745	2275	2830	2001	9	2246	2320
ENSMUSG00000011884_Gltp	57	57	104	222	129	158	101	115	187	93	109	151	72	77	76	278	165	162	149	119	242	244	163	183	155	209	217	525	466	527	489	540	535	254	49	276	218	197	211	487	650	662	625	743	706	1	234	291
ENSMUSG00000011958_Bnip2	670	580	898	595	526	486	381	612	549	600	631	608	676	724	601	828	517	680	581	503	660	683	640	743	489	683	686	727	494	601	583	465	516	546	110	447	859	662	662	539	616	620	655	642	459	7	486	545
ENSMUSG00000011960_Ccnt1	1540	1406	1815	1616	1411	1281	838	1349	1259	1482	1372	1303	1387	1717	1385	1994	1388	1669	1233	1081	1679	1619	1533	1571	1314	1573	1507	1558	1269	1598	1422	1088	1364	1334	217	1186	1912	1545	1336	1380	1443	1458	1492	1582	1079	25	1180	1107
ENSMUSG00000012017_Scarf2	34	75	95	27	44	53	31	59	49	58	65	49	62	54	49	52	37	84	26	42	66	51	47	63	58	81	85	69	59	67	36	47	41	35	5	26	173	83	81	72	73	61	48	63	47	0	37	44
ENSMUSG00000012042_4930579F01Rik	2	1	1	0	0	0	0	0	0	0	0	0	0	1	1	0	0	2	1	0	0	0	0	1	0	0	0	1	1	1	0	0	1	0	0	0	1	0	0	0	0	1	1	0	0	0	0	0
ENSMUSG00000012076_Brms1l	930	710	1163	1023	791	782	522	888	782	956	995	987	824	986	819	1306	888	1030	868	773	1033	1294	1157	1264	723	917	891	991	672	898	913	800	828	932	155	754	1008	815	831	855	885	810	1010	986	717	10	826	816
ENSMUSG00000012114_Med15	429	528	626	403	457	579	333	657	560	672	840	594	458	653	573	706	557	797	519	473	740	549	639	689	419	570	483	554	519	531	679	660	692	637	118	563	713	406	443	507	686	545	812	844	607	5	554	618
ENSMUSG00000012117_Dhdds	653	718	881	729	773	760	526	883	777	941	957	974	666	825	674	1128	727	1083	729	692	1024	1019	928	1065	576	764	764	892	786	939	877	740	819	869	145	760	956	661	710	781	946	885	950	1027	799	12	733	772
ENSMUSG00000012123_Aim1l	76	88	99	41	40	30	26	39	38	58	79	54	75	103	76	55	35	41	41	35	51	74	54	80	62	86	76	56	48	46	67	43	97	59	13	68	100	87	57	57	46	61	90	77	56	0	46	64
ENSMUSG00000012126_Ubxn11	112	146	127	120	120	123	101	248	210	270	343	258	135	144	124	203	153	200	184	148	215	299	306	289	62	115	86	66	71	87	120	124	115	110	25	118	130	75	69	90	74	64	130	114	95	2	113	123
ENSMUSG00000012187_Mogat1	2	0	5	2	2	1	3	1	4	2	5	6	4	1	1	3	0	3	3	2	6	3	3	2	8	3	5	5	5	7	11	14	11	21	3	31	9	7	8	2	14	6	8	13	16	0	24	18
ENSMUSG00000012211_Tex22	3	14	15	2	9	12	4	11	8	18	18	10	11	23	13	3	4	9	9	9	6	2	7	7	8	29	5	14	12	12	22	15	17	14	3	14	9	10	6	14	16	14	7	14	11	0	12	14
ENSMUSG00000012282_Wnt8a	1	0	1	1	0	0	0	2	0	2	1	1	0	3	0	0	0	1	0	1	1	0	0	1	0	0	3	0	1	2	1	0	0	0	0	0	1	0	0	0	0	0	0	0	2	0	0	2
ENSMUSG00000012296_Tjap1	137	137	211	144	158	186	111	183	152	253	246	200	151	227	137	224	177	226	197	156	288	295	267	314	142	193	193	262	209	284	248	312	290	204	38	190	294	148	164	287	318	228	351	409	358	5	222	238
ENSMUSG00000012350_Ehf	11	8	8	15	10	14	10	12	7	9	10	8	9	18	10	16	14	13	11	3	9	7	5	8	9	8	6	4	7	10	6	12	3	8	1	9	19	5	8	6	9	9	5	13	6	0	11	6
ENSMUSG00000012396_Nanog	23	9	11	11	16	12	9	10	9	13	26	12	14	17	16	13	16	18	16	11	17	12	11	29	8	15	13	13	13	21	20	5	17	13	3	19	22	15	17	15	17	18	23	14	18	0	16	11
ENSMUSG00000012405_Rpl15	2687	2027	3098	1711	1425	1339	717	1109	980	1271	1327	1264	2158	2723	2276	2104	1462	1967	1063	979	1420	1451	1393	1606	1866	2472	2625	1644	1364	1808	1219	919	1059	1085	164	910	2685	2423	2603	1376	1641	1656	1224	1127	968	18	992	1001
ENSMUSG00000012422_Tmem167	2300	1756	2312	2162	1765	1595	910	1407	1358	1325	1369	1370	1869	2110	1720	2605	1675	1972	1626	1208	1693	1959	1443	1680	1814	1960	1965	2466	1492	1869	1506	1212	1434	1163	171	1167	2197	2075	1788	1781	1816	1914	1700	1597	1145	22	971	1005
ENSMUSG00000012428_Steap4	1	3	6	12	10	8	7	15	19	15	20	11	1	3	4	18	5	13	12	10	14	7	8	8	1	4	7	8	9	10	9	7	4	4	0	4	0	5	3	7	11	7	6	10	6	0	8	7
ENSMUSG00000012429_Mplkip	428	375	452	349	281	294	191	306	276	284	382	327	370	425	360	449	301	333	320	225	311	422	326	345	387	434	406	413	286	332	328	276	313	310	31	320	568	426	395	298	303	371	342	390	251	8	269	263
ENSMUSG00000012443_Kif11	199	133	264	115	106	118	31	41	57	28	23	54	145	201	167	156	108	101	44	39	58	40	46	61	185	277	264	166	92	167	87	41	85	36	8	46	292	308	288	140	127	133	65	74	50	0	34	34
ENSMUSG00000012483_Rpa3	76	57	87	80	62	46	38	71	59	89	83	86	55	54	56	94	92	85	63	50	71	102	54	104	56	59	106	92	68	103	70	44	81	84	15	57	73	78	77	70	77	73	52	54	66	1	65	58
ENSMUSG00000012519_Mlkl	2	5	11	5	4	4	2	4	6	7	9	6	4	6	5	16	4	8	5	5	6	4	1	4	3	9	6	20	11	10	13	11	3	11	1	3	8	10	8	15	12	10	9	15	12	0	3	5
ENSMUSG00000012520_Phox2b	0	0	0	0	0	0	0	0	0	0	1	0	0	0	0	0	0	0	0	0	0	0	0	0	0	0	0	0	0	0	0	0	1	0	0	0	0	0	0	0	0	0	0	0	0	0	0	0
ENSMUSG00000012535_Tnpo3	2369	2026	3255	2108	1882	2040	1229	1997	1766	2248	2183	1924	2113	2751	2313	2932	2068	2355	1747	1597	2360	2317	2389	2464	1869	2235	2253	2004	1678	1945	1849	1428	1566	1900	341	1486	2654	2111	1956	1714	1903	1834	1894	1844	1379	34	1615	1484
ENSMUSG00000012609_Ttll5	918	768	1000	957	754	769	502	800	689	1028	1116	994	759	931	759	1190	843	970	844	654	918	1318	1075	1148	696	798	827	1576	1130	1279	1558	1407	1537	1955	355	1610	1022	753	737	1356	1318	1331	1818	1904	1345	29	1408	1547
ENSMUSG00000012640_Zfp715	740	534	849	634	523	457	311	515	437	608	624	614	620	718	625	802	549	672	564	460	634	835	681	662	742	841	908	728	529	689	681	526	481	648	101	531	926	801	780	602	662	714	696	696	515	7	606	548
ENSMUSG00000012705_Retn	10	3	17	9	6	5	2	5	8	10	15	8	2	6	6	6	5	5	5	5	7	5	3	10	12	6	4	6	6	5	2	4	5	6	0	6	13	10	8	3	1	13	5	5	8	0	1	4
ENSMUSG00000012777_Acpt	18	25	27	7	5	16	11	12	11	12	8	9	18	28	21	15	9	12	11	6	8	6	7	13	16	20	14	9	7	7	5	15	15	7	2	7	24	15	21	11	13	6	5	15	5	0	13	7
ENSMUSG00000012819_Cdh23	27	20	22	41	29	37	22	48	33	27	50	40	12	28	21	45	41	52	24	27	38	40	22	43	305	517	1042	88	207	441	132	158	135	192	22	104	492	512	702	138	437	527	130	62	139	0	65	46
ENSMUSG00000012848_Rps5	2682	2446	3541	1481	1506	1529	811	1429	1294	1794	1828	1709	2296	3120	2849	2356	1620	2405	1161	1168	1648	1704	1824	2178	1952	3301	3006	1637	1656	1788	1526	1213	1225	1227	236	1073	3274	2665	2985	1373	2025	1884	1291	1446	1297	17	1357	1420
ENSMUSG00000012889_Podnl1	13	23	14	10	9	12	4	18	7	15	10	7	18	31	17	12	6	14	6	11	12	9	10	9	18	25	21	10	9	10	12	11	11	12	2	7	35	17	16	18	24	10	16	11	14	0	16	5
ENSMUSG00000013033_Lphn1	8023	10294	12289	8823	9410	11393	7274	12234	10084	12533	12080	10424	9108	13229	11066	13556	11531	17148	10071	9461	13612	11803	11509	12614	8694	11975	11581	10655	10157	10013	8910	7862	8789	7279	1501	5650	15614	9325	9657	11525	12037	11044	9611	11159	7569	55	6406	6661
ENSMUSG00000013076_Amotl1	574	665	1051	687	622	740	359	638	601	799	791	688	727	734	596	882	670	711	535	501	789	759	766	798	2677	4256	3404	9945	7910	7821	9415	8191	10108	13066	2377	8673	4292	2903	2430	9831	8444	6414	9911	13241	7234	108	7145	10602
ENSMUSG00000013083_2200002J24Rik	0	0	0	0	0	0	1	0	0	0	0	0	0	0	0	0	0	0	0	0	0	0	0	0	1	0	0	0	0	0	0	0	0	0	0	0	0	1	1	0	0	0	0	0	0	0	0	0
ENSMUSG00000013089_Etv5	471	427	859	1389	1302	1394	1337	2090	2176	2636	2254	2392	432	695	680	2127	1652	1913	1701	2003	2753	2635	2781	3059	532	705	734	806	643	971	861	748	663	1089	154	701	922	632	732	796	977	781	796	995	780	13	683	722
ENSMUSG00000013091_Tmem190	16	21	16	3	5	3	3	5	2	3	7	3	7	25	13	9	4	6	8	3	3	4	6	3	12	9	10	9	10	7	7	7	7	18	1	8	17	13	15	7	9	10	11	10	4	0	15	10
ENSMUSG00000013150_Gfod2	676	794	1018	408	384	430	240	384	302	407	392	369	686	1013	750	594	429	587	327	318	451	439	446	503	775	976	1004	523	492	484	385	340	387	372	81	328	1182	809	790	511	577	472	339	557	351	4	296	410
ENSMUSG00000013155_Enkd1	101	93	176	74	78	92	58	110	67	108	98	106	116	153	135	96	101	114	80	72	100	81	104	127	56	100	102	52	44	51	53	51	51	38	13	33	118	70	68	42	48	41	53	58	38	0	47	48
ENSMUSG00000013158_4933405L10Rik	4	9	7	2	5	8	6	5	6	6	8	9	8	11	10	4	4	10	2	9	9	6	8	8	6	6	8	1	2	5	1	4	4	1	1	6	13	8	5	7	3	3	7	2	4	0	7	3
ENSMUSG00000013160_Atp6v0d1	2496	2460	3406	3073	3067	3225	2137	3246	2993	3314	2941	3137	2422	3070	2645	4670	3326	4416	2725	2949	4061	3500	3506	4034	2285	2821	3048	3039	2881	3258	2934	2252	2392	2242	408	1830	3485	2784	3016	2751	3327	2968	2472	2986	2409	17	2132	2012
ENSMUSG00000013236_Ptprs	10999	12801	16082	9947	9990	11216	7654	13351	10931	13785	13406	12285	11319	16981	14102	14398	10832	16480	11279	10113	14874	14205	13028	13807	10516	14449	13396	11938	10811	11145	11450	9437	9649	8068	1635	6508	17247	11276	11928	11666	12958	11612	11001	12411	8555	78	7921	7783
ENSMUSG00000013275_Slc41a1	515	565	1042	983	908	913	586	1050	1040	1071	1109	929	594	758	597	1467	1007	1418	918	836	1456	1093	1011	1101	585	785	756	1154	1038	1228	1187	1006	961	1096	212	875	1265	813	786	1137	1165	1111	1342	1328	996	12	1015	1073
ENSMUSG00000013338_Fer1l4	5	7	3	3	1	3	1	4	4	5	3	1	2	1	6	3	0	11	2	0	7	2	2	2	1	3	5	1	5	3	3	3	3	5	0	0	5	4	2	0	4	1	1	2	3	0	0	0
ENSMUSG00000013353_4931406B18Rik	20	10	12	16	13	16	5	14	12	10	13	16	17	18	14	16	11	15	13	11	8	8	11	7	13	13	9	5	6	11	8	13	11	13	1	12	10	8	9	5	11	12	7	7	8	0	10	4
ENSMUSG00000013367_Iglon5	180	288	354	209	201	288	164	260	235	167	202	246	207	354	329	305	343	473	190	245	309	257	178	272	336	533	622	436	510	500	276	300	367	249	56	215	675	548	544	452	605	482	410	406	373	2	203	232
ENSMUSG00000013415_Igf2bp1	23	32	33	2	4	2	0	1	1	2	1	1	14	52	15	8	3	6	1	4	2	1	3	1	11	17	21	2	2	1	0	1	2	0	0	0	18	16	9	5	5	2	2	6	2	0	0	0
ENSMUSG00000013418_B4galnt2	1	1	3	1	1	2	2	5	4	6	3	1	1	1	2	5	3	2	0	1	2	3	1	5	1	4	2	4	5	8	6	8	5	4	0	4	2	2	3	8	3	9	3	8	6	0	2	5
ENSMUSG00000013419_Zfp651	1067	1316	1663	1394	1265	1600	1085	1882	1667	1976	1643	1662	1154	1789	1301	2142	1500	2171	1591	1686	2277	2072	1835	1948	1248	1618	1580	1951	1616	1649	1537	1370	1415	1178	236	941	2209	1317	1397	1897	1953	1488	1795	1894	1339	12	1121	1202
ENSMUSG00000013465_Nelfb	663	881	1146	556	608	733	476	892	663	955	1009	883	804	1033	814	836	688	1040	651	604	905	896	1000	1010	781	1246	1233	871	851	1029	1011	919	847	1030	166	778	1490	1011	1009	743	1090	999	943	1094	863	18	764	960
ENSMUSG00000013483_Card14	0	5	6	1	6	5	0	8	8	8	21	7	2	9	3	16	3	11	8	12	15	7	4	9	5	8	15	12	5	5	8	2	9	1	0	3	12	15	17	1	5	5	10	13	2	0	4	0
ENSMUSG00000013495_Tmem175	330	338	475	472	478	475	377	618	585	585	616	592	338	373	364	667	461	643	527	468	700	685	608	682	330	407	413	458	398	410	530	468	447	439	62	409	546	372	432	425	469	453	516	541	429	3	412	410
ENSMUSG00000013523_Bcas1	124	121	185	1193	855	967	489	580	968	613	483	1087	89	186	163	1481	963	807	788	652	1112	1752	1311	1487	814	973	1138	3130	2569	3244	2826	2766	2797	3821	625	3199	1180	976	1237	2870	3264	3075	3469	4030	3426	74	2780	3529
ENSMUSG00000013539_Tango2	645	696	890	831	876	830	590	936	842	1022	1063	989	637	912	700	1204	900	1047	868	786	1161	1037	1048	1235	681	754	927	1050	945	1230	1037	966	1016	1015	179	885	1034	807	732	1026	1200	1116	936	1222	1024	7	906	930
ENSMUSG00000013562_4833413E03Rik	0	2	2	0	0	0	0	1	0	1	0	1	1	0	3	0	3	0	1	1	1	0	2	1	0	1	1	1	0	3	1	0	1	1	0	0	0	1	0	0	1	0	0	0	0	0	0	0
ENSMUSG00000013584_Aldh1a2	5	31	214	35	50	44	34	86	84	130	165	92	70	18	2	90	29	72	54	94	133	36	46	101	73	165	102	37	86	90	70	126	68	122	14	117	434	217	189	46	87	105	139	186	96	2	181	203
ENSMUSG00000013593_Ndufs2	1621	1571	2336	2608	2331	2259	1752	2414	2306	2936	2658	2762	1594	2050	1778	3903	2679	3441	2410	2421	3206	3331	2883	3388	1852	2424	2921	3574	3097	3578	3204	2650	2609	2896	513	2240	2769	2440	2733	2934	3731	3402	3010	3388	2999	42	2363	2629
ENSMUSG00000013611_Snx31	4	4	5	6	3	2	0	4	3	1	1	1	2	4	2	3	4	1	2	2	3	0	0	2	19	15	23	67	69	54	34	51	89	29	8	28	15	22	18	78	77	41	48	82	35	0	21	38
ENSMUSG00000013622_Atraid	587	519	822	672	624	595	430	710	675	717	754	801	540	661	625	901	612	921	609	606	941	757	753	851	584	812	962	758	680	825	776	675	709	638	99	541	976	763	888	582	813	778	722	854	643	6	598	569
ENSMUSG00000013629_Cad	691	937	1022	490	485	586	290	673	418	652	648	495	806	1080	791	729	548	731	469	367	655	486	597	536	682	1009	916	575	515	598	432	408	384	437	79	304	1154	850	843	574	651	576	456	498	407	3	354	386
ENSMUSG00000013643_Lypd8	0	0	0	0	0	0	0	0	0	0	0	0	0	0	0	0	0	0	0	0	0	0	0	0	0	0	0	0	0	1	0	0	0	0	0	0	0	0	0	0	0	1	0	0	0	0	0	0
ENSMUSG00000013646_Sh3bp5l	658	782	1034	987	884	961	552	1059	830	900	857	925	737	964	835	1444	948	1240	863	830	1144	1082	943	1092	792	979	903	1198	1049	1054	1122	1001	976	811	141	654	1281	759	795	1075	1225	1023	1123	1261	952	8	671	852
ENSMUSG00000013653_1810065E05Rik	0	0	0	0	0	0	0	0	0	0	0	0	0	0	0	0	0	0	0	0	0	0	0	0	0	0	0	0	0	0	0	1	0	0	0	0	0	0	1	0	0	0	0	0	0	0	0	0
ENSMUSG00000013662_Atad1	2427	1746	2501	2602	2146	1924	1301	1950	1881	2023	1970	2230	1965	2115	2035	3408	2343	2720	2006	1761	2483	2541	2211	2702	1715	2017	2249	2480	1641	2265	1972	1673	1719	1821	254	1591	2188	2142	2086	1950	2064	2036	1973	1873	1607	28	1507	1555
ENSMUSG00000013663_Pten	7359	6153	8282	8409	7146	6453	4613	7163	6990	7481	7522	7470	6624	7484	6301	10628	7420	9287	7243	5730	8732	9391	7742	9257	5553	6056	6484	6870	4548	5734	5156	3966	4589	4521	664	3984	7851	6186	5642	5529	5600	5972	5651	5316	3816	67	3849	3869
ENSMUSG00000013668_4933402N03Rik	0	0	0	0	0	0	0	0	0	0	0	1	0	0	0	0	0	0	0	1	0	0	0	0	0	0	0	0	0	0	0	0	0	0	0	0	0	0	0	0	0	0	0	0	0	0	0	0
ENSMUSG00000013698_Pea15a	4890	4482	6176	5503	5650	5535	3092	6605	5444	6861	6818	5846	4425	5180	4835	7621	5031	6837	5420	4383	7334	7059	7298	7500	5165	5990	6863	5696	4825	6054	5266	5029	4839	5761	892	5185	7630	6237	6777	4891	5760	5339	5883	6320	5617	100	5452	5736
ENSMUSG00000013701_Timm23	332	301	433	369	295	278	216	328	316	388	409	362	263	393	346	493	329	469	335	312	432	390	362	455	288	411	458	548	432	510	426	345	365	417	81	319	478	380	417	439	536	486	412	412	323	7	319	318
ENSMUSG00000013707_Tnfaip8l2	12	11	19	31	23	31	23	35	29	36	34	33	13	15	18	44	32	54	30	23	42	38	40	43	16	40	24	27	40	23	35	17	26	24	6	11	38	31	21	23	22	26	35	28	25	0	19	26
ENSMUSG00000013736_Trnt1	845	632	925	919	778	696	428	663	646	748	712	812	669	730	663	1199	797	917	693	542	854	1018	833	972	658	777	848	1111	728	1039	902	681	787	791	124	719	778	792	817	896	909	965	858	914	697	13	630	683
ENSMUSG00000013766_Ly6g6e	4	0	7	3	2	4	4	1	5	2	6	10	0	8	7	3	5	5	2	2	3	9	12	12	5	3	2	5	2	2	2	3	0	5	1	3	0	2	4	0	1	4	3	4	2	0	2	6
ENSMUSG00000013787_Ehmt2	2848	3458	4472	2226	2385	2845	1993	3723	2897	3774	3586	3256	3146	4446	3570	3580	2635	3855	2967	2802	3931	4030	3951	3736	3528	4512	3998	2871	2682	2530	2465	2240	2413	2234	422	1834	5812	3406	3769	2664	2939	2409	2789	3009	2218	34	2208	2278
ENSMUSG00000013822_Elof1	351	344	485	388	358	382	264	401	389	425	405	461	328	439	404	557	350	539	309	375	469	502	459	560	322	469	536	395	368	446	378	320	339	319	60	270	545	457	529	348	454	382	316	450	320	2	317	411
ENSMUSG00000013833_Med16	561	682	834	472	558	668	447	801	657	876	907	728	535	864	751	728	568	852	640	666	937	807	811	821	758	923	822	668	594	559	573	491	504	475	116	382	1185	613	746	610	666	605	583	645	465	2	452	479
ENSMUSG00000013846_St3gal1	555	538	628	305	321	349	112	249	181	182	179	170	459	702	541	445	311	425	221	135	221	235	230	181	137	216	185	282	241	252	151	114	129	141	18	120	247	183	153	376	250	268	175	138	126	0	107	121
ENSMUSG00000013858_Tmem259	832	945	1369	1010	1089	1333	811	1485	1255	1479	1202	1209	887	1317	1134	1635	1177	1937	1197	1196	1612	1466	1385	1487	950	1363	1216	1462	1296	1162	1138	1021	1086	868	214	731	1633	987	1050	1277	1410	1097	1315	1457	1071	8	843	1007
ENSMUSG00000013878_Rnf170	525	461	631	586	590	524	464	705	712	823	865	862	474	562	483	749	586	668	657	559	912	912	881	1016	489	655	706	752	560	701	836	670	784	777	131	758	704	669	581	603	670	732	770	744	651	12	692	719
ENSMUSG00000013921_Clip3	1178	1731	1698	1246	1434	1589	1020	1862	1592	1663	2458	1756	1319	2167	1774	1797	1469	2527	1302	1282	2083	1903	1723	2024	1241	1652	1612	1927	2148	1820	2446	2260	2544	1890	364	1816	2234	1375	1478	2300	2547	2492	2707	3198	2295	14	1785	2017
ENSMUSG00000013928_Thap8	0	2	4	0	0	1	2	0	1	1	1	0	3	0	4	0	2	2	1	0	3	1	1	1	0	3	2	1	0	0	3	0	0	0	1	0	2	2	2	2	1	1	0	2	1	0	0	1
ENSMUSG00000013936_Myl2	1	0	3	3	2	3	2	2	1	3	3	3	0	5	1	6	3	4	2	3	4	3	1	4	14	15	16	27	29	19	28	18	22	18	8	25	11	9	11	26	17	16	37	25	18	0	16	19
ENSMUSG00000013973_Dedd	149	177	210	173	160	148	93	208	140	217	214	191	144	207	149	229	143	225	168	118	198	187	189	203	150	200	182	160	152	198	180	155	183	206	28	144	225	197	159	154	151	161	193	212	161	3	148	169
ENSMUSG00000013974_1810033B17Rik	10	9	4	7	7	9	8	11	8	5	5	8	10	11	10	13	9	6	12	4	10	14	9	7	9	13	7	9	6	7	8	8	15	16	1	3	14	13	19	11	13	8	12	6	5	0	6	6
ENSMUSG00000013997_Nit1	384	350	480	501	444	442	302	500	465	596	618	509	330	464	377	682	444	574	523	437	643	655	622	701	340	486	492	486	409	521	492	417	455	460	82	390	591	464	497	377	526	446	538	570	441	10	399	383
ENSMUSG00000014030_Pax5	11	7	7	7	6	8	0	4	13	7	12	10	8	7	7	6	11	4	14	4	3	6	6	9	5	8	13	6	3	7	2	5	8	6	1	7	19	100	97	3	5	8	6	4	5	0	7	6
ENSMUSG00000014039_Prdm15	653	677	867	596	528	519	361	627	478	664	704	618	662	873	588	894	572	727	623	498	719	847	750	825	463	585	519	443	425	517	531	406	429	514	75	401	648	496	449	488	512	470	517	577	426	9	472	458
ENSMUSG00000014074_Rnf168	930	859	1223	888	856	828	554	822	691	950	913	901	871	1159	986	1176	864	1017	799	670	1038	1105	1088	1049	708	848	896	820	657	820	812	614	709	747	120	656	1067	883	822	728	830	746	805	831	651	17	660	658
ENSMUSG00000014075_Tctex1d2	161	122	145	156	145	98	84	128	124	127	196	135	128	164	139	195	125	152	123	93	158	124	145	170	103	168	175	147	81	156	136	112	113	122	20	128	154	156	153	93	127	128	126	100	104	1	127	115
ENSMUSG00000014077_Chp1	1056	915	1451	1868	1685	1515	1235	1855	1711	2273	2156	2203	861	1220	959	2485	1597	2035	1806	1604	2345	2804	2493	2684	815	851	952	1787	1409	1711	2120	1765	1666	2103	337	1621	1221	931	936	1537	1724	1556	1875	2210	1682	41	1755	1693
ENSMUSG00000014158_Trpv4	10	8	12	10	3	6	7	10	10	15	21	16	8	9	19	14	16	12	8	9	16	8	8	13	24	42	26	21	32	12	19	19	24	25	2	15	45	28	47	27	25	19	9	21	19	0	19	27
ENSMUSG00000014164_Klhl3	404	502	509	493	460	462	303	617	514	522	647	543	379	553	481	603	476	607	500	362	659	656	599	587	320	437	336	524	455	432	560	432	401	408	69	305	510	310	322	518	528	476	544	488	333	3	404	351
ENSMUSG00000014177_Tvp23b	254	182	314	339	247	245	205	284	256	382	401	331	210	259	243	391	303	305	302	271	398	455	410	428	240	326	375	321	257	397	312	278	266	337	54	285	413	333	386	289	329	289	368	352	285	4	311	318
ENSMUSG00000014195_Dnajc7	1847	1658	2397	1886	1683	1596	1093	1754	1714	1910	1991	1827	1801	2085	1790	2542	1723	2149	1689	1494	2283	2089	1987	2366	1586	1922	2110	1660	1447	1933	1537	1400	1442	1491	235	1385	2360	1989	1926	1505	1883	1669	1703	1607	1598	31	1362	1273
ENSMUSG00000014198_Zfp385c	22	25	21	21	17	17	12	8	25	31	36	15	23	35	27	21	16	19	27	16	20	23	26	13	44	37	36	23	23	36	31	29	39	56	10	42	53	27	38	29	25	31	41	50	45	0	22	37
ENSMUSG00000014226_Cacybp	1599	1058	1626	1131	913	892	554	785	864	922	839	981	1163	1337	1285	1450	873	1128	794	789	1041	1216	1061	1242	1248	1477	1712	1038	704	1005	751	605	603	772	106	750	1563	1625	1706	754	907	1011	786	760	730	26	702	711
ENSMUSG00000014232_Cluap1	449	386	596	447	371	374	242	410	361	407	454	453	411	511	461	644	399	494	361	377	463	500	455	473	258	407	423	324	236	332	302	233	277	282	49	248	410	337	392	293	317	317	385	298	256	4	291	249
ENSMUSG00000014243_Zswim7	48	33	67	89	82	67	59	68	98	81	97	93	34	55	42	145	85	122	67	85	113	101	105	95	73	109	110	152	162	169	113	103	131	63	22	76	125	104	111	125	163	156	118	120	118	1	72	72
ENSMUSG00000014245_Pigl	104	114	140	126	111	110	68	119	104	112	152	142	121	161	118	163	147	141	102	83	142	154	126	145	153	181	167	198	133	166	183	154	177	181	33	151	206	153	141	171	142	158	171	205	154	0	135	146
ENSMUSG00000014294_Ndufa2	429	344	586	588	546	546	396	697	666	640	642	669	349	450	509	899	613	878	573	599	805	594	656	835	374	678	624	764	696	746	676	652	674	473	94	512	673	567	690	552	860	765	484	672	620	4	458	626
ENSMUSG00000014301_Pam16	107	119	156	111	100	92	85	111	133	137	151	133	115	154	114	180	124	121	99	95	140	145	158	157	104	155	184	148	108	187	129	125	130	120	19	96	187	136	165	126	158	158	146	136	119	1	115	134
ENSMUSG00000014303_Glis2	206	248	329	133	153	152	117	195	169	195	258	171	184	380	210	246	180	198	152	125	200	183	157	188	204	351	306	237	249	242	206	198	227	165	31	165	457	282	246	206	275	285	305	273	218	4	167	191
ENSMUSG00000014313_Cox6c	1271	1048	1774	2312	1802	1677	1336	1828	1930	2026	1972	1958	1129	1521	1329	3143	2089	2574	2079	1933	2617	2065	1904	2465	1018	1355	1593	2434	1787	2285	1881	1620	1853	1575	283	1634	1611	1546	1697	1898	2222	1979	1541	1877	1720	23	1409	1573
ENSMUSG00000014329_Bicc1	41	76	208	160	122	125	83	154	144	122	227	168	104	71	78	232	94	189	140	108	193	130	104	160	122	184	148	172	168	173	228	205	189	178	27	167	371	231	186	212	181	219	270	293	207	3	193	210
ENSMUSG00000014349_Ube2z	1463	1583	1923	1356	1266	1282	850	1342	1136	1469	1353	1348	1395	1730	1488	1918	1309	1693	1188	1022	1553	1598	1613	1719	1371	1804	1901	1530	1267	1516	1251	1115	1187	1220	231	991	2125	1671	1492	1391	1486	1379	1353	1468	1063	9	1142	1155
ENSMUSG00000014351_Gip	0	0	0	1	0	0	0	0	0	0	0	0	0	0	0	0	2	0	0	0	0	1	0	0	0	0	0	0	1	0	0	0	0	0	0	0	0	0	0	0	0	0	0	3	0	0	0	0
ENSMUSG00000014353_Tmem87b	888	769	1192	1080	1031	911	661	958	991	1017	1099	1012	873	1002	845	1402	983	1157	1038	756	1227	1217	1082	1332	1047	1249	1334	1449	1067	1267	1109	926	1016	1061	169	958	1516	1254	1234	1085	1209	1198	1277	1209	914	13	929	931
ENSMUSG00000014355_Anapc1	4071	4110	5192	3009	3013	2755	1795	3083	2571	3119	3310	2891	4055	4980	3873	3720	3071	4001	2282	2084	3156	3054	3114	3372	3337	4561	4407	3532	2767	3697	3356	2781	3036	3253	484	2624	5255	4351	3754	2930	3518	3471	3243	3516	2577	40	2696	2599
ENSMUSG00000014361_Mertk	113	93	174	519	622	486	580	948	864	1109	1238	800	120	139	145	786	619	765	681	849	1192	920	889	1085	137	215	188	426	469	431	445	363	474	520	73	338	313	253	263	399	516	667	388	535	429	6	476	383
ENSMUSG00000014402_Tsg101	1198	963	1311	862	764	717	470	700	756	812	772	869	938	1136	941	1127	777	993	682	628	948	997	892	1067	977	1153	1218	999	722	910	843	704	736	812	133	678	1308	1101	1110	692	903	885	814	813	637	12	624	757
ENSMUSG00000014418_Hps5	449	406	558	390	391	352	240	404	365	464	547	478	424	485	423	529	404	469	373	322	553	507	500	499	426	619	561	573	444	556	602	537	556	577	83	486	699	532	481	510	532	588	602	708	517	3	454	532
ENSMUSG00000014426_Map3k4	523	566	725	486	498	549	358	721	561	801	864	724	540	700	569	668	591	737	525	484	713	710	775	857	701	841	861	894	741	832	839	754	819	970	190	724	1109	712	733	780	970	824	965	981	728	11	787	857
ENSMUSG00000014444_Piezo1	435	576	653	167	241	309	87	208	158	163	186	117	556	707	652	261	239	364	125	154	232	168	178	175	172	256	216	127	147	177	114	132	120	85	17	76	391	258	195	179	190	171	166	130	144	4	82	108
ENSMUSG00000014453_Blk	0	0	2	0	1	0	0	1	0	0	0	0	0	0	0	1	0	2	0	0	1	0	0	1	0	0	0	0	0	0	3	1	0	0	0	0	0	0	0	0	1	1	0	0	0	0	1	0
ENSMUSG00000014470_Rnf166	148	166	248	158	183	188	201	346	246	457	452	402	188	218	172	265	183	261	271	271	361	447	439	465	160	261	244	231	219	239	275	204	237	264	47	186	286	218	201	232	266	202	276	311	269	1	249	274
ENSMUSG00000014496_Ankrd28	1398	1118	1472	1585	1337	1014	850	1178	1251	1277	1450	1403	1169	1391	1110	1970	1204	1635	1381	953	1559	1950	1408	1642	1160	1233	1336	1554	1151	1555	1482	1271	1321	1382	199	1274	1689	1288	1232	1292	1494	1723	1524	1653	1616	18	1117	1119
ENSMUSG00000014498_Ankrd52	1049	1410	1374	1069	959	1188	649	1377	1134	1067	1146	931	1176	1663	1307	1628	1331	1675	1031	956	1449	1129	975	1078	1284	1694	1386	1837	1611	1641	1613	1444	1602	1078	200	957	2236	1324	1360	1991	2056	1919	1634	1915	1394	11	982	1065
ENSMUSG00000014503_Pkd2l2	238	183	326	201	164	170	110	159	166	190	212	195	235	256	212	238	200	205	203	139	218	247	207	257	296	391	385	278	233	272	197	152	193	253	26	178	411	355	323	236	227	243	227	213	191	5	228	197
ENSMUSG00000014504_Srp19	428	297	428	420	347	345	222	348	362	333	368	336	318	413	335	579	382	449	342	258	482	408	358	467	321	367	423	438	295	453	336	270	343	313	66	301	414	409	378	341	410	315	420	390	338	12	268	283
ENSMUSG00000014529_4930511M11Rik	2	3	4	3	1	2	5	2	2	4	6	4	4	7	6	6	3	5	4	0	3	7	5	8	4	5	4	10	3	4	2	2	5	2	0	2	8	1	5	4	1	2	5	2	3	0	8	0
ENSMUSG00000014542_Clec4f	2	0	2	3	1	1	0	0	0	0	0	0	0	1	0	1	3	2	0	1	0	0	1	1	0	1	1	2	0	0	0	1	0	0	0	0	1	1	0	1	2	0	0	0	1	0	0	0
ENSMUSG00000014547_Wdfy2	174	187	285	177	168	169	110	168	139	222	254	234	198	257	202	211	149	201	148	154	252	250	236	276	195	264	243	217	224	245	295	252	234	288	54	248	303	234	230	224	248	245	294	333	244	4	252	254
ENSMUSG00000014550_Zfyve20	1002	1031	1319	1116	972	1020	751	1299	1164	1578	1563	1527	960	1241	1040	1571	1112	1397	1115	1020	1531	1772	1571	1715	948	1286	1270	1411	1032	1229	1266	1089	1154	1312	226	1060	1439	1158	1127	1124	1273	1200	1337	1334	1042	28	1066	1136
ENSMUSG00000014551_Mrps25	372	322	516	529	407	416	285	450	428	541	540	518	326	459	396	723	497	543	412	364	576	603	596	681	336	456	502	466	432	511	457	396	373	480	74	397	539	442	432	390	489	447	420	458	425	7	397	442
ENSMUSG00000014554_Dguok	177	162	255	161	173	139	78	157	139	167	229	183	167	215	177	235	167	204	140	114	189	197	215	222	164	237	226	184	165	194	236	204	182	223	37	164	272	241	248	163	208	191	211	221	185	2	184	176
ENSMUSG00000014592_Camta1	2822	2861	3364	2967	2654	2824	1896	3111	2607	3739	4378	3699	2719	3724	2864	3664	2932	3382	2678	2345	3569	4245	3612	4468	5707	5733	6546	5716	4464	5271	4801	4487	4718	6011	980	4753	7417	5859	5836	5252	5855	6450	5619	5605	4689	58	5157	5031
ENSMUSG00000014599_Csf1	119	150	261	161	190	166	145	284	223	340	413	320	161	130	133	220	179	235	257	185	334	300	349	349	171	289	252	271	258	345	430	518	408	378	65	322	367	277	252	282	343	297	489	526	457	3	350	359
ENSMUSG00000014601_Strip1	2054	2328	2701	1457	1242	1287	778	1235	1113	1451	1390	1242	1981	2617	2104	1938	1354	1874	1247	1087	1510	1620	1562	1621	1901	2585	2253	1225	912	1168	1117	889	848	901	181	849	2703	2152	2013	1006	1315	1259	989	1044	873	14	1003	925
ENSMUSG00000014602_Kif1a	24298	28759	33599	27323	27095	30320	17408	30995	27237	30756	30026	28852	25437	35664	28887	39199	30038	39062	24780	21875	33753	31726	29738	32235	28813	34779	35425	39746	34626	35479	34616	30387	33635	32422	6224	26718	46479	30002	30983	40640	40960	36390	36253	42260	29230	297	26709	29819
ENSMUSG00000014603_Alx3	3	8	19	5	8	4	5	9	12	8	14	14	9	2	2	11	2	10	10	12	22	3	6	18	2	3	7	1	7	11	1	4	0	0	0	0	16	6	3	1	3	2	4	3	1	0	5	1
ENSMUSG00000014606_Slc25a11	916	918	1351	1310	1309	1213	921	1438	1386	1527	1470	1583	926	1163	1120	1882	1301	1888	1288	1225	1825	1614	1645	1792	929	1222	1506	1601	1297	1628	1440	1329	1391	1320	225	1041	1547	1255	1497	1156	1656	1599	1436	1619	1311	11	1216	1216
ENSMUSG00000014609_Chrne	10	14	12	8	5	5	5	7	0	7	10	7	5	20	7	3	5	8	2	5	7	1	7	4	8	9	6	3	5	7	9	3	10	9	1	6	8	9	3	8	7	7	9	17	11	0	9	7
ENSMUSG00000014633_Cmc2	70	58	77	158	114	113	109	152	164	222	190	185	68	73	67	185	120	132	133	154	211	234	186	231	102	109	165	170	153	191	169	138	113	166	31	121	149	147	133	163	180	167	163	184	136	1	139	136
ENSMUSG00000014668_Chfr	1308	1169	1673	1037	1004	970	532	848	825	722	762	734	1191	1498	1271	1427	995	1405	826	682	1047	943	846	907	1070	1347	1237	1046	1002	985	920	757	875	684	109	598	1544	1102	1164	1038	1020	1051	1032	943	797	4	599	600
ENSMUSG00000014686_Ceacam16	45	45	81	8	10	19	3	1	12	10	4	5	43	67	49	8	10	16	4	7	10	3	12	7	93	119	122	66	56	65	40	42	51	35	8	38	158	106	97	37	68	63	45	67	38	0	32	33
ENSMUSG00000014704_Hoxa2	0	0	1	1	0	0	0	0	0	0	1	0	0	0	0	0	0	0	0	0	0	0	0	0	0	1	2	0	2	2	0	0	2	2	0	2	2	2	4	0	1	0	0	0	0	0	1	1
ENSMUSG00000014725_Adam28	59	52	55	55	30	51	27	48	37	42	56	58	58	58	43	66	36	57	38	27	53	53	36	45	49	50	67	56	32	54	31	39	49	50	4	60	69	54	48	60	47	52	55	63	42	0	46	49
ENSMUSG00000014747_Ankrd53	28	40	26	30	39	31	17	25	27	34	28	31	39	47	39	29	33	35	25	28	32	47	35	28	29	43	28	32	20	25	29	25	36	33	4	22	43	34	19	31	30	31	31	27	44	0	25	31
ENSMUSG00000014748_Tex261	607	656	841	604	535	562	341	623	522	640	639	569	623	724	599	857	570	735	569	432	701	748	618	658	515	621	597	676	574	627	597	520	560	588	100	435	729	527	565	630	663	560	694	760	527	2	490	574
ENSMUSG00000014763_Fam120b	1127	1115	1582	1283	1150	1102	777	1311	1222	1578	1492	1450	1047	1414	1138	1647	1191	1343	1164	1110	1567	1641	1587	1727	1171	1473	1594	1677	1320	1634	1498	1358	1341	1712	263	1439	1916	1539	1490	1383	1609	1290	1584	1598	1296	16	1497	1529
ENSMUSG00000014767_Tbp	886	780	962	738	693	611	440	736	687	813	951	804	775	966	770	984	672	880	714	554	833	1004	745	954	715	821	801	848	579	725	807	620	711	789	103	684	1064	820	724	665	701	718	782	831	577	10	682	642
ENSMUSG00000014769_Psmb1	1519	1200	1914	1549	1350	1232	830	1181	1218	1508	1340	1397	1262	1438	1384	2109	1390	1769	1253	1105	1723	1570	1547	1831	1215	1574	1942	1615	1394	1656	1407	1147	1242	1196	207	1138	1928	1719	1778	1226	1623	1596	1266	1384	1156	17	1198	1067
ENSMUSG00000014773_Dll1	158	184	233	128	106	124	54	148	92	112	100	82	158	220	201	152	108	199	102	69	121	119	114	115	243	396	300	137	134	148	96	90	106	107	15	96	420	270	289	101	143	144	153	113	93	1	98	113
ENSMUSG00000014776_Nol3	27	24	40	99	80	101	96	157	173	232	220	250	31	19	38	129	106	114	138	152	233	275	236	292	60	77	95	128	127	109	126	153	115	128	40	139	107	78	91	93	167	91	153	178	190	2	161	145
ENSMUSG00000014778_Fhod1	68	95	104	48	65	76	50	83	74	112	172	116	79	120	76	82	63	96	59	71	101	97	122	116	95	165	150	108	99	145	127	96	76	120	19	86	221	137	115	108	153	115	127	148	107	4	107	124
ENSMUSG00000014782_Plekhg4	108	140	159	56	49	51	25	61	28	79	69	30	110	156	121	94	65	85	45	62	57	51	41	57	188	244	189	84	84	63	25	42	38	38	8	36	283	195	153	62	85	86	41	49	28	1	36	42
ENSMUSG00000014786_Slc9a5	493	565	713	378	415	459	382	823	569	794	802	548	549	700	519	628	491	688	604	701	850	674	604	688	705	980	928	537	501	472	307	346	352	398	72	339	1291	697	759	534	562	508	481	486	355	2	324	369
ENSMUSG00000014791_Elmo3	94	111	150	117	146	145	92	209	145	178	183	147	92	123	105	186	144	175	138	115	218	205	164	190	129	153	147	180	154	144	198	220	195	200	37	159	221	125	102	157	176	203	197	247	178	3	166	202
ENSMUSG00000014813_Stc1	125	140	204	130	97	129	34	67	57	37	47	28	129	164	123	216	126	159	67	31	58	25	20	29	65	87	94	31	34	63	32	40	37	26	5	17	125	94	99	36	52	66	37	26	29	2	36	24
ENSMUSG00000014837_4931428F04Rik	708	825	828	212	178	230	89	187	138	193	218	155	572	851	665	294	218	315	161	107	191	206	172	171	613	755	543	324	289	237	172	148	163	126	37	113	826	540	539	345	328	364	181	207	156	7	135	177
ENSMUSG00000014846_Tppp3	750	672	975	293	306	419	101	209	202	225	225	258	794	786	756	353	234	390	139	160	311	311	297	325	847	1052	1216	621	636	612	438	491	511	472	86	383	1387	892	924	514	729	638	473	616	690	10	415	496
ENSMUSG00000014850_Msh3	726	564	842	781	672	579	401	607	622	668	675	634	709	749	631	917	665	794	553	475	762	696	701	786	539	638	664	544	449	563	505	333	384	350	52	335	764	599	607	451	558	595	513	452	379	2	378	314
ENSMUSG00000014852_Adamts13	6	9	11	25	23	17	15	27	25	27	44	32	6	5	6	29	22	25	22	30	34	24	43	32	2	7	4	0	1	12	12	6	4	6	0	5	8	3	7	3	7	2	3	0	3	0	6	1
ENSMUSG00000014856_Tmem208	287	309	440	269	231	268	139	214	220	256	287	257	354	366	339	426	295	361	213	218	306	268	264	345	272	396	427	324	338	367	274	224	231	225	49	186	451	315	418	269	363	290	207	297	255	0	227	214
ENSMUSG00000014859_E2f4	224	221	313	226	219	262	175	313	250	275	306	308	218	282	233	322	271	295	271	228	345	328	335	379	241	308	287	275	267	264	270	249	246	231	39	207	365	259	261	270	292	286	306	306	215	4	240	243
ENSMUSG00000014867_Surf4	1176	1365	1871	1222	1240	1287	695	1289	1108	1304	1155	1105	1353	1586	1361	1851	1286	1768	987	989	1505	1342	1196	1343	1194	1561	1613	1313	1184	1424	1142	957	1008	862	149	800	2000	1489	1500	1216	1380	1220	1123	1259	937	12	832	805
ENSMUSG00000014873_Surf2	354	329	465	378	348	329	231	362	334	438	520	450	378	440	373	526	359	503	392	290	484	537	501	584	360	471	449	396	373	442	418	324	315	337	70	290	537	417	424	349	463	387	455	373	359	8	336	314
ENSMUSG00000014905_Dnajb9	294	210	336	411	368	322	257	421	379	506	490	488	223	302	248	546	383	484	421	336	474	617	518	644	260	303	344	535	386	448	464	413	468	472	96	495	375	353	355	450	453	438	535	573	433	9	441	429
ENSMUSG00000014907_Naf1	217	189	210	165	120	145	116	200	166	211	245	238	175	199	197	196	165	179	185	160	236	226	201	274	152	185	170	227	152	191	153	171	172	178	27	143	220	161	161	195	216	222	190	170	150	1	142	133
ENSMUSG00000014932_Yes1	612	419	733	450	399	322	156	322	289	303	422	304	570	545	451	566	363	420	301	246	420	444	356	421	617	782	761	756	535	689	440	366	427	501	71	491	846	760	750	627	625	623	581	568	426	10	438	412
ENSMUSG00000014956_Ppp1cb	5255	4362	5728	5748	4706	4240	2937	4715	3995	5295	5604	4765	4606	4863	4233	7180	4805	5973	4650	3545	5169	6280	5423	6323	3729	4394	4659	5478	3657	4972	4718	3832	4111	5089	742	4230	5160	4456	4175	4308	4845	4813	5159	4683	3693	94	4072	4086
ENSMUSG00000014959_Gorasp2	1267	1381	1769	1376	1292	1321	794	1310	1212	1451	1385	1418	1309	1652	1374	1771	1395	1837	1085	1031	1615	1396	1553	1676	1146	1559	1545	1386	1268	1447	1372	1050	1178	1120	190	881	1837	1361	1420	1208	1496	1326	1238	1362	1033	13	1034	1047
ENSMUSG00000014980_Tsen15	143	108	176	188	169	166	118	191	188	253	251	209	108	136	127	249	171	226	203	194	226	252	255	241	153	197	239	205	158	212	178	148	158	181	32	181	218	225	211	149	189	189	196	151	176	4	184	161
ENSMUSG00000015001_Oc90	7	6	7	10	8	8	13	7	9	11	8	11	8	7	7	14	5	2	7	7	6	14	10	8	6	5	7	9	3	7	10	4	8	5	1	4	6	2	5	9	7	8	11	10	6	0	3	5
ENSMUSG00000015002_Efr3a	1315	1036	1519	2806	1968	1766	1706	2200	2574	3250	2701	3650	1128	1521	1114	3519	2294	2521	2518	2294	3040	4664	3763	4530	1224	1434	1563	2748	1755	2462	2764	2096	2239	2900	495	2380	1822	1473	1310	2261	2335	2394	2555	2513	2238	41	2527	2352
ENSMUSG00000015013_Trappc2l	392	334	434	345	344	318	219	339	364	380	418	382	307	365	358	518	360	508	296	321	436	381	442	526	305	385	491	287	331	385	369	301	314	280	55	270	468	417	424	259	351	339	218	320	294	1	317	282
ENSMUSG00000015016_Acsf3	182	215	237	199	205	245	174	279	267	308	318	259	163	214	227	278	235	315	230	204	339	333	312	316	217	326	300	353	288	280	269	294	324	268	58	255	367	223	272	301	287	301	370	390	295	5	257	299
ENSMUSG00000015023_Ddx19a	249	222	297	211	202	208	100	205	171	239	222	228	236	286	228	307	168	307	195	155	232	260	243	236	257	335	386	321	229	304	226	200	226	202	37	165	395	295	302	249	287	292	321	246	205	4	225	195
ENSMUSG00000015027_Galns	175	214	270	173	186	201	95	201	192	224	186	171	208	223	204	233	164	268	132	112	207	172	190	203	253	288	330	164	152	170	198	155	174	100	18	127	408	278	252	147	182	184	205	155	139	1	143	155
ENSMUSG00000015053_Gata2	9	13	26	14	16	17	16	49	53	32	51	20	16	13	14	28	28	40	21	26	56	15	36	30	85	85	112	44	45	74	43	58	47	66	14	46	110	86	108	48	77	64	85	77	68	0	48	57
ENSMUSG00000015083_C8g	33	39	65	37	36	38	34	48	35	58	36	52	38	45	38	53	41	67	51	31	65	54	49	44	45	66	71	53	55	54	43	41	58	42	9	42	71	52	62	36	64	45	62	60	40	0	31	41
ENSMUSG00000015085_Entpd2	42	54	60	80	85	85	59	104	72	91	96	70	38	53	65	129	81	102	64	74	95	88	82	85	65	102	62	103	94	73	106	106	87	94	23	87	91	61	80	81	119	92	104	127	96	1	113	124
ENSMUSG00000015087_Rabl6	1000	1192	1478	1652	1539	1679	1462	2478	2135	2951	2807	2674	1057	1443	1190	2400	1856	2145	2187	2109	2825	2986	2872	3217	886	1201	1185	2045	1582	1821	2070	1932	2043	2031	360	1801	1458	1025	1001	1748	1942	1609	2310	2462	1914	27	1824	1895
ENSMUSG00000015090_Ptgds	32	80	2817	641	1471	1082	942	3521	5365	7907	8763	6817	178	106	33	4052	596	1934	2526	4583	6791	3204	3670	6567	121	435	480	436	851	886	1580	2526	1709	6883	1000	4931	3973	3501	5933	682	1210	996	1881	3522	1394	63	7595	8218
ENSMUSG00000015092_Edf1	617	594	1019	845	677	864	596	915	842	996	959	974	631	935	843	1206	843	1189	794	856	1159	1156	1092	1200	606	962	984	1007	876	937	841	707	719	684	147	573	1068	795	909	892	983	824	808	895	708	14	669	776
ENSMUSG00000015093_Clic3	41	68	60	36	33	32	21	35	37	52	58	44	40	84	42	40	25	39	38	20	41	45	54	52	60	69	54	40	65	41	44	43	45	61	15	38	92	41	46	43	48	46	52	65	38	2	61	79
ENSMUSG00000015094_Npdc1	1777	1767	2541	1535	1443	1673	1006	1638	1575	1712	1741	1678	1660	2586	2140	2192	1564	2481	1432	1400	1986	1834	1928	2102	1669	2163	2264	1629	1552	1735	1476	1370	1232	1089	224	911	2722	1792	1969	1474	1871	1583	1521	1614	1339	7	1204	1148
ENSMUSG00000015095_Fbxw5	776	1153	1531	1033	1331	1481	912	1507	1363	1510	1466	1290	1026	1455	1236	1481	1485	1939	1073	1230	1623	1251	1413	1562	785	1283	1243	992	1239	1317	1152	1059	1017	950	176	762	1633	1020	1188	964	1382	1187	1017	1291	972	4	853	948
ENSMUSG00000015112_Slc25a13	15	11	37	22	9	19	14	21	14	27	23	40	24	30	17	18	19	14	21	23	33	55	40	52	66	68	78	65	30	72	55	57	48	144	25	126	93	90	88	28	48	46	49	51	47	1	88	104
ENSMUSG00000015120_Ube2i	1322	1288	1765	1161	997	930	597	1045	998	1188	1269	1158	1279	1511	1230	1317	1032	1425	978	823	1219	1238	1279	1365	1073	1474	1448	1183	880	1128	1047	833	985	930	183	872	1657	1408	1276	1038	1120	1135	1109	1145	785	15	969	869
ENSMUSG00000015126_Tsr3	282	254	332	240	234	256	152	259	238	291	295	281	238	345	306	363	241	405	203	220	325	311	309	332	244	307	343	279	241	313	241	209	216	213	45	173	411	284	323	289	287	276	254	259	204	1	190	189
ENSMUSG00000015127_Unkl	450	471	618	499	548	533	344	651	536	639	714	652	470	542	528	745	595	777	524	424	716	758	747	807	639	787	815	853	749	764	666	678	686	687	112	653	1004	680	649	775	888	821	800	911	612	4	623	705
ENSMUSG00000015133_Lrrk1	35	59	181	84	85	83	58	136	90	124	218	106	99	59	47	122	101	111	85	104	141	78	88	136	120	148	136	108	105	129	91	115	94	115	24	81	308	182	151	99	103	122	141	158	78	0	101	90
ENSMUSG00000015134_Aldh1a3	265	182	239	6	57	54	13	42	17	25	36	17	192	107	181	35	30	66	32	16	40	12	24	24	10	6	9	4	2	6	15	8	6	12	2	12	17	6	20	7	16	7	12	9	8	0	16	7
ENSMUSG00000015143_Actn1	684	816	1081	1336	1427	1640	909	1923	1348	1603	1674	1417	887	943	854	1958	1628	2005	1284	1306	1960	1477	1516	1783	879	1161	1025	830	716	862	637	504	501	427	58	335	1670	936	842	773	909	856	606	520	453	1	518	439
ENSMUSG00000015149_Sirt2	729	719	1073	1969	1539	1752	1009	1251	2074	1114	1099	1222	663	997	836	2417	1736	1897	1393	1535	2545	1533	1389	1525	1113	1515	1699	4350	4305	4594	4006	4195	4597	1522	283	1294	1759	1380	1568	4223	5222	4714	4713	5569	5838	15	1379	1552
ENSMUSG00000015165_Hnrnpl	3708	3940	4563	3531	3294	3342	2064	3561	3103	3957	3848	3602	3690	4442	3558	4844	3294	4702	3274	2773	3902	4829	3888	4422	2882	3930	3833	3599	2699	3465	3040	2613	2874	3171	491	2690	4457	3682	3488	3030	3323	3321	3507	3381	2577	40	2802	2831
ENSMUSG00000015176_Nolc1	804	893	1185	819	796	836	499	876	789	1084	1026	963	891	1078	905	1123	866	1051	835	790	1106	1213	1191	1273	727	976	997	925	730	996	826	671	724	865	161	651	1038	886	895	929	976	905	993	828	684	7	805	739
ENSMUSG00000015189_Casd1	1503	1119	1654	1804	1464	1353	965	1439	1429	1440	1344	1502	1249	1371	1253	2131	1443	1793	1395	1152	1749	1833	1723	1947	1546	1678	1920	1475	1019	1442	1295	959	1029	1017	151	1008	2115	1765	1693	1154	1362	1422	1282	1104	914	18	1040	911
ENSMUSG00000015202_Cnksr3	57	64	66	273	181	163	75	89	188	98	76	99	49	45	53	297	174	202	137	160	238	163	142	128	50	109	96	721	722	774	832	746	855	748	130	511	161	105	116	794	877	863	894	1295	917	10	388	577
ENSMUSG00000015214_Mtmr1	783	692	930	1086	975	789	704	965	939	1232	1131	1180	710	915	715	1430	965	1149	1033	931	1297	1487	1375	1368	721	763	802	1001	702	862	1099	773	791	858	121	757	998	790	728	812	848	1024	943	981	678	15	877	756
ENSMUSG00000015217_Hmgb3	745	714	910	293	307	267	127	226	216	190	178	190	708	856	736	418	280	434	168	158	257	186	177	221	671	976	941	509	417	508	196	173	249	216	37	203	993	966	876	397	473	416	251	216	194	5	128	185
ENSMUSG00000015222_Map2	51599	41863	59874	41958	34774	34361	20726	31850	30241	37871	37258	37540	44029	55009	45047	52603	35011	42068	34051	26780	40558	51855	40188	44377	39321	40659	42678	35015	23182	28800	24129	17902	20323	21873	3353	20453	51726	40706	38399	26975	28274	30386	26947	22275	19117	428	23283	18727
ENSMUSG00000015224_Cyp2j9	99	95	135	222	241	174	186	302	340	440	427	370	75	99	100	312	234	262	310	305	566	426	420	492	187	236	274	437	403	366	565	551	507	774	131	612	313	267	304	361	404	419	620	785	742	9	682	713
ENSMUSG00000015242_Nipsnap3a	0	0	0	0	0	0	0	0	0	0	0	1	0	0	0	0	0	0	0	0	0	0	0	0	0	0	0	0	0	0	0	0	0	0	0	0	0	0	0	0	0	0	0	0	0	0	0	0
ENSMUSG00000015243_Abca1	1656	1721	2894	2151	1781	1580	929	1629	1394	1496	1711	1413	1809	1972	1713	2761	1661	2108	1682	1161	1856	1803	1399	1662	3443	4700	3876	3316	2848	3098	2383	1887	2303	2434	439	1933	5848	4106	3959	3168	2911	3396	2740	2663	1612	24	1885	2322
ENSMUSG00000015247_Nipsnap3b	657	471	689	200	189	169	90	122	154	137	141	153	537	547	579	269	177	225	146	94	216	181	165	190	580	644	881	203	202	280	153	154	175	135	18	111	806	765	803	191	221	254	167	182	159	4	143	146
ENSMUSG00000015289_Lage3	186	153	238	200	168	160	104	164	155	141	200	182	187	195	167	259	192	231	155	131	197	176	149	182	130	182	182	184	171	228	154	152	178	154	23	134	239	196	217	151	192	201	175	202	175	1	144	137
ENSMUSG00000015290_Ubl4	484	461	630	684	603	581	521	729	636	847	885	745	440	579	472	1025	639	862	730	669	955	894	841	941	416	540	569	781	570	660	626	491	475	560	93	467	670	526	490	588	625	612	602	704	533	10	521	558
ENSMUSG00000015291_Gdi1	7013	7068	9648	6474	7245	7238	4301	6980	6774	6633	6518	6911	7023	8799	7478	8685	7092	8641	5551	5698	8710	7120	7757	8445	5537	7496	8190	7067	6615	7990	7357	6390	6840	6527	1192	5571	9361	7375	7758	6110	7977	7205	6831	7765	6388	78	6012	6142
ENSMUSG00000015305_Sash1	922	912	1452	1809	1601	1607	899	1632	1455	1633	1791	1574	992	1355	1157	2200	1670	2073	1419	1124	1798	2004	1665	1920	3653	4691	4614	5826	4455	4996	3753	3724	4129	5190	944	4229	5791	4089	4297	5171	5489	5102	4828	5289	3675	61	3950	4422
ENSMUSG00000015312_Gadd45b	28	45	43	71	66	95	91	117	135	203	144	228	32	46	38	119	79	80	137	237	253	290	373	467	28	41	36	70	67	106	92	76	59	64	15	48	54	29	38	94	75	70	97	75	73	1	84	60
ENSMUSG00000015314_Slamf6	0	0	2	1	1	0	1	1	1	2	0	2	0	0	2	5	4	1	2	3	0	2	2	1	1	1	2	0	0	1	0	0	2	2	0	1	0	0	0	0	0	1	0	0	1	0	1	1
ENSMUSG00000015316_Slamf1	8	6	4	5	5	8	4	6	4	7	10	5	7	4	3	10	10	7	1	9	8	13	2	11	4	1	3	0	1	2	2	1	1	0	0	0	6	6	3	2	2	2	1	1	2	0	1	4
ENSMUSG00000015335_Zdhhc12	78	89	124	71	103	104	31	64	80	55	72	74	82	113	130	131	89	137	58	70	101	53	57	65	105	179	177	107	105	105	68	64	67	40	9	29	190	124	140	74	109	95	81	89	75	0	38	33
ENSMUSG00000015337_Endog	40	43	72	72	62	70	71	73	91	96	81	82	51	66	68	98	82	112	67	81	108	88	69	88	69	88	103	116	129	113	112	83	92	90	23	64	125	81	93	116	136	117	81	130	92	1	81	95
ENSMUSG00000015340_Cybb	6	9	18	12	5	4	8	16	11	14	24	16	9	6	5	11	15	11	15	19	18	9	16	12	13	19	22	10	18	14	21	15	25	13	2	15	34	20	21	7	18	14	28	29	20	0	14	22
ENSMUSG00000015341_Golga7	931	796	1184	1336	991	1044	746	998	1023	1031	1031	1050	828	1113	882	1651	1080	1357	1130	1002	1533	1475	1210	1362	873	1093	1203	2102	1457	1739	1683	1532	1705	1336	196	1230	1213	1129	1217	1546	1822	1663	2036	2067	1774	26	1079	1351
ENSMUSG00000015342_Xk	286	307	429	228	278	248	201	322	252	405	413	410	271	406	332	349	292	336	224	264	369	345	425	466	285	382	386	346	246	327	316	254	289	358	51	302	459	353	313	299	335	338	321	320	286	5	281	274
ENSMUSG00000015354_Pcolce2	30	31	50	51	48	35	28	34	56	48	70	62	43	38	44	66	60	64	49	32	45	79	56	80	39	46	60	62	56	89	84	82	71	186	28	179	68	55	49	68	77	98	108	72	62	3	145	156
ENSMUSG00000015355_Cd48	1	2	2	0	8	0	7	6	2	12	6	4	2	4	0	6	2	9	8	4	10	10	2	7	2	8	8	0	4	7	7	5	4	4	4	9	6	4	5	2	4	3	2	7	3	0	5	7
ENSMUSG00000015357_Clpx	522	408	632	632	527	492	360	578	613	681	720	692	473	567	466	825	558	652	608	490	770	820	732	770	444	552	594	722	548	715	710	558	711	849	99	590	698	535	570	612	676	702	783	874	631	7	648	643
ENSMUSG00000015363_Trabd	331	461	480	207	247	223	132	250	200	313	344	283	383	474	384	332	241	324	234	206	254	328	310	337	438	642	556	425	435	470	390	341	343	324	51	289	710	450	497	379	522	450	430	432	394	3	332	335
ENSMUSG00000015365_Mov10l1	14	14	27	3	4	6	0	6	6	6	10	2	14	21	17	5	4	7	3	2	6	11	5	5	18	36	22	8	10	11	6	11	2	22	0	14	27	31	12	15	8	12	11	9	12	0	11	11
ENSMUSG00000015377_Dennd6b	890	953	1325	719	815	831	667	1279	1032	1353	1508	1403	975	1405	1070	1114	950	1376	995	859	1379	1494	1368	1446	1317	1822	1685	1305	1028	1069	1007	975	1126	1170	226	1024	2158	1435	1390	1172	1365	1258	1201	1173	1080	8	1019	1117
ENSMUSG00000015396_Cd83	182	152	233	133	152	147	124	210	170	288	337	250	154	219	174	177	131	188	185	124	234	250	282	271	466	447	629	593	472	596	518	467	495	529	108	604	581	505	538	458	599	619	595	610	561	3	496	545
ENSMUSG00000015401_Tmem27	1	0	0	0	1	3	0	0	0	0	0	1	1	0	0	0	1	1	0	0	0	1	1	0	0	1	1	0	1	2	0	0	2	0	0	0	1	0	0	0	2	1	2	1	0	0	0	0
ENSMUSG00000015405_Ace2	13	5	23	34	36	23	26	45	44	40	46	40	11	8	15	44	41	40	48	43	68	44	22	31	12	3	10	37	22	35	48	40	42	33	8	28	19	16	14	48	40	50	46	67	62	1	32	38
ENSMUSG00000015437_Gzmb	0	0	0	0	0	0	0	0	0	0	0	1	0	0	0	0	0	0	0	0	0	0	0	0	0	0	0	0	0	0	0	0	0	2	0	0	0	0	0	0	0	0	0	0	0	0	0	0
ENSMUSG00000015443_Gzmn	0	0	0	0	0	0	0	0	0	0	0	0	0	0	0	0	0	0	0	0	0	0	0	0	0	0	0	2	0	1	0	0	0	0	0	0	0	0	0	0	0	0	0	0	0	0	0	0
ENSMUSG00000015451_C4a	33	36	52	22	27	35	16	40	26	53	48	39	29	33	41	49	25	49	22	34	38	39	44	29	19	34	25	10	14	11	15	17	21	11	1	11	26	18	26	12	19	19	10	24	18	0	21	14
ENSMUSG00000015452_Ager	11	19	23	8	5	7	3	12	19	12	8	8	19	19	18	20	8	15	12	9	11	4	15	18	13	25	16	11	13	15	11	6	18	12	2	8	25	17	13	12	13	23	19	13	9	1	10	3
ENSMUSG00000015461_Atf6b	574	675	850	609	568	744	401	815	654	732	689	564	588	843	715	936	687	974	669	621	825	756	665	683	644	779	722	759	714	691	693	615	622	447	83	363	947	589	697	788	804	579	739	801	644	6	487	477
ENSMUSG00000015467_Egfl8	9	18	30	15	15	14	21	30	31	21	19	22	15	21	16	24	20	20	22	22	30	10	14	19	24	48	24	28	23	14	14	23	18	13	9	8	62	23	30	23	22	21	27	28	19	0	20	25
ENSMUSG00000015468_Notch4	74	112	158	98	127	165	76	170	136	149	184	89	116	126	121	195	177	248	129	137	172	95	105	109	119	212	180	178	187	222	140	176	162	111	27	81	307	190	202	166	233	233	227	227	142	4	92	109
ENSMUSG00000015474_Ppt2	122	117	184	181	168	184	126	201	158	205	203	189	132	167	170	226	189	204	179	183	226	244	211	229	105	167	149	156	141	209	185	159	148	153	26	124	164	118	127	148	201	160	218	207	162	1	148	153
ENSMUSG00000015476_Prrt1	195	181	257	293	335	346	229	449	334	380	439	356	176	311	267	430	330	496	370	359	481	450	407	455	91	128	129	219	205	233	311	270	253	255	59	212	183	107	96	185	262	231	353	340	245	0	328	303
ENSMUSG00000015478_Rnf5	268	218	311	205	185	192	99	172	144	159	185	144	243	236	227	267	156	280	169	140	218	216	199	243	141	201	239	136	154	186	156	145	150	143	18	125	239	180	195	171	211	193	170	209	171	1	129	172
ENSMUSG00000015484_Fam163a	50	47	132	134	109	142	77	187	119	191	177	174	49	219	112	198	139	204	173	111	227	244	182	211	99	281	163	730	603	605	576	379	465	506	120	355	234	158	137	676	624	476	462	613	400	6	331	380
ENSMUSG00000015488_Cacfd1	667	615	788	588	526	516	299	539	493	531	541	526	618	730	635	756	550	742	454	391	675	573	553	581	649	680	729	665	540	607	521	397	513	421	78	355	859	642	602	563	608	620	529	531	453	8	414	386
ENSMUSG00000015501_Hivep2	9549	8745	11546	14709	11553	12253	7710	11097	10177	10941	10725	11857	7997	12684	9871	20217	13865	19210	11321	9566	13882	13770	10709	12595	4662	5016	4513	6344	4592	5410	5519	3945	4367	4114	700	3705	7036	4336	3909	5584	5539	5907	5122	5000	3693	56	4020	3839
ENSMUSG00000015519_2310057J18Rik	1	0	0	0	1	0	0	0	0	0	0	0	1	1	1	1	1	0	0	0	0	0	1	1	0	0	0	0	0	1	2	0	0	0	0	0	1	1	0	0	3	0	0	0	0	0	0	0
ENSMUSG00000015522_Arnt	554	606	724	571	677	553	364	678	566	687	881	657	470	684	561	808	552	721	592	453	772	741	686	810	432	702	531	653	520	642	633	585	734	698	121	666	806	561	444	572	580	640	758	780	568	7	632	599
ENSMUSG00000015533_Itga2	28	26	48	21	28	13	9	12	16	10	25	26	29	19	25	28	17	33	13	11	23	13	7	19	44	49	33	45	35	27	24	16	24	25	2	20	79	70	49	24	29	37	20	36	22	1	34	18
ENSMUSG00000015536_Mocs2	573	477	759	791	624	589	383	623	617	664	729	669	525	608	597	1019	699	796	633	523	798	829	759	893	576	741	783	926	673	904	698	542	689	604	102	588	791	807	732	812	869	783	763	738	596	6	590	608
ENSMUSG00000015542_Nat9	122	138	164	136	128	131	117	180	160	229	227	236	113	128	128	206	167	189	175	132	231	215	225	290	100	148	130	158	130	146	181	134	150	158	33	167	186	145	178	136	142	168	153	177	144	1	151	173
ENSMUSG00000015568_Lpl	2215	1895	2456	1783	1184	1224	416	706	663	664	1202	753	2145	2389	1908	1839	1291	1359	724	571	841	799	685	807	601	676	521	678	509	863	743	535	656	435	71	589	830	699	485	518	728	703	608	617	427	10	554	427
ENSMUSG00000015575_Atp6v0e	243	190	230	256	227	225	164	318	309	320	371	308	216	246	197	387	292	321	295	226	350	414	351	380	208	268	285	379	306	377	378	320	408	410	43	369	335	292	286	315	381	338	372	422	360	1	321	340
ENSMUSG00000015579_Nkx2-5	0	0	0	0	0	0	0	0	0	0	0	0	0	0	0	0	0	0	0	0	0	0	0	0	0	1	0	0	0	0	0	0	0	0	0	0	0	0	1	0	0	0	0	0	0	0	0	0
ENSMUSG00000015597_Zfp318	2209	1865	2344	1706	1476	1415	942	1550	1445	1357	1595	1435	1924	2190	1889	2189	1508	2037	1443	1135	1655	1738	1378	1706	2071	2125	2352	2018	1440	1783	1345	1230	1381	1191	209	1140	2662	2165	2043	1728	1707	2036	1757	1540	1186	16	1076	986
ENSMUSG00000015599_Ttbk1	894	1217	1417	1175	1209	1473	1068	1963	1471	2017	1785	1593	1052	1784	1337	1680	1463	2054	1462	1410	1954	1932	1793	2084	1037	1534	1277	1681	1567	1495	1213	1268	1253	1253	246	913	2016	1026	1023	1858	1898	1484	1506	1828	1330	6	1070	1150
ENSMUSG00000015605_Srf	470	613	727	598	617	730	637	1140	870	1207	938	1058	540	752	590	990	710	999	882	1057	1239	1284	1314	1375	377	493	455	404	390	418	531	381	416	355	88	335	608	333	344	395	432	330	570	505	418	4	461	362
ENSMUSG00000015619_Gata3	5	1	0	0	0	0	0	1	0	0	0	1	0	0	2	1	0	0	0	0	0	0	0	0	136	181	202	60	51	102	26	70	47	48	9	38	154	243	326	45	71	84	88	50	52	0	43	49
ENSMUSG00000015627_Gata5	2	2	7	3	0	2	0	3	1	2	2	3	2	0	4	4	1	4	5	1	2	1	0	2	0	0	2	3	3	1	0	3	0	2	0	1	2	0	2	5	1	0	0	3	0	0	1	0
ENSMUSG00000015647_Lama5	126	170	244	160	208	240	128	334	199	271	450	210	123	168	165	271	215	319	204	173	317	232	246	250	257	330	299	551	490	584	529	559	551	674	121	388	527	296	303	687	669	508	710	786	508	2	409	589
ENSMUSG00000015652_Steap1	7	5	10	5	6	5	3	4	2	2	4	3	11	8	12	5	4	7	5	3	8	0	3	7	6	12	10	11	12	15	10	10	9	6	1	5	10	8	10	10	14	12	5	8	12	0	4	3
ENSMUSG00000015653_Steap2	251	197	289	281	306	248	154	253	250	278	333	267	205	247	256	389	274	300	265	221	317	317	282	307	506	587	798	973	658	1190	845	775	800	964	146	805	743	750	718	758	1041	1107	923	776	934	20	577	647
ENSMUSG00000015656_Hspa8	18305	16561	24474	21524	20031	20864	12273	19925	17933	21920	17699	19918	17091	21769	18922	29040	21703	25380	17141	17535	24242	22956	23487	27556	16704	20806	23278	25661	19774	26346	21295	17186	16452	19842	3256	15233	24419	20706	21739	20758	25020	21566	19356	21403	17706	212	16185	17267
ENSMUSG00000015659_Serac1	538	556	682	589	612	619	342	660	531	713	716	610	575	756	601	841	624	663	555	482	754	771	667	691	499	581	608	545	501	645	661	549	493	667	106	512	841	549	527	539	602	549	694	667	508	8	547	526
ENSMUSG00000015665_Awat1	0	1	1	0	0	1	0	0	0	0	0	0	0	0	0	0	0	1	0	0	0	0	0	0	0	0	0	4	0	1	1	0	0	1	0	0	0	2	0	3	1	3	0	0	0	0	1	1
ENSMUSG00000015668_Pdzd11	236	195	343	296	270	288	197	354	304	407	387	357	191	248	271	407	281	383	317	276	424	450	383	433	219	301	349	331	281	366	387	346	370	349	70	318	376	295	337	322	391	325	360	442	360	5	324	351
ENSMUSG00000015671_Psma2	1138	875	1332	1073	967	851	616	883	878	1088	980	1087	950	1129	1034	1495	1029	1218	863	871	1256	1196	1206	1333	861	1146	1292	1135	1006	1399	1226	879	943	902	173	814	1292	1203	1271	925	1249	1196	1034	1103	946	15	923	806
ENSMUSG00000015672_Mrpl32	220	171	288	237	208	190	110	185	196	206	187	204	234	230	188	300	225	278	151	168	253	228	176	265	137	241	248	244	189	269	187	166	160	151	27	157	255	248	261	183	234	219	223	203	154	4	153	139
ENSMUSG00000015697_Setdb1	1895	1873	2169	1537	1326	1335	727	1302	1123	1269	1420	1238	1634	2102	1774	1996	1422	1856	1201	1015	1437	1437	1363	1445	1570	2051	1905	1589	1155	1463	1235	1009	1146	1087	186	924	2283	1795	1672	1248	1540	1564	1407	1341	988	22	953	935
ENSMUSG00000015702_Anxa9	9	19	18	8	14	9	3	8	11	11	26	10	11	20	15	15	13	9	8	6	16	15	18	23	7	18	16	7	8	17	18	23	24	13	0	27	11	8	10	12	14	6	19	21	18	0	15	20
ENSMUSG00000015709_Arnt2	4410	4413	5327	4130	3854	3796	3160	5289	4157	5480	6445	5411	3982	5121	4363	5774	4022	5707	5035	4207	5916	6776	5848	6128	3206	3586	3564	2049	1802	2267	1856	1785	1786	2218	352	2171	4467	3440	3348	1671	2229	2651	2204	1930	2083	40	2129	2036
ENSMUSG00000015711_Prune	1161	1219	1558	760	649	699	307	538	495	481	498	493	1095	1379	1144	1005	690	932	536	414	667	596	556	608	1452	1662	1786	736	598	788	550	404	467	449	61	416	1929	1525	1534	666	734	750	562	584	400	4	379	431
ENSMUSG00000015714_Cers2	537	496	754	630	477	471	315	439	594	506	516	645	531	570	501	746	483	537	531	455	817	817	691	812	523	779	775	1273	1103	1395	1979	2001	1896	1273	208	1110	903	686	653	1140	1493	1299	2226	2447	2326	20	994	1171
ENSMUSG00000015721_Nlrp5	1	1	1	0	1	0	1	0	0	0	0	1	0	0	1	2	1	0	0	0	1	1	0	2	2	0	3	2	1	0	0	2	3	0	1	3	3	2	3	1	2	0	0	3	0	0	1	0
ENSMUSG00000015733_Capza2	3767	2817	4227	4345	3728	3327	2225	3267	3286	3406	3687	3492	3101	3592	3109	5636	3877	4399	3279	2911	4180	4292	3939	4317	2380	2641	2856	3516	2400	3168	3196	2423	2505	2634	436	2396	3158	2732	2766	2704	3071	3130	3026	2766	2297	49	2706	2202
ENSMUSG00000015745_Plekho1	389	461	603	328	290	407	352	519	517	558	534	620	387	572	468	571	400	501	502	561	693	767	546	761	246	389	298	186	195	205	205	168	153	151	28	150	395	282	310	176	223	190	210	209	183	2	139	185
ENSMUSG00000015747_Vps45	735	675	894	701	663	626	423	642	629	803	774	800	626	766	671	945	637	815	601	539	766	864	847	923	544	769	725	632	518	656	688	506	540	571	86	512	779	648	672	529	571	610	576	615	456	10	541	538
ENSMUSG00000015748_Prpf3	317	287	353	290	242	255	163	297	259	359	367	348	276	339	297	365	283	312	314	238	359	402	336	406	284	342	297	278	219	246	272	227	254	279	44	244	345	306	257	236	257	290	287	258	250	2	301	237
ENSMUSG00000015749_Anp32e	1021	922	1186	1490	1255	1171	800	1195	1034	1284	1373	1242	778	1051	916	2131	1336	1660	1226	1067	1559	1698	1366	1492	739	1005	968	1004	659	991	672	584	652	809	119	707	1052	950	945	808	844	721	988	798	720	17	753	763
ENSMUSG00000015750_Aph1a	241	293	386	227	241	217	155	291	230	286	272	222	226	339	263	337	292	418	225	225	307	319	273	310	261	382	330	393	301	364	317	303	296	256	43	215	463	328	327	316	409	344	373	351	268	4	218	267
ENSMUSG00000015755_Tab2	1057	899	1159	1004	917	882	506	945	898	972	1075	943	828	1082	903	1378	897	1189	976	740	1100	1278	1075	1136	1089	1298	1252	1439	1029	1194	1136	884	1114	1102	167	959	1571	1240	1150	1199	1176	1280	1281	1357	1012	17	1027	1042
ENSMUSG00000015757_Ppil4	1095	988	1442	1071	1008	944	612	1017	973	991	1157	989	998	1221	1084	1321	1045	1178	924	827	1340	1213	1188	1169	859	938	1054	945	669	903	911	643	805	856	136	706	1111	1031	964	735	886	857	917	818	720	9	779	690
ENSMUSG00000015759_Cnih1	636	583	958	798	693	737	464	685	642	830	807	795	637	706	618	1054	786	894	606	599	907	907	782	1034	682	895	1064	963	686	983	797	698	719	817	146	666	1088	976	1035	721	861	849	669	852	670	9	631	653
ENSMUSG00000015766_Eps8	686	635	809	784	666	619	409	680	649	646	728	603	595	853	703	943	702	715	677	508	741	817	684	729	1058	1168	1348	1884	1400	1612	1634	1340	1552	1714	307	1488	1520	1206	1290	1712	1771	1506	1889	2116	1311	27	1301	1652
ENSMUSG00000015776_Med22	465	500	761	413	439	452	284	541	464	546	605	543	468	612	580	676	487	671	462	439	643	600	608	616	459	678	705	532	490	498	539	407	476	408	86	369	809	637	609	493	570	510	544	526	420	8	430	390
ENSMUSG00000015787_Abo	0	0	0	0	0	0	0	0	0	0	0	0	0	0	0	0	0	0	0	0	0	0	0	0	0	0	0	2	0	0	0	0	1	0	0	0	0	0	0	0	0	0	0	0	0	0	0	1
ENSMUSG00000015790_Surf1	417	366	573	519	441	456	316	588	587	659	684	745	425	519	434	730	520	680	530	462	662	777	726	864	429	578	621	534	497	583	525	441	489	538	89	479	672	491	634	439	598	599	569	583	553	4	521	551
ENSMUSG00000015804_Med28	613	552	766	561	520	474	347	571	579	774	841	692	550	646	574	740	526	706	586	496	791	832	775	866	400	552	640	488	407	492	512	443	442	527	82	462	650	554	561	419	540	436	495	561	450	8	487	540
ENSMUSG00000015806_Qdpr	447	407	507	467	397	467	276	443	432	762	724	1103	387	453	430	683	424	563	426	406	587	1582	1228	1394	366	407	469	667	499	615	904	828	770	2782	466	2640	549	434	483	532	597	572	952	1221	867	37	2123	2975
ENSMUSG00000015812_Gnrh1	9	4	6	9	11	3	4	5	9	7	8	11	5	11	4	10	7	6	6	3	7	11	9	11	3	10	2	5	5	9	10	7	8	6	3	7	12	9	2	18	6	5	6	12	13	0	15	13
ENSMUSG00000015829_Tnr	1347	1415	1489	2535	2182	2042	1355	2183	1891	2166	2434	1909	1456	1348	1308	3149	2092	2454	2079	1436	2520	2700	2150	2173	1298	1417	1499	2832	2474	2532	2993	2276	2359	1667	304	1346	1963	1405	1373	3066	2765	3470	3154	3115	2431	18	1585	1459
ENSMUSG00000015837_Sqstm1	3126	3375	4581	4401	4306	4514	3548	5713	5480	6911	6328	6465	3217	4251	3648	6644	4502	6569	5054	5119	7341	7220	7349	7438	3370	4144	4499	4880	4352	4602	5242	4510	4459	4679	911	4299	5283	3755	3963	4294	5004	4549	5043	5392	4826	71	4807	4602
ENSMUSG00000015839_Nfe2l2	76	71	181	162	149	130	102	187	167	210	272	236	93	117	86	247	135	173	183	155	308	223	188	246	95	152	180	247	212	237	259	205	216	256	35	228	240	185	198	192	258	195	297	278	264	1	229	256
ENSMUSG00000015843_Rxrg	34	38	43	35	35	24	18	40	17	58	75	34	27	34	44	42	16	30	33	16	32	47	61	38	96	143	113	35	43	44	36	34	27	28	9	22	153	113	132	26	55	33	30	42	28	0	26	32
ENSMUSG00000015846_Rxra	123	126	246	218	285	242	246	461	415	607	543	554	143	191	151	378	272	377	356	351	561	639	653	660	221	297	273	373	407	408	492	545	508	564	90	456	433	276	253	336	565	482	540	644	613	1	560	576
ENSMUSG00000015850_Adamtsl4	74	94	85	57	51	64	43	73	63	79	125	117	81	115	72	89	64	89	58	40	97	141	132	135	81	98	91	88	90	93	126	155	139	286	51	226	157	97	49	67	107	104	159	202	151	3	228	256
ENSMUSG00000015852_Fcrls	111	110	303	464	343	429	265	473	347	392	431	357	108	203	163	666	465	413	438	365	584	443	386	452	232	336	326	425	315	399	337	223	262	212	28	188	347	315	352	382	424	317	351	396	273	1	233	232
ENSMUSG00000015854_Cd5l	0	0	0	1	4	3	1	0	2	2	0	1	0	1	2	1	0	1	0	0	0	0	0	0	0	0	2	0	2	2	1	0	1	0	0	1	3	0	0	1	2	2	2	4	4	0	1	0
ENSMUSG00000015869_Prpsap1	529	595	799	407	419	478	276	482	440	469	484	449	625	756	635	562	438	660	350	389	548	501	514	578	619	923	905	649	620	751	569	572	513	597	116	477	983	754	793	610	745	695	639	707	536	5	509	548
ENSMUSG00000015879_Fam184b	626	518	846	552	545	586	152	303	268	244	317	215	589	773	698	692	500	762	308	180	354	262	218	246	396	437	630	234	159	256	159	91	94	79	17	71	603	563	606	188	225	259	160	93	82	0	105	64
ENSMUSG00000015880_Ncapg	96	60	131	64	50	56	16	34	32	13	15	17	78	97	68	61	49	48	36	24	24	34	17	23	67	125	112	62	20	39	29	24	30	12	4	15	113	113	108	54	38	67	36	33	17	0	10	23
ENSMUSG00000015882_Lcorl	3290	2548	3647	1265	1716	1411	712	1458	1190	1097	1305	1010	3441	2417	2469	1452	1271	1628	1057	869	1432	1039	1015	1206	1102	1263	1437	985	753	1047	825	695	796	513	80	554	1478	1450	1263	771	1005	1169	899	867	879	16	493	446
ENSMUSG00000015889_Lta4h	644	633	888	576	621	584	340	582	514	602	605	531	633	799	652	774	598	812	502	434	712	623	632	720	560	765	792	574	548	602	603	448	500	592	99	508	896	735	805	518	664	631	660	611	517	11	494	575
ENSMUSG00000015890_Amdhd1	28	32	26	32	32	34	6	7	12	5	5	13	26	28	39	47	37	66	11	3	18	10	8	14	1	1	1	3	3	2	1	3	4	0	1	5	1	3	1	0	6	1	3	2	0	0	3	6
ENSMUSG00000015932_Dstn	5200	3996	6033	4108	3565	3283	1686	2583	2784	2681	2423	2667	4454	5093	4512	5410	3538	4566	2714	2535	3610	3170	3036	3521	3389	4104	4348	4231	3169	3941	3305	2626	2845	2642	465	2386	4634	4159	4055	3497	3756	3514	3331	3404	2775	21	2299	2507
ENSMUSG00000015937_H2afy	744	734	1122	899	818	924	578	1048	880	1065	1145	1038	736	939	807	1218	930	1174	891	793	1148	1147	1252	1287	759	1116	1196	1667	1268	1649	1444	1142	1159	1354	208	974	1322	1031	1080	1484	1659	1381	1519	1544	1082	22	1219	1224
ENSMUSG00000015942_Gtf2ird2	264	293	363	255	254	248	172	338	331	371	420	364	283	341	294	343	268	373	304	261	396	405	393	458	332	432	435	318	304	312	334	298	339	407	85	274	466	389	355	285	352	293	392	394	312	3	313	321
ENSMUSG00000015943_Bola1	90	81	112	68	88	73	58	79	89	100	81	122	62	109	95	84	78	121	61	57	96	89	105	121	78	102	112	94	98	80	84	78	86	66	10	50	132	95	95	73	101	71	75	88	83	1	62	87
ENSMUSG00000015944_Gatsl2	1139	1267	1440	1312	1262	1333	1049	1783	1568	1842	1931	1881	1079	1526	1180	1800	1425	1816	1557	1401	2000	2180	1892	2174	1646	2105	1830	1797	1521	1649	1583	1672	1675	1690	299	1452	2726	1598	1548	1525	1923	1861	2099	2285	1659	18	1404	1679
ENSMUSG00000015947_Fcgr1	9	14	23	34	39	46	29	61	58	49	52	39	8	20	11	52	41	45	61	33	58	44	50	63	38	48	46	67	67	74	79	46	80	55	15	49	72	44	44	62	77	49	78	82	66	2	49	56
ENSMUSG00000015950_Ncf1	24	23	70	71	94	77	79	119	107	108	81	86	26	43	37	134	90	119	75	87	102	107	110	111	45	61	62	79	102	116	70	85	109	65	14	72	100	70	50	65	101	105	84	115	73	0	56	90
ENSMUSG00000015957_Wnt11	10	5	16	10	9	5	0	1	6	1	2	1	10	15	11	4	3	3	1	3	1	1	3	1	5	15	17	10	5	11	4	4	0	3	0	1	9	11	14	2	6	5	0	2	3	0	3	1
ENSMUSG00000015961_Adss	2558	1982	2716	1703	1483	1395	887	1288	1265	1579	1630	1716	1986	2457	2099	2105	1479	1818	1302	1135	1664	2047	1812	1996	1396	1627	1802	1611	1127	1561	1280	1064	1116	1376	228	1113	2026	1684	1678	1299	1466	1481	1343	1325	1011	23	1123	1160
ENSMUSG00000015962_1700016C15Rik	5	1	1	3	1	2	1	3	2	0	0	2	4	7	1	0	4	3	1	1	1	1	0	2	6	2	7	7	7	1	3	3	2	4	0	6	3	6	2	3	5	5	11	3	4	0	3	1
ENSMUSG00000015966_Il17rb	51	62	88	32	23	33	18	49	43	70	76	67	39	75	46	38	34	37	44	27	53	51	68	80	50	82	78	41	44	42	45	46	53	107	13	94	82	76	60	26	39	30	62	83	41	0	78	101
ENSMUSG00000015968_Cacna1d	1540	1691	1905	1560	1537	1528	903	1788	1507	1673	2014	1708	1480	2042	1572	2031	1607	2103	1413	1130	1792	1725	1612	1857	1276	1647	1582	1532	1258	1600	1378	1179	1438	1337	237	1117	2100	1480	1271	1531	1614	1853	1523	1524	1036	16	1218	1089
ENSMUSG00000015970_Chdh	90	82	98	48	54	45	46	70	51	112	116	98	77	137	65	79	69	75	65	47	95	144	116	129	100	105	74	45	56	61	98	85	82	211	35	178	145	87	70	70	68	63	99	105	41	3	174	200
ENSMUSG00000015971_Actr8	584	565	720	717	672	666	497	833	781	976	1019	976	574	726	589	1048	689	937	811	702	895	1060	1091	1179	491	668	697	760	576	737	841	759	779	835	164	733	802	581	575	625	819	743	847	896	706	11	757	769
ENSMUSG00000015980_Lrrc27	59	40	76	94	60	79	53	104	74	97	153	87	62	62	59	88	101	106	69	62	110	107	88	126	54	75	73	121	88	105	106	83	134	126	18	100	84	68	88	90	131	110	115	147	98	0	101	94
ENSMUSG00000015981_Stk32c	672	717	836	1088	1232	1223	1114	1987	1623	2429	2334	2144	721	732	698	1602	1185	1664	1668	1531	2227	2678	2440	2598	556	703	718	662	602	603	998	758	909	1039	175	709	855	592	597	694	703	560	996	1208	715	12	944	972
ENSMUSG00000015994_Fnta	684	551	803	699	627	543	359	566	600	657	697	687	531	670	577	937	612	729	567	484	745	772	692	827	845	1009	1268	1319	945	1364	963	919	1039	990	178	959	1262	1095	1127	1015	1242	1254	1151	1321	1013	10	805	942
ENSMUSG00000016018_Skiv2l2	1109	983	1410	1298	1031	992	716	1056	1048	1192	1218	1149	1051	1264	996	1688	1072	1228	1124	892	1359	1540	1313	1521	911	1174	1142	1367	964	1265	1209	913	1092	1245	191	1028	1330	1118	1041	1119	1165	1139	1300	1234	1065	17	1066	958
ENSMUSG00000016024_Lbp	4	11	62	14	37	21	8	24	54	12	35	25	9	6	10	77	17	45	21	56	70	18	13	15	6	16	18	23	24	18	31	15	13	10	2	12	48	38	31	21	15	41	22	31	14	0	21	24
ENSMUSG00000016028_Celsr1	75	121	177	70	65	90	55	150	96	236	321	182	125	183	173	120	81	117	111	95	134	179	203	192	124	309	125	75	66	112	134	87	107	56	9	46	290	195	160	68	118	100	126	85	66	0	79	70
ENSMUSG00000016087_Fli1	86	122	258	175	137	143	71	129	82	113	145	116	113	104	137	267	147	163	107	104	141	107	140	103	152	216	198	194	139	177	105	108	96	107	29	82	298	205	231	170	174	186	147	182	97	6	102	112
ENSMUSG00000016128_Stard13	152	155	306	250	240	226	146	246	251	295	311	243	183	218	182	365	226	281	258	188	374	367	285	300	157	302	224	342	296	294	342	364	358	470	60	389	357	276	240	304	353	351	420	471	399	3	472	394
ENSMUSG00000016150_Tenm1	8973	6733	9354	4776	4242	4037	1532	2633	2599	3023	2397	2176	7527	7821	7718	5297	3386	4345	2686	1745	3236	3883	3289	2807	13204	12673	11445	9567	6764	5929	4122	3618	5067	5857	918	4492	17544	10684	8615	7704	6750	6835	5375	6432	3398	76	4630	4773
ENSMUSG00000016179_Camk1g	510	527	683	474	572	524	454	799	778	807	680	580	458	641	591	922	618	911	621	868	1021	731	787	674	307	415	508	278	260	351	223	217	138	149	24	142	560	458	445	227	304	351	154	157	199	0	168	123
ENSMUSG00000016181_Diexf	343	366	408	290	284	238	177	323	283	347	322	360	310	355	333	400	315	341	320	244	343	417	336	380	282	337	289	298	257	310	330	249	241	288	38	245	382	320	228	307	309	328	310	314	222	5	289	232
ENSMUSG00000016194_Hsd11b1	39	23	66	266	163	175	154	204	201	173	179	164	36	56	46	327	212	243	167	171	300	251	194	231	60	61	93	140	112	170	228	165	175	200	44	223	86	61	70	124	126	142	198	178	164	7	221	218
ENSMUSG00000016200_Syt14	294	248	266	212	173	175	124	172	177	218	340	245	225	352	255	278	181	226	194	131	173	311	215	276	263	261	238	229	191	196	218	156	213	260	36	209	312	229	239	184	182	242	261	218	138	1	287	198
ENSMUSG00000016206_H2-M3	18	13	27	35	26	25	24	28	35	20	39	42	13	11	28	45	29	38	24	21	29	42	23	44	47	53	61	108	89	78	49	71	81	63	8	64	66	55	52	98	80	78	62	96	50	2	71	67
ENSMUSG00000016239_Lonrf3	74	51	97	159	142	116	86	163	162	270	247	214	56	75	85	164	112	161	152	150	202	294	245	280	187	198	197	325	253	243	377	295	395	401	66	335	266	199	210	256	258	317	464	445	310	3	386	402
ENSMUSG00000016252_Atp5e	870	681	1167	943	861	787	508	722	781	806	775	808	688	980	840	1293	873	1182	729	666	1003	855	761	1019	817	1039	1310	1217	1050	1288	950	693	817	657	88	607	1206	1157	1233	1005	1204	969	708	820	671	6	603	728
ENSMUSG00000016253_Nelfcd	689	713	1085	674	666	780	388	707	615	767	699	765	741	878	806	921	716	949	526	526	741	767	818	966	674	982	927	634	606	675	641	550	603	603	128	549	1139	841	846	545	725	656	572	725	514	8	559	632
ENSMUSG00000016255_Tubb1	0	0	2	1	0	3	2	0	0	1	2	1	1	0	0	0	0	1	0	3	1	0	0	1	4	0	1	0	0	0	1	3	0	0	0	1	0	0	3	1	0	0	0	1	2	0	1	1
ENSMUSG00000016256_Ctsz	148	185	355	174	203	234	161	262	204	303	333	400	160	308	222	285	193	273	215	248	317	392	390	475	129	237	218	160	182	187	223	188	191	305	63	215	272	247	234	164	211	174	226	263	212	0	258	322
ENSMUSG00000016257_Slmo2	646	544	851	610	507	553	352	524	479	639	571	649	559	728	619	797	576	754	459	423	650	709	674	793	500	636	663	763	586	635	520	504	496	549	114	520	690	601	647	626	707	637	535	634	548	13	481	541
ENSMUSG00000016262_Sertad4	232	214	320	187	148	147	93	125	146	83	121	125	173	360	285	266	206	288	134	129	159	194	120	113	412	477	370	323	274	218	209	171	229	144	28	169	562	348	343	230	291	312	302	199	134	4	148	158
ENSMUSG00000016283_H2-M2	18	1	9	9	2	2	1	7	4	7	5	7	7	9	7	7	3	5	3	3	6	12	4	7	9	8	13	5	4	3	9	5	9	5	3	7	10	2	9	8	5	9	17	8	11	0	2	0
ENSMUSG00000016308_Ube2a	474	402	582	481	405	437	271	385	396	434	387	403	413	508	424	697	423	530	392	348	523	485	457	533	382	400	466	475	340	494	424	343	366	389	50	326	472	440	429	344	504	448	464	436	328	3	319	354
ENSMUSG00000016319_Slc25a5	1582	1342	2242	2464	2181	2130	1439	2056	2039	2324	2110	2284	1454	1914	1709	3763	2480	2935	2029	2075	2856	2395	2417	2857	1520	2245	2712	4158	3258	4044	3145	2585	2612	2887	488	2226	2411	2361	2877	3178	3965	3618	2782	3145	2763	43	2072	2543
ENSMUSG00000016327_Atp1b4	0	0	0	0	0	0	0	0	0	1	3	0	0	0	0	0	0	0	0	0	0	0	0	1	0	0	1	4	0	0	1	0	1	0	0	0	3	2	1	1	2	0	0	1	1	0	0	1
ENSMUSG00000016344_Ppdpf	581	576	893	563	526	590	323	581	527	468	482	451	553	811	758	751	579	804	392	469	716	457	548	517	556	891	788	570	591	655	542	378	470	278	71	264	961	677	759	510	717	555	483	573	483	2	347	343
ENSMUSG00000016346_Kcnq2	5060	6039	6826	4773	4895	4671	3692	6280	5069	8058	8396	7278	5066	7505	5638	6429	5257	6857	5304	4697	7017	8347	7975	8287	4420	5577	5300	5026	4581	5313	5980	4955	4808	6066	1141	4955	7168	4757	4351	5159	5557	5654	5211	6022	4338	44	6056	5624
ENSMUSG00000016349_Eef1a2	2780	3797	5057	5699	6694	8266	7019	11394	9890	12404	10771	12154	3886	4984	4413	8603	8227	11419	7516	9452	12618	10804	13134	15524	3247	4666	5586	6813	7115	7471	8890	7871	7593	8617	1783	6729	6379	4371	5118	6344	8810	7108	7526	11064	8095	60	7750	8129
ENSMUSG00000016356_Col20a1	27	33	47	97	72	71	67	102	74	130	96	75	28	35	38	101	77	106	106	85	161	132	105	104	20	32	27	214	212	163	237	213	219	113	31	111	46	24	24	223	234	216	280	306	288	0	134	122
ENSMUSG00000016382_Pls3	1598	1239	1783	2449	1825	1777	1116	1697	1710	2199	1928	1842	1525	1433	1399	2725	1688	1964	1688	1446	2226	2761	2912	2575	719	686	831	1617	1104	1339	1999	1630	1606	2067	340	1922	1122	853	743	1183	1501	1465	2326	2501	1642	44	2374	1960
ENSMUSG00000016386_Mpped2	498	479	687	365	368	293	202	322	254	310	367	298	422	762	610	538	316	454	287	225	345	394	340	412	256	287	346	143	128	199	231	131	129	136	23	115	383	320	299	134	168	226	195	112	117	2	168	115
ENSMUSG00000016409_Nkap	483	450	653	337	348	322	198	349	305	330	343	355	460	562	554	430	359	408	259	260	458	339	361	414	489	733	806	472	379	541	410	335	427	404	57	355	866	775	709	376	506	526	433	446	376	9	317	324
ENSMUSG00000016427_Ndufa1	372	311	527	527	428	390	272	373	446	400	372	460	298	421	385	765	500	585	412	332	478	450	407	540	308	447	448	574	505	570	470	395	447	369	56	370	477	462	465	434	542	451	444	494	373	4	326	334
ENSMUSG00000016458_Wt1	0	0	0	4	1	0	1	1	1	3	0	11	0	0	1	2	5	6	4	5	2	2	1	1	0	5	4	0	0	1	0	0	0	0	0	0	2	5	3	0	1	1	0	0	0	0	0	0
ENSMUSG00000016477_E2f3	423	333	522	503	432	417	311	451	446	567	594	526	401	441	441	669	458	634	459	387	604	659	586	619	345	464	480	515	351	527	447	356	325	356	62	285	535	480	430	469	470	512	484	410	365	6	359	271
ENSMUSG00000016481_Cr1l	501	393	517	369	336	267	192	306	307	334	386	310	384	424	357	542	323	417	306	254	360	384	332	408	361	376	382	457	316	364	348	295	313	350	53	309	497	394	344	366	392	400	407	386	298	8	303	312
ENSMUSG00000016487_Ppfibp1	1944	1697	2612	1690	1503	1367	708	1327	1102	1094	1258	1001	1996	2210	1670	2162	1419	1722	1251	1109	1511	1275	1037	1110	1125	1256	1389	1545	1153	1361	1268	915	1072	828	120	657	1711	1273	1315	1365	1308	1422	1361	1486	1027	17	633	692
ENSMUSG00000016493_Cd46	238	206	270	216	169	171	84	173	165	156	257	213	200	276	183	238	179	214	189	125	196	234	203	223	166	161	184	213	128	157	157	150	204	171	40	198	241	169	130	202	141	203	194	203	120	1	156	188
ENSMUSG00000016494_Cd34	264	273	428	883	696	656	976	1277	1224	1595	1968	1925	273	341	287	1282	964	1195	1434	1466	1648	2015	1771	2248	273	323	355	527	312	533	416	311	238	236	46	230	512	403	393	419	516	429	404	400	278	3	290	287
ENSMUSG00000016495_Plgrkt	300	253	414	244	214	196	134	236	207	216	246	224	293	321	311	315	231	281	207	190	302	288	282	286	218	309	336	200	203	275	236	200	191	178	37	226	315	316	306	176	228	246	254	201	193	4	179	203
ENSMUSG00000016496_Cd274	47	37	57	28	23	25	18	41	33	42	59	28	33	38	32	37	28	28	36	17	45	38	29	42	27	38	47	25	32	29	31	22	29	40	4	37	49	42	31	22	28	44	60	33	42	0	42	41
ENSMUSG00000016498_Pdcd1lg2	0	3	2	2	0	2	0	2	1	4	2	2	0	1	0	0	0	0	1	2	4	3	1	3	0	2	1	1	6	4	2	4	5	0	0	0	1	5	3	2	11	4	0	2	1	0	2	0
ENSMUSG00000016503_Gtf3a	167	216	245	121	146	140	80	151	124	140	135	154	207	251	201	185	142	208	99	114	161	129	120	147	117	214	187	109	96	150	107	88	89	89	12	81	278	197	193	93	148	111	100	112	84	0	90	98
ENSMUSG00000016510_Mtif3	206	241	351	224	233	216	141	191	190	257	254	269	201	290	255	361	249	328	198	172	300	285	260	271	189	268	267	241	216	252	240	204	187	207	50	204	304	237	248	168	244	234	196	262	221	1	214	206
ENSMUSG00000016520_Lnx2	139	178	201	106	138	130	68	183	167	135	158	110	163	192	172	141	137	216	133	146	169	149	160	162	62	101	112	86	88	113	94	85	79	87	10	74	112	101	83	89	115	90	108	118	80	1	72	66
ENSMUSG00000016524_Il19	1	0	0	2	0	0	0	0	0	0	0	0	0	1	0	0	0	0	0	0	0	0	1	0	0	0	0	0	0	1	0	0	0	0	0	0	0	0	1	0	2	0	1	0	2	0	0	0
ENSMUSG00000016526_Dyrk3	208	226	252	155	179	146	121	282	229	277	186	191	197	249	185	234	142	232	192	248	297	248	333	290	106	125	151	134	126	113	126	104	122	109	32	85	173	118	116	120	99	124	129	121	83	0	118	104
ENSMUSG00000016528_Mapkapk2	378	437	552	324	401	353	262	536	406	653	560	505	413	528	376	518	413	553	352	392	536	577	536	658	291	539	435	557	497	584	530	452	486	591	107	444	598	408	432	539	558	480	556	676	458	5	478	531
ENSMUSG00000016529_Il10	1	2	0	0	0	0	0	0	0	0	0	0	0	1	0	0	0	0	0	0	0	0	0	1	1	1	2	0	1	1	0	0	1	0	0	0	0	1	3	1	0	0	0	0	1	0	0	1
ENSMUSG00000016534_Lamp2	855	639	1106	1299	1053	931	845	1193	1160	1437	1631	1379	735	873	740	1746	1087	1276	1252	1048	1608	1808	1439	1705	889	1287	1090	1597	1204	1470	1589	1364	1465	1740	246	1557	1502	1275	1161	1345	1494	1572	1942	1787	1429	29	1479	1458
ENSMUSG00000016541_Atxn10	4148	3824	5178	3593	3414	3312	1857	3038	2799	3070	3024	2783	3771	4718	4325	4964	3505	4611	2612	2561	3859	3310	3538	3632	3529	4141	4698	4381	3569	4337	3377	2764	2841	3075	479	2659	4942	4148	4572	3446	4238	4340	3253	3369	2878	32	2814	2638
ENSMUSG00000016552_Foxred2	447	520	637	402	395	407	267	474	397	484	524	486	454	644	499	574	461	622	405	397	545	579	506	516	360	451	460	392	307	373	362	311	296	309	63	259	630	369	408	296	364	429	383	342	325	0	311	335
ENSMUSG00000016554_Eif3d	937	1067	1415	830	825	924	542	886	791	975	939	962	966	1263	1090	1326	906	1209	790	839	1122	1031	1207	1115	949	1217	1279	991	951	968	870	722	747	749	166	576	1293	1038	1191	792	1084	953	919	904	799	5	728	721
ENSMUSG00000016559_H3f3b	3411	2853	4314	2343	2019	2155	1247	2194	2128	2338	2637	2348	2919	3629	3075	3269	2102	3157	1907	2003	2744	2647	2602	2967	3215	4696	4373	2691	2159	2717	2385	1968	2337	2058	378	1883	4726	4121	4356	2132	2748	2795	2657	2310	2014	26	1937	2148
ENSMUSG00000016619_Nup50	655	665	840	718	676	620	464	741	696	866	739	735	655	804	687	968	657	780	731	666	939	992	903	963	656	741	830	1073	897	1010	992	867	781	968	157	768	987	755	767	989	998	884	1085	1115	860	13	797	768
ENSMUSG00000016624_Phf21b	64	53	70	130	134	142	165	353	310	386	321	279	37	84	75	242	167	193	244	440	436	380	365	326	79	127	92	133	158	134	238	176	214	198	55	180	116	69	92	214	166	135	260	270	216	4	135	188
ENSMUSG00000016626_Nlrp14	0	0	0	0	0	0	0	0	0	0	0	0	0	0	0	0	0	0	0	0	0	0	0	0	0	0	1	0	0	0	0	0	0	0	0	0	0	0	0	0	0	0	0	0	0	0	0	0
ENSMUSG00000016637_Ift27	219	216	258	175	160	142	117	172	177	208	185	169	169	243	176	256	181	251	140	166	218	175	190	220	171	261	242	184	220	204	165	153	183	138	28	144	322	247	252	192	200	216	161	182	207	2	143	185
ENSMUSG00000016664_Pacsin2	171	216	386	584	552	597	537	810	668	884	871	920	254	294	261	901	688	725	655	702	832	810	801	1084	292	412	391	951	755	855	772	773	743	986	194	740	547	411	389	922	935	816	892	1002	769	9	750	802
ENSMUSG00000016756_Cmah	973	781	927	968	702	541	385	643	713	597	1012	727	812	970	828	1122	707	770	753	409	715	1034	639	760	830	838	791	1129	638	741	829	675	910	942	133	888	1090	904	731	829	698	957	1145	957	590	19	677	735
ENSMUSG00000016757_Ttll12	530	600	819	309	285	345	158	310	250	280	273	237	564	788	660	459	328	486	249	239	338	252	281	284	480	614	584	288	275	295	251	194	206	187	37	177	769	520	630	266	338	299	253	233	206	2	160	192
ENSMUSG00000016758_Bik	1	3	6	1	3	2	2	0	0	5	0	2	2	4	1	3	0	3	7	4	2	3	0	0	2	11	0	1	4	4	1	6	1	11	0	2	5	1	3	4	3	1	4	7	3	0	2	1
ENSMUSG00000016763_Scube1	1181	1557	1614	933	976	1182	1214	2074	1700	2582	1955	1604	1325	1574	1322	1449	1238	1524	1697	1705	2234	1960	1602	1878	266	402	284	200	154	202	208	165	104	64	18	98	474	273	312	172	230	199	151	167	112	0	156	88
ENSMUSG00000016831_Tox4	1214	1137	1627	1475	1430	1415	935	1538	1479	1675	1647	1594	1166	1476	1248	1982	1420	1845	1340	1287	1865	1721	1713	1912	1111	1453	1404	1493	1183	1496	1516	1206	1283	1348	214	1144	1696	1439	1337	1357	1448	1369	1407	1477	1122	16	1140	1125
ENSMUSG00000016833_Mrps18c	371	288	386	357	275	204	171	249	258	269	316	303	332	339	305	385	260	283	253	195	290	323	284	358	257	315	328	302	243	278	230	194	274	234	40	249	386	321	307	202	255	276	221	248	228	0	207	211
ENSMUSG00000016918_Sulf1	125	124	186	198	177	196	93	118	189	149	140	267	132	115	120	262	139	143	162	166	227	340	288	296	692	903	760	400	380	322	180	153	183	174	28	213	1098	677	606	378	353	371	241	262	189	4	188	217
ENSMUSG00000016921_Srsf6	2012	1810	2871	1920	1757	2022	1144	1778	1691	1865	1861	1778	1921	2496	2191	2530	1983	2457	1606	1429	2091	2243	1924	2150	1981	2818	2997	2195	1687	2332	1822	1467	1745	1531	265	1315	3168	2912	2766	1809	2323	2194	2082	1879	1473	22	1472	1340
ENSMUSG00000016933_Plcg1	2316	2752	3403	2100	1969	2013	1348	2393	1865	2519	2545	2227	2538	3478	2596	2923	2222	2898	2017	1805	2350	2593	2451	2653	2123	2865	2641	2367	1977	2427	2034	1716	1820	1961	306	1576	3405	2623	2283	2081	2354	2353	2186	2325	1795	25	1847	1656
ENSMUSG00000016940_Kctd2	483	527	647	590	615	619	483	756	669	882	950	925	475	639	534	847	614	910	670	601	915	1005	1012	1139	489	647	648	625	577	666	834	783	819	918	160	778	760	506	606	621	667	666	829	955	702	14	782	837
ENSMUSG00000016942_Tmprss6	9	20	14	5	9	9	3	8	4	15	19	11	6	18	9	6	4	7	7	9	7	17	9	8	6	16	9	8	10	11	11	14	15	8	2	12	12	10	12	13	24	10	16	16	11	0	14	10
ENSMUSG00000016946_Kctd5	883	871	1236	653	691	613	267	443	473	418	416	341	894	1091	885	994	646	1001	412	401	593	425	422	398	834	1090	1101	1097	881	1004	682	570	605	452	83	394	1309	1093	1107	874	1021	1039	733	782	591	10	397	407
ENSMUSG00000016982_Pom121l2	1	0	3	0	1	2	0	2	1	2	0	0	0	4	3	3	0	2	0	1	2	0	1	1	2	1	2	3	0	0	0	1	0	1	0	1	2	1	0	2	1	0	2	0	0	0	2	0
ENSMUSG00000016984_Etaa1	236	176	251	186	145	159	106	175	141	177	217	180	185	209	196	227	149	211	157	110	207	247	181	210	206	214	240	224	146	163	183	135	176	235	27	202	229	222	198	166	149	218	242	185	136	2	165	214
ENSMUSG00000016995_Matn4	55	66	149	108	125	146	81	151	120	145	138	128	72	136	131	188	132	170	135	118	192	117	146	138	49	133	94	184	199	211	152	144	148	117	9	87	108	73	100	226	228	180	201	177	158	2	91	111
ENSMUSG00000016998_Svs4	0	0	0	0	0	0	0	0	0	0	0	0	0	0	0	0	0	0	0	0	0	0	0	0	0	0	1	0	0	0	1	0	0	0	0	0	1	0	1	0	0	0	0	0	0	0	0	0
ENSMUSG00000017002_Slpi	4	2	4	3	5	5	2	3	4	3	4	7	5	3	4	9	1	1	3	4	6	7	2	2	4	3	9	0	8	5	12	6	6	10	2	2	3	4	5	7	3	1	16	3	9	0	1	6
ENSMUSG00000017004_Svs5	0	0	0	0	0	0	0	0	0	0	0	0	0	0	0	0	0	1	0	0	0	0	0	0	0	0	0	0	0	1	0	1	0	0	0	0	0	0	0	0	0	0	0	0	0	0	0	0
ENSMUSG00000017007_Rbpjl	1	6	17	12	8	8	3	13	16	10	18	7	5	15	16	17	12	15	11	13	13	16	12	7	4	7	11	26	15	13	14	13	14	9	2	7	11	6	5	18	22	12	15	12	18	0	12	17
ENSMUSG00000017009_Sdc4	121	140	281	735	805	560	613	938	886	1142	1192	930	129	211	181	1018	715	1052	792	788	1336	1197	1165	1182	297	431	432	1348	1336	1247	1572	1297	1518	2006	271	1414	598	425	481	1057	1408	1453	1583	2054	1556	22	1610	1727
ENSMUSG00000017049_Ccdc70	0	0	0	0	0	0	0	0	0	0	0	0	0	0	0	0	0	0	0	0	0	1	0	0	0	0	0	0	0	0	0	0	0	0	0	0	0	0	0	0	0	0	0	0	0	0	0	0
ENSMUSG00000017057_Il13ra1	57	57	131	88	90	92	53	86	71	96	125	75	59	46	40	130	86	105	85	89	107	93	90	97	251	258	301	225	160	158	118	113	105	136	24	116	411	291	326	170	203	190	185	164	121	1	116	121
ENSMUSG00000017064_Prl5a1	0	0	0	0	0	0	0	0	0	0	0	0	0	0	0	0	0	0	0	0	0	0	0	0	0	0	0	0	0	1	1	0	0	1	0	0	0	0	0	0	0	0	0	0	0	0	0	0
ENSMUSG00000017119_Nbr1	2518	2277	3196	3225	2836	2831	2176	3407	3272	4037	3822	4128	2316	2731	2419	4443	3096	3390	3227	2804	4107	4886	4431	4849	2439	3174	3094	4111	3012	3835	4243	3439	3633	4247	670	3481	3497	2970	2767	3571	3767	3363	4605	4400	3430	55	3416	3734
ENSMUSG00000017132_Cyth1	1249	1376	1865	1408	1455	1534	1125	1896	1644	1726	1875	1709	1297	1743	1267	2049	1664	2391	1649	1413	2042	2085	1835	1940	841	1161	1114	1467	1400	1374	2076	1634	1902	1865	284	1425	1454	938	930	1345	1622	1437	2106	2194	1605	18	1756	1718
ENSMUSG00000017144_Rnd3	889	674	1018	491	398	429	166	349	275	372	286	290	780	827	745	681	445	533	312	444	453	447	380	395	583	615	851	418	293	416	462	293	242	628	66	426	855	747	727	317	409	435	451	513	330	7	369	413
ENSMUSG00000017146_Brca1	77	56	103	69	36	71	42	50	53	30	43	44	54	73	58	97	66	47	56	41	69	57	50	64	133	160	149	124	125	133	100	106	100	73	13	74	181	155	163	105	128	147	121	118	83	1	47	55
ENSMUSG00000017165_Gast	0	0	0	0	0	0	0	0	1	0	0	0	0	1	0	0	0	0	0	0	1	0	0	2	1	1	2	0	0	0	0	0	1	1	0	1	0	3	2	0	0	0	0	0	0	0	1	0
ENSMUSG00000017167_Cntnap1	155	164	376	1553	1497	1816	2045	3133	2792	3606	3449	3278	182	364	333	2558	2188	2311	2524	2451	3693	3262	2869	3655	901	1189	1486	5147	4671	5142	4822	4442	4474	3982	698	3062	1687	1128	1225	5513	6032	5254	4818	5744	4216	16	3256	3563
ENSMUSG00000017176_Nt5c3b	572	609	855	476	438	541	251	450	400	463	473	473	586	701	647	683	477	655	396	359	537	494	473	621	479	645	722	513	409	485	413	371	346	400	75	347	797	643	621	431	499	462	378	396	328	6	375	457
ENSMUSG00000017188_Coa3	478	432	651	562	524	588	339	546	544	699	629	594	454	570	579	862	577	751	494	503	741	632	666	800	400	597	769	598	568	655	583	527	530	551	90	473	724	620	685	467	708	598	449	706	538	7	489	490
ENSMUSG00000017195_Zpbp2	0	2	0	1	3	2	0	3	0	2	0	0	1	0	0	1	2	5	0	0	1	2	0	3	1	2	3	0	2	2	2	2	0	2	0	1	0	5	0	3	2	2	4	2	1	0	0	1
ENSMUSG00000017204_Gsdma	1	0	0	1	0	0	0	0	0	0	0	0	0	0	0	0	1	0	0	0	1	0	0	0	1	0	2	0	0	2	1	0	2	6	1	2	1	0	10	0	1	0	2	4	3	0	0	0
ENSMUSG00000017210_Med24	1316	1303	1863	1554	1630	1711	1309	2304	2034	2452	2399	2377	1291	1700	1350	2334	1731	2429	2004	1862	2538	2714	2664	2697	1188	1551	1555	1601	1367	1533	1836	1418	1488	1472	269	1245	1951	1400	1418	1429	1559	1458	1712	1920	1386	15	1419	1481
ENSMUSG00000017211_Gsdma2	0	0	0	0	0	0	0	0	0	0	0	0	0	0	0	0	0	0	0	0	0	0	0	0	1	0	0	0	1	0	0	1	0	0	0	1	0	1	0	0	0	0	0	0	0	0	0	0
ENSMUSG00000017221_Psmd3	1138	1400	1827	1141	1275	1403	894	1562	1442	1622	1430	1556	1283	1701	1499	1851	1376	2050	1254	1242	1836	1766	1730	1951	1208	1617	1565	1443	1391	1504	1269	1281	1352	1167	230	906	2074	1275	1362	1355	1625	1392	1475	1653	1321	5	1107	1251
ENSMUSG00000017264_Exosc10	1022	980	1428	871	759	892	506	813	776	903	896	836	949	1269	1065	1254	839	1148	755	751	965	1041	894	1036	940	1172	1199	922	776	998	767	618	723	787	143	608	1372	1197	1122	833	1004	928	847	821	712	13	693	697
ENSMUSG00000017286_Glod4	705	619	839	581	612	567	413	648	618	831	797	812	634	737	633	780	607	689	579	532	813	912	915	1016	628	858	873	696	568	768	801	690	753	774	122	687	922	822	807	583	784	725	759	1017	801	18	671	665
ENSMUSG00000017288_Vps53	1171	1074	1338	1146	977	1017	725	1117	1085	1308	1424	1296	1065	1316	1065	1505	1119	1413	1026	878	1283	1496	1424	1460	866	1078	1090	1246	1027	1162	1223	986	1134	1141	204	1026	1308	1010	1011	1135	1180	1216	1261	1321	960	13	1095	1087
ENSMUSG00000017291_Taok1	10976	8136	11216	12110	9581	7964	5678	9376	8702	9854	9915	9599	9089	10208	8870	14099	9174	11148	10060	7018	10997	13590	10432	11517	9555	9911	9962	12464	7955	10348	10057	7441	8719	9869	1445	8102	12103	9897	8462	10401	9330	10070	11016	9737	7208	181	7694	7504
ENSMUSG00000017299_Dnttip1	225	241	319	251	273	263	176	306	266	295	314	274	221	278	248	357	274	379	258	222	362	310	296	389	202	302	283	274	258	279	298	265	277	239	45	211	387	281	241	257	309	300	302	344	254	2	282	232
ENSMUSG00000017300_Tnnc2	1	0	0	0	0	1	0	0	0	1	1	1	0	0	0	0	1	1	0	1	3	1	4	0	0	0	0	0	0	0	0	0	0	0	0	1	1	0	0	0	0	0	0	0	0	0	0	1
ENSMUSG00000017307_Acot8	97	106	156	122	130	175	86	155	173	203	186	170	99	162	137	200	156	190	114	135	195	199	199	190	92	167	163	189	192	192	178	174	161	168	42	157	212	139	135	168	203	184	173	233	167	2	154	154
ENSMUSG00000017309_Cd300lg	21	14	24	24	18	7	9	20	22	13	23	18	14	11	19	23	25	23	11	13	24	17	19	24	14	25	21	9	13	20	16	11	21	21	1	25	31	23	18	16	12	15	15	11	15	1	19	17
ENSMUSG00000017310_Spint4	0	0	0	0	0	0	0	0	0	0	0	0	0	0	0	0	0	0	1	0	0	0	0	0	0	0	0	0	0	0	0	0	0	0	0	0	0	0	0	0	0	0	0	0	0	0	0	0
ENSMUSG00000017311_Pyy	0	0	0	0	0	0	0	0	0	0	0	0	0	0	0	0	0	0	0	0	0	0	0	0	0	0	0	0	0	0	0	0	0	0	0	0	0	0	0	0	0	0	0	0	1	0	0	0
ENSMUSG00000017314_Mpp2	562	688	817	1767	1884	1901	1597	2757	2340	2760	2693	2442	633	804	742	2634	2037	2834	2335	2227	3091	2762	2756	2847	1064	1372	1460	1163	1046	1267	1134	1053	946	867	143	774	1893	1227	1290	1140	1358	1224	1209	1164	1024	5	1110	847
ENSMUSG00000017316_Ppy	0	0	0	0	2	0	0	0	0	0	0	0	0	0	0	0	0	0	0	1	0	0	0	0	0	0	0	0	0	0	0	0	0	0	0	0	0	0	0	0	0	0	0	0	0	0	0	0
ENSMUSG00000017344_Vtn	159	473	1487	672	833	721	521	994	708	1162	1240	962	687	262	199	1252	726	1112	786	718	1189	913	892	1088	620	1141	1248	791	1073	1113	1023	1078	695	1134	202	1083	2158	1403	1402	1021	1062	1123	1279	1442	1105	11	1198	1678
ENSMUSG00000017376_Nlk	1389	1279	1619	2253	2042	1974	1888	3168	2579	3654	3902	3267	1282	1544	1342	3294	2363	2489	2874	2568	3688	3621	3043	3767	1033	1173	1212	1169	904	1143	994	775	884	807	115	630	1580	1066	1039	952	1104	1044	1015	1062	794	9	714	649
ENSMUSG00000017386_Traf4	653	813	1033	360	297	368	102	217	175	135	125	143	717	967	796	500	290	462	184	171	247	150	155	172	646	848	788	503	474	549	290	290	303	161	21	120	943	678	758	521	552	529	304	364	231	1	123	137
ENSMUSG00000017390_Aldoc	1458	1434	2480	6329	6371	5593	6542	10551	8932	13028	13064	10473	1487	1988	1938	10056	6870	8605	9192	9046	13877	11564	10998	12240	2257	3389	4381	7461	7226	8120	10929	10378	10037	12682	2286	10322	4012	3351	4171	6379	9071	8177	11378	13653	12635	136	10294	11605
ENSMUSG00000017400_Stac2	29	46	60	117	100	133	148	179	143	379	393	414	30	53	39	205	157	184	186	210	265	412	371	485	51	57	86	117	130	148	96	129	53	83	18	115	71	70	85	141	146	155	99	87	132	1	153	123
ENSMUSG00000017404_Rpl19	1839	1473	2234	1411	1207	1266	861	1432	1296	1718	1765	1698	1533	1960	1631	2110	1393	1971	1175	1190	1687	1759	1769	2119	1286	1897	2038	1721	1348	1630	1365	1143	1127	1207	235	1103	2023	1742	2058	1281	1799	1613	1267	1353	1194	14	1198	1285
ENSMUSG00000017405_Nek8	70	86	113	77	57	81	37	44	51	51	63	44	64	102	96	111	59	79	51	36	60	71	70	64	103	145	147	71	78	83	41	69	58	65	10	42	180	110	113	73	86	91	55	58	43	1	43	47
ENSMUSG00000017412_Cacnb4	1913	1390	2252	6202	4688	4122	4271	5635	5860	7266	6878	7104	1472	2247	1864	8123	5344	5559	6758	5529	7639	9916	7058	8535	1608	1648	2062	7194	4354	5181	6142	4835	5859	7252	1090	5013	2060	1767	1816	6069	5432	5111	7175	7152	4642	97	4392	5146
ENSMUSG00000017417_Plxdc1	17	21	41	55	46	49	108	150	121	239	265	347	16	30	35	78	63	53	128	114	157	301	214	308	112	107	140	388	405	390	661	623	753	697	139	544	154	118	119	496	456	360	685	908	564	4	459	641
ENSMUSG00000017418_Arl5b	1257	1142	1667	1078	997	910	605	862	859	924	792	783	1301	1504	1254	1329	1098	1060	806	1029	1264	1080	1131	1399	1087	1342	1537	1060	887	1199	993	735	714	826	103	622	1696	1435	1240	985	1048	1031	999	988	746	13	737	542
ENSMUSG00000017421_Zfp207	3539	2786	4182	3271	2799	2535	1640	2729	2372	2670	2865	2659	3036	3547	2985	4192	2935	3210	2555	2151	3100	3383	2919	3268	2705	3519	3413	3510	2533	3338	3078	2423	2746	3027	432	2424	3924	3303	2935	2791	3139	2976	3103	3096	2356	40	2486	2242
ENSMUSG00000017428_Psmd11	788	611	747	707	545	509	392	553	527	635	832	628	575	712	619	930	600	738	602	470	701	754	626	703	566	643	684	764	596	696	720	599	630	706	99	590	881	675	635	703	715	787	832	797	560	7	575	632
ENSMUSG00000017446_C1qtnf1	38	31	49	73	61	66	16	30	41	26	31	45	35	48	30	127	67	72	36	21	39	65	36	58	50	71	64	52	40	44	33	27	22	22	5	23	103	41	44	41	25	61	29	24	24	0	20	19
ENSMUSG00000017453_Pipox	12	10	24	11	3	5	2	2	8	7	7	14	15	15	11	15	10	5	8	3	10	16	12	8	30	65	61	47	28	41	40	41	32	56	13	69	68	53	70	40	43	25	53	37	39	0	44	51
ENSMUSG00000017466_Timp2	3382	3065	3887	3506	3439	3497	1748	3038	3030	3065	2886	3042	2991	3755	3398	4550	3316	4982	2564	2526	3819	3464	3591	3658	2853	3437	3553	2940	2590	3025	2665	2749	2790	2633	497	2636	4608	3188	3307	2247	3220	3534	3022	3618	2711	34	2845	2800
ENSMUSG00000017478_Zc3h18	730	843	1153	744	694	804	520	1019	914	1032	1170	997	769	1136	823	998	822	1094	825	885	1135	1249	1113	1192	719	1042	888	931	764	824	810	722	805	794	136	665	1181	859	794	899	982	809	963	969	697	9	735	730
ENSMUSG00000017485_Top2b	8286	5907	8597	5954	4808	4561	2390	3843	3879	3440	3490	3932	6997	7399	6814	7395	4813	6080	3964	3223	4472	4786	3972	4546	5499	6245	6132	5396	3378	4208	3071	2281	2950	2561	384	2239	6765	5987	5508	4304	4031	4335	3789	2874	2455	42	2053	2106
ENSMUSG00000017491_Rarb	116	91	150	190	149	139	123	163	154	192	269	205	134	108	122	278	209	200	219	163	246	226	201	221	93	189	121	256	179	229	195	146	152	198	36	170	193	155	171	189	237	212	213	197	157	2	168	177
ENSMUSG00000017493_Igfbp4	301	413	827	1052	831	834	572	701	790	604	674	986	432	446	402	1537	1088	1245	706	787	1001	1029	1042	1156	783	1115	1040	415	403	521	288	264	222	174	32	199	1485	982	855	429	459	426	255	296	231	1	242	229
ENSMUSG00000017499_Cdc6	23	22	34	17	12	16	10	12	9	9	10	8	22	32	13	23	13	16	10	10	13	6	17	13	25	40	43	23	14	20	11	10	11	11	1	6	40	40	45	23	19	21	15	12	14	0	9	11
ENSMUSG00000017548_Suz12	869	690	860	757	594	633	378	735	629	793	853	857	703	702	705	954	632	782	703	540	810	1026	846	1006	693	815	775	880	544	751	745	641	791	912	142	787	979	757	737	709	761	778	1046	839	622	17	724	730
ENSMUSG00000017550_Atad5	405	324	435	226	170	172	93	156	180	192	219	180	337	401	339	269	196	257	189	108	210	221	205	174	329	381	320	241	137	239	172	164	225	194	32	167	393	358	337	202	177	233	205	172	133	5	148	159
ENSMUSG00000017561_Crlf3	372	368	471	392	414	326	253	432	414	366	538	436	342	480	430	521	390	438	429	288	522	501	424	524	383	444	397	398	334	421	374	354	389	439	80	405	557	415	376	340	360	408	406	449	392	5	351	311
ENSMUSG00000017588_Krt27	2	1	1	0	1	0	1	1	2	1	1	1	1	0	0	0	0	4	3	0	0	0	1	3	6	0	3	1	1	1	1	1	1	0	0	0	3	2	1	1	3	1	0	0	1	0	0	0
ENSMUSG00000017607_Tns4	2	3	11	8	5	10	6	12	3	9	8	11	2	3	4	8	6	14	1	4	11	9	6	8	6	10	5	24	13	14	18	13	13	11	0	9	9	8	11	16	19	12	10	14	16	1	8	6
ENSMUSG00000017615_Tnfaip1	1208	1157	1660	1039	1040	1003	590	1058	875	996	995	883	1177	1423	1156	1504	965	1317	892	807	1162	1080	997	1066	1111	1365	1413	983	876	1103	823	699	793	726	130	599	1747	1273	1341	992	1096	1113	933	931	662	8	631	695
ENSMUSG00000017631_Abr	6021	6674	7965	7950	7716	7887	6627	11331	9136	11417	12316	9170	6318	8449	6596	11832	8641	12076	9895	8435	12707	11175	10069	10905	4516	5347	5754	7007	5924	6860	8194	6578	7042	6449	1134	5229	7647	4996	5271	6305	7538	7251	8356	7923	6533	61	6307	5765
ENSMUSG00000017639_Rab11fip4	5163	5796	6874	7288	6285	6308	5633	8421	6902	9286	9297	9490	5443	7025	5380	9944	6711	9264	8453	7095	9269	11598	9403	10724	3897	4664	4762	7664	5925	6592	6909	5762	6064	7076	1154	5429	6373	3996	3819	7038	7259	6039	7302	7932	5340	78	5529	6201
ENSMUSG00000017652_Cd40	77	70	71	55	60	35	25	43	60	30	58	36	57	83	65	87	57	74	35	29	45	26	33	58	65	90	73	44	60	81	73	53	62	65	9	57	111	67	74	73	82	67	49	75	48	0	54	58
ENSMUSG00000017664_Slc35c2	351	419	551	443	410	513	358	629	558	638	665	649	388	453	431	744	534	682	489	451	677	705	688	702	440	605	640	613	521	515	534	478	502	440	82	376	692	520	527	502	597	482	558	592	473	3	446	403
ENSMUSG00000017667_Zfp334	825	834	983	739	771	710	477	811	653	1033	936	906	783	973	827	994	730	961	735	666	988	1160	1115	1050	792	992	950	842	592	910	804	615	668	841	133	659	1267	880	878	778	827	811	887	885	673	9	707	669
ENSMUSG00000017670_Elmo2	1301	1404	1850	2056	2162	2165	1821	2921	2397	3123	2990	2670	1393	1826	1413	3263	2331	3083	2506	2474	3391	3331	2985	3255	1270	1764	1643	2616	2308	2452	3217	2418	2479	2363	433	1866	2185	1495	1471	2527	2677	2524	3385	3212	2334	30	2285	2233
ENSMUSG00000017677_Wsb1	1864	1463	2521	1310	1036	1019	722	1081	1055	1337	1360	1407	1675	2151	2004	1518	1051	1210	1093	939	1283	1889	1551	1811	2139	2718	3042	1685	1140	1676	1231	1154	1189	1400	248	1375	3156	2984	2787	1291	1531	1540	1653	1383	1166	15	1327	1318
ENSMUSG00000017679_Ttpal	1042	1024	1350	1616	1589	1475	1274	1932	1675	2191	1922	2074	1089	1255	1057	2164	1615	1978	1765	1811	2168	2313	2219	2410	1074	1458	1421	1854	1611	1720	1744	1385	1598	1621	241	1140	1764	1346	1399	1724	1808	1756	1659	1925	1271	24	1235	1226
ENSMUSG00000017686_Rhot1	1636	1311	1932	1930	1718	1432	1073	1614	1468	1776	1692	1645	1396	1675	1437	2553	1698	2001	1526	1305	1978	2011	1772	1982	1369	1594	1758	1927	1395	1801	1680	1249	1327	1575	217	1249	1801	1613	1452	1582	1717	1531	1666	1665	1248	19	1232	1206
ENSMUSG00000017688_Hnf4g	13	4	4	4	7	4	4	11	5	8	7	5	3	20	8	7	3	3	4	7	4	5	9	3	11	13	13	9	10	3	5	5	5	2	2	5	14	11	12	5	6	12	5	8	1	0	5	5
ENSMUSG00000017692_Rhbdl3	74	54	122	336	429	447	191	391	343	331	233	226	81	102	115	447	366	569	206	258	446	237	314	265	108	127	142	320	226	294	198	341	273	209	34	231	214	105	129	213	344	331	294	350	371	4	219	182
ENSMUSG00000017697_Ada	105	115	159	20	24	28	8	32	21	30	36	24	94	113	112	25	17	21	15	17	27	28	29	29	22	36	33	5	8	23	15	20	19	21	6	21	43	31	26	9	13	19	8	16	24	0	14	20
ENSMUSG00000017707_Serinc3	2587	2471	3887	5108	4558	4152	3287	4930	4737	5241	5287	5294	2581	3008	2676	6810	4742	5618	4710	4398	6430	5814	5539	6454	2483	3282	3354	4038	3502	4304	4234	3567	3689	3825	558	3252	4203	3351	3406	3553	3999	3957	4281	4822	3509	42	3232	3413
ENSMUSG00000017713_Tha1	53	60	71	58	63	78	40	94	48	70	126	90	61	79	66	105	82	118	75	57	62	109	85	80	47	65	85	87	93	83	78	77	89	80	18	64	93	61	66	86	100	69	92	93	92	0	66	81
ENSMUSG00000017715_Pgs1	691	867	1038	864	880	1026	671	1375	1093	1287	1297	1239	727	1013	822	1357	956	1352	1073	1012	1355	1436	1345	1592	846	1113	1151	998	919	979	919	965	975	791	127	708	1470	889	966	892	1113	985	1047	1129	874	6	868	810
ENSMUSG00000017716_Birc5	55	61	115	60	30	38	20	27	37	23	44	32	76	80	59	53	40	65	29	13	45	39	27	44	61	105	93	60	32	80	33	34	41	34	2	34	120	96	104	61	57	55	44	45	23	0	33	22
ENSMUSG00000017718_Afmid	39	55	59	23	23	23	14	37	27	35	35	41	44	75	45	45	19	48	21	23	34	37	31	42	47	70	52	10	24	42	26	26	31	31	6	28	80	61	57	20	43	52	41	32	29	0	28	35
ENSMUSG00000017720_Trp53tg5	25	31	29	16	22	19	12	21	22	29	29	24	22	26	23	30	21	28	23	14	28	24	23	22	25	20	26	23	32	28	23	13	26	17	2	23	32	31	24	22	21	24	30	25	21	0	17	21
ENSMUSG00000017721_Pigt	545	686	776	549	639	776	403	807	632	667	758	622	549	799	735	797	606	1049	580	510	827	644	695	715	819	1061	1061	811	755	778	654	689	707	594	112	439	1358	878	1018	766	847	824	743	819	684	6	485	508
ENSMUSG00000017723_Wfdc2	8	5	7	3	2	5	3	5	4	6	11	2	5	2	3	6	2	1	4	3	3	5	4	5	0	2	3	1	1	2	0	2	0	0	0	0	2	3	1	0	1	0	0	0	0	0	0	1
ENSMUSG00000017724_Etv4	147	165	259	160	160	176	86	178	156	153	128	135	188	219	200	234	162	209	127	115	151	157	149	179	317	431	417	335	244	367	134	123	111	98	15	105	507	373	443	321	328	318	139	178	129	2	85	117
ENSMUSG00000017733_Eppin	0	0	0	0	0	0	0	0	0	0	0	0	0	0	1	0	0	0	0	0	0	0	0	0	0	0	0	0	0	0	0	0	0	0	0	0	0	0	0	0	0	1	0	1	0	0	0	0
ENSMUSG00000017734_Dbndd2	512	390	600	917	828	728	539	869	962	917	810	941	462	519	459	1157	798	1054	870	730	1094	1386	1126	1187	514	629	722	1269	873	1089	1324	1382	1512	1604	229	1330	788	633	619	964	1175	1042	1797	1788	1351	36	1198	1375
ENSMUSG00000017737_Mmp9	17	25	45	16	23	18	9	22	28	19	22	17	24	31	29	28	19	26	15	10	26	17	16	13	32	47	71	22	18	26	26	25	33	21	3	11	74	55	56	26	35	34	21	33	14	1	16	17
ENSMUSG00000017740_Slc12a5	2850	3711	4563	6368	6897	7754	7176	13440	9510	14863	14162	11468	3475	4853	4010	10048	8319	11303	9798	9581	13411	12476	12212	13184	8169	10250	11076	10605	9085	9466	8532	8357	8755	9959	1919	7512	14443	8892	9148	9921	10993	9377	9365	11400	8280	81	8241	8832
ENSMUSG00000017747_Ghdc	93	94	118	109	97	120	63	116	85	121	142	140	107	142	106	141	93	116	87	82	128	141	146	134	143	182	186	163	145	140	118	137	122	140	36	102	243	153	176	122	189	151	140	195	131	1	116	111
ENSMUSG00000017754_Pltp	136	259	544	349	351	356	255	554	407	416	655	364	293	181	161	562	346	490	392	333	667	369	435	474	294	481	443	385	430	413	545	531	380	510	103	431	812	457	434	430	465	404	623	620	547	4	462	633
ENSMUSG00000017756_Slc12a7	70	89	207	57	85	69	36	86	80	101	136	60	84	102	78	149	58	98	53	81	100	75	51	79	84	143	116	64	56	66	65	58	56	61	9	49	155	134	130	74	50	76	99	84	48	0	62	49
ENSMUSG00000017760_Ctsa	602	705	1232	1105	1213	1146	833	1400	1417	1424	1527	1554	773	947	841	1630	1161	1621	1295	1194	1810	1587	1611	1703	709	1094	1082	1151	1082	1211	1455	1291	1250	1251	223	1073	1342	885	1061	1032	1312	1172	1418	1721	1365	10	1098	1212
ENSMUSG00000017764_Zswim1	176	280	338	259	281	308	214	380	347	416	441	380	225	315	270	380	287	460	292	287	425	396	373	416	217	307	338	222	284	283	301	256	272	282	56	232	419	270	283	242	293	308	285	316	281	1	288	295
ENSMUSG00000017765_Slc12a4	162	255	389	301	278	312	219	354	288	353	332	277	178	334	204	471	315	408	344	276	402	388	309	346	311	503	386	644	594	595	558	504	539	445	67	364	553	399	404	562	663	630	741	761	456	6	339	432
ENSMUSG00000017767_Spata25	6	6	13	2	3	2	4	7	3	5	12	2	16	7	12	7	11	6	4	4	7	9	9	7	0	7	5	5	4	8	4	5	7	5	0	8	7	8	4	2	3	9	14	2	5	1	6	5
ENSMUSG00000017774_Myo1c	710	787	1143	441	448	492	264	562	459	512	523	501	798	1053	747	701	492	617	458	440	558	544	529	602	802	1006	930	738	714	721	495	473	463	533	92	396	1448	859	843	778	811	620	563	635	462	3	435	453
ENSMUSG00000017776_Crk	2683	2274	3079	2875	2437	2269	1577	2567	2220	2724	2606	2679	2349	2745	2406	3814	2660	3171	2438	2089	3055	3176	2918	3309	2046	2478	2493	2818	2139	2733	2396	1902	2148	2194	365	1918	2883	2364	2354	2470	2596	2484	2504	2397	1882	28	2102	1895
ENSMUSG00000017778_Cox7c	673	502	812	945	711	679	490	694	765	712	734	809	566	720	684	1266	819	1017	786	684	1011	854	759	1068	501	671	754	1209	804	1056	781	685	804	666	110	605	829	702	755	803	1029	876	873	855	747	15	580	702
ENSMUSG00000017781_Pitpna	3995	3430	4894	5212	4334	4529	3065	4597	4575	5056	4512	4813	3683	4374	3734	7365	4826	6302	4699	4360	6011	6081	5229	5895	3412	4029	4709	7197	5120	6234	5335	4221	4804	4879	868	3753	4707	4103	4279	6016	6221	5720	5407	5810	4465	84	3781	3800
ENSMUSG00000017801_Mlx	435	382	593	475	380	398	259	396	367	423	385	368	395	510	453	668	423	544	363	376	509	425	463	513	320	485	475	527	454	524	404	333	343	373	49	264	452	443	424	446	465	411	385	442	309	1	304	290
ENSMUSG00000017802_Fam134c	870	990	1343	1168	1270	1193	821	1396	1181	1206	1177	1205	940	1178	1040	1717	1248	1759	1177	1048	1636	1348	1297	1426	952	1306	1205	1543	1247	1428	1399	1240	1366	1241	208	1065	1529	1188	1129	1193	1492	1302	1456	1572	1245	15	1000	1217
ENSMUSG00000017817_Jph2	8	11	22	8	6	13	10	15	11	12	17	15	9	6	16	5	7	16	10	13	16	30	23	14	64	75	69	40	30	40	20	18	18	10	2	18	145	76	92	36	36	32	45	23	22	0	20	19
ENSMUSG00000017830_Dhx58	11	15	23	17	9	15	16	22	29	29	23	16	17	22	9	20	16	12	33	8	24	22	30	25	24	31	30	30	14	25	24	19	23	25	6	18	38	41	22	16	21	23	24	19	40	0	26	21
[truncated: 30,860 more rows]
