# Supplementary material for: Transcriptional maturation of the mouse auditory forebrain
Source: BMC Genomics. 2015 Aug 14;16(1):606. doi: 10.1186/s12864-015-1709-8 (PMC4536593; doi:10.1186/s12864-015-1709-8)
Supplement: Additional file 3: — Differential expression comparing A1 and MG at at P7, P14, P21, and Adult. Table S5. Differential expression analyses comparing MG with A1 at P7 for all genes using DESeq2, EdgeR, and BaySeq. For each gene, the log2 fold-change, p-values, and rank are listed. The final column (All Rank) is the sum of rankings obtained by all three methods. Gene listing is given in. Table S6. Differential expression analyses comparing MG with A1 at P14 for all genes using DESeq2, EdgeR, and BaySeq. For each gene, the log2 fold-change, p-values, and rank are listed. The final column (All Rank) is the sum of rankings obtained by all three methods (lowest number = highest rank). Gene listing is ordered from highest to lowest rank. Table S7. Differential expression analyses comparing MG with A1 at P21 for all genes using DESeq2, EdgeR, and BaySeq. For each gene, the log2 fold-change, p-values, and rank are listed. The final column (All Rank) is the sum of rankings obtained by all three methods (lowest number = highest rank). Gene listing is ordered from highest to lowest rank. Table S8. Differential expression analyses comparing MG with A1 in adult animals for all genes using DESeq2, EdgeR, and BaySeq. For each gene, the log2 fold-change, p-values, and rank are listed. The final column (All Rank) is the sum of rankings obtained by all three methods (lowest number = highest rank). Gene listing is ordered from highest to lowest rank. [file 12864_2015_1709_MOESM3_ESM.xlsx]

## Sheet: Table S5~P7 MG vs A1
Table S5: Differential analyses: MG vs A1 (P7)
[Note: Rows 1 - 5 are locked. Rows 6 and below can be independently scrolled]
	DESeq2			EdgeR			BaySeq			DESeq2	EdgeR	BaySeq	All
Gene ID_Name	log2 fold change	p-value	p-Adjusted	log2 fold change	p-value	p-Adjusted	log2 fold change (raw)	1-Likelihood	p-value	Rank	Rank	Rank	Rank
ENSMUSG00000009376_Met	-6.3182	0	0	-6.3773	0	0	-6.2953	0	0	5.5	3	235	243.5
ENSMUSG00000022372_Sla	-5.67561	0	0	-5.66332	0	0	-5.58086	0	0	5.5	3	235	243.5
ENSMUSG00000031980_Agt	5.31047	0	0	5.47411	0	0	5.56024	0	0	5.5	3	235	243.5
ENSMUSG00000037492_Zmat4	3.9703	0	0	4.08026	0	0	4.14774	0	0	5.5	3	235	243.5
ENSMUSG00000042671_Rgs8	3.04663	0	0	3.13226	0	4.85e-306	3.20857	0	0	5.5	7	235	247.5
ENSMUSG00000005583_Mef2c	-4.88074	0	0	-4.857	2.6e-273	8.85e-270	-4.76091	0	0	5.5	9	235	249.5
ENSMUSG00000019230_Lhx9	6.24872	2.46e-273	6.17e-270	6.5524	0	0	6.63976	0	0	12	3	235	250
ENSMUSG00000028883_Sema3a	-3.26634	0	0	-3.21956	6.01e-242	1.32e-238	-3.1357	0	0	5.5	14	235	254.5
ENSMUSG00000021379_Id4	2.60333	0	0	2.68717	1.02e-216	1.84e-213	2.76144	0	0	5.5	17	235	257.5
ENSMUSG00000038112_AW551984	3.61057	1.45e-273	3.98e-270	3.7242	8.56e-222	1.75e-218	3.80505	0	0	11	15	235	261
ENSMUSG00000038872_Zfhx3	5.27258	7.43e-235	1.18e-231	5.50468	7.17e-265	2.2e-261	5.6009	0	0	19	10	235	264
ENSMUSG00000047507_Baiap3	4.14041	9.71e-229	1.46e-225	4.29019	7.71e-258	2.15e-254	4.38148	0	0	20	11	235	266
ENSMUSG00000020838_Slc6a4	6.94037	2.01e-208	2.02e-205	7.46651	1.38338380835549e-322	7.07072167732783e-319	7.57024	0	0	30	6	235	271
ENSMUSG00000003657_Calb2	3.8941	1.14e-225	1.63e-222	4.02933	9.55e-219	1.83e-215	4.12112	0	0	21	16	235	272
ENSMUSG00000058624_Gda	-4.20801	1.08e-246	2.16e-243	-4.20677	3.76e-184	5.02e-181	-4.10248	0	0	15	23	235	273
ENSMUSG00000045871_Slitrk6	5.36468	6.6e-218	7.64e-215	5.61225	9.76e-245	2.3e-241	5.68895	0	0	26	13	235	274
ENSMUSG00000030653_Pde2a	-2.38428	0	0	-2.32146	5.43e-150	4.9e-147	-2.22743	0	0	5.5	34	235	274.5
ENSMUSG00000039607_Rbms3	2.82612	2.43e-267	5.62e-264	2.91595	1.51e-172	1.72e-169	2.98422	0	0	13	27	235	275
ENSMUSG00000028434_Epb4.1l4b	2.67758	1.14e-223	1.55e-220	2.77073	1.94e-194	2.98e-191	2.84603	0	0	22	20	235	277
ENSMUSG00000023927_Satb1	-2.80864	1.26e-256	2.71e-253	-2.75738	1.09e-158	1.08e-155	-2.6725	0	0	14	31	235	280
ENSMUSG00000028532_Cachd1	2.38983	9.56e-222	1.25e-218	2.47785	1.75e-176	2.07e-173	2.56407	0	0	23	26	235	284
ENSMUSG00000032355_Mlip	-2.7879	4.14e-242	7.32e-239	-2.7358	3.77e-150	3.5e-147	-2.65826	0	0	17	33	235	285
ENSMUSG00000056158_Car10	2.67147	1.24e-219	1.49e-216	2.76208	1.34e-178	1.64e-175	2.84335	0	0	25	25	235	285
ENSMUSG00000051726_Kcnf1	-2.35433	4.12e-245	7.75e-242	-2.29636	1.41e-147	1.2e-144	-2.20271	0	0	16	36	235	287
ENSMUSG00000033721_Vav3	3.39424	3.5e-197	3.19e-194	3.51377	2.72e-184	3.98e-181	3.58417	0	0	33	21	235	289
ENSMUSG00000042353_Frem3	5.84632	1.73e-178	1.24e-175	6.21322	5.06e-248	1.29e-244	6.30057	0	0	42	12	235	289
ENSMUSG00000057315_Arhgap24	2.94536	1.09e-183	8.61e-181	3.04846	3.23e-184	4.51e-181	3.11842	0	0	38	22	235	295
ENSMUSG00000027560_Dok5	-2.54897	2.19e-207	2.12e-204	-2.49626	1.79e-152	1.72e-149	-2.41027	0	0	31	32	235	298
ENSMUSG00000028370_Pappa	5.88572	1.71e-172	1.17e-169	6.27011	4.59e-199	7.41e-196	6.37172	0	0	44	19	235	298
ENSMUSG00000028876_Epha10	1.92224	3.05e-220	3.82e-217	2.00236	1.02e-142	7.47e-140	2.08235	0	0	24	42	235	301
ENSMUSG00000055409_Nell1	2.60614	9.75e-182	7.15e-179	2.70396	3.09e-170	3.38e-167	2.76001	0	0	41	28	235	304
ENSMUSG00000022262_Dnah5	-2.50447	2.75e-203	2.58e-200	-2.44892	7.1e-138	4.84e-135	-2.3734	0	0	32	45	235	312
ENSMUSG00000025372_Baiap2	-2.23706	5.57e-195	4.93e-192	-2.177	8.28e-142	5.91e-139	-2.10078	0	0	34	43	235	312
ENSMUSG00000064065_Ipcef1	-2.39458	1.62e-177	1.13e-174	-2.34024	1.14e-145	9.21e-143	-2.26736	0	0	43	38	235	316
ENSMUSG00000015305_Sash1	1.84908	3.49e-238	5.83e-235	1.92923	2.11e-120	9.79e-118	1.99867	0	0	18	66	235	319
ENSMUSG00000032238_Rora	2.59694	1.53e-183	1.15e-180	2.69111	5.43e-136	3.62e-133	2.76468	0	0	40	46	235	321
ENSMUSG00000046982_Tshz1	2.82354	2.89e-161	1.77e-158	2.92954	3.24e-145	2.55e-142	3.00312	0	0	49	39	235	323
ENSMUSG00000003469_Phyhip	-2.10783	5.28e-193	4.54e-190	-2.04586	2.83e-132	1.61e-129	-1.96661	0	0	35	54	235	324
ENSMUSG00000028266_Lmo4	-2.84115	6.91e-167	4.42e-164	-2.80457	2.16e-131	1.18e-128	-2.72715	0	0	47	56	235	338
ENSMUSG00000006930_Hap1	3.5898	1.1e-143	5.18e-141	3.74365	2.03e-143	1.52e-140	3.83475	0	0	64	41	235	340
ENSMUSG00000025094_Slc18a2	2.49848	4.87e-131	2.06e-128	2.60005	4.05e-146	3.35e-143	2.66631	0	0	71	37	235	343
ENSMUSG00000048490_Nrip1	-2.08492	1.82e-217	2.03e-214	-2.02377	8.17e-109	3.09e-106	-1.949	0	0	27	81	235	343
ENSMUSG00000023800_Tiam2	-2.40835	2.72e-152	1.51e-149	-2.35522	1.66e-131	9.28e-129	-2.27548	0	0	54	55	235	344
ENSMUSG00000025658_Cnksr2	-2.47514	1.22e-183	9.39e-181	-2.42311	1.98e-117	8.66e-115	-2.32305	0	0	39	70	235	344
ENSMUSG00000047139_Cd24a	-3.45531	4.21e-159	2.53e-156	-3.44595	1.03e-127	5.34e-125	-3.36728	0	0	50	59	235	344
ENSMUSG00000074892_B3galt5	2.81698	3.41e-140	1.55e-137	2.92417	1.49e-133	9.15e-131	2.99677	0	0	66	50	235	351
ENSMUSG00000022342_Kcnv1	-2.89775	1.66e-144	8.07e-142	-2.86606	3.09e-131	1.66e-128	-2.78269	0	0	62	57	235	354
ENSMUSG00000022441_Efcab6	-3.20908	6.15e-148	3.13e-145	-3.18886	5.44e-127	2.76e-124	-3.09134	0	0	59	60	235	354
ENSMUSG00000037014_Sstr4	-2.48971	2.74e-169	1.83e-166	-2.43651	2.01e-113	8.34e-111	-2.35872	0	0	45	74	235	354
ENSMUSG00000029563_Foxp2	2.90754	1.11e-137	4.89e-135	3.02521	1.66e-132	9.78e-130	3.10734	0	0	68	52	235	355
ENSMUSG00000031111_Igsf1	2.98569	4.2e-126	1.64e-123	3.10573	3.13e-135	2.04e-132	3.17163	0	0	77	47	235	359
ENSMUSG00000045333_Zfp423	2.75726	4.27e-130	1.76e-127	2.86769	1.65e-132	9.78e-130	2.94771	0	0	73	51	235	359
ENSMUSG00000039943_Plcb4	1.95938	1.59e-153	9e-151	2.04065	3.64e-114	1.55e-111	2.12199	0	0	53	72	235	360
ENSMUSG00000000305_Cdh4	1.9303	4.32e-138	1.94e-135	2.01547	3.34e-121	1.58e-118	2.10185	0	0	67	65	235	367
ENSMUSG00000021779_Thrb	-2.5697	1.68e-148	8.68e-146	-2.52506	8.44e-111	3.36e-108	-2.43045	0	0	58	77	235	370
ENSMUSG00000036782_Klhl13	2.07502	4.85e-128	1.97e-125	2.16413	5.49e-127	2.76e-124	2.23005	0	0	74	61	235	370
ENSMUSG00000010066_Cacna2d2	1.82879	2.23e-130	9.31e-128	1.91226	1.1e-118	4.96e-116	1.98929	0	0	72	68	235	375
ENSMUSG00000030067_Foxp1	-2.3223	2.79e-149	1.5e-146	-2.27291	6.55e-102	2.26e-99	-2.18463	0	0	56	89	235	380
ENSMUSG00000027765_P2ry1	3.58923	2.2e-118	7.88e-116	3.7554	1.04e-125	5.17e-123	3.84431	0	0	84	62	235	381
ENSMUSG00000028086_Fbxw7	-1.67404	0	0	-1.60534	5.17e-84	1.12e-81	-1.52943	0	0	5.5	142	235	382.5
ENSMUSG00000004347_Pde1c	3.01153	9.44e-117	3.26e-114	3.14246	1.47e-124	7.16e-122	3.21256	0	0	87	63	235	385
ENSMUSG00000098143_Gm26937	-2.2403	9.4e-145	4.63e-142	-2.18312	1.26e-100	4.19e-98	-2.10934	0	0	61	92	235	388
ENSMUSG00000042686_Jph1	-2.88977	4.97e-135	2.17e-132	-2.85837	3.99e-101	1.34e-98	-2.77761	0	0	69	91	235	395
ENSMUSG00000033910_Gucy1a3	-2.05649	4.03e-149	2.13e-146	-2.0003	1.7e-94	4.95e-92	-1.92127	0	0	57	105	235	397
ENSMUSG00000058897_Col25a1	3.07263	2.13e-106	5.57e-104	3.21272	4.01e-134	2.51e-131	3.28634	0	0	115	49	235	399
ENSMUSG00000013523_Bcas1	2.6907	1.87e-108	5.2e-106	2.80617	4.03e-130	2.13e-127	2.8637	0	0	108	58	235	401
ENSMUSG00000031385_Plxnb3	2.70275	1.75e-114	5.79e-112	2.81482	4.19e-112	1.71e-109	2.88492	0	0	91	75	235	401
ENSMUSG00000034486_Gbx2	7.40901	1.61e-99	3.56e-97	9.79201	9.3e-159	9.51e-156	10.1964	0	0	136	30	235	401
ENSMUSG00000047495_Dlgap2	-1.9601	2.52e-143	1.17e-140	-1.89928	6.74e-97	2.05e-94	-1.81274	0	0	65	101	235	401
ENSMUSG00000006782_Cnp	1.68017	3.44e-117	1.22e-114	1.76177	1.93e-107	7.13e-105	1.83645	0	0	85	83	235	403
ENSMUSG00000029032_Arhgef16	4.58669	3.23e-104	8.01e-102	4.89845	6.4e-135	4.09e-132	5.00192	0	0	121	48	235	404
ENSMUSG00000028698_Pik3r3	1.61432	1.79e-127	7.06e-125	1.69382	2.23e-97	6.99e-95	1.76209	0	0	76	98	235	409
ENSMUSG00000024330_Col11a2	2.26771	2.19e-114	7.16e-112	2.36592	6.7e-106	2.39e-103	2.43182	0	0	92	86	235	413
ENSMUSG00000046321_Hs3st2	-2.3604	2.94e-114	9.51e-112	-2.31607	1.11e-102	3.86e-100	-2.23353	0	0	93	88	235	416
ENSMUSG00000020589_Fam49a	-1.82731	1.36e-208	1.41e-205	-1.762	4.07e-80	8.17e-78	-1.67703	0	0	29	153	235	417
ENSMUSG00000019889_Ptprk	-2.30624	1.23e-131	5.28e-129	-2.25954	3.96e-93	1.07e-90	-2.17788	0	0	70	113	235	418
ENSMUSG00000054728_Phactr1	-1.7093	3.3e-214	3.55e-211	-1.64348	6.46e-79	1.24e-76	-1.54882	0	0	28	159	235	422
ENSMUSG00000005125_Ndrg1	-1.76036	6.49e-126	2.5e-123	-1.69767	5.58e-94	1.56e-91	-1.61817	0	0	78	110	235	423
ENSMUSG00000071265_1700086L19Rik	-1.82244	1.49e-161	9.31e-159	-1.75794	3.32e-82	6.93e-80	-1.68354	0	0	48	147	235	430
ENSMUSG00000030337_Vamp1	2.74753	2.31e-100	5.35e-98	2.8684	6.69e-120	3.06e-117	2.93835	0	0	130	67	235	432
ENSMUSG00000001504_Irx2	6.10078	5.45e-90	9.21e-88	7.08957	9.04e-164	9.56e-161	7.24793	0	0	178	29	235	442
ENSMUSG00000020042_Btbd11	1.55337	1.95e-116	6.6e-114	1.63317	4.33e-91	1.12e-88	1.71704	0	0	89	119	235	443
ENSMUSG00000055471_Alk	2.65695	2.84e-101	6.68e-99	2.77402	1.39e-110	5.32e-108	2.84021	0	0	128	80	235	443
ENSMUSG00000030287_Itpr2	1.50066	3.74e-116	1.25e-113	1.58037	1.39e-90	3.55e-88	1.64395	0	0	90	120	235	445
ENSMUSG00000053166_Cdh22	2.29177	2.33e-105	5.93e-103	2.39188	2.74e-100	8.84e-98	2.47462	0	0	118	95	235	448
ENSMUSG00000044216_Kcnj4	-3.94039	1.96e-97	4.04e-95	-4.0171	1.19e-113	4.98e-111	-3.92283	0	0	146	73	235	454
ENSMUSG00000042156_Dzip1	1.48573	1.22e-188	1.01e-185	1.56003	3.38e-74	5.54e-72	1.63448	0	0	36	187	235	458
ENSMUSG00000032769_Trpa1	-4.73906	2.08e-98	4.38e-96	-4.95843	5e-108	1.87e-105	-4.90251	0	0	143	82	235	460
ENSMUSG00000021130_Galnt16	1.50713	3.32e-105	8.38e-103	1.58933	2.66e-94	7.63e-92	1.66276	0	0	119	107	235	461
ENSMUSG00000016763_Scube1	-2.23278	7.25e-106	1.88e-103	-2.18507	2.41e-93	6.61e-91	-2.09189	0	0	116	112	235	463
ENSMUSG00000033061_Resp18	2.71319	3.06e-93	5.72e-91	2.83727	7.59e-115	3.28e-112	2.91517	0	0	161	71	235	467
ENSMUSG00000022231_Sema5a	2.03044	9.26e-99	1.99e-96	2.12719	1.39e-100	4.57e-98	2.20003	0	0	140	93	235	468
ENSMUSG00000016918_Sulf1	2.37324	1.43e-103	3.53e-101	2.47484	4.03e-92	1.07e-89	2.56199	0	0	122	115	235	472
ENSMUSG00000037940_Inpp4b	2.07256	8.95e-100	2.01e-97	2.16509	1.73e-95	5.11e-93	2.23607	0	0	133	104	235	472
ENSMUSG00000052229_Gpr17	1.90644	2.64e-95	5.18e-93	1.99918	2.8e-101	9.53e-99	2.06146	0	0	153	90	235	478
ENSMUSG00000004952_Rasa4	2.31063	4.25e-99	9.19e-97	2.41412	1.45e-93	4e-91	2.49317	0	0	139	111	235	485
ENSMUSG00000030075_Cntn3	-1.87258	1.91e-111	5.63e-109	-1.8165	1.86e-80	3.75e-78	-1.72739	0	0	102	152	235	489
ENSMUSG00000059434_Gckr	6.15872	2.57e-80	3.45e-78	7.43916	9.88e-148	8.66e-145	7.65617	0	0	224	35	235	494
ENSMUSG00000020098_Pcbd1	2.33833	1.06e-98	2.26e-96	2.43983	2.19e-88	5.41e-86	2.52045	0	0	141	124	235	500
ENSMUSG00000041540_Sox5	-1.92315	4.09e-94	7.89e-92	-1.86785	5.27e-92	1.38e-89	-1.79546	0	0	156	117	235	508
ENSMUSG00000043635_Adamts3	-1.84639	3.74e-107	9.86e-105	-1.7885	7.78e-79	1.48e-76	-1.70164	0	0	114	161	235	510
ENSMUSG00000021108_Prkch	2.86662	2.04e-90	3.51e-88	2.99963	1.85e-96	5.57e-94	3.0634	0	0	175	102	235	512
ENSMUSG00000027568_Ntsr1	-2.22757	2.89e-97	5.91e-95	-2.18328	7.15e-86	1.62e-83	-2.09005	0	0	147	135	235	517
ENSMUSG00000033453_Adamts15	2.14923	5.61e-94	1.07e-91	2.24495	1.08e-87	2.59e-85	2.33351	0	0	157	128	235	520
ENSMUSG00000022489_Pde1b	1.33501	1.95e-107	5.34e-105	1.41398	1.9e-75	3.24e-73	1.48351	0	0	110	180	235	525
ENSMUSG00000097348_Rmst	2.56732	2.55e-85	3.89e-83	2.68823	2.05e-100	6.7e-98	2.78244	0	0	197	94	235	526
ENSMUSG00000028033_Kcnq5	-1.64651	1.18e-109	3.34e-107	-1.58403	4.96e-73	7.68e-71	-1.51052	0	0	106	198	235	539
ENSMUSG00000030199_Etv6	-2.59877	1.02e-91	1.84e-89	-2.57656	5.06e-85	1.12e-82	-2.46546	0	0	167	139	235	541
ENSMUSG00000021614_Vcan	-1.92231	1.04e-110	3.01e-108	-1.86786	1.98e-71	2.96e-69	-1.79257	0	0	104	205	235	544
ENSMUSG00000019359_Gdpd2	2.04747	1.13e-95	2.23e-93	2.14225	2.41e-79	4.68e-77	2.21299	0	0	152	158	235	545
ENSMUSG00000001260_Gabrg1	2.34855	1.02e-84	1.53e-82	2.45733	7.37e-93	1.98e-90	2.52701	0	0	201	114	235	550
ENSMUSG00000024420_Zfp521	2.38132	9.59e-82	1.33e-79	2.49179	5.14e-97	1.58e-94	2.55017	0	0	216	100	235	551
ENSMUSG00000020053_Igf1	2.31216	7.24e-83	1.04e-80	2.42183	2.88e-94	8.18e-92	2.49808	0	0	209	108	235	552
ENSMUSG00000063704_Mapk15	-2.18256	1.49e-97	3.09e-95	-2.13444	1.97e-75	3.35e-73	-2.04766	0	0	145	181	235	561
ENSMUSG00000039683_Sdk1	2.04544	1.47e-86	2.3e-84	2.1416	1.37e-85	3.09e-83	2.22566	0	0	192	136	235	563
ENSMUSG00000069171_Nr2f1	-1.40672	1.26e-156	7.26e-154	-1.34048	2.68e-61	2.92e-59	-1.25155	0	0	52	281	235	568
ENSMUSG00000026833_Olfm1	1.54604	1.93e-99	4.24e-97	1.63044	5.81e-72	8.82e-70	1.70483	0	0	137	202	235	574
ENSMUSG00000039419_Cntnap2	1.46353	1.67e-111	4.98e-109	1.54286	4.95e-66	6.35e-64	1.62512	0	0	101	239	235	575
ENSMUSG00000020029_Nudt4	-1.7474	1.69e-113	5.36e-111	-1.68955	2.08e-65	2.57e-63	-1.6062	0	0	95	248	235	578
ENSMUSG00000039960_Rhou	-1.61251	2.83e-107	7.6e-105	-1.55188	1.07e-65	1.37e-63	-1.46071	0	0	112	241	235	588
ENSMUSG00000019772_Vip	-5.38931	1.72e-72	1.87e-70	-6.05877	9.79e-111	3.85e-108	-6.06429	0	0	276	78	235	589
ENSMUSG00000038319_Kcnh2	1.8679	2.01e-80	2.72e-78	1.96223	6.77e-86	1.55e-83	2.03974	0	0	222	134	235	591
ENSMUSG00000062866_Phactr2	2.25663	1.95e-81	2.67e-79	2.36205	3.14e-85	6.98e-83	2.41944	0	0	219	138	235	592
ENSMUSG00000021701_Plk2	-1.52418	1.04e-151	5.71e-149	-1.45804	3.97e-59	4.02e-57	-1.37328	0	0	55	303	235	593
ENSMUSG00000022340_Sybu	-1.3503	1.15e-185	9.34e-183	-1.28193	5.82e-57	5.56e-55	-1.20663	0	0	37	321	235	593
ENSMUSG00000026347_Tmem163	1.88555	1.72e-81	2.38e-79	1.9787	2.23e-84	4.86e-82	2.04934	0	0	218	141	235	594
ENSMUSG00000045991_Onecut2	3.50017	8.09e-77	1e-74	3.72125	4.92e-92	1.3e-89	3.80361	0	0	243	116	235	594
ENSMUSG00000074575_Kcng1	-3.6793	3.21e-77	4.01e-75	-3.76541	2.71e-88	6.65e-86	-3.70754	0	0	241	125	235	601
ENSMUSG00000022773_Ypel1	-1.61208	8.96e-100	2.01e-97	-1.5512	1.23e-66	1.6e-64	-1.45662	0	0	134	236	235	605
ENSMUSG00000020396_Nefh	2.7159	7.88e-74	8.84e-72	2.85402	9.09e-96	2.71e-93	2.89218	0	0	268	103	235	606
ENSMUSG00000057914_Cacnb2	1.86802	2.7e-75	3.2e-73	1.9655	2.1e-91	5.46e-89	2.03846	0	0	253	118	235	606
ENSMUSG00000054409_Tmem74	-1.80878	1.63e-103	3.94e-101	-1.7494	2.88e-65	3.54e-63	-1.66714	0	0	124	249	235	608
ENSMUSG00000035184_Fam124a	-1.60371	5.26e-100	1.21e-97	-1.54077	1.8e-65	2.24e-63	-1.46352	0	0	131	246	235	612
ENSMUSG00000029878_Dbpht2	-1.8994	4.94e-88	8.03e-86	-1.84416	3.54e-73	5.59e-71	-1.76733	0	0	185	194	235	614
ENSMUSG00000005357_Slc1a6	1.75167	1.44e-157	8.51e-155	1.8328	7.11e-104	2.51e-101	1.9063	1.42e-14	6.02e-17	51	87	478	616
ENSMUSG00000044042_Fmn1	-2.6175	5.82e-86	9.03e-84	-2.59721	6.51e-74	1.06e-71	-2.49375	0	0	194	189	235	618
ENSMUSG00000020102_Slc16a7	-1.40615	2.63e-104	6.59e-102	-1.3402	1.91e-62	2.15e-60	-1.26181	0	0	120	273	235	628
ENSMUSG00000066687_Zbtb16	-2.02862	1.29e-92	2.36e-90	-1.97714	2.58e-67	3.42e-65	-1.90088	0	0	164	232	235	631
ENSMUSG00000036306_Lzts1	-2.14978	9.03e-78	1.15e-75	-2.10401	1.95e-77	3.56e-75	-2.01899	0	0	236	168	235	639
ENSMUSG00000059173_Pde1a	-1.6754	2.5e-81	3.42e-79	-1.61521	1.98e-74	3.26e-72	-1.54247	0	0	220	186	235	641
ENSMUSG00000035580_Kcnh8	2.27743	3.43e-78	4.42e-76	2.38466	1.75e-76	3.08e-74	2.44873	0	0	233	174	235	642
ENSMUSG00000027220_Syt13	1.83304	6.51e-124	2.42e-121	1.91981	3.93e-106	1.42e-103	1.98847	1.42e-14	1.5e-16	81	85	478	644
ENSMUSG00000001300_Efnb2	-2.25814	2.21e-82	3.12e-80	-2.22076	3.95e-73	6.15e-71	-2.10781	0	0	213	197	235	645
ENSMUSG00000041828_Abca8a	-3.54041	3.77e-76	4.61e-74	-3.61265	2.6e-78	4.86e-76	-3.49195	0	0	246	164	235	645
ENSMUSG00000054871_Tmem158	-1.69943	1.49e-92	2.71e-90	-1.6409	1.48e-65	1.86e-63	-1.54738	0	0	165	245	235	645
ENSMUSG00000025867_Cplx2	-1.49653	2.38e-145	1.19e-142	-1.43049	2.37e-54	2.07e-52	-1.34855	0	0	60	352	235	647
ENSMUSG00000079055_Slc8a3	1.33199	5.57e-169	3.64e-166	1.40808	2.93e-88	7.13e-86	1.48823	2.84e-14	9.49e-16	46	126	490.5	662.5
ENSMUSG00000057098_Ebf1	2.80304	6.42e-74	7.31e-72	2.94654	2.74e-78	5.1e-76	2.99575	0	0	264	165	235	664
ENSMUSG00000026826_Nr4a2	-3.77613	1.53e-70	1.57e-68	-3.90812	1.34e-82	2.8e-80	-3.85349	0	0	293	146	235	674
ENSMUSG00000055430_Nap1l5	2.20463	3.57e-71	3.75e-69	2.31333	1.44e-79	2.81e-77	2.37429	0	0	286	157	235	678
ENSMUSG00000015568_Lpl	-1.90222	9.99e-82	1.38e-79	-1.85011	6.61e-68	8.93e-66	-1.77078	0	0	217	227	235	679
ENSMUSG00000043388_Tmem130	1.38255	5.29e-88	8.55e-86	1.46197	7.61e-64	9.01e-62	1.53627	0	0	186	259	235	680
ENSMUSG00000037653_Kctd8	2.13487	1.15e-70	1.19e-68	2.24125	1.87e-78	3.52e-76	2.31439	0	0	291	163	235	689
ENSMUSG00000090063_Dlx6os1	-2.57303	7.56e-75	8.84e-73	-2.55522	4.86e-72	7.42e-70	-2.46205	0	0	257	201	235	693
ENSMUSG00000026514_Cnih3	-2.14892	7.48e-74	8.42e-72	-2.10746	3.58e-73	5.63e-71	-2.02378	0	0	267	195	235	697
ENSMUSG00000022449_Adamts20	-2.05442	8.53e-80	1.13e-77	-2.01052	8.51e-67	1.11e-64	-1.93385	0	0	228	235	235	698
ENSMUSG00000021848_Otx2	4.78477	1.86e-90	3.21e-88	5.19025	1.63e-123	7.81e-121	5.29139	7.11e-15	1.51e-17	174	64	470.5	708.5
ENSMUSG00000037990_Sh3rf3	-2.09837	3.33e-75	3.94e-73	-2.05637	3.4e-68	4.64e-66	-1.95366	0	0	254	225	235	714
ENSMUSG00000050334_C130071C03Rik	-1.74142	3.89e-84	5.76e-82	-1.68594	1.04e-61	1.14e-59	-1.60725	0	0	203	278	235	716
ENSMUSG00000027434_Nkx2-2	3.48437	8.72e-106	2.24e-103	3.65097	2.15e-118	9.56e-116	3.72967	3.41e-13	1.5e-14	117	69	546.5	732.5
ENSMUSG00000069911_Fam196b	2.3084	3.63e-70	3.69e-68	2.42101	2.71e-71	4.04e-69	2.50567	0	0	296	206	235	737
ENSMUSG00000040183_Ankrd6	1.47051	1.87e-113	5.87e-111	1.55056	8.92e-84	1.91e-81	1.62759	4.26e-14	1.42e-15	96	143	499.5	738.5
ENSMUSG00000006356_Crip2	-1.50728	7.91e-80	1.05e-77	-1.44286	9.81e-62	1.09e-59	-1.36195	0	0	227	277	235	739
ENSMUSG00000032564_Cpne4	-1.60372	1.83e-82	2.6e-80	-1.54535	3.02e-60	3.17e-58	-1.45858	0	0	212	292	235	739
ENSMUSG00000006342_Susd2	3.53973	2.58e-101	6.11e-99	3.71503	5.99e-111	2.42e-108	3.78093	2.63e-13	1.13e-14	127	76	539	742
ENSMUSG00000032735_Ablim3	1.79844	1.98e-110	5.67e-108	1.88445	1.58e-85	3.53e-83	1.96458	5.68e-14	1.91e-15	105	137	504.5	746.5
ENSMUSG00000028007_Snx7	-2.13453	1.1e-75	1.33e-73	-2.09704	1.87e-63	2.18e-61	-1.99256	0	0	249	263	235	747
ENSMUSG00000061859_Inadl	1.61041	2.5e-108	6.9e-106	1.69246	3.65e-86	8.48e-84	1.75935	7.11e-14	2.7e-15	109	132	509	750
ENSMUSG00000027860_Vangl1	1.87404	1.05e-74	1.22e-72	1.96525	1.4e-63	1.65e-61	2.04766	0	0	259	260	235	754
ENSMUSG00000051177_Plcb1	-1.39124	1.44e-118	5.28e-116	-1.32588	2.26e-47	1.58e-45	-1.24452	0	0	82	439	235	756
ENSMUSG00000048251_Bcl11b	-1.88972	1.36e-65	1.28e-63	-1.83867	2.39e-70	3.46e-68	-1.77147	0	0	318	212	235	765
ENSMUSG00000020963_Tshr	-4.17873	3.15e-96	6.31e-94	-4.30223	2.54e-94	7.35e-92	-4.22445	8.53e-14	2.86e-15	150	106	513	769
ENSMUSG00000013076_Amotl1	2.01995	5.45e-70	5.49e-68	2.11867	1.28e-65	1.61e-63	2.19916	0	0	298	244	235	777
ENSMUSG00000032340_Neo1	-1.39584	3.72e-117	1.3e-114	-1.33083	8.09e-46	5.37e-44	-1.25547	0	0	86	462	235	783
ENSMUSG00000026247_Ecel1	3.4198	5.32e-62	4.56e-60	3.66219	6.47e-73	9.92e-71	3.73825	0	0	351	200	235	786
ENSMUSG00000070047_Fat1	1.31509	8.32e-96	1.66e-93	1.39226	3.37e-50	2.58e-48	1.47579	0	0	151	401	235	787
ENSMUSG00000050711_Scg2	2.02427	9.42e-69	9.38e-67	2.12264	2.21e-64	2.68e-62	2.20821	0	0	302	253	235	790
ENSMUSG00000062760_1810041L15Rik	1.87358	5.64e-64	5.12e-62	1.97343	1.08e-67	1.45e-65	2.07384	0	0	331	229	235	795
ENSMUSG00000021047_Nova1	2.46476	3.58e-59	2.87e-57	2.59912	3.4e-74	5.55e-72	2.6642	0	0	375	188	235	798
ENSMUSG00000048240_Gng7	-1.54272	1.13e-113	3.6e-111	-1.4777	1.03e-69	1.47e-67	-1.39032	2.84e-14	8.38e-16	94	215	490.5	799.5
ENSMUSG00000027520_Zdbf2	1.78986	6.43e-58	4.99e-56	1.8875	1.75e-74	2.93e-72	1.94764	0	0	387	183	235	805
ENSMUSG00000048826_Dact2	-2.29302	1.17e-68	1.16e-66	-2.26275	4.26e-63	4.9e-61	-2.16066	0	0	303	267	235	805
ENSMUSG00000062151_Unc13c	1.48025	1.68e-61	1.43e-59	1.5666	1.42e-67	1.89e-65	1.61763	0	0	354	230	235	819
ENSMUSG00000028717_Tal1	2.97278	1.71e-60	1.41e-58	3.15018	2.58e-68	3.55e-66	3.20425	0	0	365	223	235	823
ENSMUSG00000030307_Slc6a11	1.23992	1.75e-84	2.61e-82	1.31612	1.41e-50	1.11e-48	1.3922	0	0	202	390	235	827
ENSMUSG00000038173_Enpp6	3.12442	1.25e-93	2.34e-91	3.27256	1.41e-99	4.46e-97	3.34328	1.19e-12	5.6e-14	160	97	581	838
ENSMUSG00000052572_Dlg2	-1.45135	1.64e-89	2.75e-87	-1.38809	2.17e-48	1.57e-46	-1.31019	0	0	179	425	235	839
ENSMUSG00000021754_Map3k1	1.39641	2.46e-144	1.17e-141	1.47347	6.6e-80	1.31e-77	1.54929	4.83e-12	2.34e-13	63	155	625	843
ENSMUSG00000036198_Arhgap36	3.47537	9.79e-94	1.85e-91	3.65589	4e-107	1.46e-104	3.73666	1.88e-12	1.03e-13	159	84	600	843
ENSMUSG00000053819_Camk2d	1.45046	3.57e-73	3.96e-71	1.53499	1.5e-55	1.36e-53	1.60906	0	0	271	338	235	844
ENSMUSG00000021478_Drd1a	-2.31047	9.43e-65	8.77e-63	-2.28433	9.33e-61	9.97e-59	-2.18921	0	0	323	287	235	845
ENSMUSG00000097929_2810011L19Rik	1.54181	6.05e-113	1.87e-110	1.61933	5.03e-75	8.48e-73	1.70477	9.52e-13	4.53e-14	97	182	575	854
ENSMUSG00000021466_Ptch1	1.43215	5.91e-94	1.13e-91	1.51401	1.23e-78	2.33e-76	1.58471	2.42e-13	9.48e-15	158	162	535	855
ENSMUSG00000036502_Tmem255a	2.56872	5.2e-57	3.91e-55	2.71371	1.92e-68	2.66e-66	2.78652	0	0	400	222	235	857
ENSMUSG00000032702_Kank1	1.71068	6.5e-82	9.13e-80	1.79515	1.6e-76	2.85e-74	1.86286	1.42e-14	2.67e-16	214	172	478	864
ENSMUSG00000013846_St3gal1	-1.75451	8.24e-109	2.32e-106	-1.6926	5.7e-71	8.44e-69	-1.61048	5.4e-13	2.64e-14	107	207	561	875
ENSMUSG00000030089_Slc41a3	1.68303	5.56e-65	5.24e-63	1.77356	2.43e-56	2.27e-54	1.85032	0	0	319	329	235	883
ENSMUSG00000029999_Tgfa	1.62668	8.39e-83	1.2e-80	1.71455	4.09e-86	9.42e-84	1.7827	2.7e-13	1.18e-14	210	133	540.5	883.5
ENSMUSG00000034687_Fras1	-1.45504	1.4e-72	1.53e-70	-1.39516	1.03e-51	8.43e-50	-1.3025	0	0	275	374	235	884
ENSMUSG00000042817_Flt3	2.38587	3.72e-91	6.54e-89	2.49085	1.28e-80	2.61e-78	2.57719	6.89e-13	2.98e-14	171	150	564	885
ENSMUSG00000028995_Fam126a	-1.48225	1.98e-75	2.37e-73	-1.42296	3.46e-50	2.64e-48	-1.33666	0	0	251	402	235	888
ENSMUSG00000026312_Cdh7	1.26326	2.62e-112	8.03e-110	1.33902	1.32e-66	1.7e-64	1.41397	4.26e-13	2.04e-14	98	237	554.5	889.5
ENSMUSG00000032271_Nnmt	-3.63978	3.79e-91	6.63e-89	-3.69659	2.42e-87	5.75e-85	-3.61575	1.53e-12	7.75e-14	172	129	591	892
ENSMUSG00000059361_Nrsn2	2.43657	1.59e-78	2.06e-76	2.55153	1.78e-80	3.62e-78	2.62655	8.53e-14	3.18e-15	232	151	513	896
ENSMUSG00000022687_Boc	-2.03883	7.08e-85	1.07e-82	-1.9901	3.03e-68	4.15e-66	-1.91933	1.42e-14	9.01e-17	199	224	478	901
ENSMUSG00000027858_Tspan2	1.44269	2.68e-77	3.36e-75	1.52311	9.18e-70	1.32e-67	1.59629	1.42e-14	1.79e-16	240	214	478	932
ENSMUSG00000049907_Rasl11b	-2.23616	2.34e-90	3.98e-88	-2.19224	2.09e-70	3.03e-68	-2.10766	3.2e-13	1.44e-14	177	211	545	933
ENSMUSG00000018589_Glra2	1.35206	1.14e-83	1.66e-81	1.4332	1.92e-67	2.54e-65	1.50748	4.26e-14	1.17e-15	207	231	499.5	937.5
ENSMUSG00000097109_Gm26580	-2.01025	1.48e-86	2.3e-84	-1.95789	3.65e-63	4.23e-61	-1.88834	2.13e-14	4.97e-16	193	265	485.5	943.5
ENSMUSG00000078952_Gm2373	3.62922	1.44e-68	1.42e-66	3.87402	7.02e-89	1.75e-86	3.97484	1.28e-13	4.58e-15	304	123	520.5	947.5
ENSMUSG00000031374_Zfp92	1.58689	1.06e-88	1.75e-86	1.66743	7.48e-60	7.73e-58	1.75122	7.11e-15	3.02e-17	182	297	470.5	949.5
ENSMUSG00000020689_Itgb3	-2.11978	7.42e-85	1.12e-82	-2.07306	2.03e-65	2.52e-63	-1.9904	7.11e-14	2.16e-15	200	247	509	956
ENSMUSG00000074637_Sox2	1.52979	3.79e-80	5.05e-78	1.61475	2.9e-77	5.24e-75	1.69329	6.39e-13	2.86e-14	226	170	563	959
ENSMUSG00000032656_March3	2.16839	8.72e-86	1.34e-83	2.26767	1.78e-74	2.97e-72	2.34999	1.22e-12	6e-14	196	184	583	963
ENSMUSG00000033965_Slc16a2	-1.55518	2.13e-63	1.91e-61	-1.49713	2.39e-50	1.85e-48	-1.40139	0	0	336	395	235	966
ENSMUSG00000097265_Gm26803	-2.00568	4e-62	3.44e-60	-1.96656	1.51e-50	1.18e-48	-1.88171	0	0	349	392	235	976
ENSMUSG00000024553_Galr1	4.70813	3.13e-61	2.65e-59	5.30884	7.63e-88	1.84e-85	5.42803	3.55e-14	1.02e-15	356	127	495.5	978.5
ENSMUSG00000020422_Tns3	1.37145	1.69e-87	2.7e-85	1.45084	1.27e-68	1.76e-66	1.51971	8.95e-13	4.07e-14	188	221	572	981
ENSMUSG00000060961_Slc4a4	1.7073	1.19e-86	1.88e-84	1.79269	2.97e-73	4.74e-71	1.84646	2.27e-12	1.19e-13	191	192	605	988
ENSMUSG00000033208_S100b	2.37066	1.97e-50	1.21e-48	2.50746	3.85e-63	4.43e-61	2.55688	0	0	488	266	235	989
ENSMUSG00000030270_Cpne9	2.57287	2.99e-68	2.94e-66	2.70525	1.21e-70	1.78e-68	2.79701	1.42e-14	2.09e-16	306	209	478	993
ENSMUSG00000075538_Gm10855	-2.88357	1.74e-54	1.21e-52	-2.92191	1.32e-56	1.24e-54	-2.832	0	0	432	326	235	993
ENSMUSG00000041468_Gpr12	-1.21357	6.08e-128	2.44e-125	-1.14469	7.7e-54	6.58e-52	-1.06561	6.25e-13	2.75e-14	75	359	562	996
ENSMUSG00000032854_Ugt8a	1.6823	6.81e-56	4.9e-54	1.77359	5.66e-55	5.05e-53	1.84451	0	0	418	344	235	997
ENSMUSG00000031837_Necab2	1.76124	6.21e-64	5.63e-62	1.85721	5.39e-76	9.23e-74	1.93413	2.84e-14	6.68e-16	332	179	490.5	1001.5
ENSMUSG00000007617_Homer1	-1.37662	9.8e-126	3.73e-123	-1.30982	3.14e-55	2.83e-53	-1.22951	1.22e-12	6.2e-14	79	341	584	1004
ENSMUSG00000063804_Lin28b	2.13935	6.1e-65	5.74e-63	2.24739	7.43e-71	1.09e-68	2.29975	1.42e-14	4.11e-16	320	208	478	1006
ENSMUSG00000091705_H2-Q2	4.01014	4.48e-74	5.14e-72	4.30962	1.79e-90	4.52e-88	4.39506	4.99e-12	2.49e-13	262	121	627	1010
ENSMUSG00000036949_Slc39a12	1.82085	1.19e-73	1.33e-71	1.91385	2.23e-73	3.58e-71	1.97871	3.84e-13	1.69e-14	270	191	549.5	1010.5
ENSMUSG00000026479_Lamc2	2.73311	9.96e-50	5.9e-48	2.90626	1.7e-62	1.93e-60	2.93741	0	0	507	271	235	1013
ENSMUSG00000024245_Tmem178	-2.12598	1.16e-53	7.9e-52	-2.09353	1.19e-55	1.09e-53	-2.03079	0	0	443	336	235	1014
ENSMUSG00000058070_Eml1	-1.26406	1.1e-111	3.31e-109	-1.19821	6.57e-49	4.83e-47	-1.10996	4.26e-14	1.5e-15	100	417	499.5	1016.5
ENSMUSG00000026383_Epb4.1l5	1.32969	8.65e-101	2.02e-98	1.40785	5.72e-65	6.99e-63	1.48311	7.76e-12	3.87e-13	129	251	642	1022
ENSMUSG00000029810_Tmem176b	1.79566	9.59e-83	1.37e-80	1.88466	1.63e-69	2.3e-67	1.95989	1.63e-12	8.51e-14	211	217	594	1022
ENSMUSG00000026482_Rgl1	-1.48971	9.25e-59	7.34e-57	-1.42998	2.47e-49	1.85e-47	-1.34575	0	0	379	410	235	1024
ENSMUSG00000021068_Nin	-1.20699	1.04e-111	3.15e-109	-1.13625	1.04e-52	8.64e-51	-1.06357	5.26e-13	2.46e-14	99	368	559.5	1026.5
ENSMUSG00000045038_Prkce	-1.35721	2e-103	4.81e-101	-1.2887	3.99e-51	3.19e-49	-1.2102	1.85e-13	6.76e-15	125	383	527.5	1035.5
ENSMUSG00000038481_Cdk19	-1.67238	2.8e-59	2.26e-57	-1.62123	3.83e-48	2.73e-46	-1.5289	0	0	373	431	235	1039
ENSMUSG00000055717_Slain1	-1.21025	1.11e-116	3.8e-114	-1.14084	5.9e-57	5.61e-55	-1.06056	5.12e-12	2.64e-13	88	322	629	1039
ENSMUSG00000059003_Grin2a	-1.12988	2.76e-95	5.38e-93	-1.05963	2.45e-53	2.07e-51	-0.988003	1.71e-13	6.08e-15	154	363	525	1042
ENSMUSG00000095407_Tmem200c	-1.74829	1.8e-60	1.48e-58	-1.69952	3.36e-47	2.32e-45	-1.62097	0	0	366	443	235	1044
ENSMUSG00000042129_Rassf4	2.71701	6.32e-62	5.4e-60	2.86509	1.06e-69	1.5e-67	2.92923	1.42e-14	3.82e-16	352	216	478	1046
ENSMUSG00000029552_Tes	-1.62199	3.28e-107	8.72e-105	-1.56134	7.87e-57	7.48e-55	-1.4806	2.86e-12	1.43e-13	113	323	611	1047
ENSMUSG00000060882_Kcnd2	1.18788	1.62e-118	5.85e-116	1.26509	3.04e-54	2.64e-52	1.33104	3.07e-12	1.48e-13	83	354	612	1049
ENSMUSG00000038608_Dock10	1.44874	2.26e-77	2.84e-75	1.5281	5.65e-63	6.47e-61	1.60441	3.41e-13	1.56e-14	239	268	546.5	1053.5
ENSMUSG00000022332_Khdrbs3	-1.25023	1.27e-88	2.09e-86	-1.18104	1.72e-54	1.5e-52	-1.11307	1.42e-13	4.85e-15	183	350	522	1055
ENSMUSG00000019888_Mgat4c	1.82627	1.3e-48	7.45e-47	1.93096	2.78e-59	2.83e-57	2.01337	0	0	526	301	235	1062
ENSMUSG00000056367_Actr3b	-1.22047	1.48e-103	3.61e-101	-1.15093	4.96e-53	4.18e-51	-1.08093	1.18e-12	5.41e-14	123	364	580	1067
ENSMUSG00000037419_Endod1	1.13486	6.1e-89	1.01e-86	1.20929	7.7e-53	6.45e-51	1.29092	1.56e-13	5.14e-15	181	366	523	1070
ENSMUSG00000021596_Mctp1	-1.47959	7.08e-74	8.03e-72	-1.41551	6.87e-59	6.86e-57	-1.34204	5.68e-14	1.8e-15	265	307	504.5	1076.5
ENSMUSG00000049985_Ankrd55	2.36376	2.68e-80	3.59e-78	2.47451	6.48e-79	1.24e-76	2.54995	2.96e-11	1.54e-12	225	160	693	1078
ENSMUSG00000026463_Atp2b4	-1.47358	2.57e-58	2.02e-56	-1.41483	1.22e-45	8.01e-44	-1.32999	0	0	384	465	235	1084
ENSMUSG00000027401_Tgm3	-3.60456	4.88e-71	5.12e-69	-3.69855	5.97e-73	9.2e-71	-3.61607	1.83e-12	9.66e-14	287	199	598	1084
ENSMUSG00000022594_Lynx1	2.21304	1.56e-46	8.29e-45	2.34309	7.35e-61	7.89e-59	2.3996	0	0	565	286	235	1086
ENSMUSG00000032360_Hcrtr2	2.34129	1.07e-63	9.64e-62	2.46548	6.34e-69	8.91e-67	2.52678	2.56e-13	9.94e-15	333	218	537	1088
ENSMUSG00000092035_Peg10	2.07415	7.05e-61	5.87e-59	2.18003	4.38e-67	5.74e-65	2.25378	4.26e-14	1.59e-15	361	234	499.5	1094.5
ENSMUSG00000036334_Igsf10	1.51272	7.35e-91	1.28e-88	1.59466	7.19e-69	1e-66	1.66056	3.5e-11	1.97e-12	173	220	703	1096
ENSMUSG00000031425_Plp1	2.43153	2.6e-46	1.37e-44	2.58439	2.28e-60	2.41e-58	2.64522	0	0	572	290	235	1097
ENSMUSG00000027748_Trpc4	-2.26114	1.23e-49	7.24e-48	-2.2509	3.21e-54	2.77e-52	-2.18516	0	0	509	355	235	1099
ENSMUSG00000032356_Rasgrf1	1.46601	7.57e-46	3.92e-44	1.55864	4.06e-61	4.39e-59	1.63593	0	0	581	284	235	1100
ENSMUSG00000019880_Rspo3	-2.94061	2.4e-88	3.91e-86	-2.93436	3.13e-76	5.46e-74	-2.85936	1.08e-10	5.23e-12	184	176	742	1102
ENSMUSG00000059713_Rcan3	1.20978	2.3e-91	4.09e-89	1.28772	5.99e-58	5.82e-56	1.36567	4.36e-12	1.97e-13	169	316	620	1105
ENSMUSG00000097493_9930014A18Rik	-2.43536	7.5e-82	1.05e-79	-2.40603	2.89e-65	3.54e-63	-2.31479	8.33e-12	4.11e-13	215	250	644	1109
ENSMUSG00000033063_Cntnap3	-2.10986	2.82e-49	1.64e-47	-2.08695	1.05e-53	8.96e-52	-2.01276	0	0	518	360	235	1113
ENSMUSG00000040536_Necab1	-1.48106	2.5e-62	2.17e-60	-1.42187	5.04e-42	2.9e-40	-1.36058	0	0	347	532	235	1114
ENSMUSG00000039179_Tekt5	2.8669	1.31e-78	1.7e-76	3.01299	1.59e-83	3.38e-81	3.07356	1.14e-10	5.52e-12	231	144	744	1119
ENSMUSG00000025348_Itga7	1.74028	5.23e-75	6.15e-73	1.83088	8.86e-66	1.13e-63	1.90802	5.43e-12	2.72e-13	256	240	630	1126
ENSMUSG00000057880_Abat	1.53025	3.31e-67	3.22e-65	1.61451	5.42e-61	5.83e-59	1.67929	2.13e-13	8.64e-15	309	285	532	1126
ENSMUSG00000049721_Gal3st1	2.18921	5.26e-72	5.63e-70	2.29445	6.65e-69	9.31e-67	2.36802	5.04e-12	2.56e-13	281	219	628	1128
ENSMUSG00000024810_Il33	2.69542	1.01e-72	1.11e-70	2.82896	4.21e-77	7.55e-75	2.90156	2.27e-11	1.28e-12	274	171	686	1131
ENSMUSG00000068696_Gpr88	-2.25525	4.26e-48	2.41e-46	-2.24481	7.81e-53	6.53e-51	-2.19756	0	0	532	367	235	1134
ENSMUSG00000090066_1110002E22Rik	-3.84289	9.1e-66	8.63e-64	-3.99691	7.04e-68	9.47e-66	-3.93734	2.15e-12	1.16e-13	317	228	603.5	1148.5
ENSMUSG00000002980_Bcam	2.37729	1.75e-46	9.31e-45	2.51863	1.38e-54	1.21e-52	2.59587	0	0	566	349	235	1150
ENSMUSG00000026950_Neb	-1.63413	9.14e-76	1.11e-73	-1.57125	1.84e-49	1.39e-47	-1.5124	4.26e-14	1.34e-15	248	406	499.5	1153.5
ENSMUSG00000052889_Prkcb	-1.03346	6.99e-100	1.59e-97	-0.963153	6.12e-32	2.37e-30	-0.887757	0	0	132	791	235	1158
ENSMUSG00000097182_A830009L08Rik	-4.70017	1.35e-55	9.61e-54	-5.23788	4.17e-76	7.23e-74	-5.21205	7.18e-13	3.1e-14	421	177	565	1163
ENSMUSG00000027965_Olfm3	1.76027	2.5e-45	1.26e-43	1.85992	2.74e-56	2.53e-54	1.93788	0	0	597	332	235	1164
ENSMUSG00000044788_Fads6	1.66153	9.19e-72	9.8e-70	1.75204	1.2e-62	1.36e-60	1.81199	3.31e-12	1.53e-13	282	270	613	1165
ENSMUSG00000034282_Evpl	2.55318	3.28e-72	3.53e-70	2.6849	4.46e-76	7.69e-74	2.77034	4.63e-11	2.68e-12	279	178	716	1173
ENSMUSG00000020607_Fam84a	1.33272	1.39e-69	1.4e-67	1.4121	2.6e-56	2.41e-54	1.49866	2.98e-13	1.28e-14	300	331	542.5	1173.5
ENSMUSG00000002265_Peg3	1.22249	3.99e-56	2.89e-54	1.30282	3.45e-42	2.02e-40	1.37123	0	0	416	525	235	1176
ENSMUSG00000048644_Ctxn1	-1.54773	4.48e-68	4.39e-66	-1.48546	2.3e-57	2.22e-55	-1.39487	4.97e-13	2.28e-14	307	318	557	1182
ENSMUSG00000040856_Dlk1	5.04317	2.68e-52	1.74e-50	6.04736	8.69e-78	1.6e-75	6.22304	5.19e-13	2.37e-14	463	167	558	1188
ENSMUSG00000020644_Id2	-1.55327	1.89e-52	1.24e-50	-1.50241	1.52e-43	9.39e-42	-1.40877	0	0	459	496	235	1190
ENSMUSG00000040495_Chrm4	-1.95417	3.76e-76	4.61e-74	-1.90234	1.86e-58	1.83e-56	-1.82835	5.98e-12	2.98e-13	245	312	633	1190
ENSMUSG00000087437_Gm13112	4.07573	1.08e-52	7.12e-51	4.51718	3.8e-87	8.9e-85	4.63068	2.41e-12	1.3e-13	457	131	608	1196
ENSMUSG00000018486_Wnt9b	5.40554	2.94e-52	1.9e-50	6.89298	3.57e-83	7.56e-81	7.16189	1.87e-12	9.95e-14	466	145	599	1210
ENSMUSG00000037259_Dzank1	1.54997	3.44e-69	3.44e-67	1.63561	4.54e-68	6.16e-66	1.70393	3.12e-11	1.74e-12	301	226	698	1225
ENSMUSG00000031872_Bean1	-1.31587	3.91e-102	9.32e-100	-1.24933	1.2e-48	8.75e-47	-1.17357	1.96e-11	1.1e-12	126	422	680	1228
ENSMUSG00000064293_Cntn4	1.54775	3.6e-57	2.74e-55	1.63377	4e-57	3.84e-55	1.7106	9.95e-14	4.11e-15	395	319	517	1231
ENSMUSG00000052726_Kcnt2	-1.30371	7.4e-78	9.47e-76	-1.23909	6.17e-48	4.37e-46	-1.15833	7.53e-13	3.23e-14	235	433	566	1234
ENSMUSG00000060969_Irx1	4.06943	4.32e-61	3.62e-59	4.44575	7.72e-74	1.25e-71	4.54607	2.25e-11	1.25e-12	359	190	685	1234
ENSMUSG00000038094_Atp13a4	2.0512	3.22e-66	3.1e-64	2.15459	1.22e-65	1.54e-63	2.22098	3e-11	1.62e-12	312	243	695	1250
ENSMUSG00000023923_Tbc1d5	-1.52484	4.46e-49	2.58e-47	-1.47241	1.68e-43	1.04e-41	-1.39927	0	0	519	497	235	1251
ENSMUSG00000032908_Sgpp2	2.09929	5.47e-64	4.98e-62	2.20505	2.95e-59	3e-57	2.28745	4.59e-12	2.05e-13	330	302	621	1253
ENSMUSG00000026077_Npas2	-2.06278	4.31e-47	2.36e-45	-2.03299	2.43e-45	1.57e-43	-1.9445	0	0	549	473	235	1257
ENSMUSG00000084946_Dlx1os	-2.55446	1.34e-77	1.69e-75	-2.53089	3.21e-61	3.49e-59	-2.46263	1.16e-10	5.81e-12	238	282	746	1266
ENSMUSG00000056492_Gpr116	1.74355	8.03e-45	4e-43	1.84056	3.13e-48	2.25e-46	1.90864	0	0	604	428	235	1267
ENSMUSG00000030554_Synm	-1.35232	7.29e-74	8.24e-72	-1.28959	1.38e-46	9.36e-45	-1.19619	4.26e-13	2.12e-14	266	451	554.5	1271.5
ENSMUSG00000040164_Kcns1	-1.78114	1.5e-63	1.35e-61	-1.73022	4.75e-47	3.26e-45	-1.64816	3.55e-14	1.09e-15	335	446	495.5	1276.5
ENSMUSG00000039629_Strip2	1.62665	2.79e-63	2.49e-61	1.71374	1.2e-61	1.32e-59	1.78605	1.25e-11	7.05e-13	337	279	663	1279
ENSMUSG00000041842_Fhdc1	1.74502	6.8e-65	6.35e-63	1.83562	5.38e-57	5.15e-55	1.92102	7.05e-12	3.75e-13	322	320	641	1283
ENSMUSG00000017740_Slc12a5	1.23454	2.03e-49	1.19e-47	1.31807	1.05e-41	5.97e-40	1.40143	0	0	513	538	235	1286
ENSMUSG00000054733_Msra	-1.34209	3.06e-91	5.41e-89	-1.27417	5.11e-50	3.87e-48	-1.20001	4.7e-11	2.8e-12	170	405	718	1293
ENSMUSG00000036834_Plch1	1.74459	9.54e-56	6.84e-54	1.83934	2.48e-64	2.99e-62	1.90425	4.66e-12	2.12e-13	419	254	622	1295
ENSMUSG00000020902_Ntn1	1.86698	1.08e-56	7.98e-55	1.96717	2.78e-64	3.33e-62	2.0285	5.76e-12	2.89e-13	409	256	632	1297
ENSMUSG00000032060_Cryab	-2.18014	4.7e-77	5.85e-75	-2.14112	8.73e-55	7.76e-53	-2.05537	4.17e-11	2.32e-12	242	345	710	1297
ENSMUSG00000038146_Notch3	1.83129	4.15e-51	2.59e-49	1.93456	1.39e-59	1.42e-57	2.01492	1.71e-13	5.45e-15	481	299	525	1305
ENSMUSG00000029602_Rasal1	-1.8229	4.72e-43	2.22e-41	-1.78191	1.03e-47	7.27e-46	-1.69593	0	0	638	434	235	1307
ENSMUSG00000024423_Impact	1.53443	3.98e-63	3.53e-61	1.61863	1.01e-60	1.08e-58	1.68631	2.05e-11	1.15e-12	339	288	682	1309
ENSMUSG00000054855_Rnd1	-1.21112	4.54e-84	6.69e-82	-1.1436	7.98e-51	6.32e-49	-1.06508	6.38e-11	3.24e-12	204	387	724	1315
ENSMUSG00000079481_Nhsl2	1.50536	2.85e-52	1.84e-50	1.59538	1.54e-56	1.44e-54	1.69109	1.99e-13	7.12e-15	465	327	529.5	1321.5
ENSMUSG00000059810_Rgs3	1.31755	4.29e-75	5.06e-73	1.39726	1.14e-55	1.05e-53	1.46481	8.72e-11	4.46e-12	255	335	736	1326
ENSMUSG00000055723_Rras2	-1.05511	2.71e-98	5.67e-96	-0.986548	2.43e-40	1.31e-38	-0.904933	3.96e-12	1.65e-13	144	568	615	1327
ENSMUSG00000058248_Kcnh1	-1.80172	3.46e-46	1.81e-44	-1.76624	1.11e-42	6.61e-41	-1.67499	0	0	575	517	235	1327
ENSMUSG00000056211_R3hdm1	-1.2186	6.37e-86	9.81e-84	-1.15121	6e-43	3.61e-41	-1.07311	4.77e-12	2.19e-13	195	510	623	1328
ENSMUSG00000062319_Gm10115	-3.01016	3.57e-57	2.73e-55	-3.0572	1.06e-58	1.05e-56	-2.95572	4.8e-12	2.26e-13	394	310	624	1328
ENSMUSG00000090061_3110047P20Rik	-1.27188	8.64e-58	6.67e-56	-1.20969	1.16e-34	4.93e-33	-1.13846	0	0	389	719	235	1343
ENSMUSG00000034867_Ankrd27	-1.14708	8.75e-97	1.78e-94	-1.07659	5.34e-45	3.42e-43	-1.00324	5.23e-11	2.94e-12	148	478	720	1346
ENSMUSG00000046318_Ccbe1	-2.42925	2.1e-53	1.41e-51	-2.42518	2.33e-49	1.75e-47	-2.34621	2.84e-14	7.81e-16	448	408	490.5	1346.5
ENSMUSG00000062372_Otof	1.90793	6.25e-41	2.77e-39	2.02521	1.17e-47	8.2e-46	2.12995	0	0	678	436	235	1349
ENSMUSG00000049511_Htr1b	1.35409	7.36e-76	8.96e-74	1.43387	2.52e-61	2.75e-59	1.51882	7.22e-10	4.31e-11	247	280	833	1360
ENSMUSG00000022468_Endou	4.24256	8.65e-50	5.17e-48	4.78449	1.03e-71	1.55e-69	4.92949	1.14e-11	6e-13	503	204	657	1364
ENSMUSG00000004317_Clcn5	1.14183	5.43e-74	6.21e-72	1.2178	2.16e-54	1.88e-52	1.29634	1.37e-10	6.93e-12	263	351	753	1367
ENSMUSG00000054934_Kcnmb4	-1.57764	8.1e-63	7.08e-61	-1.51922	2.66e-45	1.72e-43	-1.44339	3.84e-13	1.76e-14	344	474	549.5	1367.5
ENSMUSG00000018339_Gpx3	2.05819	1.31e-66	1.27e-64	2.16168	1.79e-63	2.1e-61	2.24501	4.4e-10	2.27e-11	310	261	801	1372
ENSMUSG00000091002_Tcerg1l	1.28116	1.22e-69	1.23e-67	1.3585	9.13e-55	8.1e-53	1.44851	7.86e-11	3.81e-12	299	346	730	1375
ENSMUSG00000031971_Ccsap	-1.41575	2.53e-79	3.33e-77	-1.35232	2.82e-43	1.72e-41	-1.26888	8.53e-12	4.23e-13	229	502	645	1376
ENSMUSG00000020810_Cygb	1.50354	5.73e-68	5.59e-66	1.58834	4.11e-62	4.58e-60	1.66399	4.11e-10	2.06e-11	308	275	797	1380
ENSMUSG00000028701_Lurap1	-1.17589	4.87e-93	9.03e-91	-1.10625	3.41e-44	2.14e-42	-1.0326	7.7e-11	3.7e-12	162	489	729	1380
ENSMUSG00000054252_Fgfr3	1.23662	3.48e-63	3.1e-61	1.31742	1.55e-58	1.53e-56	1.38833	8.1e-11	4.01e-12	338	311	732	1381
ENSMUSG00000039358_Drd5	3.39321	4.06e-52	2.61e-50	3.65933	6.47e-64	7.69e-62	3.75266	1.1e-11	5.84e-13	468	258	656	1382
ENSMUSG00000028005_Gucy1b3	-1.20915	7.36e-111	2.15e-108	-1.14308	7.95e-40	4.19e-38	-1.0627	3.46e-11	1.92e-12	103	582	702	1387
ENSMUSG00000074782_4833422C13Rik	-1.42	8.78e-71	9.13e-69	-1.357	2.39e-48	1.72e-46	-1.28559	1.77e-11	9.93e-13	289	426	676	1391
ENSMUSG00000050830_Vwc2	1.95454	9.39e-50	5.58e-48	2.0667	8.16e-56	7.49e-54	2.13138	4.12e-13	1.97e-14	506	334	552.5	1392.5
ENSMUSG00000025931_Paqr8	1.26247	1.65e-60	1.36e-58	1.34344	1.31e-50	1.03e-48	1.40398	6.68e-12	3.65e-13	364	389	640	1393
ENSMUSG00000041688_Amot	1.16969	2.1e-90	3.59e-88	1.24524	1.3e-53	1.11e-51	1.32123	1e-09	6.5e-11	176	361	856	1393
ENSMUSG00000051920_Rspo2	-2.79601	4.18e-72	4.48e-70	-2.79122	2.4e-66	3.1e-64	-2.71661	1.75e-09	1.02e-10	280	238	883	1401
ENSMUSG00000031026_Trim66	1.96524	1.53e-46	8.14e-45	2.07961	5.15e-58	5.03e-56	2.13409	2.13e-13	7.87e-15	564	314	532	1410
ENSMUSG00000017167_Cntnap1	2.07956	4.83e-36	1.85e-34	2.2206	1.44e-50	1.13e-48	2.2746	0	0	785	391	235	1411
ENSMUSG00000020524_Gria1	-1.31016	2.54e-50	1.56e-48	-1.24799	3.75e-35	1.64e-33	-1.17295	0	0	489	702	235	1426
ENSMUSG00000056972_Magel2	1.76674	2.98e-55	2.1e-53	1.86599	1.81e-63	2.12e-61	1.95893	1e-10	4.95e-12	426	262	740	1428
ENSMUSG00000059336_Slc14a1	1.59248	2.35e-54	1.63e-52	1.67948	7.31e-43	4.38e-41	1.75617	2.13e-14	4.54e-16	434	512	485.5	1431.5
ENSMUSG00000031734_Irx3	4.86868	2.96e-47	1.63e-45	5.90234	7e-78	1.29e-75	6.10591	6.64e-11	3.42e-12	545	166	726	1437
ENSMUSG00000030020_Prickle2	-1.23915	1.18e-99	2.64e-97	-1.17218	4.37e-42	2.54e-40	-1.09134	2.68e-10	1.27e-11	135	527	777	1439
ENSMUSG00000059493_Nhs	1.48179	6.62e-52	4.22e-50	1.56862	2.51e-56	2.33e-54	1.63626	1.08e-11	5.36e-13	472	330	653	1455
ENSMUSG00000037973_Ccdc129	-4.38772	1.16e-49	6.89e-48	-4.8538	1.96e-76	3.44e-74	-4.85798	2.64e-10	1.24e-11	508	175	776	1459
ENSMUSG00000033214_Slitrk5	-1.13982	2.89e-70	2.94e-68	-1.07426	1.38e-39	7.17e-38	-0.991297	1.01e-12	4.86e-14	295	589	577	1461
ENSMUSG00000006403_Adamts4	1.85025	2.03e-54	1.41e-52	1.94883	1.03e-51	8.45e-50	2.02286	1.09e-11	5.68e-13	433	375	655	1463
ENSMUSG00000039835_Nhsl1	1.06071	1.59e-76	1.96e-74	1.13827	2.21e-53	1.87e-51	1.20743	1.03e-09	6.84e-11	244	362	859	1465
ENSMUSG00000033730_Egr3	-3.63356	9.29e-57	6.88e-55	-3.77596	1.1e-62	1.25e-60	-3.71989	3.81e-10	2.01e-11	406	269	796	1471
ENSMUSG00000029757_Dync1i1	-1.20031	1.82e-98	3.86e-96	-1.13245	1.59e-45	1.04e-43	-1.05626	1.14e-09	7.56e-11	142	467	865	1474
ENSMUSG00000072591_5930412G12Rik	2.88574	3.68e-61	3.09e-59	3.05294	4.58e-62	5.09e-60	3.14126	8.08e-10	5.08e-11	358	276	842	1476
ENSMUSG00000040373_Cacng5	1.82747	7.69e-50	4.61e-48	1.93255	9.77e-58	9.45e-56	2.00372	1.22e-11	6.69e-13	502	317	661	1480
ENSMUSG00000031285_Dcx	-1.83302	2.85e-44	1.39e-42	-1.79685	3.92e-38	1.91e-36	-1.71466	0	0	617	630	235	1482
ENSMUSG00000063681_Crb1	2.58777	3.42e-61	2.88e-59	2.7263	1.77e-64	2.15e-62	2.78975	1.61e-09	9.51e-11	357	252	879	1488
ENSMUSG00000047434_Xxylt1	1.0334	6.19e-65	5.8e-63	1.11078	1.12e-46	7.64e-45	1.181	5.24e-11	3e-12	321	449	721	1491
ENSMUSG00000070287_Slc35g2	2.09603	1.79e-51	1.13e-49	2.20929	3.44e-56	3.17e-54	2.27276	2.21e-11	1.22e-12	478	333	684	1495
ENSMUSG00000028602_Tnfrsf8	3.26688	8.75e-52	5.54e-50	3.51121	3.43e-61	3.71e-59	3.59674	9.85e-11	4.82e-12	475	283	739	1497
ENSMUSG00000000202_Btbd17	1.59051	6.46e-49	3.72e-47	1.68489	2.43e-49	1.82e-47	1.76644	7.96e-13	3.36e-14	522	409	568	1499
ENSMUSG00000042757_Tmem108	-1.48227	3.75e-70	3.8e-68	-1.41915	4.33e-51	3.45e-49	-1.34095	5.39e-10	3.23e-11	297	385	818	1500
ENSMUSG00000003418_St8sia6	3.31813	1.08e-56	7.95e-55	3.55818	1.09e-65	1.38e-63	3.64335	1.02e-09	6.62e-11	408	242	857	1507
ENSMUSG00000066438_Plekhd1	3.06918	2.31e-58	1.81e-56	3.26521	3.55e-64	4.24e-62	3.33965	1.16e-09	7.81e-11	383	257	867	1507
ENSMUSG00000020836_Coro6	2.30229	5.88e-66	5.6e-64	2.41321	2.25e-59	2.3e-57	2.50533	2.21e-09	1.25e-10	316	300	894	1510
ENSMUSG00000039982_Dtx4	-1.32794	8e-74	8.95e-72	-1.26554	6.54e-39	3.31e-37	-1.17699	6.41e-12	3.36e-13	269	606	637	1512
ENSMUSG00000030209_Grin2b	-1.26791	3.23e-56	2.35e-54	-1.20247	1.1e-29	3.88e-28	-1.1135	0	0	413	865	235	1513
ENSMUSG00000019699_Akt3	-1.07291	8.14e-63	7.09e-61	-1.00637	4.8e-28	1.57e-26	-0.927984	0	0	345	935	235	1515
ENSMUSG00000003309_Ap1m2	3.52943	1.62e-53	1.09e-51	3.82267	1.14e-60	1.21e-58	3.91052	2.95e-10	1.51e-11	446	289	784	1519
ENSMUSG00000027674_Pex5l	-1.17028	5.07e-54	3.5e-52	-1.10368	6.17e-46	4.13e-44	-1.04239	4.87e-12	2.41e-13	436	458	626	1520
ENSMUSG00000042700_Sipa1l1	-1.21588	2.45e-61	2.07e-59	-1.14806	9.87e-43	5.86e-41	-1.06694	9.28e-12	4.76e-13	355	516	649	1520
ENSMUSG00000081683_Fzd10	3.02113	9.04e-46	4.66e-44	3.24702	5.85e-51	4.65e-49	3.33509	3.98e-13	1.83e-14	584	386	551	1521
ENSMUSG00000053025_Sv2b	-1.08959	2.04e-72	2.22e-70	-1.02062	1.86e-33	7.63e-32	-0.952907	5.68e-14	2.02e-15	277	746	504.5	1527.5
ENSMUSG00000034993_Vat1	1.23879	1.56e-64	1.43e-62	1.31564	4.46e-47	3.08e-45	1.3994	1.48e-10	7.64e-12	327	445	757	1529
ENSMUSG00000001700_Gramd3	1.37638	2.66e-56	1.94e-54	1.45934	1.32e-42	7.83e-41	1.53186	2.03e-12	1.06e-13	412	518	601	1531
ENSMUSG00000021209_Ppp4r4	1.49379	4.73e-62	4.06e-60	1.57857	3.56e-54	3.06e-52	1.65282	6.19e-10	3.7e-11	350	356	825	1531
ENSMUSG00000018427_Ypel2	1.45087	7.06e-71	7.37e-69	1.53218	1.13e-54	9.97e-53	1.61384	2.36e-09	1.32e-10	288	347	897	1532
ENSMUSG00000039043_2610034B18Rik	1.31497	2e-71	2.11e-69	1.39592	7.62e-49	5.57e-47	1.46846	6.51e-10	3.92e-11	285	419	828	1532
ENSMUSG00000041992_Rapgef5	-1.10355	3.09e-79	4.04e-77	-1.03686	9.84e-40	5.17e-38	-0.955186	5.14e-11	2.87e-12	230	584	719	1533
ENSMUSG00000061013_Mkx	-2.59287	1.4e-52	9.21e-51	-2.60524	1.25e-52	1.03e-50	-2.53031	3.74e-11	2.12e-12	458	370	706	1534
ENSMUSG00000048540_Nhlh2	3.16705	9.72e-60	7.9e-58	3.37532	2.68e-64	3.22e-62	3.45322	3.11e-09	1.91e-10	370	255	917	1542
ENSMUSG00000036098_Myrf	2.42479	4.14e-63	3.66e-61	2.55064	3.01e-60	3.17e-58	2.62745	3.03e-09	1.82e-10	340	291	914	1545
ENSMUSG00000034098_Fstl5	1.35197	7.84e-47	4.24e-45	1.43569	1.16e-48	8.47e-47	1.50719	1.02e-12	5.03e-14	556	421	578	1555
ENSMUSG00000057751_Megf6	2.05143	3.3e-45	1.66e-43	2.171	2.14e-51	1.73e-49	2.23905	9.95e-13	4.7e-14	599	380	576	1555
ENSMUSG00000034472_Rasd2	1.61552	2.02e-52	1.32e-50	1.70611	1.8e-45	1.17e-43	1.79321	5.47e-12	2.81e-13	461	469	631	1561
ENSMUSG00000025597_Klhl4	-1.82378	1.02e-52	6.74e-51	-1.78178	2.9e-48	2.08e-46	-1.70135	2.96e-11	1.5e-12	455	427	692	1574
ENSMUSG00000025268_Maged2	1.06663	4.19e-73	4.64e-71	1.14079	1.02e-40	5.64e-39	1.21731	1.19e-10	6.11e-12	272	557	748	1577
ENSMUSG00000036062_N28178	-0.889376	1.65e-87	2.66e-85	-0.819683	1.33e-23	3.52e-22	-0.74672	0	0	187	1157	235	1579
ENSMUSG00000029054_Gabrd	-3.23436	4.27e-57	3.22e-55	-3.3062	8.6e-57	8.14e-55	-3.23704	1.02e-09	6.73e-11	398	324	858	1580
ENSMUSG00000007655_Cav1	-1.62595	5.39e-51	3.36e-49	-1.57524	1.69e-43	1.04e-41	-1.48295	2.03e-12	1.09e-13	482	498	602	1582
ENSMUSG00000022505_Emp2	1.25567	1.37e-57	1.05e-55	1.3361	1.91e-51	1.55e-49	1.4054	5.2e-10	3.11e-11	392	378	816	1586
ENSMUSG00000024921_Smarca2	-1.46347	6.15e-60	5.01e-58	-1.40547	1.55e-41	8.79e-40	-1.31293	1.84e-11	1.02e-12	369	542	677	1588
ENSMUSG00000058498_Rnf207	2.48355	2.73e-62	2.36e-60	2.61427	5e-59	5.05e-57	2.6952	4.35e-09	2.74e-10	348	304	939	1591
ENSMUSG00000047606_Ankrd34c	2.13016	1.13e-57	8.7e-56	2.24275	2.4e-56	2.25e-54	2.32278	1.4e-09	9.02e-11	390	328	876	1594
ENSMUSG00000050822_Slc29a4	-1.54719	8.61e-48	4.82e-46	-1.49149	1.74e-46	1.18e-44	-1.40923	2.29e-12	1.23e-13	537	452	606	1595
ENSMUSG00000047205_Dusp18	-1.17189	1.7e-71	1.8e-69	-1.10683	3.4e-37	1.61e-35	-1.01748	1.36e-11	7.24e-13	284	649	664	1597
ENSMUSG00000098097_6530403H02Rik	-3.58365	3.24e-54	2.24e-52	-3.73777	5.11e-55	4.57e-53	-3.62735	5.83e-10	3.55e-11	435	343	823	1601
ENSMUSG00000018698_Lhx1	4.18374	8.93e-47	4.81e-45	4.73061	1.31e-55	1.19e-53	4.81506	3.76e-11	2.17e-12	558	337	707	1602
ENSMUSG00000044252_Osbpl1a	-1.26519	1.3e-59	1.05e-57	-1.20332	1.3e-35	5.76e-34	-1.14054	2.98e-13	1.33e-14	372	690	542.5	1604.5
ENSMUSG00000020681_Ace	1.82107	1.33e-49	7.86e-48	1.92355	2.51e-54	2.18e-52	1.99672	1.39e-10	7.27e-12	510	353	755	1618
ENSMUSG00000028832_Stmn1	-0.939508	6.44e-84	9.4e-82	-0.871022	3.44e-23	8.93e-22	-0.795128	0	0	206	1182	235	1623
ENSMUSG00000022438_Parvb	1.20395	1.47e-55	1.04e-53	1.28338	1.54e-39	7.97e-38	1.35924	3.61e-12	1.58e-13	422	591	614	1627
ENSMUSG00000026090_2010300C02Rik	-1.68319	1.83e-44	8.99e-43	-1.63384	1.85e-43	1.14e-41	-1.54723	9.95e-14	3.55e-15	611	499	517	1627
ENSMUSG00000024798_Htr7	1.50786	1.87e-60	1.53e-58	1.58896	4.41e-49	3.27e-47	1.68012	9.19e-10	5.86e-11	367	414	850	1631
ENSMUSG00000034164_Emid1	-1.47317	1.06e-58	8.4e-57	-1.4139	2.62e-40	1.41e-38	-1.33619	2.18e-11	1.18e-12	380	570	683	1633
ENSMUSG00000038242_Aox4	-1.78323	4.04e-66	3.87e-64	-1.7316	3.92e-44	2.46e-42	-1.65154	6.61e-10	3.99e-11	314	490	829	1633
ENSMUSG00000068615_Gjd2	1.23272	2.73e-50	1.68e-48	1.31159	1.08e-47	7.64e-46	1.39259	3.78e-11	2.22e-12	490	435	708	1633
ENSMUSG00000004951_Hspb1	3.12378	1.17e-46	6.27e-45	3.36153	1.01e-56	9.5e-55	3.45154	1.25e-10	6.58e-12	560	325	751	1636
ENSMUSG00000053963_6330403A02Rik	-1.13413	5.14e-93	9.49e-91	-1.06564	2.64e-36	1.2e-34	-0.97882	4.85e-10	2.59e-11	163	675	807	1645
ENSMUSG00000020193_Zpbp	2.42122	6.87e-57	5.12e-55	2.55206	1.33e-59	1.37e-57	2.62929	4.94e-09	3.01e-10	404	298	945	1647
ENSMUSG00000063297_Luzp2	1.17026	4.82e-46	2.51e-44	1.25203	3.98e-51	3.19e-49	1.31287	2.29e-11	1.31e-12	578	382	687	1647
ENSMUSG00000073406_H2-Bl	3.13477	1.51e-44	7.44e-43	3.3831	6.55e-59	6.56e-57	3.48015	8.42e-11	4.12e-12	610	306	733	1649
ENSMUSG00000027796_Smad9	1.43619	6.81e-55	4.77e-53	1.52095	1.25e-40	6.85e-39	1.59566	1.24e-11	6.87e-13	429	559	662	1650
ENSMUSG00000041741_Pde3a	1.95144	5.15e-50	3.11e-48	2.05907	1.8e-48	1.3e-46	2.14048	9.45e-11	4.7e-12	499	423	738	1660
ENSMUSG00000039529_Atp8b1	-2.179	4.2e-63	3.7e-61	-2.14401	9.39e-49	6.85e-47	-2.0694	2.55e-09	1.4e-10	341	420	900	1661
ENSMUSG00000060044_Tmem26	3.13675	1.18e-46	6.32e-45	3.37607	1.16e-54	1.02e-52	3.46644	1.49e-10	7.83e-12	561	348	758	1667
ENSMUSG00000032503_Arpp21	-1.22586	1.21e-46	6.46e-45	-1.16227	1.89e-29	6.63e-28	-1.08025	0	0	562	873	235	1670
ENSMUSG00000050663_Trhde	1.45249	9.07e-42	4.15e-40	1.54566	5.25e-49	3.87e-47	1.61984	1.78e-12	9.08e-14	658	416	596	1670
ENSMUSG00000021360_Gcnt2	-1.41757	5.69e-57	4.27e-55	-1.35847	1.46e-32	5.82e-31	-1.27777	4.26e-14	1.26e-15	401	772	499.5	1672.5
ENSMUSG00000029135_Fosl2	-1.8503	5.46e-49	3.15e-47	-1.80548	7.3e-45	4.64e-43	-1.70935	1.75e-11	9.68e-13	521	482	675	1678
ENSMUSG00000032265_Fam46a	2.078	6.11e-54	4.17e-52	2.18924	4.52e-52	3.73e-50	2.28219	1.14e-09	7.68e-11	440	372	866	1678
ENSMUSG00000058756_Thra	-0.909626	3.77e-85	5.73e-83	-0.838695	3.04e-22	7.49e-21	-0.757099	0	0	198	1245	235	1678
ENSMUSG00000030104_Edem1	-1.27171	1.28e-64	1.19e-62	-1.20835	3.88e-40	2.07e-38	-1.12515	3.27e-10	1.67e-11	325	574	788	1687
ENSMUSG00000028893_Sesn2	1.4991	4.08e-44	1.98e-42	1.58774	1.41e-40	7.71e-39	1.66206	1.28e-13	4.35e-15	619	560	520.5	1699.5
ENSMUSG00000052374_Actn2	-1.29756	1.71e-56	1.25e-54	-1.23112	4.64e-33	1.87e-31	-1.1612	2.56e-13	1.09e-14	411	759	537	1707
ENSMUSG00000025221_Kcnip2	-1.56121	5.47e-48	3.08e-46	-1.50623	3.58e-42	2.09e-40	-1.40734	1.07e-11	5.21e-13	534	526	652	1712
ENSMUSG00000020023_Tmcc3	1.35666	2.59e-66	2.51e-64	1.43983	1.62e-51	1.32e-49	1.51177	1.46e-08	1.03e-09	311	376	1031	1718
ENSMUSG00000039716_Dock3	-1.081	3.81e-50	2.33e-48	-1.016	9.62e-27	2.97e-25	-0.929962	0	0	491	992	235	1718
ENSMUSG00000004562_Arhgef40	1.03736	1.46e-63	1.31e-61	1.11384	2.75e-45	1.77e-43	1.19959	2.97e-09	1.69e-10	334	475	910	1719
ENSMUSG00000067786_Nnat	1.17123	9.74e-38	3.91e-36	1.25303	1.53e-33	6.32e-32	1.33592	0	0	748	743	235	1726
ENSMUSG00000078350_Smim1	2.42952	1.61e-55	1.14e-53	2.56339	4.07e-51	3.25e-49	2.63546	3.16e-09	1.98e-10	423	384	919	1726
ENSMUSG00000028047_Thbs3	-1.17154	1.37e-75	1.65e-73	-1.1044	4.38e-39	2.23e-37	-1.02202	1.45e-09	9.18e-11	250	602	877	1729
ENSMUSG00000019906_Lin7a	1.39338	9.68e-42	4.42e-40	1.48152	4.13e-50	3.14e-48	1.55054	1.64e-11	8.73e-13	659	403	671	1733
ENSMUSG00000084890_A830036E02Rik	-2.05431	9.8e-42	4.47e-40	-2.03258	1.63e-41	9.17e-40	-1.95189	1.99e-13	7.48e-15	660	544	529.5	1733.5
ENSMUSG00000057329_Bcl2	1.12615	3.83e-57	2.9e-55	1.20516	1.14e-44	7.22e-43	1.29034	9.95e-10	6.29e-11	396	485	854	1735
ENSMUSG00000059742_Kcnh7	-1.26665	1.96e-70	2e-68	-1.2012	1.41e-40	7.71e-39	-1.12954	1.71e-09	1.01e-10	294	561	882	1737
ENSMUSG00000097311_Gm26871	-1.70247	3.34e-43	1.58e-41	-1.65685	1.92e-42	1.13e-40	-1.56298	1.11e-12	5.21e-14	637	522	579	1738
ENSMUSG00000015134_Aldh1a3	-3.89679	1.22e-47	6.8e-46	-4.18798	9.27e-51	7.32e-49	-4.09989	4.99e-10	2.93e-11	538	388	813	1739
ENSMUSG00000048216_Gpr85	-1.07183	1.8e-74	2.09e-72	-1.00508	9.14e-34	3.8e-32	-0.92875	1.06e-10	5.09e-12	260	738	741	1739
ENSMUSG00000044674_Fzd1	1.23911	6.02e-51	3.74e-49	1.32092	3.92e-46	2.64e-44	1.39412	4.87e-10	2.64e-11	484	455	808	1747
ENSMUSG00000055003_Lrtm2	1.20577	8.36e-62	7.12e-60	1.28416	1.91e-51	1.55e-49	1.35737	1.21e-08	8.33e-10	353	379	1015	1747
ENSMUSG00000026475_Rgs16	2.02189	6.53e-57	4.87e-55	2.12946	2.57e-50	1.98e-48	2.21013	5.28e-09	3.32e-10	403	397	951	1751
ENSMUSG00000023367_Tmem176a	2.19035	1.27e-57	9.75e-56	2.30244	1.14e-52	9.48e-51	2.38777	9.19e-09	6.08e-10	391	369	992	1752
ENSMUSG00000021313_Ryr2	-1.03555	2.17e-49	1.27e-47	-0.969318	2.31e-26	7.05e-25	-0.892884	0	0	515	1004	235	1754
ENSMUSG00000057715_A830018L16Rik	-1.23752	3.58e-51	2.25e-49	-1.17314	4.59e-42	2.66e-40	-1.11322	1.16e-10	5.67e-12	480	529	745	1754
ENSMUSG00000028755_Cda	3.95528	3.33e-41	1.49e-39	4.49406	5.41e-60	5.62e-58	4.63743	4.14e-10	2.11e-11	671	295	798	1764
ENSMUSG00000031737_Irx5	5.03489	8.27e-42	3.79e-40	6.57435	6.35e-60	6.58e-58	6.82782	5.2e-10	3.05e-11	656	296	815	1767
ENSMUSG00000036052_Dnajb5	-0.989455	1.63e-68	1.61e-66	-0.918785	1.74e-35	7.68e-34	-0.842722	1.97e-10	1.01e-11	305	694	768	1767
ENSMUSG00000059246_Foxb1	4.88051	1.99e-34	7.12e-33	7.37465	1.76e-70	2.56e-68	8.2384	6.67e-11	3.5e-12	841	210	727	1778
ENSMUSG00000053199_Arhgap20	-1.06601	2.32e-107	6.28e-105	-0.997341	7.85e-35	3.38e-33	-0.918074	5.6e-09	3.59e-10	111	712	956	1779
ENSMUSG00000074227_Spint2	1.52946	4.57e-44	2.22e-42	1.62431	7.84e-46	5.21e-44	1.69558	3.22e-11	1.79e-12	620	461	699	1780
ENSMUSG00000024981_Acsl5	-0.910705	5.12e-83	7.4e-81	-0.839138	2.03e-33	8.32e-32	-0.768452	6.49e-10	3.84e-11	208	747	827	1782
ENSMUSG00000026827_Gpd2	-1.09	2.08e-99	4.52e-97	-1.02119	1.52e-36	7e-35	-0.941557	7.6e-09	5.14e-10	138	664	980	1782
ENSMUSG00000033595_Lgi3	2.26055	5.79e-35	2.12e-33	2.41995	2.18e-46	1.48e-44	2.46987	7.11e-14	2.43e-15	821	453	509	1783
ENSMUSG00000064247_Plcxd1	1.40814	2.25e-45	1.14e-43	1.49498	1.18e-41	6.71e-40	1.5714	1.49e-11	8.06e-13	595	540	668	1803
ENSMUSG00000041607_Mbp	1.3531	9.43e-36	3.58e-34	1.44305	3.67e-45	2.36e-43	1.50153	2.56e-13	1.04e-14	792	477	537	1806
ENSMUSG00000002266_Zim1	1.60216	4.65e-50	2.81e-48	1.69466	2.68e-50	2.06e-48	1.77682	3.01e-09	1.76e-10	497	398	912	1807
ENSMUSG00000027978_Prss12	-1.50379	2.58e-53	1.72e-51	-1.44692	8.55e-44	5.32e-42	-1.36405	1.17e-09	7.93e-11	450	493	868	1811
ENSMUSG00000044548_Dact1	-1.78782	8.96e-45	4.45e-43	-1.74823	7.32e-40	3.88e-38	-1.67034	6.14e-12	3.17e-13	606	579	635	1820
ENSMUSG00000032303_Chrna3	1.43481	1.67e-45	8.5e-44	1.5242	1.06e-40	5.83e-39	1.59839	1.69e-11	9.2e-13	592	558	673	1823
ENSMUSG00000047485_Klhl34	-1.81668	2.37e-42	1.1e-40	-1.77458	7.96e-40	4.19e-38	-1.6962	1.76e-12	8.8e-14	645	583	595	1823
ENSMUSG00000050315_Synpo2	2.14322	6.85e-44	3.3e-42	2.27022	5.47e-45	3.5e-43	2.34882	6.5e-11	3.33e-12	623	480	725	1828
ENSMUSG00000086911_Gm12027	-2.47552	9.64e-57	7.12e-55	-2.46689	1.34e-46	9.13e-45	-2.3876	7.68e-09	5.22e-10	407	450	981	1838
ENSMUSG00000042581_Thsd7b	1.30052	2.07e-39	8.69e-38	1.3901	7.33e-46	4.9e-44	1.47426	1.42e-11	7.64e-13	715	459	666	1840
ENSMUSG00000028294_1700003M02Rik	-2.96727	1.24e-40	5.46e-39	-3.05839	7.09e-47	4.85e-45	-3	4.4e-11	2.44e-12	684	448	712	1844
ENSMUSG00000028358_Zfp618	0.910153	1.05e-71	1.12e-69	0.985293	1.08e-43	6.68e-42	1.06094	2.36e-08	1.69e-09	283	495	1070	1848
ENSMUSG00000040631_Dok4	-1.14151	4.05e-52	2.61e-50	-1.07633	8.1e-37	3.77e-35	-1.00689	5.53e-11	3.08e-12	467	659	722	1848
ENSMUSG00000069769_Msi2	1.02374	4.4e-50	2.68e-48	1.10124	2.3e-38	1.14e-36	1.16819	9.02e-11	4.58e-12	494	620	737	1851
ENSMUSG00000026988_Wdsub1	1.32182	4.02e-50	2.46e-48	1.40479	5.94e-39	3.02e-37	1.47861	1.43e-10	7.45e-12	492	604	756	1852
ENSMUSG00000015501_Hivep2	-1.17382	9.53e-41	4.2e-39	-1.10882	6.02e-28	1.97e-26	-1.03501	0	0	682	939	235	1856
ENSMUSG00000030739_Myh14	1.34096	6.33e-42	2.91e-40	1.42824	4.07e-39	2.07e-37	1.50128	2.39e-12	1.27e-13	653	601	607	1861
ENSMUSG00000030137_Tuba8	3.22916	1.01e-39	4.29e-38	3.53002	1.64e-51	1.33e-49	3.63743	2.8e-10	1.37e-11	705	377	780	1862
ENSMUSG00000024654_Asrgl1	1.14205	6.4e-40	2.74e-38	1.22363	8.15e-43	4.87e-41	1.28129	9.24e-12	4.62e-13	702	513	648	1863
ENSMUSG00000023328_Ache	1.52593	1.11e-38	4.62e-37	1.62488	1.55e-47	1.09e-45	1.69118	3.53e-11	2.02e-12	725	437	704	1866
ENSMUSG00000049092_Gpr137c	0.983374	7.5e-61	6.23e-59	1.05987	1.4e-42	8.29e-41	1.13773	8.06e-09	5.52e-10	362	519	985	1866
ENSMUSG00000018001_Cyth3	-1.10911	5.54e-55	3.89e-53	-1.04305	4.17e-34	1.75e-32	-0.970636	3.81e-11	2.27e-12	428	731	709	1868
ENSMUSG00000028173_Wls	1.74739	5.12e-37	2.01e-35	1.85027	5.37e-40	2.86e-38	1.92941	2.27e-13	9.05e-15	766	576	534	1876
ENSMUSG00000036533_Cdc42ep3	-1.34907	8.09e-51	5.01e-49	-1.291	3.52e-35	1.54e-33	-1.20335	2.61e-11	1.42e-12	486	701	690	1877
ENSMUSG00000089829_Gm16565	4.51631	4.56e-41	2.03e-39	5.41671	3.25e-52	2.68e-50	5.5502	7.14e-10	4.23e-11	676	371	832	1879
ENSMUSG00000051435_Fhad1	2.58554	6.75e-45	3.37e-43	2.74953	2.69e-50	2.07e-48	2.83872	1.78e-09	1.04e-10	602	399	884	1885
ENSMUSG00000067889_Sptbn2	-1.46489	5.23e-36	2e-34	-1.41092	1.32e-29	4.67e-28	-1.34089	0	0	787	868	235	1890
ENSMUSG00000087211_1500016L03Rik	4.2696	6.86e-40	2.94e-38	5.00817	2.56e-50	1.98e-48	5.12058	3.77e-10	1.92e-11	703	396	794	1893
ENSMUSG00000025477_Inpp5a	1.22843	5.95e-61	4.97e-59	1.30865	2.17e-45	1.41e-43	1.38122	2.18e-08	1.57e-09	360	471	1064	1895
ENSMUSG00000050963_Kcns2	1.0059	1.21e-56	8.84e-55	1.08103	4.98e-42	2.87e-40	1.16342	5.98e-09	3.82e-10	410	531	960	1901
ENSMUSG00000028197_Col24a1	-1.64235	1.38e-40	6.02e-39	-1.59922	3e-34	1.27e-32	-1.50537	2.84e-14	6.12e-16	687	726	490.5	1903.5
ENSMUSG00000022494_Shisa9	1.23954	2.24e-45	1.13e-43	1.32477	5.07e-47	3.48e-45	1.40603	1.13e-09	7.44e-11	594	447	864	1905
ENSMUSG00000044499_Hs3st5	1.29139	5.41e-52	3.45e-50	1.37229	2.28e-47	1.59e-45	1.4524	9.53e-09	6.35e-10	471	440	995	1906
ENSMUSG00000087079_Gm13389	-2.41201	6.01e-51	3.74e-49	-2.40806	5.78e-46	3.88e-44	-2.32767	6.45e-09	4.18e-10	483	457	966	1906
ENSMUSG00000053747_Sox14	5.26886	3.01e-37	1.19e-35	9.24077	3.46e-55	3.1e-53	Inf	5.04e-10	2.99e-11	757	342	814	1913
ENSMUSG00000053080_2700081O15Rik	-1.30798	3.23e-47	1.78e-45	-1.24629	1.12e-35	4.98e-34	-1.15959	1.88e-11	1.07e-12	546	689	679	1914
ENSMUSG00000066652_Lefty2	-2.28851	7e-54	4.77e-52	-2.26676	1.94e-48	1.4e-46	-2.18509	1.85e-08	1.3e-09	441	424	1049	1914
ENSMUSG00000019990_Pde7b	1.21756	8.61e-46	4.45e-44	1.3	9.99e-37	4.63e-35	1.37353	1.64e-11	8.96e-13	582	661	672	1915
ENSMUSG00000037224_Zfyve28	-1.22226	5.1e-66	4.87e-64	-1.15707	9.86e-36	4.41e-34	-1.07248	3.06e-09	1.85e-10	315	686	915	1916
ENSMUSG00000041734_Kirrel	1.63036	2.64e-48	1.5e-46	1.7235	1.12e-45	7.42e-44	1.82203	3.55e-09	2.15e-10	529	464	924	1917
ENSMUSG00000027716_Trpc3	1.24734	1.3e-48	7.44e-47	1.32681	7.41e-46	4.94e-44	1.40344	4.02e-09	2.57e-10	525	460	935	1920
ENSMUSG00000021732_Fgf10	-2.29868	5.64e-54	3.86e-52	-2.27883	3.89e-47	2.69e-45	-2.17748	1.72e-08	1.16e-09	439	444	1040	1923
ENSMUSG00000025795_Rassf3	-1.59064	7.16e-52	4.55e-50	-1.54127	1.32e-38	6.62e-37	-1.44859	7.74e-10	4.73e-11	473	613	838	1924
ENSMUSG00000060594_Layn	-2.36266	6.95e-53	4.6e-51	-2.3455	1.3e-45	8.56e-44	-2.28144	1.08e-08	7.48e-10	454	466	1007	1927
ENSMUSG00000078958_Atp6ap1l	-4.12902	5.66e-40	2.43e-38	-4.63818	7.56e-53	6.35e-51	-4.62059	1.11e-09	7.19e-11	700	365	862	1927
ENSMUSG00000002475_Abhd3	1.7302	1.86e-35	6.98e-34	1.83806	9.25e-44	5.74e-42	1.88274	6.37e-12	3.26e-13	800	494	636	1930
ENSMUSG00000021273_Fdft1	-0.893345	1.47e-91	2.62e-89	-0.823874	3.35e-27	1.06e-25	-0.74586	3.57e-10	1.84e-11	168	973	792	1933
ENSMUSG00000039081_Zfp503	3.10992	6.52e-45	3.26e-43	3.35267	4.68e-50	3.55e-48	3.4307	3.82e-09	2.41e-10	601	404	931	1936
ENSMUSG00000056316_Gm9996	-1.96473	1.08e-48	6.21e-47	-1.93044	2.45e-40	1.32e-38	-1.84183	8.24e-10	5.17e-11	524	569	843	1936
ENSMUSG00000031520_Vegfc	2.21522	1.27e-55	9.09e-54	2.33221	2.97e-49	2.21e-47	2.41543	3.58e-08	2.59e-09	420	412	1105	1937
ENSMUSG00000001768_Rin2	1.15732	1.21e-64	1.12e-62	1.23453	3.6e-41	2.01e-39	1.3115	2.24e-08	1.59e-09	324	549	1065	1938
ENSMUSG00000042348_Arl15	-1.23747	3.17e-44	1.54e-42	-1.17963	1.18e-33	4.89e-32	-1.10001	1.31e-12	6.61e-14	618	739	586	1943
ENSMUSG00000027867_Spag17	-3.38422	3.67e-38	1.5e-36	-3.5905	8.57e-52	7.04e-50	-3.55459	7.82e-10	4.82e-11	737	373	839	1949
ENSMUSG00000034898_Filip1	-1.68916	1.76e-40	7.7e-39	-1.64557	1.11e-34	4.72e-33	-1.57215	3.13e-13	1.39e-14	689	718	544	1951
ENSMUSG00000074825_Itpripl1	-1.4635	1.73e-48	9.9e-47	-1.40803	4.45e-33	1.8e-31	-1.32287	1.56e-11	8.28e-13	527	757	669	1953
ENSMUSG00000052364_B630019K06Rik	1.45365	8.15e-45	4.05e-43	1.54259	2.97e-49	2.21e-47	1.61156	4.32e-09	2.69e-10	605	411	938	1954
ENSMUSG00000029822_Osbpl3	-1.40641	1.52e-60	1.26e-58	-1.34659	5.91e-37	2.77e-35	-1.26428	4.1e-09	2.65e-10	363	655	937	1955
ENSMUSG00000097431_Gm26782	1.01481	1.36e-53	9.17e-52	1.09186	2.28e-38	1.13e-36	1.16564	2.05e-09	1.18e-10	445	619	891	1955
ENSMUSG00000019865_Nmbr	2.63268	2.74e-49	1.6e-47	2.7928	5.55e-48	3.94e-46	2.88912	1.16e-08	8e-10	516	432	1012	1960
ENSMUSG00000027359_Slc27a2	1.98688	5.4e-53	3.58e-51	2.09656	7.6e-49	5.57e-47	2.16315	3.14e-08	2.17e-09	453	418	1090	1961
ENSMUSG00000035431_Sstr1	-1.30536	4.63e-50	2.81e-48	-1.24679	1.17e-38	5.87e-37	-1.16133	1.04e-09	6.95e-11	496	612	860	1968
ENSMUSG00000031825_Crispld2	2.61941	2e-49	1.18e-47	2.77841	2.15e-49	1.62e-47	2.87339	1.98e-08	1.39e-09	512	407	1054	1973
ENSMUSG00000029596_Sdsl	2.81773	1.53e-39	6.44e-38	3.03164	2.12e-50	1.65e-48	3.12163	1.19e-09	8.06e-11	713	394	869	1976
ENSMUSG00000031932_Gpr83	2.30787	5.86e-44	2.84e-42	2.44847	2.16e-45	1.41e-43	2.52132	1.79e-09	1.06e-10	621	470	885	1976
ENSMUSG00000037972_Snn	-0.789809	2.69e-124	1.01e-121	-0.717821	3.9e-20	8.59e-19	-0.646444	7.11e-14	2.56e-15	80	1393	509	1982
ENSMUSG00000002985_Apoe	1.49712	8.9e-30	2.67e-28	1.59897	1.59e-33	6.57e-32	1.66032	0	0	1004	744	235	1983
ENSMUSG00000071547_Nt5dc2	1.61992	8.03e-35	2.92e-33	1.7235	1.13e-38	5.7e-37	1.79633	3.55e-13	1.63e-14	826	611	548	1985
ENSMUSG00000046922_Gpr6	-2.16942	1.61e-55	1.14e-53	-2.14249	6.9e-42	3.95e-40	-2.07212	1.42e-08	9.88e-10	424	536	1028	1988
ENSMUSG00000026259_Ngef	-1.33231	1.44e-40	6.29e-39	-1.27393	4.83e-37	2.27e-35	-1.18676	9.49e-12	4.9e-13	688	652	650	1990
ENSMUSG00000030255_Sspn	1.3197	1.01e-39	4.31e-38	1.40562	2.53e-36	1.15e-34	1.48153	4.11e-12	1.71e-13	706	674	616	1996
ENSMUSG00000001313_Rnd2	1.19664	3.06e-39	1.28e-37	1.27736	8.2e-43	4.89e-41	1.36219	2.26e-10	1.09e-11	717	514	771	2002
ENSMUSG00000026322_Htr4	1.93184	6.21e-50	3.74e-48	2.03933	2.47e-47	1.72e-45	2.11675	2.15e-08	1.55e-09	500	441	1063	2004
ENSMUSG00000022055_Nefl	1.83866	6.25e-33	2.1e-31	1.96121	6.72e-42	3.85e-40	1.99494	1.24e-12	6.4e-14	896	535	585	2016
ENSMUSG00000044037_Als2cl	1.43277	2.57e-39	1.08e-37	1.52434	1.49e-35	6.61e-34	1.60282	2.56e-12	1.34e-13	716	693	609	2018
ENSMUSG00000046169_Adamts6	1.63954	5.77e-42	2.66e-40	1.73907	1.14e-39	5.95e-38	1.79823	2.84e-10	1.41e-11	652	588	781	2021
ENSMUSG00000030029_Lrig1	1.01963	3.13e-51	1.96e-49	1.09521	3.25e-40	1.74e-38	1.16428	7.22e-09	4.64e-10	479	572	973	2024
ENSMUSG00000040875_Osbpl10	-1.2392	4.63e-47	2.53e-45	-1.17565	3.51e-34	1.48e-32	-1.09268	1.37e-10	7.1e-12	550	729	754	2033
ENSMUSG00000042105_Inpp5f	1.02505	3.48e-33	1.18e-31	1.10385	1.5e-28	5.03e-27	1.17743	0	0	886	913	235	2034
ENSMUSG00000045532_C1ql1	2.01751	7.93e-44	3.82e-42	2.13454	2.19e-47	1.53e-45	2.21331	7.14e-09	4.57e-10	624	438	972	2034
ENSMUSG00000008540_Mgst1	2.3485	8.59e-48	4.82e-46	2.48173	5.07e-49	3.75e-47	2.55586	3.1e-08	2.12e-09	536	415	1088	2039
ENSMUSG00000026185_Igfbp5	0.944394	7.34e-87	1.16e-84	1.0177	7.86e-35	3.38e-33	1.09454	4.99e-08	3.8e-09	190	713	1139	2042
ENSMUSG00000032648_Pygm	1.98929	2.5e-48	1.42e-46	2.10153	3.36e-49	2.49e-47	2.1846	3.39e-08	2.48e-09	528	413	1101	2042
ENSMUSG00000028542_Slc6a9	1.17997	8.73e-47	4.71e-45	1.25892	4.46e-42	2.59e-40	1.34921	5.74e-09	3.76e-10	557	528	959	2044
ENSMUSG00000078161_BC007180	1.47957	1.17e-45	5.98e-44	1.56736	2.2e-40	1.2e-38	1.65262	2.25e-09	1.3e-10	587	564	896	2047
ENSMUSG00000027489_Necab3	-1.23771	6.26e-51	3.88e-49	-1.17645	4.99e-31	1.87e-29	-1.09033	1.17e-10	5.96e-12	485	818	747	2050
ENSMUSG00000015396_Cd83	1.35982	1.42e-45	7.23e-44	1.44416	1.08e-44	6.81e-43	1.50691	7.43e-09	5e-10	591	484	978	2053
ENSMUSG00000074674_Gm10742	1.58878	1.55e-47	8.64e-46	1.68291	2.32e-40	1.26e-38	1.75055	5.18e-09	3.17e-10	539	566	948	2053
ENSMUSG00000026782_Abi2	-0.812531	1.25e-70	1.29e-68	-0.743109	1.17e-18	2.34e-17	-0.661351	0	0	292	1531	235	2058
ENSMUSG00000032936_Camkv	-1.09973	4.04e-38	1.64e-36	-1.03417	8.65e-25	2.45e-23	-0.955237	0	0	739	1084	235	2058
ENSMUSG00000020037_Rfx4	1.3118	2.3e-44	1.13e-42	1.39513	4.83e-34	2.02e-32	1.47013	4.55e-11	2.62e-12	614	732	715	2061
ENSMUSG00000051855_Mest	1.13493	4.9e-37	1.92e-35	1.21464	4.72e-36	2.14e-34	1.30176	4.32e-12	1.91e-13	765	678	619	2062
ENSMUSG00000047496_Rnf152	1.42102	7.44e-35	2.71e-33	1.51208	5.38e-39	2.73e-37	1.5965	6.45e-12	3.45e-13	824	603	638	2065
ENSMUSG00000061751_Kalrn	-0.932165	5.4e-47	2.93e-45	-0.86225	1.02e-21	2.45e-20	-0.780975	0	0	554	1276	235	2065
ENSMUSG00000062078_Qk	0.862797	2e-36	7.73e-35	0.938156	2.84e-25	8.25e-24	1.00693	0	0	777	1053	235	2065
ENSMUSG00000003585_Sec14l2	1.1449	2.62e-46	1.37e-44	1.22663	5.39e-33	2.17e-31	1.29894	7.91e-11	3.91e-12	573	762	731	2066
ENSMUSG00000022935_Grik1	1.31355	1.84e-36	7.14e-35	1.40178	2.99e-44	1.88e-42	1.47827	4.51e-10	2.53e-11	776	488	806	2070
ENSMUSG00000003279_Dlgap1	-1.00068	3.8e-87	6.05e-85	-0.932165	5.66e-29	1.94e-27	-0.850261	8.67e-09	5.91e-10	189	894	990	2073
ENSMUSG00000007888_Crlf1	-2.22106	4.26e-53	2.83e-51	-2.19676	3.43e-43	2.08e-41	-2.13959	4.24e-08	3.12e-09	452	504	1121	2077
ENSMUSG00000030428_Ttyh1	1.06372	2.67e-34	9.48e-33	1.14789	2.74e-33	1.12e-31	1.21387	1.42e-14	2.38e-16	847	753	478	2078
ENSMUSG00000033805_Ephx4	-1.89574	1.74e-55	1.23e-53	-1.85133	1.45e-38	7.27e-37	-1.77697	1.72e-08	1.15e-09	425	614	1039	2078
ENSMUSG00000035064_Eef2k	-1.03905	4.85e-57	3.65e-55	-0.972268	2.1e-31	8.04e-30	-0.883785	1.67e-09	9.87e-11	399	802	881	2082
ENSMUSG00000070687_Htr1d	2.028	8.59e-42	3.93e-40	2.14488	1.21e-41	6.84e-40	2.23012	1.84e-09	1.12e-10	657	541	888	2086
ENSMUSG00000015053_Gata2	2.4513	4.12e-40	1.78e-38	2.61122	3.95e-44	2.46e-42	2.68696	2.72e-09	1.51e-10	697	491	904	2092
ENSMUSG00000004085_Zak	1.71121	1.95e-37	7.8e-36	1.81482	3.86e-41	2.15e-39	1.90557	3.55e-10	1.79e-11	753	550	791	2094
ENSMUSG00000019066_Rab3d	-1.04536	1.63e-53	1.1e-51	-0.977743	7.34e-30	2.62e-28	-0.90062	3.15e-10	1.63e-11	447	860	787	2094
ENSMUSG00000029595_Lhx5	3.43893	6.91e-36	2.63e-34	3.84137	5.93e-42	3.41e-40	3.91938	2.91e-10	1.44e-11	789	533	782	2104
ENSMUSG00000021219_Rgs6	-1.29288	1.27e-44	6.27e-43	-1.23328	1.89e-36	8.65e-35	-1.1624	6.72e-10	4.07e-11	608	669	830	2107
ENSMUSG00000020919_Stat5b	1.17492	1.97e-58	1.55e-56	1.25097	5.2e-41	2.89e-39	1.33915	6.52e-08	5.45e-09	382	552	1175	2109
ENSMUSG00000040855_Reps2	-0.995197	2.61e-94	5.06e-92	-0.926599	3.19e-30	1.16e-28	-0.839895	3.91e-08	2.81e-09	155	844	1112	2111
ENSMUSG00000020814_Mxra7	1.14218	2.03e-43	9.62e-42	1.22207	4.06e-33	1.65e-31	1.29793	6.29e-11	3.16e-12	634	756	723	2113
ENSMUSG00000072966_Gprasp2	1.08714	1.06e-45	5.44e-44	1.16386	8.7e-36	3.9e-34	1.23873	8.97e-10	5.66e-11	585	684	848	2117
ENSMUSG00000023809_Rps6ka2	-1.22951	3.98e-41	1.77e-39	-1.17126	2.41e-32	9.47e-31	-1.07662	1.37e-11	7.44e-13	675	780	665	2120
ENSMUSG00000057897_Camk2b	-0.875368	1.09e-54	7.64e-53	-0.805485	1.67e-19	3.52e-18	-0.725755	0	0	430	1457	235	2122
ENSMUSG00000068859_Sp9	2.26683	1.72e-41	7.79e-40	2.41227	3.6e-48	2.56e-46	2.50064	1.4e-08	9.75e-10	666	430	1027	2123
ENSMUSG00000034768_Asb16	2.68494	3.96e-37	1.57e-35	2.88837	2.48e-47	1.72e-45	2.97728	3.23e-09	2.04e-10	761	442	921	2124
ENSMUSG00000049191_Rgag4	1.18172	5.95e-57	4.45e-55	1.26021	5.75e-40	3.05e-38	1.33965	5.32e-08	4.18e-09	402	578	1148	2128
ENSMUSG00000047259_Mc4r	-1.89824	5.34e-48	3.01e-46	-1.85607	1.64e-39	8.48e-38	-1.78279	1.04e-08	7.19e-10	533	592	1004	2129
ENSMUSG00000040896_Kcnd3	0.926784	1.42e-49	8.35e-48	1.00357	9.21e-38	4.43e-36	1.07912	7.87e-09	5.29e-10	511	637	982	2130
ENSMUSG00000014592_Camta1	0.868786	8.79e-44	4.23e-42	0.944416	9.05e-28	2.92e-26	1.01525	4.69e-13	2.2e-14	625	950	556	2131
ENSMUSG00000031605_Klhl2	-0.74575	6.87e-92	1.24e-89	-0.673602	1.17e-22	2.97e-21	-0.598281	1.37e-10	6.75e-12	166	1213	752	2131
ENSMUSG00000031344_Gabrq	1.94272	1.31e-42	6.15e-41	2.05503	2.81e-45	1.81e-43	2.12868	1.18e-08	8.22e-10	642	476	1014	2132
ENSMUSG00000086876_Gm12828	5.00489	2.72e-36	1.05e-34	7.27949	2.96e-51	2.38e-49	7.81378	7.43e-09	4.93e-10	780	381	977	2138
ENSMUSG00000053469_Tg	-2.82181	1.55e-35	5.83e-34	-2.91034	1.62e-41	9.15e-40	-2.84629	4.34e-10	2.21e-11	798	543	800	2141
ENSMUSG00000003992_Ssbp2	-1.2671	3.12e-58	2.44e-56	-1.2052	8.79e-36	3.94e-34	-1.12261	2.5e-08	1.73e-09	385	685	1072	2142
ENSMUSG00000022900_Ildr1	3.5628	3.59e-36	1.38e-34	4.00811	3.56e-46	2.4e-44	4.12928	2.83e-09	1.54e-10	784	454	905	2143
ENSMUSG00000069227_Gprin1	-0.920822	1.07e-46	5.77e-45	-0.851642	1.04e-20	2.35e-19	-0.770603	0	0	559	1351	235	2145
ENSMUSG00000005268_Prlr	1.5661	2.13e-40	9.27e-39	1.66137	1.95e-39	1.01e-37	1.73019	1.12e-09	7.31e-11	692	594	863	2149
ENSMUSG00000024548_Setbp1	-0.934188	2.15e-49	1.26e-47	-0.865015	1.14e-27	3.67e-26	-0.796586	2.02e-11	1.13e-12	514	955	681	2150
ENSMUSG00000054676_1600014C10Rik	1.00626	1.38e-50	8.54e-49	1.08428	1.01e-39	5.3e-38	1.15263	2.79e-08	1.91e-09	487	586	1080	2153
ENSMUSG00000017697_Ada	-1.97925	1.61e-47	8.99e-46	-1.94486	2.36e-37	1.12e-35	-1.86965	6.86e-09	4.37e-10	540	646	969	2155
ENSMUSG00000037788_Vopp1	-0.842445	1.88e-96	3.78e-94	-0.77226	1.29e-24	3.61e-23	-0.69769	2.98e-09	1.72e-10	149	1095	911	2155
ENSMUSG00000005148_Klf5	-2.32626	2.01e-52	1.32e-50	-2.31611	3.31e-40	1.77e-38	-2.22239	4.5e-08	3.33e-09	460	573	1127	2160
ENSMUSG00000028273_Pdlim5	1.15113	9.29e-50	5.53e-48	1.22891	4.68e-42	2.71e-40	1.30416	4.66e-08	3.45e-09	505	530	1130	2165
ENSMUSG00000021010_Npas3	1.16477	4.69e-33	1.58e-31	1.24874	1.05e-41	5.98e-40	1.31997	8.56e-11	4.23e-12	893	539	734	2166
ENSMUSG00000072568_Fam84b	-1.6772	9.64e-41	4.24e-39	-1.6362	7.14e-37	3.33e-35	-1.5324	7.23e-10	4.39e-11	683	658	834	2175
ENSMUSG00000079669_Gm17396	1.94385	8.36e-41	3.7e-39	2.05635	5.73e-40	3.04e-38	2.14202	3.44e-09	2.11e-10	679	577	923	2179
ENSMUSG00000029778_Adcyap1r1	0.778561	2.58e-47	1.43e-45	0.855238	1.65e-25	4.85e-24	0.93254	1.82e-12	9.37e-14	543	1041	597	2181
ENSMUSG00000020014_Gm872	-1.30365	4.51e-42	2.09e-40	-1.24319	5.48e-30	1.96e-28	-1.16569	1.88e-11	1.04e-12	650	856	678	2184
ENSMUSG00000008475_Arpc5	-0.914218	5.56e-89	9.29e-87	-0.844781	3.19e-26	9.69e-25	-0.775129	1.03e-08	6.99e-10	180	1010	1002	2192
ENSMUSG00000037703_Lzts3	1.07646	1.47e-39	6.23e-38	1.15793	5.51e-45	3.51e-43	1.22932	1.09e-08	7.58e-10	711	481	1008	2200
ENSMUSG00000037892_Pcdh18	1.18606	3.91e-41	1.74e-39	1.26535	2.03e-40	1.1e-38	1.33875	6.91e-09	4.44e-10	674	563	970	2207
ENSMUSG00000063873_Slc24a3	1.18937	1.03e-42	4.84e-41	1.27251	1.48e-42	8.74e-41	1.33335	1.9e-08	1.32e-09	641	520	1050	2211
ENSMUSG00000042032_Mat2b	-0.84017	3.14e-72	3.4e-70	-0.77105	4.93e-26	1.49e-24	-0.690389	3.17e-09	2.01e-10	278	1017	920	2215
ENSMUSG00000020823_Sec14l1	-0.788702	8.37e-63	7.27e-61	-0.717381	2.97e-23	7.73e-22	-0.637072	2.99e-11	1.58e-12	346	1177	694	2217
ENSMUSG00000020912_Krt12	-2.74547	3.11e-38	1.27e-36	-2.80901	1.02e-39	5.31e-38	-2.74522	2.23e-09	1.28e-10	735	587	895	2217
ENSMUSG00000070643_Sox13	2.13161	4.06e-35	1.5e-33	2.27437	3.24e-38	1.59e-36	2.35392	2.77e-10	1.34e-11	815	627	779	2221
ENSMUSG00000020319_Wdpcp	-1.29537	5.78e-46	3e-44	-1.23594	1.12e-30	4.17e-29	-1.14874	5.62e-10	3.49e-11	579	825	822	2226
ENSMUSG00000093490_Gm19932	-2.35769	1.06e-43	5.08e-42	-2.35391	4.1e-40	2.19e-38	-2.28871	1.46e-08	1.01e-09	627	575	1030	2232
ENSMUSG00000061762_Tac1	2.6462	6.82e-32	2.22e-30	2.87974	1.8e-39	9.3e-38	2.93509	4.67e-11	2.74e-12	924	593	717	2234
ENSMUSG00000033342_4833424O15Rik	-0.759642	2.52e-80	3.39e-78	-0.688963	1.31e-24	3.67e-23	-0.611479	3.58e-09	2.22e-10	223	1096	926	2245
ENSMUSG00000034000_Neu4	2.15607	1.94e-46	1.02e-44	2.27894	4.23e-46	2.85e-44	2.34754	9.61e-08	8.26e-09	569	456	1221	2246
ENSMUSG00000036902_Neto2	-1.23897	1.87e-35	7.02e-34	-1.18184	2.16e-27	6.86e-26	-1.10447	1.42e-14	3.25e-16	801	967	478	2246
ENSMUSG00000038257_Glra3	2.00345	4.17e-28	1.15e-26	2.1544	1.92e-36	8.8e-35	2.24205	2.84e-14	7.25e-16	1086	670	490.5	2246.5
ENSMUSG00000048483_Zdhhc22	1.60519	7.86e-32	2.55e-30	1.71536	1.76e-36	8.09e-35	1.79779	1.17e-11	6.17e-13	927	666	658	2251
ENSMUSG00000024261_Syt4	-1.38029	2.53e-30	7.69e-29	-1.33556	1.35e-25	3.99e-24	-1.24464	0	0	988	1038	235	2261
ENSMUSG00000059674_Cdh24	1.70545	4.82e-35	1.77e-33	1.81196	5.4e-41	2.99e-39	1.91156	2.11e-09	1.21e-10	818	553	892	2263
ENSMUSG00000021136_Smoc1	1.56461	9.56e-37	3.73e-35	1.66205	2.83e-41	1.59e-39	1.72671	5.15e-09	3.11e-10	771	547	947	2265
ENSMUSG00000031559_4930555F03Rik	1.82598	1.75e-36	6.8e-35	1.94267	1.72e-40	9.38e-39	2.026	3.87e-09	2.45e-10	775	562	932	2269
ENSMUSG00000020413_Hus1	1.12136	1.18e-53	8.02e-52	1.19918	1.03e-35	4.59e-34	1.27091	5.04e-08	3.84e-09	444	688	1140	2272
ENSMUSG00000027577_Chrna4	1.03245	9.14e-38	3.69e-36	1.11306	6.16e-42	3.54e-40	1.18966	9.23e-09	6.17e-10	745	534	993	2272
ENSMUSG00000031283_Chrdl1	-1.89302	6.9e-45	3.44e-43	-1.8614	5.57e-35	2.42e-33	-1.77732	6.28e-09	4.12e-10	603	706	965	2274
ENSMUSG00000030110_Ret	1.7913	1.04e-32	3.46e-31	1.9057	6.01e-41	3.33e-39	1.98443	5.58e-10	3.42e-11	902	554	821	2277
ENSMUSG00000028517_Ppap2b	1.28428	4.86e-29	1.4e-27	1.37614	2.88e-37	1.36e-35	1.43212	1.36e-12	7.05e-14	1044	647	588	2279
ENSMUSG00000046182_Gsg1l	1.39959	1.61e-41	7.3e-40	1.4884	8.03e-45	5.1e-43	1.57041	4.79e-08	3.6e-09	664	483	1134	2281
ENSMUSG00000062393_Dgkk	2.37913	3.01e-34	1.07e-32	2.55234	2.19e-41	1.23e-39	2.64858	1.83e-09	1.1e-10	848	546	887	2281
ENSMUSG00000042607_Asb4	3.1127	4.89e-37	1.92e-35	3.40911	1.58e-42	9.3e-41	3.50187	9.81e-09	6.62e-10	764	521	998	2283
ENSMUSG00000003283_Hck	2.08366	1.93e-38	7.93e-37	2.21242	5.17e-43	3.11e-41	2.28118	1.72e-08	1.19e-09	733	509	1042	2284
ENSMUSG00000062098_Btbd3	1.04836	1.52e-42	7.11e-41	1.12589	2.71e-39	1.39e-37	1.1925	1.93e-08	1.35e-09	643	596	1052	2291
ENSMUSG00000052942_Glis3	-1.96726	3.87e-31	1.23e-29	-1.96009	4.78e-30	1.72e-28	-1.84914	2.84e-14	8.94e-16	947	855	490.5	2292.5
ENSMUSG00000026305_Lrrfip1	-0.810678	1.32e-58	1.04e-56	-0.739588	7.98e-26	2.38e-24	-0.667341	2.03e-09	1.16e-10	381	1027	890	2298
ENSMUSG00000058325_Dock1	0.871727	6.42e-63	5.64e-61	0.945275	3.04e-35	1.33e-33	1.02183	1.37e-07	1.14e-08	342	699	1258	2299
ENSMUSG00000024395_Lims2	1.97319	9.11e-44	4.37e-42	2.09065	1.2e-44	7.55e-43	2.16814	7.21e-08	6.14e-09	626	486	1188	2300
ENSMUSG00000049532_Sall2	0.745535	5.21e-52	3.33e-50	0.81926	1.5e-29	5.29e-28	0.899674	6.05e-09	3.88e-10	470	870	961	2301
ENSMUSG00000050138_Kcnk12	-2.05447	8.7e-50	5.19e-48	-2.02156	1.88e-37	8.94e-36	-1.94802	5.51e-08	4.44e-09	504	644	1154	2302
ENSMUSG00000055489_Ano5	1.92414	2.3e-46	1.21e-44	2.0356	3.88e-43	2.35e-41	2.10637	1.04e-07	8.71e-09	570	506	1227	2303
ENSMUSG00000063065_Mapk3	-0.729226	4.18e-78	5.37e-76	-0.658071	2.54e-21	5.97e-20	-0.579741	1.94e-10	9.81e-12	234	1303	767	2304
ENSMUSG00000037242_Clic4	1.28909	1.27e-34	4.56e-33	1.37235	1.51e-36	6.98e-35	1.44276	5.53e-10	3.36e-11	835	663	820	2318
ENSMUSG00000038132_Rbm24	-1.40301	3.96e-47	2.17e-45	-1.34711	5.26e-33	2.12e-31	-1.25387	1.12e-08	7.69e-10	548	761	1009	2318
ENSMUSG00000033006_Sox10	1.5029	3.4e-37	1.35e-35	1.59999	1.34e-44	8.44e-43	1.67458	2.53e-08	1.78e-09	760	487	1074	2321
ENSMUSG00000042331_Specc1	0.851971	1.48e-46	7.93e-45	0.928281	2.59e-35	1.14e-33	0.992931	2.1e-08	1.51e-09	563	698	1061	2322
ENSMUSG00000000263_Glra1	3.80446	3.35e-31	1.07e-29	4.48896	3.17e-48	2.27e-46	4.64386	5.25e-09	3.27e-10	944	429	950	2323
ENSMUSG00000087231_E230016M11Rik	1.49481	6.67e-47	3.61e-45	1.58348	5.22e-37	2.45e-35	1.66003	3.95e-08	2.91e-09	555	653	1115	2323
ENSMUSG00000070473_Cldn3	-3.00502	4.62e-34	1.61e-32	-3.14289	7.69e-41	4.25e-39	-3.09778	2.86e-09	1.57e-10	863	555	906	2324
ENSMUSG00000021541_Trpc7	1.80321	1.03e-42	4.84e-41	1.90678	3.22e-39	1.65e-37	2	3.12e-08	2.14e-09	640	597	1089	2326
ENSMUSG00000004383_Large	-0.844529	5.9e-84	8.65e-82	-0.773917	1.16e-23	3.07e-22	-0.695545	7.34e-09	4.71e-10	205	1154	974	2333
ENSMUSG00000050541_Adra1b	1.42393	7.07e-42	3.25e-40	1.51273	5.96e-36	2.68e-34	1.58398	9.89e-09	6.8e-10	654	681	1000	2335
ENSMUSG00000074622_Mafb	-1.78165	1.23e-35	4.65e-34	-1.74757	1.07e-32	4.3e-31	-1.67905	2.72e-10	1.31e-11	793	766	778	2337
ENSMUSG00000041608_Entpd3	1.60829	1.19e-43	5.7e-42	1.70151	2.01e-38	1e-36	1.78463	3.22e-08	2.25e-09	629	617	1093	2339
ENSMUSG00000029723_Tsc22d4	1.08804	6.07e-40	2.61e-38	1.16945	5.81e-38	2.82e-36	1.24889	1.06e-08	7.38e-10	701	633	1006	2340
ENSMUSG00000007279_Scube2	2.61016	3.65e-31	1.16e-29	2.82959	1.98e-42	1.16e-40	2.93177	1.32e-09	8.59e-11	946	523	873	2342
ENSMUSG00000057766_Ankrd29	1.36357	1.19e-31	3.83e-30	1.45462	2.46e-33	1.01e-31	1.51798	1.45e-11	7.85e-13	933	750	667	2350
ENSMUSG00000051456_Hspb3	-2.63362	2.63e-41	1.18e-39	-2.67599	2.1e-36	9.59e-35	-2.60257	1.18e-08	8.11e-10	669	671	1013	2353
ENSMUSG00000024042_Sik1	1.06062	1.28e-44	6.31e-43	1.14018	1.4e-37	6.7e-36	1.22304	3.57e-08	2.56e-09	609	641	1104	2354
ENSMUSG00000060371_Caln1	-1.14296	1.64e-38	6.73e-37	-1.08003	5.52e-30	1.98e-28	-0.996186	2.11e-10	1.03e-11	731	857	769	2357
ENSMUSG00000051000_Fam160a1	-2.43672	1.39e-45	7.08e-44	-2.44611	1.9e-38	9.45e-37	-2.35292	5.47e-08	4.35e-09	590	616	1152	2358
ENSMUSG00000005672_Kit	-1.01598	7.37e-48	4.14e-46	-0.949495	1.94e-29	6.8e-28	-0.868095	5.56e-09	3.54e-10	535	875	955	2365
ENSMUSG00000015653_Steap2	1.34471	1.49e-38	6.15e-37	1.43254	2.21e-42	1.29e-40	1.50526	4.29e-08	3.23e-09	729	524	1124	2377
ENSMUSG00000028926_Cdk14	1.03147	3.64e-48	2.07e-46	1.11144	6.08e-37	2.84e-35	1.17293	7.44e-08	6.37e-09	530	656	1192	2378
ENSMUSG00000031066_Usp11	0.777743	4.64e-40	2e-38	0.852293	1.91e-29	6.71e-28	0.926234	4.97e-10	2.76e-11	698	874	810	2382
ENSMUSG00000025083_Afap1l2	1.21414	1.72e-51	1.08e-49	1.29362	3.18e-38	1.56e-36	1.3692	1.75e-07	1.41e-08	477	626	1282	2385
ENSMUSG00000019831_Wasf1	-1.03649	1.2e-38	4.97e-37	-0.969118	3.53e-30	1.27e-28	-0.884925	4.89e-10	2.7e-11	727	851	809	2387
ENSMUSG00000061171_Slc38a11	2.01569	3.6e-41	1.61e-39	2.1308	2.35e-38	1.16e-36	2.22803	3.45e-08	2.5e-09	672	621	1102	2395
ENSMUSG00000023913_Pla2g7	1.41206	3.39e-28	9.42e-27	1.50991	1.78e-38	8.85e-37	1.55542	3.44e-11	1.88e-12	1082	615	701	2398
ENSMUSG00000032224_Fam81a	-1.25573	5.13e-36	1.96e-34	-1.19525	7.69e-31	2.88e-29	-1.11704	3.79e-10	1.97e-11	786	819	795	2400
ENSMUSG00000027584_Oprl1	0.789458	2.26e-45	1.14e-43	0.862505	6.14e-28	2e-26	0.943363	1.19e-09	8.19e-11	596	940	870	2406
ENSMUSG00000030000_Add2	-1.15214	5.34e-49	3.09e-47	-1.08658	1.17e-28	3.95e-27	-1.00159	8.29e-09	5.67e-10	520	909	987	2416
ENSMUSG00000022246_Rai14	-1.54868	4.06e-34	1.42e-32	-1.5015	2.5e-31	9.5e-30	-1.4101	1.2e-10	6.27e-12	860	808	749	2417
ENSMUSG00000024027_Glp1r	2.88455	2.65e-30	8.05e-29	3.17073	4.92e-43	2.97e-41	3.27302	3.57e-09	2.18e-10	990	508	925	2423
ENSMUSG00000041710_Trpc5	-0.956825	1.07e-45	5.51e-44	-0.887287	2.13e-30	7.83e-29	-0.811158	1.04e-08	7.09e-10	586	835	1003	2424
ENSMUSG00000059991_Nptx2	1.78298	6.03e-27	1.61e-25	1.91684	2.71e-34	1.15e-32	2.00681	9.38e-13	4.37e-14	1128	724	574	2426
ENSMUSG00000027634_Ndrg3	-0.85855	3.14e-59	2.52e-57	-0.789337	7.48e-22	1.81e-20	-0.712931	2.97e-10	1.55e-11	374	1268	785	2427
ENSMUSG00000051379_Flrt3	-1.10449	9.54e-39	3.97e-37	-1.04288	1.6e-28	5.35e-27	-0.951911	3.55e-10	1.75e-11	723	914	790	2427
ENSMUSG00000054196_Cthrc1	2.25131	1.74e-33	5.95e-32	2.40382	2.44e-38	1.2e-36	2.46236	3.78e-09	2.33e-10	878	622	929	2429
ENSMUSG00000021098_4930447C04Rik	1.5496	1.94e-41	8.76e-40	1.64555	3.54e-38	1.73e-36	1.71308	4.86e-08	3.68e-09	667	628	1136	2431
ENSMUSG00000024924_Vldlr	-0.966692	4.72e-64	4.31e-62	-0.899317	3.55e-27	1.12e-25	-0.821492	4.83e-08	3.64e-09	329	975	1135	2439
ENSMUSG00000066129_Kndc1	0.921536	7.59e-35	2.77e-33	1.00228	1.27e-33	5.26e-32	1.08399	1.36e-09	8.87e-11	825	740	875	2440
ENSMUSG00000027669_Gnb4	-1.29399	1.27e-38	5.23e-37	-1.23891	6.78e-28	2.2e-26	-1.14166	2.11e-10	1.06e-11	728	943	770	2441
ENSMUSG00000041235_Chd7	1.04437	1.24e-40	5.46e-39	1.1265	2.34e-40	1.27e-38	1.20217	7.29e-08	6.2e-09	685	567	1189	2441
ENSMUSG00000086228_Gm514	2.19535	2.32e-42	1.09e-40	2.3293	6.05e-43	3.63e-41	2.40142	2e-07	1.51e-08	644	511	1289	2444
ENSMUSG00000036304_Zdhhc23	-1.79186	3.58e-36	1.37e-34	-1.7556	3.18e-34	1.34e-32	-1.70716	4.07e-09	2.61e-10	783	728	936	2447
ENSMUSG00000056820_Tsnax	0.811435	2.78e-49	1.62e-47	0.88672	7.23e-32	2.79e-30	0.951991	5.05e-08	3.88e-09	517	794	1141	2452
ENSMUSG00000071984_Fndc1	1.67988	2.2e-43	1.04e-41	1.77765	6.31e-39	3.2e-37	1.86861	9.16e-08	7.98e-09	635	605	1217	2457
ENSMUSG00000020758_Itgb4	-2.27017	2.64e-36	1.02e-34	-2.28532	1.75e-34	7.44e-33	-2.21235	5.67e-09	3.65e-10	779	723	957	2459
ENSMUSG00000049303_Syt12	1.98717	2.32e-35	8.66e-34	2.11305	3.67e-39	1.87e-37	2.1883	2.08e-08	1.5e-09	804	600	1060	2464
ENSMUSG00000090671_Gm5067	2.314	3.16e-37	1.25e-35	2.4689	2.93e-38	1.44e-36	2.54121	3.25e-08	2.33e-09	758	625	1096	2479
ENSMUSG00000030788_Rnf141	-0.894626	5.2e-54	3.58e-52	-0.826044	3.5e-25	1.01e-23	-0.751503	7.91e-09	5.37e-10	437	1060	983	2480
ENSMUSG00000031727_Pmfbp1	3.79872	4.26e-34	1.49e-32	4.39549	8.29e-46	5.49e-44	4.54088	5.9e-08	4.67e-09	862	463	1159	2484
ENSMUSG00000051502_Ufsp1	1.40214	4.14e-31	1.31e-29	1.49826	9.68e-33	3.89e-31	1.57077	2.37e-10	1.12e-11	950	764	772	2486
ENSMUSG00000024277_Mapre2	-0.703541	3.66e-64	3.35e-62	-0.633432	4.04e-15	6.44e-14	-0.555484	0	0	328	1925	235	2488
ENSMUSG00000048899_Rimkla	0.973577	2.75e-47	1.52e-45	1.05051	4.53e-41	2.52e-39	1.11552	4.94e-07	3.8e-08	544	551	1394	2489
ENSMUSG00000031963_Bmper	1.31197	9.51e-30	2.84e-28	1.4044	2.01e-30	7.41e-29	1.46984	1.19e-11	6.34e-13	1006	832	659	2497
ENSMUSG00000021936_Mapk8	-0.865173	1.12e-70	1.17e-68	-0.795878	1.05e-21	2.53e-20	-0.7234	3.9e-09	2.49e-10	290	1277	933	2500
ENSMUSG00000026384_Ptpn4	0.9815	3.19e-42	1.49e-40	1.05894	5.23e-35	2.28e-33	1.13085	5.43e-08	4.31e-09	646	705	1151	2502
ENSMUSG00000034310_Tmem132d	1.45181	1.42e-30	4.39e-29	1.54585	2.05e-30	7.53e-29	1.64024	3.11e-11	1.7e-12	976	833	697	2506
ENSMUSG00000025402_Nab2	-2.00031	1.63e-43	7.77e-42	-1.96798	7.69e-39	3.88e-37	-1.8831	1.53e-07	1.26e-08	631	608	1269	2508
ENSMUSG00000043496_Tril	1.23554	2.46e-31	7.86e-30	1.32536	3.66e-39	1.87e-37	1.40546	6.94e-09	4.51e-10	942	599	971	2512
ENSMUSG00000001943_Vsig2	-2.20992	8.44e-34	2.93e-32	-2.22157	1.35e-32	5.39e-31	-2.09104	1.65e-09	9.69e-11	867	770	880	2517
ENSMUSG00000048482_Bdnf	1.81954	1.08e-25	2.71e-24	1.95508	2.72e-33	1.11e-31	2.00647	7.96e-13	3.63e-14	1197	752	568	2517
ENSMUSG00000033526_Ppip5k1	0.77284	4.98e-50	3e-48	0.849052	4.48e-33	1.81e-31	0.916992	1.46e-07	1.19e-08	498	758	1263	2519
ENSMUSG00000017417_Plxdc1	2.03632	5.27e-40	2.27e-38	2.16203	6.9e-39	3.49e-37	2.22882	9.12e-08	7.91e-09	699	607	1216	2522
ENSMUSG00000030495_Slc7a10	1.27273	1.53e-38	6.29e-37	1.35849	9.51e-39	4.78e-37	1.42123	6.99e-08	5.87e-09	730	610	1183	2523
ENSMUSG00000004415_Col26a1	1.41795	7.28e-31	2.28e-29	1.51038	3.13e-34	1.32e-32	1.59748	8.86e-10	5.56e-11	959	727	847	2533
ENSMUSG00000025466_Fuom	1.63359	4.02e-42	1.86e-40	1.73	6.21e-38	3e-36	1.80341	1.31e-07	1.1e-08	649	635	1254	2538
ENSMUSG00000021670_Hmgcr	-0.811095	1.22e-45	6.26e-44	-0.742852	8.64e-17	1.54e-15	-0.667061	0	0	588	1724	235	2547
ENSMUSG00000018634_Crhr1	-1.27008	1.63e-41	7.39e-40	-1.21078	1.46e-31	5.63e-30	-1.12623	3.01e-08	2.09e-09	665	798	1087	2550
ENSMUSG00000021091_Serpina3n	2.70475	2.92e-37	1.16e-35	2.92041	2.37e-45	1.54e-43	2.97367	2.6e-07	2.11e-08	756	472	1327	2555
ENSMUSG00000037321_Tap1	2.11852	1.77e-38	7.26e-37	2.25187	2.13e-36	9.73e-35	2.31991	5.67e-08	4.53e-09	732	672	1156	2560
ENSMUSG00000087075_A230065H16Rik	3.87326	3.81e-33	1.29e-31	4.54379	4.74e-44	2.95e-42	4.68732	6.74e-08	5.81e-09	888	492	1182	2562
ENSMUSG00000055980_Irs1	0.934545	9.04e-46	4.66e-44	1.01127	1.33e-37	6.35e-36	1.08878	2.99e-07	2.38e-08	583	640	1341	2564
ENSMUSG00000062542_Syt9	1.03857	1.42e-35	5.37e-34	1.11936	2.58e-33	1.05e-31	1.20175	1.27e-08	8.9e-10	795	751	1020	2566
ENSMUSG00000039910_Cited2	1.0929	4.94e-47	2.69e-45	1.17177	2.29e-36	1.04e-34	1.24873	3.09e-07	2.55e-08	553	673	1349	2575
ENSMUSG00000046341_Gm11223	-0.937324	1.29e-77	1.64e-75	-0.868587	1.23e-25	3.63e-24	-0.791208	2.25e-07	1.78e-08	237	1035	1307	2579
ENSMUSG00000039375_Wdr17	-0.954643	2.19e-44	1.07e-42	-0.888339	1.11e-25	3.3e-24	-0.801906	4.55e-09	2.82e-10	612	1032	941	2585
ENSMUSG00000051351_Zfp46	-0.782825	3.78e-59	3.02e-57	-0.710702	2.88e-21	6.76e-20	-0.637619	2.62e-09	1.48e-10	376	1308	903	2587
ENSMUSG00000070644_Etnk2	1.22295	3.48e-42	1.62e-40	1.30668	7.49e-40	3.96e-38	1.38429	3.65e-07	2.81e-08	647	581	1360	2588
ENSMUSG00000085562_2610028E06Rik	3.53859	2.58e-29	7.55e-28	4.10343	2.64e-43	1.62e-41	4.23777	2.26e-08	1.63e-09	1026	500	1067	2593
ENSMUSG00000032846_Zswim6	-0.839379	6.94e-49	3.99e-47	-0.769264	2.79e-25	8.15e-24	-0.697733	1.27e-08	8.78e-10	523	1052	1019	2594
ENSMUSG00000035357_Pdzrn3	-1.34564	6.19e-29	1.77e-27	-1.29423	9.36e-28	3.02e-26	-1.21841	1.56e-12	8e-14	1052	951	592	2595
ENSMUSG00000028753_Vwa5b1	2.16907	1.78e-46	9.42e-45	2.29057	8.48e-41	4.68e-39	2.37539	8.69e-07	7.15e-08	567	556	1474	2597
ENSMUSG00000091971_Hspa1a	1.9377	1.42e-34	5.08e-33	2.06058	1.56e-36	7.22e-35	2.1412	3.62e-08	2.62e-09	838	665	1106	2609
ENSMUSG00000004558_Ndrg2	1.28629	1.6e-39	6.75e-38	1.37197	9.9e-40	5.19e-38	1.43757	2.33e-07	1.88e-08	714	585	1313	2612
ENSMUSG00000091455_Otogl	-2.65482	4.02e-35	1.49e-33	-2.71404	5.15e-36	2.33e-34	-2.65951	4.37e-08	3.26e-09	814	679	1125	2618
ENSMUSG00000060487_Samd5	1.44606	1.48e-30	4.56e-29	1.54451	3.75e-35	1.64e-33	1.62269	4.36e-09	2.78e-10	977	703	940	2620
ENSMUSG00000035285_Nat14	-1.12218	3.88e-42	1.8e-40	-1.05559	6.18e-26	1.86e-24	-0.984217	5.37e-09	3.37e-10	648	1022	952	2622
ENSMUSG00000024044_Epb4.1l3	1.21691	1.39e-32	4.61e-31	1.30396	1.46e-39	7.59e-38	1.35531	4.57e-08	3.37e-09	908	590	1128	2626
ENSMUSG00000037977_6430571L13Rik	1.28137	2.06e-37	8.23e-36	1.36494	4.05e-32	1.58e-30	1.44682	2.97e-08	2.04e-09	754	787	1085	2626
ENSMUSG00000041798_Gck	2.2821	1.85e-35	6.97e-34	2.43761	1.79e-36	8.25e-35	2.50457	5.94e-08	4.76e-09	799	667	1161	2627
ENSMUSG00000055523_Gucy2g	-3.11095	8.2e-31	2.56e-29	-3.30721	3.4e-41	1.9e-39	-3.26614	4.25e-08	3.15e-09	962	548	1122	2632
ENSMUSG00000046000_Naa11	-4.04408	1.72e-32	5.68e-31	-4.71644	2.32e-40	1.26e-38	-4.69581	5.86e-08	4.62e-09	910	565	1158	2633
ENSMUSG00000025892_Gria4	1.10573	4.44e-46	2.31e-44	1.18433	6.6e-38	3.18e-36	1.25366	5.85e-07	4.78e-08	577	636	1422	2635
ENSMUSG00000050836_Ntng1	3.45229	5.24e-31	1.65e-29	3.9398	5.39e-37	2.53e-35	4.02791	1.45e-08	1e-09	954	654	1029	2637
ENSMUSG00000027293_Ehd4	1.79452	1.17e-33	4.03e-32	1.90663	1.08e-34	4.63e-33	1.97992	1.84e-08	1.29e-09	874	717	1048	2639
ENSMUSG00000029370_Rassf6	2.63426	9.28e-28	2.54e-26	2.88159	6.04e-38	2.92e-36	2.98185	2.93e-09	1.63e-10	1101	634	908	2643
ENSMUSG00000056476_Med12l	1.11754	3.47e-29	1.01e-27	1.20187	1.14e-30	4.24e-29	1.29824	2.91e-10	1.48e-11	1034	826	783	2643
ENSMUSG00000033579_Fa2h	2.48947	2.31e-26	5.98e-25	2.7124	5.58e-38	2.71e-36	2.80735	1e-09	6.39e-11	1159	632	855	2646
ENSMUSG00000020599_Rgs9	0.777483	2.27e-41	1.02e-39	0.853023	2.4e-29	8.38e-28	0.931922	3.36e-08	2.45e-09	668	879	1100	2647
ENSMUSG00000036158_Prickle1	-0.810367	4.38e-50	2.67e-48	-0.741632	5.52e-24	1.49e-22	-0.655511	1.32e-08	9.49e-10	493	1133	1025	2651
ENSMUSG00000059743_Fdps	-0.830129	1.39e-41	6.31e-40	-0.762179	1.69e-22	4.23e-21	-0.678562	1.86e-10	9.1e-12	662	1227	764	2653
ENSMUSG00000042641_Rgsl1	-2.29455	3.06e-33	1.04e-31	-2.30922	5.6e-34	2.34e-32	-2.24598	1.67e-08	1.1e-09	884	735	1036	2655
ENSMUSG00000024164_C3	2.93784	5.87e-30	1.77e-28	3.24094	2.29e-39	1.18e-37	3.33832	2.15e-08	1.53e-09	999	595	1062	2656
ENSMUSG00000029121_Crmp1	-0.796199	3.76e-48	2.13e-46	-0.725663	2.61e-15	4.22e-14	-0.65118	0	0	531	1896	235	2662
ENSMUSG00000033059_Pygb	0.737537	4.69e-47	2.56e-45	0.812352	3.24e-24	8.88e-23	0.882856	9.48e-09	6.26e-10	552	1118	994	2664
ENSMUSG00000039059_Hrh3	-1.48366	1.06e-33	3.67e-32	-1.43265	3.89e-29	1.34e-27	-1.34553	2.6e-09	1.43e-10	872	891	901	2664
ENSMUSG00000040035_Disp2	0.906747	9.06e-25	2.17e-23	0.987355	3.26e-23	8.47e-22	1.06421	0	0	1253	1179	235	2667
ENSMUSG00000022203_Efs	0.994535	1.1e-36	4.3e-35	1.07189	3.86e-27	1.21e-25	1.15477	3.28e-09	2.08e-10	772	977	922	2671
ENSMUSG00000020591_Ntsr2	1.94486	4.21e-34	1.47e-32	2.07471	2.27e-38	1.13e-36	2.14871	7.52e-08	6.54e-09	861	618	1195	2674
ENSMUSG00000027015_Cybrd1	1.47027	6.82e-26	1.73e-24	1.57382	7.49e-30	2.67e-28	1.62554	8.6e-12	4.36e-13	1184	861	646.5	2691.5
ENSMUSG00000021756_Il6st	0.980176	4e-33	1.35e-31	1.05795	3.68e-28	1.21e-26	1.13335	1.19e-09	8.31e-11	889	933	871	2693
ENSMUSG00000050821_Fam131a	-1.10809	1.26e-34	4.55e-33	-1.04228	2.65e-30	9.67e-29	-0.967306	1.39e-08	9.62e-10	834	839	1026	2699
ENSMUSG00000029840_Mtpn	-0.69091	4.74e-60	3.88e-58	-0.621291	5.86e-14	8.55e-13	-0.543196	0	0	368	2101	235	2704
ENSMUSG00000026626_Ppp2r5a	-0.861273	2.8e-52	1.81e-50	-0.792593	5.13e-25	1.47e-23	-0.713367	6.47e-08	5.35e-09	464	1068	1173	2705
ENSMUSG00000020186_Csrp2	-1.25108	1.3e-39	5.52e-38	-1.192	7.07e-29	2.41e-27	-1.11729	3.67e-08	2.69e-09	709	900	1108	2717
ENSMUSG00000027940_Tpm3	-0.844604	5.38e-81	7.32e-79	-0.774125	2.7e-22	6.69e-21	-0.69875	1.33e-07	1.12e-08	221	1240	1256	2717
ENSMUSG00000041360_D19Bwg1357e	-0.775015	5.91e-59	4.71e-57	-0.704302	4.11e-22	1e-20	-0.63436	2.99e-08	2.06e-09	377	1255	1086	2718
ENSMUSG00000045659_Plekha7	1.30431	7.57e-29	2.15e-27	1.40095	1.16e-37	5.55e-36	1.47396	1.28e-08	9.02e-10	1058	639	1021	2718
ENSMUSG00000024998_Plce1	0.963565	3.61e-39	1.51e-37	1.04233	5.57e-34	2.33e-32	1.10618	1.52e-07	1.23e-08	718	734	1267	2719
ENSMUSG00000023945_Slc5a7	2.02859	7.37e-35	2.69e-33	2.15801	1.23e-34	5.22e-33	2.23185	6.67e-08	5.66e-09	823	720	1179	2722
ENSMUSG00000031805_Jak3	1.27851	1.45e-29	4.29e-28	1.36943	1.03e-28	3.49e-27	1.46583	4.45e-10	2.42e-11	1013	907	804	2724
ENSMUSG00000037855_Zfp365	-0.776549	2.17e-47	1.2e-45	-0.706735	1.63e-23	4.31e-22	-0.630538	1.31e-08	9.14e-10	542	1160	1022	2724
ENSMUSG00000025959_Klf7	-1.04323	1.95e-43	9.24e-42	-0.976731	2.74e-27	8.68e-26	-0.893803	4.44e-08	3.3e-09	633	969	1126	2728
ENSMUSG00000038459_Abhd17c	-0.829325	2.29e-57	1.75e-55	-0.760914	2.77e-24	7.65e-23	-0.678864	1.01e-07	8.48e-09	393	1112	1224	2729
ENSMUSG00000072949_Acot1	1.19116	4.19e-33	1.41e-31	1.27259	2.11e-29	7.38e-28	1.35099	6.14e-09	3.99e-10	891	878	963	2732
ENSMUSG00000030707_Coro1a	-0.916512	1.78e-43	8.46e-42	-0.846796	1.07e-29	3.8e-28	-0.772609	1.21e-07	1.03e-08	632	864	1247	2743
ENSMUSG00000041329_Atp1b2	1.03886	3.63e-31	1.16e-29	1.12276	4.67e-38	2.27e-36	1.19697	6.21e-08	5.1e-09	945	631	1168	2744
ENSMUSG00000061311_Rag1	-2.6942	1.78e-28	4.99e-27	-2.79996	4.55e-36	2.06e-34	-2.74416	9.63e-09	6.44e-10	1074	677	996	2747
ENSMUSG00000041417_Pik3r1	-0.763668	3.06e-45	1.54e-43	-0.695498	3.48e-15	5.57e-14	-0.612499	0	0	598	1915	235	2748
ENSMUSG00000025875_Tspan17	0.983297	2.73e-44	1.33e-42	1.06168	2.47e-35	1.09e-33	1.13475	6.48e-07	5.32e-08	616	697	1436	2749
ENSMUSG00000002489_Tiam1	-0.939664	1.27e-35	4.82e-34	-0.87292	4.9e-23	1.26e-21	-0.789705	1.88e-10	9.33e-12	794	1191	765	2750
ENSMUSG00000033585_Ndn	0.740103	1.93e-29	5.69e-28	0.817499	1.26e-22	3.18e-21	0.897346	9.95e-14	3.92e-15	1018	1216	517	2751
ENSMUSG00000021180_Rps6ka5	-0.970623	1.32e-45	6.75e-44	-0.905236	3.57e-24	9.78e-23	-0.814495	1.76e-08	1.22e-09	589	1119	1044	2752
ENSMUSG00000006304_Arpc2	-0.758984	3.97e-74	4.57e-72	-0.688985	1.76e-19	3.7e-18	-0.610584	1.65e-08	1.08e-09	261	1458	1035	2754
ENSMUSG00000038718_Pbx3	1.77838	2.32e-25	5.74e-24	1.90718	1.52e-32	6.04e-31	1.96413	1.93e-10	9.57e-12	1215	773	766	2754
ENSMUSG00000031891_Hsd11b2	2.47901	1.06e-32	3.52e-31	2.66836	3.72e-37	1.75e-35	2.75946	8.53e-08	7.17e-09	903	650	1205	2758
ENSMUSG00000043004_Gng2	-0.747705	4.43e-50	2.69e-48	-0.678211	2.22e-14	3.34e-13	-0.598823	0	0	495	2034	235	2764
ENSMUSG00000071424_Grid2	1.11231	6.67e-29	1.9e-27	1.19425	5.23e-33	2.11e-31	1.27776	5.44e-09	3.43e-10	1054	760	953	2767
ENSMUSG00000030662_Ipo5	-0.816507	3.46e-58	2.7e-56	-0.747911	3.66e-19	7.57e-18	-0.669878	2.6e-09	1.46e-10	386	1484	902	2772
ENSMUSG00000038764_Ptpn3	1.2288	4.08e-31	1.29e-29	1.31624	8.13e-34	3.38e-32	1.3898	3.23e-08	2.31e-09	949	737	1095	2781
ENSMUSG00000037031_Tspan15	1.27294	4.07e-37	1.61e-35	1.35898	2.11e-31	8.04e-30	1.4366	9.02e-08	7.84e-09	762	805	1215	2782
ENSMUSG00000030748_Il4ra	1.36821	5.86e-28	1.61e-26	1.46362	2.41e-28	8.02e-27	1.54375	2.4e-10	1.14e-11	1092	922	773	2787
ENSMUSG00000097892_Gm26801	-2.58452	8.93e-31	2.78e-29	-2.65451	2.47e-32	9.69e-31	-2.58095	1.99e-08	1.41e-09	966	781	1055	2802
ENSMUSG00000024143_Rhoq	0.921134	2.31e-34	8.24e-33	0.998141	1.01e-30	3.74e-29	1.06934	5.16e-08	4.05e-09	844	823	1145	2812
ENSMUSG00000037411_Serpine1	2.63774	6.47e-31	2.03e-29	2.86267	1.39e-35	6.19e-34	2.97303	6.41e-08	5.3e-09	956	691	1172	2819
ENSMUSG00000040820_Hlcs	0.982732	3.82e-38	1.56e-36	1.06304	3.51e-30	1.27e-28	1.13684	1.06e-07	9.18e-09	738	850	1233	2821
ENSMUSG00000035246_Pcyt1b	-0.709846	1.52e-64	1.4e-62	-0.637764	1.06e-20	2.41e-19	-0.56792	5.22e-08	4.09e-09	326	1352	1146	2824
ENSMUSG00000039328_Rnf122	1.67463	1.18e-38	4.88e-37	1.77457	1.06e-34	4.52e-33	1.85814	4.5e-07	3.45e-08	726	716	1383	2825
ENSMUSG00000032020_Ubash3b	0.837042	4.04e-33	1.36e-31	0.911914	8.36e-31	3.13e-29	0.98226	4.21e-08	3.08e-09	890	820	1120	2830
ENSMUSG00000016239_Lonrf3	1.361	5.49e-37	2.15e-35	1.45196	2.07e-32	8.17e-31	1.52098	1.96e-07	1.49e-08	767	777	1288	2832
ENSMUSG00000048138_Dmrt2	-4.31961	9.23e-28	2.52e-26	-5.8368	3.47e-43	2.11e-41	-6.09452	1.05e-07	8.87e-09	1100	505	1229	2834
ENSMUSG00000040724_Kcna2	0.786912	3.34e-37	1.32e-35	0.863759	5.22e-27	1.64e-25	0.932258	3.32e-08	2.42e-09	759	980	1099	2838
ENSMUSG00000025666_Tmem47	0.877186	7.33e-38	2.97e-36	0.951384	6.57e-29	2.25e-27	1.02903	8.42e-08	6.97e-09	741	897	1202	2840
ENSMUSG00000032352_Lrrc1	1.10242	1.9e-31	6.08e-30	1.18575	1.65e-26	5.07e-25	1.27173	2.89e-09	1.6e-10	940	997	907	2844
ENSMUSG00000086425_F730016J06Rik	2.79424	7.71e-31	2.41e-29	3.06247	1.52e-34	6.47e-33	3.14296	6.33e-08	5.15e-09	960	721	1169	2850
ENSMUSG00000024987_Cyp26a1	4.1149	2.11e-29	6.22e-28	5.19176	4.65e-43	2.81e-41	5.39722	2.5e-07	2.04e-08	1021	507	1323	2851
ENSMUSG00000037341_Slc9a7	0.686326	1.14e-53	7.74e-52	0.760127	1.64e-27	5.23e-26	0.837073	7.35e-07	5.9e-08	442	960	1449	2851
ENSMUSG00000027022_Xirp2	-3.0611	5.76e-28	1.59e-26	-3.283	3.32e-36	1.51e-34	-3.24511	3.22e-08	2.28e-09	1090	676	1094	2860
ENSMUSG00000035849_Krt222	1.00381	1.26e-33	4.32e-32	1.08301	9.36e-32	3.61e-30	1.15236	7.61e-08	6.6e-09	875	796	1196	2867
ENSMUSG00000060924_Csmd1	-0.930191	3.74e-41	1.67e-39	-0.863112	1.57e-21	3.73e-20	-0.778046	2.94e-09	1.66e-10	673	1291	909	2873
ENSMUSG00000033900_Map9	-0.888719	1.49e-33	5.09e-32	-0.821856	9.2e-19	1.86e-17	-0.758786	1.42e-14	2.96e-16	877	1520	478	2875
ENSMUSG00000024462_Gabbr1	0.558829	1.17e-43	5.61e-42	0.632712	1.67e-14	2.54e-13	0.710757	0	0	628	2014	235	2877
ENSMUSG00000085264_Gm15581	-3.36617	4.85e-26	1.24e-24	-3.77014	5.35e-36	2.41e-34	-3.75845	1.31e-08	9.37e-10	1177	680	1024	2881
ENSMUSG00000019894_Slc6a15	-0.822699	8.93e-57	6.63e-55	-0.753388	2.32e-22	5.75e-21	-0.681004	1.17e-07	9.99e-09	405	1236	1243	2884
ENSMUSG00000062252_Lhfpl5	1.45323	4.5e-35	1.66e-33	1.54696	3.16e-32	1.24e-30	1.62025	1.9e-07	1.45e-08	817	784	1285	2886
ENSMUSG00000046312_AI464131	1.1326	9.56e-31	2.97e-29	1.21789	2.88e-37	1.36e-35	1.2821	1.56e-07	1.29e-08	969	648	1272	2889
ENSMUSG00000000125_Wnt3	1.9548	4.56e-37	1.8e-35	2.07791	9.87e-38	4.74e-36	2.15275	1.02e-06	8.26e-08	763	638	1493	2894
ENSMUSG00000034936_Arl4d	-1.72012	1.33e-40	5.83e-39	-1.67686	6.09e-30	2.18e-28	-1.6001	3.57e-07	2.66e-08	686	858	1354	2898
ENSMUSG00000021948_Prkcd	-1.44287	3.08e-34	1.09e-32	-1.39268	2.8e-28	9.25e-27	-1.29827	4.28e-08	3.19e-09	850	927	1123	2900
ENSMUSG00000060429_Sntb1	2.01566	6.12e-35	2.24e-33	2.14564	7.33e-35	3.17e-33	2.22955	4.13e-07	3.1e-08	822	709	1371	2902
ENSMUSG00000020701_Tmem132e	1.2629	9.08e-34	3.14e-32	1.35233	3.2e-40	1.72e-38	1.42372	8.02e-07	6.57e-08	869	571	1463	2903
ENSMUSG00000036825_Ssx2ip	-0.774728	9.48e-41	4.18e-39	-0.706663	7.26e-19	1.47e-17	-0.626206	4.42e-11	2.5e-12	681	1511	713	2905
ENSMUSG00000029385_Ccng2	-0.848718	4.23e-46	2.21e-44	-0.780133	1.4e-20	3.14e-19	-0.706407	6.47e-09	4.24e-10	576	1367	967	2910
ENSMUSG00000024907_Gal	3.05336	4.77e-25	1.17e-23	3.46906	1.41e-37	6.72e-36	3.59096	1.72e-08	1.18e-09	1232	642	1041	2915
ENSMUSG00000061436_Hipk2	0.911439	8.17e-35	2.97e-33	0.990988	1.3e-33	5.39e-32	1.08082	3.08e-07	2.51e-08	827	741	1347	2915
ENSMUSG00000027695_Pld1	1.05031	1.89e-35	7.07e-34	1.1312	3.35e-27	1.06e-25	1.1939	5.06e-08	3.92e-09	802	972	1142	2916
ENSMUSG00000019810_Fuca2	0.87795	4.76e-39	1.98e-37	0.95294	2.68e-28	8.89e-27	1.02822	1.59e-07	1.3e-08	721	924	1273	2918
ENSMUSG00000024376_Epb4.1l4a	0.84628	9.61e-38	3.87e-36	0.922311	3.4e-26	1.03e-24	1	6.17e-08	5e-09	747	1011	1166	2924
ENSMUSG00000038525_Armc10	-0.781425	7.64e-52	4.84e-50	-0.711786	4.45e-21	1.03e-19	-0.634014	4.71e-08	3.53e-09	474	1321	1132	2927
ENSMUSG00000021537_Cetn3	-1.15157	1.48e-28	4.16e-27	-1.09614	2.84e-25	8.25e-24	-1.02494	4.45e-10	2.37e-11	1071	1054	803	2928
ENSMUSG00000039539_Sgcz	1.39542	7.16e-26	1.82e-24	1.49197	1.15e-27	3.7e-26	1.58372	3.44e-10	1.71e-11	1185	956	789	2930
ENSMUSG00000040430_Pitpnc1	1.06872	3.05e-33	1.04e-31	1.15226	5.64e-35	2.45e-33	1.20755	3e-07	2.4e-08	883	707	1342	2932
ENSMUSG00000021838_Samd4	1.1985	3.27e-34	1.15e-32	1.28279	2.86e-38	1.41e-36	1.35493	7.74e-07	6.38e-08	852	624	1459	2935
ENSMUSG00000056043_Rgs9bp	-2.45352	2.41e-30	7.34e-29	-2.49984	1.04e-34	4.45e-33	-2.43558	1.09e-07	9.5e-09	986	715	1237	2938
ENSMUSG00000062906_Hdac10	-0.978823	8.57e-41	3.79e-39	-0.914188	5.39e-22	1.31e-20	-0.828617	1e-08	6.9e-10	680	1261	1001	2942
ENSMUSG00000060424_2610017I09Rik	-1.27707	2.18e-36	8.41e-35	-1.21923	9.96e-28	3.21e-26	-1.14511	8.91e-08	7.64e-09	778	953	1212	2943
ENSMUSG00000034648_Lrrn1	0.775354	3.4e-38	1.39e-36	0.850602	2.55e-30	9.36e-29	0.924128	4.25e-07	3.24e-08	736	837	1376	2949
ENSMUSG00000028865_Cd164l2	2.9978	3.14e-28	8.75e-27	3.34278	3.74e-38	1.82e-36	3.43539	1.2e-07	1.03e-08	1080	629	1246	2955
ENSMUSG00000037860_Aim2	-1.06297	3.67e-35	1.36e-33	-0.997235	2.23e-21	5.27e-20	-0.920566	8.57e-10	5.36e-11	812	1299	845	2956
ENSMUSG00000046449_C77370	-0.879488	1.54e-29	4.56e-28	-0.814371	5.78e-17	1.04e-15	-0.737136	0	0	1015	1707	235	2957
ENSMUSG00000040713_Creg1	1.26499	6.3e-34	2.19e-32	1.34938	7.58e-35	3.27e-33	1.42013	4.56e-07	3.48e-08	865	711	1384	2960
ENSMUSG00000047986_Palm3	-1.13784	3.62e-35	1.34e-33	-1.07366	1.69e-22	4.22e-21	-1.00526	3.64e-09	2.29e-10	810	1226	928	2964
ENSMUSG00000091272_Gm17641	-2.46747	5.82e-26	1.48e-24	-2.54337	1.64e-31	6.3e-30	-2.48543	8.1e-09	5.59e-10	1180	799	986	2965
ENSMUSG00000093930_Hmgcs1	-0.690538	7.11e-59	5.66e-57	-0.620358	2.2e-12	2.87e-11	-0.54911	0	0	378	2353	235	2966
ENSMUSG00000033826_Dnah8	-2.09062	1.27e-36	4.95e-35	-2.08122	3.93e-32	1.53e-30	-1.99865	5.61e-07	4.55e-08	773	786	1416	2975
ENSMUSG00000063446_E130309F12Rik	-0.847345	4.66e-47	2.54e-45	-0.77902	4.08e-23	1.06e-21	-0.70388	1.22e-07	1.04e-08	551	1186	1248	2985
ENSMUSG00000032261_Sh3bgrl2	0.99429	1.87e-40	8.12e-39	1.07351	4.93e-34	2.06e-32	1.14004	1.55e-06	1.37e-07	691	733	1565	2989
ENSMUSG00000006218_Fam131c	1.19759	8.15e-27	2.17e-25	1.28485	2e-27	6.37e-26	1.35457	2.44e-09	1.35e-10	1132	964	898	2994
ENSMUSG00000043419_A030009H04Rik	0.99666	1.8e-32	5.93e-31	1.07442	2.77e-34	1.17e-32	1.15287	3.64e-07	2.76e-08	911	725	1358	2994
ENSMUSG00000020015_Cdk17	-0.807561	3.32e-47	1.83e-45	-0.738158	1.56e-21	3.71e-20	-0.663929	5.95e-08	4.81e-09	547	1290	1162	2999
ENSMUSG00000085282_Gm15663	1.56342	1.36e-34	4.87e-33	1.66332	2.8e-33	1.14e-31	1.75121	5.4e-07	4.37e-08	837	754	1411	3002
ENSMUSG00000055958_Gm9987	-1.87205	2.76e-35	1.03e-33	-1.84543	2.62e-30	9.58e-29	-1.7556	3.65e-07	2.79e-08	807	838	1359	3004
ENSMUSG00000094626_Cecr6	-0.852988	1.5e-39	6.32e-38	-0.781785	1.55e-23	4.09e-22	-0.709787	4.73e-08	3.56e-09	712	1159	1133	3004
ENSMUSG00000030669_Calca	3.04937	4.11e-32	1.34e-30	3.37496	6.19e-37	2.89e-35	3.47084	6.5e-07	5.36e-08	920	657	1437	3014
ENSMUSG00000043885_Slc36a4	0.695233	3.04e-40	1.31e-38	0.769619	5.58e-24	1.51e-22	0.841309	7e-08	5.92e-09	695	1135	1184	3014
ENSMUSG00000029134_Plb1	-3.25586	1.94e-29	5.74e-28	-3.53615	6.28e-32	2.43e-30	-3.45943	8.82e-08	7.37e-09	1019	792	1208	3019
ENSMUSG00000024238_Zeb1	0.794813	1.16e-31	3.73e-30	0.868726	1.13e-23	3.02e-22	0.932572	4.97e-09	3.06e-10	932	1153	946	3031
ENSMUSG00000002602_Axl	1.14176	3.31e-29	9.66e-28	1.22563	1.17e-30	4.33e-29	1.29247	6.58e-08	5.5e-09	1032	827	1176	3035
ENSMUSG00000015224_Cyp2j9	1.22925	5.32e-29	1.53e-27	1.31622	4.47e-28	1.47e-26	1.39061	2.02e-08	1.44e-09	1046	934	1057	3037
ENSMUSG00000046717_Igbp1b	-3.422	1.15e-24	2.73e-23	-3.91198	7.29e-35	3.16e-33	-3.92283	2.26e-08	1.65e-09	1263	708	1068	3039
ENSMUSG00000028373_Astn2	1.10161	2.44e-35	9.1e-34	1.18524	7.41e-40	3.92e-38	1.25529	2.53e-06	2.43e-07	805	580	1659	3044
ENSMUSG00000034245_Hdac11	1.02159	1.65e-25	4.11e-24	1.10455	3.38e-30	1.23e-28	1.17392	9.78e-09	6.53e-10	1206	845	997	3048
ENSMUSG00000029246_Ppat	-1.15838	1.54e-35	5.83e-34	-1.09832	5.79e-26	1.74e-24	-1.02719	1.05e-07	9.02e-09	797	1021	1231	3049
ENSMUSG00000097960_A330074K22Rik	2.84954	2.16e-24	5.07e-23	3.1975	2.33e-35	1.03e-33	3.31615	2.3e-08	1.67e-09	1284	696	1069	3049
ENSMUSG00000044125_9530080O11Rik	-2.02097	5.46e-31	1.72e-29	-2.0127	2.92e-29	1.01e-27	-1.94153	8.85e-08	7.5e-09	955	885	1210	3050
ENSMUSG00000033577_Myo6	0.968245	8.94e-34	3.1e-32	1.04618	3.97e-30	1.43e-28	1.10555	2.76e-07	2.21e-08	868	852	1332	3052
ENSMUSG00000011884_Gltp	1.28955	3.8e-33	1.29e-31	1.378	6.63e-29	2.26e-27	1.44605	1.52e-07	1.25e-08	887	898	1268	3053
ENSMUSG00000070476_Fam217b	0.824069	1.47e-34	5.26e-33	0.898613	3.13e-30	1.14e-28	0.968555	4.34e-07	3.33e-08	839	843	1379	3061
ENSMUSG00000033863_Klf9	-1.27437	1.17e-28	3.28e-27	-1.21794	2.43e-29	8.47e-28	-1.16014	4.07e-08	2.98e-09	1067	880	1117	3064
ENSMUSG00000034275_Igsf9b	1.20728	1.38e-24	3.27e-23	1.30322	9.89e-35	4.25e-33	1.38581	2.64e-08	1.87e-09	1272	714	1078	3064
ENSMUSG00000050627_Gpd1l	-0.698051	8.6e-75	1e-72	-0.627176	1.05e-16	1.86e-15	-0.548565	2.51e-08	1.75e-09	258	1735	1073	3066
ENSMUSG00000044067_Gpr22	-1.2674	1.59e-25	3.97e-24	-1.21856	5.63e-26	1.69e-24	-1.15098	8.38e-10	5.27e-11	1204	1020	844	3068
ENSMUSG00000015843_Rxrg	1.58627	2.82e-32	9.25e-31	1.68789	7.1e-30	2.53e-28	1.76939	2.08e-07	1.58e-08	916	859	1294	3069
ENSMUSG00000004328_Hif3a	-1.84232	1.05e-33	3.62e-32	-1.81422	3.42e-30	1.24e-28	-1.70371	3.63e-07	2.74e-08	871	846	1357	3074
ENSMUSG00000058126_Tpm3-rs7	-1.02962	2.75e-37	1.09e-35	-0.964301	5.7e-21	1.32e-19	-0.887982	8.85e-09	6e-10	755	1328	991	3074
ENSMUSG00000015890_Amdhd1	-3.70202	1.2e-24	2.86e-23	-4.44244	7.49e-36	3.37e-34	-4.48382	4.63e-08	3.41e-09	1268	682	1129	3079
ENSMUSG00000029335_Bmp3	-1.89974	1.11e-26	2.92e-25	-1.88679	4.82e-29	1.66e-27	-1.8298	1.82e-08	1.27e-09	1139	893	1047	3079
ENSMUSG00000022037_Clu	1.08512	3.51e-36	1.35e-34	1.16703	1e-36	4.64e-35	1.24144	2.26e-06	2.14e-07	782	662	1637	3081
ENSMUSG00000045053_Kcng3	-2.07767	2.19e-34	7.8e-33	-2.06695	2.73e-30	9.94e-29	-2.01069	5.01e-07	3.93e-08	843	841	1398	3082
ENSMUSG00000056268_Dennd1b	0.780398	3.11e-46	1.63e-44	0.854544	9.9e-30	3.52e-28	0.93546	2.43e-06	2.32e-07	574	863	1651	3088
ENSMUSG00000038537_Mc3r	3.77834	2.23e-29	6.57e-28	4.51196	8.15e-42	4.65e-40	4.69581	1.28e-06	1.1e-07	1022	537	1532	3091
ENSMUSG00000032698_Lmo2	1.0489	7.83e-32	2.54e-30	1.12771	1.11e-23	2.96e-22	1.21139	1.25e-08	8.55e-10	926	1151	1017	3094
ENSMUSG00000000247_Lhx2	-1.59819	2.57e-20	4.83e-19	-1.57831	5.58e-22	1.36e-20	-1.49199	0	0	1600	1262	235	3097
ENSMUSG00000033720_Sfxn5	0.926135	1.01e-41	4.57e-40	1.00369	2.67e-32	1.04e-30	1.07022	2.56e-06	2.47e-07	661	783	1662	3106
ENSMUSG00000039079_Trhr2	3.78012	1.42e-25	3.55e-24	4.70497	2.7e-38	1.33e-36	4.88874	1.73e-07	1.4e-08	1202	623	1281	3106
ENSMUSG00000020021_Fgd6	1.01631	1.79e-33	6.13e-32	1.0956	1.23e-25	3.64e-24	1.16813	7.5e-08	6.42e-09	879	1036	1193	3108
ENSMUSG00000026620_Mark1	-0.72995	1.19e-59	9.62e-58	-0.660026	1.5e-17	2.79e-16	-0.584797	2.94e-08	2.01e-09	371	1653	1084	3108
ENSMUSG00000075334_Rprm	-1.33724	1.61e-22	3.46e-21	-1.29062	3.42e-25	9.92e-24	-1.1966	1.09e-11	5.52e-13	1397	1058	654	3109
ENSMUSG00000041272_Tox	1.35922	9.43e-25	2.26e-23	1.45985	2.61e-29	9.09e-28	1.54586	7.92e-09	5.44e-10	1254	882	984	3120
ENSMUSG00000028778_Hcrtr1	2.0249	3.96e-31	1.26e-29	2.16703	1.58e-37	7.53e-36	2.23217	1.28e-06	1.08e-07	948	643	1530	3121
ENSMUSG00000046160_Olig1	1.07902	3.19e-25	7.88e-24	1.16634	2.22e-35	9.79e-34	1.23171	8.84e-08	7.43e-09	1218	695	1209	3122
ENSMUSG00000026175_Vil1	2.12663	6.46e-30	1.94e-28	2.27979	3.63e-31	1.37e-29	2.37474	2.31e-07	1.84e-08	1001	813	1311	3125
ENSMUSG00000029108_Pcdh7	0.868418	2.68e-26	6.92e-25	0.946073	2.07e-22	5.14e-21	1.01168	7.61e-11	3.6e-12	1163	1234	728	3125
ENSMUSG00000037736_Limch1	-0.731341	2.49e-75	2.97e-73	-0.660886	1.24e-17	2.31e-16	-0.588728	1.05e-07	8.94e-09	252	1647	1230	3129
ENSMUSG00000067028_Cntnap5b	0.907404	1.8e-31	5.78e-30	0.985208	1.79e-29	6.3e-28	1.06501	2.36e-07	1.97e-08	938	872	1319	3129
ENSMUSG00000070366_Ppapdc1a	1.81676	5.78e-33	1.94e-31	1.93325	1.32e-33	5.44e-32	2.01533	1.02e-06	8.32e-08	895	742	1494	3131
ENSMUSG00000046999_1110032F04Rik	-1.50348	2.77e-36	1.07e-34	-1.45546	1.33e-25	3.93e-24	-1.37206	2.35e-07	1.92e-08	781	1037	1316	3134
ENSMUSG00000077396_Gm24340	-2.71137	2.34e-26	6.06e-25	-2.84475	1.7e-30	6.3e-29	-2.79701	5.23e-08	4.13e-09	1160	829	1147	3136
ENSMUSG00000055639_Dach1	1.43469	6.17e-26	1.57e-24	1.53475	2.08e-27	6.59e-26	1.60353	8.48e-09	5.83e-10	1183	966	989	3138
ENSMUSG00000087620_5330434G04Rik	0.86514	4.34e-35	1.6e-33	0.942945	1.86e-32	7.35e-31	1.01691	1.35e-06	1.21e-07	816	776	1546	3138
ENSMUSG00000031093_Dock11	1.05294	7.59e-38	3.07e-36	1.1341	4.19e-37	1.97e-35	1.20643	3.96e-06	3.91e-07	743	651	1747	3141
ENSMUSG00000029765_Plxna4	-0.937577	2.89e-31	9.21e-30	-0.871871	8.12e-20	1.75e-18	-0.794896	2.53e-10	1.21e-11	943	1424	775	3142
ENSMUSG00000001986_Gria3	-1.14195	3.4e-26	8.74e-25	-1.08526	1.64e-25	4.83e-24	-1.00289	3.96e-09	2.53e-10	1170	1040	934	3144
ENSMUSG00000036580_Spg20	0.884202	7e-37	2.74e-35	0.960011	2.03e-23	5.34e-22	1.03508	8.89e-08	7.57e-09	768	1165	1211	3144
ENSMUSG00000025776_Crispld1	1.75812	4.74e-29	1.37e-27	1.87539	2.11e-31	8.04e-30	1.92618	2.24e-07	1.76e-08	1041	804	1306	3151
ENSMUSG00000032384_Csnk1g1	-0.861382	5.93e-44	2.87e-42	-0.793742	1.91e-22	4.76e-21	-0.710453	2.22e-07	1.73e-08	622	1232	1304	3158
ENSMUSG00000005686_Ampd3	1.04909	1.1e-37	4.4e-36	1.12901	1.15e-32	4.6e-31	1.1977	2.39e-06	2.22e-07	749	768	1643	3160
ENSMUSG00000038065_2410066E13Rik	-0.899547	6.57e-58	5.09e-56	-0.830431	1.28e-22	3.23e-21	-0.751453	1.44e-06	1.3e-07	388	1217	1557	3162
ENSMUSG00000029859_Epha1	2.35582	5.65e-30	1.7e-28	2.54004	4.39e-31	1.65e-29	2.63791	3.59e-07	2.69e-08	997	816	1355	3168
ENSMUSG00000063594_Gng8	4.0874	5.81e-28	1.6e-26	5.23564	9.15e-39	4.61e-37	5.46411	8.73e-07	7.21e-08	1091	609	1475	3175
ENSMUSG00000001507_Itga3	0.917927	1.49e-31	4.8e-30	0.997704	6.47e-32	2.5e-30	1.07093	7.27e-07	5.85e-08	935	793	1448	3176
ENSMUSG00000031161_Hdac6	0.603325	2.7e-44	1.32e-42	0.67725	1.84e-19	3.87e-18	0.751352	3.47e-08	2.53e-09	615	1461	1103	3179
ENSMUSG00000090223_Pcp4	1.37433	1.07e-19	1.92e-18	1.48451	5.83e-29	2e-27	1.52427	4.23e-12	1.84e-13	1666	896	617.5	3179.5
ENSMUSG00000036890_Gtdc1	-0.948795	1.35e-30	4.17e-29	-0.886074	2.88e-21	6.75e-20	-0.800346	2.47e-09	1.38e-10	975	1307	899	3181
ENSMUSG00000020085_Aifm2	1.21689	4.32e-31	1.37e-29	1.30298	6.29e-28	2.05e-26	1.37281	2e-07	1.54e-08	951	942	1291	3184
ENSMUSG00000028555_Ttc39a	1.27728	1.07e-33	3.7e-32	1.3635	8.25e-29	2.8e-27	1.44666	5.39e-07	4.34e-08	873	903	1410	3186
ENSMUSG00000032586_Traip	-0.998474	8.57e-38	3.47e-36	-0.931636	4.49e-20	9.83e-19	-0.855917	1.74e-08	1.21e-09	744	1400	1043	3187
ENSMUSG00000049571_9330101J02Rik	2.05857	2.95e-29	8.62e-28	2.20608	8.65e-32	3.34e-30	2.28011	3.87e-07	2.94e-08	1028	795	1365	3188
ENSMUSG00000058135_Gstm1	1.05034	3.13e-26	8.07e-25	1.13396	3.19e-29	1.1e-27	1.21101	4.88e-08	3.76e-09	1166	887	1138	3191
ENSMUSG00000005338_Cadm3	-0.727824	5.57e-35	2.04e-33	-0.658215	9.58e-14	1.37e-12	-0.566136	0	0	820	2137	235	3192
ENSMUSG00000020891_Alox8	1.1992	9.58e-32	3.1e-30	1.28286	1.98e-27	6.3e-26	1.36367	2.13e-07	1.67e-08	930	962	1300	3192
ENSMUSG00000021814_Anxa7	-0.865549	2.14e-45	1.08e-43	-0.797383	2.3e-23	6.04e-22	-0.71917	6.29e-07	5.24e-08	593	1167	1434	3194
ENSMUSG00000044349_Snhg11	0.888499	1.96e-21	3.95e-20	0.969872	2.22e-19	4.64e-18	1.03428	0	0	1496	1465	235	3196
ENSMUSG00000041959_S100a10	-1.12406	2.1e-27	5.68e-26	-1.06411	2.76e-24	7.61e-23	-0.993711	7.52e-09	5.07e-10	1113	1111	979	3203
ENSMUSG00000054383_Pnma1	-1.169	3.75e-34	1.31e-32	-1.11019	8.05e-22	1.94e-20	-1.02346	2.54e-08	1.8e-09	857	1271	1075	3203
ENSMUSG00000056938_Acbd4	-1.10598	1.18e-28	3.33e-27	-1.04294	3.06e-21	7.15e-20	-0.964939	6.1e-10	3.62e-11	1068	1311	824	3203
ENSMUSG00000057003_Myh4	-2.44612	4.55e-24	1.05e-22	-2.53303	7.49e-29	2.55e-27	-2.47805	1.05e-08	7.28e-10	1306	901	1005	3212
ENSMUSG00000046668_Cxxc5	1.24381	3.31e-34	1.17e-32	1.33223	8.05e-36	3.61e-34	1.39929	2.73e-06	2.72e-07	853	683	1679	3215
ENSMUSG00000051950_B3galtl	0.926318	5.33e-29	1.53e-27	1.00506	3.44e-29	1.19e-27	1.0827	1.68e-07	1.36e-08	1048	889	1278	3215
ENSMUSG00000014444_Piezo1	-1.41814	2.1e-32	6.89e-31	-1.36284	4.56e-30	1.64e-28	-1.26618	7.39e-07	5.99e-08	914	854	1451	3219
ENSMUSG00000004633_Chn2	-0.863852	1.1e-38	4.57e-37	-0.798639	1.3e-20	2.91e-19	-0.716508	4.7e-08	3.49e-09	724	1365	1131	3220
ENSMUSG00000025759_Mfsd8	-1.06397	3.82e-34	1.34e-32	-1.00243	8.04e-21	1.84e-19	-0.920383	1.31e-08	9.26e-10	859	1339	1023	3221
ENSMUSG00000025915_Sgk3	-1.10635	5.5e-36	2.1e-34	-1.04341	1.85e-25	5.43e-24	-0.966694	4.86e-07	3.73e-08	788	1042	1392	3222
ENSMUSG00000039989_Cbx4	0.684959	1.42e-33	4.88e-32	0.760897	2.47e-23	6.48e-22	0.832334	6.69e-08	5.71e-09	876	1169	1180	3225
ENSMUSG00000020728_Cep112	1.20612	2.09e-24	4.9e-23	1.29657	2.17e-24	6.02e-23	1.38107	7.86e-10	4.9e-11	1283	1106	840	3229
ENSMUSG00000018654_Ikzf1	2.28656	5.86e-30	1.77e-28	2.46152	9.22e-33	3.71e-31	2.53421	8.63e-07	6.94e-08	998	763	1470	3231
ENSMUSG00000019947_Arid5b	-0.993854	9.59e-33	3.2e-31	-0.930806	1.8e-21	4.28e-20	-0.835801	1.69e-08	1.11e-09	900	1294	1037	3231
ENSMUSG00000022099_Dmtn	-0.946677	2.45e-53	1.64e-51	-0.877925	2.45e-24	6.77e-23	-0.791986	2.67e-06	2.64e-07	449	1110	1674	3233
ENSMUSG00000060314_Zfp941	1.05378	4.05e-30	1.23e-28	1.13422	1.4e-32	5.55e-31	1.2181	8.63e-07	6.99e-08	994	771	1471	3236
ENSMUSG00000027200_Sema6d	0.91621	5.78e-41	2.57e-39	0.993727	6.01e-32	2.33e-30	1.0591	4.4e-06	4.4e-07	677	790	1770	3237
ENSMUSG00000091345_Col6a5	-1.58945	6.54e-31	2.06e-29	-1.54617	1.91e-25	5.6e-24	-1.47048	1.1e-07	9.66e-09	957	1044	1239	3240
ENSMUSG00000024421_Lama3	1.29257	1.93e-23	4.3e-22	1.38719	1.7e-24	4.74e-23	1.43993	4.43e-10	2.32e-11	1345	1101	802	3248
ENSMUSG00000034751_Mast4	1.09916	6.95e-23	1.51e-21	1.18774	1.11e-26	3.41e-25	1.26957	1.33e-09	8.73e-11	1383	993	874	3250
ENSMUSG00000069132_Nxph2	-2.40247	1.15e-32	3.83e-31	-2.4454	2.68e-30	9.78e-29	-2.37077	1.21e-06	1.03e-07	904	840	1523	3267
ENSMUSG00000031659_Adcy7	0.807181	9.61e-38	3.87e-36	0.882355	2.75e-29	9.55e-28	0.963143	2.38e-06	2.19e-07	746	883	1641	3270
ENSMUSG00000031917_Nip7	-0.864508	8.22e-42	3.77e-40	-0.797581	1.08e-19	2.31e-18	-0.718659	6.71e-08	5.76e-09	655	1440	1181	3276
ENSMUSG00000042453_Reln	-0.839315	1.68e-29	4.97e-28	-0.773073	1.94e-14	2.93e-13	-0.69087	0	0	1017	2025	235	3277
ENSMUSG00000023150_Ivns1abp	-0.739795	3.32e-40	1.43e-38	-0.671356	2.09e-14	3.16e-13	-0.594593	4.12e-13	1.9e-14	696	2030	552.5	3278.5
ENSMUSG00000020044_Timp3	0.870702	4.55e-33	1.53e-31	0.946226	1.84e-28	6.18e-27	1.02324	8.65e-07	7.1e-08	892	915	1473	3280
ENSMUSG00000040632_Nrl	3.25519	6.15e-23	1.34e-21	3.84108	7.44e-35	3.21e-33	3.99305	7.5e-08	6.48e-09	1378	710	1194	3282
ENSMUSG00000069671_Nkain2	-1.19682	6.53e-27	1.74e-25	-1.14057	1.52e-20	3.39e-19	-1.06352	3.07e-10	1.59e-11	1129	1370	786	3285
ENSMUSG00000036995_Asap3	1.47259	3.86e-29	1.12e-27	1.57129	1.22e-28	4.11e-27	1.64732	3e-07	2.42e-08	1036	910	1343	3289
ENSMUSG00000017817_Jph2	2.53185	1.16e-28	3.28e-27	2.75486	2.49e-32	9.77e-31	2.85521	6.87e-07	5.58e-08	1066	782	1442	3290
ENSMUSG00000036264_Fstl4	-1.59372	2.81e-28	7.82e-27	-1.55685	4.82e-26	1.45e-24	-1.48458	7.74e-08	6.66e-09	1079	1016	1197	3292
ENSMUSG00000000197_Nalcn	0.741471	2.6e-53	1.74e-51	0.816021	6.89e-25	1.96e-23	0.882055	4.51e-06	4.54e-07	451	1076	1776	3303
ENSMUSG00000042834_Nrep	-0.686057	3.6e-45	1.8e-43	-0.61717	9.28e-12	1.15e-10	-0.543403	0	0	600	2469	235	3304
ENSMUSG00000034037_Fgd5	1.48126	5.9e-26	1.5e-24	1.58393	3.26e-29	1.13e-27	1.68152	1.16e-07	9.91e-09	1181	888	1242	3311
ENSMUSG00000030068_Gm20696	-1.95398	7.12e-36	2.71e-34	-1.93306	1.43e-29	5.03e-28	-1.83872	2.45e-06	2.35e-07	790	869	1653	3312
ENSMUSG00000039485_Tspyl4	0.681362	1.18e-24	2.8e-23	0.75566	2.95e-18	5.75e-17	0.821551	1.42e-14	3.54e-16	1266	1571	478	3315
ENSMUSG00000068122_Agtr2	2.95984	1.4e-24	3.32e-23	3.35051	2.04e-29	7.15e-28	3.42354	6.4e-08	5.25e-09	1273	876	1171	3320
ENSMUSG00000026603_Smyd2	-0.724687	1.03e-52	6.82e-51	-0.65452	8.09e-19	1.64e-17	-0.581056	3.43e-07	2.61e-08	456	1515	1352	3323
ENSMUSG00000031738_Irx6	3.81653	2.63e-20	4.94e-19	5.6012	4.63e-35	2.02e-33	6.11894	1.26e-08	8.67e-10	1601	704	1018	3323
ENSMUSG00000031736_4933436C20Rik	2.88311	1.46e-23	3.28e-22	3.25201	3.29e-35	1.44e-33	3.35908	2.06e-07	1.56e-08	1337	700	1293	3330
ENSMUSG00000025791_Pgm2	1.00117	1.55e-31	4.98e-30	1.07916	1.1e-32	4.42e-31	1.14873	2.23e-06	2.09e-07	936	767	1633	3336
ENSMUSG00000018451_6330403K07Rik	0.767909	7.44e-38	3.01e-36	0.84238	8.39e-25	2.38e-23	0.914838	1.15e-06	9.6e-08	742	1082	1513	3337
ENSMUSG00000022272_Myo10	0.82632	5.15e-31	1.62e-29	0.904053	2.83e-29	9.82e-28	0.969199	1.09e-06	8.71e-08	953	884	1500	3337
ENSMUSG00000068748_Ptprz1	0.915134	1.37e-19	2.45e-18	0.99744	7.92e-20	1.71e-18	1.05758	0	0	1680	1423	235	3338
ENSMUSG00000041556_Fbxo2	1.2742	3.07e-24	7.12e-23	1.3688	2.88e-25	8.36e-24	1.42676	8.3e-09	5.75e-10	1295	1056	988	3339
ENSMUSG00000037656_Slc20a2	0.710365	3.68e-32	1.21e-30	0.785824	1.32e-23	3.5e-22	0.862887	1.66e-07	1.34e-08	917	1156	1276	3349
ENSMUSG00000015882_Lcorl	-1.28987	1.92e-25	4.78e-24	-1.24418	5.48e-23	1.41e-21	-1.15604	5.24e-09	3.22e-10	1209	1193	949	3351
ENSMUSG00000051940_5031410I06Rik	1.9898	1.07e-27	2.91e-26	2.13417	1.52e-29	5.36e-28	2.20436	4.27e-07	3.27e-08	1103	871	1377	3351
ENSMUSG00000044254_Pcsk9	-1.32804	1.18e-34	4.27e-33	-1.27147	4.54e-23	1.17e-21	-1.19305	2.63e-07	2.15e-08	833	1190	1329	3352
ENSMUSG00000028137_Celf3	-1.20079	1.66e-24	3.92e-23	-1.14245	5.52e-24	1.49e-22	-1.05753	4.57e-09	2.87e-10	1277	1134	942	3353
ENSMUSG00000017314_Mpp2	0.803953	1.18e-32	3.91e-31	0.881398	1.41e-30	5.24e-29	0.96805	2.08e-06	1.97e-07	905	828	1623	3356
ENSMUSG00000036634_Mag	2.40367	3.35e-27	8.98e-26	2.62033	1.56e-34	6.63e-33	2.69702	1.17e-06	9.75e-08	1121	722	1515	3358
ENSMUSG00000039913_Pak7	-0.973579	1.24e-29	3.71e-28	-0.910296	1.74e-21	4.12e-20	-0.835733	2.03e-08	1.46e-09	1008	1292	1058	3358
ENSMUSG00000017724_Etv4	0.926909	3.85e-29	1.12e-27	1.00609	4.03e-25	1.16e-23	1.07865	1.45e-07	1.18e-08	1035	1065	1262	3362
ENSMUSG00000020108_Ddit4	0.904414	9.9e-27	2.62e-25	0.985157	1.28e-26	3.94e-25	1.06052	1.07e-07	9.26e-09	1136	996	1234	3366
ENSMUSG00000090946_Ccdc71l	-0.753825	2.29e-44	1.13e-42	-0.684485	4.72e-17	8.51e-16	-0.605753	1.96e-08	1.37e-09	613	1701	1053	3367
ENSMUSG00000005533_Igf1r	-0.902328	1.12e-31	3.63e-30	-0.834664	7.49e-23	1.91e-21	-0.749472	1.07e-07	9.34e-09	931	1202	1235	3368
ENSMUSG00000049507_4930429B21Rik	-1.45729	1.68e-31	5.38e-30	-1.40627	2.76e-23	7.22e-22	-1.33542	1.48e-07	1.21e-08	937	1173	1265	3375
ENSMUSG00000045731_Pnoc	2.00757	1.62e-22	3.48e-21	2.17873	3.15e-29	1.09e-27	2.23014	3.22e-08	2.23e-09	1398	886	1092	3376
ENSMUSG00000045394_Epcam	2.73808	6.98e-22	1.45e-20	3.08329	2.33e-32	9.19e-31	3.1964	5.38e-08	4.26e-09	1450	779	1150	3379
ENSMUSG00000021301_Hecw1	-0.745354	2.06e-29	6.07e-28	-0.676486	8.51e-14	1.23e-12	-0.600796	0	0	1020	2128	235	3383
ENSMUSG00000050141_BC049635	-2.11367	4.83e-26	1.24e-24	-2.1441	2.5e-26	7.63e-25	-2.04278	9.49e-08	8.19e-09	1176	1005	1220	3401
ENSMUSG00000036155_Mgat5	0.852466	2.03e-27	5.48e-26	0.928476	3.01e-24	8.28e-23	1.01891	6.61e-08	5.55e-09	1112	1114	1177	3403
ENSMUSG00000009216_Fam163b	-1.85149	2.26e-30	6.93e-29	-1.8281	3.17e-28	1.05e-26	-1.73185	1.14e-06	9.33e-08	982	929	1509	3420
ENSMUSG00000021974_Fgf9	1.27296	7.13e-22	1.48e-20	1.37093	5.89e-28	1.93e-26	1.42038	1.59e-08	1.07e-09	1451	938	1034	3423
ENSMUSG00000024900_Cpt1a	0.881526	1.85e-32	6.08e-31	0.956948	6.13e-27	1.91e-25	1.02569	1.23e-06	1.05e-07	912	985	1526	3423
ENSMUSG00000030317_Timp4	0.872764	8.51e-31	2.66e-29	0.95038	3.41e-27	1.07e-25	1.02571	9.8e-07	8.07e-08	963	974	1490	3427
ENSMUSG00000026504_Sdccag8	-0.681407	3.81e-56	2.77e-54	-0.611471	3.72e-17	6.76e-16	-0.533164	2.59e-07	2.09e-08	414	1688	1326	3428
ENSMUSG00000047414_Flrt2	-1.03148	3.63e-34	1.28e-32	-0.968849	5.56e-25	1.59e-23	-0.889918	1.1e-06	8.85e-08	855	1071	1502	3428
ENSMUSG00000045946_Gm9804	-3.7654	1.11e-21	2.26e-20	-4.91128	1.72e-32	6.8e-31	-5.07682	7.13e-08	6.03e-09	1474	774	1186	3434
ENSMUSG00000054863_Fam19a5	0.895099	4.17e-25	1.02e-23	0.975864	2.88e-31	1.09e-29	1.04364	4.97e-07	3.89e-08	1229	810	1397	3436
ENSMUSG00000022351_Sqle	-0.726313	5.46e-56	3.93e-54	-0.65595	7.22e-16	1.22e-14	-0.579426	8.07e-08	6.72e-09	417	1822	1198	3437
ENSMUSG00000036019_Tmtc2	1.28469	1.96e-24	4.59e-23	1.38063	1.15e-29	4.07e-28	1.46858	2e-07	1.52e-08	1281	866	1290	3437
ENSMUSG00000047945_Marcksl1	-0.640435	2.7e-41	1.21e-39	-0.569241	1.92e-11	2.33e-10	-0.49202	0	0	670	2533	235	3438
ENSMUSG00000022032_Scara5	2.44152	7.37e-22	1.53e-20	2.69699	9.74e-29	3.3e-27	2.80735	2.93e-08	1.99e-09	1452	905	1083	3440
ENSMUSG00000033767_D930015E06Rik	-1.0221	1.02e-24	2.43e-23	-0.957516	1.91e-21	4.52e-20	-0.87255	2.12e-09	1.23e-10	1257	1295	893	3445
ENSMUSG00000034595_Ppp1r18	-1.16132	4.91e-35	1.8e-33	-1.1001	1.2e-25	3.57e-24	-1.02305	1.83e-06	1.66e-07	819	1033	1595	3447
ENSMUSG00000031210_Gpr165	1.15961	2.15e-23	4.8e-22	1.24721	6.2e-24	1.67e-22	1.31065	6.06e-09	3.94e-10	1348	1138	962	3448
ENSMUSG00000033060_Lmo7	-0.928336	5.21e-27	1.39e-25	-0.862227	1.21e-19	2.57e-18	-0.780775	1.52e-09	9.34e-11	1126	1446	878	3450
ENSMUSG00000041773_Enc1	-0.935058	8.04e-25	1.94e-23	-0.872496	8.72e-15	1.36e-13	-0.783215	0	0	1249	1969	235	3453
ENSMUSG00000034055_Phka1	0.849424	3e-35	1.12e-33	0.924387	1.05e-27	3.38e-26	0.996727	3.02e-06	2.96e-07	808	954	1695	3457
ENSMUSG00000041483_Zfp281	-0.71232	1.46e-41	6.64e-40	-0.641804	1.71e-18	3.39e-17	-0.568013	1.23e-07	1.05e-08	663	1546	1249	3458
ENSMUSG00000036339_Tmem260	0.778976	1.27e-32	4.22e-31	0.853706	1e-23	2.67e-22	0.926621	5.53e-07	4.48e-08	906	1147	1414	3467
ENSMUSG00000022408_Fam83f	2.39571	1.69e-26	4.41e-25	2.60684	8.74e-30	3.11e-28	2.70361	7.84e-07	6.47e-08	1152	862	1461	3475
ENSMUSG00000036087_Slain2	-0.732599	2.97e-43	1.41e-41	-0.663517	2.08e-18	4.09e-17	-0.588379	2.09e-07	1.59e-08	636	1559	1295	3490
ENSMUSG00000011148_Adssl1	2.27141	3.21e-25	7.92e-24	2.46285	4.2e-29	1.45e-27	2.52686	4.68e-07	3.6e-08	1219	892	1388	3499
ENSMUSG00000050549_5730508B09Rik	-1.82783	1.21e-30	3.73e-29	-1.80733	2.85e-26	8.69e-25	-1.71559	1.2e-06	1e-07	973	1008	1519	3500
ENSMUSG00000020160_Meis1	1.06499	7.18e-30	2.15e-28	1.14722	4.76e-24	1.3e-22	1.22035	4.16e-07	3.16e-08	1003	1125	1373	3501
ENSMUSG00000068452_Duox2	-2.81913	4.08e-22	8.6e-21	-3.04862	1.82e-27	5.81e-26	-3.00749	4.17e-08	3.01e-09	1425	961	1118	3504
ENSMUSG00000027188_Pamr1	1.24655	3.05e-34	1.08e-32	1.33194	4.29e-31	1.62e-29	1.41042	5.95e-06	6.24e-07	849	815	1842	3506
ENSMUSG00000030088_Aldh1l1	0.903085	1.2e-26	3.15e-25	0.980345	1.09e-25	3.25e-24	1.05426	2.77e-07	2.22e-08	1142	1031	1333	3506
ENSMUSG00000002741_Ykt6	-0.649546	8.23e-73	9.06e-71	-0.577935	8.1e-15	1.27e-13	-0.506513	1.68e-07	1.35e-08	273	1963	1277	3513
ENSMUSG00000028172_Tacr3	1.23499	8.05e-29	2.28e-27	1.32387	5.17e-26	1.56e-24	1.39716	6.76e-07	5.49e-08	1060	1018	1440	3518
ENSMUSG00000030310_Slc6a1	0.654281	1.54e-24	3.62e-23	0.729242	2.76e-17	5.06e-16	0.80042	1.21e-12	5.8e-14	1276	1675	582	3533
ENSMUSG00000038816_Ctnnal1	0.764794	7.08e-30	2.12e-28	0.839756	3.72e-22	9.12e-21	0.918008	1.68e-07	1.39e-08	1002	1252	1280	3534
ENSMUSG00000039007_Cpq	1.6383	1.16e-24	2.75e-23	1.75185	5.05e-27	1.58e-25	1.81811	2.09e-07	1.61e-08	1264	979	1296	3539
ENSMUSG00000010461_Eya4	-1.99826	8.83e-32	2.86e-30	-1.98497	2.05e-28	6.85e-27	-1.90736	3.03e-06	2.98e-07	929	917	1696	3542
ENSMUSG00000006522_Itih3	1.33499	3.41e-29	9.92e-28	1.4256	7.8e-26	2.33e-24	1.5006	9.31e-07	7.71e-08	1033	1026	1484	3543
ENSMUSG00000070527_Mkrn3	0.713822	3.96e-30	1.2e-28	0.787917	6.64e-23	1.7e-21	0.866439	3.55e-07	2.64e-08	993	1197	1353	3543
ENSMUSG00000030878_Cdr2	1.17052	3.31e-22	7.03e-21	1.25906	8.79e-23	2.23e-21	1.34643	4.86e-09	2.96e-10	1416	1209	944	3569
ENSMUSG00000064179_Tnnt1	2.9697	5.94e-25	1.44e-23	3.34969	2.8e-30	1.02e-28	3.43857	9.74e-07	8.01e-08	1240	842	1489	3571
ENSMUSG00000085067_Gm15631	1.35243	6.72e-29	1.91e-27	1.44322	2.4e-25	7.03e-24	1.52693	8.63e-07	7.04e-08	1055	1047	1472	3574
ENSMUSG00000059288_Cdyl	1.09661	8.68e-24	1.97e-22	1.17896	2.28e-21	5.39e-20	1.26511	5.48e-09	3.48e-10	1323	1300	954	3577
ENSMUSG00000085837_4933400F03Rik	-1.96074	4.14e-29	1.2e-27	-1.94907	2.65e-26	8.08e-25	-1.86642	1.3e-06	1.12e-07	1038	1006	1534	3578
ENSMUSG00000022376_Adcy8	0.951096	9.93e-26	2.5e-24	1.03347	7.47e-28	2.41e-26	1.10599	6.87e-07	5.54e-08	1192	948	1441	3581
ENSMUSG00000028630_Dyrk2	-0.928114	9e-31	2.8e-29	-0.861276	2.72e-22	6.72e-21	-0.785082	4.17e-07	3.19e-08	967	1241	1374	3582
ENSMUSG00000003031_Cdkn1b	-0.79244	3.37e-35	1.25e-33	-0.724109	2.23e-19	4.67e-18	-0.648015	2.29e-07	1.81e-08	809	1466	1309	3584
ENSMUSG00000009075_Cabp7	1.81964	5.85e-29	1.67e-27	1.94902	4.85e-31	1.82e-29	2.01217	3.35e-06	3.31e-07	1051	817	1716	3584
ENSMUSG00000050272_Dscam	0.861371	6.59e-33	2.21e-31	0.939289	2.33e-28	7.75e-27	1.01886	4.37e-06	4.33e-07	898	920	1767	3585
ENSMUSG00000086924_Gm11766	-1.61958	2.84e-33	9.7e-32	-1.5779	8.1e-25	2.3e-23	-1.49632	2.07e-06	1.96e-07	882	1081	1622	3585
ENSMUSG00000098682_RP23-131O4.2	3.86842	1.48e-19	2.64e-18	6.20312	1.12e-30	4.15e-29	7.05528	2.72e-08	1.89e-09	1683	824	1079	3586
ENSMUSG00000044667_D3Bwg0562e	-0.626698	6.23e-38	2.53e-36	-0.554372	1.55e-12	2.04e-11	-0.487295	1.71e-13	5.77e-15	740	2325	525	3590
ENSMUSG00000015766_Eps8	0.678831	1.02e-30	3.17e-29	0.754154	9.37e-27	2.9e-25	0.826152	2.31e-06	2.15e-07	970	991	1638	3599
ENSMUSG00000026399_Cd55	1.05751	1.22e-25	3.06e-24	1.14208	5.08e-24	1.38e-22	1.21116	1.56e-07	1.28e-08	1201	1127	1271	3599
ENSMUSG00000078550_Dear1	-2.41601	2.61e-23	5.8e-22	-2.50717	7.44e-25	2.12e-23	-2.4361	6.36e-08	5.2e-09	1353	1078	1170	3601
ENSMUSG00000032366_Tpm1	0.581398	1.27e-54	8.83e-53	0.654919	5.54e-19	1.13e-17	0.72851	2.64e-06	2.61e-07	431	1499	1672	3602
ENSMUSG00000027490_E2f1	-1.43458	3.86e-32	1.27e-30	-1.38386	5.12e-22	1.25e-20	-1.30496	5.91e-07	4.89e-08	918	1260	1425	3603
ENSMUSG00000004902_Slc25a18	1.10174	2.32e-30	7.1e-29	1.18381	1.95e-30	7.19e-29	1.2561	4.89e-06	4.92e-07	984	831	1792	3607
ENSMUSG00000025764_Phf17	0.595832	1.05e-44	5.19e-43	0.66919	7.25e-22	1.76e-20	0.745427	3.75e-06	3.65e-07	607	1266	1734	3607
ENSMUSG00000066357_Wdr6	0.649138	5.1e-23	1.12e-21	0.72416	1.38e-14	2.11e-13	0.809911	0	0	1372	2001	235	3608
ENSMUSG00000016382_Pls3	-1.00703	1.05e-27	2.85e-26	-0.945207	3.63e-22	8.89e-21	-0.85764	1.36e-07	1.13e-08	1102	1251	1257	3610
ENSMUSG00000032578_Cish	-1.48715	8.8e-31	2.74e-29	-1.43709	3.78e-24	1.03e-22	-1.36593	1.23e-06	1.05e-07	965	1120	1525	3610
ENSMUSG00000022261_Sdc2	1.08831	2.24e-28	6.26e-27	1.16912	3.46e-30	1.25e-28	1.23866	2.98e-06	2.93e-07	1077	847	1693	3617
ENSMUSG00000028954_Nub1	-0.710709	1.85e-46	9.78e-45	-0.639732	2.46e-20	5.46e-19	-0.565317	2.63e-06	2.6e-07	568	1383	1671	3622
ENSMUSG00000045967_Gpr158	0.785268	4.01e-28	1.11e-26	0.860982	5.13e-28	1.68e-26	0.936267	1.89e-06	1.72e-07	1084	937	1601	3622
ENSMUSG00000038630_Zkscan16	1.08909	1.42e-31	4.58e-30	1.17306	1.75e-32	6.92e-31	1.25256	8.78e-06	8.76e-07	934	775	1914	3623
ENSMUSG00000049295_Zfp219	1.34449	1.26e-27	3.44e-26	1.44235	2.91e-33	1.18e-31	1.51649	4.23e-06	4.25e-07	1105	755	1763	3623
ENSMUSG00000003341_Atp8b3	2.47856	1.59e-21	3.22e-20	2.74267	5.28e-27	1.65e-25	2.81737	5.69e-08	4.57e-09	1486	981	1157	3624
ENSMUSG00000026156_B3gat2	1.03509	3.78e-26	9.69e-25	1.11946	1.38e-28	4.63e-27	1.2082	1.37e-06	1.22e-07	1173	912	1547	3632
ENSMUSG00000089710_Gm15810	-1.77683	4.42e-28	1.22e-26	-1.74921	5.35e-24	1.45e-22	-1.68806	5.94e-07	4.93e-08	1087	1131	1426	3644
ENSMUSG00000026640_Plxna2	-1.08701	6.84e-29	1.95e-27	-1.02435	8.47e-23	2.15e-21	-0.957232	4.73e-07	3.67e-08	1056	1206	1390	3652
ENSMUSG00000021866_Anxa11	-2.07184	1.42e-26	3.72e-25	-2.08329	7.09e-25	2.02e-23	-2.00379	6.02e-07	5.08e-08	1148	1077	1430	3655
ENSMUSG00000073888_Ccl27a	-0.85105	3.64e-35	1.35e-33	-0.783482	1.08e-20	2.44e-19	-0.720369	1e-06	8.13e-08	811	1354	1491	3656
ENSMUSG00000022122_Ednrb	1.32428	5.7e-29	1.63e-27	1.41613	2.16e-33	8.84e-32	1.47878	6.55e-06	6.79e-07	1050	748	1860	3658
ENSMUSG00000025351_Cd63	1.02728	1.14e-25	2.86e-24	1.10862	1.07e-22	2.72e-21	1.18128	1.25e-07	1.06e-08	1198	1211	1250	3659
ENSMUSG00000029669_Tspan12	1.28461	4.07e-27	1.09e-25	1.37451	2.1e-31	8.04e-30	1.42901	3.71e-06	3.59e-07	1125	803	1731	3659
ENSMUSG00000061143_Maml3	1.16674	3.03e-24	7.04e-23	1.25312	2.94e-23	7.66e-22	1.34279	7.33e-08	6.31e-09	1294	1176	1191	3661
ENSMUSG00000061702_Tmem91	1.27311	8.7e-26	2.2e-24	1.36544	2.23e-32	8.78e-31	1.42433	3.05e-06	3e-07	1188	778	1697	3663
ENSMUSG00000050296_Abca12	-1.94683	1.63e-25	4.06e-24	-1.94346	9.58e-26	2.85e-24	-1.86598	6.39e-07	5.28e-08	1205	1030	1435	3670
ENSMUSG00000024887_Asah2	1.62861	2.89e-27	7.77e-26	1.73912	9.32e-29	3.16e-27	1.81488	2.42e-06	2.3e-07	1118	904	1649	3671
ENSMUSG00000035891_Cerk	0.702088	8.73e-31	2.72e-29	0.77691	2.32e-25	6.81e-24	0.846172	2.56e-06	2.49e-07	964	1046	1663	3673
ENSMUSG00000071226_Cecr2	1.16811	3.17e-29	9.25e-28	1.25425	1.6e-24	4.46e-23	1.33332	1.33e-06	1.19e-07	1031	1100	1543	3674
ENSMUSG00000037946_Fgd3	-1.18907	7.75e-31	2.43e-29	-1.13117	2.83e-23	7.4e-22	-1.03553	1.32e-06	1.16e-07	961	1174	1540	3675
ENSMUSG00000035509_Fbxl21	2.10617	2.27e-30	6.95e-29	2.25408	4.41e-32	1.72e-30	2.34641	8.42e-06	8.43e-07	983	788	1906	3677
ENSMUSG00000039579_Grin3a	0.844276	1.19e-19	2.13e-18	0.925425	2.59e-19	5.39e-18	1.00193	2.13e-13	8.25e-15	1673	1472	532	3677
ENSMUSG00000038587_Akap12	0.884948	1.48e-35	5.58e-34	0.961868	8.47e-27	2.63e-25	1.01812	7.83e-06	7.97e-07	796	989	1894	3679
ENSMUSG00000001773_Folh1	1.77034	6.62e-25	1.6e-23	1.8974	1.22e-25	3.62e-24	1.96203	5.19e-07	4.13e-08	1242	1034	1404	3680
ENSMUSG00000026686_Lmx1a	3.74106	5.25e-25	1.28e-23	4.64966	7.55e-34	3.15e-32	4.83794	3.2e-06	3.19e-07	1236	736	1709	3681
ENSMUSG00000031297_Slc7a3	1.23024	4.84e-25	1.18e-23	1.3205	1.28e-29	4.54e-28	1.38963	1.77e-06	1.59e-07	1233	867	1588	3688
ENSMUSG00000061576_Dpp6	0.611925	9.52e-26	2.4e-24	0.687452	1.99e-17	3.66e-16	0.758975	7.52e-10	4.56e-11	1191	1664	836	3691
ENSMUSG00000050553_Gk2	-3.60621	1.21e-22	2.61e-21	-4.37396	2.55e-29	8.88e-28	-4.40088	5.94e-07	4.97e-08	1390	881	1427	3698
ENSMUSG00000029651_Mtus2	-0.805393	1.68e-30	5.16e-29	-0.73703	9.57e-18	1.8e-16	-0.656595	3.18e-08	2.2e-09	979	1633	1091	3703
ENSMUSG00000037846_Rtkn2	-1.0619	2.35e-30	7.17e-29	-0.999828	3.42e-19	7.08e-18	-0.918776	1.11e-07	9.82e-09	985	1483	1241	3709
ENSMUSG00000044912_Syt16	-0.651404	3.88e-57	2.94e-55	-0.579399	2.97e-15	4.78e-14	-0.509227	5.36e-07	4.3e-08	397	1904	1409	3710
ENSMUSG00000074872_Ctxn2	1.87466	7.38e-28	2.02e-26	2.00764	3.74e-32	1.46e-30	2.08293	5.48e-06	5.88e-07	1097	785	1829	3711
ENSMUSG00000045613_Chrm2	1.27191	5.28e-23	1.16e-21	1.36427	4.85e-28	1.59e-26	1.44189	5.24e-07	4.16e-08	1373	936	1405	3714
ENSMUSG00000019769_Syne1	0.739113	2.91e-40	1.26e-38	0.814094	2.03e-27	6.44e-26	0.890196	1.68e-05	1.66e-06	694	965	2057	3716
ENSMUSG00000027217_Tspan18	1.40551	3.92e-20	7.28e-19	1.51296	1.09e-21	2.6e-20	1.59563	5.49e-10	3.3e-11	1619	1280	819	3718
ENSMUSG00000087625_4930419G24Rik	-1.45968	1.64e-29	4.85e-28	-1.41129	4.08e-22	9.97e-21	-1.33754	7.44e-07	6.09e-08	1016	1254	1453	3723
ENSMUSG00000052125_F730043M19Rik	-1.07511	9.12e-26	2.3e-24	-1.0172	3.64e-20	8.03e-19	-0.919131	5.15e-08	4.01e-09	1190	1391	1144	3725
ENSMUSG00000026249_Serpine2	1.02529	1.88e-26	4.89e-25	1.10579	7.43e-28	2.4e-26	1.17641	2.16e-06	2.05e-07	1153	947	1630	3730
ENSMUSG00000021097_Clmn	1.11932	7.53e-25	1.81e-23	1.20858	7.28e-28	2.36e-26	1.30862	1.3e-06	1.14e-07	1248	946	1537	3731
ENSMUSG00000055254_Ntrk2	-0.650805	1.3e-36	5.04e-35	-0.581511	1.07e-10	1.2e-09	-0.492704	0	0	774	2726	235	3735
ENSMUSG00000058620_Adra2b	3.20276	4.32e-22	9.11e-21	3.78289	2.12e-31	8.05e-30	3.92735	1.14e-06	9.4e-08	1427	806	1510	3743
ENSMUSG00000022817_Itgb5	1.14284	1.4e-23	3.16e-22	1.23124	7.02e-28	2.28e-26	1.29421	8.25e-07	6.78e-08	1335	945	1467	3747
ENSMUSG00000039087_Rreb1	1.1299	2.45e-29	7.21e-28	1.21542	5.07e-24	1.38e-22	1.28951	1.89e-06	1.71e-07	1024	1126	1600	3750
ENSMUSG00000085761_4930455G09Rik	2.84571	2.18e-19	3.86e-18	3.30034	3.42e-31	1.29e-29	3.43463	1.18e-07	1.02e-08	1697	811	1245	3753
ENSMUSG00000021709_Erbb2ip	0.806559	4.98e-30	1.5e-28	0.882121	2.02e-25	5.91e-24	0.946088	3.28e-06	3.26e-07	996	1045	1713	3754
ENSMUSG00000046561_Arsj	1.83272	8.34e-28	2.28e-26	1.96258	6.2e-28	2.02e-26	2.05651	3.31e-06	3.28e-07	1099	941	1714	3754
ENSMUSG00000073102_Drc1	-1.09901	1.44e-27	3.93e-26	-1.03866	9.16e-20	1.96e-18	-0.948587	9.25e-08	8.04e-09	1106	1430	1218	3754
ENSMUSG00000046743_Fat4	-0.961239	5.67e-21	1.11e-19	-0.901335	1.07e-14	1.65e-13	-0.804868	0	0	1538	1983	235	3756
ENSMUSG00000041112_Elmo1	0.838745	2.44e-28	6.79e-27	0.917954	9.38e-31	3.5e-29	0.996841	6.73e-06	6.98e-07	1078	822	1866	3766
ENSMUSG00000009356_Lpo	1.96237	4.83e-21	9.49e-20	2.12314	2.04e-26	6.25e-25	2.19794	1.1e-07	9.74e-09	1529	1000	1240	3769
ENSMUSG00000050271_D8Ertd82e	1.11904	9.13e-24	2.07e-22	1.2087	1.21e-24	3.4e-23	1.29181	3.83e-07	2.86e-08	1326	1093	1362	3781
ENSMUSG00000044576_Gareml	1.02843	6.21e-23	1.35e-21	1.11215	3.02e-21	7.07e-20	1.1863	3.29e-08	2.36e-09	1379	1309	1097	3785
ENSMUSG00000036585_Fgf1	1.22502	4.16e-21	8.22e-20	1.31946	3.93e-25	1.13e-23	1.38573	8.23e-08	6.78e-09	1523	1064	1199	3786
ENSMUSG00000038807_Rap1gap2	-1.01916	8.87e-43	4.18e-41	-0.950867	2.21e-26	6.77e-25	-0.87922	2.48e-05	2.44e-06	639	1001	2146	3786
ENSMUSG00000048485_Zbtb8b	1.02096	2.22e-25	5.5e-24	1.10483	1.17e-22	2.96e-21	1.16847	3.84e-07	2.89e-08	1213	1212	1363	3788
ENSMUSG00000046854_Pip5kl1	1.0143	6.87e-25	1.66e-23	1.09914	6.78e-24	1.82e-22	1.16577	5.12e-07	4.06e-08	1246	1142	1402	3790
ENSMUSG00000022365_Derl1	0.653456	6.77e-32	2.21e-30	0.727377	4.57e-24	1.25e-22	0.801021	3.93e-06	3.87e-07	923	1124	1745	3792
ENSMUSG00000030406_Gipr	-1.64465	1.25e-29	3.74e-28	-1.60654	6e-25	1.72e-23	-1.52567	3.24e-06	3.23e-07	1009	1073	1711	3793
ENSMUSG00000037872_Darc	-1.10527	6.39e-33	2.14e-31	-1.04413	2.55e-23	6.68e-22	-0.954494	3.6e-06	3.53e-07	897	1170	1728	3795
ENSMUSG00000039830_Olig2	1.10903	9.62e-24	2.18e-22	1.19719	3.5e-30	1.26e-28	1.26576	2.15e-06	2.03e-07	1327	849	1628	3804
ENSMUSG00000038244_Mical2	-1.36798	3.16e-19	5.55e-18	-1.32553	7.11e-21	1.63e-19	-1.249	1.83e-10	8.64e-12	1711	1337	762	3810
ENSMUSG00000022483_Col2a1	1.59455	5.6e-29	1.6e-27	1.7043	2.3e-26	7.04e-25	1.77871	4.33e-06	4.31e-07	1049	1003	1766	3818
ENSMUSG00000055632_Hmcn2	1.91021	2.08e-21	4.18e-20	2.06402	4.26e-26	1.29e-24	2.15447	2.3e-07	1.83e-08	1497	1014	1310	3821
ENSMUSG00000046711_Hmga1	0.93648	2.07e-26	5.37e-25	1.01838	1.18e-24	3.3e-23	1.09342	1.61e-06	1.47e-07	1156	1091	1576	3823
ENSMUSG00000095105_Edaradd	1.88689	4.09e-25	1e-23	2.03331	3.5e-30	1.26e-28	2.09098	4.05e-06	4.03e-07	1228	848	1753	3829
ENSMUSG00000027495_Fam210b	1.09313	9.45e-30	2.83e-28	1.17969	3.47e-31	1.31e-29	1.26322	1.36e-05	1.38e-06	1005	812	2015	3832
ENSMUSG00000024074_Crim1	1.01067	6.03e-25	1.46e-23	1.0944	1.82e-31	6.97e-30	1.16647	4.86e-06	4.89e-07	1241	801	1791	3833
ENSMUSG00000098519_RP24-86O15.2	-3.82451	6.6e-18	1.07e-16	-6.99795	3.97e-26	1.2e-24	#NAME?	7.4e-09	4.86e-10	1846	1013	976	3835
ENSMUSG00000060548_Tnfrsf19	-0.846607	1.16e-34	4.19e-33	-0.780225	6e-18	1.14e-16	-0.697287	5.02e-07	3.96e-08	832	1608	1399	3839
ENSMUSG00000027111_Itga6	0.96465	1.06e-25	2.67e-24	1.04403	2.17e-28	7.26e-27	1.10358	3.59e-06	3.52e-07	1195	919	1727	3841
ENSMUSG00000002107_Celf2	-1.07191	9.1e-19	1.55e-17	-1.01696	1.14e-15	1.89e-14	-0.936282	0	0	1763	1853	235	3851
ENSMUSG00000025558_Dock9	-0.665547	9.81e-29	2.78e-27	-0.594871	2.5e-11	3e-10	-0.52726	0	0	1062	2557	235	3854
ENSMUSG00000039126_Prune2	1.057	7.38e-21	1.43e-19	1.14341	1.75e-24	4.87e-23	1.23185	8.27e-08	6.84e-09	1551	1103	1200	3854
ENSMUSG00000015243_Abca1	0.988625	3.93e-35	1.45e-33	1.06558	3.88e-26	1.18e-24	1.14023	1.47e-05	1.47e-06	813	1012	2030	3855
ENSMUSG00000090799_Klhl33	2.19303	1.02e-19	1.85e-18	2.40997	9.23e-26	2.75e-24	2.50611	6.01e-08	4.85e-09	1664	1029	1163	3856
ENSMUSG00000095375_Gm21955	-0.937845	1.78e-25	4.42e-24	-0.876486	1.14e-19	2.43e-18	-0.800884	8.52e-08	7.1e-09	1208	1444	1204	3856
ENSMUSG00000018474_Chd3	-0.665168	1.35e-29	4.01e-28	-0.593694	4.03e-11	4.74e-10	-0.519344	0	0	1011	2611	235	3857
ENSMUSG00000044629_Cnrip1	-0.67672	3.64e-34	1.28e-32	-0.607743	6.51e-15	1.02e-13	-0.531075	1.91e-08	1.34e-09	856	1953	1051	3860
ENSMUSG00000051527_Usp29	0.745736	3.32e-33	1.13e-31	0.820406	2.48e-27	7.86e-26	0.897297	1.31e-05	1.34e-06	885	968	2009	3862
ENSMUSG00000052698_Tln2	0.697893	1.6e-18	2.71e-17	0.776367	1.06e-15	1.77e-14	0.857673	0	0	1783	1845	235	3863
ENSMUSG00000048001_Hes5	1.22741	1.56e-27	4.23e-26	1.31645	1.01e-28	3.42e-27	1.41477	6.39e-06	6.57e-07	1107	906	1853	3866
ENSMUSG00000024176_Sox8	0.997227	9.1e-22	1.87e-20	1.08256	6.41e-27	1.99e-25	1.14897	5.89e-07	4.81e-08	1463	986	1423	3872
ENSMUSG00000052534_Pbx1	-0.919925	7.45e-24	1.7e-22	-0.856559	8.29e-17	1.48e-15	-0.774004	7.52e-10	4.64e-11	1319	1722	837	3878
ENSMUSG00000049122_Frmd3	-0.886538	7.24e-31	2.27e-29	-0.81958	4.82e-21	1.12e-19	-0.749968	1.84e-06	1.68e-07	958	1324	1597	3879
ENSMUSG00000097774_Gm26565	-2.76991	2.38e-19	4.21e-18	-3.03567	8.7e-27	2.69e-25	-3.00946	7.32e-08	6.25e-09	1701	990	1190	3881
ENSMUSG00000036764_Dnajc12	1.69543	8.9e-27	2.36e-25	1.81434	3.19e-27	1.01e-25	1.89308	4.8e-06	4.82e-07	1134	970	1788	3892
ENSMUSG00000009734_Pou6f2	1.76151	2.28e-27	6.16e-26	1.88214	6.84e-29	2.33e-27	1.96891	7.41e-06	7.46e-07	1115	899	1880	3894
ENSMUSG00000056429_Tgoln1	0.7312	1.96e-32	6.44e-31	0.806482	3.64e-27	1.14e-25	0.878048	1.32e-05	1.35e-06	913	976	2011	3900
ENSMUSG00000016487_Ppfibp1	-0.730319	6.39e-32	2.08e-30	-0.664141	3e-15	4.84e-14	-0.587999	2.55e-08	1.82e-09	922	1905	1076	3903
ENSMUSG00000075270_Pde11a	2.36623	1.06e-25	2.68e-24	2.58172	2.17e-30	7.97e-29	2.64147	7.24e-06	7.39e-07	1196	836	1878	3910
ENSMUSG00000070407_Hs3st3b1	2.02766	2.61e-24	6.08e-23	2.18412	5.97e-25	1.71e-23	2.25481	1.39e-06	1.26e-07	1289	1072	1552	3913
ENSMUSG00000021763_BC067074	1.437	5.33e-29	1.53e-27	1.53211	6.52e-25	1.86e-23	1.60025	4.97e-06	4.99e-07	1047	1075	1795	3917
ENSMUSG00000024084_Qpct	0.947501	5.66e-25	1.38e-23	1.0262	1.72e-22	4.3e-21	1.10036	7.39e-07	5.95e-08	1238	1229	1450	3917
ENSMUSG00000037188_Grhl3	2.76638	2.78e-20	5.22e-19	3.15769	6.76e-26	2.03e-24	3.25334	2.11e-07	1.62e-08	1604	1023	1297	3924
ENSMUSG00000020140_Lgr5	1.81582	1.62e-23	3.64e-22	1.95428	7.49e-26	2.24e-24	2.03194	1.59e-06	1.42e-07	1340	1025	1571	3936
ENSMUSG00000029868_Trpv6	-1.5126	7.19e-21	1.4e-19	-1.48399	1.67e-20	3.73e-19	-1.39691	1.21e-08	8.44e-10	1547	1373	1016	3936
ENSMUSG00000047415_Gpr68	1.03856	2.39e-21	4.79e-20	1.12771	3.47e-22	8.53e-21	1.2095	7.07e-08	5.98e-09	1502	1249	1185	3936
ENSMUSG00000019737_Syne4	1.72307	3.99e-23	8.79e-22	1.84922	3.61e-25	1.04e-23	1.93114	1.16e-06	9.67e-08	1364	1061	1514	3939
ENSMUSG00000067787_Blcap	0.688342	1.87e-23	4.18e-22	0.763021	2.28e-20	5.08e-19	0.84095	9.63e-08	8.33e-09	1344	1379	1222	3945
ENSMUSG00000049300_Prmt6	0.903046	3.38e-30	1.03e-28	0.98407	7.25e-27	2.25e-25	1.05667	1.09e-05	1.11e-06	992	988	1967	3947
ENSMUSG00000079235_Ccdc13	-1.62217	1.2e-26	3.15e-25	-1.58702	1.51e-21	3.6e-20	-1.50772	1.17e-06	9.82e-08	1143	1289	1516	3948
ENSMUSG00000040339_Fam102b	0.830515	2.88e-20	5.4e-19	0.910975	3.9e-18	7.55e-17	0.991726	1.54e-10	8.21e-12	1607	1584	760	3951
ENSMUSG00000022044_Stmn4	-0.722777	5.65e-39	2.35e-37	-0.652302	2.99e-17	5.46e-16	-0.584581	1.42e-06	1.27e-07	722	1678	1554	3954
ENSMUSG00000053414_Hunk	1.13108	6.46e-22	1.34e-20	1.22446	1.18e-24	3.31e-23	1.29062	5.65e-07	4.59e-08	1448	1092	1417	3957
ENSMUSG00000019986_Ahi1	0.745966	4.49e-17	6.97e-16	0.823319	3.51e-16	6.04e-15	0.891843	0	0	1939	1784	235	3958
ENSMUSG00000000392_Fap	-1.84736	3.4e-25	8.37e-24	-1.83848	3.62e-22	8.88e-21	-1.75489	9.66e-07	7.95e-08	1222	1250	1488	3960
ENSMUSG00000026028_Trak2	-0.664259	1.26e-51	7.95e-50	-0.592413	2.38e-15	3.85e-14	-0.524524	1.89e-06	1.73e-07	476	1894	1602	3972
ENSMUSG00000029465_Arpc3	-0.653982	1.78e-34	6.35e-33	-0.583486	1.27e-15	2.1e-14	-0.51089	1.61e-07	1.32e-08	840	1858	1275	3973
ENSMUSG00000041552_Ptchd1	-0.978519	2.37e-26	6.14e-25	-0.917537	9.97e-20	2.13e-18	-0.833728	4.36e-07	3.36e-08	1161	1433	1380	3974
ENSMUSG00000026725_Tnn	-2.8273	9.74e-22	2e-20	-3.07188	7.09e-26	2.12e-24	-3.05703	9.48e-07	7.83e-08	1465	1024	1486	3975
ENSMUSG00000032280_Tle3	-1.00994	6.94e-22	1.44e-20	-0.949109	1.21e-19	2.57e-18	-0.855487	2.82e-08	1.94e-09	1449	1445	1081	3975
ENSMUSG00000004961_Syt5	-0.829452	2.88e-30	8.75e-29	-0.758851	2.65e-23	6.94e-22	-0.685854	5.36e-06	5.51e-07	991	1172	1815	3978
ENSMUSG00000034981_Parm1	1.20944	1e-26	2.65e-25	1.29514	8.35e-28	2.7e-26	1.38299	7.86e-06	8.01e-07	1137	949	1895	3981
ENSMUSG00000050211_Pla2g4e	-1.10278	3.72e-27	9.96e-26	-1.04386	1.12e-21	2.68e-20	-0.951859	1.6e-06	1.45e-07	1124	1283	1574	3981
ENSMUSG00000027797_Dclk1	-0.634253	1.27e-37	5.06e-36	-0.56269	8.18e-10	8.36e-09	-0.489624	0	0	752	2999	235	3986
ENSMUSG00000050931_Sgms2	1.28975	3.46e-25	8.51e-24	1.38421	7.02e-23	1.79e-21	1.45568	1.54e-06	1.36e-07	1223	1199	1564	3986
ENSMUSG00000031748_Gnao1	-0.587092	2.31e-46	1.22e-44	-0.515204	1.27e-10	1.42e-09	-0.435495	1.57e-11	8.5e-13	571	2747	670	3988
ENSMUSG00000016386_Mpped2	-0.999929	1.04e-28	2.94e-27	-0.933417	1.82e-23	4.79e-22	-0.870789	4.31e-06	4.29e-07	1064	1162	1765	3991
ENSMUSG00000045790_Ccdc149	-0.779887	9.15e-35	3.32e-33	-0.709332	1.77e-16	3.09e-15	-0.640097	5.27e-07	4.23e-08	828	1756	1407	3991
ENSMUSG00000034330_Plcg2	1.43904	2.51e-27	6.76e-26	1.5388	7.57e-25	2.15e-23	1.62208	5.06e-06	5.07e-07	1117	1079	1798	3994
ENSMUSG00000062345_Serpinb2	3.82362	1.16e-19	2.09e-18	5.75588	1.89e-28	6.31e-27	6.27612	5.27e-07	4.2e-08	1672	916	1406	3994
ENSMUSG00000097837_Gm26794	-1.32272	2.39e-26	6.17e-25	-1.26744	1.94e-20	4.32e-19	-1.20145	7.62e-07	6.28e-08	1162	1375	1457	3994
ENSMUSG00000035283_Adrb1	-1.38531	3.69e-26	9.47e-25	-1.3389	8.45e-21	1.93e-19	-1.25059	9.18e-07	7.6e-08	1172	1343	1482	3997
ENSMUSG00000020604_Arsg	1.15562	2.87e-26	7.41e-25	1.24339	1.3e-22	3.27e-21	1.31571	2.01e-06	1.9e-07	1164	1218	1617	3999
ENSMUSG00000090150_Acad11	0.818164	2.86e-24	6.67e-23	0.896423	4.44e-20	9.72e-19	0.967263	2.25e-07	1.79e-08	1292	1399	1308	3999
ENSMUSG00000036617_Etl4	-1.14515	6.69e-21	1.3e-19	-1.08761	2.01e-22	5.01e-21	-1.0243	1.05e-07	9.1e-09	1545	1233	1232	4010
ENSMUSG00000057337_Chst3	1.06868	3.94e-26	1.01e-24	1.15126	8.13e-23	2.07e-21	1.22941	2.24e-06	2.1e-07	1174	1203	1634	4011
ENSMUSG00000028164_Manba	1.00836	1.08e-24	2.58e-23	1.08762	2.39e-20	5.3e-19	1.17365	3.99e-07	3.02e-08	1262	1382	1368	4012
ENSMUSG00000045968_5830403L16Rik	-2.36928	4.22e-21	8.33e-20	-2.46288	9.35e-24	2.51e-22	-2.39102	3.02e-07	2.44e-08	1524	1144	1344	4012
ENSMUSG00000026748_Plxdc2	0.796251	3.77e-22	7.98e-21	0.87139	5.88e-20	1.27e-18	0.952112	6.65e-08	5.6e-09	1421	1416	1178	4015
ENSMUSG00000091194_Gm19840	2.28298	1.2e-18	2.04e-17	2.53036	5.3e-25	1.52e-23	2.62344	6.49e-08	5.4e-09	1775	1070	1174	4019
ENSMUSG00000029189_Sel1l3	-0.909527	1.09e-30	3.39e-29	-0.842912	3.15e-22	7.75e-21	-0.754173	5.14e-06	5.14e-07	972	1247	1801	4020
ENSMUSG00000036564_Ndrg4	0.594945	6.45e-20	1.18e-18	0.670583	1.07e-13	1.54e-12	0.736322	0	0	1642	2143	235	4020
ENSMUSG00000039202_Abhd2	-0.67012	1.22e-43	5.81e-42	-0.600508	8.63e-13	1.16e-11	-0.516205	3.93e-08	2.85e-09	630	2278	1113	4021
ENSMUSG00000032737_Inppl1	1.12017	1.42e-28	4e-27	1.2033	1.16e-27	3.72e-26	1.27809	1.22e-05	1.26e-06	1070	957	1995	4022
ENSMUSG00000027962_Vcam1	0.948433	1.3e-24	3.08e-23	1.02504	3.84e-24	1.05e-22	1.08661	2.22e-06	2.08e-07	1270	1121	1632	4023
ENSMUSG00000069114_Zbtb10	-0.647063	4.57e-39	1.91e-37	-0.574702	7.47e-16	1.25e-14	-0.504398	8.92e-07	7.37e-08	719	1826	1478	4023
ENSMUSG00000053062_Jam2	0.7478	3.47e-27	9.3e-26	0.822289	1.08e-21	2.6e-20	0.894608	2.11e-06	1.99e-07	1122	1279	1625	4026
ENSMUSG00000025579_Gaa	1.11851	4.7e-29	1.36e-27	1.20392	3.74e-31	1.41e-29	1.27995	2.82e-05	2.76e-06	1040	814	2175	4029
ENSMUSG00000059327_Eda	-0.87724	1.32e-29	3.93e-28	-0.812555	5.81e-16	9.81e-15	-0.726897	8.81e-08	7.3e-09	1010	1816	1207	4033
ENSMUSG00000032528_Vipr1	-2.03005	2.99e-25	7.38e-24	-2.04338	3.29e-22	8.09e-21	-1.96381	1.62e-06	1.48e-07	1217	1248	1577	4042
ENSMUSG00000036800_Fam135b	-0.631727	2.11e-38	8.66e-37	-0.561201	3.67e-15	5.86e-14	-0.480116	4.82e-07	3.7e-08	734	1920	1391	4045
ENSMUSG00000038879_Nipal2	0.950849	9.37e-27	2.48e-25	1.02853	1.17e-20	2.65e-19	1.10788	1.39e-06	1.25e-07	1135	1359	1551	4045
ENSMUSG00000069441_Dsg1a	3.09929	2.51e-24	5.86e-23	3.55159	1.3e-32	5.18e-31	3.66985	1.19e-05	1.23e-06	1287	769	1989	4045
ENSMUSG00000031628_Casp3	-0.72857	1.59e-28	4.45e-27	-0.661365	3.46e-15	5.54e-14	-0.588861	2.05e-08	1.48e-09	1073	1914	1059	4046
ENSMUSG00000026393_Nek7	1.13711	1.27e-26	3.34e-25	1.2199	1.66e-26	5.11e-25	1.29141	8.33e-06	8.35e-07	1145	998	1904	4047
ENSMUSG00000032216_Nedd4	0.536228	6.82e-25	1.65e-23	0.608709	2.67e-11	3.19e-10	0.678519	0	0	1244	2570	235	4049
ENSMUSG00000001901_Kcnh6	1.29791	3.6e-26	9.25e-25	1.38996	1.05e-23	2.79e-22	1.46832	3.71e-06	3.61e-07	1171	1149	1732	4052
ENSMUSG00000000402_Egfl6	1.73724	4.31e-25	1.05e-23	1.8648	5.87e-27	1.83e-25	1.93794	5.86e-06	6.18e-07	1230	984	1840	4054
ENSMUSG00000026778_Prkcq	0.825014	3.13e-29	9.15e-28	0.903303	7.77e-25	2.21e-23	0.974313	9.74e-06	1.01e-06	1029	1080	1946	4055
ENSMUSG00000020737_Hn1	-0.762389	1.28e-26	3.36e-25	-0.694661	1.21e-13	1.73e-12	-0.611739	1.59e-10	8.41e-12	1146	2149	761	4056
ENSMUSG00000029917_C130060K24Rik	3.33692	1.99e-20	3.77e-19	4.11184	1.05e-28	3.55e-27	4.27798	1.47e-06	1.32e-07	1589	908	1559	4056
ENSMUSG00000026737_Pip4k2a	-0.711362	1.13e-34	4.09e-33	-0.641525	8.71e-15	1.36e-13	-0.567918	1.43e-07	1.16e-08	831	1968	1260	4059
ENSMUSG00000021662_Arhgef28	-0.826081	5.76e-33	1.94e-31	-0.75703	1.07e-20	2.42e-19	-0.666828	5.41e-06	5.64e-07	894	1353	1820	4067
ENSMUSG00000079173_Zan	2.10762	2.54e-24	5.94e-23	2.27782	2.73e-26	8.3e-25	2.35639	4.55e-06	4.58e-07	1288	1007	1778	4073
ENSMUSG00000021871_Pnp	0.98715	1.01e-25	2.54e-24	1.06808	6.35e-21	1.46e-19	1.1461	1.38e-06	1.23e-07	1193	1333	1548	4074
ENSMUSG00000052040_Klf13	-0.980957	5.06e-23	1.11e-21	-0.916297	4.52e-20	9.88e-19	-0.824142	2.14e-07	1.68e-08	1371	1402	1301	4074
ENSMUSG00000042529_Kcnj12	1.43503	2.29e-26	5.94e-25	1.53841	1.98e-27	6.32e-26	1.62099	1.02e-05	1.07e-06	1158	963	1957	4078
ENSMUSG00000056729_Gm10006	-2.73249	2.18e-19	3.86e-18	-2.98169	5.22e-24	1.42e-22	-2.94145	1.3e-07	1.09e-08	1696	1129	1253	4078
ENSMUSG00000021200_Asb2	2.43914	1.22e-20	2.34e-19	2.70478	5.68e-27	1.77e-25	2.77897	1.28e-06	1.11e-07	1567	982	1533	4082
ENSMUSG00000085007_Gm11549	-2.12031	2.46e-20	4.63e-19	-2.17202	8.87e-22	2.14e-20	-2.11736	8.96e-08	7.77e-09	1596	1273	1214	4083
ENSMUSG00000020218_Wif1	1.98714	2.02e-22	4.33e-21	2.14709	6.21e-25	1.77e-23	2.24166	1.92e-06	1.77e-07	1405	1074	1605	4084
ENSMUSG00000032985_5730522E02Rik	-1.18507	5.02e-23	1.1e-21	-1.12827	4.6e-19	9.48e-18	-1.05136	1.02e-07	8.56e-09	1370	1489	1225	4084
ENSMUSG00000029376_Mthfd2l	0.902651	1.27e-22	2.74e-21	0.981796	9.62e-21	2.19e-19	1.05359	3.08e-07	2.53e-08	1391	1347	1348	4086
ENSMUSG00000045136_Tubb2b	-0.635637	4.64e-39	1.94e-37	-0.56586	2.25e-09	2.2e-08	-0.487465	0	0	720	3131	235	4086
ENSMUSG00000022025_Lect1	2.20928	3.24e-20	6.04e-19	2.42757	1.16e-24	3.28e-23	2.52474	4.67e-07	3.57e-08	1612	1089	1387	4088
ENSMUSG00000041625_Ggact	1.01657	1.53e-25	3.84e-24	1.10037	6.95e-20	1.5e-18	1.17204	8.1e-07	6.67e-08	1203	1421	1465	4089
ENSMUSG00000030098_Grip2	-0.928109	2.26e-30	6.93e-29	-0.862136	5.19e-23	1.34e-21	-0.784967	8.98e-06	9.01e-07	981	1192	1920	4093
ENSMUSG00000020009_Ifngr1	0.903795	8.2e-23	1.78e-21	0.984847	2.39e-19	5e-18	1.05075	1.37e-07	1.15e-08	1384	1470	1259	4113
ENSMUSG00000042202_Slc35e2	0.532175	2.65e-52	1.72e-50	0.605537	1.07e-18	2.15e-17	0.682337	2.33e-05	2.25e-06	462	1526	2127	4115
ENSMUSG00000050587_Lrrc4c	-0.969953	1.56e-32	5.15e-31	-0.907893	1.18e-21	2.82e-20	-0.832392	9.05e-06	9.18e-07	909	1284	1924	4117
ENSMUSG00000056486_Chn1	-0.685348	5.47e-54	3.75e-52	-0.614262	1.27e-15	2.1e-14	-0.545902	5.46e-06	5.85e-07	438	1857	1828	4123
ENSMUSG00000087202_Gm15813	-1.59442	1.33e-26	3.48e-25	-1.55947	2.49e-21	5.86e-20	-1.47101	2.69e-06	2.66e-07	1147	1302	1675	4124
ENSMUSG00000029245_Epha5	-0.955232	1.35e-39	5.72e-38	-0.887057	2.27e-24	6.27e-23	-0.809643	4.59e-05	4.7e-06	710	1108	2309	4127
ENSMUSG00000037279_Ovol2	-3.79666	5.82e-22	1.21e-20	-4.93621	2.05e-29	7.16e-28	-5.07039	5.2e-06	5.32e-07	1442	877	1808	4127
ENSMUSG00000074259_Gramd2	-1.12924	1.1e-23	2.48e-22	-1.07287	1.5e-17	2.78e-16	-0.978505	5.1e-08	3.97e-09	1332	1652	1143	4127
ENSMUSG00000068151_A230006K03Rik	0.82992	3.33e-26	8.56e-25	0.908426	5.99e-21	1.38e-19	0.983143	2.14e-06	2.02e-07	1169	1332	1627	4128
ENSMUSG00000093452_Gm20687	-1.42432	3.42e-24	7.92e-23	-1.38211	1.11e-19	2.37e-18	-1.28963	4.69e-07	3.63e-08	1299	1442	1389	4130
ENSMUSG00000018411_Mapt	-0.631279	7e-40	2.99e-38	-0.56025	3.48e-09	3.34e-08	-0.488856	0	0	704	3194	235	4133
ENSMUSG00000021303_Gng4	0.79127	4.89e-31	1.54e-29	0.867041	2.85e-25	8.28e-24	0.92989	2.32e-05	2.24e-06	952	1055	2126	4133
ENSMUSG00000026494_Kif26b	0.620883	1.37e-28	3.85e-27	0.695884	1.76e-22	4.38e-21	0.777264	5.61e-06	6.04e-07	1069	1230	1835	4134
ENSMUSG00000049090_Zadh2	1.11473	3.53e-25	8.67e-24	1.19984	7.34e-23	1.87e-21	1.27551	3.2e-06	3.21e-07	1224	1201	1710	4135
ENSMUSG00000049265_Kcnk3	1.00885	6.59e-23	1.43e-21	1.09532	5.19e-24	1.41e-22	1.17488	2.15e-06	2.04e-07	1382	1128	1629	4139
ENSMUSG00000039047_Pigk	0.580518	7.16e-28	1.96e-26	0.654151	3.12e-18	6.08e-17	0.72602	8.88e-07	7.26e-08	1096	1573	1476	4145
ENSMUSG00000057455_Rit2	1.36408	2.38e-19	4.21e-18	1.46554	1.13e-24	3.18e-23	1.5516	3.86e-07	2.92e-08	1700	1088	1364	4152
ENSMUSG00000004849_Ap1s1	0.762944	1.52e-29	4.52e-28	0.839539	2.78e-25	8.12e-24	0.917069	1.96e-05	1.93e-06	1014	1051	2092	4157
ENSMUSG00000029093_Sorcs2	0.954058	3.6e-22	7.62e-21	1.03589	1.8e-22	4.49e-21	1.12486	1.12e-06	9.12e-08	1420	1231	1506	4157
ENSMUSG00000019975_Ikbip	0.919164	1.05e-23	2.37e-22	0.998253	9.1e-20	1.95e-18	1.07742	5.17e-07	4.09e-08	1328	1429	1403	4160
ENSMUSG00000027506_Tpd52	-0.680935	2.03e-34	7.25e-33	-0.611474	1.11e-15	1.83e-14	-0.539968	8.59e-07	6.88e-08	842	1849	1469	4160
ENSMUSG00000003559_As3mt	1.60788	3.09e-22	6.57e-21	1.72708	4.44e-25	1.28e-23	1.76634	2.81e-06	2.77e-07	1415	1066	1683	4164
ENSMUSG00000078816_Prkcg	-1.18944	3.9e-20	7.24e-19	-1.13258	5.69e-22	1.38e-20	-1.05292	1.89e-07	1.44e-08	1618	1263	1284	4165
ENSMUSG00000033788_Dysf	1.11461	5.09e-20	9.37e-19	1.20331	9.02e-20	1.94e-18	1.29475	3.76e-08	2.72e-09	1633	1428	1109	4170
ENSMUSG00000034673_Pbx2	0.730095	1.47e-26	3.85e-25	0.804136	7.33e-20	1.58e-18	0.892803	1.87e-06	1.69e-07	1151	1422	1598	4171
ENSMUSG00000050390_C77080	1.13921	9.56e-19	1.63e-17	1.23397	1.31e-22	3.29e-21	1.29569	7.15e-08	6.09e-09	1768	1219	1187	4174
ENSMUSG00000090122_Kcne1l	1.34619	1.76e-19	3.13e-18	1.45276	1.95e-23	5.14e-22	1.52915	2.58e-07	2.08e-08	1689	1163	1325	4177
ENSMUSG00000043719_Col6a6	2.26502	6.86e-18	1.12e-16	2.51909	1.09e-24	3.08e-23	2.6199	1.18e-07	1.01e-08	1849	1086	1244	4179
ENSMUSG00000053297_AI854703	0.715876	2.27e-24	5.32e-23	0.792743	2.79e-22	6.88e-21	0.866213	2.55e-06	2.45e-07	1286	1242	1660	4188
ENSMUSG00000097623_B230323A14Rik	3.72379	7.31e-21	1.42e-19	5.02936	3.64e-29	1.25e-27	5.29278	4.01e-06	3.97e-07	1548	890	1750	4188
ENSMUSG00000017009_Sdc4	1.17021	4.1e-20	7.6e-19	1.26272	2.27e-23	5.96e-22	1.32545	5.28e-07	4.27e-08	1623	1166	1408	4197
ENSMUSG00000046287_Pnma3	0.7626	1.6e-23	3.6e-22	0.84041	2.9e-22	7.16e-21	0.907723	2.07e-06	1.94e-07	1339	1243	1621	4203
ENSMUSG00000030256_Bhlhe41	0.914464	4.47e-23	9.83e-22	0.994079	1.78e-19	3.75e-18	1.0766	4.56e-07	3.51e-08	1366	1459	1385	4210
ENSMUSG00000040420_Cdh18	1.1804	1.76e-21	3.54e-20	1.27325	4.47e-30	1.61e-28	1.3436	6.7e-06	6.95e-07	1492	853	1865	4210
ENSMUSG00000022013_Dnajc15	1.06764	7.03e-21	1.37e-19	1.15449	3.34e-23	8.69e-22	1.22471	9.61e-07	7.89e-08	1546	1180	1487	4213
ENSMUSG00000094597_Gm4810	-3.51936	1.85e-17	2.94e-16	-4.84648	1.27e-24	3.55e-23	-5.08746	1.03e-07	8.63e-09	1893	1094	1226	4213
ENSMUSG00000035934_Pknox2	-0.770681	2.31e-33	7.9e-32	-0.701991	4.19e-18	8.08e-17	-0.616755	3.92e-06	3.85e-07	881	1590	1744	4215
ENSMUSG00000086650_A430048G15Rik	-3.51761	1.26e-16	1.91e-15	-5.12378	3.99e-24	1.09e-22	-5.50779	3.89e-08	2.78e-09	1984	1122	1111	4217
ENSMUSG00000048022_Tmem229a	0.850473	1.03e-25	2.61e-24	0.929326	2.36e-28	7.84e-27	0.994075	2.08e-05	2.03e-06	1194	921	2103	4218
ENSMUSG00000090877_Hspa1b	2.15868	2.91e-18	4.84e-17	2.3786	8.53e-25	2.42e-23	2.47187	2.51e-07	2.06e-08	1811	1083	1324	4218
ENSMUSG00000031700_Gpt2	0.541141	5.66e-34	1.97e-32	0.614684	1.32e-19	2.8e-18	0.6895	8.52e-06	8.47e-07	864	1449	1907	4220
ENSMUSG00000035105_Egln3	-1.57308	4.16e-24	9.6e-23	-1.54025	1.3e-19	2.76e-18	-1.46909	8.29e-07	6.83e-08	1304	1448	1468	4220
ENSMUSG00000034023_Fancd2	-1.01205	5.97e-28	1.64e-26	-0.948807	2.21e-16	3.84e-15	-0.872688	3.95e-07	2.99e-08	1093	1762	1367	4222
ENSMUSG00000043415_Otud1	-1.32588	3.7e-25	9.08e-24	-1.27513	1e-20	2.27e-19	-1.1817	2.44e-06	2.34e-07	1226	1349	1652	4227
ENSMUSG00000021306_Gpr137b	0.71713	4.78e-29	1.38e-27	0.791555	6.06e-20	1.31e-18	0.872934	4.42e-06	4.42e-07	1043	1417	1771	4231
ENSMUSG00000041324_Inhba	-1.50141	1.01e-26	2.67e-25	-1.46016	8.4e-21	1.92e-19	-1.37062	4.08e-06	4.08e-07	1138	1342	1755	4235
ENSMUSG00000029231_Pdgfra	0.682418	1.34e-34	4.81e-33	0.755753	5.46e-19	1.12e-17	0.827863	8.39e-06	8.39e-07	836	1498	1905	4239
ENSMUSG00000018500_Adora2b	1.49891	2.4e-22	5.13e-21	1.61213	1.59e-22	3.98e-21	1.67807	1.95e-06	1.81e-07	1408	1224	1609	4241
ENSMUSG00000067594_Krt77	-1.94873	1.22e-26	3.2e-25	-1.94488	3.14e-24	8.62e-23	-1.85614	1.15e-05	1.19e-06	1144	1116	1982	4242
ENSMUSG00000049538_Adamts16	1.05217	7.42e-21	1.44e-19	1.13904	1.03e-22	2.62e-21	1.22351	9.07e-07	7.49e-08	1553	1210	1480	4243
ENSMUSG00000020176_Grb10	0.854348	2.83e-20	5.3e-19	0.930584	3.69e-20	8.13e-19	1.00741	1.3e-07	1.08e-08	1605	1392	1252	4249
ENSMUSG00000033578_Tmem35	-0.82626	6.42e-23	1.4e-21	-0.762986	7.57e-17	1.35e-15	-0.683486	5.36e-08	4.22e-09	1381	1720	1149	4250
ENSMUSG00000098979_RMST_10	2.01781	9.43e-21	1.82e-19	2.19109	1.13e-23	3.01e-22	2.26459	1.32e-06	1.17e-07	1557	1152	1541	4250
ENSMUSG00000031292_Cdkl5	-0.829324	1.47e-26	3.83e-25	-0.760719	3.33e-18	6.48e-17	-0.686189	1.26e-06	1.06e-07	1150	1577	1527	4254
ENSMUSG00000025912_Mybl1	1.27621	3.01e-23	6.68e-22	1.37141	6.45e-24	1.73e-22	1.44746	4.21e-06	4.18e-07	1356	1140	1760	4256
ENSMUSG00000019874_Fabp7	0.761746	1.34e-15	1.9e-14	0.839419	3.49e-15	5.58e-14	0.905927	0	0	2131	1917	235	4283
ENSMUSG00000085873_Gm12750	2.46788	9.65e-20	1.75e-18	2.75785	1.11e-24	3.12e-23	2.84276	1.31e-06	1.15e-07	1657	1087	1539	4283
ENSMUSG00000024940_Ltbp3	1.15491	7.33e-21	1.42e-19	1.24636	3.43e-21	8e-20	1.3377	5.81e-07	4.7e-08	1550	1315	1420	4285
ENSMUSG00000019873_Reep3	0.646101	6.23e-29	1.78e-27	0.720236	1.81e-20	4.04e-19	0.791786	6.58e-06	6.82e-07	1053	1374	1861	4288
ENSMUSG00000036251_Trpm8	2.20361	1.14e-22	2.47e-21	2.40279	1.85e-25	5.45e-24	2.49732	6.46e-06	6.7e-07	1388	1043	1857	4288
ENSMUSG00000032802_Srxn1	0.79416	8.78e-22	1.81e-20	0.872545	5.74e-24	1.55e-22	0.945172	3e-06	2.95e-07	1461	1137	1694	4292
ENSMUSG00000037610_Kcnmb2	-1.15747	1.78e-21	3.59e-20	-1.10515	1.89e-17	3.48e-16	-1.02272	4.87e-08	3.72e-09	1493	1662	1137	4292
ENSMUSG00000028152_Tspan5	-0.753276	8.27e-29	2.34e-27	-0.686073	9.59e-16	1.6e-14	-0.610449	4.96e-07	3.86e-08	1061	1840	1396	4297
ENSMUSG00000039662_Icmt	0.581328	1.29e-30	3.99e-29	0.65464	2.69e-20	5.95e-19	0.730641	9.55e-06	9.79e-07	974	1385	1938	4297
ENSMUSG00000097622_A330033J07Rik	2.0668	2.49e-18	4.15e-17	2.2683	1.81e-23	4.78e-22	2.35484	2.79e-07	2.3e-08	1803	1161	1337	4301
ENSMUSG00000031565_Fgfr1	1.11379	1.73e-20	3.28e-19	1.20476	1.71e-24	4.77e-23	1.26446	2.02e-06	1.91e-07	1584	1102	1618	4304
ENSMUSG00000022607_Ptk2	-0.584367	3.23e-66	3.1e-64	-0.513283	5.07e-12	6.43e-11	-0.435367	1.63e-06	1.5e-07	313	2419	1579	4311
ENSMUSG00000030731_Syt3	0.884033	2.16e-23	4.81e-22	0.964482	2.91e-28	9.63e-27	1.03112	1.51e-05	1.5e-06	1349	928	2034	4311
ENSMUSG00000040857_Erf	-1.06175	5.78e-23	1.26e-21	-1.00009	9.24e-19	1.86e-17	-0.915705	5.72e-07	4.63e-08	1375	1521	1418	4314
ENSMUSG00000034774_Dsg1c	3.15832	3.82e-19	6.68e-18	3.84806	3.99e-27	1.25e-25	4.0163	2.03e-06	1.92e-07	1719	978	1619	4316
ENSMUSG00000015149_Sirt2	0.704558	1.73e-24	4.06e-23	0.780702	1.17e-24	3.29e-23	0.84854	9.91e-06	1.03e-06	1278	1090	1949	4317
ENSMUSG00000087184_Gm11650	-1.26352	5.69e-26	1.45e-24	-1.21041	1.87e-18	3.69e-17	-1.13027	1.71e-06	1.56e-07	1179	1554	1585	4318
ENSMUSG00000022309_Angpt1	-1.02916	7.89e-26	2e-24	-0.967432	5.53e-20	1.2e-18	-0.898177	3.51e-06	3.44e-07	1186	1411	1723	4320
ENSMUSG00000049670_Morn4	-0.597715	2.28e-32	7.5e-31	-0.525833	2.87e-14	4.28e-13	-0.451005	3.11e-07	2.57e-08	915	2058	1350	4323
ENSMUSG00000003500_Impdh1	-0.654918	1.09e-30	3.37e-29	-0.584897	1.13e-15	1.87e-14	-0.507977	1.11e-06	8.92e-08	971	1851	1503	4325
ENSMUSG00000021112_Mpp5	0.680485	1.55e-21	3.14e-20	0.755792	8.2e-19	1.66e-17	0.824468	2.72e-07	2.19e-08	1485	1517	1331	4333
ENSMUSG00000048939_Atp13a5	0.917495	2.87e-23	6.37e-22	0.997353	3.05e-21	7.13e-20	1.06866	2.61e-06	2.57e-07	1355	1310	1669	4334
ENSMUSG00000024486_Hbegf	0.77595	7.23e-27	1.92e-25	0.851746	3.1e-22	7.62e-21	0.933034	1.07e-05	1.09e-06	1130	1246	1963	4339
ENSMUSG00000031785_Gpr56	0.982238	1.05e-21	2.15e-20	1.06847	7.58e-29	2.58e-27	1.13962	1.11e-05	1.14e-06	1468	902	1973	4343
ENSMUSG00000023186_Vwa5a	1.21574	7.98e-18	1.29e-16	1.31152	8.19e-19	1.66e-17	1.3771	7.39e-09	4.79e-10	1856	1516	975	4347
ENSMUSG00000052560_Cpne8	-0.894192	9.08e-23	1.97e-21	-0.830186	1.52e-18	3.04e-17	-0.746743	5.91e-07	4.85e-08	1385	1538	1424	4347
ENSMUSG00000068762_Gstm6	1.58665	1.06e-21	2.17e-20	1.70186	7.05e-22	1.71e-20	1.77493	1.99e-06	1.88e-07	1469	1265	1615	4349
ENSMUSG00000026824_Kcnj3	-0.969245	1.15e-26	3.03e-25	-0.905677	2.61e-22	6.46e-21	-0.832121	1.1e-05	1.14e-06	1140	1239	1972	4351
ENSMUSG00000054885_4930578G10Rik	-1.43621	2.74e-22	5.82e-21	-1.39604	5.71e-18	1.09e-16	-1.32342	2.67e-07	2.17e-08	1414	1607	1330	4351
ENSMUSG00000045932_Ifit2	0.776399	8.5e-24	1.93e-22	0.854021	2.8e-21	6.58e-20	0.914883	3.75e-06	3.67e-07	1322	1305	1735	4362
ENSMUSG00000022853_Ehhadh	1.69676	1.35e-22	2.91e-21	1.81989	7.41e-22	1.79e-20	1.89812	3.15e-06	3.11e-07	1393	1267	1704	4364
ENSMUSG00000044505_Lingo4	1.60293	9.55e-21	1.84e-19	1.72427	5.82e-23	1.5e-21	1.81079	1.96e-06	1.84e-07	1558	1194	1612	4364
ENSMUSG00000031925_Maml2	0.82509	2.7e-24	6.28e-23	0.905329	1.11e-20	2.51e-19	0.969984	3.47e-06	3.4e-07	1291	1356	1721	4368
ENSMUSG00000098805_DLG2-AS1_2	-2.23704	1.08e-23	2.43e-22	-2.29437	8.19e-23	2.08e-21	-2.22959	5.92e-06	6.21e-07	1331	1204	1841	4376
ENSMUSG00000020366_Mapk9	0.630936	5.85e-22	1.22e-20	0.704363	7.4e-16	1.24e-14	0.774344	3.94e-08	2.88e-09	1443	1824	1114	4381
ENSMUSG00000033209_Ttc28	-1.24584	1.11e-18	1.88e-17	-1.19986	4.97e-19	1.02e-17	-1.10802	4e-08	2.95e-09	1772	1494	1116	4382
ENSMUSG00000099001_DLG2-AS1_1	-2.3368	4.35e-23	9.58e-22	-2.41643	6.29e-24	1.69e-22	-2.34125	7.48e-06	7.49e-07	1365	1139	1881	4385
ENSMUSG00000058997_Vwa8	0.626933	7.27e-27	1.93e-25	0.702405	4.48e-22	1.09e-20	0.776838	1.24e-05	1.27e-06	1131	1258	1997	4386
ENSMUSG00000059645_Gm7361	2.21814	1.04e-16	1.59e-15	2.47778	5.39e-24	1.46e-22	2.58496	1.94e-07	1.48e-08	1972	1132	1287	4391
ENSMUSG00000033569_Bai3	-0.645501	1.86e-24	4.37e-23	-0.575994	3.51e-11	4.15e-10	-0.498475	9.95e-14	3.74e-15	1280	2595	517	4392
ENSMUSG00000047361_Gm973	1.29138	1.08e-23	2.43e-22	1.38464	1.3e-21	3.09e-20	1.47	4.61e-06	4.63e-07	1330	1285	1780	4395
ENSMUSG00000048388_Fam171b	-0.685783	1.62e-21	3.28e-20	-0.618406	7.17e-11	8.23e-10	-0.542801	0	0	1489	2671	235	4395
ENSMUSG00000056536_Pign	0.63182	3.13e-26	8.07e-25	0.706407	6.23e-20	1.35e-18	0.782367	5.25e-06	5.38e-07	1167	1419	1810	4396
ENSMUSG00000085041_BB031773	2.14727	8e-17	1.23e-15	2.38437	6.56e-24	1.76e-22	2.48403	2.12e-07	1.64e-08	1960	1141	1298	4399
ENSMUSG00000028677_Rnf220	1.08631	4.47e-20	8.26e-19	1.1767	1.23e-22	3.11e-21	1.26785	1.47e-06	1.31e-07	1627	1215	1558	4400
ENSMUSG00000097045_Gm26641	3.09481	1.41e-15	1.99e-14	4.00737	1.59e-24	4.43e-23	4.23522	6.2e-08	5.05e-09	2134	1099	1167	4400
ENSMUSG00000021256_Vash1	-0.941369	9.18e-23	1.99e-21	-0.876206	2.37e-19	4.95e-18	-0.793356	1.51e-06	1.34e-07	1386	1468	1562	4416
ENSMUSG00000028383_Hsdl2	0.981235	4.57e-23	1e-21	1.06118	9.77e-24	2.62e-22	1.12164	8.27e-06	8.28e-07	1368	1146	1902	4416
ENSMUSG00000060703_Cd302	1.28557	9.55e-25	2.29e-23	1.37829	1.1e-21	2.64e-20	1.45116	7.49e-06	7.53e-07	1255	1281	1882	4418
ENSMUSG00000029206_Nsun7	1.04596	5.86e-25	1.42e-23	1.12876	1.98e-21	4.69e-20	1.20739	7.52e-06	7.56e-07	1239	1297	1883	4419
ENSMUSG00000027419_Pcsk2	-0.825782	1.95e-27	5.28e-26	-0.759982	1.13e-15	1.87e-14	-0.672152	8.17e-07	6.73e-08	1110	1852	1466	4428
ENSMUSG00000032841_Prr5l	1.09298	1.07e-24	2.56e-23	1.17658	3.91e-20	8.6e-19	1.25619	4.49e-06	4.51e-07	1261	1394	1775	4430
ENSMUSG00000039804_Ncoa5	-0.542748	7.57e-50	4.54e-48	-0.471334	1.87e-12	2.46e-11	-0.393972	1.84e-06	1.67e-07	501	2333	1596	4430
ENSMUSG00000027070_Lrp2	1.3701	4.53e-24	1.04e-22	1.4686	7.65e-22	1.85e-20	1.54349	6.48e-06	6.73e-07	1305	1270	1858	4433
ENSMUSG00000004892_Bcan	0.995111	1.39e-29	4.14e-28	1.07484	1.24e-26	3.82e-25	1.14501	7.11e-05	7.23e-06	1012	995	2428	4435
ENSMUSG00000026414_Tnnt2	2.79646	1.32e-19	2.36e-18	3.21004	1.29e-28	4.33e-27	3.32193	6.17e-06	6.42e-07	1677	911	1848	4436
ENSMUSG00000026407_Cacna1s	1.88799	1.02e-20	1.96e-19	2.04441	8.53e-23	2.17e-21	2.13606	2.67e-06	2.63e-07	1559	1207	1673	4439
ENSMUSG00000035045_Zc3h12b	-0.694267	2.2e-31	7.02e-30	-0.624307	5.19e-14	7.61e-13	-0.544843	5.47e-07	4.41e-08	941	2090	1412	4443
ENSMUSG00000086458_Gm2639	-1.25049	4.78e-20	8.81e-19	-1.20332	8.7e-19	1.76e-17	-1.11384	2.12e-07	1.65e-08	1631	1518	1299	4448
ENSMUSG00000025545_Clybl	1.11788	1.18e-24	2.81e-23	1.20821	5.22e-21	1.21e-19	1.27211	6.45e-06	6.66e-07	1267	1326	1856	4449
ENSMUSG00000063358_Mapk1	-0.627035	4e-28	1.11e-26	-0.558196	1.03e-10	1.17e-09	-0.476012	8.6e-12	4.49e-13	1083	2721	646.5	4450.5
ENSMUSG00000038650_Rnh1	0.701301	4.45e-25	1.09e-23	0.776497	5.34e-19	1.09e-17	0.851801	3.54e-06	3.46e-07	1231	1497	1724	4452
ENSMUSG00000034413_Neurl1b	-1.0653	3.25e-21	6.46e-20	-1.00527	1.13e-18	2.28e-17	-0.909478	5.52e-07	4.44e-08	1515	1527	1413	4455
ENSMUSG00000025790_Slco3a1	-0.750228	2.32e-25	5.74e-24	-0.681209	1.81e-18	3.59e-17	-0.616354	2.96e-06	2.9e-07	1216	1551	1691	4458
ENSMUSG00000019978_Epb4.1l2	0.511119	2.67e-34	9.48e-33	0.583679	1.46e-14	2.24e-13	0.656414	1.96e-06	1.83e-07	846	2003	1611	4460
ENSMUSG00000066800_Rnasel	-0.765933	3.18e-28	8.86e-27	-0.698875	5.07e-15	8.01e-14	-0.622014	6.75e-07	5.45e-08	1081	1940	1439	4460
ENSMUSG00000040548_Tex2	0.537263	1.16e-26	3.05e-25	0.61168	2.01e-16	3.5e-15	0.682497	1.55e-06	1.39e-07	1141	1760	1567	4468
ENSMUSG00000062190_Lancl2	-0.62148	6.59e-46	3.42e-44	-0.551632	6.12e-13	8.32e-12	-0.469532	2.25e-06	2.13e-07	580	2253	1636	4469
ENSMUSG00000045777_Ifitm10	1.43171	1.71e-22	3.68e-21	1.53657	8.19e-23	2.08e-21	1.61702	6.99e-06	7.15e-07	1400	1205	1871	4476
ENSMUSG00000038213_Tapbpl	1.58465	1.14e-25	2.87e-24	1.69732	3.06e-26	9.31e-25	1.7692	3.92e-05	4.03e-06	1199	1009	2269	4477
ENSMUSG00000031591_Asah1	0.751605	8.85e-25	2.13e-23	0.827049	2.37e-23	6.23e-22	0.898202	1.71e-05	1.7e-06	1252	1168	2063	4483
ENSMUSG00000002668_Dennd1c	2.13617	8.76e-19	1.5e-17	2.34468	2.38e-22	5.91e-21	2.41052	1.09e-06	8.58e-08	1754	1238	1498	4490
ENSMUSG00000024565_Sall3	0.930065	9.55e-20	1.73e-18	1.01479	1.1e-19	2.34e-18	1.0897	4.95e-07	3.83e-08	1656	1441	1395	4492
ENSMUSG00000030225_Dera	1.40393	1.02e-20	1.97e-19	1.50782	5.16e-20	1.13e-18	1.58243	1.28e-06	1.09e-07	1560	1406	1531	4497
ENSMUSG00000023964_Calcr	3.82733	1.04e-22	2.26e-21	5.03163	2.73e-28	9.06e-27	5.22239	2.98e-05	2.96e-06	1387	926	2191	4504
ENSMUSG00000066510_Ankdd1a	1.63166	1.21e-19	2.18e-18	1.75719	5.1e-22	1.24e-20	1.85114	1.68e-06	1.53e-07	1674	1259	1582	4515
ENSMUSG00000067081_Asb18	2.8562	7.2e-18	1.17e-16	3.37162	5.32e-26	1.6e-24	3.51096	2.42e-06	2.31e-07	1852	1019	1650	4521
ENSMUSG00000022253_Nadk2	0.70466	1.11e-19	2.01e-18	0.780245	3.43e-18	6.65e-17	0.8589	1.6e-07	1.31e-08	1668	1580	1274	4522
ENSMUSG00000070802_Pnmal2	0.663079	1.45e-19	2.6e-18	0.739322	1.05e-16	1.86e-15	0.818609	3.66e-08	2.65e-09	1682	1733	1107	4522
ENSMUSG00000009614_Sardh	1.02332	5.92e-17	9.13e-16	1.11302	1.55e-18	3.09e-17	1.17033	1.49e-08	1.04e-09	1951	1540	1032	4523
ENSMUSG00000050600_Zfp831	-2.28484	5.48e-18	8.98e-17	-2.39874	4.68e-20	1.02e-18	-2.34941	1.93e-07	1.46e-08	1836	1403	1286	4525
ENSMUSG00000020657_Dnajc27	0.564841	3.69e-27	9.88e-26	0.638799	2.59e-19	5.4e-18	0.71347	9.47e-06	9.7e-07	1123	1473	1936	4532
ENSMUSG00000035594_Chrna5	-1.79118	6.19e-22	1.29e-20	-1.78529	2.36e-20	5.25e-19	-1.71546	3.16e-06	3.13e-07	1447	1380	1705	4532
ENSMUSG00000055547_Apobec4	-2.2179	2.92e-17	4.58e-16	-2.31687	5.8e-21	1.34e-19	-2.25987	2.03e-07	1.55e-08	1917	1330	1292	4539
ENSMUSG00000054455_Vapb	0.540391	3.28e-27	8.8e-26	0.614246	7.47e-18	1.42e-16	0.686521	5.19e-06	5.3e-07	1120	1618	1807	4545
ENSMUSG00000049134_Nrap	1.78326	5.34e-21	1.05e-19	1.92499	4.36e-23	1.13e-21	2	5.41e-06	5.75e-07	1535	1187	1824	4546
ENSMUSG00000050558_Prokr2	-1.01404	5.48e-22	1.15e-20	-0.952757	6.41e-17	1.15e-15	-0.880853	4.91e-07	3.76e-08	1439	1714	1393	4546
ENSMUSG00000038370_Pcp4l1	1.77457	6.38e-24	1.46e-22	1.90483	2.49e-25	7.29e-24	1.96988	2.94e-05	2.91e-06	1312	1049	2187	4548
ENSMUSG00000022762_Ncam2	0.933859	1.97e-27	5.33e-26	1.01484	3.55e-28	1.17e-26	1.07879	9.36e-05	9.64e-06	1111	931	2508	4550
ENSMUSG00000040759_Cmtm5	1.52284	3.64e-23	8.04e-22	1.63552	5.2e-25	1.49e-23	1.70605	2.28e-05	2.21e-06	1362	1069	2123	4554
ENSMUSG00000078722_Gm12394	-1.1619	1.95e-19	3.47e-18	-1.11298	7.86e-16	1.32e-14	-1.02479	1.56e-08	1.05e-09	1691	1830	1033	4554
ENSMUSG00000034112_Atp2c2	2.72219	6.18e-18	1.01e-16	3.16427	3.7e-25	1.07e-23	3.30012	2.47e-06	2.38e-07	1842	1062	1655	4559
ENSMUSG00000035435_Abca17	1.52131	7.13e-24	1.63e-22	1.63342	3.91e-23	1.01e-21	1.6893	1.69e-05	1.67e-06	1318	1183	2059	4560
ENSMUSG00000024299_Adamts10	0.82942	4.61e-24	1.06e-22	0.909172	1.36e-24	3.81e-23	0.988365	2.7e-05	2.63e-06	1307	1097	2163	4567
ENSMUSG00000030102_Itpr1	-1.02905	3.08e-23	6.83e-22	-0.966371	1.26e-18	2.52e-17	-0.876035	2.72e-06	2.7e-07	1357	1535	1678	4570
ENSMUSG00000021966_Prss52	-2.23162	1.05e-17	1.69e-16	-2.33155	9.78e-21	2.22e-19	-2.27684	3.13e-07	2.59e-08	1872	1348	1351	4571
ENSMUSG00000009073_Nf2	-0.616981	4.83e-55	3.4e-53	-0.546453	2.72e-12	3.52e-11	-0.462526	4.66e-06	4.68e-07	427	2368	1782	4577
ENSMUSG00000061911_Myt1l	-0.622116	3.45e-22	7.32e-21	-0.551508	4.91e-10	5.15e-09	-0.485816	0	0	1419	2924	235	4578
ENSMUSG00000026932_Nacc2	0.741494	5.86e-21	1.14e-19	0.818654	4.18e-22	1.02e-20	0.898984	4.85e-06	4.84e-07	1539	1256	1789	4584
ENSMUSG00000031523_Dlc1	-0.698086	4.96e-29	1.43e-27	-0.626832	3.59e-18	6.96e-17	-0.543389	1.04e-05	1.07e-06	1045	1582	1959	4586
ENSMUSG00000044080_S100a1	1.03077	3.71e-18	6.13e-17	1.11882	1.41e-19	2.97e-18	1.18802	2.36e-07	1.94e-08	1819	1451	1317	4587
ENSMUSG00000017858_Ift52	0.682236	3.35e-25	8.25e-24	0.758606	4.47e-18	8.61e-17	0.832705	4.46e-06	4.49e-07	1221	1593	1774	4588
ENSMUSG00000021118_Plek2	1.97863	9.1e-20	1.66e-18	2.15381	2.83e-23	7.4e-22	2.22934	4.22e-06	4.2e-07	1653	1175	1761	4589
ENSMUSG00000040928_S100pbp	0.546806	2.31e-29	6.79e-28	0.619712	3.3e-18	6.42e-17	0.696242	1.2e-05	1.23e-06	1023	1576	1990	4589
ENSMUSG00000071379_Hpcal1	1.19873	5.07e-22	1.06e-20	1.29261	9.82e-28	3.16e-26	1.36879	3.09e-05	3.11e-06	1435	952	2203	4590
ENSMUSG00000027315_Spint1	3.04616	6.21e-18	1.01e-16	3.70294	1.79e-26	5.49e-25	3.8625	4.04e-06	3.99e-07	1844	999	1751	4594
ENSMUSG00000029657_Hsph1	-0.837091	1.49e-30	4.58e-29	-0.771328	3.03e-17	5.54e-16	-0.691333	9.64e-06	9.87e-07	978	1679	1940	4597
ENSMUSG00000036534_Slc38a7	-0.793077	2.67e-24	6.21e-23	-0.726537	4.97e-15	7.87e-14	-0.63115	4.08e-07	3.08e-08	1290	1939	1370	4599
ENSMUSG00000052062_Pard3b	0.959913	7.41e-21	1.44e-19	1.04116	2.51e-17	4.61e-16	1.11383	4.18e-07	3.22e-08	1552	1672	1375	4599
ENSMUSG00000060771_Tsga10	-0.950536	5.5e-25	1.34e-23	-0.885654	4.73e-19	9.71e-18	-0.805497	6.98e-06	7.11e-07	1237	1492	1870	4599
ENSMUSG00000031024_St5	0.851588	5.03e-25	1.22e-23	0.929015	9.76e-20	2.09e-18	1.00732	9.51e-06	9.74e-07	1234	1431	1937	4602
ENSMUSG00000032120_C2cd2l	-0.842416	5.99e-22	1.24e-20	-0.774372	4.71e-19	9.7e-18	-0.691385	2.6e-06	2.56e-07	1446	1490	1668	4604
ENSMUSG00000036036_Zfp57	-0.606404	9.66e-34	3.34e-32	-0.535898	3.38e-12	4.33e-11	-0.45667	3.06e-07	2.46e-08	870	2391	1345	4606
ENSMUSG00000023266_Frs3	1.07992	3.4e-24	7.87e-23	1.16745	2.07e-28	6.9e-27	1.23713	5.99e-05	6.36e-06	1298	918	2392	4608
ENSMUSG00000039057_Myo16	-0.814354	6.09e-30	1.83e-28	-0.747508	1.04e-16	1.83e-15	-0.667233	7.17e-06	7.32e-07	1000	1732	1876	4608
ENSMUSG00000018919_Tm4sf5	2.15269	5.26e-16	7.58e-15	2.3944	1.57e-22	3.94e-21	2.48997	2.18e-07	1.7e-08	2084	1223	1302	4609
ENSMUSG00000040118_Cacna2d1	-0.823527	1.27e-16	1.93e-15	-0.762184	3.44e-12	4.4e-11	-0.683362	0	0	1987	2393	235	4615
ENSMUSG00000020061_Mybpc1	-2.40152	3.34e-18	5.53e-17	-2.5516	4.33e-21	1e-19	-2.52356	9.04e-07	7.43e-08	1817	1320	1479	4616
ENSMUSG00000042604_Kcna4	0.855334	1.16e-23	2.62e-22	0.936273	1.19e-26	3.68e-25	1.00567	4.21e-05	4.35e-06	1333	994	2289	4616
ENSMUSG00000078670_Fam174b	-0.88251	5e-22	1.05e-20	-0.818927	5.15e-16	8.73e-15	-0.72674	4.37e-07	3.39e-08	1433	1810	1381	4624
ENSMUSG00000042761_Mrap2	1.56914	1.43e-22	3.08e-21	1.68354	1.68e-22	4.21e-21	1.75002	1.28e-05	1.32e-06	1395	1225	2006	4626
ENSMUSG00000022108_Itm2b	0.737261	1.78e-16	2.66e-15	0.817877	1.61e-16	2.83e-15	0.882622	1.22e-09	8.45e-11	2006	1751	872	4629
ENSMUSG00000042364_Snx18	0.564887	2.56e-23	5.69e-22	0.640986	9.28e-18	1.75e-16	0.712094	2.4e-06	2.26e-07	1352	1631	1646	4629
ENSMUSG00000042506_Usp22	-0.519276	2.09e-47	1.16e-45	-0.447794	1.56e-07	1.24e-06	-0.366146	0	0	541	3854	235	4630
ENSMUSG00000040543_Pitpnm3	0.968711	2.72e-18	4.53e-17	1.05732	4.01e-23	1.04e-21	1.14425	2.39e-06	2.23e-07	1805	1185	1644	4634
ENSMUSG00000081718_Gm8261	2.12723	2.24e-16	3.33e-15	2.36325	9.32e-22	2.24e-20	2.45943	2.77e-07	2.26e-08	2025	1274	1335	4634
ENSMUSG00000086291_Gm15513	-1.35185	8.11e-21	1.57e-19	-1.30597	1.18e-17	2.2e-16	-1.22835	6.71e-07	5.41e-08	1554	1643	1438	4635
ENSMUSG00000093000_Gm24155	-1.6132	4.9e-24	1.13e-22	-1.58496	6.01e-19	1.23e-17	-1.49584	5.54e-06	5.93e-07	1309	1502	1831	4642
ENSMUSG00000045733_Sprn	-0.684855	2.04e-30	6.26e-29	-0.613914	2.04e-15	3.33e-14	-0.544355	4.92e-06	4.94e-07	980	1880	1793	4653
ENSMUSG00000005667_Mthfd2	0.720667	3.1e-24	7.18e-23	0.796963	1.5e-18	3e-17	0.874932	5.41e-06	5.67e-07	1296	1537	1821	4654
ENSMUSG00000035936_Aldh5a1	0.72984	2.23e-18	3.73e-17	0.804873	2.99e-19	6.19e-18	0.876926	4.27e-07	3.3e-08	1796	1480	1378	4654
ENSMUSG00000003644_Rps6ka1	0.921721	2.55e-22	5.44e-21	1.00125	6.69e-21	1.54e-19	1.0881	8.59e-06	8.55e-07	1412	1334	1909	4655
ENSMUSG00000087228_Gm12827	3.72486	2.16e-17	3.41e-16	6.2366	5.26e-24	1.43e-22	7.11894	2.17e-06	2.06e-07	1901	1130	1631	4662
ENSMUSG00000035984_Nme5	-1.26087	5.96e-23	1.3e-21	-1.20788	6.5e-18	1.24e-16	-1.13378	2.7e-06	2.67e-07	1376	1614	1676	4666
ENSMUSG00000030077_Chl1	-0.730463	2.06e-19	3.66e-18	-0.664455	1.24e-10	1.39e-09	-0.598287	0	0	1693	2743	235	4671
ENSMUSG00000070871_Ccnyl1	-0.757442	4.86e-30	1.47e-28	-0.689868	1.14e-14	1.76e-13	-0.610143	2.92e-06	2.84e-07	995	1989	1687	4671
ENSMUSG00000026223_Itm2c	0.729073	8.87e-22	1.82e-20	0.805377	7.82e-19	1.59e-17	0.880243	3.07e-06	3.03e-07	1462	1513	1699	4674
ENSMUSG00000011171_Vipr2	1.7395	1.54e-23	3.46e-22	1.87243	3.46e-25	1e-23	1.92892	4.09e-05	4.24e-06	1338	1059	2282	4679
ENSMUSG00000024424_Ttc39c	0.656709	7.3e-25	1.76e-23	0.73108	4.89e-18	9.39e-17	0.811077	6.38e-06	6.54e-07	1247	1598	1852	4697
ENSMUSG00000046546_Fam43a	1.22346	2.56e-19	4.52e-18	1.31952	1.04e-19	2.21e-18	1.40714	1.49e-06	1.33e-07	1703	1436	1561	4700
ENSMUSG00000016526_Dyrk3	-0.886396	1.17e-24	2.79e-23	-0.823569	2.71e-14	4.04e-13	-0.739158	4.58e-07	3.54e-08	1265	2055	1386	4706
ENSMUSG00000030259_Rassf8	0.836546	3.6e-23	7.96e-22	0.91394	6.22e-19	1.27e-17	0.991547	5.97e-06	6.3e-07	1360	1504	1844	4708
ENSMUSG00000028019_Pdgfc	-1.28321	2.09e-22	4.47e-21	-1.23616	1.8e-17	3.32e-16	-1.1375	2.41e-06	2.27e-07	1406	1661	1647	4714
ENSMUSG00000020387_Phf15	0.980814	8.6e-18	1.39e-16	1.06793	2.68e-19	5.58e-18	1.13239	4.44e-07	3.42e-08	1860	1475	1382	4717
ENSMUSG00000032602_Slc25a20	0.788071	5.87e-22	1.22e-20	0.866187	2.02e-18	3.98e-17	0.935223	3.36e-06	3.33e-07	1444	1557	1717	4718
ENSMUSG00000092509_Gm20394	2.8968	1.28e-16	1.93e-15	3.49709	4.08e-24	1.11e-22	3.64386	1.95e-06	1.8e-07	1988	1123	1608	4719
ENSMUSG00000081016_Olfr1397-ps1	2.49921	3.36e-17	5.23e-16	2.84878	6.02e-23	1.54e-21	2.97085	1.87e-06	1.7e-07	1928	1196	1599	4723
ENSMUSG00000097228_Gm26597	2.99565	1.11e-15	1.57e-14	3.76675	1.02e-23	2.73e-22	3.9542	7.4e-07	6.04e-08	2123	1148	1452	4723
ENSMUSG00000027977_Ndst3	0.93022	3.6e-20	6.71e-19	1.01541	1.18e-22	2.99e-21	1.08455	8.22e-06	8.2e-07	1616	1214	1900	4730
ENSMUSG00000052516_Robo2	-0.658049	4.96e-21	9.74e-20	-0.591035	6.24e-10	6.46e-09	-0.518982	0	0	1530	2966	235	4731
ENSMUSG00000019437_Tlcd1	0.704417	3.17e-26	8.16e-25	0.779139	1.03e-17	1.93e-16	0.857981	9.26e-06	9.44e-07	1168	1636	1930	4734
ENSMUSG00000009647_Mcu	-0.582267	3.59e-34	1.26e-32	-0.513001	4.34e-12	5.53e-11	-0.432551	8.88e-07	7.32e-08	854	2407	1477	4738
ENSMUSG00000026141_Col19a1	-1.39276	1.19e-20	2.28e-19	-1.34905	1.5e-21	3.56e-20	-1.29396	7.64e-06	7.67e-07	1565	1288	1886	4739
ENSMUSG00000032842_Abcc10	0.956446	4.35e-21	8.57e-20	1.0403	1.96e-19	4.1e-18	1.11483	3.97e-06	3.93e-07	1527	1464	1748	4739
ENSMUSG00000029119_Man2b2	0.885505	4.27e-21	8.42e-20	0.966825	2.55e-20	5.64e-19	1.03892	5.59e-06	5.99e-07	1526	1384	1833	4743
ENSMUSG00000026834_Acvr1c	-1.10726	2.93e-19	5.17e-18	-1.05394	3.76e-16	6.46e-15	-0.965032	1.32e-07	1.11e-08	1706	1787	1255	4748
ENSMUSG00000086970_Gm14259	2.42274	2.21e-16	3.29e-15	2.75644	4.37e-23	1.13e-21	2.86394	1.35e-06	1.19e-07	2024	1188	1544	4756
ENSMUSG00000033685_Ucp2	1.3038	2.53e-20	4.76e-19	1.40114	4.01e-20	8.8e-19	1.46661	4.25e-06	4.27e-07	1598	1397	1764	4759
ENSMUSG00000026104_Stat1	0.798501	3.6e-23	7.96e-22	0.877178	3.72e-18	7.2e-17	0.945009	5.4e-06	5.61e-07	1358	1583	1819	4760
ENSMUSG00000039153_Runx2	-1.43377	8.94e-21	1.73e-19	-1.39589	1.65e-16	2.89e-15	-1.32513	7.62e-07	6.23e-08	1556	1752	1456	4764
ENSMUSG00000027993_Trim2	-0.522348	3.25e-34	1.15e-32	-0.451055	6.56e-08	5.47e-07	-0.379371	0	0	851	3679	235	4765
ENSMUSG00000050824_Sstr5	3.22614	1.48e-20	2.82e-19	3.88699	6.82e-28	2.22e-26	4.01197	3.68e-05	3.7e-06	1575	944	2247	4766
ENSMUSG00000020520_Galnt10	0.985575	2.51e-23	5.59e-22	1.06902	1.52e-24	4.25e-23	1.13573	4.77e-05	4.99e-06	1351	1098	2325	4774
ENSMUSG00000041594_Tmtc4	-0.799471	1.11e-21	2.26e-20	-0.735855	5.87e-15	9.25e-14	-0.660965	3.62e-07	2.71e-08	1473	1946	1356	4775
ENSMUSG00000028399_Ptprd	-0.677459	1.77e-20	3.36e-19	-0.610055	5.92e-10	6.15e-09	-0.539739	0	0	1585	2956	235	4776
ENSMUSG00000021728_Emb	1.2715	5.69e-18	9.3e-17	1.37536	7.6e-22	1.84e-20	1.43522	2.61e-06	2.59e-07	1839	1269	1670	4778
ENSMUSG00000029154_Cwh43	-1.74375	4.24e-21	8.35e-20	-1.73521	1.6e-19	3.36e-18	-1.64636	5.08e-06	5.12e-07	1525	1454	1800	4779
ENSMUSG00000056854_Pou3f4	1.54774	1.26e-19	2.27e-18	1.66915	1.41e-20	3.15e-19	1.74846	3.77e-06	3.69e-07	1675	1368	1736	4779
ENSMUSG00000038074_Fkbp14	0.870974	3.68e-23	8.13e-22	0.951276	4.02e-18	7.77e-17	1.02396	5.84e-06	6.13e-07	1363	1586	1838	4787
ENSMUSG00000020101_4632428N05Rik	1.01622	3.2e-17	5e-16	1.10323	1.89e-17	3.49e-16	1.1705	8.42e-08	7.04e-09	1923	1663	1203	4789
ENSMUSG00000031380_Figf	-2.57805	5.39e-18	8.83e-17	-2.79542	3.12e-21	7.3e-20	-2.74193	2.38e-06	2.2e-07	1835	1312	1642	4789
ENSMUSG00000030889_Vwa3a	-1.473	6.42e-24	1.47e-22	-1.43498	4.02e-18	7.77e-17	-1.34314	7.78e-06	7.89e-07	1313	1585	1892	4790
ENSMUSG00000085246_Gm15893	1.42095	1.06e-19	1.91e-18	1.53091	3.34e-20	7.38e-19	1.60907	3.8e-06	3.73e-07	1665	1389	1738	4792
ENSMUSG00000025085_Ablim1	-0.66583	3.47e-24	8.02e-23	-0.597757	8.51e-11	9.67e-10	-0.519456	4.22e-10	2.16e-11	1300	2701	799	4800
ENSMUSG00000055322_Tns1	1.11767	1.02e-24	2.43e-23	1.20413	2.48e-25	7.24e-24	1.27774	9.11e-05	9.2e-06	1258	1048	2495	4801
ENSMUSG00000029192_Tbc1d14	-0.744193	2.76e-23	6.12e-22	-0.676721	4.31e-15	6.83e-14	-0.592519	1.23e-06	1.04e-07	1354	1934	1524	4812
ENSMUSG00000063296_Tmem117	0.855969	1.43e-21	2.89e-20	0.932745	1.25e-19	2.64e-18	1.00682	7.75e-06	7.78e-07	1482	1447	1889	4818
ENSMUSG00000097801_Gm26777	1.43192	9.01e-19	1.54e-17	1.54375	5.59e-20	1.21e-18	1.62894	2.42e-06	2.28e-07	1760	1413	1648	4821
ENSMUSG00000025876_Unc5a	-1.06126	3.45e-17	5.38e-16	-1.0021	8.92e-18	1.68e-16	-0.921666	1.48e-07	1.2e-08	1930	1628	1264	4822
ENSMUSG00000061838_Suclg2	1.00542	1.74e-21	3.51e-20	1.08866	1.57e-18	3.13e-17	1.15406	4.85e-06	4.87e-07	1491	1541	1790	4822
ENSMUSG00000057554_Lgals8	0.780635	1.1e-21	2.24e-20	0.856086	6.33e-19	1.29e-17	0.932855	5.98e-06	6.36e-07	1472	1505	1846	4823
ENSMUSG00000001334_Fndc5	1.17423	2.74e-17	4.3e-16	1.27129	5.73e-24	1.55e-22	1.32287	4.43e-06	4.47e-07	1915	1136	1773	4824
ENSMUSG00000092134_Gm17089	-2.21375	2.05e-17	3.25e-16	-2.32528	6.05e-18	1.15e-16	-2.26181	2.33e-07	1.89e-08	1899	1611	1314	4824
ENSMUSG00000005871_Apc	-0.696273	2.97e-21	5.92e-20	-0.629268	1.46e-09	1.45e-08	-0.558325	0	0	1512	3080	235	4827
ENSMUSG00000027329_Spef1	-0.87274	2.09e-25	5.2e-24	-0.80936	1.5e-14	2.29e-13	-0.725126	1.95e-06	1.82e-07	1212	2006	1610	4828
ENSMUSG00000074968_Ano3	-0.977944	2.76e-19	4.86e-18	-0.915452	3.59e-15	5.74e-14	-0.849545	8.75e-08	7.23e-09	1705	1918	1206	4829
ENSMUSG00000074466_Gm15417	1.60541	2.42e-18	4.03e-17	1.73468	1.63e-20	3.65e-19	1.80177	2.51e-06	2.39e-07	1802	1372	1656	4830
ENSMUSG00000050164_Mchr1	1.34234	1.62e-21	3.28e-20	1.4452	2.32e-22	5.76e-21	1.50818	2.12e-05	2.07e-06	1490	1237	2108	4835
ENSMUSG00000011034_Slc5a1	3.12734	1.13e-15	1.6e-14	4.08213	1.34e-23	3.56e-22	4.30986	1.54e-06	1.35e-07	2124	1158	1563	4845
ENSMUSG00000023906_Cldn6	3.15779	2.89e-15	3.99e-14	4.22252	8.76e-23	2.23e-21	4.48543	7.92e-07	6.52e-08	2176	1208	1462	4846
ENSMUSG00000097482_Gm17634	1.91937	2.84e-18	4.72e-17	2.09613	1.49e-21	3.55e-20	2.19202	4.06e-06	4.05e-07	1809	1287	1754	4850
ENSMUSG00000056394_Lig1	0.64625	6.83e-25	1.65e-23	0.722213	9.08e-18	1.71e-16	0.791091	1.14e-05	1.18e-06	1245	1629	1980	4854
ENSMUSG00000074749_Plk1s1	1.04057	8.98e-17	1.37e-15	1.12877	1.85e-18	3.66e-17	1.19746	2.92e-07	2.34e-08	1968	1553	1339	4860
ENSMUSG00000023990_Tfeb	1.59464	3.05e-19	5.36e-18	1.72225	5.79e-20	1.25e-18	1.78427	3.79e-06	3.71e-07	1710	1415	1737	4862
ENSMUSG00000015112_Slc25a13	1.65899	6.21e-20	1.14e-18	1.78829	1.17e-20	2.63e-19	1.84979	6.65e-06	6.92e-07	1641	1358	1864	4863
ENSMUSG00000001472_Tcf25	0.496924	6.78e-19	1.17e-17	0.570433	1.08e-11	1.33e-10	0.641666	6.55e-12	3.55e-13	1740	2487	639	4866
ENSMUSG00000036466_Megf11	0.52432	4.14e-24	9.55e-23	0.598427	4.66e-17	8.41e-16	0.668624	6.87e-06	7.08e-07	1302	1699	1869	4870
ENSMUSG00000006476_Nsmf	-0.747542	1.61e-16	2.42e-15	-0.679614	5.18e-11	6.02e-10	-0.603219	0	0	1997	2639	235	4871
ENSMUSG00000040322_Slc25a24	1.3036	6.46e-24	1.48e-22	1.3956	2.87e-20	6.34e-19	1.4857	2.76e-05	2.73e-06	1314	1387	2172	4873
ENSMUSG00000029832_Nfe2l3	-0.904774	2.43e-22	5.18e-21	-0.840533	2.84e-16	4.91e-15	-0.764831	2.95e-06	2.88e-07	1410	1774	1690	4874
ENSMUSG00000033066_Gas7	-0.7625	9.16e-17	1.4e-15	-0.695819	7.18e-11	8.24e-10	-0.605517	0	0	1970	2672	235	4877
ENSMUSG00000009621_Vav2	-0.933409	7.64e-19	1.32e-17	-0.87139	6.53e-19	1.33e-17	-0.8126	2.13e-06	2e-07	1746	1506	1626	4878
ENSMUSG00000020841_Cpd	-0.791656	1.95e-35	7.31e-34	-0.722881	5.38e-16	9.1e-15	-0.637532	3.83e-05	3.93e-06	803	1813	2262	4878
ENSMUSG00000027894_Slc6a17	-0.681862	8.37e-22	1.73e-20	-0.612786	1.27e-11	1.55e-10	-0.525129	3.61e-09	2.26e-10	1459	2500	927	4886
ENSMUSG00000016520_Lnx2	-1.01556	4.55e-23	1e-21	-0.954923	3.48e-15	5.58e-14	-0.87194	1.91e-06	1.76e-07	1367	1916	1604	4887
ENSMUSG00000022658_Tagln3	-0.650553	4.78e-29	1.38e-27	-0.579988	7.42e-15	1.16e-13	-0.504115	8.19e-06	8.12e-07	1042	1959	1898	4899
ENSMUSG00000054910_4931415C17Rik	1.65627	1.32e-16	2e-15	1.79772	3.42e-20	7.54e-19	1.88264	1.21e-06	1.03e-07	1989	1390	1522	4901
ENSMUSG00000032570_Atp2c1	-0.519614	5.05e-42	2.33e-40	-0.448814	6.67e-08	5.55e-07	-0.375608	7.96e-13	3.49e-14	651	3686	568	4905
ENSMUSG00000028194_Ddah1	0.592105	3.87e-32	1.27e-30	0.666092	5e-18	9.58e-17	0.735979	5.97e-05	6.27e-06	919	1599	2388	4906
ENSMUSG00000041020_Map7d2	0.791629	1.51e-20	2.88e-19	0.869576	1.11e-23	2.96e-22	0.935298	2.96e-05	2.93e-06	1576	1150	2189	4915
ENSMUSG00000073557_Ppp1r12b	-0.771928	5.37e-28	1.48e-26	-0.704185	6.2e-14	9.04e-13	-0.60779	3.48e-06	3.42e-07	1089	2105	1722	4916
ENSMUSG00000042312_S100a13	1.20221	4.98e-21	9.79e-20	1.29396	1.29e-20	2.9e-19	1.35833	1.42e-05	1.43e-06	1531	1362	2024	4917
ENSMUSG00000051515_Fam181b	0.904916	9.37e-20	1.7e-18	0.986743	1.22e-18	2.45e-17	1.05606	3.63e-06	3.57e-07	1654	1534	1730	4918
ENSMUSG00000030772_Dkk3	-1.12631	1.55e-19	2.77e-18	-1.07111	1.63e-19	3.44e-18	-1.00283	4.67e-06	4.7e-07	1684	1455	1783	4922
ENSMUSG00000038175_Mylip	-0.900645	2.38e-27	6.41e-26	-0.835067	7.51e-18	1.42e-16	-0.760348	2.96e-05	2.92e-06	1116	1619	2188	4923
ENSMUSG00000057378_Ryr3	-0.7761	2.52e-30	7.68e-29	-0.708278	2.91e-16	5.03e-15	-0.631135	2.72e-05	2.7e-06	987	1775	2169	4931
ENSMUSG00000037570_Mcrs1	-0.667071	4e-29	1.16e-27	-0.596718	7.41e-16	1.25e-14	-0.527517	1.75e-05	1.76e-06	1037	1825	2071	4933
ENSMUSG00000069581_Tspear	3.08607	5.04e-14	6.41e-13	4.24808	1.39e-22	3.49e-21	4.55459	3.07e-07	2.49e-08	2367	1221	1346	4934
ENSMUSG00000032269_Htr3a	-2.26456	1.86e-17	2.95e-16	-2.39167	1.73e-18	3.43e-17	-2.3583	1.06e-06	8.45e-08	1894	1547	1496	4937
ENSMUSG00000031383_Dusp9	2.40869	6.3e-16	9.05e-15	2.74837	2.03e-21	4.79e-20	2.85415	1.38e-06	1.23e-07	2092	1298	1549	4939
ENSMUSG00000030770_Parva	0.682836	8.11e-25	1.95e-23	0.759138	6.69e-22	1.62e-20	0.825038	7.17e-05	7.34e-06	1250	1264	2432	4946
ENSMUSG00000026434_Nucks1	-0.573899	2.98e-27	8e-26	-0.504673	5.71e-09	5.37e-08	-0.424395	8.53e-13	3.77e-14	1119	3262	570	4951
ENSMUSG00000022641_Bbx	0.864635	4.69e-20	8.66e-19	0.945037	5.31e-20	1.16e-18	1.01667	8.86e-06	8.84e-07	1629	1408	1916	4953
ENSMUSG00000006134_Crkl	0.453917	7.93e-28	2.17e-26	0.526304	2.24e-15	3.64e-14	0.604328	1.1e-05	1.13e-06	1098	1888	1970	4956
ENSMUSG00000005892_Trh	-1.81815	3.02e-17	4.74e-16	-1.83676	8.16e-18	1.54e-16	-1.77354	5.73e-07	4.66e-08	1919	1622	1419	4960
ENSMUSG00000026664_Phyh	0.767076	1.22e-17	1.95e-16	0.845658	2.01e-20	4.49e-19	0.910866	3.18e-06	3.14e-07	1879	1376	1706	4961
ENSMUSG00000038576_Susd4	0.744088	3.29e-19	5.77e-18	0.822316	9.7e-24	2.6e-22	0.89182	2.09e-05	2.03e-06	1713	1145	2104	4962
ENSMUSG00000042272_Sestd1	-0.653089	1.59e-22	3.42e-21	-0.584388	1.67e-10	1.84e-09	-0.504038	3.6e-10	1.88e-11	1396	2779	793	4968
ENSMUSG00000021880_Rnase6	2.83827	3.57e-14	4.58e-13	3.57568	6.69e-23	1.71e-21	3.76818	5.94e-07	5e-08	2343	1198	1428	4969
ENSMUSG00000022558_Mroh1	0.887804	9.47e-19	1.61e-17	0.971941	2.32e-24	6.41e-23	1.03516	1.97e-05	1.95e-06	1767	1109	2094	4970
ENSMUSG00000031517_Gpm6a	-0.652702	2.33e-21	4.66e-20	-0.585723	4.84e-09	4.59e-08	-0.507531	0	0	1501	3235	235	4971
ENSMUSG00000020911_Krt19	2.76035	4.71e-16	6.84e-15	3.28411	3.78e-22	9.24e-21	3.41504	2.4e-06	2.24e-07	2074	1253	1645	4972
ENSMUSG00000032417_Rwdd2a	1.17874	3.27e-19	5.74e-18	1.27176	4.53e-23	1.17e-21	1.35165	1.77e-05	1.77e-06	1712	1189	2072	4973
ENSMUSG00000055538_Zcchc24	0.817893	6.29e-23	1.37e-21	0.895382	3.06e-23	7.98e-22	0.968659	6.72e-05	6.95e-06	1380	1178	2417	4975
ENSMUSG00000041444_Arhgap32	-0.647402	1e-28	2.83e-27	-0.577655	3.48e-11	4.12e-10	-0.490444	2.44e-07	2.02e-08	1063	2592	1322	4977
ENSMUSG00000045493_Bhlhe23	3.49596	3.74e-21	7.41e-20	4.36684	1.58e-27	5.06e-26	4.50779	9.2e-05	9.4e-06	1518	959	2501	4978
ENSMUSG00000045034_Ankrd34b	1.1994	2.63e-14	3.41e-13	1.30199	1.73e-18	3.43e-17	1.36934	3.85e-08	2.75e-09	2322	1548	1110	4980
ENSMUSG00000052921_Arhgef15	0.697624	6.7e-25	1.62e-23	0.77357	7.31e-19	1.48e-17	0.851737	3.38e-05	3.44e-06	1243	1512	2228	4983
ENSMUSG00000097006_9530082P21Rik	0.660223	3.34e-17	5.21e-16	0.737374	2.59e-18	5.08e-17	0.801013	1.12e-06	9.26e-08	1927	1566	1508	5001
ENSMUSG00000048978_Nrsn1	0.863545	2.03e-18	3.41e-17	0.941095	4.5e-20	9.84e-19	1.0205	5.29e-06	5.43e-07	1790	1401	1812	5003
ENSMUSG00000038605_Samd10	0.646275	1.12e-19	2.01e-18	0.722762	1.83e-18	3.62e-17	0.794058	4.77e-06	4.8e-07	1669	1552	1787	5008
ENSMUSG00000072946_Ptgr2	0.920401	3.95e-24	9.14e-23	0.999676	7.27e-23	1.86e-21	1.06148	9.44e-05	9.67e-06	1301	1200	2509	5010
ENSMUSG00000051111_Sv2c	1.37712	5.89e-15	7.98e-14	1.50089	8.81e-21	2.01e-19	1.55404	7.26e-07	5.81e-08	2220	1344	1447	5011
ENSMUSG00000098664_RMST_7	2.42628	9.74e-17	1.49e-15	2.75975	7.85e-21	1.8e-19	2.8685	3.09e-06	3.08e-07	1971	1338	1702	5011
ENSMUSG00000022435_Upk3a	2.69296	2.9e-14	3.74e-13	3.26448	2.17e-22	5.4e-21	3.42321	7.23e-07	5.76e-08	2332	1235	1446	5013
ENSMUSG00000037995_Igsf9	-1.11269	7.51e-19	1.29e-17	-1.05779	1.58e-17	2.93e-16	-0.975864	1.99e-06	1.87e-07	1744	1656	1614	5014
ENSMUSG00000038530_Rgs4	-0.71296	1.4e-21	2.85e-20	-0.645589	5.02e-14	7.37e-13	-0.57973	8.05e-07	6.62e-08	1480	2088	1464	5032
ENSMUSG00000030643_Rab30	0.734967	8.36e-25	2.01e-23	0.81105	3.27e-18	6.36e-17	0.88259	3.18e-05	3.16e-06	1251	1575	2207	5033
ENSMUSG00000026173_Plcd4	1.20846	2.95e-20	5.51e-19	1.30202	4.61e-21	1.07e-19	1.36319	2.12e-05	2.08e-06	1608	1323	2109	5040
ENSMUSG00000049690_Nckap5	-0.816289	8.27e-24	1.88e-22	-0.749235	1.6e-15	2.62e-14	-0.671772	6.25e-06	6.48e-07	1320	1872	1850	5042
ENSMUSG00000035566_Pcdh17	0.785253	3.29e-15	4.53e-14	0.86766	4.41e-17	7.98e-16	0.952435	6.03e-08	4.9e-09	2186	1696	1164	5046
ENSMUSG00000027224_Duoxa1	-1.89352	8.07e-17	1.24e-15	-1.93204	7e-17	1.25e-15	-1.87254	4.06e-07	3.05e-08	1962	1717	1369	5048
ENSMUSG00000038400_Pmepa1	-0.930016	8.54e-26	2.16e-24	-0.866845	1.73e-17	3.21e-16	-0.776535	3.21e-05	3.24e-06	1187	1659	2213	5059
ENSMUSG00000034401_Spata6	1.12663	1.62e-19	2.9e-18	1.21419	2.26e-18	4.45e-17	1.29846	5.29e-06	5.46e-07	1686	1561	1813	5060
ENSMUSG00000040097_Flywch1	0.657042	8.26e-21	1.6e-19	0.733506	4.4e-22	1.07e-20	0.802845	3.71e-05	3.75e-06	1555	1257	2250	5062
ENSMUSG00000000627_Sema4f	-0.94095	1.07e-21	2.2e-20	-0.875452	9.49e-19	1.91e-17	-0.795521	1.78e-05	1.78e-06	1470	1523	2073	5066
ENSMUSG00000033170_Card10	1.32225	1.38e-20	2.65e-19	1.42272	1.55e-18	3.08e-17	1.49372	1.04e-05	1.08e-06	1570	1539	1960	5069
ENSMUSG00000038855_Itpkb	0.855699	1.69e-25	4.21e-24	0.932397	5.27e-21	1.22e-19	1.01434	0.000102367	1.06e-05	1207	1327	2536	5070
ENSMUSG00000078815_Cacng6	-3.07627	2.91e-16	4.28e-15	-3.73899	8.25e-21	1.89e-19	-3.79586	2.93e-06	2.87e-07	2042	1340	1689	5071
ENSMUSG00000074695_Il22	3.28465	6.5e-13	7.64e-12	6.48093	1.29e-20	2.91e-19	Inf	5.51e-08	4.39e-09	2557	1364	1153	5074
ENSMUSG00000039316_Rftn1	0.983278	5.68e-17	8.76e-16	1.07272	3.62e-21	8.43e-20	1.14124	5.25e-06	5.4e-07	1948	1317	1811	5076
ENSMUSG00000001383_Zmat2	-0.585744	1.93e-26	5.02e-25	-0.515469	5.7e-12	7.21e-11	-0.445974	1.07e-06	8.51e-08	1154	2426	1497	5077
ENSMUSG00000019961_Tmpo	0.597749	1.36e-24	3.21e-23	0.669968	1.17e-16	2.06e-15	0.744359	1.71e-05	1.72e-06	1271	1742	2066	5079
ENSMUSG00000036390_Gadd45a	1.64354	6.73e-18	1.1e-16	1.78012	5.28e-20	1.15e-18	1.87317	5.43e-06	5.8e-07	1847	1407	1826	5080
ENSMUSG00000070738_Dgkd	-0.595794	2.14e-33	7.31e-32	-0.525831	3.46e-10	3.71e-09	-0.44105	2.78e-07	2.28e-08	880	2865	1336	5081
ENSMUSG00000032763_Ilvbl	0.780592	5.11e-24	1.17e-22	0.857914	1.39e-20	3.12e-19	0.929052	6.3e-05	6.75e-06	1310	1366	2409	5085
ENSMUSG00000041801_Phlda3	0.892155	3.13e-21	6.21e-20	0.97222	1.16e-18	2.33e-17	1.04841	1.61e-05	1.59e-06	1514	1530	2048	5092
ENSMUSG00000022637_Cblb	-0.883192	5.55e-21	1.09e-19	-0.818979	5.44e-16	9.2e-15	-0.737815	3.88e-06	3.83e-07	1537	1814	1743	5094
ENSMUSG00000043013_Onecut1	3.44096	4.66e-14	5.94e-13	6.84763	6.2e-20	1.34e-18	Inf	2.41e-07	2.01e-08	2358	1418	1321	5097
ENSMUSG00000051811_Cox6b2	2.42322	3.13e-17	4.9e-16	2.73691	1.28e-20	2.89e-19	2.79564	5.36e-06	5.56e-07	1920	1361	1817	5098
ENSMUSG00000070604_Vsig10l	1.42051	1.62e-21	3.27e-20	1.52756	9.45e-21	2.15e-19	1.61667	3.85e-05	3.97e-06	1488	1346	2265	5099
ENSMUSG00000072875_Gpr27	-0.91937	5.68e-22	1.19e-20	-0.853804	4.34e-16	7.39e-15	-0.779271	6.59e-06	6.85e-07	1441	1799	1862	5102
ENSMUSG00000020647_Ncoa1	-0.703567	3.75e-34	1.31e-32	-0.631977	4.07e-15	6.47e-14	-0.55748	4.77e-05	4.97e-06	858	1926	2324	5108
ENSMUSG00000056895_Hist3h2ba	1.02889	2.54e-21	5.07e-20	1.11887	7.12e-27	2.21e-25	1.2175	0.000132484	1.4e-05	1505	987	2617	5109
ENSMUSG00000055128_Cgrrf1	1.63747	1.65e-20	3.14e-19	1.76256	1.53e-20	3.43e-19	1.83425	2.62e-05	2.56e-06	1583	1371	2157	5111
ENSMUSG00000029672_Fam3c	0.741341	1.96e-16	2.93e-15	0.818459	9.41e-19	1.9e-17	0.882185	1.74e-06	1.58e-07	2013	1522	1587	5122
ENSMUSG00000059323_Tonsl	0.749227	1.71e-22	3.68e-21	0.827024	4.43e-19	9.14e-18	0.905744	3.43e-05	3.53e-06	1399	1488	2235	5122
ENSMUSG00000002274_Metrn	0.937512	2.23e-20	4.21e-19	1.01989	8.46e-18	1.6e-16	1.09834	8.67e-06	8.64e-07	1591	1623	1911	5125
ENSMUSG00000031937_Vstm5	0.668318	3.45e-22	7.32e-21	0.74266	6.27e-17	1.12e-15	0.822109	1.24e-05	1.27e-06	1418	1711	1996	5125
ENSMUSG00000034520_Gjc1	-1.06068	1.05e-24	2.51e-23	-1.0035	4.11e-18	7.94e-17	-0.914562	4.14e-05	4.29e-06	1260	1587	2285	5132
ENSMUSG00000038156_Spon1	0.751622	2.2e-18	3.68e-17	0.830517	3.04e-19	6.29e-18	0.92277	6.42e-06	6.63e-07	1795	1482	1855	5132
ENSMUSG00000063434_Sorcs3	0.762849	8.24e-22	1.7e-20	0.841041	3e-24	8.28e-23	0.908493	0.000118112	1.17e-05	1456	1113	2564	5133
ENSMUSG00000066877_Nck2	-0.777848	1.71e-23	3.83e-22	-0.709348	5.06e-16	8.58e-15	-0.632065	1.18e-05	1.22e-06	1342	1808	1987	5137
ENSMUSG00000098206_A430106G13Rik	-0.893726	5.95e-22	1.24e-20	-0.827429	1.77e-13	2.49e-12	-0.755075	1.21e-06	1.01e-07	1445	2173	1520	5138
ENSMUSG00000086365_4930593C16Rik	2.83447	8.62e-15	1.15e-13	3.50351	7.09e-21	1.63e-19	3.66676	1.49e-06	1.33e-07	2245	1336	1560	5141
ENSMUSG00000086675_9430029A11Rik	-1.07793	7.24e-18	1.17e-16	-1.02583	7.65e-15	1.2e-13	-0.941366	2.62e-07	2.13e-08	1853	1961	1328	5142
ENSMUSG00000029106_Add1	-0.461696	7.04e-63	6.17e-61	-0.39007	1.18e-06	8.39e-06	-0.314991	7.11e-14	2.29e-15	343	4294	509	5146
ENSMUSG00000092009_Myh15	2.03699	6.36e-15	8.58e-14	2.26677	1.07e-19	2.29e-18	2.3594	9.28e-07	7.66e-08	2227	1438	1483	5148
ENSMUSG00000068037_Mas1	-1.68168	2.84e-18	4.72e-17	-1.67563	1.12e-16	1.98e-15	-1.61193	1.89e-06	1.74e-07	1808	1738	1603	5149
ENSMUSG00000075284_Wipf1	1.03326	6.95e-20	1.27e-18	1.12028	6.35e-18	1.21e-16	1.19265	7.78e-06	7.93e-07	1645	1613	1893	5151
ENSMUSG00000021277_Traf3	0.710816	6.73e-16	9.66e-15	0.791038	2.83e-19	5.88e-18	0.861864	1.68e-06	1.54e-07	2095	1476	1583	5154
ENSMUSG00000017453_Pipox	1.75861	2.69e-17	4.22e-16	1.91055	1.9e-19	3.98e-18	1.99585	4.57e-06	4.61e-07	1914	1462	1779	5155
ENSMUSG00000087143_A830082K12Rik	-0.671562	2.3e-25	5.69e-24	-0.603218	1.33e-13	1.89e-12	-0.514017	4.76e-06	4.77e-07	1214	2156	1786	5156
ENSMUSG00000036353_P2ry12	0.902752	3.14e-17	4.92e-16	0.986853	1.28e-17	2.39e-16	1.05373	1.77e-06	1.6e-07	1921	1650	1589	5160
ENSMUSG00000028803_Nipal3	0.818857	1.42e-20	2.71e-19	0.900447	1.46e-25	4.32e-24	0.963329	0.000113021	1.14e-05	1571	1039	2556	5166
ENSMUSG00000098087_Gm17750	-1.47852	4.05e-22	8.55e-21	-1.44029	1.58e-17	2.93e-16	-1.37091	1.89e-05	1.89e-06	1424	1655	2087	5166
ENSMUSG00000021759_Ppap2a	0.690421	4.86e-22	1.02e-20	0.765837	4.74e-18	9.12e-17	0.834787	2.45e-05	2.41e-06	1432	1594	2143	5169
ENSMUSG00000021700_Rab3c	0.551517	2.94e-15	4.06e-14	0.626121	2.8e-12	3.62e-11	0.689603	4.23e-12	1.78e-13	2178	2374	617.5	5169.5
ENSMUSG00000022199_Slc22a17	0.607653	1.16e-13	1.45e-12	0.686757	2.38e-14	3.58e-13	0.758284	4.45e-11	2.56e-12	2419	2039	714	5172
ENSMUSG00000046865_Fbl	-0.749892	1.52e-24	3.57e-23	-0.681469	8.41e-14	1.21e-12	-0.600154	4.64e-06	4.65e-07	1275	2125	1781	5181
ENSMUSG00000031286_Glt28d2	-3.06641	3.57e-20	6.65e-19	-3.49057	3.97e-23	1.03e-21	-3.42004	5.91e-05	6.23e-06	1615	1184	2386	5185
ENSMUSG00000038301_Snx10	-0.804251	1.61e-21	3.25e-20	-0.740582	6.34e-15	9.97e-14	-0.672517	4.12e-06	4.1e-07	1487	1949	1756	5192
ENSMUSG00000042726_Trafd1	-0.536498	1.08e-34	3.92e-33	-0.465652	1.79e-11	2.17e-10	-0.384503	5.98e-06	6.33e-07	830	2525	1845	5200
ENSMUSG00000041986_Elmod1	-0.869966	7.98e-18	1.29e-16	-0.808498	6.71e-16	1.13e-14	-0.73656	1.26e-06	1.07e-07	1855	1819	1528	5202
ENSMUSG00000039714_Cplx3	-2.64292	2.07e-16	3.09e-15	-2.94087	6.54e-18	1.24e-16	-2.94096	1.57e-06	1.41e-07	2018	1616	1569	5203
ENSMUSG00000029475_Kdm2b	-0.658382	2.71e-21	5.4e-20	-0.589244	1.7e-12	2.24e-11	-0.506229	3.88e-07	2.97e-08	1510	2329	1366	5205
ENSMUSG00000003411_Rab3b	-0.831144	5.15e-19	8.95e-18	-0.765019	1.63e-18	3.23e-17	-0.705805	9.32e-06	9.52e-07	1730	1544	1932	5206
ENSMUSG00000040675_Mthfd1l	0.630023	6.1e-24	1.4e-22	0.7051	3.31e-16	5.7e-15	0.781517	2.18e-05	2.13e-06	1311	1781	2115	5207
ENSMUSG00000084859_1700080N15Rik	-1.15942	6.19e-18	1.01e-16	-1.1123	1.9e-16	3.32e-15	-1.04098	1.95e-06	1.79e-07	1843	1758	1607	5208
ENSMUSG00000058056_Palld	1.00034	5.15e-20	9.49e-19	1.08594	2.1e-17	3.85e-16	1.1597	8.6e-06	8.6e-07	1634	1667	1910	5211
ENSMUSG00000097516_4930467D21Rik	-3.79585	2.55e-20	4.8e-19	-5.16357	4.97e-25	1.43e-23	-5.24793	0.00010825	1.1e-05	1599	1067	2545	5211
ENSMUSG00000049744_Arhgap15	-1.69636	1.23e-16	1.87e-15	-1.70026	9.48e-17	1.68e-15	-1.64046	1.11e-06	8.98e-08	1983	1728	1504	5215
ENSMUSG00000025665_Rps6ka6	1.07965	5.3e-19	9.2e-18	1.16871	2.61e-25	7.62e-24	1.23866	7.2e-05	7.39e-06	1732	1050	2434	5216
ENSMUSG00000070866_Zfp804a	0.89042	2.48e-17	3.91e-16	0.974443	1.14e-20	2.58e-19	1.04688	1e-05	1.04e-06	1908	1357	1951	5216
ENSMUSG00000052713_Zfp608	0.613617	1.2e-25	3.01e-24	0.689975	2.38e-21	5.6e-20	0.761604	0.000183936	1.97e-05	1200	1301	2724	5225
ENSMUSG00000090461_Iltifb	3.31609	8.09e-18	1.31e-16	4.29614	1.81e-24	5.03e-23	4.48382	3.86e-05	3.99e-06	1858	1104	2266	5228
ENSMUSG00000055567_Unc80	0.637098	2.27e-24	5.32e-23	0.713042	1.06e-16	1.88e-15	0.795785	3.2e-05	3.18e-06	1285	1736	2209	5230
ENSMUSG00000035158_Mitf	1.22651	1.34e-19	2.4e-18	1.32483	2.13e-18	4.18e-17	1.38754	1.21e-05	1.24e-06	1679	1560	1992	5231
ENSMUSG00000028226_Mmp16	-0.705743	1.42e-26	3.73e-25	-0.637005	8.55e-14	1.23e-12	-0.559462	1.01e-05	1.05e-06	1149	2130	1953	5232
ENSMUSG00000030747_Dgat2	-0.775131	1.61e-20	3.06e-19	-0.707252	8.92e-15	1.39e-13	-0.628844	2.74e-06	2.73e-07	1581	1971	1680	5232
ENSMUSG00000031636_Pdlim3	2.41921	1.69e-15	2.38e-14	2.77124	6.85e-21	1.57e-19	2.87971	4.12e-06	4.12e-07	2142	1335	1757	5234
ENSMUSG00000046008_Pnlip	-2.45531	2.35e-15	3.27e-14	-2.68415	1.67e-18	3.31e-17	-2.64909	1.27e-06	1.08e-07	2160	1545	1529	5234
ENSMUSG00000073119_Speer4a	1.90282	2.33e-18	3.9e-17	2.07712	8.29e-21	1.9e-19	2.15124	1.99e-05	1.95e-06	1798	1341	2095	5234
ENSMUSG00000038256_Bcl9	-0.833756	2.02e-19	3.59e-18	-0.768112	8.33e-15	1.3e-13	-0.684699	1.63e-06	1.51e-07	1692	1964	1580	5236
ENSMUSG00000050896_Rtn4rl2	-1.78568	2.86e-20	5.35e-19	-1.7794	3.69e-21	8.58e-20	-1.68661	4.65e-05	4.77e-06	1606	1318	2313	5237
ENSMUSG00000062210_Tnfaip8	0.743488	4.16e-24	9.6e-23	0.819409	7.2e-19	1.46e-17	0.893872	7.07e-05	7.2e-06	1303	1510	2427	5240
ENSMUSG00000030498_Gas2	0.669031	2.16e-22	4.62e-21	0.744685	1.41e-16	2.47e-15	0.819958	1.92e-05	1.92e-06	1407	1745	2091	5243
ENSMUSG00000086083_Gm15829	-1.71079	1.41e-15	1.98e-14	-1.71743	6.81e-17	1.22e-15	-1.64386	5.06e-07	3.99e-08	2133	1716	1400	5249
ENSMUSG00000003528_Slc25a1	-0.7258	1.18e-21	2.4e-20	-0.656037	1.32e-15	2.18e-14	-0.576419	8.94e-06	8.97e-07	1475	1859	1919	5253
ENSMUSG00000040389_Wdr47	-0.566522	8.22e-27	2.18e-25	-0.496745	6.17e-09	5.78e-08	-0.419445	9.34e-10	5.96e-11	1133	3270	851	5254
ENSMUSG00000073755_5730409E04Rik	0.520939	3.6e-23	7.96e-22	0.592721	1.47e-14	2.25e-13	0.668727	7.78e-06	7.86e-07	1359	2004	1891	5254
ENSMUSG00000030220_Arhgdib	-1.35458	3.92e-22	8.28e-21	-1.31406	6.39e-17	1.14e-15	-1.23522	2.26e-05	2.18e-06	1423	1712	2120	5255
ENSMUSG00000051136_Ghsr	3.32215	1.2e-17	1.92e-16	4.30742	5.83e-23	1.5e-21	4.47393	2.89e-05	2.85e-06	1878	1195	2182	5255
ENSMUSG00000035914_Cd276	-0.866621	5.02e-22	1.05e-20	-0.79971	3.33e-15	5.33e-14	-0.715403	8.81e-06	8.8e-07	1434	1913	1915	5262
ENSMUSG00000038805_Six3	3.0107	4.41e-18	7.24e-17	3.64192	1.72e-22	4.3e-21	3.7669	3.23e-05	3.26e-06	1830	1228	2215	5273
ENSMUSG00000059149_Mfsd4	-0.644377	5.17e-28	1.43e-26	-0.575743	1.07e-11	1.32e-10	-0.493551	3.09e-06	3.06e-07	1088	2484	1701	5273
ENSMUSG00000026565_Pou2f1	0.859069	2.39e-18	4e-17	0.940924	5.76e-21	1.33e-19	1.0208	2.46e-05	2.43e-06	1801	1329	2145	5275
ENSMUSG00000022763_Aifm3	1.3676	7.91e-15	1.06e-13	1.4877	1.94e-18	3.81e-17	1.56619	9.15e-07	7.54e-08	2240	1556	1481	5277
ENSMUSG00000033032_Afap1l1	0.903041	1.36e-20	2.6e-19	0.983192	3.02e-19	6.26e-18	1.04948	3.38e-05	3.45e-06	1569	1481	2229	5279
ENSMUSG00000034402_Kcnh5	-1.42973	5.95e-18	9.73e-17	-1.40723	1.05e-17	1.96e-16	-1.30256	5.14e-06	5.17e-07	1840	1637	1802	5279
ENSMUSG00000032556_Bfsp2	1.8879	2.54e-16	3.75e-15	2.07555	8.72e-20	1.88e-18	2.18709	5.41e-06	5.72e-07	2033	1425	1823	5281
ENSMUSG00000023832_Acat2	-0.713935	9.58e-25	2.29e-23	-0.646928	1.53e-15	2.5e-14	-0.568487	2.61e-05	2.55e-06	1256	1870	2156	5282
ENSMUSG00000036356_Csgalnact1	-1.09245	1.91e-21	3.84e-20	-1.03874	1.39e-18	2.77e-17	-0.953996	3.72e-05	3.76e-06	1495	1536	2251	5282
ENSMUSG00000030522_Mtmr10	0.680328	5.71e-23	1.25e-21	0.756123	4.21e-17	7.62e-16	0.829636	3.3e-05	3.36e-06	1374	1693	2222	5289
ENSMUSG00000035407_Kank4	1.60449	8.83e-19	1.51e-17	1.73103	1.29e-20	2.9e-19	1.80192	2.78e-05	2.75e-06	1756	1363	2174	5293
ENSMUSG00000030030_1700003E16Rik	-0.894532	1e-19	1.81e-18	-0.83053	6.76e-14	9.82e-13	-0.75331	1.21e-06	1.02e-07	1662	2112	1521	5295
ENSMUSG00000035168_Tanc1	0.978442	2.62e-17	4.12e-16	1.0658	1.03e-20	2.33e-19	1.12021	1.54e-05	1.54e-06	1912	1350	2040	5302
ENSMUSG00000070357_E030019B06Rik	2.37146	5.26e-16	7.58e-15	2.6975	1.41e-21	3.36e-20	2.80735	9.41e-06	9.57e-07	2083	1286	1933	5302
ENSMUSG00000037580_Gch1	2.54049	8.53e-17	1.3e-15	2.92376	5.6e-20	1.22e-18	2.98464	9.06e-06	9.22e-07	1965	1414	1925	5304
ENSMUSG00000026380_Tfcp2l1	1.36049	9.89e-20	1.79e-18	1.46125	1.92e-19	4.02e-18	1.53687	2.88e-05	2.84e-06	1661	1463	2181	5305
ENSMUSG00000047786_Lix1	-0.899912	4.01e-21	7.93e-20	-0.835245	1.59e-19	3.35e-18	-0.778844	4.97e-05	5.16e-06	1521	1453	2334	5308
ENSMUSG00000089718_2310075C17Rik	-1.32624	3.91e-21	7.73e-20	-1.27797	5.03e-17	9.05e-16	-1.20197	1.84e-05	1.85e-06	1520	1706	2082	5308
ENSMUSG00000037393_Nmur2	2.82672	2.4e-13	2.92e-12	3.62915	2.7e-20	5.97e-19	3.8365	7.55e-07	6.13e-08	2472	1386	1454	5312
ENSMUSG00000022325_Pop1	-0.756187	1.2e-21	2.44e-20	-0.689365	6.98e-13	9.47e-12	-0.605073	1.68e-06	1.55e-07	1476	2259	1584	5319
ENSMUSG00000086040_Wipf3	-1.18113	5.21e-15	7.07e-14	-1.13566	2.76e-14	4.12e-13	-1.05963	1.77e-08	1.25e-09	2216	2057	1046	5319
ENSMUSG00000049800_Sertad2	-0.740954	3.87e-25	9.49e-24	-0.673559	7.76e-14	1.12e-12	-0.587242	1.1e-05	1.13e-06	1227	2122	1971	5320
ENSMUSG00000020143_Dock2	1.28093	2.82e-21	5.62e-20	1.37661	4.28e-18	8.25e-17	1.45381	3.3e-05	3.34e-06	1511	1591	2221	5323
ENSMUSG00000073116_Gm10471	1.96385	5.69e-15	7.71e-14	2.17543	2.83e-18	5.52e-17	2.25239	1.35e-06	1.2e-07	2218	1570	1545	5333
ENSMUSG00000034731_Dgkh	-0.832805	9.26e-18	1.49e-16	-0.766789	2.38e-14	3.58e-13	-0.683417	6.16e-07	5.16e-08	1864	2038	1432	5334
ENSMUSG00000029053_Prkcz	-0.579041	1.25e-37	5.01e-36	-0.507538	2.06e-11	2.49e-10	-0.43514	1.57e-05	1.58e-06	751	2539	2046	5336
ENSMUSG00000031217_Efnb1	-0.972587	2.76e-20	5.18e-19	-0.911737	2.61e-15	4.22e-14	-0.827759	5.7e-06	6.07e-07	1603	1897	1836	5336
ENSMUSG00000015476_Prrt1	-1.05812	3.23e-18	5.36e-17	-0.996911	9.73e-16	1.62e-14	-0.918116	2.81e-06	2.79e-07	1813	1841	1684	5338
ENSMUSG00000048498_Cd300e	3.14197	2.1e-12	2.37e-11	5.27785	4.8e-20	1.05e-18	6.12928	1.77e-07	1.42e-08	2658	1404	1283	5345
ENSMUSG00000004040_Stat3	0.552867	2.22e-27	5.98e-26	0.625325	7.47e-16	1.25e-14	0.706571	6.28e-05	6.68e-06	1114	1827	2406	5347
ENSMUSG00000034675_Dbn1	-0.675707	4.4e-16	6.4e-15	-0.606703	1.11e-09	1.12e-08	-0.525928	0	0	2068	3045	235	5348
ENSMUSG00000077630_Gm22149	-1.77875	2.21e-14	2.87e-13	-1.80964	9.91e-17	1.76e-15	-1.74781	2.37e-07	1.99e-08	2308	1729	1320	5357
ENSMUSG00000039519_Cyp7b1	0.883656	8.14e-20	1.48e-18	0.967284	1.1e-17	2.06e-16	1.03221	1.79e-05	1.8e-06	1650	1639	2076	5365
ENSMUSG00000020774_Aspa	1.33162	4e-17	6.23e-16	1.43894	1.14e-17	2.14e-16	1.50578	4.96e-06	4.97e-07	1932	1640	1794	5366
ENSMUSG00000024169_Ift140	-0.570335	7.5e-32	2.44e-30	-0.49937	1.37e-11	1.68e-10	-0.422049	9.59e-06	9.83e-07	925	2507	1939	5371
ENSMUSG00000049354_Dcaf7	0.431698	5.89e-21	1.15e-19	0.504528	9.27e-10	9.42e-09	0.585652	5.33e-10	3.17e-11	1540	3018	817	5375
ENSMUSG00000028871_Rspo1	2.15037	1.19e-18	2.02e-17	2.3715	2.69e-21	6.32e-20	2.46995	4.57e-05	4.66e-06	1773	1304	2307	5384
ENSMUSG00000053519_Kcnip1	0.854504	1.56e-18	2.63e-17	0.932539	1.12e-21	2.67e-20	1.00915	4.71e-05	4.91e-06	1782	1282	2321	5385
ENSMUSG00000024228_Nudt12	1.13638	6.56e-21	1.28e-19	1.22365	4.37e-17	7.91e-16	1.2997	2.5e-05	2.48e-06	1544	1695	2149	5388
ENSMUSG00000023345_Poc1a	-1.06731	1.46e-20	2.8e-19	-1.00845	6.99e-14	1.01e-12	-0.941986	3.13e-06	3.09e-07	1573	2116	1703	5392
ENSMUSG00000045969_Ing1	-0.67124	2.64e-21	5.26e-20	-0.601619	1.07e-12	1.43e-11	-0.53593	1.78e-06	1.61e-07	1509	2296	1590	5395
ENSMUSG00000021846_Peli2	-0.705177	1.43e-24	3.37e-23	-0.635063	3.17e-13	4.39e-12	-0.560688	8.78e-06	8.72e-07	1274	2213	1913	5400
ENSMUSG00000015947_Fcgr1	1.56155	2.52e-15	3.5e-14	1.69678	1.78e-18	3.53e-17	1.78043	2.88e-06	2.81e-07	2168	1550	1685	5403
ENSMUSG00000039372_March4	-0.621702	1.03e-24	2.47e-23	-0.551414	7.16e-13	9.71e-12	-0.465849	7.55e-06	7.6e-07	1259	2262	1884	5405
ENSMUSG00000022526_Zfp251	-0.531081	1.29e-32	4.26e-31	-0.458429	2.48e-11	2.98e-10	-0.387864	9.71e-06	1.01e-06	907	2556	1944	5407
ENSMUSG00000085247_4930545L23Rik	-1.75829	2.4e-19	4.24e-18	-1.76126	1.7e-17	3.14e-16	-1.66871	1.64e-05	1.61e-06	1702	1657	2050	5409
ENSMUSG00000036523_Greb1	1.7971	8.94e-18	1.45e-16	1.95924	1.37e-19	2.9e-18	2.05274	2.05e-05	2e-06	1861	1450	2100	5411
ENSMUSG00000026409_Pfkfb2	-0.510746	1.84e-40	8.02e-39	-0.439514	3.33e-10	3.57e-09	-0.362122	6.63e-06	6.88e-07	690	2860	1863	5413
ENSMUSG00000086152_Gm11454	3.18749	1.64e-14	2.16e-13	4.47092	3.98e-20	8.74e-19	4.76818	3.82e-06	3.77e-07	2285	1396	1740	5421
ENSMUSG00000061455_Stx17	0.5108	7.75e-22	1.6e-20	0.584593	1.16e-15	1.93e-14	0.658547	2.19e-05	2.14e-06	1454	1854	2116	5424
ENSMUSG00000018209_Stk4	-0.567899	6.64e-28	1.83e-26	-0.496307	1.08e-11	1.33e-10	-0.421886	6.07e-06	6.39e-07	1094	2490	1847	5431
ENSMUSG00000030315_Vgll4	-0.863577	1.59e-20	3.02e-19	-0.800667	1.46e-14	2.24e-13	-0.707329	6.3e-06	6.51e-07	1580	2002	1851	5433
ENSMUSG00000040016_Ptger3	-0.968941	1.58e-19	2.82e-18	-0.906879	5.67e-14	8.29e-13	-0.839651	2.53e-06	2.42e-07	1685	2095	1658	5438
ENSMUSG00000044528_Tram1l1	0.561841	6.01e-20	1.1e-18	0.636832	2.04e-15	3.33e-14	0.714177	9.25e-06	9.39e-07	1637	1881	1929	5447
ENSMUSG00000058761_Rnf169	-0.801284	1.43e-21	2.9e-20	-0.735083	3.68e-15	5.87e-14	-0.639809	1.54e-05	1.55e-06	1484	1921	2042	5447
ENSMUSG00000022041_Chrna2	-2.33983	3.43e-14	4.41e-13	-2.5437	5.67e-18	1.08e-16	-2.50635	1.09e-06	8.78e-08	2341	1606	1501	5448
ENSMUSG00000024978_Gpam	0.456297	1.01e-34	3.65e-33	0.529052	1.93e-13	2.71e-12	0.604803	7.42e-05	7.6e-06	829	2180	2442	5451
ENSMUSG00000068062_Gm14164	1.6094	9.2e-16	1.31e-14	1.75063	2.42e-18	4.74e-17	1.84435	4.54e-06	4.56e-07	2110	1564	1777	5451
ENSMUSG00000023067_Cdkn1a	1.00245	2.8e-15	3.87e-14	1.09345	1.49e-19	3.15e-18	1.14559	5.43e-06	5.77e-07	2175	1452	1825	5452
ENSMUSG00000036061_Smug1	-0.887314	1.05e-21	2.14e-20	-0.823592	2.39e-14	3.6e-13	-0.751981	9.85e-06	1.02e-06	1467	2040	1948	5455
ENSMUSG00000022770_Dlg1	-0.662821	3.6e-25	8.83e-24	-0.593732	6.53e-14	9.49e-13	-0.522665	2.38e-05	2.32e-06	1225	2109	2134	5468
ENSMUSG00000048148_Nwd1	0.655112	4.76e-20	8.78e-19	0.733153	2.09e-20	4.66e-19	0.800835	8.04e-05	8.19e-06	1630	1377	2463	5470
ENSMUSG00000009292_Trpm2	0.660793	3.77e-18	6.23e-17	0.738879	7.92e-18	1.5e-16	0.80847	1.46e-05	1.46e-06	1822	1620	2029	5471
ENSMUSG00000004043_Stat5a	1.80148	3.84e-16	5.6e-15	1.96747	1.04e-18	2.09e-17	2.03562	7.59e-06	7.64e-07	2062	1525	1885	5472
ENSMUSG00000029090_Gpr125	-0.724794	1.41e-21	2.87e-20	-0.657632	2.88e-14	4.29e-13	-0.591171	9.42e-06	9.61e-07	1481	2060	1934	5475
ENSMUSG00000030894_Tpp1	0.707285	8.4e-20	1.53e-18	0.785036	3.72e-16	6.39e-15	0.854366	1.54e-05	1.54e-06	1652	1786	2041	5479
ENSMUSG00000031342_Gpm6b	-0.550018	1.38e-21	2.81e-20	-0.479596	1.03e-07	8.42e-07	-0.412207	0	0	1479	3770	235	5484
ENSMUSG00000032010_Usp2	-0.738142	1.18e-22	2.56e-21	-0.671687	2.62e-12	3.4e-11	-0.586943	3.75e-06	3.63e-07	1389	2363	1733	5485
ENSMUSG00000041605_5730559C18Rik	1.0965	2.87e-18	4.78e-17	1.18734	1.56e-16	2.74e-15	1.25981	9.1e-06	9.26e-07	1810	1749	1926	5485
ENSMUSG00000059602_Syn3	-0.63642	4.11e-22	8.67e-21	-0.567318	1.1e-12	1.47e-11	-0.484042	4.22e-06	4.23e-07	1426	2298	1762	5486
ENSMUSG00000028838_Extl1	-0.953534	5.03e-19	8.76e-18	-0.893284	2.03e-13	2.85e-12	-0.808457	1.61e-06	1.46e-07	1728	2184	1575	5487
ENSMUSG00000006517_Mvd	-0.628781	1.96e-23	4.37e-22	-0.559178	8.51e-13	1.15e-11	-0.480307	6.86e-06	7.05e-07	1346	2276	1868	5490
ENSMUSG00000091089_A930018M24Rik	2.34915	3.98e-14	5.09e-13	2.71465	1.63e-19	3.44e-18	2.83519	2.92e-06	2.85e-07	2349	1456	1688	5493
ENSMUSG00000033083_Tbc1d4	0.952741	5.17e-18	8.48e-17	1.03419	2.97e-18	5.8e-17	1.1108	1.92e-05	1.9e-06	1833	1572	2089	5494
ENSMUSG00000027950_Chrnb2	0.457434	1.57e-28	4.41e-27	0.530721	1.86e-14	2.82e-13	0.606979	6.18e-05	6.61e-06	1072	2020	2403	5495
ENSMUSG00000029468_P2rx7	1.27572	2.04e-20	3.85e-19	1.37044	1.19e-18	2.38e-17	1.45846	5.73e-05	5.97e-06	1590	1533	2374	5497
ENSMUSG00000060988_Galnt13	0.879665	1.62e-17	2.58e-16	0.960345	1.07e-21	2.57e-20	1.03595	4.88e-05	5.08e-06	1889	1278	2330	5497
ENSMUSG00000022911_Arl13b	-0.788282	6.76e-24	1.55e-22	-0.721551	6.42e-13	8.74e-12	-0.645726	9.29e-06	9.48e-07	1316	2254	1931	5501
ENSMUSG00000025607_Copg2	0.688845	2.57e-22	5.48e-21	0.763751	1.89e-18	3.73e-17	0.842738	0.000102214	1.05e-05	1413	1555	2534	5502
ENSMUSG00000022014_Epsti1	2.4363	8.68e-15	1.16e-13	2.82796	9.01e-20	1.94e-18	2.95842	5.54e-06	5.91e-07	2248	1427	1830	5505
ENSMUSG00000075254_Heg1	0.875314	6.49e-18	1.06e-16	0.955933	1.15e-18	2.31e-17	1.04205	2.37e-05	2.31e-06	1845	1528	2133	5506
ENSMUSG00000025938_Slco5a1	-1.00121	4.54e-20	8.38e-19	-0.942284	6.42e-17	1.15e-15	-0.858549	2.7e-05	2.64e-06	1628	1715	2164	5507
ENSMUSG00000001763_Tspan33	0.763884	3.59e-19	6.3e-18	0.840995	4.74e-16	8.05e-15	0.923905	1.21e-05	1.25e-06	1716	1806	1993	5515
ENSMUSG00000090935_Synj2bp	0.567171	6.09e-21	1.19e-19	0.640461	3.92e-16	6.71e-15	0.711797	3.07e-05	3.06e-06	1541	1791	2199	5531
ENSMUSG00000039633_Lonrf1	-0.744181	5.92e-26	1.51e-24	-0.674766	2.15e-13	3e-12	-0.599003	2.65e-05	2.59e-06	1182	2190	2160	5532
ENSMUSG00000028023_Pitx2	3.86739	8.9e-19	1.52e-17	6.22407	2.24e-24	6.2e-23	6.75489	0.0001549	1.65e-05	1758	1107	2668	5533
ENSMUSG00000044447_Dock5	-1.881	2.66e-17	4.18e-16	-1.92525	8.52e-18	1.61e-16	-1.82572	1.24e-05	1.28e-06	1913	1624	1998	5535
ENSMUSG00000022265_Ank	-0.573771	7.77e-37	3.03e-35	-0.503286	7.69e-11	8.81e-10	-0.42097	1.9e-05	1.9e-06	770	2679	2088	5537
ENSMUSG00000097143_Gm17608	-1.37393	4.86e-17	7.52e-16	-1.34102	1.02e-14	1.58e-13	-1.25347	1.99e-06	1.85e-07	1942	1982	1613	5537
ENSMUSG00000032705_Exd2	-0.571302	2.48e-29	7.27e-28	-0.499408	2.01e-11	2.43e-10	-0.431622	1.13e-05	1.16e-06	1025	2537	1977	5539
ENSMUSG00000034926_Dhcr24	-0.610071	8.83e-24	2e-22	-0.540186	4.37e-11	5.11e-10	-0.452297	1.93e-06	1.78e-07	1324	2623	1606	5553
ENSMUSG00000033386_Frrs1	1.47406	4.46e-17	6.92e-16	1.59337	4.87e-18	9.36e-17	1.6845	1.4e-05	1.41e-06	1938	1596	2020	5554
ENSMUSG00000055976_Cldn23	-2.07875	2.08e-14	2.71e-13	-2.17683	3.31e-17	6.03e-16	-2.11548	1.58e-06	1.42e-07	2304	1682	1570	5556
ENSMUSG00000032549_Rab6b	0.35544	1.47e-20	2.8e-19	0.429065	9.46e-08	7.74e-07	0.501035	0	0	1574	3749	235	5558
ENSMUSG00000032921_Odf4	1.78145	2.65e-14	3.43e-13	1.96118	2.69e-18	5.26e-17	2.05998	2.59e-06	2.54e-07	2325	1567	1667	5559
ENSMUSG00000000708_Kat2b	0.66895	3.37e-24	7.81e-23	0.746048	7.93e-17	1.41e-15	0.815277	0.000106368	1.09e-05	1297	1721	2543	5561
ENSMUSG00000085396_6720401G13Rik	0.905737	3.86e-22	8.17e-21	0.985315	2.85e-19	5.92e-18	1.0591	0.000153153	1.64e-05	1422	1477	2665	5564
ENSMUSG00000044689_Gm13749	-2.35196	2.94e-15	4.06e-14	-2.53076	1.13e-19	2.4e-18	-2.48352	1.02e-05	1.06e-06	2179	1443	1955	5577
ENSMUSG00000021194_Chga	0.880487	1.46e-20	2.8e-19	0.962924	3.14e-24	8.62e-23	1.03021	0.000309992	3.23e-05	1572	1117	2890	5579
ENSMUSG00000033177_Tmprss7	-1.9247	6.3e-19	1.09e-17	-1.95575	6.22e-18	1.18e-16	-1.90608	3.6e-05	3.66e-06	1736	1612	2244	5592
ENSMUSG00000048600_Gm5763	1.63205	6.94e-18	1.13e-16	1.7677	1.16e-18	2.33e-17	1.84942	3.25e-05	3.28e-06	1850	1529	2216	5595
ENSMUSG00000068373_D430041D05Rik	-0.715196	6.02e-17	9.27e-16	-0.648602	1.8e-10	1.98e-09	-0.56054	9.79e-10	6.07e-11	1953	2790	852	5595
ENSMUSG00000029772_Ahcyl2	0.466294	1.13e-27	3.08e-26	0.537891	2.17e-13	3.04e-12	0.619868	4.4e-05	4.54e-06	1104	2192	2300	5596
ENSMUSG00000051497_Kcnj16	-0.856255	2e-18	3.36e-17	-0.792789	2.86e-12	3.69e-11	-0.721947	5.98e-07	5.04e-08	1789	2378	1429	5596
ENSMUSG00000017146_Brca1	1.00869	7.42e-20	1.35e-18	1.09516	1.03e-16	1.83e-15	1.16037	3.26e-05	3.3e-06	1648	1731	2218	5597
ENSMUSG00000050473_Slc35d3	2.38654	1.98e-16	2.95e-15	2.71163	1.82e-19	3.82e-18	2.77864	2.31e-05	2.23e-06	2015	1460	2125	5600
ENSMUSG00000027540_Ptpn1	-0.619685	1.71e-27	4.63e-26	-0.549071	3.28e-13	4.54e-12	-0.47225	4.14e-05	4.3e-06	1109	2215	2286	5610
ENSMUSG00000021540_Smad5	0.479292	1.98e-24	4.64e-23	0.551601	2.91e-14	4.34e-13	0.631337	4.09e-05	4.21e-06	1282	2061	2280	5623
ENSMUSG00000030866_Ern2	1.77853	3.37e-15	4.62e-14	1.95115	3.54e-18	6.86e-17	2.0438	6.42e-06	6.6e-07	2189	1581	1854	5624
ENSMUSG00000027394_Ttl	-0.592394	2.73e-35	1.02e-33	-0.522072	2.69e-11	3.21e-10	-0.445132	3.69e-05	3.72e-06	806	2571	2248	5625
ENSMUSG00000021250_Fos	1.33807	6.39e-19	1.11e-17	1.44322	1.19e-17	2.22e-16	1.52014	3.67e-05	3.69e-06	1737	1644	2246	5627
ENSMUSG00000047369_Dnah14	-2.75845	1.97e-13	2.41e-12	-3.3104	6.04e-18	1.15e-16	-3.33787	1.42e-06	1.28e-07	2462	1610	1555	5627
ENSMUSG00000020696_Rffl	0.973381	3.84e-18	6.33e-17	1.05762	3.37e-16	5.81e-15	1.13921	1.41e-05	1.42e-06	1823	1782	2023	5628
ENSMUSG00000036469_March1	-0.759296	2.74e-17	4.3e-16	-0.693853	9.67e-13	1.29e-11	-0.619126	5.84e-07	4.74e-08	1916	2291	1421	5628
ENSMUSG00000024500_Ppp2r2b	-0.545411	5.24e-25	1.28e-23	-0.475552	2.94e-09	2.84e-08	-0.401682	1.04e-07	8.79e-09	1235	3169	1228	5632
ENSMUSG00000062908_Acadm	0.916709	3.41e-20	6.34e-19	0.9963	4.01e-20	8.8e-19	1.07296	0.000137736	1.45e-05	1614	1398	2627	5639
ENSMUSG00000021583_Erap1	0.843175	3.43e-19	6.02e-18	0.923239	1.49e-15	2.44e-14	0.99593	1.7e-05	1.69e-06	1715	1867	2061	5643
ENSMUSG00000094152_Slc6a16	2.0662	2.74e-14	3.55e-13	2.31831	5.55e-19	1.14e-17	2.41504	5.37e-06	5.59e-07	2326	1500	1818	5644
ENSMUSG00000063568_Jazf1	-0.493552	1.04e-32	3.46e-31	-0.421341	5.87e-10	6.1e-09	-0.346143	4.98e-06	5.02e-07	901	2954	1796	5651
ENSMUSG00000022895_Ets2	-0.593268	4.61e-26	1.18e-24	-0.523236	8.34e-12	1.04e-10	-0.440252	1.41e-05	1.42e-06	1175	2456	2022	5653
ENSMUSG00000058013_Sept11	-0.508638	3.88e-56	2.81e-54	-0.437937	1.29e-08	1.17e-07	-0.357496	6.5e-06	6.76e-07	415	3380	1859	5654
ENSMUSG00000002058_Unc119	0.547871	3.27e-17	5.1e-16	0.621783	1.15e-14	1.77e-13	0.701204	3.97e-06	3.95e-07	1925	1990	1749	5664
ENSMUSG00000039115_Itga9	0.958183	8.01e-18	1.3e-16	1.04207	1.14e-16	2e-15	1.11894	1.72e-05	1.73e-06	1857	1740	2067	5664
ENSMUSG00000020096_Tbata	-2.50269	1.38e-13	1.7e-12	-2.82781	1.09e-20	2.46e-19	-2.77372	7.14e-06	7.28e-07	2435	1355	1875	5665
ENSMUSG00000037533_Rapgef6	0.618357	3.22e-17	5.04e-16	0.695779	2.57e-16	4.46e-15	0.768586	1.13e-05	1.15e-06	1924	1767	1975	5666
ENSMUSG00000021534_1700001L19Rik	-0.942633	1.79e-17	2.85e-16	-0.884166	5.75e-14	8.4e-13	-0.810249	2.71e-06	2.69e-07	1892	2099	1677	5668
ENSMUSG00000070337_Gpr179	1.79353	3.07e-14	3.95e-13	1.979	2.79e-18	5.44e-17	2.078	4.38e-06	4.36e-07	2335	1569	1768	5672
ENSMUSG00000040710_St8sia4	0.872656	1.07e-15	1.52e-14	0.95594	3.98e-20	8.74e-19	1.02346	2.67e-05	2.62e-06	2118	1395	2162	5675
ENSMUSG00000093227_Mir1251	2.43835	2.44e-13	2.96e-12	2.88096	4.72e-19	9.7e-18	3.01123	3.26e-06	3.25e-07	2473	1491	1712	5676
ENSMUSG00000027009_Itga4	-1.01585	3.83e-19	6.69e-18	-0.960735	2.19e-16	3.81e-15	-0.860795	3.07e-05	3.07e-06	1720	1761	2200	5681
ENSMUSG00000026556_Vangl2	0.561946	1.53e-20	2.91e-19	0.636354	4.98e-17	8.96e-16	0.716674	6.13e-05	6.52e-06	1579	1705	2399	5683
ENSMUSG00000001687_Ubl3	0.638826	5.34e-21	1.05e-19	0.715218	1.96e-21	4.64e-20	0.78522	0.000292245	3.06e-05	1534	1296	2871	5701
ENSMUSG00000027180_Fbxo3	0.503913	3.64e-23	8.04e-22	0.576529	6.43e-15	1.01e-13	0.649974	5.99e-05	6.34e-06	1361	1952	2391	5704
ENSMUSG00000040624_Plekhg1	0.996188	3.81e-16	5.57e-15	1.08435	6.17e-19	1.26e-17	1.14932	2.45e-05	2.4e-06	2060	1503	2142	5705
ENSMUSG00000092474_Gm20478	3.15146	8.32e-12	8.98e-11	6.33277	6.52e-18	1.24e-16	Inf	2.23e-07	1.75e-08	2786	1615	1305	5706
ENSMUSG00000052914_Cyp2j6	0.818473	5.05e-20	9.3e-19	0.895237	6.62e-19	1.35e-17	0.967568	0.000124064	1.24e-05	1632	1507	2580	5719
ENSMUSG00000026307_Scly	0.791762	1.1e-18	1.87e-17	0.871958	3.04e-16	5.24e-15	0.946681	2.83e-05	2.78e-06	1771	1778	2176	5725
ENSMUSG00000026773_Pfkfb3	-0.517831	1.29e-24	3.05e-23	-0.446735	4.35e-10	4.6e-09	-0.370994	1.43e-06	1.29e-07	1269	2900	1556	5725
ENSMUSG00000045518_Onecut3	2.21223	2.65e-14	3.43e-13	2.51437	9.78e-19	1.97e-17	2.63077	7.18e-06	7.35e-07	2324	1524	1877	5725
ENSMUSG00000084390_Gm15425	1.79899	1.62e-14	2.13e-13	1.98052	1.16e-17	2.17e-16	2.06362	5.18e-06	5.27e-07	2283	1641	1806	5730
ENSMUSG00000032652_Crebl2	0.731255	4.39e-19	7.66e-18	0.807769	9.08e-15	1.41e-13	0.884719	1.5e-05	1.49e-06	1725	1973	2033	5731
ENSMUSG00000033487_Fndc3a	0.636674	2.16e-21	4.34e-20	0.712318	3.5e-17	6.36e-16	0.790198	0.000111095	1.12e-05	1499	1685	2551	5735
ENSMUSG00000005763_Cd247	1.35529	5.24e-15	7.11e-14	1.46879	1.05e-16	1.86e-15	1.54813	4.73e-06	4.75e-07	2217	1734	1785	5736
ENSMUSG00000024601_Isoc1	0.753533	6.28e-17	9.66e-16	0.828375	1.25e-17	2.32e-16	0.907284	2.44e-05	2.37e-06	1955	1648	2139	5742
ENSMUSG00000021665_Hexb	0.752103	2.95e-15	4.06e-14	0.831975	2.86e-17	5.24e-16	0.887797	7.76e-06	7.82e-07	2180	1676	1890	5746
ENSMUSG00000019132_BC005537	-0.608247	2.43e-34	8.63e-33	-0.538066	4.71e-11	5.5e-10	-0.459088	3.98e-05	4.13e-06	845	2627	2275	5747
ENSMUSG00000014776_Nol3	1.31046	3.1e-16	4.56e-15	1.41708	1.12e-16	1.98e-15	1.50487	1.07e-05	1.1e-06	2045	1739	1964	5748
ENSMUSG00000020064_Herc4	-0.556305	3.14e-29	9.16e-28	-0.487317	1.6e-10	1.77e-09	-0.405035	9.73e-06	1.01e-06	1030	2773	1945	5748
ENSMUSG00000043298_Smco3	-1.65477	5.88e-17	9.08e-16	-1.65361	4.01e-16	6.86e-15	-1.55689	1.31e-05	1.35e-06	1949	1793	2010	5752
ENSMUSG00000053552_Ebf4	0.82022	1.71e-17	2.73e-16	0.902388	1.35e-17	2.5e-16	0.983092	3.2e-05	3.21e-06	1890	1651	2211	5752
ENSMUSG00000036427_Gpi1	0.486058	8.23e-17	1.26e-15	0.561023	2.51e-11	3.01e-10	0.634226	1.07e-07	9.42e-09	1964	2559	1236	5759
ENSMUSG00000025475_Gpr123	1.09332	3.5e-15	4.79e-14	1.19582	8.26e-22	1.99e-20	1.26694	4.35e-05	4.47e-06	2194	1272	2296	5762
ENSMUSG00000081889_Gm13188	-1.15295	1.16e-19	2.09e-18	-1.09908	1.62e-15	2.65e-14	-1.01893	3.27e-05	3.33e-06	1670	1873	2220	5763
ENSMUSG00000065340_Gm25578	-2.95453	4.88e-13	5.8e-12	-3.86533	1.51e-17	2.81e-16	-3.98185	1.64e-06	1.52e-07	2530	1654	1581	5765
ENSMUSG00000035095_Fam167a	1.10551	9.54e-18	1.54e-16	1.19996	2.77e-18	5.42e-17	1.25365	4.94e-05	5.14e-06	1865	1568	2333	5766
ENSMUSG00000085276_Gm15812	-1.05537	3.96e-20	7.35e-19	-0.995116	1.97e-13	2.77e-12	-0.923147	1.08e-05	1.11e-06	1621	2181	1966	5768
ENSMUSG00000020363_Gfpt2	-1.08415	1.83e-20	3.47e-19	-1.02822	6.46e-14	9.41e-13	-0.950719	1.8e-05	1.82e-06	1587	2107	2078	5772
ENSMUSG00000085207_Gm11767	-1.47366	6.09e-15	8.25e-14	-1.45362	2.15e-15	3.49e-14	-1.38405	2.59e-06	2.53e-07	2222	1886	1666	5774
ENSMUSG00000059631_1500035N22Rik	-1.03184	1.02e-19	1.84e-18	-0.975527	2.67e-13	3.71e-12	-0.884007	8.7e-06	8.68e-07	1663	2205	1912	5780
ENSMUSG00000047539_Fbxo28	-0.470293	4.08e-28	1.13e-26	-0.397408	2.74e-09	2.66e-08	-0.325439	1.3e-06	1.13e-07	1085	3161	1536	5782
ENSMUSG00000044006_Cilp2	-1.14806	1.4e-18	2.37e-17	-1.09266	1.35e-15	2.23e-14	-1.01697	2.49e-05	2.45e-06	1778	1861	2147	5786
ENSMUSG00000034755_Pcdh11x	0.834162	7.97e-14	1e-12	0.912635	6.41e-15	1.01e-13	0.981571	6.96e-07	5.67e-08	2393	1950	1444	5787
ENSMUSG00000072640_Lyrm9	-0.589309	5.57e-22	1.16e-20	-0.520178	5.84e-12	7.37e-11	-0.448055	9e-06	9.05e-07	1440	2432	1921	5793
ENSMUSG00000032890_Rims3	0.944616	8.32e-22	1.72e-20	1.02533	4.61e-21	1.07e-19	1.12222	0.000452575	4.7e-05	1458	1322	3016	5796
ENSMUSG00000020255_D10Wsu102e	-0.560653	3.04e-26	7.86e-25	-0.489926	5.76e-11	6.67e-10	-0.412737	1.17e-05	1.21e-06	1165	2649	1986	5800
ENSMUSG00000032590_Apeh	0.638395	1.85e-21	3.72e-20	0.714168	7.8e-16	1.31e-14	0.786456	8.78e-05	8.62e-06	1494	1829	2477	5800
ENSMUSG00000029613_Eif2ak1	-0.487732	7.64e-29	2.17e-27	-0.418068	7.59e-10	7.79e-09	-0.335698	4.17e-06	4.14e-07	1059	2987	1758	5804
ENSMUSG00000037071_Scd1	0.585045	3.72e-18	6.15e-17	0.658066	2.33e-15	3.78e-14	0.741797	1.96e-05	1.94e-06	1820	1891	2093	5804
ENSMUSG00000028864_Hgf	-1.9485	4.07e-17	6.32e-16	-1.9939	1.6e-18	3.18e-17	-1.93161	4.93e-05	5.12e-06	1933	1542	2332	5807
ENSMUSG00000058793_Cds2	0.420441	1.37e-22	2.95e-21	0.493734	2.65e-09	2.58e-08	0.576451	1.45e-07	1.17e-08	1394	3158	1261	5813
ENSMUSG00000066197_Gpr139	1.77977	5.33e-16	7.69e-15	1.94735	5.07e-18	9.73e-17	2.02628	2.34e-05	2.26e-06	2085	1600	2128	5813
ENSMUSG00000021730_Hcn1	-0.774983	4.16e-20	7.7e-19	-0.706187	4.3e-15	6.82e-14	-0.62599	3.82e-05	3.91e-06	1624	1933	2261	5818
ENSMUSG00000087301_Gm13629	1.78194	8.29e-14	1.04e-12	1.96553	2.43e-17	4.46e-16	2.04975	4.04e-06	4.01e-07	2396	1670	1752	5818
ENSMUSG00000015961_Adss	-0.579523	5.77e-20	1.06e-18	-0.510792	4.18e-10	4.43e-09	-0.434052	2.19e-07	1.72e-08	1636	2894	1303	5833
ENSMUSG00000001025_S100a6	1.20267	2.24e-18	3.75e-17	1.29877	2.61e-17	4.78e-16	1.37499	5.57e-05	5.86e-06	1797	1673	2369	5839
ENSMUSG00000032911_Cspg4	0.729165	4.71e-18	7.73e-17	0.807235	3.23e-20	7.14e-19	0.887616	0.000134959	1.43e-05	1831	1388	2622	5841
ENSMUSG00000073652_Apol7d	-2.82775	1.82e-14	2.39e-13	-3.37127	2.88e-19	5.98e-18	-3.38606	1.87e-05	1.88e-06	2292	1478	2086	5856
ENSMUSG00000022125_Cln5	0.971937	1.16e-17	1.87e-16	1.05646	2.74e-15	4.42e-14	1.13156	1.87e-05	1.87e-06	1876	1901	2085	5862
ENSMUSG00000035451_Foxa1	3.51541	3.06e-14	3.94e-13	7.40584	3.67e-19	7.58e-18	Inf	1.54e-05	1.56e-06	2334	1485	2043	5862
ENSMUSG00000062209_Erbb4	-0.918829	2.93e-24	6.81e-23	-0.856184	5.15e-18	9.86e-17	-0.78095	0.000403158	4.08e-05	1293	1601	2968	5862
ENSMUSG00000019923_Zwint	0.587294	1.55e-12	1.77e-11	0.66277	3.07e-12	3.95e-11	0.733852	8.66e-10	5.46e-11	2633	2384	846	5863
ENSMUSG00000030771_Micalcl	-1.65396	2.79e-18	4.64e-17	-1.64262	1.74e-16	3.04e-15	-1.56585	4.43e-05	4.59e-06	1806	1755	2303	5864
ENSMUSG00000004929_Thop1	-0.729571	8.3e-20	1.51e-18	-0.660774	5.69e-15	8.98e-14	-0.584282	3.93e-05	4.05e-06	1651	1945	2270	5866
ENSMUSG00000066000_2610305D13Rik	1.87462	1.91e-16	2.86e-15	2.05512	5.68e-19	1.16e-17	2.11081	5.46e-05	5.69e-06	2009	1501	2361	5871
ENSMUSG00000086171_C630020P19Rik	-1.19318	5.06e-19	8.8e-18	-1.14521	2.68e-14	4e-13	-1.05051	2.04e-05	1.98e-06	1729	2054	2098	5881
ENSMUSG00000021314_Amph	-0.46722	8.03e-32	2.6e-30	-0.39538	1.78e-07	1.4e-06	-0.320124	2.57e-08	1.84e-09	928	3880	1077	5885
ENSMUSG00000042943_4922501L14Rik	0.933428	9.8e-19	1.67e-17	1.01894	3.93e-16	6.73e-15	1.0926	4.88e-05	5.06e-06	1769	1792	2329	5890
ENSMUSG00000018849_Wwc1	-0.826678	6.13e-21	1.19e-19	-0.759596	1.48e-16	2.6e-15	-0.678708	0.000129411	1.33e-05	1542	1748	2601	5891
ENSMUSG00000020547_Bzw2	-0.56506	1.09e-28	3.08e-27	-0.494979	3.13e-10	3.37e-09	-0.42073	1.12e-05	1.15e-06	1065	2854	1974	5893
ENSMUSG00000031669_Gins3	1.10529	1.82e-15	2.55e-14	1.19701	3.14e-15	5.04e-14	1.27969	5.77e-06	6.1e-07	2148	1908	1837	5893
ENSMUSG00000027562_Car2	0.819112	1.25e-15	1.77e-14	0.898999	2.12e-17	3.9e-16	0.959195	2.06e-05	2.01e-06	2129	1668	2101	5898
ENSMUSG00000026430_Rassf5	0.7592	1.87e-17	2.97e-16	0.838436	2.36e-18	4.63e-17	0.920914	7.44e-05	7.63e-06	1896	1562	2443	5901
ENSMUSG00000026589_Sec16b	1.76684	6.8e-14	8.58e-13	1.94867	3.59e-17	6.53e-16	2.04439	5.58e-06	5.96e-07	2383	1686	1832	5901
ENSMUSG00000020431_Adcy1	-0.729709	1.94e-14	2.54e-13	-0.662897	1.21e-08	1.1e-07	-0.583813	0	0	2300	3370	235	5905
ENSMUSG00000003271_Sult2b1	-1.44585	1.06e-18	1.79e-17	-1.41241	8.46e-16	1.41e-14	-1.3599	4.42e-05	4.57e-06	1770	1834	2302	5906
ENSMUSG00000034573_Ptpn13	1.12847	1.89e-19	3.37e-18	1.21568	1.19e-20	2.68e-19	1.28321	0.000280179	2.93e-05	1690	1360	2857	5907
ENSMUSG00000074939_Chrm5	1.65451	2.05e-16	3.06e-15	1.80042	6.97e-19	1.42e-17	1.86007	5.88e-05	6.18e-06	2016	1509	2384	5909
ENSMUSG00000055214_Pld5	1.48391	1.54e-18	2.6e-17	1.59824	1.03e-19	2.19e-18	1.71431	0.000169673	1.8e-05	1781	1435	2695	5911
ENSMUSG00000031166_Wdr13	-0.493596	7.47e-29	2.12e-27	-0.421071	1.87e-07	1.48e-06	-0.347552	6.75e-09	4.31e-10	1057	3889	968	5914
ENSMUSG00000031139_Mcf2	0.865912	2.22e-15	3.09e-14	0.947187	2.12e-15	3.45e-14	1.01701	7.09e-06	7.25e-07	2158	1883	1874	5915
ENSMUSG00000073988_Ttpa	1.0541	2.06e-17	3.27e-16	1.1435	3.42e-16	5.88e-15	1.20828	3.4e-05	3.49e-06	1900	1783	2232	5915
ENSMUSG00000034361_Cpne2	-0.786975	6.84e-20	1.25e-18	-0.720874	1.09e-14	1.69e-13	-0.62992	4.17e-05	4.32e-06	1644	1985	2287	5916
ENSMUSG00000024127_Prepl	0.535286	4.81e-16	6.97e-15	0.609564	1.93e-12	2.53e-11	0.682884	1.15e-06	9.53e-08	2076	2339	1512	5927
ENSMUSG00000005413_Hmox1	1.34609	1.8e-16	2.69e-15	1.4567	5.26e-16	8.92e-15	1.52484	2.14e-05	2.11e-06	2007	1811	2112	5930
ENSMUSG00000024430_Cabyr	-1.04285	4.02e-16	5.86e-15	-0.989158	8.13e-13	1.1e-11	-0.919936	1.83e-06	1.64e-07	2065	2272	1593	5930
ENSMUSG00000045314_Sowahb	-1.93587	1.05e-13	1.31e-12	-2.00902	2.63e-15	4.25e-14	-1.94847	2.05e-06	1.93e-07	2412	1898	1620	5930
ENSMUSG00000059839_Zfp874b	-0.720276	3.11e-20	5.8e-19	-0.649806	1.08e-11	1.33e-10	-0.583807	5.6e-06	6.02e-07	1609	2488	1834	5931
ENSMUSG00000022848_Dirc2	-0.457618	1.04e-39	4.42e-38	-0.387092	5.76e-08	4.84e-07	-0.306975	1.63e-06	1.49e-07	707	3650	1578	5935
ENSMUSG00000086999_1700040N02Rik	2.2361	1.84e-14	2.41e-13	2.55182	4.08e-19	8.42e-18	2.65535	2.61e-05	2.53e-06	2294	1487	2154	5935
ENSMUSG00000033256_Shf	-0.6743	1.8e-20	3.41e-19	-0.604367	2.95e-12	3.8e-11	-0.531754	1.13e-05	1.16e-06	1586	2380	1976	5942
ENSMUSG00000029088_Kcnip4	-0.8182	3.34e-18	5.53e-17	-0.754421	1.53e-15	2.5e-14	-0.681994	3.87e-05	4e-06	1816	1871	2267	5954
ENSMUSG00000000223_Drp2	-0.642871	1.7e-23	3.81e-22	-0.574681	1.95e-12	2.56e-11	-0.485396	3.94e-05	4.1e-06	1341	2341	2273	5955
ENSMUSG00000032875_Arhgef17	0.696631	2.08e-16	3.1e-15	0.774815	3.77e-17	6.84e-16	0.853511	3.69e-05	3.73e-06	2020	1690	2249	5959
ENSMUSG00000070639_Lrrc8b	-0.687926	1.14e-20	2.2e-19	-0.618742	1.89e-12	2.48e-11	-0.538218	1.7e-05	1.69e-06	1562	2336	2062	5960
ENSMUSG00000031212_Pgr15l	3.00613	3.87e-16	5.64e-15	3.73927	9.92e-20	2.12e-18	3.84327	8.3e-05	8.37e-06	2063	1432	2469	5964
ENSMUSG00000022003_Slc25a30	-0.897108	4.22e-19	7.37e-18	-0.835735	7.59e-12	9.51e-11	-0.757464	5.03e-06	5.04e-07	1722	2447	1797	5966
ENSMUSG00000015709_Arnt2	-0.500803	2.69e-29	7.89e-28	-0.429402	7e-08	5.81e-07	-0.353739	1.29e-07	1.07e-08	1027	3693	1251	5971
ENSMUSG00000052951_C130021I20Rik	3.4887	5.8e-19	1e-17	4.53833	9.93e-25	2.81e-23	4.68012	0.000601676	6.76e-05	1735	1085	3152	5972
ENSMUSG00000026657_Frmd4a	-0.646021	2.47e-14	3.21e-13	-0.580091	1.47e-08	1.32e-07	-0.499323	0	0	2319	3420	235	5974
ENSMUSG00000032202_Rab27a	1.0934	3.95e-18	6.51e-17	1.18418	7.32e-17	1.31e-15	1.25727	7.17e-05	7.36e-06	1826	1719	2433	5978
ENSMUSG00000020868_Xylt2	0.874046	2.48e-17	3.91e-16	0.957306	2.39e-19	4.98e-18	1.03447	0.000130394	1.35e-05	1907	1469	2606	5982
ENSMUSG00000040407_Akap9	-0.656029	4.39e-14	5.6e-13	-0.590365	1.31e-08	1.18e-07	-0.524361	0	0	2354	3393	235	5982
ENSMUSG00000026100_Mstn	-2.40203	1.02e-14	1.35e-13	-2.63122	4.84e-18	9.31e-17	-2.58496	2.36e-05	2.28e-06	2259	1595	2130	5984
ENSMUSG00000029436_Mmp17	-0.699941	9.16e-19	1.56e-17	-0.630639	9.61e-15	1.49e-13	-0.552378	3.51e-05	3.63e-06	1764	1978	2242	5984
ENSMUSG00000074607_Tox2	1.6805	1.19e-18	2.03e-17	1.82496	3.24e-21	7.56e-20	1.90849	0.00031691	3.3e-05	1774	1313	2897	5984
ENSMUSG00000070695_Cntnap5a	0.82487	6.09e-14	7.7e-13	0.910047	8.84e-17	1.57e-15	0.966626	7.64e-06	7.71e-07	2377	1725	1887	5989
ENSMUSG00000039735_Fnbp1l	-0.735914	2e-12	2.27e-11	-0.6734	1.76e-09	1.74e-08	-0.603098	0	0	2652	3106	235	5993
ENSMUSG00000063687_Pcdhb5	-0.866626	9.69e-20	1.76e-18	-0.805767	7.66e-12	9.58e-11	-0.713287	7.74e-06	7.75e-07	1659	2450	1888	5997
ENSMUSG00000099138_RP23-443P12.1	-2.91364	7.07e-14	8.92e-13	-3.60624	3.22e-17	5.87e-16	-3.64386	9.66e-06	9.92e-07	2385	1680	1941	6006
ENSMUSG00000038022_Fam188b	-0.81858	3.73e-18	6.17e-17	-0.75297	3.15e-12	4.05e-11	-0.669459	5.16e-06	5.25e-07	1821	2386	1805	6012
ENSMUSG00000027270_Lamp5	-1.40994	5.6e-18	9.17e-17	-1.37375	1.06e-15	1.76e-14	-1.30847	4.97e-05	5.19e-06	1838	1844	2336	6018
ENSMUSG00000024132_Eci1	1.00697	9.82e-18	1.58e-16	1.09664	1.51e-15	2.47e-14	1.16175	4.23e-05	4.39e-06	1866	1869	2291	6026
ENSMUSG00000009575_Cbx5	0.380527	8.05e-17	1.23e-15	0.452733	1.45e-07	1.16e-06	0.526186	0	0	1961	3835	235	6031
ENSMUSG00000034813_Grip1	-0.493876	1.21e-29	3.62e-28	-0.421731	1.1e-09	1.11e-08	-0.350381	1.14e-05	1.19e-06	1007	3043	1981	6031
ENSMUSG00000005968_Tuft1	1.52697	3.95e-16	5.75e-15	1.65634	4.2e-17	7.62e-16	1.72544	4.05e-05	4.19e-06	2064	1692	2279	6035
ENSMUSG00000018862_Otop3	1.78623	1.15e-12	1.32e-11	1.98288	1.27e-16	2.23e-15	2.07039	2.77e-06	2.74e-07	2612	1743	1681	6036
ENSMUSG00000032412_Atp1b3	0.599814	2.42e-20	4.56e-19	0.67295	1.03e-17	1.93e-16	0.744044	0.000238862	2.53e-05	1595	1635	2809	6039
ENSMUSG00000000861_Bcl11a	-1.1105	9.41e-14	1.18e-12	-1.06229	3.91e-14	5.79e-13	-0.983348	1.55e-06	1.38e-07	2401	2073	1566	6040
ENSMUSG00000078747_Gm20878	-0.919968	4.37e-17	6.78e-16	-0.859051	1.4e-13	2e-12	-0.793266	9.85e-06	1.02e-06	1937	2157	1947	6041
ENSMUSG00000024457_Trim26	0.517016	9.97e-18	1.6e-16	0.589611	6.76e-13	9.2e-12	0.674813	9e-06	9.09e-07	1867	2255	1922	6044
ENSMUSG00000024511_Rab27b	1.04685	5.05e-16	7.29e-15	1.13884	1.46e-22	3.66e-21	1.18786	0.000192489	2.1e-05	2080	1222	2746	6048
ENSMUSG00000030786_Itgam	1.11805	1.59e-17	2.53e-16	1.21198	1.43e-16	2.52e-15	1.28989	6.84e-05	7.05e-06	1888	1746	2421	6055
ENSMUSG00000025978_Rftn2	0.840684	2.06e-16	3.07e-15	0.920951	8.44e-17	1.5e-15	0.992343	4.66e-05	4.86e-06	2017	1723	2318	6058
ENSMUSG00000038116_Phf20	-0.484317	4.42e-29	1.28e-27	-0.414441	2.98e-08	2.59e-07	-0.334844	1.11e-06	9.05e-08	1039	3526	1505	6070
ENSMUSG00000075469_Gm17205	-1.05994	7.65e-19	1.32e-17	-1.004	1.44e-12	1.91e-11	-0.924273	1.38e-05	1.39e-06	1747	2319	2018	6084
ENSMUSG00000019082_Slc25a22	-0.720462	9.1e-18	1.47e-16	-0.650255	3.98e-14	5.88e-13	-0.57253	2.5e-05	2.49e-06	1863	2075	2150	6088
ENSMUSG00000028626_Col9a2	1.25414	5.29e-17	8.17e-16	1.35784	3.3e-21	7.7e-20	1.42039	0.000264451	2.74e-05	1946	1314	2835	6095
ENSMUSG00000020248_Nfyb	-0.561755	2.58e-21	5.15e-20	-0.491874	5e-10	5.24e-09	-0.416042	2.56e-06	2.46e-07	1507	2928	1661	6096
ENSMUSG00000051401_Kctd16	-0.775078	3.33e-17	5.19e-16	-0.711645	5.74e-12	7.25e-11	-0.617906	3.86e-06	3.81e-07	1926	2428	1742	6096
ENSMUSG00000020864_Ankrd40	0.500486	3.17e-20	5.92e-19	0.575007	4.51e-16	7.68e-15	0.650425	0.000161981	1.73e-05	1611	1803	2683	6097
ENSMUSG00000028278_Rragd	-0.573104	4.4e-22	9.27e-21	-0.503823	1.14e-09	1.14e-08	-0.428667	2.09e-06	1.98e-07	1428	3047	1624	6099
ENSMUSG00000030760_Acer3	0.634504	2.99e-19	5.27e-18	0.710249	3.14e-14	4.66e-13	0.780893	4.8e-05	5.01e-06	1708	2066	2326	6100
ENSMUSG00000031714_Gab1	0.863848	2.48e-20	4.66e-19	0.944384	5.34e-20	1.16e-18	1.02491	0.000534768	5.87e-05	1597	1409	3097	6103
ENSMUSG00000067629_Syngap1	-0.88274	5.93e-17	9.13e-16	-0.817917	2.12e-14	3.2e-13	-0.731828	2.28e-05	2.22e-06	1952	2031	2124	6107
ENSMUSG00000031391_L1cam	-0.4877	1.21e-20	2.33e-19	-0.416158	1.23e-06	8.74e-06	-0.34122	0	0	1566	4311	235	6112
ENSMUSG00000038412_Higd1a	0.613719	7.01e-15	9.43e-14	0.689512	4.45e-16	7.58e-15	0.762234	1.84e-05	1.86e-06	2234	1800	2083	6117
ENSMUSG00000002190_Clgn	0.75856	6.54e-17	1.01e-15	0.837128	1.45e-16	2.55e-15	0.901337	6.82e-05	7.02e-06	1956	1747	2420	6123
ENSMUSG00000030870_Ubfd1	0.575943	9.37e-22	1.92e-20	0.648887	4.09e-15	6.5e-14	0.726449	0.000186781	2.03e-05	1464	1927	2735	6126
ENSMUSG00000019762_Iyd	-1.93575	2.55e-13	3.1e-12	-2.01582	6.42e-15	1.01e-13	-1.94877	3.2e-06	3.18e-07	2478	1951	1708	6137
ENSMUSG00000035561_Aldh1b1	-0.922506	2.82e-18	4.69e-17	-0.861727	2.35e-15	3.81e-14	-0.791931	7.35e-05	7.55e-06	1807	1893	2440	6140
ENSMUSG00000020134_Peli1	-0.658261	8.41e-19	1.44e-17	-0.590632	1.39e-12	1.85e-11	-0.518638	1.8e-05	1.82e-06	1750	2316	2079	6145
ENSMUSG00000090035_Galnt4	0.89954	4.97e-17	7.69e-16	0.979956	3.17e-15	5.1e-14	1.06471	4.35e-05	4.45e-06	1944	1909	2295	6148
ENSMUSG00000030844_Rgs10	0.863716	1.37e-17	2.19e-16	0.943208	8.03e-19	1.63e-17	1.03148	0.000198981	2.18e-05	1883	1514	2758	6155
ENSMUSG00000022469_Rapgef3	0.874357	1.8e-15	2.52e-14	0.958781	1.74e-17	3.22e-16	1.04019	5.29e-05	5.53e-06	2147	1660	2353	6160
ENSMUSG00000071073_Lrrc73	-0.716128	4.17e-16	6.07e-15	-0.647153	1.39e-12	1.84e-11	-0.567805	4.71e-06	4.72e-07	2066	2315	1784	6165
ENSMUSG00000034570_Inpp5j	0.705236	3.14e-18	5.22e-17	0.783923	2.43e-16	4.22e-15	0.862653	0.00012693	1.3e-05	1812	1765	2593	6170
ENSMUSG00000028614_Ndc1	0.435874	1.29e-20	2.48e-19	0.508896	9.51e-13	1.28e-11	0.583243	4.66e-05	4.82e-06	1568	2287	2316	6171
ENSMUSG00000038170_Pde4dip	-0.51156	1.1e-20	2.11e-19	-0.440385	3.43e-07	2.62e-06	-0.368516	1.58e-12	8.25e-14	1561	4018	593	6172
ENSMUSG00000021557_Agtpbp1	-0.505039	1.84e-31	5.9e-30	-0.43446	1.1e-07	8.92e-07	-0.362167	7.66e-07	6.33e-08	939	3779	1458	6176
ENSMUSG00000073434_Wdr90	-0.682215	1.52e-20	2.89e-19	-0.613648	3.18e-12	4.08e-11	-0.529486	3.21e-05	3.22e-06	1578	2389	2212	6179
ENSMUSG00000040105_Ppapdc2	0.689278	1e-17	1.61e-16	0.76794	2.02e-17	3.72e-16	0.833846	0.000149438	1.58e-05	1869	1665	2654	6188
ENSMUSG00000078612_1700024P16Rik	-1.45246	3.82e-16	5.58e-15	-1.42522	7.57e-15	1.19e-13	-1.36369	2.7e-05	2.67e-06	2061	1960	2167	6188
ENSMUSG00000028042_Zbtb7b	1.23099	6.82e-18	1.11e-16	1.33172	3.43e-17	6.26e-16	1.39887	0.00015134	1.62e-05	1848	1683	2661	6192
ENSMUSG00000045205_Dpy19l4	0.604892	4.14e-21	8.17e-20	0.679111	2.67e-16	4.63e-15	0.753849	0.000322238	3.39e-05	1522	1769	2906	6197
ENSMUSG00000047182_Irs3	2.52072	1.09e-12	1.25e-11	3.04478	4.11e-18	7.95e-17	3.1822	1.27e-05	1.3e-06	2607	1588	2003	6198
ENSMUSG00000001053_N4bp3	0.746556	2.21e-15	3.08e-14	0.826034	2.68e-16	4.63e-15	0.899188	3.94e-05	4.11e-06	2156	1770	2274	6200
ENSMUSG00000005774_Rfx5	0.553951	4.14e-19	7.24e-18	0.62952	3.44e-13	4.76e-12	0.702639	3.84e-05	3.94e-06	1721	2217	2263	6201
ENSMUSG00000044279_Crb3	2.09452	2.58e-16	3.81e-15	2.33572	4.79e-19	9.85e-18	2.43093	0.000161905	1.73e-05	2034	1493	2682	6209
ENSMUSG00000050944_Efcab5	-0.913267	1.78e-18	3e-17	-0.852332	3.74e-11	4.41e-10	-0.772511	5.41e-06	5.69e-07	1785	2602	1822	6209
ENSMUSG00000025783_4930412O13Rik	3.0702	1.33e-11	1.41e-10	5.30941	4.03e-16	6.88e-15	6.16993	1.72e-06	1.57e-07	2835	1795	1586	6216
ENSMUSG00000066704_Cyp2b19	2.10896	6.64e-13	7.81e-12	2.40224	4.82e-17	8.68e-16	2.50553	1.02e-05	1.06e-06	2558	1702	1956	6216
ENSMUSG00000050511_Oprd1	-1.19312	1.82e-18	3.06e-17	-1.14446	2.6e-14	3.9e-13	-1.07286	5.98e-05	6.32e-06	1786	2049	2390	6225
ENSMUSG00000029544_Cabp1	-0.717517	2.33e-19	4.12e-18	-0.647946	2.81e-12	3.63e-11	-0.570139	2.61e-05	2.54e-06	1699	2376	2155	6230
ENSMUSG00000022488_Nckap1l	0.903982	7.05e-17	1.08e-15	0.988783	8.13e-16	1.36e-14	1.0629	7.52e-05	7.74e-06	1957	1833	2447	6237
ENSMUSG00000033676_Gabrb3	-0.490223	7.72e-34	2.68e-32	-0.418277	1.44e-07	1.15e-06	-0.340376	1.3e-06	1.15e-07	866	3833	1538	6237
ENSMUSG00000087038_2900079G21Rik	-0.953369	6.22e-15	8.41e-14	-0.894382	9.08e-12	1.13e-10	-0.812331	1.39e-06	1.24e-07	2225	2466	1550	6241
ENSMUSG00000002249_Tead3	1.38313	1.75e-16	2.63e-15	1.49574	3.05e-16	5.26e-15	1.56644	8.13e-05	8.22e-06	2004	1780	2464	6248
ENSMUSG00000009569_Mkl2	-0.579147	4.83e-22	1.01e-20	-0.50774	2.94e-10	3.16e-09	-0.422876	1.09e-05	1.12e-06	1431	2849	1968	6248
ENSMUSG00000023353_Agap3	-0.903243	4.77e-24	1.1e-22	-0.835892	8.8e-18	1.66e-16	-0.760648	0.000889901	0.000100646	1308	1626	3318	6252
ENSMUSG00000027303_Ptpra	-0.486235	1.21e-37	4.86e-36	-0.41506	7.44e-08	6.16e-07	-0.340073	5.14e-06	5.22e-07	750	3704	1804	6258
ENSMUSG00000038291_Snx25	0.451329	5.09e-21	9.98e-20	0.525948	2.01e-14	3.05e-13	0.591926	0.000173621	1.87e-05	1532	2027	2707	6266
ENSMUSG00000035397_Klf16	-0.83822	2.65e-19	4.67e-18	-0.771143	5.68e-14	8.31e-13	-0.695018	8.35e-05	8.41e-06	1704	2096	2470	6270
ENSMUSG00000038936_Sccpdh	0.53403	5.92e-17	9.12e-16	0.608116	5.32e-15	8.4e-14	0.679526	5.78e-05	6.03e-06	1950	1943	2377	6270
ENSMUSG00000044708_Kcnj10	0.806753	1.67e-16	2.51e-15	0.888771	5.41e-18	1.04e-16	0.955575	0.000153292	1.64e-05	2001	1603	2666	6270
ENSMUSG00000026275_Ppp1r7	-0.449656	7.47e-37	2.92e-35	-0.376317	3.22e-08	2.79e-07	-0.304273	1.07e-05	1.09e-06	769	3543	1962	6274
ENSMUSG00000043648_Pld6	1.43968	5.91e-15	8e-14	1.56109	7.38e-16	1.24e-14	1.64386	3.4e-05	3.46e-06	2221	1823	2230	6274
ENSMUSG00000054752_Fsd1l	-0.579553	7.04e-28	1.93e-26	-0.508216	1.93e-10	2.12e-09	-0.434253	5.8e-05	6.1e-06	1095	2799	2380	6274
ENSMUSG00000048617_Rtbdn	-0.971776	1.93e-18	3.24e-17	-0.91116	7.82e-12	9.78e-11	-0.832649	1.51e-05	1.5e-06	1788	2452	2035	6275
ENSMUSG00000053164_Gpr21	-0.77341	5.09e-21	9.99e-20	-0.706644	1.86e-14	2.82e-13	-0.625113	0.000184055	1.97e-05	1533	2019	2725	6277
ENSMUSG00000016206_H2-M3	1.39833	9.51e-14	1.19e-12	1.52382	9.8e-16	1.63e-14	1.60234	1.47e-05	1.48e-06	2404	1842	2032	6278
ENSMUSG00000049225_Pdp1	0.587398	2.46e-21	4.92e-20	0.662062	2.18e-17	4e-16	0.741274	0.000554871	6.17e-05	1503	1669	3116	6288
ENSMUSG00000038970_Lmtk2	-0.56703	2.18e-18	3.65e-17	-0.498326	6.67e-08	5.55e-07	-0.406816	4.99e-10	2.87e-11	1794	3685	812	6291
ENSMUSG00000036246_Gmip	-0.832352	6.99e-20	1.28e-18	-0.766436	3.01e-15	4.84e-14	-0.678755	0.000190552	2.08e-05	1646	1906	2743	6295
ENSMUSG00000021223_Papln	-1.73454	3.77e-19	6.59e-18	-1.73557	5.64e-18	1.08e-16	-1.64424	0.000410507	4.18e-05	1718	1605	2976	6299
ENSMUSG00000093559_Gm20705	-2.03426	1.65e-16	2.48e-15	-2.111	2.71e-16	4.7e-15	-2.00514	0.000101127	1.04e-05	1999	1771	2530	6300
ENSMUSG00000024593_Megf10	0.665742	9.07e-17	1.39e-15	0.746225	8.68e-14	1.25e-12	0.812528	3.13e-05	3.12e-06	1969	2132	2204	6305
ENSMUSG00000021904_Sema3g	1.61897	4.39e-18	7.21e-17	1.74974	5.04e-19	1.03e-17	1.83754	0.000415609	4.26e-05	1829	1495	2982	6306
ENSMUSG00000097216_4932441J04Rik	1.50986	2.67e-13	3.24e-12	1.65001	5.36e-16	9.07e-15	1.72884	1.33e-05	1.36e-06	2482	1812	2012	6306
ENSMUSG00000045071_E130308A19Rik	0.852791	3.93e-18	6.47e-17	0.93122	6.39e-17	1.14e-15	1.01827	0.000207817	2.29e-05	1825	1713	2775	6313
ENSMUSG00000040424_Hipk4	1.37343	8.22e-17	1.26e-15	1.48908	1.19e-18	2.38e-17	1.5969	0.000252055	2.63e-05	1963	1532	2821	6316
ENSMUSG00000037994_Slc9b2	-1.15344	5.4e-17	8.33e-16	-1.10231	9.65e-13	1.29e-11	-1.02626	1.81e-05	1.83e-06	1947	2290	2080	6317
ENSMUSG00000031885_Cbfb	-0.694449	4.87e-17	7.54e-16	-0.628052	8.28e-11	9.43e-10	-0.556435	2.78e-06	2.76e-07	1943	2693	1682	6318
ENSMUSG00000038451_Spsb2	1.13286	1.19e-13	1.48e-12	1.2343	1.34e-14	2.05e-13	1.30648	8.22e-06	8.16e-07	2422	1999	1899	6320
ENSMUSG00000031209_Heph	1.68079	4.25e-17	6.59e-16	1.82331	2.37e-18	4.65e-17	1.90127	0.000252357	2.64e-05	1936	1563	2822	6321
ENSMUSG00000041115_Iqsec2	-0.93505	8.78e-19	1.5e-17	-0.870212	3.25e-17	5.93e-16	-0.776595	0.000317729	3.31e-05	1755	1681	2898	6334
ENSMUSG00000034684_Sema3f	0.942688	2.99e-15	4.13e-14	1.03164	1.62e-18	3.21e-17	1.13372	0.000130941	1.38e-05	2182	1543	2611	6336
ENSMUSG00000058594_Fbxo18	0.411311	6.14e-23	1.34e-21	0.484384	1.01e-11	1.25e-10	0.555177	8.84e-05	8.81e-06	1377	2477	2483	6337
ENSMUSG00000085263_1700125G02Rik	1.61304	1.85e-13	2.26e-12	1.76957	1.09e-15	1.81e-14	1.87613	1.47e-05	1.48e-06	2460	1847	2031	6338
ENSMUSG00000042210_Abhd14a	-0.681887	1.43e-18	2.41e-17	-0.612024	2.3e-12	3e-11	-0.537425	3.19e-05	3.17e-06	1779	2357	2208	6344
ENSMUSG00000028223_Decr1	0.918673	6.83e-13	8.02e-12	1.00373	8.5e-14	1.23e-12	1.0636	2.53e-06	2.4e-07	2562	2127	1657	6346
ENSMUSG00000018893_Mb	1.98917	1.9e-12	2.16e-11	2.24638	3.02e-16	5.21e-15	2.33931	9.01e-06	9.14e-07	2647	1777	1923	6347
ENSMUSG00000022257_Laptm4b	1.24234	1.03e-15	1.46e-14	1.34689	2.25e-20	5.02e-19	1.41244	0.000281412	2.94e-05	2115	1378	2858	6351
ENSMUSG00000070803_Cited4	1.743	4.86e-14	6.18e-13	1.92058	3.69e-16	6.34e-15	2.02783	3.09e-05	3.09e-06	2364	1785	2202	6351
ENSMUSG00000023048_Prr13	1.22832	1.68e-14	2.21e-13	1.33494	4.87e-17	8.77e-16	1.39357	5.49e-05	5.75e-06	2286	1703	2364	6353
ENSMUSG00000036885_Arhgef26	-0.877266	5.62e-19	9.75e-18	-0.815524	2.08e-15	3.39e-14	-0.728273	0.000187688	2.05e-05	1734	1882	2737	6353
ENSMUSG00000027984_Hadh	0.773352	2.74e-16	4.05e-15	0.852756	1.01e-14	1.56e-13	0.918963	5.03e-05	5.23e-06	2036	1980	2338	6354
ENSMUSG00000038048_Cntnap5c	1.08668	1.3e-15	1.83e-14	1.18575	2.92e-19	6.05e-18	1.25952	0.000192897	2.11e-05	2130	1479	2747	6356
ENSMUSG00000050966_Lin28a	2.996	1.44e-11	1.52e-10	4.71899	8.1e-16	1.36e-14	5.20945	2.91e-06	2.82e-07	2845	1832	1686	6363
ENSMUSG00000043065_Spice1	-0.708647	2.23e-20	4.22e-19	-0.640135	1.02e-10	1.15e-09	-0.570036	1.66e-05	1.64e-06	1592	2718	2054	6364
ENSMUSG00000071860_2900055J20Rik	-0.841724	4.79e-17	7.42e-16	-0.781219	1.26e-11	1.55e-10	-0.688099	9.46e-06	9.65e-07	1941	2499	1935	6375
ENSMUSG00000004698_Hdac9	-0.625271	6.72e-19	1.16e-17	-0.555419	2.77e-12	3.59e-11	-0.484842	4.02e-05	4.16e-06	1739	2373	2277	6389
ENSMUSG00000097119_B230354K17Rik	0.496081	3.78e-21	7.48e-20	0.570443	1.55e-13	2.2e-12	0.646328	0.00017379	1.87e-05	1519	2162	2708	6389
ENSMUSG00000004446_Bid	0.629117	1.62e-16	2.44e-15	0.704217	5.87e-14	8.57e-13	0.782234	4.36e-05	4.49e-06	1998	2102	2297	6397
ENSMUSG00000020844_Nxn	0.807503	3.06e-15	4.22e-14	0.88616	1.09e-13	1.56e-12	0.966366	1.79e-05	1.79e-06	2183	2144	2075	6402
ENSMUSG00000019461_Plscr3	-0.757329	8.44e-19	1.45e-17	-0.688782	2.11e-11	2.55e-10	-0.617138	2.24e-05	2.16e-06	1751	2543	2118	6412
ENSMUSG00000038172_Ttc39b	0.570133	8.53e-16	1.22e-14	0.646689	1.74e-15	2.85e-14	0.713721	7.22e-05	7.44e-06	2106	1875	2436	6417
ENSMUSG00000052848_C130026L21Rik	-1.27535	1.58e-15	2.22e-14	-1.23566	7.93e-13	1.07e-11	-1.16375	1.35e-05	1.37e-06	2138	2270	2014	6422
ENSMUSG00000038034_Igsf8	-0.792584	1.7e-14	2.24e-13	-0.727044	1.05e-12	1.41e-11	-0.640941	5.96e-06	6.27e-07	2287	2294	1843	6424
ENSMUSG00000097029_Gm26560	2.86594	1.22e-11	1.3e-10	4.05385	2.41e-16	4.19e-15	4.35755	5.85e-06	6.16e-07	2826	1764	1839	6429
ENSMUSG00000036452_Arhgap26	0.511539	1.45e-17	2.31e-16	0.585627	4.23e-13	5.82e-12	0.662276	4.66e-05	4.81e-06	1885	2231	2315	6431
ENSMUSG00000018076_Med13l	-0.760918	4.46e-22	9.38e-21	-0.693518	1.84e-13	2.59e-12	-0.603667	0.000257982	2.69e-05	1429	2177	2829	6435
ENSMUSG00000042249_Adrbk2	-0.587463	1.95e-28	5.45e-27	-0.518005	3.93e-10	4.18e-09	-0.433065	8.81e-05	8.69e-06	1075	2882	2479	6436
ENSMUSG00000028456_Unc13b	-0.652529	1.84e-23	4.12e-22	-0.582553	1.5e-11	1.83e-10	-0.504991	0.000124707	1.26e-05	1343	2514	2585	6442
ENSMUSG00000001323_Srr	-0.576318	9.8e-20	1.77e-18	-0.506882	1.07e-10	1.2e-09	-0.433935	1.69e-05	1.66e-06	1660	2727	2058	6445
ENSMUSG00000082624_Gm12535	3.01917	1.05e-11	1.13e-10	4.78717	1.48e-15	2.43e-14	5.32193	4.42e-06	4.45e-07	2808	1866	1772	6446
ENSMUSG00000027793_Ccna1	1.55063	9.53e-13	1.11e-11	1.7021	8.6e-16	1.44e-14	1.79518	1.44e-05	1.44e-06	2589	1835	2025	6449
ENSMUSG00000023072_Cep89	-0.626191	2.13e-23	4.76e-22	-0.559098	2.29e-10	2.48e-09	-0.472753	4.09e-05	4.22e-06	1347	2822	2281	6450
ENSMUSG00000041930_Fam222a	1.34173	7.42e-15	9.96e-14	1.45871	1.09e-15	1.81e-14	1.54115	5.47e-05	5.73e-06	2239	1848	2363	6450
ENSMUSG00000093910_Zfp853	0.861033	4.57e-16	6.64e-15	0.945027	2.89e-17	5.29e-16	1.02537	0.000172512	1.84e-05	2070	1677	2703	6450
ENSMUSG00000025889_Snca	-0.694041	1.46e-23	3.28e-22	-0.623195	5.55e-14	8.13e-13	-0.551073	0.000466737	4.81e-05	1336	2094	3024	6454
ENSMUSG00000030047_Arhgap25	-1.30492	2.85e-16	4.2e-15	-1.26653	1.54e-13	2.19e-12	-1.18556	3.75e-05	3.81e-06	2041	2161	2254	6456
ENSMUSG00000039194_Rlbp1	-0.82445	2.08e-21	4.18e-20	-0.757841	9.12e-14	1.31e-12	-0.690757	0.000254593	2.65e-05	1498	2135	2824	6457
ENSMUSG00000014243_Zswim7	1.0185	6.08e-16	8.74e-15	1.10886	1.26e-14	1.94e-13	1.17966	5.58e-05	5.9e-06	2091	1996	2371	6458
ENSMUSG00000061981_Flot2	-0.602975	2.98e-21	5.93e-20	-0.5319	1.9e-12	2.49e-11	-0.455416	0.000130833	1.37e-05	1513	2338	2609	6460
ENSMUSG00000095654_Plscr5	2.89326	1.73e-15	2.43e-14	3.57095	6.29e-20	1.36e-18	3.66073	0.000313736	3.28e-05	2145	1420	2895	6460
ENSMUSG00000002233_Rhoc	0.846365	4.77e-14	6.07e-13	0.928179	7.06e-14	1.02e-12	1.01063	1.18e-05	1.22e-06	2360	2118	1988	6466
ENSMUSG00000001270_Ckb	0.597249	1.15e-09	1.03e-08	0.677466	4.03e-11	4.73e-10	0.746038	5.68e-14	1.7e-15	3354	2610	504.5	6468.5
ENSMUSG00000022867_Usp25	-0.608538	1.89e-20	3.58e-19	-0.540596	2.17e-10	2.36e-09	-0.457756	1.74e-05	1.74e-06	1588	2814	2068	6470
ENSMUSG00000044322_Dsc1	-2.22785	2.75e-13	3.33e-12	-2.42648	3.25e-14	4.82e-13	-2.34792	8.9e-06	8.93e-07	2484	2068	1918	6470
ENSMUSG00000050709_4932442E05Rik	-1.07346	1.12e-17	1.8e-16	-1.01995	2.02e-12	2.64e-11	-0.932702	3.77e-05	3.82e-06	1873	2346	2255	6474
ENSMUSG00000028601_Echdc2	-1.19572	7.47e-17	1.15e-15	-1.14823	2.75e-14	4.11e-13	-1.07815	7.96e-05	8.17e-06	1958	2056	2462	6476
ENSMUSG00000022306_Zfpm2	1.096	4.58e-16	6.65e-15	1.1949	5.1e-21	1.18e-19	1.25452	0.000519379	5.69e-05	2072	1325	3085	6482
ENSMUSG00000086224_2700069I18Rik	1.73909	4.62e-13	5.5e-12	1.92055	2.01e-15	3.27e-14	2.00507	1.83e-05	1.84e-06	2524	1879	2081	6484
ENSMUSG00000006641_Slc5a6	0.746957	1.74e-16	2.61e-15	0.823857	4.04e-16	6.89e-15	0.893952	0.000169462	1.79e-05	2003	1796	2693	6492
ENSMUSG00000041674_BC006965	-1.7788	1.52e-15	2.15e-14	-1.81286	1.54e-14	2.35e-13	-1.72186	5.2e-05	5.45e-06	2136	2009	2349	6494
ENSMUSG00000025371_Chmp6	0.512757	2.25e-16	3.34e-15	0.587174	4.52e-13	6.2e-12	0.663223	3.42e-05	3.51e-06	2026	2236	2233	6495
ENSMUSG00000075224_Lrrc55	-0.574687	6.51e-20	1.19e-18	-0.506625	3.67e-09	3.51e-08	-0.421125	2.46e-06	2.36e-07	1643	3201	1654	6498
ENSMUSG00000008153_Clstn3	0.486837	4.23e-12	4.67e-11	0.56275	9.72e-11	1.1e-09	0.634762	2.49e-08	1.71e-09	2719	2714	1071	6504
ENSMUSG00000020601_Trib2	0.746468	4.43e-20	8.19e-19	0.823829	2.4e-19	5.01e-18	0.881648	0.0010706	0.000125544	1625	1471	3415	6511
ENSMUSG00000050064_Zfp697	-0.738594	7.16e-18	1.16e-16	-0.671815	1.13e-12	1.51e-11	-0.594375	5.43e-05	5.67e-06	1851	2300	2360	6511
ENSMUSG00000067700_Gm5862	2.05011	1.46e-12	1.67e-11	2.33801	3.82e-16	6.55e-15	2.39803	2e-05	1.96e-06	2630	1788	2096	6514
ENSMUSG00000040717_Il17rd	0.653565	5.2e-17	8.03e-16	0.728496	2.65e-14	3.96e-13	0.813858	9.63e-05	9.94e-06	1945	2053	2517	6515
ENSMUSG00000043061_Tmem18	0.4921	1.47e-18	2.49e-17	0.566138	2.45e-14	3.69e-13	0.633093	0.000171177	1.82e-05	1780	2042	2698	6520
ENSMUSG00000066551_Hmgb1	-0.602054	3.03e-19	5.33e-18	-0.534361	4.1e-10	4.35e-09	-0.459275	9.15e-06	9.31e-07	1709	2888	1927	6524
ENSMUSG00000019715_Gle1	-0.439379	9.03e-33	3.02e-31	-0.369282	4.76e-08	4.05e-07	-0.289093	1.41e-05	1.41e-06	899	3608	2021	6528
ENSMUSG00000030340_Scnn1a	2.04431	2.43e-15	3.38e-14	2.28802	3.34e-18	6.49e-17	2.39408	0.00022177	2.4e-05	2163	1578	2791	6532
ENSMUSG00000047821_Trim16	-0.738799	2.51e-18	4.19e-17	-0.673215	8.17e-11	9.32e-10	-0.597483	1.52e-05	1.53e-06	1804	2689	2039	6532
ENSMUSG00000073411_H2-D1	0.74992	1.84e-14	2.41e-13	0.828742	1.41e-15	2.32e-14	0.890552	5.76e-05	6.01e-06	2293	1864	2376	6533
ENSMUSG00000054764_Mtnr1a	2.80519	2.63e-10	2.5e-09	4.37624	1.39e-15	2.29e-14	4.88264	1.12e-06	9.19e-08	3165	1863	1507	6535
ENSMUSG00000038990_Cables2	0.561446	1.66e-19	2.95e-18	0.634405	4.22e-15	6.71e-14	0.717894	0.000345946	3.58e-05	1687	1930	2924	6541
ENSMUSG00000006301_Tmbim1	0.541312	2.18e-21	4.37e-20	0.614572	1.11e-13	1.59e-12	0.694926	0.000320779	3.36e-05	1500	2145	2903	6548
ENSMUSG00000038248_Sobp	-0.872414	2.18e-15	3.04e-14	-0.807657	3.24e-14	4.81e-13	-0.726924	4.83e-05	5.02e-06	2154	2067	2327	6548
ENSMUSG00000030584_Dpf1	-0.709644	4.44e-20	8.22e-19	-0.640734	6.64e-14	9.65e-13	-0.558389	0.000249641	2.58e-05	1626	2110	2815	6551
ENSMUSG00000034057_Myrfl	-2.59099	3.27e-13	3.95e-12	-3.00591	1.67e-15	2.73e-14	-2.98793	2.93e-05	2.9e-06	2492	1874	2186	6552
ENSMUSG00000026176_Ctdsp1	0.966048	3.46e-15	4.75e-14	1.04982	1.69e-14	2.57e-13	1.1217	5.15e-05	5.41e-06	2191	2015	2347	6553
ENSMUSG00000030614_Tmem126b	0.731504	8.17e-16	1.17e-14	0.809065	4.89e-15	7.74e-14	0.885296	9.79e-05	1e-05	2102	1937	2520	6559
ENSMUSG00000026571_Dcaf6	-0.489022	1.66e-27	4.5e-26	-0.417841	1.64e-08	1.46e-07	-0.343871	1.36e-05	1.38e-06	1108	3438	2016	6562
ENSMUSG00000043659_Npsr1	2.15441	4.32e-15	5.89e-14	2.42771	1.2e-17	2.23e-16	2.52893	0.000177386	1.9e-05	2206	1645	2713	6564
ENSMUSG00000032724_Abtb2	0.874878	5.51e-18	9.02e-17	0.957006	1.01e-19	2.17e-18	1.02843	0.000847613	9.57e-05	1837	1434	3297	6568
ENSMUSG00000031530_Dusp4	1.20693	4.92e-10	4.56e-09	1.33765	6.7e-14	9.74e-13	1.37959	9.25e-08	8.11e-09	3245	2111	1219	6575
ENSMUSG00000034761_Map4k5	-0.572819	5.47e-27	1.46e-25	-0.503257	8.59e-11	9.75e-10	-0.424831	0.00019391	2.13e-05	1127	2702	2750	6579
ENSMUSG00000070371_Prss36	-0.836148	1.46e-17	2.32e-16	-0.770228	3.1e-11	3.68e-10	-0.702743	2.14e-05	2.12e-06	1886	2583	2113	6582
ENSMUSG00000098894_RP23-392M3.2	2.40396	1.83e-11	1.91e-10	2.92665	1.14e-16	2e-15	3.07325	1.08e-05	1.1e-06	2878	1741	1965	6584
ENSMUSG00000082229_Nap1l2	0.807721	2.56e-14	3.31e-13	0.887793	6.95e-19	1.41e-17	0.951188	0.00019753	2.16e-05	2321	1508	2756	6585
ENSMUSG00000033268_Duox1	-1.19437	1.79e-14	2.35e-13	-1.15129	4.54e-12	5.78e-11	-1.07756	7.88e-06	8.04e-07	2289	2409	1896	6594
ENSMUSG00000085427_6430710C18Rik	2.99005	7.94e-12	8.59e-11	4.50655	1.34e-15	2.21e-14	4.85798	1.02e-05	1.05e-06	2780	1860	1954	6594
ENSMUSG00000028457_Atp8b5	1.48617	4.92e-13	5.84e-12	1.62661	1.1e-14	1.69e-13	1.7122	1.8e-05	1.81e-06	2532	1986	2077	6595
ENSMUSG00000035268_Pkig	-0.594679	9.52e-20	1.73e-18	-0.524119	3.47e-10	3.71e-09	-0.451863	1.79e-05	1.79e-06	1655	2866	2074	6595
ENSMUSG00000069255_Dusp22	0.599717	3.25e-16	4.77e-15	0.678457	5.47e-13	7.47e-12	0.748756	4.66e-05	4.84e-06	2048	2246	2317	6611
ENSMUSG00000027475_Kif3b	-0.42224	2.49e-40	1.08e-38	-0.34969	3.41e-06	2.27e-05	-0.276987	2.33e-07	1.91e-08	693	4605	1315	6613
ENSMUSG00000003934_Efnb3	-0.547614	1.95e-25	4.85e-24	-0.475933	5.35e-10	5.58e-09	-0.393328	8.25e-05	8.28e-06	1211	2940	2466	6617
ENSMUSG00000043683_Fem1a	-0.474614	3.35e-25	8.25e-24	-0.402787	1.08e-08	9.87e-08	-0.324277	1.55e-05	1.56e-06	1220	3353	2044	6617
ENSMUSG00000033774_Npbwr1	1.68567	5.81e-14	7.36e-13	1.85846	4.84e-16	8.21e-15	1.94264	7.67e-05	7.88e-06	2373	1807	2452	6632
ENSMUSG00000042644_Itpr3	1.43233	5.03e-14	6.4e-13	1.5649	7.23e-17	1.29e-15	1.64972	0.000110125	1.11e-05	2366	1718	2550	6634
ENSMUSG00000074793_Hspa12b	0.848283	6.77e-16	9.72e-15	0.93001	6.99e-14	1.01e-12	1.00432	7.04e-05	7.15e-06	2096	2117	2425	6638
ENSMUSG00000026424_Gpr37l1	0.88617	1.62e-13	1.99e-12	0.974789	5.58e-20	1.21e-18	1.0324	0.000216733	2.35e-05	2445	1412	2784	6641
ENSMUSG00000028936_Rpl22	-0.5138	2.46e-23	5.47e-22	-0.443429	2.33e-08	2.05e-07	-0.366248	5.23e-06	5.35e-07	1350	3483	1809	6642
ENSMUSG00000028125_Abca4	-1.7095	9.27e-16	1.32e-14	-1.72686	1.92e-15	3.14e-14	-1.61298	0.000150034	1.6e-05	2111	1876	2657	6644
ENSMUSG00000067860_Zic3	0.981534	4.55e-15	6.2e-14	1.06868	4.54e-14	6.69e-13	1.13718	5.43e-05	5.65e-06	2208	2082	2359	6649
ENSMUSG00000017132_Cyth1	-0.599827	6.72e-24	1.54e-22	-0.530983	2.36e-11	2.84e-10	-0.450399	0.000213794	2.34e-05	1315	2553	2782	6650
ENSMUSG00000024558_Mapk4	-0.828378	1.45e-16	2.2e-15	-0.765532	1.19e-13	1.7e-12	-0.668705	9.5e-05	9.74e-06	1992	2147	2511	6650
ENSMUSG00000026564_Dusp27	1.53835	1.28e-14	1.69e-13	1.67333	4.16e-15	6.61e-14	1.75207	7.69e-05	7.94e-06	2270	1929	2454	6653
ENSMUSG00000089774_Slc5a3	0.566727	6.48e-16	9.31e-15	0.640454	2.58e-14	3.86e-13	0.724708	9.58e-05	9.87e-06	2093	2047	2515	6655
[truncated: 28,671 more rows]

## Sheet: Table S6~P14 MG vs A1
Table S6: Differential analyses: MG vs A1 (P14)
[Note: Rows 1 - 5 are locked. Rows 6 and below can be independently scrolled]
	DESeq2			EdgeR			BaySeq			DESeq2	EdgeR	BaySeq	All
Gene ID_Name	log2 fold change	p-value	p-Adjusted	log2 fold change	p-value	p-Adjusted	log2 fold change (raw)	1-Likelihood	p-value	Rank	Rank	Rank	Rank
ENSMUSG00000009376_Met	-6.98451	0	0	-7.05949	0	0	-7.08994	0	0	10.5	3.5	322.5	336.5
ENSMUSG00000031111_Igsf1	3.6786	0	0	3.74002	0	0	3.71775	0	0	10.5	3.5	322.5	336.5
ENSMUSG00000037362_Nov	-7.2713	0	0	-7.36374	0	0	-7.38458	0	0	10.5	3.5	322.5	336.5
ENSMUSG00000038331_Satb2	-6.68414	0	0	-6.82733	0	0	-6.86696	0	0	10.5	3.5	322.5	336.5
ENSMUSG00000059857_Ntng1	4.5479	0	0	4.63509	0	0	4.60188	0	0	10.5	3.5	322.5	336.5
ENSMUSG00000041708_Mpped1	-4.5393	0	0	-4.53972	2e-298	7.58e-295	-4.56334	0	0	10.5	8	322.5	341
ENSMUSG00000028532_Cachd1	2.79698	0	0	2.8538	5.68e-268	1.23e-264	2.83164	0	0	10.5	14	322.5	347
ENSMUSG00000028370_Pappa	6.48196	8.94e-299	1.22e-295	6.73426	0	0	6.7178	0	0	22	3.5	322.5	348
ENSMUSG00000005583_Mef2c	-3.7896	0	0	-3.77231	1.12e-261	1.99e-258	-3.80582	0	0	10.5	17	322.5	350
ENSMUSG00000028883_Sema3a	-4.35555	0	0	-4.36286	1.46e-256	2.46e-253	-4.39493	0	0	10.5	18	322.5	351
ENSMUSG00000051726_Kcnf1	-3.42082	0	0	-3.40244	1.53e-249	2.2e-246	-3.42972	0	0	10.5	21	322.5	354
ENSMUSG00000021108_Prkch	4.54234	9.34e-249	8.72e-246	4.6688	2.58e-277	6.51e-274	4.64348	0	0	32	12	322.5	366.5
ENSMUSG00000066438_Plekhd1	5.17457	1.35e-241	1.16e-238	5.34347	2.27e-285	6.89e-282	5.3095	0	0	35	10	322.5	367.5
ENSMUSG00000032368_Zic1	5.26944	2.32e-263	2.57e-260	5.43523	6.3e-254	1e-250	5.38804	0	0	27	19	322.5	368.5
ENSMUSG00000040373_Cacng5	3.65734	2.48e-246	2.25e-243	3.74599	8.4e-263	1.59e-259	3.72954	0	0	33	16	322.5	371.5
ENSMUSG00000061859_Inadl	3.38865	8.29e-253	8.55e-250	3.46622	3.08e-250	4.67e-247	3.43626	0	0	29	20	322.5	371.5
ENSMUSG00000010175_Prox1	3.15226	1.09e-272	1.3e-269	3.22355	5.94e-239	7.2e-236	3.19779	0	0	25	25	322.5	372.5
ENSMUSG00000050315_Synpo2	5.22216	5.24e-239	4.23e-236	5.39627	1.08e-267	2.19e-264	5.35648	0	0	37	15	322.5	374.5
ENSMUSG00000027985_Lef1	3.55712	1.07e-251	1.03e-248	3.64016	2.57e-243	3.27e-240	3.61246	0	0	31	23	322.5	376.5
ENSMUSG00000032224_Fam81a	-2.36122	0	0	-2.31939	7.42e-184	4.79e-181	-2.33687	0	0	10.5	47	322.5	380
ENSMUSG00000030067_Foxp1	-2.43716	0	0	-2.39581	2.29e-178	1.44e-175	-2.41812	0	0	10.5	48	322.5	381
ENSMUSG00000085007_Gm11549	-5.79091	2.17e-207	1.27e-204	-5.95708	2.57e-290	8.65e-287	-5.99152	0	0	51	9	322.5	382.5
ENSMUSG00000023927_Satb1	-2.39644	0	0	-2.35662	1.87e-175	1.11e-172	-2.38325	0	0	10.5	51	322.5	384
ENSMUSG00000064065_Ipcef1	-4.55525	1.02e-252	1.02e-249	-4.58887	3.43e-223	3.24e-220	-4.60594	0	0	30	32	322.5	384.5
ENSMUSG00000030337_Vamp1	2.61701	1.9e-298	2.47e-295	2.67795	5.5e-186	3.7e-183	2.64975	0	0	23	45	322.5	390.5
ENSMUSG00000023800_Tiam2	-2.12972	0	0	-2.08834	1.44e-164	7.14e-162	-2.11722	0	0	10.5	61	322.5	394
ENSMUSG00000019772_Vip	-5.48094	4.66e-196	2.36e-193	-5.62142	6.22e-270	1.45e-266	-5.66989	0	0	59	13	322.5	394.5
ENSMUSG00000030500_Slc17a6	4.01736	3.66e-234	2.88e-231	4.12239	4.36e-215	3.89e-212	4.08647	0	0	38	34	322.5	394.5
ENSMUSG00000024985_Tcf7l2	5.88515	4.62e-227	3.21e-224	6.1382	1.89e-224	1.9e-221	6.11414	0	0	43	30	322.5	395.5
ENSMUSG00000035033_Tbr1	-4.40254	2.93e-228	2.09e-225	-4.43282	6.27e-220	5.76e-217	-4.45837	0	0	42	33	322.5	397.5
ENSMUSG00000003657_Calb2	3.81997	7.82e-221	5.2e-218	3.91913	3e-223	2.94e-220	3.88041	0	0	45	31	322.5	398.5
ENSMUSG00000033721_Vav3	4.35295	3.61e-209	2.2e-206	4.48293	5.95e-225	6.22e-222	4.45522	0	0	49	29	322.5	400.5
ENSMUSG00000022231_Sema5a	2.18586	0	0	2.23828	5.61e-159	2.5e-156	2.21822	0	0	10.5	68	322.5	401
ENSMUSG00000042353_Frem3	5.95128	5.16e-184	2.27e-181	6.26678	4.11e-285	1.13e-281	6.25706	0	0	68	11	322.5	401.5
ENSMUSG00000031283_Chrdl1	-3.95863	3.03e-210	1.89e-207	-3.97212	6.31e-213	5.46e-210	-4.01163	0	0	48	35	322.5	405.5
ENSMUSG00000045871_Slitrk6	5.88591	4.11e-193	2.01e-190	6.17763	3.09e-247	4.26e-244	6.15949	0	0	61	22	322.5	405.5
ENSMUSG00000022441_Efcab6	-4.28138	1.24e-194	6.19e-192	-4.31735	7e-231	7.86e-228	-4.35111	0	0	60	27	322.5	409.5
ENSMUSG00000033161_Atp1a1	-2.35121	0	0	-2.30972	4.63e-151	1.8e-148	-2.34401	0	0	10.5	78	322.5	411
ENSMUSG00000035168_Tanc1	3.26767	3.33e-203	1.84e-200	3.34905	3.89e-210	3.28e-207	3.31676	0	0	54	36	322.5	412.5
ENSMUSG00000039109_F13a1	3.22941	1.43e-203	8.07e-201	3.3073	3.16e-194	2.28e-191	3.2925	0	0	53	42	322.5	417.5
ENSMUSG00000004347_Pde1c	3.70991	2.34e-184	1.04e-181	3.81452	1.3e-195	1.01e-192	3.77658	0	0	67	39	322.5	428.5
ENSMUSG00000044216_Kcnj4	-5.00763	7.47e-186	3.44e-183	-5.10896	1.78e-192	1.25e-189	-5.13643	0	0	65	43	322.5	430.5
ENSMUSG00000021701_Plk2	-2.2033	0	0	-2.16241	4.51e-135	1.38e-132	-2.18493	0	0	10.5	99	322.5	432
ENSMUSG00000027860_Vangl1	3.65357	3.68e-180	1.55e-177	3.75762	2.16e-195	1.64e-192	3.73936	0	0	71	40	322.5	433.5
ENSMUSG00000013076_Amotl1	3.46931	2.6e-185	1.18e-182	3.56257	3.89e-178	2.41e-175	3.54599	0	0	66	49	322.5	437.5
ENSMUSG00000019230_Lhx9	5.77737	5.53e-159	1.88e-156	6.11762	5.53e-229	5.98e-226	6.12227	0	0	88	28	322.5	438.5
ENSMUSG00000026259_Ngef	-3.01512	4.82e-198	2.48e-195	-2.99671	2.56e-162	1.21e-159	-3.01693	0	0	58	64	322.5	444.5
ENSMUSG00000055409_Nell1	3.3592	2.65e-176	1.1e-173	3.45087	7.42e-177	4.5e-174	3.42378	0	0	72	50	322.5	444.5
ENSMUSG00000001300_Efnb2	-2.33726	4.94e-243	4.35e-240	-2.2997	9.67e-140	3.22e-137	-2.32977	0	0	34	91	322.5	447.5
ENSMUSG00000030898_Cckbr	-3.97977	3.69e-175	1.49e-172	-4.00771	5.92e-174	3.45e-171	-4.03221	0	0	74	52	322.5	448.5
ENSMUSG00000030307_Slc6a11	1.99485	4.85e-262	5.18e-259	2.04698	5.58e-135	1.69e-132	2.0189	0	0	28	100	322.5	450.5
ENSMUSG00000064179_Tnnt1	5.33956	1.82e-152	5.84e-150	5.61085	3.4e-206	2.78e-203	5.57982	0	0	93	37	322.5	452.5
ENSMUSG00000028542_Slc6a9	2.13524	1.66e-207	9.91e-205	2.19203	1.29e-145	4.73e-143	2.16448	0	0	50	83	322.5	455.5
ENSMUSG00000054728_Phactr1	-1.91146	0	0	-1.86769	9.66e-118	2.36e-115	-1.8903	0	0	10.5	124	322.5	457
ENSMUSG00000032735_Ablim3	2.89531	3.25e-165	1.23e-162	2.97237	7.52e-168	3.99e-165	2.94378	0	0	79	57	322.5	458.5
ENSMUSG00000056492_Gpr116	2.4838	1.27e-175	5.21e-173	2.54756	3.06e-161	1.43e-158	2.51869	0	0	73	65	322.5	460.5
ENSMUSG00000021779_Thrb	-2.25034	8.38e-219	5.44e-216	-2.2143	1.37e-135	4.23e-133	-2.24069	0	0	46	98	322.5	466.5
ENSMUSG00000044042_Fmn1	-2.80499	1.15e-189	5.35e-187	-2.78032	1.11e-144	3.95e-142	-2.82137	0	0	64	85	322.5	471.5
ENSMUSG00000027833_Shox2	8.13898	5.31e-125	1.1e-122	10.303	5.34e-308	2.31e-304	10.5987	0	0	144	7	322.5	473.5
ENSMUSG00000058897_Col25a1	2.64461	1.65e-181	7.15e-179	2.71574	7.92e-146	2.93e-143	2.7	0	0	69	82	322.5	473.5
ENSMUSG00000032355_Mlip	-2.17939	4.77e-206	2.74e-203	-2.1416	2.06e-134	6.19e-132	-2.17374	0	0	52	101	322.5	475.5
ENSMUSG00000022372_Sla	-3.59686	4.64e-162	1.67e-159	-3.61098	7.7e-155	3.15e-152	-3.62657	0	0	83	74	322.5	479.5
ENSMUSG00000049907_Rasl11b	-2.86613	9.05e-167	3.51e-164	-2.8489	1.03e-144	3.73e-142	-2.8888	0	0	77	84	322.5	483.5
ENSMUSG00000057315_Arhgap24	2.88266	1.18e-154	3.93e-152	2.96101	2.59e-156	1.1e-153	2.93117	0	0	90	71	322.5	483.5
ENSMUSG00000078958_Atp6ap1l	-4.96057	6.02e-143	1.54e-140	-5.10865	5.6e-192	3.86e-189	-5.14449	0	0	117	44	322.5	483.5
ENSMUSG00000044912_Syt16	-1.70638	6.73e-278	8.38e-275	-1.66293	2.06e-111	4.49e-109	-1.68775	0	0	24	139	322.5	485.5
ENSMUSG00000062542_Syt9	3.41072	4.64e-149	1.37e-146	3.51507	6.38e-164	3.12e-161	3.50304	0	0	101	62	322.5	485.5
ENSMUSG00000007594_Hapln4	3.45021	6.83e-152	2.15e-149	3.55503	2.81e-156	1.18e-153	3.52529	0	0	95	72	322.5	489.5
ENSMUSG00000023942_Slc29a1	2.79224	3.61e-146	9.9e-144	2.86803	8.03e-167	4.2e-164	2.83453	0	0	109	58	322.5	489.5
ENSMUSG00000030270_Cpne9	3.37084	8e-147	2.21e-144	3.47143	7.65e-166	3.86e-163	3.43867	0	0	108	60	322.5	490.5
ENSMUSG00000016763_Scube1	-2.66114	2.57e-168	1.01e-165	-2.63693	5.59e-139	1.82e-136	-2.6579	0	0	76	93	322.5	491.5
ENSMUSG00000039943_Plcb4	2.57594	1.13e-161	4.03e-159	2.64419	2.83e-141	9.75e-139	2.63624	0	0	84	88	322.5	494.5
ENSMUSG00000025658_Cnksr2	-2.12282	6.73e-229	4.91e-226	-2.08261	2.25e-113	5.17e-111	-2.10216	0	0	41	132	322.5	495.5
ENSMUSG00000032908_Sgpp2	3.51883	2.94e-147	8.28e-145	3.62737	1.1e-159	4.97e-157	3.59285	0	0	106	67	322.5	495.5
ENSMUSG00000048899_Rimkla	1.94275	3.61e-191	1.71e-188	1.99783	7.27e-123	1.91e-120	1.97017	0	0	63	115	322.5	500.5
ENSMUSG00000020732_Rab37	5.55171	4.75e-131	1.07e-128	5.9111	7.09e-185	4.67e-182	5.89001	0	0	133	46	322.5	501.5
ENSMUSG00000039607_Rbms3	2.9836	4.01e-148	1.14e-145	3.06824	3.19e-151	1.26e-148	3.04996	0	0	105	77	322.5	504.5
ENSMUSG00000041842_Fhdc1	3.68436	9.99e-141	2.49e-138	3.80575	6.25e-163	3.01e-160	3.77707	0	0	120	63	322.5	505.5
ENSMUSG00000034584_Exph5	-2.47394	7.79e-171	3.1e-168	-2.44417	2.55e-125	7.02e-123	-2.47093	0	0	75	110	322.5	507.5
ENSMUSG00000037579_Kcnh3	-4.26939	4.17e-149	1.26e-146	-4.33751	1.14e-144	4.01e-142	-4.36343	0	0	99	86	322.5	507.5
ENSMUSG00000004952_Rasa4	2.47954	2.95e-149	9e-147	2.54622	2.79e-140	9.51e-138	2.52144	0	0	98	89	322.5	509.5
ENSMUSG00000038764_Ptpn3	3.09267	2.96e-147	8.28e-145	3.18019	3.61e-147	1.37e-144	3.14665	0	0	107	80	322.5	509.5
ENSMUSG00000046215_Rprml	-3.98967	6.08e-143	1.54e-140	-4.03741	1.62e-153	6.44e-151	-4.07457	0	0	118	76	322.5	516.5
ENSMUSG00000052889_Prkcb	-1.99579	1.65e-270	1.9e-267	-1.95317	6.83e-101	1.22e-98	-1.96955	0	0	26	169	322.5	517.5
ENSMUSG00000033453_Adamts15	3.21302	9.87e-139	2.4e-136	3.30885	1.62e-155	6.71e-153	3.26741	0	0	123	73	322.5	518.5
ENSMUSG00000046447_Camk2n1	-1.91949	4.07e-232	3.12e-229	-1.8794	1.29e-102	2.45e-100	-1.90616	0	0	39	160	322.5	521.5
ENSMUSG00000020014_Gm872	-2.66226	4.75e-165	1.75e-162	-2.63739	1.01e-118	2.53e-116	-2.66413	0	0	81	121	322.5	524.5
ENSMUSG00000030653_Pde2a	-2.9452	1.34e-154	4.41e-152	-2.93114	2.3e-120	5.86e-118	-2.95828	0	0	91	119	322.5	532.5
ENSMUSG00000052726_Kcnt2	-2.18339	8.97e-161	3.15e-158	-2.14923	4.3e-116	1.03e-113	-2.17147	0	0	85	126	322.5	533.5
ENSMUSG00000034486_Gbx2	6.71556	1.1e-108	1.85e-106	7.65092	1.51e-199	1.2e-196	7.70736	0	0	178	38	322.5	538.5
ENSMUSG00000046321_Hs3st2	-3.60192	1.37e-139	3.34e-137	-3.62696	2.17e-138	6.92e-136	-3.63674	0	0	122	95	322.5	539.5
ENSMUSG00000027765_P2ry1	3.36238	1.36e-130	3e-128	3.4716	3.56e-140	1.2e-137	3.45245	0	0	135	90	322.5	547.5
ENSMUSG00000028086_Fbxw7	-1.7489	6.25e-230	4.67e-227	-1.70764	1.11e-94	1.81e-92	-1.73078	0	0	40	187	322.5	549.5
ENSMUSG00000030089_Slc41a3	3.26996	1.02e-123	2.1e-121	3.37617	1.5e-143	5.21e-141	3.34814	0	0	145	87	322.5	554.5
ENSMUSG00000037492_Zmat4	3.17651	1.23e-132	2.83e-130	3.27468	6.7e-134	1.99e-131	3.24712	0	0	130	102	322.5	554.5
ENSMUSG00000067578_Cbln4	3.04389	5.57e-136	1.31e-133	3.13617	2.86e-133	8.17e-131	3.11311	0	0	127	106	322.5	555.5
ENSMUSG00000028266_Lmo4	-2.59715	4.54e-145	1.19e-142	-2.5747	2.19e-118	5.44e-116	-2.59897	0	0	114	122	322.5	558.5
ENSMUSG00000010080_Epn3	4.68396	1.39e-118	2.66e-116	4.92679	7.44e-147	2.78e-144	4.89824	0	0	156	81	322.5	559.5
ENSMUSG00000021217_Tshz3	-2.70122	1.55e-138	3.74e-136	-2.68304	2.3e-123	6.12e-121	-2.71058	0	0	124	114	322.5	560.5
ENSMUSG00000004317_Clcn5	1.57219	1.43e-164	5.22e-162	1.62447	1.09e-103	2.08e-101	1.59796	0	0	82	159	322.5	563.5
ENSMUSG00000027401_Tgm3	-4.71775	2.77e-106	4.35e-104	-4.89984	3.09e-168	1.73e-165	-4.953	0	0	190	54	322.5	566.5
ENSMUSG00000066129_Kndc1	2.25059	2.43e-135	5.68e-133	2.31376	2.44e-121	6.32e-119	2.28421	0	0	128	117	322.5	567.5
ENSMUSG00000024798_Htr7	2.03499	3.77e-148	1.08e-145	2.09332	1.18e-110	2.49e-108	2.0703	0	0	104	143	322.5	569.5
ENSMUSG00000037568_Vash2	2.79182	9.14e-126	1.91e-123	2.87417	1.51e-133	4.36e-131	2.84492	0	0	143	105	322.5	570.5
ENSMUSG00000038370_Pcp4l1	2.91262	7.83e-119	1.51e-116	3.00234	8e-139	2.58e-136	2.96716	0	0	155	94	322.5	571.5
ENSMUSG00000000861_Bcl11a	-1.84297	2.83e-151	8.8e-149	-1.80282	1.53e-104	2.99e-102	-1.83442	0	0	96	155	322.5	573.5
ENSMUSG00000020015_Cdk17	-1.74386	1.29e-192	6.2e-190	-1.70241	1.34e-92	2.12e-90	-1.73013	0	0	62	191	322.5	575.5
ENSMUSG00000033805_Ephx4	-2.28473	3.88e-143	9.99e-141	-2.25394	8.94e-111	1.91e-108	-2.29297	0	0	116	142	322.5	580.5
ENSMUSG00000036306_Lzts1	-1.97662	1.16e-139	2.86e-137	-1.94295	2.64e-111	5.66e-109	-1.96778	0	0	121	141	322.5	584.5
ENSMUSG00000000223_Drp2	-1.54735	2.94e-222	2e-219	-1.50268	5.46e-87	7.52e-85	-1.5282	0	0	44	220	322.5	586.5
ENSMUSG00000020080_Hkdc1	-5.57981	1.7e-106	2.7e-104	-5.95077	5.45e-154	2.2e-151	-6.02375	0	0	189	75	322.5	586.5
ENSMUSG00000049892_Rasd1	4.13513	3.85e-110	6.61e-108	4.32815	1.02e-139	3.37e-137	4.3117	0	0	174	92	322.5	588.5
ENSMUSG00000033066_Gas7	-1.61187	0	0	-1.56761	4.52e-80	5.33e-78	-1.59073	0	0	10.5	257	322.5	590
ENSMUSG00000040713_Creg1	2.28938	1.91e-118	3.63e-116	2.35611	7.86e-125	2.15e-122	2.33357	0	0	157	111	322.5	590.5
ENSMUSG00000078137_Ankrd63	-6.68498	1.93e-92	2.31e-90	-7.8783	2.59e-243	3.27e-240	-8.06519	0	0	250	24	322.5	596.5
ENSMUSG00000015305_Sash1	1.47232	2.58e-198	1.35e-195	1.52176	7.26e-87	9.91e-85	1.50183	0	0	57	222	322.5	601.5
ENSMUSG00000045345_9530056K15Rik	4.31662	7.82e-108	1.26e-105	4.53187	3.8e-137	1.2e-134	4.51127	0	0	185	96	322.5	603.5
ENSMUSG00000042804_Gpr153	2.72033	1.54e-109	2.61e-107	2.80365	6.57e-128	1.84e-125	2.77014	0	0	176	108	322.5	606.5
ENSMUSG00000045333_Zfp423	2.97493	1.45e-110	2.52e-108	3.07271	1.09e-124	2.94e-122	3.0543	0	0	172	112	322.5	606.5
ENSMUSG00000022468_Endou	4.4069	1.69e-108	2.79e-106	4.63302	1.42e-133	4.14e-131	4.61129	0	0	181	104	322.5	607.5
ENSMUSG00000052087_Rgs14	-2.93978	1.63e-120	3.23e-118	-2.93558	7.62e-113	1.72e-110	-2.96899	0	0	151	134	322.5	607.5
ENSMUSG00000062866_Phactr2	2.46035	5.88e-114	1.07e-111	2.53458	8.04e-119	2.03e-116	2.50661	0	0	165	120	322.5	607.5
ENSMUSG00000033966_Cdkl4	-2.58613	1.69e-128	3.67e-126	-2.56476	8.54e-107	1.75e-104	-2.59387	0	0	138	148	322.5	608.5
ENSMUSG00000046719_Nxph3	-2.83199	1.1e-120	2.19e-118	-2.82471	2.17e-112	4.84e-110	-2.84117	0	0	150	136	322.5	608.5
ENSMUSG00000054934_Kcnmb4	-2.26287	7.53e-137	1.8e-134	-2.23128	7.16e-100	1.26e-97	-2.26516	0	0	125	172	322.5	619.5
ENSMUSG00000097929_2810011L19Rik	2.28347	3.93e-112	7e-110	2.35136	1.61e-112	3.61e-110	2.32837	0	0	168	135	322.5	625.5
ENSMUSG00000059361_Nrsn2	2.03536	8.39e-128	1.8e-125	2.09564	3.83e-101	6.99e-99	2.07237	0	0	139	166	322.5	627.5
ENSMUSG00000084898_Gm12371	-3.0331	1.9e-117	3.59e-115	-3.03403	1.72e-108	3.55e-106	-3.06162	0	0	158	147	322.5	627.5
ENSMUSG00000032776_Mctp2	3.47448	1.61e-106	2.55e-104	3.60677	7.45e-121	1.91e-118	3.58777	0	0	188	118	322.5	628.5
ENSMUSG00000050830_Vwc2	2.64851	4.54e-108	7.38e-106	2.72971	2.67e-118	6.58e-116	2.69105	0	0	184	123	322.5	629.5
ENSMUSG00000000125_Wnt3	3.93818	5.8e-103	8.54e-101	4.11436	7.96e-129	2.25e-126	4.09295	0	0	203	107	322.5	632.5
ENSMUSG00000042671_Rgs8	1.96248	1.67e-116	3.12e-114	2.02188	3.64e-105	7.15e-103	1.99058	0	0	160	154	322.5	636.5
ENSMUSG00000028005_Gucy1b3	-1.41622	0	0	-1.37034	1.02e-73	1.02e-71	-1.39788	0	0	10.5	304	322.5	637
ENSMUSG00000036062_N28178	-1.57833	8.44e-217	5.37e-214	-1.53507	1.45e-77	1.59e-75	-1.56619	0	0	47	276	322.5	645.5
ENSMUSG00000022773_Ypel1	-2.41727	1.18e-119	2.29e-117	-2.39368	1.15e-99	2.01e-97	-2.40769	0	0	154	173	322.5	649.5
ENSMUSG00000035580_Kcnh8	3.16781	6.84e-105	1.04e-102	3.27877	1.92e-113	4.44e-111	3.26252	0	0	196	131	322.5	649.5
ENSMUSG00000039714_Cplx3	-3.59941	8.72e-106	1.35e-103	-3.64755	4.1e-112	9.06e-110	-3.68948	0	0	193	137	322.5	652.5
ENSMUSG00000054196_Cthrc1	2.50649	1.09e-106	1.74e-104	2.58328	2.61e-110	5.46e-108	2.54957	0	0	187	145	322.5	654.5
ENSMUSG00000028838_Extl1	-1.88793	5.49e-132	1.24e-129	-1.85008	5e-90	7.46e-88	-1.88394	0	0	132	203	322.5	657.5
ENSMUSG00000097182_A830009L08Rik	-5.17793	4.41e-91	5.11e-89	-5.52364	5.01e-149	1.92e-146	-5.59743	0	0	258	79	322.5	659.5
ENSMUSG00000042032_Mat2b	-1.39297	4.05e-165	1.51e-162	-1.34839	6.02e-80	7.04e-78	-1.38224	0	0	80	259	322.5	661.5
ENSMUSG00000042817_Flt3	1.72935	4.28e-129	9.35e-127	1.78423	4.58e-90	6.86e-88	1.7602	0	0	137	202	322.5	661.5
ENSMUSG00000062760_1810041L15Rik	2.28393	7.63e-105	1.16e-102	2.35272	2.07e-105	4.16e-103	2.33851	0	0	197	151	322.5	670.5
ENSMUSG00000022696_Sidt1	-1.92254	3.06e-121	6.18e-119	-1.88543	1.28e-88	1.85e-86	-1.90914	0	0	148	209	322.5	679.5
ENSMUSG00000027270_Lamp5	-3.97802	3.05e-103	4.53e-101	-4.06613	9.22e-104	1.77e-101	-4.11025	0	0	201	158	322.5	681.5
ENSMUSG00000034993_Vat1	1.55732	1.88e-114	3.44e-112	1.60987	1.06e-90	1.62e-88	1.58408	0	0	163	197	322.5	682.5
ENSMUSG00000002228_Ppm1j	4.26773	5.92e-93	7.2e-91	4.50447	9.89e-122	2.58e-119	4.48393	0	0	246	116	322.5	684.5
ENSMUSG00000050821_Fam131a	-2.56864	1.25e-108	2.09e-106	-2.55367	1.11e-93	1.77e-91	-2.58757	0	0	179	189	322.5	690.5
ENSMUSG00000046561_Arsj	3.5449	2.31e-94	2.87e-92	3.69688	6.78e-115	1.58e-112	3.68855	0	0	240	130	322.5	692.5
ENSMUSG00000046500_Fam19a4	4.06611	3.06e-93	3.75e-91	4.27429	1.37e-115	3.27e-113	4.25102	0	0	244	127	322.5	693.5
ENSMUSG00000058248_Kcnh1	-2.84021	1.56e-105	2.38e-103	-2.8363	1.22e-96	2.11e-94	-2.85865	0	0	195	176	322.5	693.5
ENSMUSG00000003974_Grm3	-1.58814	4.42e-149	1.32e-146	-1.54681	5.6e-78	6.24e-76	-1.57098	0	0	100	272	322.5	694.5
ENSMUSG00000028434_Epb4.1l4b	2.08898	3.03e-99	4.18e-97	2.15543	2.24e-104	4.32e-102	2.11706	0	0	217	157	322.5	696.5
ENSMUSG00000048644_Ctxn1	-3.07224	1.54e-102	2.26e-100	-3.08506	3.73e-100	6.65e-98	-3.1182	0	0	204	170	322.5	696.5
ENSMUSG00000022237_Ankrd33b	-3.81777	1.6e-100	2.26e-98	-3.89117	1.07e-101	1.97e-99	-3.92157	0	0	211	164	322.5	697.5
ENSMUSG00000025366_Esyt1	2.43467	4.15e-96	5.44e-94	2.51168	1.5e-106	3.05e-104	2.47774	0	0	228	149	322.5	699.5
ENSMUSG00000061086_Myl4	-3.48788	1.89e-99	2.62e-97	-3.53088	1.61e-102	3.04e-100	-3.57236	0	0	216	161	322.5	699.5
ENSMUSG00000007207_Stx1a	-1.97241	1.27e-108	2.11e-106	-1.94308	4.05e-90	6.1e-88	-1.97906	0	0	180	201	322.5	703.5
ENSMUSG00000030134_Rasgef1a	-1.65733	7.4e-143	1.86e-140	-1.61533	1.99e-79	2.3e-77	-1.63882	0	0	119	263	322.5	704.5
ENSMUSG00000041992_Rapgef5	-1.49549	1.09e-159	3.76e-157	-1.45194	4.35e-75	4.44e-73	-1.47386	0	0	87	297	322.5	706.5
ENSMUSG00000044667_D3Bwg0562e	-1.41284	3.38e-301	4.81e-298	-1.36805	2.81e-67	2.33e-65	-1.38501	0	0	21	365	322.5	708.5
ENSMUSG00000026463_Atp2b4	-2.193	5.45e-116	1e-113	-2.16348	1.51e-85	2.02e-83	-2.18439	0	0	162	227	322.5	711.5
ENSMUSG00000048458_Fam212b	-2.30374	1.63e-102	2.37e-100	-2.28246	2.23e-95	3.65e-93	-2.29659	0	0	206	185	322.5	713.5
ENSMUSG00000034796_Cpne7	2.06528	2.92e-97	3.88e-95	2.13078	4.31e-101	7.77e-99	2.10724	0	0	225	168	322.5	715.5
ENSMUSG00000015396_Cd83	1.80653	8.35e-120	1.63e-117	1.8628	9.34e-83	1.17e-80	1.84635	0	0	153	242	322.5	717.5
ENSMUSG00000017417_Plxdc1	2.79181	2.53e-93	3.11e-91	2.88722	2.7e-105	5.37e-103	2.85856	0	0	243	152	322.5	717.5
ENSMUSG00000040495_Chrm4	-2.58247	3.52e-98	4.71e-96	-2.5743	2.66e-98	4.63e-96	-2.60255	0	0	223	174	322.5	719.5
ENSMUSG00000066189_Cacng3	-3.11394	2.35e-98	3.2e-96	-3.13158	1.3e-96	2.23e-94	-3.1603	0	0	220	177	322.5	719.5
ENSMUSG00000025352_Gdf11	2.08158	7.62e-95	9.63e-93	2.14661	6.19e-102	1.15e-99	2.11772	0	0	236	163	322.5	721.5
ENSMUSG00000052572_Dlg2	-2.06708	1.16e-127	2.47e-125	-2.03202	1.92e-79	2.22e-77	-2.05913	0	0	140	262	322.5	724.5
ENSMUSG00000049928_Glp2r	-2.89637	4.16e-100	5.87e-98	-2.89877	1.05e-91	1.65e-89	-2.92686	0	0	212	193	322.5	727.5
ENSMUSG00000048540_Nhlh2	5.46403	3.41e-83	3.29e-81	6.05345	1.36e-135	4.23e-133	6.07468	0	0	310	97	322.5	729.5
ENSMUSG00000036782_Klhl13	1.85176	1.23e-100	1.75e-98	1.91365	1.61e-90	2.46e-88	1.89702	0	0	210	198	322.5	730.5
ENSMUSG00000040875_Osbpl10	-2.08528	3.38e-107	5.42e-105	-2.05512	8.06e-87	1.09e-84	-2.08383	0	0	186	223	322.5	731.5
ENSMUSG00000021647_Cartpt	-3.36458	5.59e-95	7.13e-93	-3.40333	8.84e-96	1.47e-93	-3.42403	0	0	234	182	322.5	738.5
ENSMUSG00000047496_Rnf152	2.56011	1.06e-91	1.24e-89	2.64714	3.95e-102	7.39e-100	2.62537	0	0	255	162	322.5	739.5
ENSMUSG00000026347_Tmem163	1.50847	4.01e-103	5.93e-101	1.56117	1.72e-87	2.41e-85	1.54091	0	0	202	216	322.5	740.5
ENSMUSG00000037242_Clic4	1.62964	8.91e-106	1.37e-103	1.68542	9.51e-86	1.28e-83	1.66321	0	0	194	226	322.5	742.5
ENSMUSG00000022865_Cxadr	-1.5087	2.82e-160	9.79e-158	-1.46626	9.04e-70	8.13e-68	-1.49171	0	0	86	337	322.5	745.5
ENSMUSG00000037788_Vopp1	-1.52665	4.96e-121	9.94e-119	-1.48742	1.54e-77	1.68e-75	-1.51542	0	0	149	277	322.5	748.5
ENSMUSG00000028456_Unc13b	-1.45463	1.7e-152	5.53e-150	-1.41106	4.15e-70	3.75e-68	-1.42786	0	0	92	335	322.5	749.5
ENSMUSG00000033063_Cntnap3	-2.48121	7.41e-99	1.02e-96	-2.46576	2.82e-88	4.07e-86	-2.47703	0	0	218	210	322.5	750.5
ENSMUSG00000045414_1190002N15Rik	-1.77823	2.63e-117	4.95e-115	-1.74041	1.47e-78	1.64e-76	-1.76542	0	0	159	271	322.5	752.5
ENSMUSG00000058620_Adra2b	5.84678	9.54e-81	8.72e-79	6.65811	1.12e-133	3.29e-131	6.70637	0	0	327	103	322.5	752.5
ENSMUSG00000027360_Hdc	3.86831	4.39e-87	4.67e-85	4.06443	3.01e-105	5.97e-103	4.04312	0	0	281	153	322.5	756.5
ENSMUSG00000021223_Papln	-3.93017	2.69e-88	2.98e-86	-4.0434	1.59e-101	2.91e-99	-4.08299	0	0	270	165	322.5	757.5
ENSMUSG00000035357_Pdzrn3	-2.29184	8.93e-95	1.12e-92	-2.27246	2.52e-90	3.84e-88	-2.29436	0	0	239	199	322.5	760.5
ENSMUSG00000046922_Gpr6	-4.98227	6.86e-86	6.99e-84	-5.29918	1.96e-109	4.08e-107	-5.35384	0	0	293	146	322.5	761.5
ENSMUSG00000024998_Plce1	1.66775	7.41e-104	1.11e-101	1.72437	8.88e-83	1.12e-80	1.696	0	0	199	241	322.5	762.5
ENSMUSG00000025931_Paqr8	1.3397	5.41e-150	1.67e-147	1.38924	6.24e-69	5.5e-67	1.36244	0	0	97	344	322.5	763.5
ENSMUSG00000025946_Pth2r	3.37146	5.28e-86	5.46e-84	3.51554	1.88e-104	3.65e-102	3.49627	0	0	289	156	322.5	767.5
ENSMUSG00000048826_Dact2	-3.33657	2.08e-92	2.48e-90	-3.37679	9.9e-91	1.55e-88	-3.3979	0	0	251	194	322.5	767.5
ENSMUSG00000041235_Chd7	1.70972	1.6e-102	2.33e-100	1.76709	2.96e-82	3.66e-80	1.73922	0	0	205	245	322.5	772.5
ENSMUSG00000030110_Ret	2.15718	8.06e-95	1.01e-92	2.22895	6.35e-88	9.03e-86	2.20111	0	0	238	213	322.5	773.5
ENSMUSG00000029878_Dbpht2	-1.74984	6.95e-100	9.75e-98	-1.71606	7.07e-83	8.93e-81	-1.72933	0	0	213	240	322.5	775.5
ENSMUSG00000036502_Tmem255a	2.10591	2.7e-98	3.65e-96	2.17532	9.45e-84	1.22e-81	2.16649	0	0	221	234	322.5	777.5
ENSMUSG00000059810_Rgs3	2.00315	5.66e-88	6.13e-86	2.06732	4.54e-96	7.68e-94	2.02282	0	0	276	179	322.5	777.5
ENSMUSG00000051177_Plcb1	-2.02109	3.97e-110	6.78e-108	-1.98813	9.55e-77	1.03e-74	-1.99561	0	0	175	281	322.5	778.5
ENSMUSG00000060429_Sntb1	2.65888	3.13e-88	3.44e-86	2.74876	2.07e-95	3.41e-93	2.72926	0	0	272	184	322.5	778.5
ENSMUSG00000030102_Itpr1	-1.47118	3.15e-145	8.4e-143	-1.43011	6.76e-69	5.93e-67	-1.45634	0	0	112	345	322.5	779.5
ENSMUSG00000058761_Rnf169	-1.25785	3.64e-181	1.55e-178	-1.2121	6.44e-65	5.04e-63	-1.23988	0	0	70	387	322.5	779.5
ENSMUSG00000009569_Mkl2	-1.40924	2.28e-202	1.22e-199	-1.36382	4.03e-63	3.04e-61	-1.39285	0	0	56	402	322.5	780.5
ENSMUSG00000048490_Nrip1	-1.41204	8.47e-137	2.01e-134	-1.36861	3.68e-70	3.36e-68	-1.39348	0	0	126	332	322.5	780.5
ENSMUSG00000028555_Ttc39a	2.32203	9.53e-94	1.18e-91	2.39484	3.18e-87	4.4e-85	2.37663	0	0	242	219	322.5	783.5
ENSMUSG00000033061_Resp18	1.92742	1.32e-95	1.7e-93	1.99286	4.25e-84	5.57e-82	1.97555	0	0	232	231	322.5	785.5
ENSMUSG00000046093_Hpcal4	-1.89835	4.5e-120	8.85e-118	-1.8617	3.34e-73	3.25e-71	-1.8782	0	0	152	311	322.5	785.5
ENSMUSG00000029868_Trpv6	-2.25136	5.61e-95	7.13e-93	-2.22924	7.38e-85	9.76e-83	-2.2675	0	0	235	229	322.5	786.5
ENSMUSG00000020121_Srgap1	2.49632	4.88e-87	5.17e-85	2.58243	1.33e-95	2.2e-93	2.5531	0	0	282	183	322.5	787.5
ENSMUSG00000033726_Emx1	-4.53369	3.41e-81	3.19e-79	-4.76161	5.18e-106	1.05e-103	-4.80332	0	0	319	150	322.5	791.5
ENSMUSG00000019880_Rspo3	-2.50546	2.66e-96	3.51e-94	-2.49212	1.79e-82	2.24e-80	-2.51486	0	0	227	243	322.5	792.5
ENSMUSG00000022770_Dlg1	-1.55895	6.04e-131	1.35e-128	-1.51707	3.68e-69	3.27e-67	-1.54628	0	0	134	341	322.5	797.5
ENSMUSG00000032128_Robo3	-3.10165	1.08e-88	1.21e-86	-3.127	5.44e-89	7.96e-87	-3.14296	0	0	268	207	322.5	797.5
ENSMUSG00000030730_Atp2a1	4.99478	4.09e-79	3.64e-77	5.45408	2.5e-111	5.42e-109	5.4625	0	0	336	140	322.5	798.5
ENSMUSG00000050334_C130071C03Rik	-1.89299	5.71e-101	8.17e-99	-1.85819	4.25e-79	4.83e-77	-1.87604	0	0	209	267	322.5	798.5
ENSMUSG00000071984_Fndc1	2.74901	3.9e-85	3.9e-83	2.84985	7.75e-96	1.3e-93	2.83525	0	0	299	181	322.5	802.5
ENSMUSG00000094626_Cecr6	-2.97357	8.34e-89	9.38e-87	-2.98917	1.23e-87	1.73e-85	-3.02013	0	0	266	215	322.5	803.5
ENSMUSG00000032648_Pygm	1.8629	1.67e-87	1.79e-85	1.92401	3.75e-88	5.35e-86	1.89568	0	0	280	212	322.5	814.5
ENSMUSG00000020396_Nefh	2.61594	9.73e-85	9.66e-83	2.70834	9.76e-92	1.54e-89	2.68569	0	0	301	192	322.5	815.5
ENSMUSG00000032261_Sh3bgrl2	1.6325	2.17e-91	2.52e-89	1.68865	5.88e-83	7.49e-81	1.66576	0	0	257	238	322.5	817.5
ENSMUSG00000037940_Inpp4b	2.38992	2.58e-83	2.49e-81	2.47078	2.98e-95	4.86e-93	2.4402	0	0	309	186	322.5	817.5
ENSMUSG00000039395_Mreg	2.9022	5.47e-86	5.64e-84	3.0102	4.55e-89	6.69e-87	2.99394	0	0	290	206	322.5	818.5
ENSMUSG00000038587_Akap12	1.57331	3.99e-90	4.55e-88	1.62818	1.06e-83	1.36e-81	1.59958	0	0	262	235	322.5	819.5
ENSMUSG00000022332_Khdrbs3	-1.40258	3.21e-123	6.57e-121	-1.35997	3.59e-68	3.06e-66	-1.38108	0	0	146	355	322.5	823.5
ENSMUSG00000073888_Ccl27a	-1.83824	1.24e-101	1.78e-99	-1.80315	3.36e-75	3.44e-73	-1.82869	0	0	208	296	322.5	826.5
ENSMUSG00000032769_Trpa1	-5.57284	3.4e-73	2.56e-71	-6.25976	1.6e-126	4.45e-124	-6.35755	0	0	398	109	322.5	829.5
ENSMUSG00000030559_Rab38	5.24656	4.99e-75	3.97e-73	5.82537	5.85e-113	1.33e-110	5.8413	0	0	375	133	322.5	830.5
ENSMUSG00000036972_Zic4	3.21702	8.33e-80	7.45e-78	3.35174	3.27e-96	5.57e-94	3.30427	0	0	334	178	322.5	834.5
ENSMUSG00000026278_Bok	2.20667	9.16e-82	8.67e-80	2.2797	7.56e-90	1.12e-87	2.2438	0	0	316	204	322.5	842.5
ENSMUSG00000047414_Flrt2	-1.53804	5.82e-114	1.06e-111	-1.49697	1.38e-67	1.16e-65	-1.51688	0	0	164	360	322.5	846.5
ENSMUSG00000051980_Casr	2.33092	5.81e-86	5.97e-84	2.40982	8.21e-84	1.07e-81	2.39433	0	0	291	233	322.5	846.5
ENSMUSG00000022687_Boc	-2.38472	2.29e-86	2.4e-84	-2.3709	6.4e-82	7.88e-80	-2.41019	0	0	285	246	322.5	853.5
ENSMUSG00000034098_Fstl5	1.65327	9.21e-89	1.03e-86	1.7116	3.63e-79	4.13e-77	1.70129	0	0	267	266	322.5	855.5
ENSMUSG00000037990_Sh3rf3	-1.87985	5.92e-88	6.39e-86	-1.84854	2.75e-80	3.26e-78	-1.86394	0	0	277	256	322.5	855.5
ENSMUSG00000052516_Robo2	-1.61482	1.45e-126	3.07e-124	-1.57264	2.22e-64	1.72e-62	-1.59708	0	0	141	393	322.5	856.5
ENSMUSG00000001507_Itga3	2.11598	2.02e-80	1.84e-78	2.18608	3.11e-88	4.46e-86	2.15754	0	0	328	211	322.5	861.5
ENSMUSG00000087022_9130024F11Rik	-6.43517	3.07e-64	1.88e-62	-8.981	2.3e-170	1.32e-167	-9.81057	0	0	487	53	322.5	862.5
ENSMUSG00000090061_3110047P20Rik	-1.73815	2.91e-98	3.92e-96	-1.70144	4.32e-72	4.07e-70	-1.72097	0	0	222	322	322.5	866.5
ENSMUSG00000047139_Cd24a	-2.22425	4.2e-90	4.78e-88	-2.2003	1.14e-76	1.22e-74	-2.21538	0	0	263	282	322.5	867.5
ENSMUSG00000047507_Baiap3	2.94297	8.68e-81	7.95e-79	3.06515	7.12e-87	9.76e-85	3.0694	0	0	326	221	322.5	869.5
ENSMUSG00000038530_Rgs4	-1.75083	1.24e-99	1.72e-97	-1.71657	3.79e-70	3.44e-68	-1.74593	0	0	215	334	322.5	871.5
ENSMUSG00000050711_Scg2	1.61127	1.2e-95	1.55e-93	1.66651	4.42e-71	4.09e-69	1.64117	0	0	231	327	322.5	880.5
ENSMUSG00000001943_Vsig2	-2.38994	3.28e-86	3.42e-84	-2.37439	7.47e-78	8.29e-76	-2.40827	0	0	287	273	322.5	882.5
ENSMUSG00000027560_Dok5	-1.87571	2.45e-92	2.9e-90	-1.84318	3.07e-73	3e-71	-1.86867	0	0	252	310	322.5	884.5
ENSMUSG00000044788_Fads6	1.9731	6.25e-80	5.63e-78	2.03872	2.24e-84	2.94e-82	2.01035	0	0	332	230	322.5	884.5
ENSMUSG00000025372_Baiap2	-2.80268	3.18e-81	2.99e-79	-2.81298	2.72e-81	3.29e-79	-2.83097	0	0	318	250	322.5	890.5
ENSMUSG00000026141_Col19a1	-2.3276	2.94e-86	3.07e-84	-2.30985	1.33e-76	1.42e-74	-2.34023	0	0	286	283	322.5	891.5
ENSMUSG00000026442_Nfasc	1.61893	1.13e-101	1.63e-99	1.67562	1.45e-67	1.21e-65	1.65253	0	0	207	362	322.5	891.5
ENSMUSG00000001260_Gabrg1	1.87771	8.69e-79	7.68e-77	1.94204	6.91e-84	9.03e-82	1.91352	0	0	338	232	322.5	892.5
ENSMUSG00000052560_Cpne8	-1.48804	8e-104	1.2e-101	-1.44735	5.54e-66	4.49e-64	-1.47735	0	0	200	374	322.5	896.5
ENSMUSG00000020098_Pcbd1	2.36257	7.96e-81	7.34e-79	2.44213	8.73e-81	1.05e-78	2.42491	0	0	324	253	322.5	899.5
ENSMUSG00000033910_Gucy1a3	-1.74004	7e-93	8.47e-91	-1.7032	2.05e-70	1.88e-68	-1.72165	0	0	247	330	322.5	899.5
ENSMUSG00000001986_Gria3	-1.63276	5.26e-112	9.3e-110	-1.59151	1.69e-62	1.25e-60	-1.61031	0	0	169	410	322.5	901.5
ENSMUSG00000029602_Rasal1	-2.65763	3.7e-80	3.34e-78	-2.66115	1.85e-81	2.25e-79	-2.67642	0	0	331	248	322.5	901.5
ENSMUSG00000060257_Scrt2	3.06549	1.48e-76	1.21e-74	3.19294	2.91e-87	4.04e-85	3.16119	0	0	364	218	322.5	904.5
ENSMUSG00000031970_Dbndd1	2.1297	8.72e-76	6.99e-74	2.20199	8.87e-88	1.26e-85	2.17819	0	0	373	214	322.5	909.5
ENSMUSG00000049507_4930429B21Rik	-2.1752	4.95e-88	5.38e-86	-2.15222	3.38e-73	3.28e-71	-2.1788	0	0	275	312	322.5	909.5
ENSMUSG00000053199_Arhgap20	-1.81018	2.08e-96	2.75e-94	-1.77314	2.86e-67	2.37e-65	-1.79061	0	0	226	366	322.5	914.5
ENSMUSG00000057715_A830018L16Rik	-2.2059	5.74e-85	5.72e-83	-2.18331	9.47e-76	9.83e-74	-2.1944	0	0	300	292	322.5	914.5
ENSMUSG00000050587_Lrrc4c	-1.76237	1.06e-97	1.41e-95	-1.72502	5.53e-67	4.54e-65	-1.741	0	0	224	369	322.5	915.5
ENSMUSG00000047330_Kcne4	3.88031	4.3e-74	3.31e-72	4.11115	1.07e-88	1.55e-86	4.09322	0	0	388	208	322.5	918.5
ENSMUSG00000035509_Fbxl21	2.50343	6.4e-80	5.74e-78	2.58904	2.26e-79	2.59e-77	2.57814	0	0	333	264	322.5	919.5
ENSMUSG00000007617_Homer1	-1.97652	8.98e-87	9.45e-85	-1.94826	1.05e-71	9.79e-70	-1.97542	0	0	284	324	322.5	930.5
ENSMUSG00000055489_Ano5	3.26469	1.5e-75	1.2e-73	3.41323	1.64e-83	2.1e-81	3.39525	0	0	374	237	322.5	933.5
ENSMUSG00000024553_Galr1	4.96679	2.87e-64	1.77e-62	5.55914	3.41e-115	8.07e-113	5.60881	0	0	486	128	322.5	936.5
ENSMUSG00000038112_AW551984	2.26846	3.14e-77	2.63e-75	2.35243	8.91e-80	1.04e-77	2.35055	0	0	356	260	322.5	938.5
ENSMUSG00000059434_Gckr	5.30506	1.97e-65	1.23e-63	6.04733	4.13e-112	9.06e-110	6.09235	0	0	479	138	322.5	939.5
ENSMUSG00000026514_Cnih3	-2.11142	7.5e-81	6.94e-79	-2.08865	3.11e-75	3.19e-73	-2.10215	0	0	323	295	322.5	940.5
ENSMUSG00000021451_Sema4d	1.31245	4.64e-96	6.05e-94	1.3654	2.03e-64	1.57e-62	1.33929	0	0	229	392	322.5	943.5
ENSMUSG00000025477_Inpp5a	1.56806	2.11e-76	1.71e-74	1.62365	2.87e-81	3.46e-79	1.60112	0	0	370	251	322.5	943.5
ENSMUSG00000052387_Trpm3	1.57261	1.26e-83	1.23e-81	1.6293	3.61e-72	3.44e-70	1.60677	0	0	307	318	322.5	947.5
ENSMUSG00000031775_Pllp	1.51802	1.15e-82	1.11e-80	1.573	6.01e-73	5.78e-71	1.54925	0	0	312	315	322.5	949.5
ENSMUSG00000036699_Zcchc12	1.72094	6.46e-81	5.99e-79	1.78208	2.03e-73	2e-71	1.76733	0	0	322	307	322.5	951.5
ENSMUSG00000024647_Cbln2	2.39655	1.58e-74	1.23e-72	2.48693	1.09e-81	1.34e-79	2.47507	0	0	383	247	322.5	952.5
ENSMUSG00000048126_Col6a3	1.75569	2.96e-81	2.79e-79	1.81651	4.81e-73	4.64e-71	1.78318	0	0	317	314	322.5	953.5
ENSMUSG00000063239_Grm4	2.98107	1.72e-71	1.24e-69	3.11015	1.8e-87	2.52e-85	3.0837	0	0	415	217	322.5	954.5
ENSMUSG00000001504_Irx2	5.4225	2.89e-62	1.7e-60	6.32565	1.7e-117	4.13e-115	6.4244	0	0	509	125	322.5	956.5
ENSMUSG00000024245_Tmem178	-2.82541	4.32e-78	3.76e-76	-2.83854	6.67e-76	6.97e-74	-2.86324	0	0	344	290	322.5	956.5
ENSMUSG00000036006_Fam65b	-1.22992	3.98e-126	8.38e-124	-1.18587	6.75e-56	4.06e-54	-1.20983	0	0	142	504	322.5	968.5
ENSMUSG00000075334_Rprm	-2.33029	1.94e-76	1.57e-74	-2.32027	1.61e-77	1.76e-75	-2.33251	0	0	369	278	322.5	969.5
ENSMUSG00000036198_Arhgap36	4.03874	8.19e-74	6.22e-72	4.30646	1.7e-80	2.02e-78	4.31418	0	0	393	255	322.5	970.5
ENSMUSG00000041112_Elmo1	1.93498	6.58e-75	5.19e-73	2.00184	1.07e-78	1.2e-76	1.97116	0	0	379	270	322.5	971.5
ENSMUSG00000024420_Zfp521	1.73653	2.17e-148	6.29e-146	1.79265	9.61e-90	1.42e-87	1.76858	1.42e-14	2.9e-16	103	205	667.5	975.5
ENSMUSG00000018486_Wnt9b	5.94005	5.21e-64	3.18e-62	7.23557	4.05e-101	7.34e-99	7.34239	0	0	489	167	322.5	978.5
ENSMUSG00000015501_Hivep2	-1.46385	8.86e-111	1.55e-108	-1.42253	1.02e-56	6.34e-55	-1.45979	0	0	171	486	322.5	979.5
ENSMUSG00000029335_Bmp3	-3.57799	3.3e-73	2.49e-71	-3.6718	1.39e-79	1.62e-77	-3.65945	0	0	396	261	322.5	979.5
ENSMUSG00000062319_Gm10115	-2.63895	5.98e-76	4.81e-74	-2.64542	6.39e-76	6.69e-74	-2.67574	0	0	372	289	322.5	983.5
ENSMUSG00000029134_Plb1	-5.28705	2.59e-66	1.65e-64	-5.90687	1.02e-90	1.58e-88	-5.99859	0	0	468	195	322.5	985.5
ENSMUSG00000073680_Tmem88b	2.30437	1.85e-76	1.51e-74	2.38749	4.38e-75	4.46e-73	2.36613	0	0	367	298	322.5	987.5
ENSMUSG00000027293_Ehd4	1.86526	6.9e-75	5.41e-73	1.92897	9.04e-76	9.41e-74	1.89627	0	0	381	291	322.5	994.5
ENSMUSG00000050064_Zfp697	-1.36806	1.71e-98	2.33e-96	-1.32571	1.47e-59	9.83e-58	-1.35684	0	0	219	453	322.5	994.5
ENSMUSG00000030256_Bhlhe41	1.63321	2.03e-79	1.81e-77	1.69119	2.33e-69	2.08e-67	1.66597	0	0	335	339	322.5	996.5
ENSMUSG00000027796_Smad9	1.51605	5.75e-84	5.63e-82	1.5718	2.79e-66	2.28e-64	1.54595	0	0	305	371	322.5	998.5
ENSMUSG00000032554_Trf	2.17158	5.55e-75	4.4e-73	2.24895	1.9e-74	1.91e-72	2.22506	0	0	377	301	322.5	1000.5
ENSMUSG00000030376_Slc8a2	-2.23446	3.81e-77	3.18e-75	-2.21874	1.79e-71	1.67e-69	-2.25207	0	0	358	326	322.5	1006.5
ENSMUSG00000003411_Rab3b	-2.15988	7.06e-78	6.05e-76	-2.13835	2.3e-69	2.07e-67	-2.16181	0	0	349	338	322.5	1009.5
ENSMUSG00000032702_Kank1	1.52123	1.87e-76	1.52e-74	1.57751	1.92e-70	1.77e-68	1.54329	0	0	368	329	322.5	1019.5
ENSMUSG00000026482_Rgl1	-1.41969	1.68e-91	1.96e-89	-1.37868	4.42e-60	3.03e-58	-1.39378	0	0	256	442	322.5	1020.5
ENSMUSG00000020902_Ntn1	1.5581	3.81e-78	3.32e-76	1.61579	3.19e-67	2.64e-65	1.58209	0	0	343	367	322.5	1032.5
ENSMUSG00000017376_Nlk	-1.20839	2.63e-108	4.3e-106	-1.16488	4.86e-54	2.78e-52	-1.19049	0	0	183	531	322.5	1036.5
ENSMUSG00000063358_Mapk1	-1.31488	1.87e-148	5.49e-146	-1.2701	1.31e-48	6.47e-47	-1.29156	0	0	102	615	322.5	1039.5
ENSMUSG00000056486_Chn1	-1.42786	1.87e-108	3.07e-106	-1.38614	1.12e-53	6.3e-52	-1.41608	0	0	182	536	322.5	1040.5
ENSMUSG00000032890_Rims3	1.73745	4.33e-71	3.07e-69	1.7981	1.5e-74	1.52e-72	1.7578	0	0	422	299	322.5	1043.5
ENSMUSG00000021848_Otx2	5.88664	8.86e-57	4.54e-55	7.63861	1.21e-110	2.55e-108	7.94642	0	0	583	144	322.5	1049.5
ENSMUSG00000005357_Slc1a6	1.87924	1.9e-70	1.32e-68	1.94499	1.63e-74	1.64e-72	1.92228	0	0	430	300	322.5	1052.5
ENSMUSG00000020053_Igf1	2.2136	1.08e-65	6.78e-64	2.29478	5.52e-80	6.48e-78	2.27944	0	0	476	258	322.5	1056.5
ENSMUSG00000056211_R3hdm1	-1.81053	2.29e-78	2.01e-76	-1.77931	3.21e-64	2.46e-62	-1.81706	0	0	340	395	322.5	1057.5
ENSMUSG00000036098_Myrf	2.51106	9.27e-71	6.51e-69	2.61219	1.52e-72	1.46e-70	2.58162	0	0	426	316	322.5	1064.5
ENSMUSG00000027297_Ltk	-2.38425	6.27e-74	4.79e-72	-2.37508	1.73e-68	1.49e-66	-2.40136	0	0	391	352	322.5	1065.5
ENSMUSG00000008318_Relt	2.04452	2.84e-67	1.84e-65	2.11606	2.61e-76	2.76e-74	2.07626	0	0	463	286	322.5	1071.5
ENSMUSG00000043448_Gjc2	2.48276	5.62e-68	3.69e-66	2.58068	9.71e-76	1e-73	2.57644	0	0	456	293	322.5	1071.5
ENSMUSG00000020044_Timp3	1.4555	4.94e-73	3.7e-71	1.50956	6.06e-68	5.13e-66	1.47705	0	0	399	358	322.5	1079.5
ENSMUSG00000049721_Gal3st1	1.8488	1.2e-69	8.17e-68	1.91419	4.14e-72	3.92e-70	1.89026	0	0	438	320	322.5	1080.5
ENSMUSG00000004110_Cacna1e	-1.44767	1.58e-110	2.73e-108	-1.4041	8.34e-51	4.31e-49	-1.4227	0	0	173	587	322.5	1082.5
ENSMUSG00000020589_Fam49a	-1.31761	7.78e-106	1.21e-103	-1.27664	1.72e-51	9.15e-50	-1.29478	0	0	192	568	322.5	1082.5
ENSMUSG00000074923_Pak6	-2.57349	3.99e-69	2.66e-67	-2.58179	3.58e-73	3.46e-71	-2.59852	0	0	447	313	322.5	1082.5
ENSMUSG00000084890_A830036E02Rik	-1.58574	3.04e-71	2.18e-69	-1.55336	3.86e-69	3.42e-67	-1.57455	0	0	418	342	322.5	1082.5
ENSMUSG00000041771_Slc24a4	-2.45197	5.72e-72	4.19e-70	-2.44688	2.18e-68	1.87e-66	-2.4709	0	0	408	354	322.5	1084.5
ENSMUSG00000020042_Btbd11	1.88637	1.5e-65	9.4e-64	1.95355	1.61e-76	1.71e-74	1.92278	0	0	478	285	322.5	1085.5
ENSMUSG00000032500_Dclk3	-2.14532	4.55e-71	3.21e-69	-2.12815	7.56e-69	6.58e-67	-2.14633	0	0	423	348	322.5	1093.5
ENSMUSG00000071265_1700086L19Rik	-1.61308	5.12e-76	4.13e-74	-1.57984	5.22e-63	3.92e-61	-1.6056	0	0	371	403	322.5	1096.5
ENSMUSG00000027978_Prss12	-2.63118	6.58e-69	4.37e-67	-2.6391	3.69e-70	3.36e-68	-2.65834	0	0	450	333	322.5	1105.5
ENSMUSG00000070047_Fat1	1.4886	3.48e-77	2.91e-75	1.54449	3.45e-61	2.43e-59	1.51181	0	0	357	429	322.5	1108.5
ENSMUSG00000021057_Akap5	-2.13037	7.97e-73	5.94e-71	-2.10932	5.59e-65	4.39e-63	-2.11835	0	0	401	386	322.5	1109.5
ENSMUSG00000025854_Fam20c	1.99908	1.54e-62	9.12e-61	2.07137	5.62e-76	5.91e-74	2.03722	0	0	505	288	322.5	1115.5
ENSMUSG00000029869_Ephb6	-1.63307	3.44e-71	2.45e-69	-1.60085	5.68e-66	4.59e-64	-1.63864	0	0	420	375	322.5	1117.5
ENSMUSG00000004961_Syt5	-1.45898	1.38e-73	1.04e-71	-1.42093	3.64e-63	2.75e-61	-1.45058	0	0	395	401	322.5	1118.5
ENSMUSG00000023328_Ache	1.89778	2.04e-65	1.27e-63	1.96705	4.27e-72	4.03e-70	1.9275	0	0	480	321	322.5	1123.5
ENSMUSG00000006711_D130043K22Rik	-1.07401	4.29e-106	6.72e-104	-1.03015	4.82e-49	2.39e-47	-1.04947	0	0	191	611	322.5	1124.5
ENSMUSG00000021534_1700001L19Rik	-2.17391	2.34e-74	1.81e-72	-2.15473	5.57e-62	4.05e-60	-2.17348	0	0	386	416	322.5	1124.5
ENSMUSG00000059742_Kcnh7	-1.81854	3.06e-72	2.25e-70	-1.7909	1.09e-63	8.27e-62	-1.80513	0	0	405	400	322.5	1127.5
ENSMUSG00000049939_Lrrc4	-1.43843	3.62e-85	3.64e-83	-1.3969	1.09e-55	6.49e-54	-1.42122	0	0	298	510	322.5	1130.5
ENSMUSG00000087079_Gm13389	-2.31664	1.52e-72	1.12e-70	-2.30369	6.71e-63	5.02e-61	-2.34248	0	0	403	405	322.5	1130.5
ENSMUSG00000056367_Actr3b	-1.14229	1.32e-92	1.58e-90	-1.09915	1.3e-51	6.97e-50	-1.13177	0	0	248	567	322.5	1137.5
ENSMUSG00000028445_Enho	1.67086	9.23e-64	5.6e-62	1.73112	4.83e-72	4.53e-70	1.69889	0	0	493	323	322.5	1138.5
ENSMUSG00000074892_B3galt5	2.12488	2.55e-69	1.72e-67	2.20606	3.31e-66	2.69e-64	2.18585	0	0	444	372	322.5	1138.5
ENSMUSG00000097604_Gm17322	-2.71513	7.77e-68	5.08e-66	-2.72872	7.86e-68	6.63e-66	-2.76147	0	0	457	359	322.5	1138.5
ENSMUSG00000021209_Ppp4r4	1.69605	4.61e-66	2.93e-64	1.75791	7.26e-69	6.36e-67	1.73104	0	0	471	346	322.5	1139.5
ENSMUSG00000031750_Il34	-1.80652	7.28e-74	5.55e-72	-1.77529	1.94e-61	1.38e-59	-1.80647	0	0	392	425	322.5	1139.5
ENSMUSG00000018634_Crhr1	-1.83583	1.27e-68	8.39e-67	-1.81025	1.11e-66	9.09e-65	-1.84884	0	0	451	370	322.5	1143.5
ENSMUSG00000031139_Mcf2	1.78335	3.26e-66	2.07e-64	1.8476	3.96e-68	3.37e-66	1.81931	0	0	470	356	322.5	1148.5
ENSMUSG00000031210_Gpr165	1.53437	5.38e-78	4.64e-76	1.59025	4.96e-57	3.13e-55	1.57395	0	0	346	480	322.5	1148.5
ENSMUSG00000075538_Gm10855	-2.58326	1.28e-65	8.01e-64	-2.59516	1.66e-68	1.43e-66	-2.63127	0	0	477	351	322.5	1150.5
ENSMUSG00000035285_Nat14	-1.67108	3.3e-74	2.55e-72	-1.63765	5.13e-60	3.51e-58	-1.66558	0	0	387	443	322.5	1152.5
ENSMUSG00000037855_Zfp365	-1.31134	9.67e-91	1.11e-88	-1.2709	2.14e-51	1.14e-49	-1.28829	0	0	261	569	322.5	1152.5
ENSMUSG00000037474_Dtl	-3.26933	7.64e-66	4.81e-64	-3.34162	4.97e-68	4.22e-66	-3.35638	0	0	475	357	322.5	1154.5
ENSMUSG00000039629_Strip2	1.64	8.03e-64	4.88e-62	1.70051	2.37e-69	2.11e-67	1.66934	0	0	492	340	322.5	1154.5
ENSMUSG00000024261_Syt4	-1.37834	1.76e-92	2.11e-90	-1.33662	7.11e-51	3.68e-49	-1.35379	0	0	249	585	322.5	1156.5
ENSMUSG00000038319_Kcnh2	2.20754	1.19e-60	6.74e-59	2.29117	2.85e-73	2.8e-71	2.25958	0	0	527	309	322.5	1158.5
ENSMUSG00000024713_Pcsk5	-1.92607	1.89e-74	1.47e-72	-1.89729	8.75e-59	5.75e-57	-1.91688	0	0	384	461	322.5	1167.5
ENSMUSG00000020846_Fam101b	1.72131	5.01e-63	3e-61	1.78479	7.33e-69	6.4e-67	1.77431	0	0	500	347	322.5	1169.5
ENSMUSG00000038879_Nipal2	1.94146	3.4e-88	3.72e-86	2.00451	2.55e-81	3.1e-79	1.984	7.11e-15	3.84e-17	273	249	649	1171
ENSMUSG00000049420_Tmem200a	-1.88089	3.32e-73	2.5e-71	-1.85177	1.35e-59	9.03e-58	-1.87042	0	0	397	452	322.5	1171.5
ENSMUSG00000045636_Mtus1	1.52384	2.71e-67	1.75e-65	1.58153	2.28e-64	1.75e-62	1.56019	0	0	462	394	322.5	1178.5
ENSMUSG00000015484_Fam163a	1.9689	1.35e-60	7.62e-59	2.04036	1.12e-70	1.03e-68	2.00389	0	0	529	328	322.5	1179.5
ENSMUSG00000060487_Samd5	2.23147	4.93e-60	2.73e-58	2.3176	1.58e-72	1.51e-70	2.28821	0	0	540	317	322.5	1179.5
ENSMUSG00000042700_Sipa1l1	-1.98148	2.89e-71	2.07e-69	-1.95394	6.78e-60	4.62e-58	-1.98758	0	0	417	445	322.5	1184.5
ENSMUSG00000028278_Rragd	-1.14604	2.24e-95	2.87e-93	-1.1024	3.22e-47	1.54e-45	-1.12147	0	0	233	633	322.5	1188.5
ENSMUSG00000026640_Plxna2	-1.49531	1.96e-84	1.93e-82	-1.4541	1.2e-51	6.42e-50	-1.49363	0	0	303	565	322.5	1190.5
ENSMUSG00000032705_Exd2	-1.33535	7.93e-77	6.55e-75	-1.29459	7.01e-56	4.18e-54	-1.32179	0	0	362	508	322.5	1192.5
ENSMUSG00000027577_Chrna4	1.90563	3.38e-60	1.88e-58	1.9777	7.08e-70	6.39e-68	1.95048	0	0	538	336	322.5	1196.5
ENSMUSG00000039358_Drd5	3.18577	7.37e-59	3.96e-57	3.35479	4.05e-72	3.85e-70	3.32778	0	0	556	319	322.5	1197.5
ENSMUSG00000024887_Asah2	1.58069	5.5e-72	4.04e-70	1.638	5.45e-58	3.52e-56	1.62815	0	0	407	469	322.5	1198.5
ENSMUSG00000006356_Crip2	-2.12246	1.39e-62	8.23e-61	-2.11066	3.34e-66	2.71e-64	-2.14312	0	0	504	373	322.5	1199.5
ENSMUSG00000049225_Pdp1	1.99532	3.96e-61	2.28e-59	2.06784	1.39e-67	1.17e-65	2.03571	0	0	519	361	322.5	1202.5
ENSMUSG00000033965_Slc16a2	-1.7765	4.75e-71	3.34e-69	-1.74421	1.91e-58	1.24e-56	-1.75812	0	0	425	465	322.5	1212.5
ENSMUSG00000047746_Fbxo40	4.96616	1.03e-54	4.97e-53	5.70226	8.85e-77	9.58e-75	5.75489	0	0	617	280	322.5	1219.5
ENSMUSG00000007877_Tcap	-5.22211	5.11e-51	2.26e-49	-6.19141	3.83e-86	5.18e-84	-6.35755	0	0	675	224	322.5	1221.5
ENSMUSG00000034997_Htr2a	-2.03647	2.12e-69	1.43e-67	-2.01314	4.45e-59	2.94e-57	-2.03023	0	0	442	458	322.5	1222.5
ENSMUSG00000050966_Lin28a	5.82547	6.17e-49	2.59e-47	8.42111	1.23e-94	1.99e-92	9.21189	0	0	712	188	322.5	1222.5
ENSMUSG00000004383_Large	-1.11157	2.1e-134	4.87e-132	-1.0661	8.38e-42	3.28e-40	-1.08862	0	0	129	774	322.5	1225.5
ENSMUSG00000036617_Etl4	-1.47156	1.41e-72	1.05e-70	-1.43254	6.77e-56	4.06e-54	-1.45157	0	0	402	505	322.5	1229.5
ENSMUSG00000021478_Drd1a	-2.17074	2.8e-63	1.68e-61	-2.15967	2.4e-62	1.77e-60	-2.17337	0	0	498	411	322.5	1231.5
ENSMUSG00000026564_Dusp27	3.12423	4.67e-58	2.46e-56	3.28599	1.6e-68	1.38e-66	3.25922	0	0	568	350	322.5	1240.5
ENSMUSG00000061436_Hipk2	1.24049	2.91e-70	2.01e-68	1.2939	9.49e-57	5.93e-55	1.26821	0	0	433	485	322.5	1240.5
ENSMUSG00000046160_Olig1	1.52988	3.25e-60	1.81e-58	1.58882	8.79e-65	6.86e-63	1.56806	0	0	537	388	322.5	1247.5
ENSMUSG00000046341_Gm11223	-1.40247	6.48e-69	4.31e-67	-1.3644	3.63e-57	2.3e-55	-1.39586	0	0	449	478	322.5	1249.5
ENSMUSG00000026185_Igfbp5	1.52852	8.03e-65	4.96e-63	1.58615	5.63e-60	3.84e-58	1.55995	0	0	484	444	322.5	1250.5
ENSMUSG00000061718_Ppp1r1b	-2.32511	2.41e-64	1.48e-62	-2.31911	8.86e-60	6e-58	-2.36306	0	0	485	447	322.5	1254.5
ENSMUSG00000037148_Arhgap10	-2.04115	6.9e-91	7.96e-89	-2.01141	6.16e-69	5.44e-67	-2.04144	1.42e-14	4.77e-16	259	343	667.5	1269.5
ENSMUSG00000019889_Ptprk	-1.9003	1.03e-66	6.6e-65	-1.8718	1.24e-56	7.69e-55	-1.8879	0	0	465	488	322.5	1275.5
ENSMUSG00000038132_Rbm24	-1.60222	8.53e-68	5.57e-66	-1.56772	3.15e-56	1.92e-54	-1.60092	0	0	458	498	322.5	1278.5
ENSMUSG00000078591_Hs3st4	-1.79469	3.54e-64	2.17e-62	-1.76678	5.81e-58	3.74e-56	-1.78378	0	0	488	471	322.5	1281.5
ENSMUSG00000032303_Chrna3	2.13928	5.35e-60	2.96e-58	2.21957	8.79e-62	6.34e-60	2.20971	0	0	541	420	322.5	1283.5
ENSMUSG00000052353_9930013L23Rik	-1.77205	2.51e-66	1.61e-64	-1.74037	3.39e-56	2.06e-54	-1.76706	0	0	467	499	322.5	1288.5
ENSMUSG00000004849_Ap1s1	1.32205	1.96e-60	1.11e-58	1.37565	2.44e-60	1.69e-58	1.33939	0	0	531	438	322.5	1291.5
ENSMUSG00000010021_Kif19a	1.73707	3.39e-59	1.84e-57	1.80218	7.91e-62	5.73e-60	1.7826	0	0	551	418	322.5	1291.5
ENSMUSG00000009828_Ick	1.29355	2.32e-62	1.37e-60	1.34717	1.91e-58	1.24e-56	1.33028	0	0	507	466	322.5	1295.5
ENSMUSG00000063659_Zbtb18	-1.99344	7.62e-66	4.81e-64	-1.96997	5.82e-56	3.52e-54	-1.99251	0	0	474	501	322.5	1297.5
ENSMUSG00000003469_Phyhip	-2.35342	2.39e-59	1.3e-57	-2.35409	5.14e-61	3.61e-59	-2.38492	0	0	549	431	322.5	1302.5
ENSMUSG00000040929_Rfx3	-2.08504	2.01e-63	1.21e-61	-2.06538	8.71e-57	5.45e-55	-2.074	0	0	496	484	322.5	1302.5
ENSMUSG00000020486_Sept4	1.28909	3.25e-62	1.9e-60	1.34249	1.31e-57	8.38e-56	1.30783	0	0	510	473	322.5	1305.5
ENSMUSG00000037279_Ovol2	-5.73157	1.41e-44	5.22e-43	-9.24113	5.29e-96	8.91e-94	#NAME?	0	0	805	180	322.5	1307.5
ENSMUSG00000029055_Plch2	1.88121	2.75e-54	1.32e-52	1.95253	2.25e-67	1.87e-65	1.92945	0	0	622	364	322.5	1308.5
ENSMUSG00000042529_Kcnj12	2.03452	1.19e-55	5.97e-54	2.1122	9.96e-65	7.76e-63	2.09024	0	0	597	389	322.5	1308.5
ENSMUSG00000019828_Grm1	1.69765	5.32e-57	2.74e-55	1.76058	4.81e-62	3.51e-60	1.74425	0	0	579	415	322.5	1316.5
ENSMUSG00000034936_Arl4d	-2.46266	3.19e-60	1.78e-58	-2.46915	7.93e-59	5.22e-57	-2.50065	0	0	536	460	322.5	1318.5
ENSMUSG00000018166_Erbb3	2.07711	5.43e-57	2.79e-55	2.15893	7.58e-62	5.5e-60	2.14645	0	0	581	417	322.5	1320.5
ENSMUSG00000061751_Kalrn	-1.34254	2.14e-77	1.81e-75	-1.30367	1.26e-46	5.92e-45	-1.33737	0	0	353	645	322.5	1320.5
ENSMUSG00000036834_Plch1	1.74442	1.82e-88	2.02e-86	1.80503	1.33e-71	1.24e-69	1.78364	1.14e-13	4.67e-15	269	325	732.5	1326.5
ENSMUSG00000029563_Foxp2	2.28473	4.92e-54	2.35e-52	2.38066	1.65e-65	1.31e-63	2.38105	0	0	625	381	322.5	1328.5
ENSMUSG00000031543_Ank1	1.50576	1.13e-56	5.77e-55	1.56633	6.19e-61	4.33e-59	1.53395	0	0	585	433	322.5	1340.5
ENSMUSG00000028042_Zbtb7b	1.82213	3.59e-55	1.76e-53	1.88989	4.09e-62	3e-60	1.86039	0	0	608	413	322.5	1343.5
ENSMUSG00000006522_Itih3	1.91674	8.24e-54	3.92e-52	1.98839	1.07e-63	8.14e-62	1.9546	0	0	628	399	322.5	1349.5
ENSMUSG00000047786_Lix1	-1.27457	8.87e-114	1.6e-111	-1.23134	4.99e-58	3.23e-56	-1.24925	7.11e-14	2.99e-15	166	468	715.5	1349.5
ENSMUSG00000018593_Sparc	1.31071	1.48e-145	4e-143	1.36202	3.62e-60	2.5e-58	1.32868	9.24e-13	4.32e-14	111	439	801.5	1351.5
ENSMUSG00000021379_Id4	1.40161	4.92e-111	8.66e-109	1.45277	1.98e-68	1.7e-66	1.43002	1.95e-12	9.19e-14	170	353	829.5	1352.5
ENSMUSG00000027634_Ndrg3	-1.06165	3.15e-132	7.18e-130	-1.01627	1.67e-37	5.62e-36	-1.04705	0	0	131	899	322.5	1352.5
ENSMUSG00000000402_Egfl6	2.39781	7.11e-77	5.89e-75	2.48079	2.78e-70	2.55e-68	2.46698	1.42e-14	1.2e-16	361	331	667.5	1359.5
ENSMUSG00000055003_Lrtm2	1.83634	1.11e-52	5.17e-51	1.9071	7.19e-64	5.49e-62	1.87835	0	0	642	397	322.5	1361.5
ENSMUSG00000028082_Sh3d19	1.82839	2.06e-54	9.95e-53	1.89779	9.82e-62	7.07e-60	1.8816	0	0	620	421	322.5	1363.5
ENSMUSG00000021684_Pde8b	-1.46959	4.76e-66	3.02e-64	-1.43058	2.66e-51	1.41e-49	-1.45522	0	0	472	572	322.5	1366.5
ENSMUSG00000095105_Edaradd	3.39081	2.31e-70	1.6e-68	3.55882	1.55e-83	1.99e-81	3.54829	4.97e-14	1.77e-15	431	236	702	1369
ENSMUSG00000091402_BC048943	5.18218	2.64e-45	1e-43	6.48013	8e-79	9.01e-77	6.66676	0	0	789	269	322.5	1380.5
ENSMUSG00000057914_Cacnb2	1.32547	2.67e-89	3.01e-87	1.37783	2.14e-67	1.78e-65	1.35091	2.27e-13	1.02e-14	265	363	755	1383
ENSMUSG00000044708_Kcnj10	2.07118	8.28e-55	4.02e-53	2.15646	7.55e-60	5.13e-58	2.1154	0	0	615	446	322.5	1383.5
ENSMUSG00000065954_Tacc1	-1.17766	8.43e-81	7.75e-79	-1.13588	2.46e-43	1.01e-41	-1.16337	0	0	325	737	322.5	1384.5
ENSMUSG00000032548_Slco2a1	2.84841	4.98e-52	2.28e-50	2.99754	2.89e-62	2.12e-60	2.97592	0	0	652	412	322.5	1386.5
ENSMUSG00000047485_Klhl34	-1.68813	3.16e-61	1.83e-59	-1.65701	1.36e-52	7.51e-51	-1.67996	0	0	517	547	322.5	1386.5
ENSMUSG00000031342_Gpm6b	-1.32733	4.33e-88	4.72e-86	-1.28424	5.02e-41	1.92e-39	-1.30888	0	0	274	794	322.5	1390.5
ENSMUSG00000026247_Ecel1	3.50742	4.43e-55	2.18e-53	3.75051	1.18e-58	7.75e-57	3.73829	0	0	609	462	322.5	1393.5
ENSMUSG00000026932_Nacc2	1.15599	2.35e-152	7.48e-150	1.20496	4.35e-59	2.88e-57	1.18413	2.8e-12	1.41e-13	94	457	847.5	1398.5
ENSMUSG00000039375_Wdr17	-1.36342	7.34e-73	5.49e-71	-1.32224	1.96e-45	8.74e-44	-1.34099	0	0	400	678	322.5	1400.5
ENSMUSG00000052397_Ezr	-1.788	4.52e-79	4.01e-77	-1.75512	9.6e-64	7.3e-62	-1.79441	1.42e-14	6.18e-16	337	398	667.5	1402.5
ENSMUSG00000022494_Shisa9	1.54648	3.09e-52	1.42e-50	1.60629	3.63e-60	2.5e-58	1.58241	0	0	650	440	322.5	1412.5
ENSMUSG00000039043_2610034B18Rik	1.3612	2.23e-83	2.16e-81	1.41483	6e-64	4.59e-62	1.38478	7.11e-14	2.8e-15	308	396	715.5	1419.5
ENSMUSG00000004951_Hspb1	3.11971	2.06e-68	1.36e-66	3.26159	4.62e-79	5.22e-77	3.23884	4.97e-14	1.64e-15	453	268	702	1423
ENSMUSG00000005034_Prkacb	-1.11061	4.26e-122	8.67e-120	-1.06497	1.93e-35	6.13e-34	-1.08799	0	0	147	955	322.5	1424.5
ENSMUSG00000021676_Iqgap2	-2.20762	3.96e-57	2.05e-55	-2.19785	4.24e-54	2.45e-52	-2.20809	0	0	577	525	322.5	1424.5
ENSMUSG00000041476_Smpx	5.19167	2.43e-43	8.76e-42	6.64645	1.25e-77	1.37e-75	6.87344	0	0	827	275	322.5	1424.5
ENSMUSG00000026626_Ppp2r5a	-1.20863	4.43e-113	7.94e-111	-1.1637	6.81e-54	3.88e-52	-1.19183	9.95e-14	4.11e-15	167	532	727	1426
ENSMUSG00000030111_A2m	2.66843	2.18e-53	1.03e-51	2.79879	5.23e-57	3.29e-55	2.76022	0	0	634	481	322.5	1437.5
ENSMUSG00000043079_Synpo	-2.6472	8.33e-54	3.96e-52	-2.67682	1.78e-56	1.09e-54	-2.69675	0	0	629	493	322.5	1444.5
ENSMUSG00000058152_Chsy3	-1.72653	3.64e-82	3.47e-80	-1.69082	1.51e-61	1.08e-59	-1.72646	5.68e-14	2.16e-15	314	424	707	1445
ENSMUSG00000037606_Osbpl5	1.72245	1.11e-49	4.73e-48	1.7898	1.08e-61	7.76e-60	1.76501	0	0	701	422	322.5	1445.5
ENSMUSG00000003418_St8sia6	3.10612	1.98e-72	1.47e-70	3.24543	1.91e-73	1.89e-71	3.2384	1.71e-13	6.8e-15	404	306	744.5	1454.5
ENSMUSG00000029101_Rgs12	-1.49692	3.86e-59	2.09e-57	-1.46095	6.01e-51	3.14e-49	-1.48098	0	0	553	581	322.5	1456.5
ENSMUSG00000035431_Sstr1	-1.69109	5.27e-78	4.57e-76	-1.65621	2.48e-61	1.76e-59	-1.68045	2.84e-14	8.74e-16	345	428	688.5	1461.5
ENSMUSG00000048216_Gpr85	-1.24069	9.47e-92	1.11e-89	-1.19735	1.44e-52	7.94e-51	-1.21951	1.42e-14	5.38e-16	254	548	667.5	1469.5
ENSMUSG00000067879_3110035E14Rik	-1.76736	7.77e-59	4.16e-57	-1.73977	1.32e-50	6.76e-49	-1.75272	0	0	557	590	322.5	1469.5
ENSMUSG00000040896_Kcnd3	1.37082	2.27e-54	1.09e-52	1.42685	1.12e-53	6.3e-52	1.40087	0	0	621	537	322.5	1480.5
ENSMUSG00000026384_Ptpn4	2.23326	2.71e-50	1.17e-48	2.32737	1.66e-57	1.06e-55	2.30066	0	0	691	474	322.5	1487.5
ENSMUSG00000022438_Parvb	2.06441	2.63e-50	1.14e-48	2.15059	4.35e-57	2.75e-55	2.1239	0	0	690	479	322.5	1491.5
ENSMUSG00000089829_Gm16565	4.79337	1.45e-54	7.01e-53	5.43221	4.37e-86	5.89e-84	5.46815	7.11e-15	8.17e-17	619	225	649	1493
ENSMUSG00000060716_Plekhh1	1.99505	9.72e-52	4.4e-50	2.07752	1.63e-55	9.62e-54	2.05371	0	0	660	512	322.5	1494.5
ENSMUSG00000023809_Rps6ka2	-1.44718	2.12e-59	1.16e-57	-1.40985	9.98e-48	4.84e-46	-1.43243	0	0	548	625	322.5	1495.5
ENSMUSG00000020838_Slc6a4	4.48488	2.27e-53	1.07e-51	4.99939	1.05e-90	1.62e-88	5.03666	1.42e-14	2.05e-16	635	196	667.5	1498.5
ENSMUSG00000034402_Kcnh5	-1.89738	1e-50	4.41e-49	-1.88342	3.74e-56	2.26e-54	-1.92587	0	0	680	500	322.5	1502.5
ENSMUSG00000033214_Slitrk5	-1.23948	1.64e-71	1.18e-69	-1.19592	3.93e-42	1.55e-40	-1.21331	0	0	413	769	322.5	1504.5
ENSMUSG00000006342_Susd2	2.2127	1.25e-67	8.11e-66	2.29507	1.03e-65	8.23e-64	2.28737	1.42e-14	1.62e-16	460	379	667.5	1506.5
ENSMUSG00000028832_Stmn1	-1.28849	2.67e-63	1.61e-61	-1.25046	3.58e-45	1.58e-43	-1.27315	0	0	497	687	322.5	1506.5
ENSMUSG00000089710_Gm15810	-3.4843	1.07e-67	6.97e-66	-3.57717	4.48e-74	4.49e-72	-3.62396	2.2e-13	9.32e-15	459	302	752.5	1513.5
ENSMUSG00000062190_Lancl2	-1.09756	3.82e-166	1.47e-163	-1.05241	6.56e-48	3.19e-46	-1.07336	1.45e-12	6.44e-14	78	623	816	1517
ENSMUSG00000074968_Ano3	-2.37749	2.33e-52	1.07e-50	-2.38459	1.6e-52	8.79e-51	-2.40965	0	0	648	552	322.5	1522.5
ENSMUSG00000030792_Dkkl1	-4.10262	5.26e-63	3.13e-61	-4.32084	6.6e-83	8.37e-81	-4.38624	6.61e-13	2.62e-14	502	239	784	1525
ENSMUSG00000040430_Pitpnc1	1.54801	1.01e-50	4.42e-49	1.60913	4.27e-54	2.46e-52	1.57323	0	0	681	526	322.5	1529.5
ENSMUSG00000022262_Dnah5	-1.75046	1.14e-70	7.96e-69	-1.72058	1.85e-59	1.23e-57	-1.735	7.11e-15	1.65e-17	427	454	649	1530
ENSMUSG00000027570_Col9a3	1.30862	2.87e-52	1.32e-50	1.36351	3.38e-52	1.83e-50	1.33513	0	0	649	559	322.5	1530.5
ENSMUSG00000062296_Trank1	-1.13207	6.95e-92	8.21e-90	-1.08751	2.06e-35	6.53e-34	-1.11146	0	0	253	956	322.5	1531.5
ENSMUSG00000035891_Cerk	1.11954	5.58e-55	2.72e-53	1.17059	3.05e-50	1.54e-48	1.14147	0	0	612	600	322.5	1534.5
ENSMUSG00000032503_Arpp21	-1.28738	1.35e-67	8.77e-66	-1.24894	1.4e-42	5.61e-41	-1.27454	0	0	461	753	322.5	1536.5
ENSMUSG00000024769_Cdc42bpg	2.25666	4.78e-48	1.95e-46	2.35213	1.31e-56	8.1e-55	2.31085	0	0	732	489	322.5	1543.5
ENSMUSG00000037833_Sh2d4b	2.39493	5.38e-49	2.26e-47	2.50219	1.86e-55	1.1e-53	2.48348	0	0	710	515	322.5	1547.5
ENSMUSG00000021754_Map3k1	1.51763	2.83e-71	2.03e-69	1.5742	4.26e-65	3.35e-63	1.54477	1.85e-13	7.7e-15	416	385	747.5	1548.5
ENSMUSG00000033595_Lgi3	1.28184	1.75e-76	1.43e-74	1.33401	1.29e-60	8.99e-59	1.30485	1.85e-13	7.94e-15	366	436	747.5	1549.5
ENSMUSG00000028717_Tal1	1.88147	6.3e-69	4.21e-67	1.94741	1.47e-62	1.09e-60	1.9267	4.97e-14	1.71e-15	448	409	702	1559
ENSMUSG00000060594_Layn	-2.85304	9.5e-70	6.5e-68	-2.8771	8.36e-69	7.26e-67	-2.90036	6.11e-13	2.06e-14	437	349	777	1563
ENSMUSG00000000305_Cdh4	1.87331	8.6e-47	3.42e-45	1.95101	1.79e-56	1.1e-54	1.91447	0	0	752	494	322.5	1568.5
ENSMUSG00000044252_Osbpl1a	-1.19088	8.76e-72	6.37e-70	-1.14944	8.71e-40	3.15e-38	-1.18435	0	0	411	837	322.5	1570.5
ENSMUSG00000056596_Trnp1	1.21872	3.76e-50	1.62e-48	1.27126	3.3e-52	1.79e-50	1.23411	0	0	694	557	322.5	1573.5
ENSMUSG00000063804_Lin28b	2.02598	4.72e-71	3.33e-69	2.09807	6.21e-66	5.01e-64	2.08157	5.9e-13	1.91e-14	424	376	775	1575
ENSMUSG00000039328_Rnf122	2.00494	1.37e-48	5.69e-47	2.08962	8.91e-54	5.06e-52	2.06583	0	0	719	534	322.5	1575.5
ENSMUSG00000055027_Smyd1	2.64885	9.2e-46	3.53e-44	2.78953	1.58e-56	9.72e-55	2.77957	0	0	779	491	322.5	1592.5
ENSMUSG00000017493_Igfbp4	-1.31216	1.86e-58	9.9e-57	-1.27274	3.3e-44	1.41e-42	-1.312	0	0	562	712	322.5	1596.5
ENSMUSG00000052609_Plekhg3	1.94387	4.87e-65	3.02e-63	2.01486	1.31e-64	1.02e-62	1.9947	9.95e-14	4.24e-15	482	390	727	1599
ENSMUSG00000047797_Gjb1	2.67179	2.45e-69	1.65e-67	2.77633	2.63e-76	2.78e-74	2.75926	4.84e-12	2.41e-13	443	287	872	1602
ENSMUSG00000004562_Arhgef40	1.17472	2.71e-80	2.46e-78	1.2252	7.97e-57	5.01e-55	1.19847	7.53e-13	3.21e-14	330	482	791	1603
ENSMUSG00000017167_Cntnap1	1.38433	1.24e-51	5.57e-50	1.44275	6.33e-48	3.08e-46	1.41342	0	0	663	622	322.5	1607.5
ENSMUSG00000020689_Itgb3	-1.98903	3.13e-71	2.23e-69	-1.96303	1.86e-55	1.1e-53	-1.99417	2.13e-14	7.33e-16	419	514	684	1617
ENSMUSG00000069581_Tspear	4.6691	2.29e-47	9.24e-46	5.38427	5.54e-85	7.36e-83	5.45046	7.11e-15	7.09e-17	740	228	649	1617
ENSMUSG00000062151_Unc13c	1.67996	3.18e-47	1.28e-45	1.74827	2.5e-52	1.36e-50	1.72981	0	0	742	556	322.5	1620.5
ENSMUSG00000027965_Olfm3	2.07664	5.35e-46	2.07e-44	2.16647	4.71e-54	2.7e-52	2.15438	0	0	772	529	322.5	1623.5
ENSMUSG00000059003_Grin2a	-1.61338	1.91e-55	9.47e-54	-1.5791	1.4e-44	6.07e-43	-1.60416	0	0	604	699	322.5	1625.5
ENSMUSG00000015619_Gata3	5.35477	3.18e-39	1.03e-37	7.90211	7.25e-66	5.82e-64	8.69	0	0	927	377	322.5	1626.5
ENSMUSG00000027400_Pdyn	-2.14336	1.94e-48	7.99e-47	-2.14239	6.6e-51	3.42e-49	-2.1633	0	0	725	584	322.5	1631.5
ENSMUSG00000027669_Gnb4	-1.37724	6.52e-78	5.6e-76	-1.33684	2.32e-50	1.18e-48	-1.34748	2.84e-14	8.34e-16	348	596	688.5	1632.5
ENSMUSG00000028995_Fam126a	-1.3757	3.81e-58	2.02e-56	-1.33691	5.68e-43	2.3e-41	-1.34561	0	0	565	747	322.5	1634.5
ENSMUSG00000025986_Slc39a10	-1.25407	2.88e-88	3.18e-86	-1.21167	1.2e-44	5.23e-43	-1.22939	1.42e-14	3.11e-16	271	698	667.5	1636.5
ENSMUSG00000042532_Golga7b	-1.17549	7.45e-84	7.28e-82	-1.13314	3.33e-47	1.59e-45	-1.16316	4.26e-14	1.39e-15	306	635	696	1637
ENSMUSG00000015202_Cnksr3	1.84099	4.77e-62	2.79e-60	1.91064	4.55e-62	3.33e-60	1.88086	7.11e-14	2.51e-15	511	414	715.5	1640.5
ENSMUSG00000038178_Slc43a2	1.28416	4.62e-47	1.86e-45	1.33883	4.28e-51	2.25e-49	1.30733	0	0	744	577	322.5	1643.5
ENSMUSG00000019997_Ctgf	-2.09705	1.79e-61	1.04e-59	-2.08197	1.22e-58	7.98e-57	-2.10636	1.42e-14	1.84e-16	515	463	667.5	1645.5
ENSMUSG00000024617_Camk2a	-1.57589	4.42e-57	2.29e-55	-1.54181	5.26e-43	2.14e-41	-1.57007	0	0	578	746	322.5	1646.5
ENSMUSG00000021062_Rab15	-1.28181	2.97e-78	2.6e-76	-1.24117	2.86e-49	1.42e-47	-1.27025	4.26e-14	1.27e-15	342	609	696	1647
ENSMUSG00000027434_Nkx2-2	2.201	2.83e-68	1.86e-66	2.27956	3.47e-65	2.73e-63	2.26041	1.34e-12	5.28e-14	454	384	809	1647
ENSMUSG00000055865_Fam19a3	4.65049	4.15e-46	1.61e-44	5.38008	3.43e-81	4.12e-79	5.44445	7.11e-15	6.01e-17	771	252	649	1672
ENSMUSG00000020099_Unc5b	1.54144	4.44e-61	2.55e-59	1.60006	9e-60	6.09e-58	1.57908	5.68e-14	1.93e-15	521	448	707	1676
ENSMUSG00000078747_Gm20878	-1.53949	5.23e-75	4.16e-73	-1.5023	5.06e-53	2.83e-51	-1.52288	2.63e-13	1.14e-14	376	542	760	1678
ENSMUSG00000033579_Fa2h	2.23402	1.34e-45	5.12e-44	2.33778	2.91e-51	1.53e-49	2.31067	0	0	782	575	322.5	1679.5
ENSMUSG00000063903_Klk1	4.56818	1.22e-47	4.93e-46	5.21309	1.05e-80	1.26e-78	5.25956	2.84e-14	9.54e-16	737	254	688.5	1679.5
ENSMUSG00000035934_Pknox2	-1.26125	1.32e-70	9.21e-69	-1.22114	9.96e-51	5.12e-49	-1.24681	1.42e-14	4.15e-16	428	589	667.5	1684.5
ENSMUSG00000017978_Cadps2	-1.95227	1.53e-47	6.21e-46	-1.93752	2.36e-47	1.14e-45	-1.95573	0	0	738	629	322.5	1689.5
ENSMUSG00000027508_Pag1	1.31329	2.8e-46	1.09e-44	1.36939	6.95e-50	3.49e-48	1.33363	0	0	767	604	322.5	1693.5
ENSMUSG00000020868_Xylt2	1.96476	4.33e-42	1.52e-40	2.04874	1.22e-54	7.12e-53	1.98905	0	0	853	520	322.5	1695.5
ENSMUSG00000079055_Slc8a3	1.12	1.22e-69	8.32e-68	1.17045	2.5e-51	1.33e-49	1.14582	2.84e-14	1.03e-15	439	571	688.5	1698.5
ENSMUSG00000071176_Arhgef10	1.19212	2.08e-80	1.89e-78	1.24349	3.32e-52	1.81e-50	1.21982	1.46e-12	6.79e-14	329	558	817.5	1704.5
ENSMUSG00000070576_Mn1	-2.03606	7.47e-47	2.98e-45	-2.02674	6.73e-47	3.18e-45	-2.0472	0	0	749	641	322.5	1712.5
ENSMUSG00000060424_2610017I09Rik	-2.09372	3.47e-47	1.4e-45	-2.08666	1.49e-46	6.95e-45	-2.1247	0	0	743	651	322.5	1716.5
ENSMUSG00000041674_BC006965	-2.91527	1.02e-63	6.15e-62	-2.95195	5.4e-61	3.78e-59	-2.97506	7.74e-13	3.3e-14	494	432	792	1718
ENSMUSG00000071341_Egr4	-3.73964	6.68e-54	3.19e-52	-3.92852	4.85e-61	3.42e-59	-3.9542	1.42e-14	6.78e-16	627	430	667.5	1724.5
ENSMUSG00000029544_Cabp1	-2.13145	8.08e-47	3.22e-45	-2.12583	4.74e-46	2.17e-44	-2.15363	0	0	750	661	322.5	1733.5
ENSMUSG00000007656_Arpp19	-1.40344	4.01e-71	2.85e-69	-1.36415	2.86e-50	1.45e-48	-1.40134	8.53e-14	3.49e-15	421	597	723	1741
ENSMUSG00000022449_Adamts20	-1.528	7.97e-70	5.46e-68	-1.49021	2.95e-53	1.66e-51	-1.52641	5.4e-13	1.77e-14	436	540	773.5	1749.5
ENSMUSG00000045087_S1pr5	2.03185	1.31e-56	6.69e-55	2.10966	1.32e-59	8.88e-58	2.08881	7.11e-14	2.89e-15	586	451	715.5	1752.5
ENSMUSG00000022353_Mtss1	1.23661	2.76e-45	1.04e-43	1.29167	5.38e-47	2.55e-45	1.27082	0	0	791	640	322.5	1753.5
ENSMUSG00000044352_Sowaha	-2.15381	1.38e-45	5.25e-44	-2.15362	1.9e-46	8.85e-45	-2.15748	0	0	783	652	322.5	1757.5
ENSMUSG00000026879_Gsn	1.83993	6.79e-43	2.43e-41	1.91954	2.59e-49	1.29e-47	1.88623	0	0	834	608	322.5	1764.5
ENSMUSG00000020140_Lgr5	2.27636	4.55e-61	2.6e-59	2.36537	9.49e-60	6.41e-58	2.3378	8.24e-13	3.78e-14	522	449	797	1768
ENSMUSG00000021340_Gpld1	1.17489	2.85e-69	1.92e-67	1.22557	4.01e-60	2.75e-58	1.20001	5.93e-12	3.11e-13	445	441	884.5	1770.5
ENSMUSG00000023913_Pla2g7	1.07629	2.41e-82	2.3e-80	1.12714	3.03e-47	1.45e-45	1.10561	1.79e-12	8.32e-14	313	632	826	1771
ENSMUSG00000028007_Snx7	-1.45851	2.34e-65	1.46e-63	-1.42056	2.41e-47	1.16e-45	-1.44453	1.42e-14	3.32e-16	481	630	667.5	1778.5
ENSMUSG00000064373_Sepp1	1.21917	1.25e-89	1.42e-87	1.27041	3.01e-50	1.52e-48	1.24192	1.02e-11	5.83e-13	264	599	916	1779
ENSMUSG00000038175_Mylip	-1.26163	2.23e-74	1.73e-72	-1.21827	2.73e-45	1.21e-43	-1.25161	7.11e-14	2.7e-15	385	683	715.5	1783.5
ENSMUSG00000090066_1110002E22Rik	-3.10583	3.97e-56	2e-54	-3.18194	1.22e-60	8.48e-59	-3.22635	2.34e-13	1.05e-14	593	435	757	1785
ENSMUSG00000042888_1700110M21Rik	5.07752	7.82e-35	2.15e-33	7.51202	9.45e-66	7.57e-64	8.29921	0	0	1085	378	322.5	1785.5
ENSMUSG00000036890_Gtdc1	-1.47306	2.6e-60	1.45e-58	-1.43668	5.36e-50	2.7e-48	-1.46737	1.42e-14	4.35e-16	534	602	667.5	1803.5
ENSMUSG00000031790_Mmp15	1.60569	4.51e-41	1.53e-39	1.67299	4.26e-50	2.15e-48	1.64595	0	0	882	601	322.5	1805.5
ENSMUSG00000005087_Cd44	-1.70102	1.4e-66	8.96e-65	-1.66961	1.65e-52	9.04e-51	-1.68953	6.96e-13	2.95e-14	466	553	789	1808
ENSMUSG00000027200_Sema6d	1.22102	3.93e-82	3.72e-80	1.27326	2.81e-51	1.48e-49	1.26074	1.13e-11	6.49e-13	315	574	922	1811
ENSMUSG00000058975_Kcnc1	1.27546	5.98e-45	2.24e-43	1.33342	6.1e-45	2.67e-43	1.30515	0	0	799	691	322.5	1812.5
ENSMUSG00000018459_Slc13a3	1.52072	4.1e-61	2.35e-59	1.58008	8.41e-57	5.28e-55	1.54711	1.38e-12	5.44e-14	520	483	810	1813
ENSMUSG00000020422_Tns3	1.39493	5.09e-63	3.04e-61	1.45239	1.19e-52	6.6e-51	1.43489	3.98e-13	1.47e-14	501	546	768	1815
ENSMUSG00000039982_Dtx4	-0.959206	6.39e-63	3.8e-61	-0.915308	2.39e-34	7.27e-33	-0.938679	0	0	503	995	322.5	1820.5
ENSMUSG00000003279_Dlgap1	-1.31702	9.27e-86	9.4e-84	-1.27364	5.98e-44	2.51e-42	-1.28785	1.11e-12	4.57e-14	295	721	805	1821
ENSMUSG00000023079_Gtf2ird1	1.35295	1.32e-60	7.46e-59	1.40739	2.03e-56	1.24e-54	1.38261	8.67e-13	3.89e-14	528	495	798	1821
ENSMUSG00000036913_Trim67	1.94732	3.68e-41	1.25e-39	2.03421	5.45e-48	2.66e-46	2.00443	0	0	878	621	322.5	1821.5
ENSMUSG00000038418_Egr1	-2.1543	8.79e-43	3.14e-41	-2.16317	5.36e-46	2.45e-44	-2.19753	0	0	837	663	322.5	1822.5
ENSMUSG00000030020_Prickle2	-1.1259	7.85e-130	1.73e-127	-1.08094	1.65e-42	6.6e-41	-1.11175	1.49e-11	8.32e-13	136	758	935	1829
ENSMUSG00000031714_Gab1	1.3198	6.62e-94	8.21e-92	1.37318	3.31e-57	2.1e-55	1.34745	4e-10	2.33e-11	241	477	1112	1830
ENSMUSG00000054871_Tmem158	-1.70023	1.3e-43	4.75e-42	-1.67942	1.49e-44	6.45e-43	-1.7016	0	0	820	701	322.5	1843.5
ENSMUSG00000037419_Endod1	1.03604	1.26e-84	1.25e-82	1.08546	2.32e-43	9.55e-42	1.07088	1.14e-12	4.96e-14	302	736	807	1845
ENSMUSG00000021466_Ptch1	1.5055	5.46e-51	2.41e-49	1.56521	6.81e-56	4.08e-54	1.52781	1.42e-14	2.26e-16	676	506	667.5	1849.5
ENSMUSG00000075415_Fnbp1	1.02713	1.19e-77	1.02e-75	1.07721	1.16e-45	5.2e-44	1.05457	1.78e-12	8.11e-14	351	674	825	1850
ENSMUSG00000033685_Ucp2	2.0219	6.4e-40	2.11e-38	2.11209	3.87e-48	1.89e-46	2.066	0	0	909	620	322.5	1851.5
ENSMUSG00000073102_Drc1	-2.1103	7.72e-56	3.88e-54	-2.09757	1.11e-52	6.14e-51	-2.12208	7.11e-14	3.18e-15	595	545	715.5	1855.5
ENSMUSG00000050511_Oprd1	-2.6939	2.13e-41	7.29e-40	-2.75406	5.34e-46	2.44e-44	-2.76659	0	0	872	662	322.5	1856.5
ENSMUSG00000038608_Dock10	1.47804	9.3e-42	3.24e-40	1.54382	1.59e-45	7.14e-44	1.52697	0	0	859	676	322.5	1857.5
ENSMUSG00000036800_Fam135b	-1.02476	1.58e-87	1.69e-85	-0.979226	3.74e-40	1.38e-38	-1.00573	3.27e-13	1.33e-14	279	820	764.5	1863.5
ENSMUSG00000052155_Acvr2a	-1.11407	1.37e-55	6.86e-54	-1.07111	3.34e-36	1.07e-34	-1.09252	0	0	598	943	322.5	1863.5
ENSMUSG00000022408_Fam83f	3.55648	2.11e-56	1.07e-54	3.78844	2.41e-73	2.37e-71	3.78496	3.61e-11	1.79e-12	589	308	976	1873
ENSMUSG00000038936_Sccpdh	1.13478	8.83e-75	6.91e-73	1.18661	8.7e-51	4.48e-49	1.16577	8.67e-12	4.64e-13	382	588	904	1874
ENSMUSG00000047205_Dusp18	-1.70057	2.06e-45	7.8e-44	-1.67537	3.16e-42	1.25e-40	-1.68833	0	0	788	764	322.5	1874.5
ENSMUSG00000000058_Cav2	-1.37661	4.35e-74	3.34e-72	-1.33521	1.44e-46	6.72e-45	-1.362	2.36e-12	1.11e-13	389	650	838	1877
ENSMUSG00000033849_B3galt2	-1.31015	1.29e-48	5.39e-47	-1.27183	1.15e-39	4.14e-38	-1.28881	0	0	718	840	322.5	1880.5
ENSMUSG00000039835_Nhsl1	1.08654	6.68e-87	7.05e-85	1.13668	4.56e-54	2.62e-52	1.11091	2.47e-10	1.41e-11	283	528	1080	1891
ENSMUSG00000015149_Sirt2	1.24562	4.1e-72	3.01e-70	1.29849	4.93e-51	2.58e-49	1.277	8.88e-12	4.91e-13	406	579	907	1892
ENSMUSG00000036052_Dnajb5	-1.26246	5.68e-46	2.19e-44	-1.22597	7.16e-41	2.72e-39	-1.26381	0	0	774	798	322.5	1894.5
ENSMUSG00000005251_Ripk4	4.24795	4.3e-41	1.46e-39	4.8431	8.13e-74	8.12e-72	4.89202	7.82e-14	3.38e-15	881	303	721	1905
ENSMUSG00000098143_Gm26937	-2.08117	6.89e-58	3.61e-56	-2.06543	1.79e-50	9.17e-49	-2.08177	1.71e-13	7.46e-15	570	592	744.5	1906.5
ENSMUSG00000026571_Dcaf6	-1.04287	5.48e-78	4.72e-76	-0.999845	3.37e-40	1.25e-38	-1.02245	1.71e-13	7.02e-15	347	817	744.5	1908.5
ENSMUSG00000013523_Bcas1	1.48552	1.45e-41	5.01e-40	1.55081	7.07e-44	2.96e-42	1.53451	0	0	865	723	322.5	1910.5
ENSMUSG00000039830_Olig2	1.49438	8.76e-62	5.11e-60	1.55272	6.31e-56	3.81e-54	1.53477	7.77e-12	4.37e-13	512	502	900.5	1914.5
ENSMUSG00000034209_Rasl10a	-1.90512	2.06e-58	1.09e-56	-1.88216	4.91e-49	2.43e-47	-1.90506	1.63e-13	6.58e-15	563	612	742	1917
ENSMUSG00000060969_Irx1	3.78496	5.36e-52	2.45e-50	4.08629	1.31e-73	1.3e-71	4.09516	2.48e-11	1.32e-12	654	305	959.5	1918.5
ENSMUSG00000053477_Tcf4	-1.72379	9.18e-47	3.64e-45	-1.69715	1.35e-39	4.84e-38	-1.70714	0	0	754	843	322.5	1919.5
ENSMUSG00000087211_1500016L03Rik	4.9138	3.97e-35	1.11e-33	6.60894	4.75e-54	2.72e-52	6.91089	0	0	1069	530	322.5	1921.5
ENSMUSG00000061731_Ext1	-1.08655	6.76e-67	4.35e-65	-1.04321	5.46e-41	2.08e-39	-1.07441	1.42e-14	6.38e-16	464	795	667.5	1926.5
ENSMUSG00000030029_Lrig1	1.01	1.15e-57	6e-56	1.06008	5.03e-45	2.21e-43	1.02547	1.42e-14	3.73e-16	572	690	667.5	1929.5
ENSMUSG00000015879_Fam184b	-1.48222	9.45e-62	5.5e-60	-1.44465	7.7e-46	3.5e-44	-1.46112	2.13e-13	8.21e-15	513	667	750	1930
ENSMUSG00000024548_Setbp1	-1.02608	6.11e-77	5.08e-75	-0.980541	1.35e-40	5.05e-39	-1.01028	4.55e-13	1.58e-14	360	808	770	1938
ENSMUSG00000039735_Fnbp1l	-1.58314	4.5e-44	1.65e-42	-1.55564	1.09e-40	4.1e-39	-1.58463	0	0	813	803	322.5	1938.5
ENSMUSG00000000263_Glra1	4.50159	2.05e-49	8.68e-48	5.07803	5.57e-63	4.18e-61	5.09954	1.95e-12	8.97e-14	706	404	829.5	1939.5
ENSMUSG00000024411_Aqp4	1.48324	6.44e-64	3.92e-62	1.54229	1.26e-51	6.72e-50	1.52013	6.71e-12	3.38e-13	491	566	888	1945
ENSMUSG00000039081_Zfp503	2.60743	2.92e-60	1.63e-58	2.71688	1.24e-65	9.89e-64	2.69749	1.21e-10	5.54e-12	535	380	1030	1945
ENSMUSG00000032038_St3gal4	1.2864	3.2e-58	1.7e-56	1.33939	2.41e-53	1.35e-51	1.31357	3.31e-12	1.62e-13	564	539	854	1957
ENSMUSG00000058498_Rnf207	2.18682	5.52e-59	2.98e-57	2.2709	2.86e-58	1.85e-56	2.24385	1.59e-11	8.94e-13	554	467	939	1960
ENSMUSG00000069227_Gprin1	-1.39504	4.53e-56	2.28e-54	-1.35819	2.02e-45	9.01e-44	-1.38109	2.84e-14	9.94e-16	594	679	688.5	1961.5
ENSMUSG00000009628_Tex15	2.12898	5.75e-48	2.35e-46	2.22067	9e-54	5.1e-52	2.1979	4.26e-14	1.09e-15	733	535	696	1964
ENSMUSG00000021730_Hcn1	-1.57994	3.88e-45	1.46e-43	-1.54879	1.95e-39	6.99e-38	-1.56014	0	0	796	847	322.5	1965.5
ENSMUSG00000071234_Syndig1l	2.32085	4.11e-48	1.68e-46	2.4253	2.36e-51	1.25e-49	2.41242	1.42e-14	6.58e-16	730	570	667.5	1967.5
ENSMUSG00000028358_Zfp618	1.22714	2.84e-62	1.67e-60	1.28107	9.52e-46	4.29e-44	1.25538	6.96e-13	3.03e-14	508	672	789	1969
ENSMUSG00000060882_Kcnd2	1.43887	7.23e-57	3.71e-55	1.49541	3.01e-54	1.75e-52	1.46392	4.29e-12	2.16e-13	582	523	867	1972
ENSMUSG00000070643_Sox13	2.20041	3.08e-46	1.2e-44	2.2955	6.38e-56	3.84e-54	2.24376	5.68e-14	2.24e-15	768	503	707	1978
ENSMUSG00000034898_Filip1	-1.51466	1.83e-62	1.08e-60	-1.47957	2.87e-50	1.45e-48	-1.50013	6.24e-12	3.24e-13	506	598	886	1990
ENSMUSG00000001313_Rnd2	1.03343	2.1e-69	1.42e-67	1.0847	2.01e-46	9.34e-45	1.05979	7.59e-12	4.13e-13	441	653	898	1992
ENSMUSG00000040125_Gpr26	-1.20083	2.66e-77	2.24e-75	-1.15887	1.79e-41	6.95e-40	-1.18245	3.41e-12	1.77e-13	355	782	858	1995
ENSMUSG00000022705_Drd3	4.70961	3.35e-39	1.08e-37	5.73211	1.98e-64	1.54e-62	5.85086	2.13e-14	7.64e-16	929	391	684	2004
ENSMUSG00000042686_Jph1	-2.64502	6.55e-39	2.1e-37	-2.70427	6.8e-43	2.75e-41	-2.72458	0	0	935	748	322.5	2005.5
ENSMUSG00000048388_Fam171b	-1.12712	8.04e-88	8.64e-86	-1.08381	5.75e-38	1.96e-36	-1.10602	2.64e-12	1.25e-13	278	888	843	2009
ENSMUSG00000033177_Tmprss7	-2.9755	2.12e-56	1.08e-54	-3.0301	1.71e-58	1.12e-56	-3.07455	2.41e-11	1.23e-12	590	464	956	2010
ENSMUSG00000038807_Rap1gap2	-1.15368	1.64e-85	1.65e-83	-1.11173	1.85e-43	7.63e-42	-1.14199	4.24e-11	1.95e-12	297	734	980	2011
ENSMUSG00000062168_Ppef1	-3.23782	1.97e-53	9.31e-52	-3.33243	5.11e-67	4.21e-65	-3.37799	8.31e-11	3.98e-12	632	368	1014	2014
ENSMUSG00000051359_Ncald	-0.867413	7.64e-95	9.63e-93	-0.822219	1.67e-24	3.46e-23	-0.841063	0	0	237	1459	322.5	2018.5
ENSMUSG00000030669_Calca	2.68706	4.03e-37	1.2e-35	2.85993	1.46e-44	6.33e-43	2.85722	0	0	1001	700	322.5	2023.5
ENSMUSG00000026782_Abi2	-1.05433	5.85e-157	1.97e-154	-1.00844	5.15e-36	1.65e-34	-1.02767	5.41e-11	2.48e-12	89	947	991	2027
ENSMUSG00000022995_Enah	1.04686	4.52e-60	2.51e-58	1.09763	2.08e-44	8.92e-43	1.07779	6.68e-13	2.78e-14	539	706	785.5	2030.5
ENSMUSG00000031209_Heph	1.97789	2.33e-53	1.1e-51	2.05576	1.54e-50	7.89e-49	2.03087	1.29e-12	5.12e-14	636	591	808	2035
ENSMUSG00000033006_Sox10	1.50827	3.08e-54	1.48e-52	1.56808	3.21e-54	1.85e-52	1.54565	6.82e-12	3.59e-13	623	524	890.5	2037.5
ENSMUSG00000020411_Nipal4	2.22082	1.08e-46	4.26e-45	2.3206	7.45e-51	3.85e-49	2.29629	4.26e-14	1.21e-15	756	586	696	2038
ENSMUSG00000050836_Ntng1	4.19479	8.69e-47	3.45e-45	4.66887	1.01e-60	7.04e-59	4.66888	3.29e-12	1.58e-13	753	434	853	2040
ENSMUSG00000037902_Sirpa	-1.38602	3.09e-63	1.85e-61	-1.34712	2.96e-43	1.21e-41	-1.37144	1.11e-12	4.83e-14	499	739	805	2043
ENSMUSG00000039179_Tekt5	2.33422	2.99e-53	1.4e-51	2.43213	3.45e-51	1.82e-49	2.43348	1.98e-12	9.42e-14	638	576	831	2045
ENSMUSG00000048240_Gng7	-1.39447	2.4e-53	1.13e-51	-1.35637	4.61e-43	1.88e-41	-1.38612	1.42e-14	5.58e-16	637	741	667.5	2045.5
ENSMUSG00000046999_1110032F04Rik	-2.57366	2.33e-38	7.33e-37	-2.62656	8e-42	3.14e-40	-2.63956	0	0	952	772	322.5	2046.5
ENSMUSG00000051747_Ttn	1.67635	5.73e-37	1.71e-35	1.75176	7.01e-44	2.94e-42	1.72345	0	0	1004	722	322.5	2048.5
ENSMUSG00000044629_Cnrip1	-1.00743	1.67e-78	1.47e-76	-0.962071	1.48e-36	4.83e-35	-0.989337	6.39e-13	2.3e-14	339	931	780	2050
ENSMUSG00000045314_Sowahb	-2.6501	5.16e-54	2.47e-52	-2.67883	1.54e-52	8.48e-51	-2.71134	4.87e-12	2.52e-13	626	551	873.5	2050.5
ENSMUSG00000026519_Tmem63a	1.72977	1.72e-58	9.17e-57	1.7948	2.74e-56	1.67e-54	1.7738	6.04e-11	2.8e-12	561	497	997	2055
ENSMUSG00000053441_Adamts19	2.88977	3.14e-54	1.5e-52	3.03468	1.17e-61	8.38e-60	3.01913	8.17e-11	3.9e-12	624	423	1013	2060
ENSMUSG00000039126_Prune2	1.0635	2.11e-60	1.19e-58	1.11432	4.75e-44	2e-42	1.09407	1.39e-12	5.61e-14	532	718	811	2061
ENSMUSG00000029026_Trp73	4.44962	7.5e-46	2.88e-44	5.05348	1e-59	6.74e-58	5.05961	2.05e-12	1.01e-13	778	450	834	2062
ENSMUSG00000028927_Padi2	1.37099	2.12e-53	9.99e-52	1.4282	2.35e-45	1.05e-43	1.41083	2.13e-13	8.76e-15	633	680	750	2063
ENSMUSG00000069911_Fam196b	2.13079	5.51e-46	2.13e-44	2.22452	2.28e-50	1.16e-48	2.20713	4.26e-14	1.51e-15	773	595	696	2064
ENSMUSG00000060961_Slc4a4	1.3357	8.4e-72	6.14e-70	1.39079	1.29e-49	6.44e-48	1.36628	1.99e-10	9.34e-12	409	605	1056	2070
ENSMUSG00000037624_Kcnk2	-0.970538	5.98e-86	6.12e-84	-0.925068	1.78e-36	5.78e-35	-0.952409	2.77e-12	1.34e-13	292	933	846	2071
ENSMUSG00000020061_Mybpc1	-2.91935	3.5e-55	1.72e-53	-2.97183	1.94e-57	1.24e-55	-3.01951	5.9e-11	2.75e-12	607	475	996	2078
ENSMUSG00000046982_Tshz1	1.20624	6.13e-52	2.79e-50	1.2601	3.54e-52	1.91e-50	1.23221	3.65e-12	1.89e-13	657	561	861	2079
ENSMUSG00000070498_Tmem132b	-1.01793	2.13e-239	1.77e-236	-0.971046	2.34e-38	8.04e-37	-0.999927	8.17e-10	4.8e-11	36	882	1164	2082
ENSMUSG00000041741_Pde3a	1.83921	1.28e-51	5.75e-50	1.91176	5.78e-51	3.02e-49	1.88625	2.48e-12	1.17e-13	664	580	840	2084
ENSMUSG00000030747_Dgat2	-1.292	2.04e-51	9.17e-50	-1.25428	2.45e-45	1.09e-43	-1.29097	1.42e-13	5.78e-15	666	681	738.5	2085.5
ENSMUSG00000051000_Fam160a1	-1.89022	1.06e-57	5.54e-56	-1.86535	1.38e-46	6.42e-45	-1.89482	4.69e-12	2.31e-13	571	649	869.5	2089.5
ENSMUSG00000034000_Neu4	1.10174	4.46e-68	2.93e-66	1.15189	7.92e-46	3.59e-44	1.12891	3.37e-11	1.69e-12	455	668	973	2096
ENSMUSG00000043388_Tmem130	1.13403	1.04e-71	7.51e-70	1.18578	4.69e-43	1.92e-41	1.1726	1.79e-11	1.03e-12	412	742	947	2101
ENSMUSG00000034648_Lrrn1	0.908067	8.04e-100	1.12e-97	0.956788	1.41e-45	6.35e-44	0.932711	1.41e-09	9.18e-11	214	675	1214	2103
ENSMUSG00000041460_Cacna2d4	2.35027	1.03e-48	4.32e-47	2.45424	6.35e-53	3.54e-51	2.43404	3.17e-12	1.51e-13	716	543	851	2110
ENSMUSG00000024074_Crim1	1.063	7.27e-59	3.92e-57	1.11404	2.59e-45	1.15e-43	1.10265	4.87e-12	2.47e-13	555	682	873.5	2110.5
ENSMUSG00000070738_Dgkd	-0.901712	2.42e-116	4.49e-114	-0.854939	1.24e-30	3.29e-29	-0.889518	1.42e-12	6.11e-14	161	1139	814	2114
ENSMUSG00000053980_Gm9930	2.25055	3.55e-36	1.02e-34	2.37135	1.58e-42	6.34e-41	2.33339	0	0	1036	756	322.5	2114.5
ENSMUSG00000038860_Garnl3	-1.0165	7.09e-91	8.15e-89	-0.971715	4.18e-35	1.31e-33	-0.994877	6.72e-12	3.45e-13	260	966	889	2115
ENSMUSG00000018698_Lhx1	4.96371	2.15e-33	5.63e-32	7.07773	2.14e-46	9.91e-45	7.52748	0	0	1140	654	322.5	2116.5
ENSMUSG00000024754_Tmem2	1.27965	4.08e-38	1.27e-36	1.33935	6.46e-40	2.35e-38	1.32637	0	0	962	832	322.5	2116.5
ENSMUSG00000049191_Rgag4	1.14557	2.84e-66	1.81e-64	1.19587	7.23e-48	3.51e-46	1.17498	1.15e-10	5.1e-12	469	624	1026	2119
ENSMUSG00000021589_Rhobtb3	1.22822	3.15e-55	1.55e-53	1.2827	2.03e-50	1.03e-48	1.26333	1.33e-11	7.01e-13	606	593	926	2125
ENSMUSG00000033147_Slc22a15	1.22858	7.88e-60	4.33e-58	1.28049	2.01e-44	8.64e-43	1.26175	5.93e-12	3.17e-13	544	705	884.5	2133.5
ENSMUSG00000046818_Ddit4l	-2.48123	1.62e-37	4.93e-36	-2.52568	1.12e-39	4.06e-38	-2.54486	0	0	983	839	322.5	2144.5
ENSMUSG00000026249_Serpine2	0.922236	1.75e-144	4.55e-142	0.97152	2.11e-37	7.09e-36	0.943349	4.63e-10	2.88e-11	115	903	1127	2145
ENSMUSG00000007279_Scube2	3.30841	1.17e-50	5.14e-49	3.51891	8.34e-62	6.03e-60	3.4953	1.65e-10	7.54e-12	682	419	1045	2146
ENSMUSG00000032737_Inppl1	1.19379	1.94e-52	8.98e-51	1.24803	2.9e-44	1.24e-42	1.22508	7.82e-13	3.4e-14	646	711	793.5	2150.5
ENSMUSG00000032936_Camkv	-1.11759	8.45e-47	3.36e-45	-1.07833	4.6e-32	1.29e-30	-1.10783	0	0	751	1077	322.5	2150.5
ENSMUSG00000057440_Mpp7	1.54932	6.28e-64	3.83e-62	1.60892	6.22e-51	3.24e-49	1.5916	2.58e-10	1.45e-11	490	582	1082	2154
ENSMUSG00000070366_Ppapdc1a	1.77903	6.89e-55	3.36e-53	1.84751	3.46e-48	1.7e-46	1.82821	1.16e-11	6.61e-13	613	618	923	2154
ENSMUSG00000026620_Mark1	-1.0638	6.01e-66	3.8e-64	-1.01991	1.82e-37	6.12e-36	-1.04702	6.54e-13	2.46e-14	473	901	782	2156
ENSMUSG00000009075_Cabp7	2.58709	4.18e-36	1.2e-34	2.75709	7.76e-41	2.94e-39	2.76142	0	0	1037	800	322.5	2159.5
ENSMUSG00000004085_Zak	1.42265	1.38e-60	7.77e-59	1.48005	6.31e-51	3.28e-49	1.45514	2.08e-10	1.04e-11	530	583	1062	2175
ENSMUSG00000021313_Ryr2	-1.63158	1e-41	3.48e-40	-1.60287	2.5e-34	7.59e-33	-1.62827	0	0	860	996	322.5	2178.5
ENSMUSG00000028876_Epha10	1.06759	8.06e-61	4.58e-59	1.11829	1.23e-48	6.09e-47	1.09571	1.59e-10	7.25e-12	526	614	1043	2183
ENSMUSG00000051107_Gm15440	1.49253	5.2e-58	2.73e-56	1.55213	1.73e-53	9.74e-52	1.52698	2.38e-10	1.36e-11	569	538	1078	2185
ENSMUSG00000024013_Fgd2	1.62693	9.94e-50	4.24e-48	1.69099	1.71e-52	9.34e-51	1.65625	1.49e-11	8.47e-13	700	554	936	2190
ENSMUSG00000044499_Hs3st5	1.69249	1.52e-45	5.8e-44	1.76192	6.34e-52	3.42e-50	1.74534	3.06e-12	1.47e-13	785	562	850	2197
ENSMUSG00000015653_Steap2	1.61395	1.96e-52	9.04e-51	1.68175	3.34e-47	1.59e-45	1.67139	1.08e-11	6.26e-13	647	636	920	2203
ENSMUSG00000025268_Maged2	1.11543	5.52e-52	2.52e-50	1.16968	7.41e-42	2.91e-40	1.14292	6.25e-13	2.22e-14	655	770	778.5	2203.5
ENSMUSG00000034310_Tmem132d	-1.22417	5.22e-74	4e-72	-1.18134	8.83e-44	3.69e-42	-1.21252	3.09e-10	1.62e-11	390	725	1089	2204
ENSMUSG00000091712_Sec14l5	2.69071	1.41e-55	7e-54	2.81299	1.93e-59	1.28e-57	2.79741	6.39e-10	3.9e-11	600	455	1149	2204
ENSMUSG00000041329_Atp1b2	1.33944	1.87e-35	5.3e-34	1.40149	6.53e-40	2.37e-38	1.35304	0	0	1052	833	322.5	2207.5
ENSMUSG00000020427_Igfbp3	1.4084	5.34e-57	2.75e-55	1.46534	3.94e-53	2.21e-51	1.43727	3.5e-10	1.85e-11	580	541	1097	2218
ENSMUSG00000042129_Rassf4	1.82759	5.82e-50	2.49e-48	1.90529	1.63e-48	8.02e-47	1.88364	1.01e-11	5.72e-13	698	616	915	2229
ENSMUSG00000032802_Srxn1	0.960146	5.78e-61	3.3e-59	1.00894	1.18e-41	4.58e-40	0.986497	1.38e-11	7.43e-13	524	778	929	2231
ENSMUSG00000030268_Bcat1	0.971099	6.14e-70	4.23e-68	1.02152	5.84e-41	2.22e-39	0.993922	6.8e-11	3.24e-12	434	796	1004	2234
ENSMUSG00000030701_Plekhb1	1.17809	2.8e-51	1.25e-49	1.23141	1.37e-43	5.7e-42	1.20791	2.39e-12	1.14e-13	669	729	839	2237
ENSMUSG00000045733_Sprn	-1.11166	6.93e-65	4.29e-63	-1.07045	1.32e-37	4.48e-36	-1.09172	4.28e-12	2.11e-13	483	894	866	2243
ENSMUSG00000097265_Gm26803	-2.05561	3.18e-45	1.2e-43	-2.04974	1.42e-42	5.7e-41	-2.06025	4.26e-14	1.57e-15	792	755	696	2243
ENSMUSG00000037031_Tspan15	1.46692	4.5e-45	1.69e-43	1.52889	5.77e-44	2.43e-42	1.5021	1.14e-13	4.82e-15	798	720	732.5	2250.5
ENSMUSG00000061524_Zic2	1.93942	9.28e-45	3.46e-43	2.01865	1.49e-52	8.22e-51	1.98026	7.74e-12	4.21e-13	803	549	899	2251
ENSMUSG00000026827_Gpd2	-1.18277	1.03e-73	7.84e-72	-1.13853	5.13e-39	1.81e-37	-1.15991	6.74e-11	3.17e-12	394	858	1003	2255
ENSMUSG00000039106_Htr5a	-1.12114	3.52e-61	2.03e-59	-1.07977	4.99e-37	1.65e-35	-1.10195	1.76e-12	7.9e-14	518	914	824	2256
ENSMUSG00000035355_Kcnh4	-3.343	3.26e-50	1.41e-48	-3.46791	2.3e-55	1.35e-53	-3.50728	1.68e-10	8e-12	693	516	1048	2257
ENSMUSG00000033981_Gria2	-1.25562	4.15e-46	1.61e-44	-1.21559	5.18e-30	1.34e-28	-1.22579	0	0	770	1167	322.5	2259.5
ENSMUSG00000034818_Celf5	-1.25055	1.54e-48	6.36e-47	-1.21165	1.96e-42	7.81e-41	-1.23817	6.82e-13	2.87e-14	722	760	787	2269
ENSMUSG00000022208_Jph4	-1.26322	2.87e-50	1.24e-48	-1.22449	7.1e-41	2.7e-39	-1.25267	6.54e-13	2.38e-14	692	797	782	2271
ENSMUSG00000006301_Tmbim1	1.08365	1.06e-58	5.65e-57	1.13473	4.97e-43	2.02e-41	1.10659	3.14e-11	1.6e-12	559	745	970	2274
ENSMUSG00000030889_Vwa3a	-2.42567	2.33e-50	1.01e-48	-2.4405	1.22e-46	5.73e-45	-2.45545	1.72e-11	9.78e-13	689	644	944	2277
ENSMUSG00000031285_Dcx	-1.36137	9.54e-39	3.04e-37	-1.3254	1.02e-33	3.03e-32	-1.35319	0	0	939	1018	322.5	2279.5
ENSMUSG00000053004_Hrh1	-1.38456	5.16e-47	2.07e-45	-1.35088	1.22e-41	4.76e-40	-1.37755	2.42e-13	1.11e-14	746	779	758.5	2283.5
ENSMUSG00000081683_Fzd10	1.78819	4.72e-39	1.51e-37	1.86368	4.02e-47	1.91e-45	1.82848	7.11e-14	3.27e-15	932	637	715.5	2284.5
ENSMUSG00000053747_Sox14	5.01249	9.77e-32	2.42e-30	8.45923	1.45e-60	1.01e-58	Inf	7.11e-15	4.93e-17	1206	437	649	2292
ENSMUSG00000030495_Slc7a10	1.14873	7.78e-59	4.16e-57	1.20064	3.33e-47	1.59e-45	1.16632	3.61e-10	1.97e-11	558	634	1101	2293
ENSMUSG00000039208_Metrnl	1.84514	1.54e-46	6.07e-45	1.91883	8.35e-47	3.94e-45	1.89918	6.84e-12	3.67e-13	759	642	892	2293
ENSMUSG00000035397_Klf16	-1.635	1.93e-45	7.32e-44	-1.6065	2.03e-40	7.57e-39	-1.62644	4.26e-14	1.33e-15	786	812	696	2294
ENSMUSG00000027840_Wnt2b	1.8993	2.66e-41	9.06e-40	1.97999	4.04e-49	2e-47	1.93812	1.52e-12	7.14e-14	876	610	820	2306
ENSMUSG00000031734_Irx3	4.52992	4.05e-34	1.09e-32	5.62299	1.11e-55	6.6e-54	5.75489	2.13e-14	7.94e-16	1111	511	684	2306
ENSMUSG00000059246_Foxb1	4.95153	6.83e-31	1.62e-29	8.36094	9.27e-63	6.9e-61	Inf	3.55e-15	5.51e-18	1258	407	645	2310
ENSMUSG00000009739_Pou6f1	-1.47289	2.63e-43	9.49e-42	-1.44001	3.61e-41	1.39e-39	-1.47759	4.26e-14	1.15e-15	828	787	696	2311
ENSMUSG00000076441_Ass1	1.86937	3.24e-45	1.22e-43	1.9475	3.27e-46	1.51e-44	1.93473	4.16e-12	2.06e-13	793	658	865	2316
ENSMUSG00000022763_Aifm3	1.40376	9.14e-54	4.33e-52	1.46183	3.82e-48	1.87e-46	1.43874	2.22e-10	1.18e-11	630	619	1069	2318
ENSMUSG00000060924_Csmd1	-1.16039	7.71e-78	6.59e-76	-1.11711	1.15e-38	4e-37	-1.14513	3.65e-10	2e-11	350	869	1102	2321
ENSMUSG00000098739_RP23-448C3.1	1.60125	1.9e-50	8.31e-49	1.66436	8.02e-49	3.97e-47	1.63899	1.1e-10	4.78e-12	685	613	1023	2321
ENSMUSG00000027950_Chrnb2	0.985593	2.66e-45	1e-43	1.03536	4.77e-41	1.83e-39	1.00902	1.56e-13	6.37e-15	790	792	740.5	2322.5
ENSMUSG00000033949_Trim36	1.45975	3.42e-59	1.85e-57	1.51595	1.38e-49	6.9e-48	1.50078	8.34e-10	4.86e-11	552	606	1165	2323
ENSMUSG00000061013_Mkx	-1.8151	6.82e-52	3.1e-50	-1.79016	4.24e-43	1.73e-41	-1.81684	1.42e-11	7.71e-13	658	740	931	2329
ENSMUSG00000079481_Nhsl2	1.40052	7.53e-41	2.53e-39	1.46059	9.43e-46	4.26e-44	1.43756	4.12e-13	1.52e-14	889	671	769	2329
ENSMUSG00000067860_Zic3	1.71817	2.16e-48	8.9e-47	1.78694	2.63e-46	1.21e-44	1.76174	2.08e-11	1.09e-12	726	657	950	2333
ENSMUSG00000050627_Gpd1l	-0.901262	9.85e-105	1.49e-102	-0.85559	2.37e-32	6.75e-31	-0.881976	2.35e-10	1.3e-11	198	1063	1075	2336
ENSMUSG00000030352_Tspan9	1.48793	6.28e-39	2.01e-37	1.55098	5.35e-47	2.54e-45	1.51327	3.27e-13	1.29e-14	933	639	764.5	2336.5
ENSMUSG00000051379_Flrt3	-1.32354	1.18e-39	3.84e-38	-1.2859	1.58e-31	4.35e-30	-1.29522	0	0	915	1101	322.5	2338.5
ENSMUSG00000068122_Agtr2	2.62563	4.88e-50	2.09e-48	2.74971	2.01e-57	1.28e-55	2.73697	8.64e-10	4.93e-11	697	476	1166	2339
ENSMUSG00000032985_5730522E02Rik	-2.05183	1.36e-50	5.97e-49	-2.03985	9.17e-43	3.71e-41	-2.06116	9.92e-12	5.41e-13	683	750	912	2345
ENSMUSG00000042604_Kcna4	1.23002	6.3e-33	1.62e-31	1.28711	1.38e-38	4.78e-37	1.26127	0	0	1162	874	322.5	2358.5
ENSMUSG00000035506_Slc12a8	1.75394	6.62e-41	2.23e-39	1.82777	1.14e-46	5.39e-45	1.79033	2e-12	9.88e-14	888	643	833	2364
ENSMUSG00000054976_Nyap2	-1.21896	1.74e-38	5.51e-37	-1.17877	1.88e-31	5.16e-30	-1.18851	0	0	947	1104	322.5	2373.5
ENSMUSG00000026380_Tfcp2l1	2.12409	1.98e-38	6.23e-37	2.22242	1.02e-44	4.43e-43	2.17581	9.95e-14	3.98e-15	951	696	727	2374
ENSMUSG00000032338_Hcn4	2.0565	1.02e-31	2.51e-30	2.16699	1.37e-39	4.93e-38	2.14007	0	0	1209	844	322.5	2375.5
ENSMUSG00000030340_Scnn1a	3.4451	1.08e-43	3.95e-42	3.71947	3.44e-52	1.86e-50	3.69153	6.4e-11	2.98e-12	818	560	1000	2378
ENSMUSG00000037973_Ccdc129	-3.85637	3.04e-37	9.13e-36	-4.23742	1.58e-56	9.72e-55	-4.3346	7.03e-12	3.74e-13	994	492	893	2379
ENSMUSG00000031837_Necab2	1.46301	4.52e-41	1.53e-39	1.52539	2.54e-46	1.17e-44	1.49694	2.5e-12	1.19e-13	883	656	841	2380
ENSMUSG00000057554_Lgals8	1.0578	4.74e-84	4.66e-82	1.10731	7.66e-45	3.34e-43	1.08444	1.01e-08	6.37e-10	304	694	1382	2380
ENSMUSG00000020181_Nav3	-0.967004	7.92e-48	3.23e-46	-0.925776	6.9e-27	1.58e-25	-0.955079	0	0	734	1324	322.5	2380.5
ENSMUSG00000001520_Nrip2	1.17066	1.24e-52	5.77e-51	1.22363	3.45e-42	1.36e-40	1.19767	3.2e-11	1.66e-12	644	767	972	2383
ENSMUSG00000071860_2900055J20Rik	-1.2691	5.09e-51	2.26e-49	-1.23025	1.24e-38	4.31e-37	-1.25869	2.56e-12	1.22e-13	674	873	842	2389
ENSMUSG00000044071_Fam19a2	-1.34193	1.18e-37	3.59e-36	-1.3047	1.03e-31	2.86e-30	-1.32644	0	0	980	1092	322.5	2394.5
ENSMUSG00000000247_Lhx2	-1.7463	1.75e-42	6.19e-41	-1.72671	8.42e-42	3.29e-40	-1.75423	6.25e-13	2.14e-14	844	775	778.5	2397.5
ENSMUSG00000000440_Pparg	-2.59169	7.92e-51	3.49e-49	-2.61672	7.31e-55	4.28e-53	-2.65486	1.29e-09	8.24e-11	678	518	1205	2401
ENSMUSG00000020334_Slc22a4	1.72749	1.51e-46	5.94e-45	1.79658	7.55e-46	3.43e-44	1.7741	4.21e-11	1.91e-12	758	666	979	2403
ENSMUSG00000035184_Fam124a	-1.26336	2.16e-50	9.38e-49	-1.22713	1.6e-41	6.22e-40	-1.26027	1.62e-11	9.27e-13	687	780	941	2408
ENSMUSG00000041444_Arhgap32	-1.0527	1.01e-42	3.59e-41	-1.01324	2.05e-28	4.98e-27	-1.05027	0	0	840	1247	322.5	2409.5
ENSMUSG00000072769_Gm10419	-1.43205	2.61e-46	1.02e-44	-1.39663	3.29e-36	1.06e-34	-1.408	5.68e-14	2.32e-15	764	941	707	2412
ENSMUSG00000031737_Irx5	4.50223	4.59e-31	1.1e-29	5.82852	1.16e-54	6.76e-53	6.05528	7.11e-15	2.75e-17	1249	519	649	2417
ENSMUSG00000063229_Ldha	-1.00525	1.54e-85	1.55e-83	-0.960871	4.47e-34	1.35e-32	-0.992093	4.3e-10	2.54e-11	296	1005	1118	2419
ENSMUSG00000060548_Tnfrsf19	-0.990093	6.02e-75	4.76e-73	-0.945883	6.73e-35	2.1e-33	-0.973572	2.33e-10	1.28e-11	378	971	1074	2423
ENSMUSG00000015143_Actn1	-1.03831	8.24e-49	3.45e-47	-0.995779	8.46e-35	2.62e-33	-1.0148	1.28e-13	5.43e-15	713	977	736.5	2426.5
ENSMUSG00000015766_Eps8	1.12331	1.02e-45	3.91e-44	1.17582	4.66e-45	2.05e-43	1.15826	2.43e-11	1.27e-12	780	689	958	2427
ENSMUSG00000038855_Itpkb	1.09351	1.62e-53	7.66e-52	1.14434	3.06e-42	1.22e-40	1.12422	1.29e-10	6.12e-12	631	763	1035	2429
ENSMUSG00000021959_Lats2	1.04614	5.74e-52	2.61e-50	1.09792	4.43e-40	1.63e-38	1.06814	2.22e-11	1.13e-12	656	823	952	2431
ENSMUSG00000020248_Nfyb	-1.163	1.66e-70	1.16e-68	-1.11874	3.05e-37	1.02e-35	-1.14832	3.48e-10	1.82e-11	429	907	1096	2432
ENSMUSG00000058013_Sept11	-0.992781	4.8e-83	4.61e-81	-0.94849	3.39e-35	1.07e-33	-0.970163	8.65e-10	5e-11	311	962	1167	2440
ENSMUSG00000032744_Heyl	1.53832	1.61e-49	6.84e-48	1.60025	1.53e-44	6.59e-43	1.57596	1.54e-10	6.81e-12	702	703	1040	2445
ENSMUSG00000037035_Inhbb	1.47686	1.2e-37	3.65e-36	1.54031	2.92e-42	1.16e-40	1.52071	5.68e-14	2.01e-15	981	761	707	2449
ENSMUSG00000002930_Ppp1r17	3.45594	1.97e-41	6.77e-40	3.74794	2.49e-56	1.52e-54	3.75489	2.67e-10	1.52e-11	871	496	1085	2452
ENSMUSG00000021373_Cap2	-1.16887	9.09e-53	4.24e-51	-1.13021	6.95e-40	2.52e-38	-1.15408	4.04e-11	1.87e-12	641	835	978	2454
ENSMUSG00000010461_Eya4	-2.1249	1.46e-48	6.06e-47	-2.11888	1.36e-43	5.66e-42	-2.15719	7.75e-11	3.52e-12	720	728	1008	2456
ENSMUSG00000022421_Nptxr	-1.46075	7.69e-37	2.28e-35	-1.43006	5.88e-31	1.58e-29	-1.45264	0	0	1009	1128	322.5	2459.5
ENSMUSG00000025422_Agap2	-1.33884	7.2e-36	2.06e-34	-1.30744	1.22e-31	3.36e-30	-1.3369	0	0	1042	1096	322.5	2460.5
ENSMUSG00000025207_Sema4g	1.26672	5.11e-42	1.78e-40	1.32334	9.95e-45	4.34e-43	1.29661	9.82e-12	5.31e-13	857	695	911	2463
ENSMUSG00000031971_Ccsap	-1.17485	2.73e-46	1.06e-44	-1.13607	4.99e-37	1.65e-35	-1.16812	6.54e-13	2.54e-14	766	915	782	2463
ENSMUSG00000029154_Cwh43	-2.46659	2.02e-49	8.58e-48	-2.48339	6.84e-54	3.89e-52	-2.51807	1.76e-09	1.12e-10	705	533	1231	2469
ENSMUSG00000032841_Prr5l	1.47948	1.42e-55	7.05e-54	1.53756	1.3e-46	6.07e-45	1.51632	1.52e-09	9.86e-11	601	648	1220	2469
ENSMUSG00000032724_Abtb2	1.10655	1.48e-55	7.36e-54	1.15757	1.52e-44	6.58e-43	1.13827	9.51e-10	5.74e-11	602	702	1177	2481
ENSMUSG00000086924_Gm11766	-2.07988	7.47e-52	3.39e-50	-2.06703	1.7e-45	7.61e-44	-2.09717	6.17e-10	3.69e-11	659	677	1145	2481
ENSMUSG00000031785_Gpr56	0.955645	1.68e-56	8.55e-55	1.0065	6e-40	2.19e-38	0.977555	2.27e-10	1.22e-11	588	829	1071	2488
ENSMUSG00000033083_Tbc1d4	1.33657	2.02e-45	7.68e-44	1.39388	4.25e-45	1.87e-43	1.37495	9.74e-11	4.58e-12	787	688	1021	2496
ENSMUSG00000054855_Rnd1	-1.31996	1.64e-40	5.46e-39	-1.28661	4.51e-39	1.59e-37	-1.31947	1.71e-13	7.24e-15	897	857	744.5	2498.5
ENSMUSG00000032556_Bfsp2	1.79137	5.34e-44	1.96e-42	1.86627	3.99e-44	1.69e-42	1.84242	2.93e-11	1.53e-12	815	716	968	2499
ENSMUSG00000039079_Trhr2	3.47964	1.19e-42	4.22e-41	3.76721	1.85e-55	1.09e-53	3.76081	6.29e-10	3.74e-11	841	513	1146	2500
ENSMUSG00000026175_Vil1	2.13056	2.49e-36	7.21e-35	2.23683	2.73e-44	1.17e-42	2.22353	2.84e-13	1.25e-14	1031	710	762.5	2503.5
ENSMUSG00000025170_Rab40b	-1.19367	1.45e-52	6.72e-51	-1.15255	1.38e-36	4.49e-35	-1.18453	1.4e-11	7.57e-13	645	930	930	2505
ENSMUSG00000034324_Tmem132c	1.59517	3.49e-38	1.09e-36	1.66288	8.93e-46	4.04e-44	1.63622	5.12e-12	2.68e-13	959	670	877	2506
ENSMUSG00000048498_Cd300e	4.61801	1.28e-29	2.9e-28	6.4453	6.84e-56	4.09e-54	6.87652	1.78e-14	7.03e-16	1321	507	682	2510
ENSMUSG00000030047_Arhgap25	-1.94767	4.93e-44	1.81e-42	-1.93693	4.5e-39	1.59e-37	-1.94492	2.66e-12	1.28e-13	814	856	844	2514
ENSMUSG00000028273_Pdlim5	1.2132	6.47e-47	2.59e-45	1.2677	5.31e-44	2.24e-42	1.24925	1.97e-10	9.16e-12	748	719	1055	2522
ENSMUSG00000086876_Gm12828	4.04542	7.85e-32	1.96e-30	4.76231	9.43e-52	5.06e-50	4.82782	2.7e-13	1.18e-14	1198	564	761	2523
ENSMUSG00000029420_Rimbp2	-1.13195	6.71e-35	1.86e-33	-1.09454	4.29e-31	1.16e-29	-1.12358	0	0	1080	1121	322.5	2523.5
ENSMUSG00000030000_Add2	-0.988238	1.69e-57	8.8e-56	-0.944578	4.25e-30	1.11e-28	-0.968342	6.96e-13	3.12e-14	575	1163	789	2527
ENSMUSG00000030878_Cdr2	1.73696	1.84e-43	6.67e-42	1.80976	4.49e-46	2.06e-44	1.79407	1.79e-10	8.47e-12	823	660	1051	2534
ENSMUSG00000042348_Arl15	-1.01938	1.39e-58	7.4e-57	-0.974765	1.39e-31	3.83e-30	-1.00462	4.92e-12	2.57e-13	560	1099	875	2534
ENSMUSG00000097623_B230323A14Rik	4.41044	2.32e-28	4.98e-27	5.87794	1.14e-56	7.08e-55	6.16993	1.07e-14	9.79e-17	1394	487	653	2534
ENSMUSG00000051335_Gfod1	-0.962691	6.37e-45	2.38e-43	-0.921487	2.68e-32	7.6e-31	-0.95388	1.42e-14	5.98e-16	800	1068	667.5	2535.5
ENSMUSG00000022900_Ildr1	3.39026	3.23e-43	1.16e-41	3.65478	4.46e-54	2.57e-52	3.65635	9.8e-10	5.9e-11	830	527	1179	2536
ENSMUSG00000062949_Atp11c	1.44316	1.9e-36	5.53e-35	1.50798	8.26e-42	3.24e-40	1.48335	1.42e-13	5.97e-15	1025	773	738.5	2536.5
ENSMUSG00000034220_Gpc1	1.49125	1.05e-36	3.09e-35	1.55582	3.68e-44	1.56e-42	1.52533	1.49e-12	6.96e-14	1012	714	819	2545
ENSMUSG00000042607_Asb4	2.84319	1.9e-48	7.84e-47	2.99688	6.05e-55	3.54e-53	2.97607	4.97e-09	3.05e-10	724	517	1317	2558
ENSMUSG00000055415_Atp10b	2.04216	1.92e-39	6.22e-38	2.1414	1.95e-43	8.03e-42	2.13474	8.24e-12	4.55e-13	922	735	903	2560
ENSMUSG00000025402_Nab2	-1.51525	3.27e-51	1.46e-49	-1.48273	1.02e-42	4.1e-41	-1.5108	5.73e-10	3.49e-11	670	751	1141	2562
ENSMUSG00000021990_Spata13	1.22802	4.52e-55	2.22e-53	1.28148	7.02e-45	3.07e-43	1.25321	2.83e-09	1.74e-10	610	693	1267	2570
ENSMUSG00000028906_Epb4.1	1.0807	2.21e-56	1.12e-54	1.13489	3.86e-39	1.37e-37	1.10155	4.51e-10	2.76e-11	591	855	1124	2570
ENSMUSG00000024479_Mal2	-1.33056	1.7e-44	6.3e-43	-1.29527	2.32e-38	7.99e-37	-1.31635	6.31e-12	3.31e-13	806	881	887	2574
ENSMUSG00000002265_Peg3	0.856274	1.47e-68	9.73e-67	0.906492	1.77e-25	3.81e-24	0.891707	7.11e-14	2.41e-15	452	1407	715.5	2574.5
ENSMUSG00000036438_Calm2	-0.92262	5.7e-49	2.39e-47	-0.879483	4.87e-23	9.57e-22	-0.913072	0	0	711	1541	322.5	2574.5
ENSMUSG00000043531_Sorcs1	-0.953663	3.5e-56	1.76e-54	-0.90939	2.29e-30	6.01e-29	-0.929482	1.99e-12	9.65e-14	592	1154	832	2578
ENSMUSG00000029669_Tspan12	1.32771	9.92e-52	4.49e-50	1.38397	4.63e-47	2.2e-45	1.35877	3.47e-09	2.29e-10	661	638	1291	2590
ENSMUSG00000063011_Msln	-3.5766	3.57e-37	1.07e-35	-3.8483	5.76e-50	2.9e-48	-3.92283	5.29e-11	2.42e-12	998	603	990	2591
ENSMUSG00000024907_Gal	4.4333	1.48e-31	3.64e-30	5.5693	1.28e-46	6.01e-45	5.70044	9.95e-14	3.85e-15	1220	646	727	2593
ENSMUSG00000045975_C2cd2	1.30172	7.84e-38	2.42e-36	1.35936	3.56e-45	1.57e-43	1.33384	1.58e-11	8.78e-13	969	686	938	2593
ENSMUSG00000034684_Sema3f	1.66171	1.57e-34	4.3e-33	1.73846	3.84e-41	1.47e-39	1.71599	7.11e-14	2.61e-15	1091	789	715.5	2595.5
ENSMUSG00000056153_Socs6	1.10696	1.39e-40	4.64e-39	1.15971	3.41e-42	1.35e-40	1.14276	1.56e-11	8.62e-13	894	766	937	2597
ENSMUSG00000018398_Sept8	-1.04679	5.36e-55	2.62e-53	-1.00335	1.1e-30	2.93e-29	-1.02537	3.47e-12	1.81e-13	611	1137	859	2607
ENSMUSG00000067594_Krt77	-2.44873	1.81e-44	6.69e-43	-2.47603	3.73e-44	1.58e-42	-2.50901	3.2e-10	1.68e-11	807	715	1091	2613
ENSMUSG00000030226_Lmo3	-1.79953	3.99e-31	9.58e-30	-1.79238	6.27e-33	1.81e-31	-1.79517	0	0	1246	1047	322.5	2615.5
ENSMUSG00000054469_Lclat1	-1.06286	4.99e-61	2.85e-59	-1.0194	8.11e-33	2.34e-31	-1.04046	1.56e-10	7.1e-12	523	1051	1041.5	2615.5
ENSMUSG00000033377_Palmd	-1.71992	3.99e-32	1e-30	-1.70496	2.32e-31	6.35e-30	-1.72792	0	0	1188	1108	322.5	2618.5
ENSMUSG00000041923_Nol4	-1.0132	7.42e-43	2.66e-41	-0.973102	1.15e-32	3.31e-31	-0.995764	1.14e-13	4.97e-15	835	1056	732.5	2623.5
ENSMUSG00000027111_Itga6	1.12535	1.72e-37	5.21e-36	1.17982	3.63e-40	1.34e-38	1.15961	1.66e-12	7.7e-14	985	819	823	2627
ENSMUSG00000028864_Hgf	-2.77715	4.95e-47	1.99e-45	-2.83102	2.47e-47	1.19e-45	-2.85383	2.46e-09	1.49e-10	745	631	1254	2630
ENSMUSG00000037126_Psd	-1.62375	1.82e-36	5.32e-35	-1.60338	3.65e-36	1.17e-34	-1.63255	1.42e-14	4.56e-16	1024	944	667.5	2635.5
ENSMUSG00000020728_Cep112	1.78678	1.84e-43	6.67e-42	1.86565	1.89e-41	7.29e-40	1.83494	1.44e-10	6.25e-12	824	783	1036	2643
ENSMUSG00000042155_Klhl23	-1.30454	7.02e-46	2.7e-44	-1.26679	1.84e-36	5.96e-35	-1.27789	1.48e-11	8.01e-13	777	934	933	2644
ENSMUSG00000031367_Ap1s2	1.19828	7.99e-55	3.89e-53	1.25345	1.24e-40	4.67e-39	1.23708	1.62e-09	1.06e-10	614	805	1226	2645
ENSMUSG00000033342_4833424O15Rik	-0.86026	1.48e-76	1.21e-74	-0.814172	2.16e-28	5.23e-27	-0.840236	1.54e-10	6.53e-12	365	1250	1038	2653
ENSMUSG00000021587_Pcsk1	-1.7833	1.75e-37	5.31e-36	-1.76728	4.34e-37	1.44e-35	-1.79522	2.84e-13	1.21e-14	986	911	762.5	2659.5
ENSMUSG00000025576_Rbfox3	-1.30233	1.54e-31	3.77e-30	-1.27026	3.53e-31	9.6e-30	-1.29858	0	0	1224	1115	322.5	2661.5
ENSMUSG00000004558_Ndrg2	0.953653	4.48e-58	2.36e-56	1.0034	2.5e-32	7.11e-31	0.980929	1.21e-10	5.65e-12	567	1065	1031	2663
ENSMUSG00000019907_Ppp1r12a	-0.957511	2.2e-61	1.28e-59	-0.913915	5.7e-32	1.6e-30	-0.934296	2.19e-10	1.12e-11	516	1081	1066	2663
ENSMUSG00000038668_Lpar1	1.65364	2.43e-36	7.04e-35	1.72852	4.37e-41	1.68e-39	1.70221	2.94e-12	1.44e-13	1030	790	849	2669
ENSMUSG00000038094_Atp13a4	1.40438	2.87e-42	1.01e-40	1.46686	7.54e-41	2.86e-39	1.44034	9.7e-11	4.49e-12	851	799	1020	2670
ENSMUSG00000015714_Cers2	1.17011	8.84e-50	3.78e-48	1.22468	1.69e-42	6.77e-41	1.20385	1.41e-09	9.07e-11	699	759	1213	2671
ENSMUSG00000025068_Gsto1	0.855236	1.3e-69	8.85e-68	0.905188	2.35e-34	7.17e-33	0.877918	2.15e-09	1.31e-10	440	994	1244	2678
ENSMUSG00000097157_Gm26512	1.95354	1.04e-45	3.99e-44	2.03303	1.07e-44	4.65e-43	2.02175	1.41e-09	8.96e-11	781	697	1212	2690
ENSMUSG00000011884_Gltp	1.53096	1.28e-35	3.65e-34	1.60271	1.36e-37	4.61e-36	1.57413	2.27e-13	9.61e-15	1047	896	755	2698
ENSMUSG00000044067_Gpr22	-1.37603	4.7e-37	1.4e-35	-1.34213	4.6e-34	1.38e-32	-1.35599	4.26e-14	1.45e-15	1002	1006	696	2704
ENSMUSG00000002997_Prkar2b	-0.971822	2.52e-42	8.89e-41	-0.929782	1.32e-29	3.35e-28	-0.950723	1.42e-14	1.41e-16	848	1192	667.5	2707.5
ENSMUSG00000038990_Cables2	1.01308	3.54e-51	1.58e-49	1.06404	1.99e-39	7.11e-38	1.04186	1.13e-09	6.82e-11	671	848	1190	2709
ENSMUSG00000050910_Cdr2l	1.3114	3.88e-41	1.32e-39	1.36832	2e-44	8.61e-43	1.34294	5.18e-10	3.17e-11	880	704	1134	2718
ENSMUSG00000047904_Sstr2	-1.92574	6.42e-30	1.47e-28	-1.92984	1.7e-31	4.68e-30	-1.94295	0	0	1302	1102	322.5	2726.5
ENSMUSG00000003363_Pld3	-1.29554	2.73e-42	9.6e-41	-1.25958	1.85e-33	5.45e-32	-1.29186	2.8e-12	1.38e-13	850	1030	847.5	2727.5
ENSMUSG00000070287_Slc35g2	1.19241	3.91e-46	1.52e-44	1.24669	9.76e-37	3.2e-35	1.23248	1.87e-10	8.64e-12	769	923	1052	2744
ENSMUSG00000023048_Prr13	1.49399	2.66e-47	1.07e-45	1.55557	1.01e-45	4.53e-44	1.52484	5.92e-09	3.63e-10	741	673	1332	2746
ENSMUSG00000029769_Ccdc136	1.26306	3.71e-37	1.11e-35	1.31893	3e-42	1.19e-40	1.28328	5.07e-11	2.27e-12	1000	762	987	2749
ENSMUSG00000031166_Wdr13	-0.885101	1.3e-76	1.07e-74	-0.840784	2.66e-28	6.42e-27	-0.870085	5.16e-10	3.12e-11	363	1254	1133	2750
ENSMUSG00000047409_Ctdspl	-1.36911	4.73e-41	1.6e-39	-1.33251	8.22e-33	2.37e-31	-1.3602	1.44e-12	6.27e-14	885	1052	815	2752
ENSMUSG00000015709_Arnt2	-1.12074	7.42e-51	3.27e-49	-1.07693	1.45e-30	3.84e-29	-1.1067	1.49e-11	8.16e-13	677	1144	934	2755
ENSMUSG00000020102_Slc16a7	-1.25168	1.1e-38	3.5e-37	-1.21607	9.03e-37	2.97e-35	-1.24142	7.15e-12	3.82e-13	941	921	894	2756
ENSMUSG00000038578_Susd1	-1.32817	1.74e-55	8.64e-54	-1.29014	4.05e-38	1.39e-36	-1.31109	2.86e-09	1.82e-10	603	885	1271	2759
ENSMUSG00000003271_Sult2b1	-2.268	2.09e-46	8.2e-45	-2.27162	9.68e-44	4.04e-42	-2.31383	3.39e-09	2.19e-10	763	727	1287	2777
ENSMUSG00000021360_Gcnt2	-1.58457	8.51e-49	3.56e-47	-1.55274	5.92e-38	2.02e-36	-1.573	9.38e-10	5.59e-11	714	890	1175	2779
ENSMUSG00000030287_Itpr2	1.1468	4.06e-51	1.81e-49	1.20049	3.76e-41	1.44e-39	1.18077	5.21e-09	3.24e-10	672	788	1322	2782
ENSMUSG00000038048_Cntnap5c	1.17095	1.22e-48	5.08e-47	1.22423	3.61e-39	1.28e-37	1.20339	1.43e-09	9.29e-11	717	854	1215	2786
ENSMUSG00000048537_Phldb1	0.939983	2.29e-41	7.83e-40	0.991005	3.38e-34	1.02e-32	0.968325	9.62e-12	5.21e-13	874	1002	910	2786
ENSMUSG00000095407_Tmem200c	-1.64031	8.04e-44	2.94e-42	-1.6121	2.08e-38	7.17e-37	-1.64215	3.22e-10	1.73e-11	816	880	1093	2789
ENSMUSG00000038244_Mical2	-1.20593	1.75e-40	5.82e-39	-1.16909	2.8e-33	8.18e-32	-1.21341	3.35e-12	1.66e-13	898	1037	855	2790
ENSMUSG00000024987_Cyp26a1	4.04638	7.85e-29	1.72e-27	4.90313	2.98e-45	1.32e-43	5	1.56e-13	6.17e-15	1365	685	740.5	2790.5
ENSMUSG00000021721_Htr1a	-1.70936	4.49e-30	1.03e-28	-1.69563	6.6e-30	1.7e-28	-1.71037	0	0	1297	1175	322.5	2794.5
ENSMUSG00000059336_Slc14a1	1.31056	5.91e-46	2.28e-44	1.3675	1.18e-39	4.26e-38	1.35371	9.84e-10	6.06e-11	775	841	1181	2797
ENSMUSG00000056972_Magel2	2.13619	5.54e-34	1.49e-32	2.25449	9.13e-38	3.1e-36	2.24508	7.82e-13	3.49e-14	1114	892	793.5	2799.5
ENSMUSG00000022099_Dmtn	-1.18367	1.17e-37	3.58e-36	-1.1476	3.04e-32	8.58e-31	-1.17297	2.13e-13	8.48e-15	979	1072	750	2801
ENSMUSG00000026207_Speg	-1.34504	1.48e-29	3.34e-28	-1.31587	2.71e-30	7.1e-29	-1.34558	0	0	1323	1157	322.5	2802.5
ENSMUSG00000003534_Ddr1	1.19744	5.36e-38	1.66e-36	1.2533	7.42e-40	2.69e-38	1.22932	7.15e-11	3.37e-12	966	836	1006	2808
ENSMUSG00000035273_Hpse	-4.04087	1.28e-31	3.14e-30	-4.67167	3.42e-44	1.45e-42	-4.79796	5.26e-12	2.74e-13	1217	713	878	2808
ENSMUSG00000021224_Numb	-1.11955	1.33e-57	6.92e-56	-1.07693	2.45e-36	7.91e-35	-1.1087	3.66e-09	2.47e-10	573	938	1298	2809
ENSMUSG00000013611_Snx31	3.80814	3.49e-34	9.42e-33	4.31648	1.75e-47	8.47e-46	4.34453	2.58e-10	1.43e-11	1107	627	1081	2815
ENSMUSG00000005611_Mrvi1	2.40767	2.52e-38	7.88e-37	2.53414	8.09e-43	3.27e-41	2.50011	4.05e-10	2.4e-11	955	749	1114	2818
ENSMUSG00000019647_Sema6a	1.31527	3.11e-35	8.73e-34	1.37803	5.82e-37	1.92e-35	1.34166	2.12e-12	1.06e-13	1065	917	836	2818
ENSMUSG00000001334_Fndc5	1.01822	1.67e-36	4.87e-35	1.07233	2.78e-34	8.44e-33	1.03818	9.24e-13	4.21e-14	1022	999	801.5	2822.5
ENSMUSG00000027394_Ttl	-0.893589	5.64e-43	2.02e-41	-0.850687	9.75e-29	2.41e-27	-0.887274	4.69e-13	1.64e-14	833	1228	771	2832
ENSMUSG00000041801_Phlda3	1.40498	2.44e-49	1.03e-47	1.46474	1.66e-43	6.89e-42	1.43825	1.2e-08	7.43e-10	708	731	1396	2835
ENSMUSG00000050121_Opalin	2.05167	1.57e-36	4.6e-35	2.15099	7.14e-39	2.51e-37	2.12153	2.24e-11	1.18e-12	1020	862	954	2836
ENSMUSG00000020023_Tmcc3	1.53688	3.8e-33	9.86e-32	1.60912	1.34e-37	4.53e-36	1.58073	7.96e-13	3.68e-14	1152	895	795.5	2842.5
ENSMUSG00000078815_Cacng6	-3.40351	1.53e-28	3.31e-27	-3.73398	6.83e-45	2.99e-43	-3.8134	5.26e-13	1.7e-14	1382	692	772	2846
ENSMUSG00000025812_Pard3	1.00843	7.38e-70	5.07e-68	1.05839	4.52e-38	1.54e-36	1.03646	4.26e-08	2.75e-09	435	887	1527	2849
ENSMUSG00000057098_Ebf1	2.01704	2.08e-33	5.46e-32	2.11995	6.25e-40	2.28e-38	2.10569	5.83e-12	2.98e-13	1139	830	882	2851
ENSMUSG00000024816_Frmd8	1.0866	3.8e-41	1.29e-39	1.13901	1.51e-37	5.1e-36	1.11366	2.38e-10	1.34e-11	879	898	1077	2854
ENSMUSG00000078350_Smim1	1.74307	2.03e-44	7.52e-43	1.8161	2.59e-43	1.06e-41	1.7866	4.27e-09	2.75e-10	808	738	1308	2854
ENSMUSG00000042331_Specc1	1.07278	2.69e-33	7.02e-32	1.12842	5.55e-33	1.61e-31	1.10859	1.42e-14	5.17e-16	1145	1044	667.5	2856.5
ENSMUSG00000097431_Gm26782	1.17444	1.07e-51	4.85e-50	1.22783	1.68e-40	6.3e-39	1.20333	1.05e-08	6.58e-10	662	810	1385	2857
ENSMUSG00000061080_Lsamp	0.891084	3.71e-35	1.04e-33	0.941951	2.17e-24	4.48e-23	0.930287	0	0	1067	1468	322.5	2857.5
ENSMUSG00000022829_Stxbp5l	-1.43652	3.59e-30	8.32e-29	-1.4072	2.09e-28	5.06e-27	-1.41967	0	0	1289	1249	322.5	2860.5
ENSMUSG00000026565_Pou2f1	1.40334	4.68e-33	1.21e-31	1.4672	5.02e-41	1.92e-39	1.43591	9.98e-12	5.52e-13	1156	793	913	2862
ENSMUSG00000022419_Deptor	1.29027	3.61e-37	1.08e-35	1.34889	1.17e-38	4.08e-37	1.31801	6.16e-11	2.86e-12	999	871	998	2868
ENSMUSG00000091272_Gm17641	-3.38872	2.13e-30	4.98e-29	-3.68178	2.62e-44	1.12e-42	-3.74953	5.53e-12	2.86e-13	1279	709	880	2868
ENSMUSG00000035274_Tpbg	-1.44329	1.43e-39	4.65e-38	-1.41319	6.79e-37	2.24e-35	-1.4407	1.51e-10	6.39e-12	920	919	1037	2876
ENSMUSG00000055653_Gpc3	1.55284	2.66e-46	1.04e-44	1.61844	4.58e-41	1.76e-39	1.58397	5.4e-09	3.39e-10	765	791	1326	2882
ENSMUSG00000063049_Ing2	-1.14218	3.93e-50	1.69e-48	-1.0995	4.72e-34	1.42e-32	-1.13394	1.03e-09	6.3e-11	695	1007	1184	2886
ENSMUSG00000020183_Cpm	1.42563	1.61e-46	6.35e-45	1.48445	1.33e-40	4.98e-39	1.46344	5.31e-09	3.31e-10	760	807	1324	2891
ENSMUSG00000036180_Gatad2a	0.958361	1.84e-41	6.31e-40	1.00933	1.71e-34	5.22e-33	0.977888	1.54e-10	6.67e-12	870	991	1039	2900
ENSMUSG00000045932_Ifit2	1.39218	2.38e-37	7.19e-36	1.45327	1.64e-42	6.56e-41	1.42659	7.34e-10	4.29e-11	990	757	1156	2903
ENSMUSG00000086995_Gm13544	3.44269	6.03e-37	1.79e-35	3.77016	3.22e-48	1.58e-46	3.78051	3.36e-09	2.16e-10	1005	617	1286	2908
ENSMUSG00000034867_Ankrd27	-0.963346	8.44e-51	3.71e-49	-0.920936	1.88e-30	4.96e-29	-0.944278	2.59e-10	1.47e-11	679	1148	1083	2910
ENSMUSG00000032181_Scg3	-0.86565	2.88e-70	2e-68	-0.82045	6.22e-26	1.37e-24	-0.835466	3.7e-10	2.1e-11	432	1374	1105	2911
ENSMUSG00000074637_Sox2	1.28058	2.08e-36	6.04e-35	1.33806	2.73e-40	1.02e-38	1.31583	2.24e-10	1.2e-11	1028	813	1070	2911
ENSMUSG00000036902_Neto2	-1.09709	3.55e-45	1.33e-43	-1.05644	3.88e-31	1.05e-29	-1.07539	6.64e-11	3.05e-12	795	1118	1001	2914
ENSMUSG00000031906_Smpd3	-1.03647	5.49e-30	1.26e-28	-0.998631	1.35e-27	3.17e-26	-1.02566	0	0	1299	1293	322.5	2914.5
ENSMUSG00000029641_Rasl11a	1.81132	5.08e-36	1.46e-34	1.89391	4.85e-43	1.97e-41	1.86872	5.29e-10	3.21e-11	1039	744	1135	2918
ENSMUSG00000055523_Gucy2g	-2.98412	1.64e-33	4.32e-32	-3.12702	2.86e-45	1.27e-43	-3.18763	3.68e-10	2.04e-11	1136	684	1103	2923
ENSMUSG00000053025_Sv2b	-1.0104	2.42e-34	6.58e-33	-0.971636	7.56e-24	1.53e-22	-0.998209	0	0	1100	1502	322.5	2924.5
ENSMUSG00000021680_Crhbp	-2.92269	3.66e-38	1.14e-36	-3.03044	1.27e-39	4.58e-38	-3.077	4.49e-10	2.72e-11	960	842	1123	2925
ENSMUSG00000031026_Trim66	1.04241	9.04e-44	3.31e-42	1.09669	6.39e-36	2.04e-34	1.06563	7.82e-10	4.6e-11	817	948	1161	2926
ENSMUSG00000033705_Stard9	1.00164	1.97e-38	6.2e-37	1.05413	1.36e-36	4.44e-35	1.02389	1.69e-10	8.15e-12	950	928	1049	2927
ENSMUSG00000035863_Palm	-1.52104	2.02e-31	4.91e-30	-1.50054	2.16e-33	6.32e-32	-1.52527	1.42e-14	3.94e-16	1228	1033	667.5	2928.5
ENSMUSG00000021708_Rasgrf2	-1.26911	1.2e-41	4.17e-40	-1.2301	3.03e-31	8.26e-30	-1.24478	2.32e-11	1.2e-12	863	1111	955	2929
ENSMUSG00000030465_Psd3	-0.916155	6e-40	1.98e-38	-0.873482	4.25e-21	7.58e-20	-0.896581	0	0	907	1700	322.5	2929.5
ENSMUSG00000000531_Grasp	-2.01314	2.42e-34	6.58e-33	-2.01942	7.87e-36	2.51e-34	-2.0328	5.61e-12	2.92e-13	1099	951	881	2931
ENSMUSG00000037972_Snn	-0.776374	2.63e-78	2.3e-76	-0.730183	1.3e-22	2.5e-21	-0.757208	8.16e-11	3.82e-12	341	1578	1012	2931
ENSMUSG00000096936_Gm3510	1.94723	2.19e-33	5.73e-32	2.04356	9.91e-38	3.36e-36	2.00559	7.46e-12	4.05e-13	1141	893	897	2931
ENSMUSG00000048600_Gm5763	2.63587	2.34e-38	7.33e-37	2.79247	7.47e-44	3.13e-42	2.77426	2.58e-09	1.6e-10	953	724	1260	2937
ENSMUSG00000042523_Dnal1	-0.893631	4.49e-50	1.93e-48	-0.850629	7.61e-28	1.8e-26	-0.871233	3.13e-11	1.56e-12	696	1281	969	2946
ENSMUSG00000009292_Trpm2	1.06918	3.56e-32	8.97e-31	1.12228	1.72e-37	5.79e-36	1.09776	3.75e-12	1.93e-13	1186	900	862	2948
ENSMUSG00000059187_Fam19a1	-0.854862	1.39e-55	6.95e-54	-0.810789	1.25e-29	3.19e-28	-0.826794	7.72e-10	4.48e-11	599	1190	1159	2948
ENSMUSG00000042662_Dusp15	1.00075	2.5e-51	1.12e-49	1.0513	7.89e-37	2.6e-35	1.02892	8.27e-09	5.14e-10	668	920	1362	2950
ENSMUSG00000060371_Caln1	-1.52152	2.6e-28	5.57e-27	-1.4992	1.14e-28	2.8e-27	-1.50396	0	0	1398	1230	322.5	2950.5
ENSMUSG00000041773_Enc1	-0.759293	1.47e-48	6.09e-47	-0.715375	1.21e-18	1.92e-17	-0.734688	0	0	721	1909	322.5	2952.5
ENSMUSG00000097198_9330159N05Rik	-3.77924	2.31e-33	6.04e-32	-4.19368	3.84e-42	1.51e-40	-4.26383	1.66e-10	7.69e-12	1143	768	1046	2957
ENSMUSG00000081970_Gm16057	2.84745	4.95e-34	1.33e-32	3.05128	1.86e-49	9.27e-48	3.04647	1.9e-09	1.22e-10	1113	607	1238	2958
ENSMUSG00000070733_Fryl	1.06183	1.85e-48	7.67e-47	1.11429	1.61e-38	5.55e-37	1.09188	8.04e-09	4.97e-10	723	878	1359	2960
ENSMUSG00000045071_E130308A19Rik	1.3239	1.65e-41	5.69e-40	1.3845	9.36e-39	3.27e-37	1.35533	1.73e-09	1.11e-10	868	866	1230	2964
ENSMUSG00000020173_Cobl	-1.1851	2.44e-41	8.32e-40	-1.14613	2.15e-33	6.31e-32	-1.17289	1.99e-10	9.7e-12	875	1032	1058	2965
ENSMUSG00000034145_Tmem63c	-0.926835	2.74e-57	1.42e-55	-0.882639	5.03e-31	1.35e-29	-0.903836	2.7e-09	1.66e-10	576	1126	1263	2965
ENSMUSG00000032531_Amotl2	1.2228	7.03e-45	2.62e-43	1.27741	1.41e-42	5.68e-41	1.25252	1.35e-08	8.7e-10	801	754	1411	2966
ENSMUSG00000028926_Cdk14	0.844666	6.97e-109	1.18e-106	0.892504	2.87e-32	8.13e-31	0.869066	2.78e-07	1.74e-08	177	1069	1723	2969
ENSMUSG00000050640_Tmem150c	0.882862	1.5e-43	5.45e-42	0.931847	4.87e-37	1.62e-35	0.915229	1.86e-09	1.19e-10	821	913	1236	2970
ENSMUSG00000066652_Lefty2	-3.0598	1.09e-41	3.79e-40	-3.17108	3.29e-46	1.51e-44	-3.21378	2.15e-08	1.42e-09	862	659	1459	2980
ENSMUSG00000036904_Fzd8	1.91844	5.75e-33	1.48e-31	2.01199	1.28e-40	4.81e-39	1.98262	8.9e-11	4.22e-12	1160	806	1017	2983
ENSMUSG00000051502_Ufsp1	1.55377	6.3e-40	2.07e-38	1.62172	7.67e-42	3.01e-40	1.58986	4.52e-09	2.82e-10	908	771	1310	2989
ENSMUSG00000044716_Dok7	1.40556	1.39e-33	3.66e-32	1.46904	1.43e-38	4.94e-37	1.43476	4.39e-11	2.04e-12	1133	875	982	2990
ENSMUSG00000026479_Lamc2	1.43977	7.13e-35	1.97e-33	1.50363	1.68e-39	6.01e-38	1.47061	2.2e-10	1.14e-11	1081	845	1067	2993
ENSMUSG00000027940_Tpm3	-0.733296	6.84e-75	5.38e-73	-0.687405	2.44e-22	4.62e-21	-0.714238	8.33e-11	4.06e-12	380	1603	1015	2998
ENSMUSG00000055945_Prr18	1.33775	1.62e-41	5.6e-40	1.39607	2.84e-39	1.01e-37	1.38687	3.22e-09	2.11e-10	867	850	1284	3001
ENSMUSG00000086605_Gm14290	-1.02059	6.54e-41	2.2e-39	-0.979102	1.39e-29	3.52e-28	-0.995713	1.11e-11	6.38e-13	887	1193	921	3001
ENSMUSG00000041608_Entpd3	1.81399	2.86e-38	8.95e-37	1.89296	6.45e-39	2.27e-37	1.88463	1.04e-09	6.38e-11	957	860	1185	3002
ENSMUSG00000068015_Lrch1	0.840334	1.03e-47	4.18e-46	0.891068	2.63e-31	7.2e-30	0.860373	7.65e-10	4.41e-11	735	1109	1158	3002
ENSMUSG00000020032_Nuak1	-0.893581	3.43e-43	1.23e-41	-0.851175	1.04e-29	2.65e-28	-0.878773	4.81e-11	2.13e-12	832	1188	984	3004
ENSMUSG00000026435_Slc45a3	2.317	4.68e-41	1.58e-39	2.43102	1.78e-41	6.92e-40	2.42352	6.65e-09	3.93e-10	884	781	1339	3004
ENSMUSG00000077396_Gm24340	-3.56606	5.42e-33	1.4e-31	-3.89652	9.54e-44	3.98e-42	-3.99139	4.41e-10	2.61e-11	1158	726	1120	3004
ENSMUSG00000020176_Grb10	0.808228	3.92e-58	2.07e-56	0.857361	1.45e-30	3.83e-29	0.836832	3.67e-09	2.49e-10	566	1143	1299	3008
ENSMUSG00000029723_Tsc22d4	0.943678	4.28e-48	1.75e-46	0.99404	1.71e-40	6.4e-39	0.957749	2.48e-08	1.56e-09	731	811	1469	3011
ENSMUSG00000024376_Epb4.1l4a	1.49986	2.05e-42	7.26e-41	1.56246	1.13e-36	3.71e-35	1.54479	2.45e-09	1.47e-10	845	925	1253	3023
ENSMUSG00000078234_Klhdc7a	1.95717	8.02e-34	2.14e-32	2.05015	5.79e-38	1.97e-36	2.01873	8.12e-11	3.75e-12	1123	889	1011	3023
ENSMUSG00000040964_Arhgef10l	1.29993	5.35e-31	1.28e-29	1.36029	3.35e-39	1.19e-37	1.3199	1.28e-11	6.87e-13	1251	852	925	3028
ENSMUSG00000028194_Ddah1	1.1973	4.29e-40	1.42e-38	1.25138	5.33e-40	1.95e-38	1.23142	3.61e-09	2.44e-10	905	827	1297	3029
ENSMUSG00000043439_E130012A19Rik	-1.95738	2.68e-40	8.9e-39	-1.94868	3.17e-36	1.02e-34	-1.98903	1.25e-09	7.75e-11	901	940	1200	3041
ENSMUSG00000044017_Gpr133	-2.75622	2.14e-41	7.32e-40	-2.82431	2.57e-44	1.1e-42	-2.86736	2.26e-08	1.47e-09	873	708	1463	3044
ENSMUSG00000047793_Sned1	1.22612	1.32e-38	4.19e-37	1.2839	6.77e-35	2.11e-33	1.25392	5.79e-10	3.54e-11	942	972	1142	3056
ENSMUSG00000019066_Rab3d	-1.99001	6.43e-31	1.53e-29	-1.99881	8.08e-33	2.33e-31	-2.0251	2.42e-13	1.08e-14	1256	1050	758.5	3064.5
ENSMUSG00000001700_Gramd3	1.14822	2.4e-48	9.85e-47	1.20207	4.52e-38	1.54e-36	1.17724	2.01e-08	1.32e-09	727	886	1452	3065
ENSMUSG00000042644_Itpr3	1.64082	2.69e-36	7.79e-35	1.71405	3.38e-40	1.25e-38	1.68658	1.51e-09	9.63e-11	1032	818	1218	3068
ENSMUSG00000044322_Dsc1	-3.20715	4e-28	8.48e-27	-3.47095	4.73e-43	1.93e-41	-3.54432	1.03e-11	5.94e-13	1409	743	917	3069
ENSMUSG00000002980_Bcam	1.37426	4.43e-45	1.66e-43	1.4321	5.19e-40	1.9e-38	1.41694	2e-08	1.3e-09	797	826	1450	3073
ENSMUSG00000039202_Abhd2	-0.828025	3.22e-93	3.92e-91	-0.781312	2.96e-24	6.07e-23	-0.811318	8.19e-09	5.08e-10	245	1475	1361	3081
ENSMUSG00000031216_Stard8	-1.08264	1.88e-39	6.11e-38	-1.04275	1.73e-29	4.38e-28	-1.07415	2.8e-11	1.51e-12	921	1196	967	3084
ENSMUSG00000041959_S100a10	-1.1938	1.7e-41	5.86e-40	-1.15585	1.61e-32	4.6e-31	-1.1777	7.53e-10	4.35e-11	869	1058	1157	3084
ENSMUSG00000056966_Gjc3	1.32875	2.12e-34	5.79e-33	1.39181	3.85e-35	1.21e-33	1.37571	1.17e-10	5.32e-12	1093	965	1028	3086
ENSMUSG00000062098_Btbd3	0.973512	1.59e-56	8.08e-55	1.02499	1.33e-34	4.09e-33	0.993664	3.74e-08	2.42e-09	587	987	1514	3088
ENSMUSG00000034768_Asb16	2.66178	7.99e-34	2.13e-32	2.83499	6.96e-46	3.17e-44	2.82704	4.78e-09	2.98e-10	1121	665	1315	3101
ENSMUSG00000043441_Gpr149	2.4464	1.46e-35	4.16e-34	2.58479	3.95e-40	1.46e-38	2.56478	1.82e-09	1.16e-10	1048	821	1234	3103
ENSMUSG00000049985_Ankrd55	1.97316	2.87e-41	9.77e-40	2.06513	3.47e-38	1.19e-36	2.03216	7.25e-09	4.43e-10	877	883	1349	3109
ENSMUSG00000036856_Wnt4	-1.30008	2.04e-35	5.78e-34	-1.26627	3.41e-31	9.27e-30	-1.28856	1.77e-11	1.01e-12	1055	1113	946	3114
ENSMUSG00000042078_Svop	-1.09872	2.16e-42	7.63e-41	-1.058	2.83e-30	7.4e-29	-1.08649	4.07e-10	2.47e-11	846	1158	1116	3120
ENSMUSG00000047606_Ankrd34c	1.53611	1.87e-28	4.02e-27	1.61073	9.37e-35	2.89e-33	1.58925	2.27e-13	9.9e-15	1388	982	755	3125
ENSMUSG00000021010_Npas3	1.02054	3.41e-45	1.28e-43	1.07379	6.25e-33	1.81e-31	1.05808	3.49e-09	2.31e-10	794	1046	1292	3132
ENSMUSG00000057880_Abat	0.657498	1.64e-71	1.18e-69	0.705403	2.82e-19	4.62e-18	0.6776	4.52e-12	2.21e-13	414	1850	868	3132
ENSMUSG00000042567_Nek10	-2.27776	7.58e-31	1.8e-29	-2.31898	2.2e-31	6.03e-30	-2.33245	3.69e-13	1.42e-14	1261	1106	767	3134
ENSMUSG00000041688_Amot	0.842617	6.67e-60	3.67e-58	0.891221	3.64e-35	1.14e-33	0.866072	1.24e-07	7.13e-09	543	964	1628	3135
ENSMUSG00000001995_Sipa1l2	1.03225	1.34e-40	4.48e-39	1.08405	2.6e-37	8.7e-36	1.05363	6.89e-09	4.03e-10	893	905	1341	3139
ENSMUSG00000040151_Hs2st1	-0.743314	2.49e-77	2.1e-75	-0.696626	1.64e-22	3.15e-21	-0.7216	1.27e-09	7.94e-11	354	1584	1202	3140
ENSMUSG00000040322_Slc25a24	1.82526	3.84e-38	1.19e-36	1.90531	1.51e-38	5.22e-37	1.88815	4.14e-09	2.66e-10	961	877	1305	3143
ENSMUSG00000051351_Zfp46	-0.843317	1.59e-40	5.32e-39	-0.799998	1.21e-25	2.64e-24	-0.827477	4.14e-12	2.02e-13	896	1395	864	3155
ENSMUSG00000022324_Matn2	-1.30391	5.62e-38	1.74e-36	-1.26696	6.36e-30	1.64e-28	-1.2927	9.36e-11	4.31e-12	967	1174	1018	3159
ENSMUSG00000026834_Acvr1c	1.61374	2.13e-28	4.58e-27	1.69355	2e-33	5.88e-32	1.68779	1.28e-13	5.6e-15	1392	1031	736.5	3159.5
ENSMUSG00000024330_Col11a2	1.2062	6.17e-32	1.55e-30	1.26474	6.4e-35	2e-33	1.23529	6.65e-11	3.11e-12	1191	970	1002	3163
ENSMUSG00000017314_Mpp2	-0.874489	7.57e-41	2.54e-39	-0.830386	2.96e-25	6.32e-24	-0.859155	3.37e-12	1.7e-13	890	1418	856	3164
ENSMUSG00000035268_Pkig	-1.15269	2.56e-39	8.27e-38	-1.1129	1.52e-30	4.01e-29	-1.14407	3.31e-10	1.79e-11	924	1145	1095	3164
ENSMUSG00000023022_Lima1	1.00939	1.28e-43	4.67e-42	1.05998	4.78e-32	1.34e-30	1.04135	2.89e-09	1.85e-10	819	1078	1272	3169
ENSMUSG00000087437_Gm13112	3.60922	8.65e-33	2.21e-31	4.05747	2.54e-41	9.8e-40	4.08746	1.45e-09	9.51e-11	1170	784	1217	3171
ENSMUSG00000033900_Map9	-0.988654	8.87e-43	3.16e-41	-0.947635	1.33e-27	3.13e-26	-0.974268	1.56e-10	6.96e-12	838	1292	1041.5	3171.5
ENSMUSG00000015890_Amdhd1	-3.52757	1.71e-27	3.55e-26	-3.94936	9.35e-39	3.27e-37	-4.04731	4.69e-12	2.26e-13	1441	865	869.5	3175.5
ENSMUSG00000041205_Map6d1	1.12757	1.11e-31	2.73e-30	1.18252	2.42e-37	8.12e-36	1.1504	2.06e-10	1.02e-11	1212	904	1061	3177
ENSMUSG00000070639_Lrrc8b	-0.936913	1.69e-36	4.93e-35	-0.896794	1.28e-28	3.14e-27	-0.92842	1.27e-11	6.74e-13	1023	1233	924	3180
ENSMUSG00000024176_Sox8	0.793502	2.83e-59	1.54e-57	0.841789	1.39e-33	4.12e-32	0.818834	9.15e-08	6.15e-09	550	1026	1612	3188
ENSMUSG00000038305_Spats2l	-0.836101	2.02e-55	9.98e-54	-0.790412	8.63e-26	1.89e-24	-0.814248	1.21e-09	7.55e-11	605	1386	1198	3189
ENSMUSG00000025880_Smad7	1.22724	5.97e-36	1.72e-34	1.28447	1.22e-38	4.23e-37	1.25537	3.05e-09	1.98e-10	1040	872	1278	3190
ENSMUSG00000074505_Fat3	0.925418	1.95e-28	4.18e-27	0.978168	3.59e-24	7.36e-23	0.942696	0	0	1391	1479	322.5	3192.5
ENSMUSG00000021036_Sptlc2	0.92818	1.22e-31	3e-30	0.979148	1.37e-31	3.78e-30	0.957509	5.36e-12	2.8e-13	1216	1098	879	3193
ENSMUSG00000055980_Irs1	0.987611	7.95e-39	2.53e-37	1.04006	3.3e-36	1.06e-34	1.01218	4.74e-09	2.95e-10	938	942	1314	3194
ENSMUSG00000021765_Fst	-3.86476	4.08e-25	7.8e-24	-4.66041	1.96e-38	6.76e-37	-4.82927	2.2e-13	9.04e-15	1565	879	752.5	3196.5
ENSMUSG00000044317_Gpr4	1.95756	3.03e-29	6.78e-28	2.06095	1.32e-35	4.2e-34	2.03234	9.56e-12	5.11e-13	1338	953	909	3200
ENSMUSG00000027367_Stard7	-0.76083	1.79e-77	1.52e-75	-0.71422	6.41e-21	1.13e-19	-0.741698	5.53e-10	3.26e-11	352	1713	1136	3201
ENSMUSG00000023277_Twf2	-1.18394	5.79e-40	1.91e-38	-1.1467	2.54e-33	7.44e-32	-1.17915	2.68e-09	1.62e-10	906	1035	1261	3202
ENSMUSG00000008734_Gprc5b	0.97905	3.4e-36	9.83e-35	1.03095	8.72e-34	2.6e-32	0.998547	8.94e-10	5.15e-11	1035	1016	1169	3220
ENSMUSG00000022340_Sybu	-0.824824	1.23e-59	6.74e-58	-0.779016	7.4e-25	1.56e-23	-0.803036	1.98e-09	1.27e-10	545	1438	1241	3224
ENSMUSG00000026824_Kcnj3	-0.932591	2.34e-35	6.58e-34	-0.890802	4.98e-26	1.1e-24	-0.908683	8.81e-13	3.99e-14	1063	1369	799	3231
ENSMUSG00000034917_Tjp3	3.32629	2.09e-32	5.29e-31	3.66573	1.21e-42	4.87e-41	3.67431	3.73e-09	2.55e-10	1178	752	1301	3231
ENSMUSG00000019790_Stxbp5	-0.918524	2.95e-69	1.98e-67	-0.872108	3.3e-26	7.35e-25	-0.898758	1.65e-08	1.04e-09	446	1359	1428	3233
ENSMUSG00000034460_Six4	2.58795	4.95e-37	1.48e-35	2.73844	1.73e-43	7.15e-42	2.72036	3.26e-08	2.14e-09	1003	732	1501	3236
ENSMUSG00000033044_Dhrs7c	2.98069	1.39e-36	4.09e-35	3.19897	4.46e-44	1.88e-42	3.19546	3.43e-08	2.22e-09	1016	717	1505	3238
ENSMUSG00000053550_Shisa7	-1.31837	2.93e-32	7.42e-31	-1.28451	7.3e-29	1.81e-27	-1.31054	2.09e-12	1.04e-13	1182	1221	835	3238
ENSMUSG00000025475_Gpr123	1.23408	6.15e-23	1.07e-21	1.29724	2.24e-29	5.65e-28	1.28266	0	0	1716	1202	322.5	3240.5
ENSMUSG00000030317_Timp4	0.947509	1.88e-43	6.79e-42	1.00006	4.36e-32	1.23e-30	0.968126	7.05e-09	4.23e-10	825	1076	1345	3246
ENSMUSG00000059288_Cdyl	1.04314	1.76e-38	5.54e-37	1.09641	6.03e-35	1.88e-33	1.06398	5.63e-09	3.51e-10	948	969	1329	3246
ENSMUSG00000036825_Ssx2ip	-0.834348	4.73e-86	4.91e-84	-0.788069	7.38e-26	1.62e-24	-0.810918	7.11e-08	4.51e-09	288	1381	1578	3247
ENSMUSG00000022500_Litaf	1.26751	8.54e-45	3.18e-43	1.32483	1.74e-39	6.23e-38	1.29569	8.58e-08	5.58e-09	802	846	1601	3249
ENSMUSG00000036452_Arhgap26	-0.986906	6.01e-61	3.42e-59	-0.941344	2.34e-28	5.65e-27	-0.967218	2.71e-08	1.73e-09	525	1253	1479	3257
ENSMUSG00000036155_Mgat5	1.19952	1.21e-33	3.21e-32	1.25533	3.07e-37	1.02e-35	1.21803	1.59e-09	1.03e-10	1129	908	1224	3261
ENSMUSG00000015981_Stk32c	-1.07354	3.14e-36	9.07e-35	-1.03602	2.05e-32	5.85e-31	-1.06384	8.92e-10	5.08e-11	1034	1061	1168	3263
ENSMUSG00000013089_Etv5	-0.990381	9.19e-37	2.72e-35	-0.948275	3.41e-28	8.19e-27	-0.974985	5.51e-11	2.58e-12	1010	1261	993	3264
ENSMUSG00000034751_Mast4	0.929229	3.6e-39	1.16e-37	0.981429	8.71e-32	2.43e-30	0.951358	2.19e-09	1.36e-10	930	1088	1247	3265
ENSMUSG00000052229_Gpr17	1.16018	1.48e-42	5.25e-41	1.21458	1.37e-36	4.46e-35	1.20351	2.96e-08	1.98e-09	843	929	1493	3265
ENSMUSG00000058756_Thra	-1.0127	2.33e-30	5.45e-29	-0.97215	1.56e-21	2.85e-20	-0.996962	0	0	1281	1663	322.5	3266.5
ENSMUSG00000040164_Kcns1	-1.75955	8.54e-33	2.18e-31	-1.7496	6.27e-32	1.75e-30	-1.78772	8.6e-11	4.14e-12	1169	1084	1016	3269
ENSMUSG00000051401_Kctd16	-1.20541	8.82e-32	2.19e-30	-1.17354	6.21e-32	1.74e-30	-1.21001	4.63e-11	2.08e-12	1203	1083	983	3269
ENSMUSG00000021732_Fgf10	-1.94281	3.01e-40	9.98e-39	-1.93393	3.58e-35	1.13e-33	-1.95631	1.29e-08	8.35e-10	903	963	1407	3273
ENSMUSG00000027777_Schip1	-0.95752	1.06e-56	5.42e-55	-0.9132	5.07e-28	1.21e-26	-0.92832	1.51e-08	9.46e-10	584	1271	1419	3274
ENSMUSG00000050332_Amer1	0.953103	6.4e-37	1.9e-35	1.00468	6.46e-33	1.87e-31	0.984058	1.51e-09	9.74e-11	1007	1048	1219	3274
ENSMUSG00000078952_Gm2373	3.44635	6.67e-32	1.67e-30	3.83434	1.06e-41	4.14e-40	3.83872	4.2e-09	2.72e-10	1194	777	1307	3278
ENSMUSG00000079434_Neu2	-3.05823	6.98e-34	1.86e-32	-3.21455	1.66e-40	6.21e-39	-3.26303	7.56e-09	4.53e-10	1118	809	1351	3278
ENSMUSG00000037461_Ints7	-0.850629	3.75e-52	1.72e-50	-0.805834	3.48e-26	7.75e-25	-0.828444	2.84e-09	1.78e-10	651	1360	1269	3280
ENSMUSG00000079022_Col22a1	-1.35279	1.41e-40	4.71e-39	-1.31933	4.79e-33	1.39e-31	-1.33227	6.99e-09	4.13e-10	895	1042	1343	3280
ENSMUSG00000030303_Far2	0.90895	5.65e-35	1.57e-33	0.959042	2.94e-32	8.33e-31	0.943236	5.55e-10	3.3e-11	1074	1070	1137	3281
ENSMUSG00000042246_Tmc7	0.904786	1.61e-36	4.7e-35	0.955079	9.99e-31	2.66e-29	0.933772	4.91e-10	3e-11	1021	1136	1130	3287
ENSMUSG00000049532_Sall2	0.837716	2.3e-36	6.68e-35	0.886925	6.34e-31	1.7e-29	0.862486	4.81e-10	2.92e-11	1029	1130	1128	3287
ENSMUSG00000041794_Myrip	-0.924783	3.34e-32	8.43e-31	-0.884525	1.08e-26	2.45e-25	-0.916924	3.41e-13	1.37e-14	1185	1337	766	3288
ENSMUSG00000028164_Manba	1.03463	1.02e-38	3.24e-37	1.08758	3.05e-33	8.88e-32	1.05382	4.29e-09	2.78e-10	940	1040	1309	3289
ENSMUSG00000030560_Ctsc	1.36842	1.33e-41	4.61e-40	1.42793	1.16e-38	4.05e-37	1.41102	6.2e-08	3.78e-09	864	870	1560	3294
ENSMUSG00000020182_Ddc	1.73868	7.16e-35	1.98e-33	1.82409	2.63e-35	8.3e-34	1.80776	2.51e-09	1.56e-10	1082	960	1258	3300
ENSMUSG00000022490_Ppp1r1a	-0.967211	3.26e-43	1.17e-41	-0.924683	1.46e-28	3.56e-27	-0.949712	1.72e-09	1.1e-10	831	1240	1229	3300
ENSMUSG00000053819_Camk2d	1.1059	5.79e-42	2.02e-40	1.15836	1.14e-36	3.74e-35	1.13311	3.98e-08	2.47e-09	858	926	1516	3300
ENSMUSG00000046159_Chrm3	-1.1575	1.02e-36	3.01e-35	-1.11912	1.64e-28	4e-27	-1.14054	1.92e-10	8.98e-12	1011	1242	1054	3307
ENSMUSG00000093765_Gm20658	3.96701	3.81e-27	7.79e-26	4.81599	2.08e-36	6.73e-35	4.87774	1.01e-11	5.62e-13	1461	936	914	3311
ENSMUSG00000058254_Tspan7	-0.773198	1.34e-39	4.36e-38	-0.728219	3.4e-17	4.98e-16	-0.754775	0	0	918	2071	322.5	3311.5
ENSMUSG00000037536_Fbxo34	-0.886799	1.56e-57	8.14e-56	-0.840726	2.08e-29	5.25e-28	-0.8745	4.82e-08	3.11e-09	574	1198	1540	3312
ENSMUSG00000074872_Ctxn2	1.78491	6.99e-39	2.23e-37	1.86328	3.17e-36	1.02e-34	1.84427	1.87e-08	1.23e-09	936	939	1445	3320
ENSMUSG00000072812_Ahnak2	1.86286	1.19e-29	2.69e-28	1.9574	7.96e-35	2.47e-33	1.93331	1.17e-10	5.21e-12	1319	975	1027	3321
ENSMUSG00000042743_Sgtb	-0.820487	4.87e-42	1.7e-40	-0.776185	9.27e-24	1.87e-22	-0.798717	2.71e-11	1.45e-12	855	1504	965	3324
ENSMUSG00000020963_Tshr	-3.00998	6.25e-30	1.44e-28	-3.18692	9.8e-39	3.43e-37	-3.2384	7.77e-10	4.54e-11	1301	867	1160	3328
ENSMUSG00000033208_S100b	1.01391	1.08e-41	3.74e-40	1.06676	1.96e-36	6.36e-35	1.04389	4.72e-08	3.08e-09	861	935	1539	3335
ENSMUSG00000002475_Abhd3	0.934225	9.97e-41	3.34e-39	0.987249	5.36e-30	1.39e-28	0.953633	3.03e-09	1.95e-10	891	1169	1277	3337
ENSMUSG00000025425_St8sia5	-1.04471	1.9e-34	5.21e-33	-1.00521	8e-28	1.89e-26	-1.0389	2.74e-11	1.48e-12	1092	1282	966	3340
ENSMUSG00000020435_Osbp2	-0.981399	2.42e-31	5.86e-30	-0.941599	6.51e-27	1.49e-25	-0.976082	6.68e-13	2.7e-14	1236	1323	785.5	3344.5
ENSMUSG00000091002_Tcerg1l	1.13429	6.57e-38	2.03e-36	1.18898	6.93e-35	2.16e-33	1.17215	1.35e-08	8.79e-10	968	973	1412	3353
ENSMUSG00000052848_C130026L21Rik	-2.46289	7.5e-40	2.46e-38	-2.49602	2.19e-39	7.82e-38	-2.53806	8.2e-08	5.18e-09	913	849	1593	3355
ENSMUSG00000058420_Syt17	-1.42648	1.51e-33	3.97e-32	-1.39748	2.23e-31	6.1e-30	-1.39791	4.22e-10	2.5e-11	1135	1107	1117	3359
ENSMUSG00000025915_Sgk3	-1.10764	3.09e-37	9.27e-36	-1.06792	1.04e-26	2.36e-25	-1.0963	1.22e-10	5.77e-12	995	1336	1032	3363
ENSMUSG00000029595_Lhx5	3.375	4.27e-31	1.02e-29	3.75336	5.06e-40	1.86e-38	3.76553	3.43e-09	2.26e-10	1248	825	1290	3363
ENSMUSG00000021696_Elovl7	1.58366	5.55e-33	1.43e-31	1.6609	2.1e-35	6.65e-34	1.65233	2.54e-09	1.58e-10	1159	957	1259	3375
ENSMUSG00000025791_Pgm2	0.874454	4.06e-53	1.9e-51	0.924784	5.22e-35	1.63e-33	0.890928	3.82e-07	2.55e-08	639	968	1769	3376
ENSMUSG00000030691_Fchsd2	0.750681	7.24e-53	3.38e-51	0.799393	1.45e-28	3.54e-27	0.778955	3.24e-08	2.1e-09	640	1238	1499	3377
ENSMUSG00000025702_March8	0.804162	3.32e-44	1.22e-42	0.854239	3.28e-28	7.91e-27	0.832403	4.98e-09	3.09e-10	810	1258	1318	3386
ENSMUSG00000038816_Ctnnal1	1.14029	2.72e-30	6.32e-29	1.19788	1.13e-31	3.14e-30	1.17283	7.41e-11	3.44e-12	1286	1093	1007	3386
ENSMUSG00000050783_Htr1f	-2.48489	2.27e-35	6.41e-34	-2.53401	7.11e-35	2.21e-33	-2.55117	7.85e-09	4.69e-10	1058	974	1354	3386
ENSMUSG00000020807_4933427D14Rik	-0.805038	3.83e-48	1.57e-46	-0.758989	3.65e-22	6.83e-21	-0.786057	1.59e-10	7.39e-12	729	1617	1044	3390
ENSMUSG00000024810_Il33	1.32757	2.46e-37	7.42e-36	1.38888	2.11e-35	6.68e-34	1.36908	1.89e-08	1.25e-09	992	958	1446	3396
ENSMUSG00000057606_Colq	-3.27821	8.29e-26	1.62e-24	-3.61327	9.45e-37	3.11e-35	-3.70044	1.73e-11	9.95e-13	1530	922	945	3397
ENSMUSG00000028161_Ppp3ca	-0.903377	1.32e-59	7.23e-58	-0.858581	5.19e-23	1.02e-21	-0.875367	4.71e-09	2.92e-10	546	1544	1313	3403
ENSMUSG00000059456_Ptk2b	-0.991294	1.56e-43	5.69e-42	-0.94823	9.15e-28	2.16e-26	-0.967708	3.57e-09	2.36e-10	822	1287	1294	3403
ENSMUSG00000045875_Adra1a	-1.23503	8.11e-43	2.9e-41	-1.19487	6.15e-31	1.65e-29	-1.22092	1.83e-08	1.16e-09	836	1129	1439	3404
ENSMUSG00000068859_Sp9	1.69596	4.23e-39	1.36e-37	1.76959	7.14e-36	2.28e-34	1.74969	4.24e-08	2.73e-09	931	949	1526	3406
ENSMUSG00000018001_Cyth3	-0.957915	1.11e-47	4.51e-46	-0.912836	5.68e-28	1.35e-26	-0.935982	1.2e-08	7.51e-10	736	1274	1397	3407
ENSMUSG00000032564_Cpne4	-1.28751	6.73e-31	1.6e-29	-1.25399	6.31e-30	1.63e-28	-1.26307	3.82e-11	1.83e-12	1257	1173	977	3407
ENSMUSG00000020536_Llgl1	0.91407	2.8e-33	7.29e-32	0.965291	3.41e-31	9.27e-30	0.940286	6.36e-10	3.79e-11	1147	1114	1147	3408
ENSMUSG00000030605_Mfge8	-1.09305	5.84e-34	1.56e-32	-1.05353	9.88e-30	2.53e-28	-1.07669	3.95e-10	2.3e-11	1116	1185	1111	3412
ENSMUSG00000056069_Fam105a	-1.45677	8.88e-35	2.44e-33	-1.42749	1.39e-30	3.69e-29	-1.45554	1.07e-09	6.47e-11	1087	1141	1186	3414
ENSMUSG00000038729_Akap2	2.74018	2.3e-32	5.83e-31	2.93636	3.01e-37	1.01e-35	2.90013	5.7e-09	3.55e-10	1180	906	1330	3416
ENSMUSG00000078532_Nkain1	1.14057	1.6e-31	3.91e-30	1.19609	4.42e-33	1.28e-31	1.16815	6.48e-10	3.95e-11	1225	1041	1150	3416
ENSMUSG00000020908_Myh3	-2.23494	1.49e-33	3.92e-32	-2.26415	2.66e-33	7.79e-32	-2.26849	2.31e-09	1.41e-10	1134	1036	1250	3420
ENSMUSG00000034472_Rasd2	1.25253	3.97e-29	8.8e-28	1.31283	2.93e-34	8.88e-33	1.29112	2.32e-10	1.24e-11	1348	1001	1072	3421
ENSMUSG00000048782_Insc	2.22856	7.81e-39	2.49e-37	2.33869	1.04e-39	3.76e-38	2.31707	1.48e-07	8.54e-09	937	838	1646	3421
ENSMUSG00000020592_Sdc1	1.97596	3.3e-37	9.9e-36	2.0673	7.95e-39	2.79e-37	2.03859	6.32e-08	3.86e-09	996	864	1562	3422
ENSMUSG00000035781_R3hdm4	-0.950084	7.17e-32	1.79e-30	-0.908858	2.09e-25	4.49e-24	-0.937129	1.41e-12	5.77e-14	1196	1414	812.5	3422.5
ENSMUSG00000067242_Lgi1	-0.817049	2.47e-60	1.38e-58	-0.771025	6.4e-23	1.25e-21	-0.790943	7.2e-09	4.33e-10	533	1548	1347	3428
ENSMUSG00000039474_Wfs1	-1.28111	7.27e-30	1.66e-28	-1.25215	3.31e-30	8.65e-29	-1.26075	2.69e-11	1.42e-12	1305	1160	964	3429
ENSMUSG00000051950_B3galtl	0.996721	1.04e-29	2.36e-28	1.04911	4.87e-31	1.31e-29	1.02554	5.64e-11	2.63e-12	1316	1125	994	3435
ENSMUSG00000040339_Fam102b	1.03642	7.29e-34	1.95e-32	1.08855	5.89e-33	1.71e-31	1.07255	2.95e-09	1.87e-10	1119	1045	1273	3437
ENSMUSG00000023067_Cdkn1a	1.54905	2.76e-33	7.21e-32	1.61737	7.3e-39	2.56e-37	1.57782	1.66e-08	1.05e-09	1146	863	1429	3438
ENSMUSG00000004056_Akt2	-1.00326	9.22e-35	2.53e-33	-0.961641	1.44e-27	3.38e-26	-0.994524	1.99e-10	9.52e-12	1088	1294	1057	3439
ENSMUSG00000049521_Cdc42ep1	1.49791	1.89e-35	5.36e-34	1.56551	2.02e-37	6.77e-36	1.54559	2.83e-08	1.84e-09	1054	902	1485	3441
ENSMUSG00000004894_Hapln2	2.44707	2.4e-34	6.54e-33	2.58895	3.26e-41	1.26e-39	2.57505	6.75e-08	4.14e-09	1098	785	1569	3452
ENSMUSG00000020823_Sec14l1	-0.920216	5.35e-38	1.66e-36	-0.878747	2.45e-27	5.7e-26	-0.912913	1.08e-09	6.55e-11	965	1305	1187	3457
ENSMUSG00000029032_Arhgef16	3.1099	1.25e-28	2.74e-27	3.43055	3.12e-40	1.16e-38	3.44531	2.95e-09	1.89e-10	1370	815	1274	3459
ENSMUSG00000045790_Ccdc149	-0.921237	1.19e-52	5.55e-51	-0.876118	2.23e-26	5.01e-25	-0.902561	2.38e-08	1.52e-09	643	1351	1466	3460
ENSMUSG00000001383_Zmat2	-0.957453	7.03e-37	2.08e-35	-0.915011	3.21e-25	6.85e-24	-0.937398	1.25e-10	6e-12	1008	1419	1034	3461
ENSMUSG00000074743_Thbd	-1.46032	1.03e-37	3.13e-36	-1.43226	1.05e-33	3.11e-32	-1.47552	2.35e-08	1.5e-09	978	1020	1465	3463
ENSMUSG00000004267_Eno2	0.624154	4.88e-35	1.36e-33	0.671979	3.54e-17	5.17e-16	0.639388	0	0	1070	2072	322.5	3464.5
ENSMUSG00000018893_Mb	2.81033	1.68e-29	3.79e-28	3.03913	8.11e-41	3.07e-39	3.04209	7.01e-09	4.18e-10	1326	801	1344	3471
ENSMUSG00000047986_Palm3	-2.04667	9.28e-35	2.55e-33	-2.05103	5.8e-39	2.05e-37	-2.08592	4.16e-08	2.65e-09	1089	859	1523	3471
ENSMUSG00000034171_Faah	-0.884242	1.39e-36	4.09e-35	-0.840971	5.05e-26	1.12e-24	-0.866034	2.91e-10	1.57e-11	1018	1371	1087	3476
ENSMUSG00000006390_Elovl1	1.3896	2.66e-34	7.23e-33	1.45298	1.27e-36	4.15e-35	1.41957	1.93e-08	1.27e-09	1102	927	1448	3477
ENSMUSG00000030621_Me3	-1.16825	6.39e-36	1.84e-34	-1.12835	8.87e-28	2.09e-26	-1.14886	6.84e-10	4.11e-11	1041	1286	1153	3480
ENSMUSG00000034774_Dsg1c	3.28611	8.93e-28	1.87e-26	3.67883	8.18e-38	2.78e-36	3.69561	7.86e-10	4.67e-11	1427	891	1162	3480
ENSMUSG00000032135_Mcam	1.15496	6.45e-40	2.12e-38	1.2102	2.37e-36	7.66e-35	1.19252	1.38e-07	7.96e-09	910	937	1639	3486
ENSMUSG00000037465_Klf10	-0.99853	1.38e-39	4.48e-38	-0.956019	1.19e-26	2.7e-25	-0.98826	1.63e-09	1.07e-10	919	1340	1227	3486
ENSMUSG00000000889_Dbh	-3.28082	3.18e-23	5.59e-22	-3.67811	1.17e-35	3.71e-34	-3.77007	2.16e-12	1.08e-13	1701	952	837	3490
ENSMUSG00000026335_Pam	-0.880183	1.61e-61	9.34e-60	-0.835665	2.54e-24	5.23e-23	-0.857883	3.66e-08	2.33e-09	514	1470	1510	3494
ENSMUSG00000024990_Rbp4	-2.96336	6.32e-37	1.88e-35	-3.08186	5.45e-40	1.99e-38	-3.13865	1.7e-07	1.02e-08	1006	828	1664	3498
ENSMUSG00000024827_Gldc	-1.17446	1.49e-37	4.52e-36	-1.13544	6.36e-28	1.51e-26	-1.16193	1.93e-09	1.25e-10	982	1278	1240	3500
ENSMUSG00000027376_Prom2	3.53195	1.78e-29	4.01e-28	3.99787	3.67e-38	1.26e-36	4.00782	3.56e-09	2.34e-10	1327	884	1293	3504
ENSMUSG00000090122_Kcne1l	1.61035	1.05e-31	2.59e-30	1.68472	1.33e-33	3.94e-32	1.66451	2.84e-09	1.8e-10	1210	1024	1270	3504
ENSMUSG00000029471_Camkk2	-0.965054	2.76e-40	9.14e-39	-0.924558	2.52e-27	5.83e-26	-0.955967	3.58e-09	2.39e-10	902	1308	1295	3505
ENSMUSG00000072568_Fam84b	-1.4392	8.61e-38	2.65e-36	-1.40724	3.28e-31	8.92e-30	-1.43874	1.54e-08	9.86e-10	970	1112	1423	3505
ENSMUSG00000050854_Tmem125	2.17807	1.43e-25	2.77e-24	2.32196	1.4e-30	3.71e-29	2.27134	1.58e-12	7.32e-14	1545	1142	821	3508
ENSMUSG00000041930_Fam222a	2.49855	2.22e-31	5.4e-30	2.66487	1.01e-36	3.32e-35	2.64386	7.95e-09	4.8e-10	1231	924	1356	3511
ENSMUSG00000053799_Exoc6	-0.928816	1.75e-47	7.09e-46	-0.885131	9.15e-29	2.26e-27	-0.912469	5.24e-08	3.33e-09	739	1226	1547	3512
ENSMUSG00000022508_Bcl6	-1.39541	5.95e-31	1.42e-29	-1.36467	5.89e-28	1.4e-26	-1.38419	4.86e-11	2.18e-12	1252	1276	985	3513
ENSMUSG00000033319_Fem1c	1.10277	4.52e-33	1.17e-31	1.15798	1.33e-34	4.08e-33	1.13026	9.21e-09	5.85e-10	1155	986	1374	3515
ENSMUSG00000020151_Ptprr	-0.999599	1.86e-49	7.91e-48	-0.956671	4.29e-28	1.03e-26	-0.977621	5.5e-08	3.43e-09	704	1265	1550	3519
ENSMUSG00000087230_Mroh3	2.54933	2.05e-35	5.81e-34	2.70274	6.61e-40	2.4e-38	2.69611	1.34e-07	7.65e-09	1056	834	1635	3525
ENSMUSG00000048138_Dmrt2	-4.47498	7.79e-24	1.4e-22	-7.79506	3.59e-37	1.2e-35	#NAME?	2.48e-11	1.3e-12	1660	910	959.5	3529.5
ENSMUSG00000049630_C1ql3	-1.85443	9.79e-26	1.91e-24	-1.86174	9.05e-27	2.05e-25	-1.85647	1.42e-14	5.78e-16	1535	1334	667.5	3536.5
ENSMUSG00000023034_Nr4a1	-1.80709	7.13e-25	1.34e-23	-1.81967	7e-28	1.66e-26	-1.83963	1.42e-14	2.69e-16	1590	1280	667.5	3537.5
ENSMUSG00000033713_Foxn3	0.900897	1.19e-39	3.89e-38	0.952311	2.51e-29	6.32e-28	0.925315	1.54e-08	9.96e-10	916	1204	1424	3544
ENSMUSG00000037960_1110007C09Rik	1.61464	2.06e-36	6e-35	1.68799	6.78e-34	2.03e-32	1.6552	3.37e-08	2.18e-09	1027	1014	1503	3544
ENSMUSG00000037295_Ldlrap1	1.51372	2.79e-34	7.55e-33	1.58173	9.52e-34	2.83e-32	1.55152	1.56e-08	1.01e-09	1104	1017	1425	3546
ENSMUSG00000094707_A830019P07Rik	2.74937	2.95e-34	7.98e-33	2.93805	3.32e-40	1.23e-38	2.92057	1.22e-07	6.99e-09	1105	816	1626	3547
ENSMUSG00000022416_Cacna1i	-1.37336	4.55e-26	8.98e-25	-1.34503	6.64e-26	1.46e-24	-1.36846	1.42e-14	2.48e-16	1514	1378	667.5	3559.5
ENSMUSG00000033594_Spata2l	-1.30621	2.12e-27	4.39e-26	-1.28072	4.76e-30	1.24e-28	-1.3134	1.99e-11	1.07e-12	1446	1165	949	3560
ENSMUSG00000024044_Epb4.1l3	0.965103	1.71e-49	7.26e-48	1.01533	1.77e-33	5.21e-32	0.984572	5.89e-07	4.05e-08	703	1029	1830	3562
ENSMUSG00000031841_Cdh13	-0.986954	1.49e-32	3.79e-31	-0.947164	5.84e-24	1.19e-22	-0.961053	7.25e-12	3.89e-13	1175	1492	895	3562
ENSMUSG00000021991_Cacna2d3	-0.836217	1.38e-50	6.05e-49	-0.792175	1.77e-25	3.81e-24	-0.818382	2.63e-08	1.65e-09	684	1406	1474	3564
ENSMUSG00000073406_H2-Bl	2.56329	7.22e-27	1.46e-25	2.75435	6.9e-39	2.43e-37	2.74723	1.64e-09	1.08e-10	1475	861	1228	3564
ENSMUSG00000057766_Ankrd29	1.2233	3.65e-30	8.45e-29	1.28508	2.64e-30	6.92e-29	1.27718	4.55e-10	2.8e-11	1290	1155	1125	3570
ENSMUSG00000019359_Gdpd2	1.44197	4.85e-34	1.3e-32	1.50668	7.45e-34	2.22e-32	1.48853	1.86e-08	1.22e-09	1112	1015	1444	3571
ENSMUSG00000042500_Ago4	0.899481	2.22e-34	6.07e-33	0.949362	2.98e-29	7.48e-28	0.931902	2.96e-09	1.93e-10	1095	1208	1276	3579
ENSMUSG00000005148_Klf5	-2.45488	6.16e-35	1.71e-33	-2.50291	7.33e-36	2.34e-34	-2.53343	6.12e-08	3.67e-09	1077	950	1557	3584
ENSMUSG00000004902_Slc25a18	1.08544	8.04e-31	1.9e-29	1.13949	2.75e-34	8.36e-33	1.10382	5.39e-09	3.35e-10	1264	998	1325	3587
ENSMUSG00000039239_Tgfb2	1.28404	6.27e-28	1.32e-26	1.34853	2.56e-29	6.44e-28	1.34483	2.49e-11	1.35e-12	1421	1205	961	3587
ENSMUSG00000031669_Gins3	1.73143	3.15e-33	8.19e-32	1.81079	4.43e-37	1.47e-35	1.78895	4.3e-08	2.78e-09	1151	912	1528	3591
ENSMUSG00000037996_Slc24a2	1.23995	9.4e-22	1.55e-20	1.30624	1.86e-24	3.86e-23	1.26053	0	0	1809	1461	322.5	3592.5
ENSMUSG00000027676_Ccdc39	-1.17713	4.95e-35	1.38e-33	-1.14037	1.27e-29	3.23e-28	-1.15012	5.77e-09	3.59e-10	1071	1191	1331	3593
ENSMUSG00000031983_2310022B05Rik	1.02685	5.32e-30	1.23e-28	1.08257	7.42e-29	1.84e-27	1.05464	2.32e-10	1.26e-11	1298	1222	1073	3593
ENSMUSG00000049300_Prmt6	1.08699	5.6e-35	1.56e-33	1.14012	3.88e-36	1.24e-34	1.11004	7.01e-08	4.43e-09	1073	945	1576	3594
ENSMUSG00000073481_Marc2	-0.956632	1.36e-54	6.57e-53	-0.91195	7.21e-27	1.65e-25	-0.93851	1.68e-07	9.79e-09	618	1327	1660	3605
ENSMUSG00000062937_Mtap	1.25156	6.72e-33	1.72e-31	1.31117	8.59e-33	2.47e-31	1.30775	1.15e-08	7.03e-10	1164	1053	1391	3608
ENSMUSG00000035275_Raver2	0.948489	1.49e-31	3.65e-30	0.999926	1.05e-33	3.11e-32	0.969859	8.69e-09	5.6e-10	1221	1019	1370	3610
ENSMUSG00000026271_Gpr35	2.33078	1.62e-30	3.8e-29	2.47013	3.4e-39	1.21e-37	2.45545	2.9e-08	1.91e-09	1273	853	1489	3615
ENSMUSG00000031778_Cx3cl1	-1.06119	2.49e-24	4.58e-23	-1.02645	2.18e-21	3.95e-20	-1.05676	0	0	1626	1675	322.5	3623.5
ENSMUSG00000022842_Ece2	0.987648	3.89e-29	8.64e-28	1.04156	4.13e-29	1.04e-27	1.0287	2.36e-10	1.32e-11	1346	1209	1076	3631
ENSMUSG00000061981_Flot2	-0.885297	2.22e-35	6.28e-34	-0.842013	2.74e-24	5.64e-23	-0.865391	3.77e-10	2.16e-11	1057	1472	1107	3636
ENSMUSG00000026939_Tmem141	1.08769	2.7e-36	7.81e-35	1.14266	2.51e-32	7.13e-31	1.11636	4.66e-08	3.05e-09	1033	1066	1538	3637
ENSMUSG00000087301_Gm13629	1.89681	7.88e-36	2.26e-34	1.98643	1.73e-34	5.29e-33	1.95917	8.64e-08	5.63e-09	1043	992	1602	3637
ENSMUSG00000022197_Pdzd2	-1.11759	8.61e-32	2.14e-30	-1.07862	2.99e-27	6.9e-26	-1.1116	4.84e-10	2.96e-11	1202	1311	1129	3642
ENSMUSG00000029622_Arpc1b	1.09403	2.38e-39	7.71e-38	1.14735	9.06e-35	2.8e-33	1.12638	3.03e-07	1.98e-08	923	981	1738	3642
ENSMUSG00000024500_Ppp2r2b	-0.75406	3.52e-81	3.29e-79	-0.707981	1.98e-21	3.59e-20	-0.731232	1.59e-07	9.41e-09	320	1670	1656	3646
ENSMUSG00000053164_Gpr21	-1.21917	2.18e-32	5.53e-31	-1.18353	1.49e-27	3.49e-26	-1.21811	9.38e-10	5.67e-11	1179	1296	1176	3651
ENSMUSG00000053436_Mapk14	-0.784393	1.01e-54	4.89e-53	-0.738106	7.27e-23	1.42e-21	-0.766731	2.73e-08	1.77e-09	616	1554	1481	3651
ENSMUSG00000057614_Gnai1	-0.806853	6.42e-60	3.54e-58	-0.761492	1.5e-21	2.74e-20	-0.779689	2.03e-08	1.34e-09	542	1662	1453	3657
ENSMUSG00000059970_Hspa2	-1.04297	1.52e-31	3.7e-30	-1.00296	5.15e-25	1.09e-23	-1.02595	7.05e-11	3.31e-12	1223	1431	1005	3659
ENSMUSG00000064325_Hhip	1.72581	4.09e-28	8.66e-27	1.8145	3.65e-32	1.03e-30	1.79491	9.34e-10	5.52e-11	1411	1074	1174	3659
ENSMUSG00000040003_Magi2	-0.699011	1.19e-95	1.54e-93	-0.652233	7.33e-20	1.23e-18	-0.676071	1.09e-07	6.73e-09	230	1809	1622	3661
ENSMUSG00000007097_Atp1a2	0.832658	2.52e-30	5.87e-29	0.882015	9.09e-22	1.67e-20	0.852789	1.14e-13	4.52e-15	1284	1646	732.5	3662.5
ENSMUSG00000008393_Carhsp1	1.12539	2.36e-42	8.33e-41	1.18025	3.69e-34	1.12e-32	1.16272	5.15e-07	3.63e-08	847	1003	1815	3665
ENSMUSG00000044813_Shb	1.40008	6e-33	1.54e-31	1.46514	1.23e-34	3.8e-33	1.45037	4.11e-08	2.57e-09	1161	985	1520	3666
ENSMUSG00000026730_Pter	-1.71678	2.8e-27	5.74e-26	-1.70783	6.35e-27	1.46e-25	-1.70485	6.82e-12	3.52e-13	1456	1322	890.5	3668.5
ENSMUSG00000002741_Ykt6	-0.735402	2.87e-43	1.03e-41	-0.690417	1.75e-21	3.19e-20	-0.717424	9.83e-10	5.98e-11	829	1667	1180	3676
ENSMUSG00000020319_Wdpcp	-1.2055	7.91e-33	2.03e-31	-1.16937	2.99e-27	6.91e-26	-1.19167	1.31e-09	8.64e-11	1167	1312	1209	3688
ENSMUSG00000062778_Chia	-3.16286	1.33e-27	2.78e-26	-3.41822	5.23e-34	1.57e-32	-3.48444	2.25e-09	1.4e-10	1432	1011	1249	3692
ENSMUSG00000040118_Cacna2d1	-0.934722	7.49e-30	1.72e-28	-0.895541	2.54e-21	4.58e-20	-0.922378	5.68e-14	2.09e-15	1306	1680	707	3693
ENSMUSG00000034245_Hdac11	0.872802	4.22e-49	1.78e-47	0.923616	1.45e-29	3.68e-28	0.897719	4.51e-07	3.12e-08	709	1194	1795	3698
ENSMUSG00000031441_Atp11a	0.718541	2.74e-32	6.92e-31	0.766577	7.36e-26	1.62e-24	0.739436	5.69e-10	3.4e-11	1181	1380	1139	3700
ENSMUSG00000026655_Fam107b	1.1683	4.86e-38	1.51e-36	1.22496	1.12e-34	3.43e-33	1.20722	3.46e-07	2.26e-08	964	984	1754	3702
ENSMUSG00000021728_Emb	1.18024	1.56e-30	3.67e-29	1.2399	9.02e-30	2.31e-28	1.21304	2.25e-09	1.38e-10	1272	1183	1248	3703
ENSMUSG00000020598_Nrcam	-0.633888	2.12e-49	8.97e-48	-0.587992	4.83e-13	5.48e-12	-0.611469	0	0	707	2675	322.5	3704.5
ENSMUSG00000024948_Map4k2	0.926751	2.21e-29	4.97e-28	0.979835	9.95e-30	2.54e-28	0.960003	1.1e-09	6.64e-11	1332	1186	1188	3706
ENSMUSG00000020064_Herc4	-0.819139	4.87e-36	1.4e-34	-0.776019	2.59e-21	4.68e-20	-0.795537	5.14e-11	2.32e-12	1038	1681	988	3707
ENSMUSG00000021182_Ccdc88c	-1.09419	1.5e-31	3.68e-30	-1.05544	7.54e-27	1.72e-25	-1.08647	7.18e-10	4.23e-11	1222	1330	1155	3707
ENSMUSG00000036580_Spg20	0.796546	3.4e-40	1.12e-38	0.847801	5.01e-26	1.11e-24	0.818482	1.72e-08	1.1e-09	904	1370	1434	3708
ENSMUSG00000086228_Gm514	2.3479	3.78e-34	1.02e-32	2.48466	2.96e-35	9.34e-34	2.47969	1.45e-07	8.21e-09	1109	961	1642	3712
ENSMUSG00000033032_Afap1l1	1.20381	5.71e-35	1.59e-33	1.25916	5.04e-37	1.67e-35	1.22415	2.85e-07	1.82e-08	1075	916	1728	3719
ENSMUSG00000025006_Sorbs1	0.903251	6.01e-31	1.43e-29	0.954615	7.14e-30	1.83e-28	0.924998	3.82e-09	2.57e-10	1253	1179	1302	3734
ENSMUSG00000030748_Il4ra	1.13233	2.44e-37	7.37e-36	1.18816	4.78e-34	1.44e-32	1.15598	2.98e-07	1.93e-08	991	1008	1735	3734
ENSMUSG00000048385_Scrt1	1.38109	8.25e-23	1.43e-21	1.4531	2.13e-29	5.39e-28	1.42007	1.41e-12	5.94e-14	1725	1200	812.5	3737.5
ENSMUSG00000001761_Smo	1.21106	4.13e-30	9.53e-29	1.26981	5.56e-32	1.56e-30	1.24195	8.91e-09	5.66e-10	1294	1080	1371	3745
ENSMUSG00000022246_Rai14	-1.63598	1.34e-28	2.92e-27	-1.625	7.39e-30	1.9e-28	-1.63566	1.14e-09	7e-11	1374	1181	1192	3747
ENSMUSG00000041417_Pik3r1	-0.876624	2.24e-50	9.74e-49	-0.832303	6.78e-23	1.32e-21	-0.840547	3.45e-08	2.24e-09	688	1553	1506	3747
ENSMUSG00000065340_Gm25578	-3.25582	7.17e-22	1.19e-20	-3.68568	2.96e-32	8.38e-31	-3.78338	5.03e-12	2.63e-13	1802	1071	876	3749
ENSMUSG00000018648_Dusp14	-1.29257	3.95e-30	9.12e-29	-1.26466	2.15e-30	5.65e-29	-1.3032	4.17e-09	2.69e-10	1293	1152	1306	3751
ENSMUSG00000091705_H2-Q2	3.29598	2.38e-22	4.05e-21	3.83766	9.06e-32	2.52e-30	3.89308	8.16e-12	4.46e-13	1760	1090	902	3752
ENSMUSG00000049265_Kcnk3	1.03466	3.36e-30	7.8e-29	1.08852	4.18e-30	1.09e-28	1.06292	4.07e-09	2.63e-10	1287	1162	1304	3753
ENSMUSG00000025701_Alox5	1.80567	7.51e-35	2.07e-33	1.88918	1.57e-34	4.8e-33	1.86662	2.16e-07	1.3e-08	1083	990	1690	3763
ENSMUSG00000020774_Aspa	1.74505	1.88e-26	3.77e-25	1.83869	7.31e-30	1.88e-28	1.79879	3.28e-10	1.76e-11	1491	1180	1094	3765
ENSMUSG00000004035_Gstm7	1.49568	6.37e-32	1.6e-30	1.56366	2.17e-29	5.46e-28	1.5466	9.23e-09	5.91e-10	1192	1201	1375	3768
ENSMUSG00000020251_Glt8d2	-2.39613	7.52e-35	2.07e-33	-2.43741	5.78e-34	1.73e-32	-2.45114	1.98e-07	1.19e-08	1084	1012	1680	3776
ENSMUSG00000005360_Slc1a3	-0.623448	9.26e-49	3.87e-47	-0.577126	1.15e-12	1.27e-11	-0.602452	0	0	715	2745	322.5	3782.5
ENSMUSG00000040935_Padi6	-3.68067	1.18e-21	1.94e-20	-4.51364	1.4e-34	4.31e-33	-4.70044	3.42e-11	1.72e-12	1821	988	974	3783
ENSMUSG00000006587_Snai3	3.80049	1.57e-22	2.68e-21	4.76609	6.71e-31	1.8e-29	4.84549	8.8e-12	4.82e-13	1747	1132	906	3785
ENSMUSG00000066057_Gm1976	-0.831394	5.04e-41	1.7e-39	-0.786721	3.54e-22	6.64e-21	-0.812244	3.19e-09	2.09e-10	886	1616	1283	3785
ENSMUSG00000085264_Gm15581	-2.87032	1.19e-22	2.06e-21	-3.09788	1.72e-31	4.71e-30	-3.16294	1.99e-11	1.05e-12	1736	1103	948	3787
ENSMUSG00000070337_Gpr179	2.18995	2.53e-33	6.61e-32	2.30761	1.74e-36	5.65e-35	2.28217	2.56e-07	1.62e-08	1144	932	1715	3791
ENSMUSG00000050141_BC049635	-1.56272	9.96e-28	2.08e-26	-1.54716	3e-28	7.24e-27	-1.59133	3.84e-10	2.2e-11	1428	1256	1108	3792
ENSMUSG00000028294_1700003M02Rik	-3.36775	1.3e-26	2.63e-25	-3.72952	1.14e-32	3.27e-31	-3.78374	2.47e-09	1.52e-10	1483	1055	1256	3794
ENSMUSG00000032511_Scn5a	2.20248	4.84e-28	1.02e-26	2.34481	3.81e-31	1.03e-29	2.34051	2.77e-09	1.7e-10	1416	1116	1265	3797
ENSMUSG00000085837_4933400F03Rik	-1.99983	4.47e-30	1.03e-28	-2.00902	2.71e-34	8.24e-33	-2.04307	3.46e-08	2.27e-09	1296	997	1507	3800
ENSMUSG00000063296_Tmem117	1.21378	1.48e-28	3.2e-27	1.2734	1.16e-31	3.2e-30	1.25213	5.57e-09	3.47e-10	1380	1094	1328	3802
ENSMUSG00000003992_Ssbp2	-0.851134	6.42e-34	1.72e-32	-0.806251	1.09e-20	1.91e-19	-0.824192	2.42e-11	1.25e-12	1117	1731	957	3805
ENSMUSG00000021219_Rgs6	-1.1778	1.06e-33	2.81e-32	-1.13974	4.28e-27	9.85e-26	-1.16248	8.28e-09	5.19e-10	1125	1317	1363	3805
ENSMUSG00000029465_Arpc3	-0.761609	7.09e-40	2.33e-38	-0.716881	1.4e-21	2.56e-20	-0.752142	1.85e-09	1.18e-10	912	1661	1235	3808
ENSMUSG00000068615_Gjd2	1.03214	3.68e-44	1.35e-42	1.08589	2.15e-32	6.14e-31	1.06269	1.25e-06	9.29e-08	811	1062	1954	3827
ENSMUSG00000092216_Gm19345	1.88561	9.77e-33	2.49e-31	1.97588	2.25e-34	6.86e-33	1.96041	1.69e-07	9.98e-09	1172	993	1662	3827
ENSMUSG00000087166_L1td1	3.6427	8.06e-23	1.4e-21	4.42089	1.99e-30	5.25e-29	4.48308	2.61e-11	1.4e-12	1724	1150	963	3837
ENSMUSG00000037348_Paqr7	0.975003	1.47e-26	2.96e-25	1.02766	1.75e-29	4.44e-28	1.00565	6.92e-10	4.17e-11	1487	1197	1154	3838
ENSMUSG00000056598_Lrrc48	-1.25738	1.7e-38	5.38e-37	-1.2189	4.81e-29	1.2e-27	-1.25414	2.02e-07	1.22e-08	946	1212	1683	3841
ENSMUSG00000068747_Sort1	-0.640329	2.59e-39	8.38e-38	-0.595045	1.98e-13	2.31e-12	-0.625713	0	0	925	2594	322.5	3841.5
ENSMUSG00000033960_9430020K01Rik	-0.893838	1.02e-29	2.32e-28	-0.851603	5.56e-22	1.03e-20	-0.886525	7.77e-12	4.29e-13	1315	1629	900.5	3844.5
ENSMUSG00000036469_March1	-0.936935	8.75e-38	2.69e-36	-0.893763	2.43e-27	5.65e-26	-0.915669	6.76e-08	4.18e-09	971	1304	1570	3845
ENSMUSG00000021124_Vti1b	-0.764879	1.56e-41	5.39e-40	-0.720123	4.77e-23	9.39e-22	-0.745749	1.83e-08	1.17e-09	866	1540	1440	3846
ENSMUSG00000034612_Chst11	0.765351	4.97e-42	1.74e-40	0.814928	4.25e-29	1.06e-27	0.789615	4.19e-07	2.76e-08	856	1211	1779	3846
ENSMUSG00000045038_Prkce	-0.836428	4.68e-51	2.08e-49	-0.790273	3.58e-21	6.42e-20	-0.813161	2.75e-08	1.8e-09	673	1691	1483	3847
ENSMUSG00000026109_Tmeff2	0.813521	6.75e-40	2.22e-38	0.863339	2.23e-26	5e-25	0.847306	7.65e-08	4.95e-09	911	1350	1588	3849
ENSMUSG00000042641_Rgsl1	-2.39513	1.26e-28	2.74e-27	-2.45541	2.92e-34	8.86e-33	-2.49674	2.75e-08	1.78e-09	1371	1000	1482	3853
ENSMUSG00000031839_Hsbp1	-0.823866	6.96e-46	2.68e-44	-0.779335	3.68e-21	6.58e-20	-0.804347	1.01e-08	6.51e-10	776	1695	1384	3855
ENSMUSG00000057337_Chst3	1.29605	2.64e-34	7.16e-33	1.35563	3.03e-33	8.84e-32	1.3315	2.56e-07	1.64e-08	1101	1039	1716	3856
ENSMUSG00000030042_Pole4	-1.04094	6.37e-35	1.77e-33	-0.999419	1.88e-24	3.89e-23	-1.02362	4.83e-09	3.02e-10	1078	1463	1316	3857
ENSMUSG00000038495_Otud7b	0.927601	1.39e-36	4.09e-35	0.980142	8.93e-32	2.48e-30	0.957861	3.4e-07	2.2e-08	1017	1089	1751	3857
ENSMUSG00000039904_Gpr37	1.4346	7.95e-30	1.82e-28	1.50691	5.74e-32	1.61e-30	1.49446	2.5e-08	1.58e-09	1309	1082	1470	3861
ENSMUSG00000038141_Tmem181a	-1.39835	4.05e-28	8.59e-27	-1.37031	2.01e-26	4.53e-25	-1.38361	3.7e-10	2.07e-11	1410	1348	1104	3862
ENSMUSG00000030315_Vgll4	-0.933898	1.53e-36	4.49e-35	-0.892196	7.23e-25	1.52e-23	-0.919634	1.3e-08	8.43e-10	1019	1437	1408	3864
ENSMUSG00000021974_Fgf9	1.29353	9.38e-33	2.39e-31	1.35512	8.12e-35	2.52e-33	1.33963	2.65e-07	1.67e-08	1171	976	1718	3865
ENSMUSG00000037280_Galnt6	2.23951	1.29e-29	2.92e-28	2.37754	2.54e-32	7.21e-31	2.36234	2.69e-08	1.71e-09	1322	1067	1478	3867
ENSMUSG00000019865_Nmbr	2.31685	4.96e-31	1.18e-29	2.45719	6.49e-34	1.94e-32	2.44283	8.74e-08	5.83e-09	1250	1013	1606	3869
ENSMUSG00000025094_Slc18a2	1.48006	2.17e-25	4.18e-24	1.55924	1.2e-28	2.95e-27	1.53229	2.95e-10	1.59e-11	1554	1232	1088	3874
ENSMUSG00000006304_Arpc2	-0.62377	1.37e-51	6.16e-50	-0.577461	7.24e-17	1.04e-15	-0.603405	3.88e-10	2.23e-11	665	2112	1109	3886
ENSMUSG00000043496_Tril	1.12764	2.66e-24	4.89e-23	1.18993	2.48e-27	5.75e-26	1.17582	2.1e-11	1.11e-12	1629	1306	951	3886
ENSMUSG00000031431_Tsc22d3	0.872306	1.09e-31	2.69e-30	0.924451	1.63e-27	3.8e-26	0.891443	9.64e-09	6.23e-10	1211	1299	1380	3890
ENSMUSG00000047976_Kcna1	1.11351	5.77e-30	1.33e-28	1.17022	7.12e-30	1.83e-28	1.13741	1.39e-08	8.97e-10	1300	1177	1414	3891
ENSMUSG00000053024_Cntn2	0.917615	5.42e-26	1.07e-24	0.971099	6.08e-27	1.4e-25	0.953855	2.17e-10	1.1e-11	1519	1319	1065	3903
ENSMUSG00000049511_Htr1b	1.3526	3.19e-29	7.11e-28	1.42082	4.89e-30	1.27e-28	1.42493	1.27e-08	8.01e-10	1340	1166	1403	3909
ENSMUSG00000027009_Itga4	-1.08535	6.35e-31	1.51e-29	-1.04619	1.74e-25	3.76e-24	-1.07135	2.38e-09	1.43e-10	1255	1405	1251	3911
ENSMUSG00000037259_Dzank1	1.03827	2.16e-44	7.97e-43	1.09236	2.64e-31	7.21e-30	1.06784	1.69e-06	1.23e-07	809	1110	1998	3917
ENSMUSG00000098557_KCTD12	0.918721	1.25e-33	3.31e-32	0.969775	3.78e-28	9.07e-27	0.952556	4.17e-08	2.7e-09	1130	1264	1525	3919
ENSMUSG00000090223_Pcp4	1.18985	9.63e-24	1.73e-22	1.25075	1.47e-27	3.43e-26	1.22088	2.55e-11	1.37e-12	1665	1295	962	3922
ENSMUSG00000020866_Cacna1g	1.38062	5.89e-25	1.11e-23	1.44962	2.91e-30	7.61e-29	1.41443	1.02e-09	6.22e-11	1581	1159	1183	3923
ENSMUSG00000048707_Tprn	1.17926	1.82e-33	4.79e-32	1.23709	9.72e-32	2.7e-30	1.21496	2.23e-07	1.36e-08	1137	1091	1695	3923
ENSMUSG00000036356_Csgalnact1	-1.01542	1.87e-35	5.32e-34	-0.975511	5.41e-26	1.19e-24	-0.993095	3.23e-08	2.08e-09	1053	1373	1498	3924
ENSMUSG00000034714_Ttyh2	0.967527	6.48e-29	1.42e-27	1.02133	4.81e-28	1.15e-26	1.00407	3.58e-09	2.42e-10	1360	1269	1296	3925
ENSMUSG00000052374_Actn2	-1.35118	3.36e-35	9.41e-34	-1.31713	5.28e-28	1.26e-26	-1.3436	7.65e-08	4.9e-09	1066	1273	1587	3926
ENSMUSG00000053963_6330403A02Rik	-1.0047	1.65e-30	3.88e-29	-0.964947	2.23e-23	4.45e-22	-0.988049	4.98e-10	3.04e-11	1274	1521	1131	3926
ENSMUSG00000031343_Gabra3	-0.9282	6.75e-29	1.48e-27	-0.886626	7.38e-22	1.36e-20	-0.896966	1.47e-11	7.86e-13	1362	1638	932	3932
ENSMUSG00000029674_Limk1	0.78621	6.64e-33	1.71e-31	0.836271	2.9e-27	6.71e-26	0.804714	2.17e-08	1.43e-09	1163	1310	1460	3933
ENSMUSG00000025519_Tktl2	-2.95639	1.47e-22	2.52e-21	-3.21869	1.7e-29	4.31e-28	-3.27528	5.74e-11	2.69e-12	1745	1195	995	3935
ENSMUSG00000041986_Elmod1	-1.04818	2.04e-37	6.17e-36	-1.00519	1.99e-25	4.26e-24	-1.02375	4.62e-08	3.03e-09	987	1412	1537	3936
ENSMUSG00000063430_Wscd2	-1.45692	3.47e-23	6.09e-22	-1.4366	1.56e-23	3.14e-22	-1.46389	8.53e-14	3.71e-15	1702	1511	723	3936
ENSMUSG00000044548_Dact1	-1.24511	2.55e-35	7.15e-34	-1.20949	2.65e-26	5.93e-25	-1.23068	4.08e-08	2.52e-09	1064	1355	1518	3937
ENSMUSG00000052713_Zfp608	0.960814	1.01e-27	2.12e-26	1.01546	3.94e-26	8.75e-25	1.00073	5.85e-10	3.59e-11	1429	1365	1143	3937
ENSMUSG00000069171_Nr2f1	-0.899662	1.87e-28	4.02e-27	-0.859414	1.82e-23	3.64e-22	-0.878421	1.24e-10	5.88e-12	1389	1515	1033	3937
ENSMUSG00000026072_Il1r1	1.37577	2.34e-34	6.39e-33	1.43942	7.28e-33	2.1e-31	1.4056	4.45e-07	3.08e-08	1096	1049	1793	3938
ENSMUSG00000042793_Lgr6	1.54098	1.58e-28	3.42e-27	1.61397	1.37e-33	4.05e-32	1.57813	4.34e-08	2.81e-09	1384	1025	1529	3938
ENSMUSG00000019055_Plod1	0.979483	1.7e-37	5.17e-36	1.03252	4.23e-31	1.15e-29	1.00123	6.24e-07	4.54e-08	984	1119	1846	3949
ENSMUSG00000032479_Map4	0.626295	5.6e-27	1.14e-25	0.674059	2.08e-16	2.91e-15	0.647027	0	0	1470	2161	322.5	3953.5
ENSMUSG00000040037_Negr1	-0.8692	1.89e-28	4.07e-27	-0.828615	9.01e-19	1.44e-17	-0.844143	1.42e-14	4.97e-16	1390	1897	667.5	3954.5
ENSMUSG00000060559_Gm10083	2.62722	9.56e-30	2.17e-28	2.81766	8.53e-35	2.64e-33	2.8017	1.89e-07	1.11e-08	1314	979	1673	3966
ENSMUSG00000030498_Gas2	0.962259	6.14e-35	1.71e-33	1.01558	3.36e-28	8.08e-27	0.987248	1.31e-07	7.57e-09	1076	1259	1634	3969
ENSMUSG00000097482_Gm17634	2.68895	6.61e-30	1.52e-28	2.8912	4.36e-36	1.4e-34	2.88427	2.83e-07	1.8e-08	1303	946	1727	3976
ENSMUSG00000060675_Pla2g16	1.208	1.05e-35	3e-34	1.26576	1.69e-32	4.84e-31	1.23875	7.68e-07	5.51e-08	1046	1059	1874	3979
ENSMUSG00000041309_Nkx6-2	2.566	8.76e-29	1.91e-27	2.75291	8.98e-35	2.78e-33	2.72723	1.26e-07	7.42e-09	1368	980	1632	3980
ENSMUSG00000039004_Bmp6	1.68076	7.62e-28	1.6e-26	1.76449	6.82e-30	1.76e-28	1.72339	9.65e-09	6.3e-10	1424	1176	1381	3981
ENSMUSG00000045515_Pou3f3	-0.939291	1.11e-31	2.75e-30	-0.896654	2.98e-23	5.9e-22	-0.926591	2.06e-09	1.3e-10	1213	1527	1243	3983
ENSMUSG00000028226_Mmp16	-0.82558	2.02e-32	5.13e-31	-0.781441	2.29e-20	3.96e-19	-0.795949	1.9e-10	8.81e-12	1177	1754	1053	3984
ENSMUSG00000021214_Akr1c18	-4.07198	1.07e-21	1.77e-20	-5.74712	1.64e-33	4.84e-32	-6.21917	5.71e-10	3.44e-11	1817	1028	1140	3985
ENSMUSG00000038187_Btbd10	-0.788084	6.29e-39	2.01e-37	-0.742455	1.17e-21	2.14e-20	-0.769206	1.19e-08	7.35e-10	934	1656	1395	3985
ENSMUSG00000020723_Cacng4	1.13926	1.95e-23	3.46e-22	1.19928	1.75e-27	4.07e-26	1.17737	8.1e-11	3.67e-12	1679	1300	1010	3989
ENSMUSG00000028710_Atpaf1	0.938488	3.01e-33	7.83e-32	0.990852	7.24e-29	1.8e-27	0.956017	1.02e-07	6.55e-09	1150	1220	1619	3989
ENSMUSG00000022376_Adcy8	0.948199	1.44e-26	2.89e-25	1.00015	6.19e-29	1.54e-27	0.971805	3.4e-09	2.24e-10	1486	1217	1289	3992
ENSMUSG00000025978_Rftn2	0.734992	8.71e-35	2.4e-33	0.783724	6.32e-24	1.28e-22	0.760173	1.31e-08	8.52e-10	1086	1498	1409	3993
ENSMUSG00000034799_Unc13a	-0.814025	3.7e-25	7.07e-24	-0.772502	6.62e-17	9.52e-16	-0.800708	0	0	1563	2108	322.5	3993.5
ENSMUSG00000020836_Coro6	1.17074	1.26e-26	2.54e-25	1.23275	2.59e-27	5.99e-26	1.20159	1.29e-09	8.44e-11	1482	1309	1207	3998
ENSMUSG00000060002_Chpt1	0.89676	9.45e-31	2.23e-29	0.949105	1.93e-27	4.5e-26	0.940287	1.68e-08	1.08e-09	1265	1302	1432	3999
ENSMUSG00000038257_Glra3	1.38557	2.23e-25	4.27e-24	1.45652	8.8e-29	2.18e-27	1.44602	1.57e-09	1.01e-10	1556	1224	1222	4002
ENSMUSG00000010066_Cacna2d2	1.13154	1.01e-28	2.2e-27	1.19403	4.49e-28	1.07e-26	1.17235	8.52e-09	5.43e-10	1369	1268	1367	4004
ENSMUSG00000085873_Gm12750	2.51129	3.42e-29	7.61e-28	2.68584	8.5e-35	2.63e-33	2.67646	2.17e-07	1.31e-08	1343	978	1691	4012
ENSMUSG00000070407_Hs3st3b1	1.94864	2.69e-28	5.76e-27	2.05123	2.97e-33	8.66e-32	2.03185	7.05e-08	4.47e-09	1399	1038	1577	4014
ENSMUSG00000048332_Lhfp	1.0658	1.08e-25	2.11e-24	1.11994	8.4e-31	2.24e-29	1.08235	6.98e-09	4.08e-10	1539	1134	1342	4015
ENSMUSG00000037447_Arid5a	1.20005	1.63e-25	3.14e-24	1.2606	7.64e-29	1.89e-27	1.23409	2.18e-09	1.34e-10	1550	1223	1246	4019
ENSMUSG00000039059_Hrh3	1.4108	2.41e-20	3.74e-19	1.48609	6e-27	1.38e-25	1.46181	5.97e-13	1.99e-14	1927	1318	776	4021
ENSMUSG00000079669_Gm17396	2.04493	5.27e-29	1.16e-27	2.15609	1.59e-33	4.69e-32	2.14078	1.42e-07	8.04e-09	1354	1027	1640	4021
ENSMUSG00000020990_Cdkl1	0.933944	7.73e-34	2.06e-32	0.984535	5.81e-31	1.56e-29	0.957857	4.18e-07	2.72e-08	1120	1127	1777	4024
ENSMUSG00000041669_Prima1	2.64805	1.01e-24	1.88e-23	2.87926	5.37e-32	1.51e-30	2.87619	7.22e-09	4.38e-10	1598	1079	1348	4025
ENSMUSG00000055430_Nap1l5	1.0716	2.3e-35	6.48e-34	1.12941	2.33e-28	5.65e-27	1.11677	2.53e-07	1.61e-08	1062	1252	1714	4028
ENSMUSG00000056427_Slit3	-1.4383	4.41e-27	9e-26	-1.41328	6.33e-26	1.4e-24	-1.42864	1.17e-09	7.18e-11	1464	1375	1194	4033
ENSMUSG00000003153_Slc2a3	-0.942708	1e-37	3.07e-36	-0.899196	1.89e-22	3.59e-21	-0.916069	2.44e-08	1.55e-09	976	1591	1468	4035
ENSMUSG00000052581_Lrrtm4	-1.08769	1.33e-30	3.14e-29	-1.04871	2.26e-25	4.83e-24	-1.08007	7.8e-09	4.64e-10	1268	1416	1353	4037
ENSMUSG00000037653_Kctd8	1.03155	9.87e-38	3.03e-36	1.08695	1.3e-30	3.44e-29	1.05713	1.02e-06	7.66e-08	975	1140	1924	4039
ENSMUSG00000040724_Kcna2	0.800926	1.86e-30	4.36e-29	0.850837	1.18e-26	2.66e-25	0.825402	1.58e-08	1.02e-09	1276	1339	1426	4041
ENSMUSG00000096914_Galntl6	-1.13347	2.65e-29	5.94e-28	-1.09543	3.7e-23	7.3e-22	-1.11267	9.23e-10	5.37e-11	1335	1534	1172	4041
ENSMUSG00000055254_Ntrk2	-0.565689	4.6e-81	4.28e-79	-0.519523	1.96e-11	1.98e-10	-0.543485	1.14e-13	5.26e-15	321	2992	732.5	4045.5
ENSMUSG00000020905_Usp43	1.42066	9.2e-26	1.79e-24	1.49046	1.35e-31	3.71e-30	1.45284	1.52e-08	9.56e-10	1533	1097	1420	4050
ENSMUSG00000027495_Fam210b	1.03875	4.28e-25	8.16e-24	1.09336	4.88e-28	1.16e-26	1.06518	1.44e-09	9.4e-11	1566	1270	1216	4052
ENSMUSG00000053395_Cacng8	-1.50587	1.62e-25	3.13e-24	-1.48669	9.81e-26	2.14e-24	-1.50917	4.06e-10	2.43e-11	1549	1391	1115	4055
ENSMUSG00000040265_Dnm3	0.995703	3.34e-29	7.45e-28	1.05102	7.43e-27	1.69e-25	1.02469	1.07e-08	6.65e-10	1342	1329	1386	4057
ENSMUSG00000068062_Gm14164	2.41013	3.58e-24	6.52e-23	2.59522	2.27e-33	6.65e-32	2.5903	1.16e-08	7.11e-10	1639	1034	1392	4065
ENSMUSG00000035407_Kank4	1.59428	3.22e-29	7.17e-28	1.67575	1.02e-28	2.53e-27	1.64606	3.11e-08	2.04e-09	1341	1229	1496	4066
ENSMUSG00000052364_B630019K06Rik	1.3452	1.65e-29	3.71e-28	1.41411	1.15e-30	3.07e-29	1.3978	8.73e-08	5.73e-09	1325	1138	1604	4067
ENSMUSG00000021276_Cinp	-0.693161	2.72e-42	9.56e-41	-0.648401	9.04e-18	1.36e-16	-0.67023	1.34e-09	8.75e-11	849	2010	1210	4069
ENSMUSG00000028369_Svep1	1.70294	1.3e-31	3.18e-30	1.78631	2.11e-30	5.54e-29	1.74122	2.33e-07	1.45e-08	1218	1151	1702	4071
ENSMUSG00000025991_Cps1	-2.34427	6.02e-27	1.22e-25	-2.40589	2.47e-32	7.04e-31	-2.4458	5.02e-08	3.2e-09	1471	1064	1543	4078
ENSMUSG00000005763_Cd247	2.32707	2.52e-27	5.18e-26	2.47724	4.09e-34	1.23e-32	2.45741	1.12e-07	6.92e-09	1452	1004	1625	4081
ENSMUSG00000032280_Tle3	-1.13276	2.09e-24	3.86e-23	-1.09814	8.72e-23	1.69e-21	-1.13034	8.77e-12	4.73e-13	1619	1562	905	4086
ENSMUSG00000034336_Ina	0.933464	8.85e-32	2.2e-30	0.985079	2.08e-29	5.25e-28	0.962061	2.03e-07	1.23e-08	1204	1199	1684	4087
ENSMUSG00000038552_Fndc4	0.83804	3.52e-24	6.43e-23	0.888184	2.46e-26	5.52e-25	0.855753	3.53e-10	1.88e-11	1638	1353	1098	4089
ENSMUSG00000007989_Fzd3	-0.880823	1.32e-39	4.32e-38	-0.838587	1.93e-24	4e-23	-0.865702	2.62e-07	1.65e-08	917	1465	1717	4099
ENSMUSG00000023990_Tfeb	1.38862	1.62e-29	3.66e-28	1.45433	4.25e-31	1.15e-29	1.42091	1.66e-07	9.51e-09	1324	1120	1657	4101
ENSMUSG00000030739_Myh14	1.20668	2.52e-23	4.46e-22	1.27033	3.85e-27	8.88e-26	1.25639	3.58e-10	1.91e-11	1690	1315	1099	4104
ENSMUSG00000058881_Zfp516	0.859316	2.35e-38	7.37e-37	0.909901	1.58e-27	3.68e-26	0.883657	6.54e-07	4.77e-08	954	1297	1853	4104
ENSMUSG00000098132_Rassf10	1.32356	7.36e-32	1.84e-30	1.38612	1.01e-27	2.37e-26	1.36191	1.23e-07	7.06e-09	1197	1288	1627	4112
ENSMUSG00000071604_Fam189a2	1.0506	1.03e-24	1.93e-23	1.10691	3.79e-27	8.73e-26	1.08544	1.21e-09	7.65e-11	1600	1314	1199	4113
ENSMUSG00000038648_Creb3l2	1.35998	3.81e-32	9.58e-31	1.42569	1.97e-32	5.62e-31	1.38528	7.49e-07	5.36e-08	1187	1060	1870	4117
ENSMUSG00000040723_Rcsd1	1.4847	2.56e-28	5.49e-27	1.554	8.6e-33	2.47e-31	1.51092	1.97e-07	1.16e-08	1396	1054	1678	4128
ENSMUSG00000028339_Col15a1	1.22817	2.21e-31	5.38e-30	1.28958	1.8e-30	4.75e-29	1.25774	3.49e-07	2.31e-08	1230	1147	1757	4134
ENSMUSG00000024981_Acsl5	-0.735782	2.21e-34	6.04e-33	-0.69162	2.53e-21	4.57e-20	-0.71404	8.42e-09	5.31e-10	1094	1679	1365	4138
ENSMUSG00000044469_Tnfaip8l1	-1.42464	1.86e-31	4.54e-30	-1.3963	1.63e-25	3.53e-24	-1.42374	3.71e-08	2.38e-09	1227	1403	1512	4142
ENSMUSG00000047216_Cdh19	1.87147	1.54e-30	3.61e-29	1.96506	4.78e-31	1.29e-29	1.95872	3.32e-07	2.15e-08	1271	1123	1748	4142
ENSMUSG00000025198_Erlin1	-0.960656	3.3e-34	8.91e-33	-0.917597	4.21e-22	7.87e-21	-0.946939	1.47e-08	9.35e-10	1106	1620	1418	4144
ENSMUSG00000032064_Dixdc1	0.927534	1.07e-29	2.42e-28	0.9785	1.33e-28	3.26e-27	0.958957	8.22e-08	5.23e-09	1318	1235	1594	4147
ENSMUSG00000051456_Hspb3	-2.76309	1.44e-30	3.4e-29	-2.88357	1.27e-33	3.77e-32	-2.93546	6.7e-07	4.87e-08	1269	1023	1856	4148
ENSMUSG00000032323_Cyp11a1	-2.28791	2.21e-33	5.79e-32	-2.31738	3.48e-32	9.82e-31	-2.36717	1.07e-06	8.17e-08	1142	1073	1934	4149
ENSMUSG00000036611_Eepd1	-1.10487	2.31e-37	6.97e-36	-1.06339	6.17e-27	1.42e-25	-1.09689	6.5e-07	4.7e-08	989	1320	1851	4160
ENSMUSG00000037706_Cd81	0.75325	2.18e-51	9.77e-50	0.80111	7.79e-25	1.64e-23	0.779397	2.62e-06	1.9e-07	667	1440	2066	4173
ENSMUSG00000030259_Rassf8	1.04057	2.72e-34	7.37e-33	1.09666	2.49e-27	5.76e-26	1.07441	3.63e-07	2.45e-08	1103	1307	1764	4174
ENSMUSG00000025892_Gria4	1.14791	1.5e-35	4.26e-34	1.20327	1.12e-33	3.33e-32	1.17589	3.16e-06	2.4e-07	1049	1021	2106	4176
ENSMUSG00000037977_6430571L13Rik	1.58532	8.04e-27	1.63e-25	1.66435	1.45e-28	3.56e-27	1.636	2.4e-08	1.53e-09	1476	1239	1467	4182
ENSMUSG00000046008_Pnlip	-2.77934	2.65e-20	4.1e-19	-3.01394	4.31e-28	1.03e-26	-3.07973	4.94e-11	2.22e-12	1932	1266	986	4184
ENSMUSG00000032827_Ppp1r9a	-0.795303	8.74e-72	6.37e-70	-0.748889	5.97e-20	1.01e-18	-0.769859	1.6e-06	1.15e-07	410	1799	1988	4197
ENSMUSG00000032271_Nnmt	-2.80721	5.62e-21	8.98e-20	-3.04071	9.1e-29	2.25e-27	-3.10692	4.01e-10	2.36e-11	1869	1225	1113	4207
ENSMUSG00000024558_Mapk4	-1.15236	4.66e-27	9.5e-26	-1.11787	1.25e-25	2.7e-24	-1.16395	7.15e-09	4.28e-10	1466	1396	1346	4208
[truncated: 29,011 more rows]

## Sheet: Table S7~P21 MG vs A1
Table S7 : Differential analysis: MG vs A1 (P21)
[truncated: 29,816 more rows]

## Sheet: Table S8~Adult MG vs A1
Table S8:Differential analysis: MG vs A1 (adult)
[truncated: 29,702 more rows]
