# Supplementary material for: Transcriptional maturation of the mouse auditory forebrain
Source: BMC Genomics. 2015 Aug 14;16(1):606. doi: 10.1186/s12864-015-1709-8 (PMC4536593; doi:10.1186/s12864-015-1709-8)
Supplement: Additional file 4: — Differential expression in the MG for age group comparisons with P7 (P7-Adult, P7-P14, P7-P21). Table S9. Differential expression analyses in the MG comparing P7 with Adult using DESeq2, EdgeR, and BaySeq. For each gene, the log2 fold-change, p-values, and rank are listed. The final column (All Rank) is the sum of rankings obtained by all three methods (lowest number = highest rank). Gene listing is ordered from highest to lowest rank. Table S10. Differential expression analyses in the MG comparing P7 with P14 using DESeq2, EdgeR, and BaySeq. For each gene, the log2 fold-change, p-values, and rank are listed. The final column (All Rank) is the sum of rankings obtained by all three methods (lowest number = highest rank). Gene listing is ordered from highest to lowest rank. Table S11. Differential expression analyses in the MG comparing P7 with P21 using DESeq2, EdgeR, and BaySeq. For each gene, the log2 fold-change, p-values, and rank are listed. The final column (All Rank) is the sum of rankings obtained by all three methods (lowest number = highest rank). Gene listing is ordered from highest to lowest rank. [file 12864_2015_1709_MOESM4_ESM.xlsx]

## Sheet: Table S9~MG P7 vs Adult
Table S9: Differential analysis: P7 vs Adult (MG only)
[Note: Rows 1 - 5 are locked. Rows 6 and below can be independently scrolled]
	DESeq2			EdgeR			BaySeq			DESeq2	EdgeR	BaySeq	All
Gene ID_Name	log2 fold change	p-value	p-Adjusted	log2 fold change	p-value	p-Adjusted	log2 fold change (raw)	1-Likelihood	p-value	Rank	Rank	Rank	Rank
ENSMUSG00000032554_Trf	4.77471	0	0	4.48249	3.71e-34	3.4e-31	4.23371	0	0	8.5	33	43.5	85
ENSMUSG00000020734_Grin2c	5.13993	3.42e-246	2.08e-243	4.81495	5.97e-45	1.5e-41	4.58164	0	0	42	12	43.5	97.5
ENSMUSG00000073680_Tmem88b	4.57677	4.82e-302	7.25e-299	4.25881	2.39e-33	1.8e-30	4.03156	0	0	17	40	43.5	100.5
ENSMUSG00000019232_Etnppl	7.31875	4.46e-219	1.75e-216	7.29831	5.96e-51	3e-47	7.11184	0	0	65	6	43.5	114.5
ENSMUSG00000018012_Rac3	-3.45164	3.15e-268	2.98e-265	-3.83845	4.78e-31	2.73e-28	-4.0938	0	0	27	53	43.5	123.5
ENSMUSG00000031628_Casp3	-3.54034	9.77e-257	6.94e-254	-3.91553	4.61e-30	2.44e-27	-4.16168	0	0	36	57	43.5	136.5
ENSMUSG00000018166_Erbb3	5.02168	1.71e-230	8.27e-228	4.78326	3.08e-33	2.21e-30	4.56017	0	0	53	42	43.5	138.5
ENSMUSG00000037280_Galnt6	5.81869	8.76e-187	2.52e-184	5.63689	3.39e-38	4.65e-35	5.42068	0	0	89	22	43.5	154.5
ENSMUSG00000004894_Hapln2	6.12789	4.31e-183	1.17e-180	5.99277	4.58e-39	7.27e-36	5.81394	0	0	94	19	43.5	156.5
ENSMUSG00000006522_Itih3	3.70509	0	0	3.36034	3.55e-24	8.12e-22	3.12939	0	0	8.5	132	43.5	184
ENSMUSG00000030701_Plekhb1	3.78203	0	0	3.44752	3.75e-24	8.52e-22	3.21255	0	0	8.5	133	43.5	185
ENSMUSG00000005447_Pafah1b3	-3.30783	1.41e-205	4.75e-203	-3.6946	1.06e-28	4.63e-26	-3.93913	0	0	76	69	43.5	188.5
ENSMUSG00000021750_Fam107a	5.00113	0	0	4.71497	6.49e-36	6.76e-33	4.49755	4.26e-14	8.22e-15	8.5	29	155.5	193
ENSMUSG00000090121_Abhd12b	5.40644	2.75e-153	5.22e-151	5.22607	1.72e-36	2.17e-33	5.03202	0	0	135	24	43.5	202.5
ENSMUSG00000036036_Zfp57	-3.31197	3.48e-288	4.45e-285	-3.68152	9.31e-23	1.83e-20	-3.92484	0	0	20	154	43.5	217.5
ENSMUSG00000091712_Sec14l5	5.64724	1.69e-148	2.9e-146	5.54928	3.07e-35	3.09e-32	5.31506	0	0	149	30	43.5	222.5
ENSMUSG00000026519_Tmem63a	4.01743	5.03e-230	2.38e-227	3.72407	3.3e-24	7.64e-22	3.50503	0	0	54	130	43.5	227.5
ENSMUSG00000070527_Mkrn3	-3.65284	9.12e-142	1.4e-139	-4.06705	4.68e-34	4.15e-31	-4.31301	0	0	166	34	43.5	243.5
ENSMUSG00000043448_Gjc2	4.33907	7.71e-159	1.58e-156	4.07369	4.78e-27	1.74e-24	3.851	0	0	125	83	43.5	251.5
ENSMUSG00000020838_Slc6a4	-7.08269	4.87e-142	7.6e-140	-7.9854	1.07e-78	3.23e-74	-8.3072	7.11e-15	3.16e-16	164	1	90	255
ENSMUSG00000032060_Cryab	4.18641	2.13e-161	4.58e-159	3.90798	3.68e-26	1.11e-23	3.64786	0	0	119	100	43.5	262.5
ENSMUSG00000032523_Hhatl	4.38589	4.16e-133	5.78e-131	4.12444	2.34e-31	1.36e-28	3.89142	0	0	184	52	43.5	279.5
ENSMUSG00000060716_Plekhh1	3.52295	8.2e-257	5.99e-254	3.2056	1.55e-20	2.21e-18	2.97748	0	0	35	211	43.5	289.5
ENSMUSG00000029168_Dpysl5	-3.50313	8.6e-249	5.64e-246	-3.90319	4.05e-27	1.51e-24	-4.15829	8.53e-14	1.73e-14	39	81	185	305
ENSMUSG00000047797_Gjb1	4.46281	5.8e-128	7.34e-126	4.22524	2.19e-29	1.07e-26	3.9917	0	0	202	62	43.5	307.5
ENSMUSG00000031934_Panx1	-3.10732	2.03e-179	5.35e-177	-3.48395	3.05e-22	5.48e-20	-3.72359	0	0	97	168	43.5	308.5
ENSMUSG00000050121_Opalin	8.05026	1.96e-113	1.88e-111	9.28749	1.86e-51	1.41e-47	9.32508	0	0	266	4	43.5	313.5
ENSMUSG00000026834_Acvr1c	3.43317	1.4e-226	6.19e-224	3.10265	3.53e-20	4.8e-18	2.88528	0	0	58	222	43.5	323.5
ENSMUSG00000022686_B3gnt5	-5.25185	1.19e-109	1.07e-107	-5.84441	4.81e-52	4.84e-48	-6.10471	0	0	284	3	43.5	330.5
ENSMUSG00000025789_St8sia2	-4.94895	7.39e-128	9.27e-126	-5.46797	5.86e-43	1.26e-39	-5.72229	1.42e-14	2.54e-15	204	14	112.5	330.5
ENSMUSG00000039059_Hrh3	3.65912	7.37e-131	9.87e-129	3.29131	2.11e-26	6.65e-24	3.03599	0	0	191	96	43.5	330.5
ENSMUSG00000039057_Myo16	-2.39013	7.33e-260	5.68e-257	-2.76633	4.24e-19	5e-17	-3.00912	0	0	33	256	43.5	332.5
ENSMUSG00000005716_Pvalb	5.24487	2.32e-123	2.61e-121	5.12046	2.16e-28	9.18e-26	4.8879	0	0	228	71	43.5	342.5
ENSMUSG00000026475_Rgs16	3.77253	5.74e-182	1.54e-179	3.43657	4.11e-25	1.09e-22	3.19476	2.84e-14	5.33e-15	95	114	141	350
ENSMUSG00000020914_Top2a	-4.05422	2.24e-124	2.6e-122	-4.47999	1.07e-26	3.62e-24	-4.72279	0	0	220	89	43.5	352.5
ENSMUSG00000003949_Hlf	3.60098	3.07e-186	8.72e-184	3.26358	7.52e-23	1.5e-20	3.00806	1.42e-14	9.62e-16	90	151	112.5	353.5
ENSMUSG00000047976_Kcna1	3.55142	8.36e-287	1.02e-283	3.207	5.84e-22	1.03e-19	2.97485	5.68e-14	1.27e-14	21	172	167.5	360.5
ENSMUSG00000039904_Gpr37	3.23833	1.35e-272	1.33e-269	2.91054	4.32e-18	4.47e-16	2.66209	0	0	26	292	43.5	361.5
ENSMUSG00000068615_Gjd2	-2.91015	4.06e-145	6.79e-143	-3.29642	2.76e-22	4.99e-20	-3.53024	0	0	153	167	43.5	363.5
ENSMUSG00000021303_Gng4	-3.35802	1.58e-212	5.69e-210	-3.72067	1.02e-21	1.69e-19	-3.95304	1.42e-14	1.74e-15	71	182	112.5	365.5
ENSMUSG00000033579_Fa2h	3.60938	7.32e-208	2.49e-205	3.29229	1.26e-20	1.82e-18	3.07389	7.11e-15	3.9e-16	75	209	90	374
ENSMUSG00000044968_Napepld	3.34717	1.07e-194	3.18e-192	3.01506	2.28e-19	2.8e-17	2.77308	0	0	86	246	43.5	375.5
ENSMUSG00000041046_Ramp3	3.65804	1.01e-124	1.19e-122	3.30895	7.05e-25	1.8e-22	3.05716	0	0	216	118	43.5	377.5
ENSMUSG00000042834_Nrep	-3.42366	0	0	-3.78399	4.55e-24	1.02e-21	-4.0159	2.56e-13	4.92e-14	8.5	134	238.5	381
ENSMUSG00000008734_Gprc5b	3.3597	1.77e-261	1.42e-258	3.03253	1.47e-19	1.85e-17	2.7925	1.42e-14	1.23e-15	32	240	112.5	384.5
ENSMUSG00000074480_Mex3a	-3.56436	8.4e-109	7.52e-107	-3.98616	1.05e-28	4.63e-26	-4.24596	0	0	286	68	43.5	397.5
ENSMUSG00000022865_Cxadr	-4.39013	0	0	-4.75293	3.35e-32	2.2e-29	-4.98092	3.14e-12	4.34e-13	8.5	46	359	413.5
ENSMUSG00000038370_Pcp4l1	3.94371	3.08e-128	3.94e-126	3.61428	1.51e-27	5.84e-25	3.37482	2.84e-14	6.61e-15	200	78	141	419
ENSMUSG00000076439_Mog	3.51965	7.75e-225	3.36e-222	3.24051	7.25e-19	8.36e-17	3.01323	1.42e-14	4.35e-15	59	262	112.5	433.5
ENSMUSG00000064179_Tnnt1	5.11701	3.07e-143	4.93e-141	4.85627	1.12e-40	2.11e-37	4.61168	4.69e-13	8.59e-14	159	16	270.5	445.5
ENSMUSG00000079654_Prrt4	-3.57882	1.38e-103	1.11e-101	-3.98889	1.92e-36	2.32e-33	-4.27386	1.42e-14	4.43e-15	318	25	112.5	455.5
ENSMUSG00000050854_Tmem125	5.15968	5.73e-95	4.01e-93	5.0709	6.26e-32	3.86e-29	4.87328	0	0	365	49	43.5	457.5
ENSMUSG00000007594_Hapln4	4.44096	2.47e-111	2.32e-109	4.1598	9.23e-32	5.58e-29	3.92741	2.84e-14	4.81e-15	273	50	141	464
ENSMUSG00000004885_Crabp2	-4.55277	1.45e-95	1.03e-93	-5.07572	1.25e-38	1.8e-35	-5.35606	7.11e-15	8.17e-17	360	21	90	471
ENSMUSG00000028639_Ybx1	-2.87668	0	0	-3.23454	9.14e-19	1.05e-16	-3.4601	1.28e-13	2.53e-14	8.5	264	203	475.5
ENSMUSG00000044338_Aplnr	-4.04291	2.73e-101	2.13e-99	-4.49159	8.48e-30	4.34e-27	-4.77761	7.11e-15	5.35e-16	327	59	90	476
ENSMUSG00000044042_Fmn1	3.35579	2.8e-205	9.29e-203	3.02717	1.54e-19	1.93e-17	2.78344	4.97e-14	9.97e-15	77	241	161	479
ENSMUSG00000047945_Marcksl1	-3.6901	7.14e-301	1.02e-297	-4.04475	1.91e-23	4.07e-21	-4.28	1.58e-12	2.18e-13	18	142	319.5	479.5
ENSMUSG00000091002_Tcerg1l	-2.40356	2.59e-145	4.36e-143	-2.77976	3.5e-18	3.69e-16	-3.03268	0	0	152	286	43.5	481.5
ENSMUSG00000029123_Stk32b	-3.42238	3.99e-123	4.44e-121	-3.81262	3.12e-26	9.52e-24	-4.07276	4.26e-14	9.31e-15	230	99	155.5	484.5
ENSMUSG00000076431_Sox4	-3.02067	2.62e-99	1.97e-97	-3.45934	4.55e-26	1.36e-23	-3.7131	0	0	341	101	43.5	485.5
ENSMUSG00000027674_Pex5l	3.15057	2e-228	9.3e-226	2.81125	1.69e-17	1.59e-15	2.59003	1.42e-14	2.75e-15	55	321	112.5	488.5
ENSMUSG00000067377_Tspan6	-2.78355	9.73e-130	1.26e-127	-3.16179	2.9e-19	3.5e-17	-3.38811	0	0	197	250	43.5	490.5
ENSMUSG00000020374_Rasgef1c	-3.27041	8.76e-133	1.2e-130	-3.67548	1.31e-22	2.48e-20	-3.90486	4.26e-14	7.99e-15	186	159	155.5	500.5
ENSMUSG00000030103_Bhlhe40	2.88715	6.26e-178	1.62e-175	2.50756	9.38e-17	7.87e-15	2.26326	0	0	99	360	43.5	502.5
ENSMUSG00000038112_AW551984	-3.92916	5e-248	3.2e-245	-4.30655	1.05e-26	3.59e-24	-4.53359	3.94e-12	5.86e-13	40	88	377.5	505.5
ENSMUSG00000044708_Kcnj10	2.7904	1.13e-293	1.53e-290	2.4249	6.05e-15	4.09e-13	2.19439	0	0	19	446	43.5	508.5
ENSMUSG00000024165_Hn1l	-2.59088	1.92e-159	3.98e-157	-2.96212	9.43e-19	1.07e-16	-3.19775	2.13e-14	4.63e-15	123	266	132	521
ENSMUSG00000020774_Aspa	3.51569	1.88e-151	3.41e-149	3.23302	1.16e-18	1.29e-16	3.01813	1.42e-14	1.62e-15	141	272	112.5	525.5
ENSMUSG00000042978_Sbk1	-3.38993	5.28e-245	3.14e-242	-3.7471	2.17e-21	3.44e-19	-3.98161	9.24e-13	1.45e-13	43	190	299	532
ENSMUSG00000035168_Tanc1	2.99431	1.07e-224	4.58e-222	2.62805	1.27e-16	1.04e-14	2.39457	1.42e-14	3.79e-15	60	369	112.5	541.5
ENSMUSG00000066705_Fxyd6	-3.13734	3.22e-242	1.75e-239	-3.47922	2.4e-18	2.61e-16	-3.7135	1.85e-13	3.68e-14	47	278	219.5	544.5
ENSMUSG00000024501_Dpysl3	-3.86836	0	0	-4.22847	2.81e-26	8.67e-24	-4.45839	1.36e-11	1.73e-12	8.5	98	445	551.5
ENSMUSG00000040624_Plekhg1	4.01529	9.53e-274	9.75e-271	3.66655	4.11e-27	1.51e-24	3.42398	1.78e-11	2.2e-12	25	82	460	567
ENSMUSG00000040649_Rimklb	-2.25437	2.54e-282	2.7e-279	-2.6137	4.55e-14	2.75e-12	-2.83823	0	0	24	500	43.5	567.5
ENSMUSG00000011171_Vipr2	3.05702	1.24e-158	2.52e-156	2.74009	1.81e-15	1.31e-13	2.51802	0	0	126	416	43.5	585.5
ENSMUSG00000032735_Ablim3	-2.45159	1.61e-160	3.4e-158	-2.83564	6.61e-17	5.61e-15	-3.07129	1.42e-14	3.52e-15	121	356	112.5	589.5
ENSMUSG00000015806_Qdpr	2.84185	9e-210	3.2e-207	2.51644	3.46e-14	2.14e-12	2.2834	0	0	72	488	43.5	603.5
ENSMUSG00000020737_Hn1	-2.4849	1.03e-137	1.53e-135	-2.85458	5.22e-16	4.06e-14	-3.0939	0	0	172	389	43.5	604.5
ENSMUSG00000042156_Dzip1	-2.13247	3.42e-283	3.81e-280	-2.5001	1.34e-13	7.54e-12	-2.73013	0	0	23	538	43.5	604.5
ENSMUSG00000033952_Aspm	-3.84474	8.47e-82	4.43e-80	-4.29869	3.63e-35	3.54e-32	-4.56732	7.11e-15	4.63e-16	489	31	90	610
ENSMUSG00000003411_Rab3b	-2.77614	3.72e-131	5.01e-129	-3.15158	1.23e-17	1.18e-15	-3.38172	1.42e-14	8.23e-16	190	314	112.5	616.5
ENSMUSG00000020604_Arsg	2.81425	8.6e-235	4.23e-232	2.46646	2.23e-14	1.42e-12	2.23153	7.11e-15	1.61e-16	52	476	90	618
ENSMUSG00000049892_Rasd1	3.77909	6.34e-113	6.07e-111	3.51114	6.48e-21	9.64e-19	3.2881	3.55e-14	7.53e-15	267	203	150	620
ENSMUSG00000034993_Vat1	-2.04389	1.4e-221	5.87e-219	-2.41188	1.01e-13	5.79e-12	-2.65682	0	0	61	529	43.5	633.5
ENSMUSG00000025665_Rps6ka6	-2.76951	4.09e-101	3.18e-99	-3.16652	3.12e-21	4.84e-19	-3.39489	1.42e-14	2.43e-15	329	195	112.5	636.5
ENSMUSG00000023067_Cdkn1a	-3.49625	5.73e-90	3.6e-88	-3.9313	6.46e-29	3e-26	-4.16119	5.68e-14	1.08e-14	407	65	167.5	639.5
ENSMUSG00000026421_Csrp1	3.24392	3.83e-215	1.44e-212	2.9128	3.64e-18	3.8e-16	2.6653	6.68e-13	1.08e-13	68	289	283.5	640.5
ENSMUSG00000036777_Anln	3.00834	2.89e-166	6.42e-164	2.71589	2.99e-14	1.86e-12	2.49191	0	0	115	485	43.5	643.5
ENSMUSG00000002997_Prkar2b	-2.34724	7.29e-151	1.31e-148	-2.70967	9.62e-15	6.31e-13	-2.93385	0	0	142	460	43.5	645.5
ENSMUSG00000033863_Klf9	2.66077	1.24e-243	7.03e-241	2.30338	2.54e-13	1.38e-11	2.06836	0	0	45	557	43.5	645.5
ENSMUSG00000079523_Tmsb10	-2.55864	4.38e-153	8.23e-151	-2.92698	1.3e-16	1.06e-14	-3.15882	2.84e-14	7.34e-15	136	370	141	647
ENSMUSG00000005611_Mrvi1	4.00788	4.85e-100	3.67e-98	3.76825	5.89e-23	1.19e-20	3.5198	5.68e-14	1.03e-14	338	150	167.5	655.5
ENSMUSG00000021097_Clmn	3.55933	2.75e-213	1e-210	3.2304	6.2e-21	9.32e-19	2.98302	4.87e-12	6.64e-13	70	201	385	656
ENSMUSG00000035681_Kcnc2	3.35364	1.03e-197	3.23e-195	2.99537	8.88e-20	1.14e-17	2.76076	2.13e-12	3.16e-13	82	235	341	658
ENSMUSG00000022514_Il1rap	2.73538	1.77e-240	9.22e-238	2.407	4.17e-13	2.18e-11	2.18734	0	0	49	579	43.5	671.5
ENSMUSG00000028931_Kcnab2	2.5854	0	0	2.20834	1.02e-12	4.98e-11	1.97586	0	0	8.5	621	43.5	673
ENSMUSG00000058620_Adra2b	3.57992	4.85e-108	4.28e-106	3.27629	4.23e-21	6.45e-19	3.04304	1.07e-13	2.09e-14	290	197	194	681
ENSMUSG00000025076_Casp7	-2.66723	2.37e-121	2.57e-119	-3.03569	5.07e-23	1.03e-20	-3.29206	1.1e-12	1.6e-13	236	149	304	689
ENSMUSG00000037111_Setd7	2.86792	2.6e-259	1.95e-256	2.53243	2.43e-14	1.54e-12	2.29973	7.11e-14	1.55e-14	34	478	177.5	689.5
ENSMUSG00000041607_Mbp	4.17494	0	0	3.88355	1.17e-24	2.91e-22	3.65291	1.03e-10	1.07e-11	8.5	121	561	690.5
ENSMUSG00000032172_Olfm2	-2.37214	4.43e-130	5.82e-128	-2.73581	8.57e-15	5.65e-13	-2.98203	0	0	195	458	43.5	696.5
ENSMUSG00000031285_Dcx	-3.53767	3.99e-142	6.3e-140	-3.9141	5.83e-22	1.03e-19	-4.14282	3.51e-12	4.97e-13	162	171	367	700
ENSMUSG00000034853_Acot11	2.9154	5.57e-153	1.03e-150	2.58661	8.27e-15	5.48e-13	2.34885	1.42e-14	3.7e-15	138	456	112.5	706.5
ENSMUSG00000025478_Dpysl4	-2.62355	4.22e-128	5.37e-126	-2.9817	7.37e-16	5.6e-14	-3.22201	1.42e-14	2.32e-15	201	397	112.5	710.5
ENSMUSG00000018589_Glra2	-2.2689	1.5e-264	1.33e-261	-2.62584	4.52e-14	2.73e-12	-2.87084	8.53e-14	1.62e-14	29	499	185	713
ENSMUSG00000036634_Mag	4.45105	2.14e-136	3.11e-134	4.23009	6.18e-28	2.49e-25	4.00058	2.67e-11	3.06e-12	176	75	481	732
ENSMUSG00000028051_Hcn3	-2.40782	1.15e-198	3.66e-196	-2.76892	8.1e-15	5.39e-13	-3.01361	1.42e-13	2.79e-14	80	454	208.5	742.5
ENSMUSG00000082691_Dynlt1-ps1	-3.33895	1.24e-91	8.06e-90	-3.74026	5.26e-27	1.89e-24	-4.0187	4.69e-13	8.73e-14	393	84	270.5	747.5
ENSMUSG00000018470_Kcnab3	3.23613	1.78e-84	9.79e-83	2.88809	2.61e-19	3.19e-17	2.6758	0	0	465	247	43.5	755.5
ENSMUSG00000050315_Synpo2	3.5643	1.81e-105	1.52e-103	3.22467	1.15e-22	2.2e-20	2.99051	8.53e-13	1.37e-13	305	157	295.5	757.5
ENSMUSG00000053475_Tnfaip6	3.59816	2.8e-131	3.8e-129	3.3128	8.57e-19	9.84e-17	3.09418	1.21e-12	1.83e-13	189	263	311	763
ENSMUSG00000042035_Igsf3	-2.26647	8.54e-130	1.11e-127	-2.63431	2.84e-14	1.78e-12	-2.87658	1.42e-14	3.87e-15	196	482	112.5	790.5
ENSMUSG00000025189_Cnnm1	2.55783	4.18e-265	3.81e-262	2.21315	5.6e-12	2.35e-10	1.96835	0	0	28	720	43.5	791.5
ENSMUSG00000045087_S1pr5	3.33736	1.58e-119	1.66e-117	3.02415	4.66e-18	4.8e-16	2.80169	3.84e-13	6.88e-14	244	293	257	794
ENSMUSG00000046532_Ar	3.48127	2.82e-91	1.83e-89	3.1973	9.48e-19	1.07e-16	2.96673	2.84e-14	6.91e-15	395	267	141	803
ENSMUSG00000041309_Nkx6-2	3.70684	6.67e-87	3.89e-85	3.418	1.87e-22	3.47e-20	3.19213	2.13e-13	4.35e-14	439	163	229	831
ENSMUSG00000019874_Fabp7	-3.67234	3.02e-143	4.88e-141	-4.03041	4.23e-21	6.45e-19	-4.25691	2.44e-11	2.82e-12	158	198	476	832
ENSMUSG00000026255_Efhd1	3.18803	5.86e-145	9.73e-143	2.87034	2.7e-17	2.43e-15	2.62155	2.39e-12	3.45e-13	154	335	346	835
ENSMUSG00000053279_Aldh1a1	3.62057	1.1e-107	9.59e-106	3.36676	1.02e-19	1.3e-17	3.1137	1.18e-12	1.76e-13	294	236	308	838
ENSMUSG00000093910_Zfp853	-3.18466	2.75e-89	1.7e-87	-3.59578	1.65e-27	6.32e-25	-3.85647	2.38e-12	3.39e-13	414	79	345	838
ENSMUSG00000070304_Scn2b	2.65144	1.82e-253	1.26e-250	2.29644	8.64e-13	4.27e-11	2.06061	9.95e-14	1.96e-14	37	612	191	840
ENSMUSG00000022419_Deptor	3.02317	4.01e-196	1.21e-193	2.70409	2.78e-15	1.96e-13	2.46447	1.81e-12	2.66e-13	85	429	331	845
ENSMUSG00000037625_Cldn11	4.27614	8.53e-122	9.29e-120	4.09097	1.43e-24	3.55e-22	3.86077	3.02e-11	3.47e-12	235	122	489	846
ENSMUSG00000044734_Serpinb1a	3.86524	4.3e-92	2.83e-90	3.6431	1.12e-20	1.64e-18	3.40846	3.48e-13	6.4e-14	388	206	253	847
ENSMUSG00000045246_Kcng4	4.48436	2.59e-68	1.03e-66	4.30033	1.64e-33	1.34e-30	4.09491	5.68e-14	1.25e-14	643	37	167.5	847.5
ENSMUSG00000050063_Klk6	6.91172	3.71e-59	1.2e-57	10.0691	5.18e-41	1.04e-37	Inf	0	0	792	15	43.5	850.5
ENSMUSG00000041957_Pkp2	3.10579	4.83e-146	8.18e-144	2.77851	1.66e-16	1.35e-14	2.55537	1.97e-12	2.86e-13	151	372	335	858
ENSMUSG00000074305_C230081A13Rik	2.69609	1.53e-157	3.03e-155	2.34429	1.95e-13	1.07e-11	2.1131	9.95e-14	2.01e-14	129	549	191	869
ENSMUSG00000086844_B230206H07Rik	5.21659	1.79e-66	6.84e-65	5.29336	8.25e-35	7.78e-32	5.12653	5.68e-14	1.32e-14	671	32	167.5	870.5
ENSMUSG00000025268_Maged2	-2.09161	2.59e-175	6.32e-173	-2.45137	1.1e-12	5.31e-11	-2.68398	2.84e-14	5.16e-15	105	626	141	872
ENSMUSG00000096929_A330023F24Rik	2.58463	3.12e-284	3.62e-281	2.24887	8.98e-12	3.65e-10	2.0207	1.42e-14	4.5e-15	22	743	112.5	877.5
ENSMUSG00000019194_Scn1b	2.56913	4.84e-115	4.75e-113	2.18426	4.51e-13	2.34e-11	1.93819	0	0	261	583	43.5	887.5
ENSMUSG00000041642_Kif21b	-2.44756	2.22e-133	3.1e-131	-2.83799	4.88e-16	3.81e-14	-3.08908	1.78e-12	2.61e-13	183	387	330	900
ENSMUSG00000022763_Aifm3	2.7664	3.11e-100	2.38e-98	2.42815	9.69e-14	5.56e-12	2.17014	0	0	335	526	43.5	904.5
ENSMUSG00000020086_H2afy2	-1.98034	9.97e-155	1.9e-152	-2.3473	1.79e-13	9.86e-12	-2.59161	1.99e-13	3.76e-14	134	547	224.5	905.5
ENSMUSG00000095334_Gm21984	4.07234	2.56e-84	1.4e-82	3.88297	9.05e-22	1.52e-19	3.64883	4.19e-13	7.78e-14	468	180	263.5	911.5
ENSMUSG00000044471_AB041803	3.06875	1.82e-149	3.19e-147	2.73674	7.59e-16	5.76e-14	2.50837	3.84e-12	5.32e-13	146	398	371	915
ENSMUSG00000037855_Zfp365	2.41045	0	0	2.05495	8.04e-11	2.77e-09	1.82109	0	0	8.5	878	43.5	930
ENSMUSG00000031398_Plxna3	-2.03511	3.89e-244	2.26e-241	-2.39272	2.1e-12	9.76e-11	-2.63718	2.42e-13	4.67e-14	44	651	236	931
ENSMUSG00000032502_Stac	-3.32341	8.5e-69	3.41e-67	-3.75335	6.19e-31	3.46e-28	-4.01473	3.27e-13	6.07e-14	637	54	250.5	941.5
ENSMUSG00000019990_Pde7b	2.52815	1.39e-143	2.27e-141	2.16686	3.04e-12	1.35e-10	1.93563	1.42e-14	1.49e-15	157	678	112.5	947.5
ENSMUSG00000025950_Idh1	-2.3526	1.17e-168	2.63e-166	-2.68551	2.09e-12	9.73e-11	-2.90957	8.53e-14	1.65e-14	114	650	185	949
ENSMUSG00000031004_Mki67	-3.655	5.54e-68	2.18e-66	-4.11453	1.46e-21	2.35e-19	-4.34636	1.42e-14	3.25e-15	651	187	112.5	950.5
ENSMUSG00000020547_Bzw2	-2.11871	3.96e-177	9.92e-175	-2.48678	4.21e-14	2.58e-12	-2.71569	3.01e-12	4.11e-13	102	494	356	952
ENSMUSG00000039470_Zdhhc2	-1.88985	1.47e-246	9.18e-244	-2.24281	9e-11	3.06e-09	-2.47374	0	0	41	889	43.5	973.5
ENSMUSG00000030223_Ptpro	-2.21655	4.28e-135	6.19e-133	-2.55976	3.66e-12	1.6e-10	-2.79256	1.42e-14	3.15e-15	177	690	112.5	979.5
ENSMUSG00000023011_Faim2	2.41093	2.07e-227	9.48e-225	2.05865	8.7e-11	2.97e-09	1.81242	0	0	56	884	43.5	983.5
ENSMUSG00000039735_Fnbp1l	-2.75801	1.33e-126	1.66e-124	-3.10137	1.48e-15	1.09e-13	-3.31967	4.59e-12	6.53e-13	205	409	384	998
ENSMUSG00000001525_Tubb5	-2.26693	0	0	-2.64514	6.43e-14	3.78e-12	-2.88345	3.28e-11	3.65e-12	8.5	514	492	1014.5
ENSMUSG00000031425_Plp1	4.82955	1.92e-221	7.93e-219	4.61981	1.02e-28	4.59e-26	4.39348	9.75e-09	8.75e-10	62	67	890	1019
ENSMUSG00000032356_Rasgrf1	2.42487	1.96e-262	1.67e-259	2.05937	6.65e-11	2.31e-09	1.81857	2.84e-14	6.15e-15	30	869	141	1040
ENSMUSG00000028328_Tmod1	3.55208	1.69e-97	1.24e-95	3.2848	2.16e-17	1.98e-15	3.0557	3.67e-12	5.14e-13	348	329	369	1046
ENSMUSG00000038764_Ptpn3	3.12878	3.67e-110	3.37e-108	2.79249	7.37e-17	6.21e-15	2.56773	7.43e-12	9.91e-13	279	358	410	1047
ENSMUSG00000017386_Traf4	-2.19036	3.69e-137	5.46e-135	-2.55882	9.85e-14	5.65e-12	-2.78896	2.55e-12	3.63e-13	173	527	349	1049
ENSMUSG00000049225_Pdp1	2.9756	2.53e-140	3.83e-138	2.62237	1.61e-15	1.18e-13	2.39832	2.12e-11	2.56e-12	169	411	470	1050
ENSMUSG00000048249_Crebrf	2.41	2.19e-220	8.87e-218	2.07685	2.23e-10	7.14e-09	1.85192	0	0	63	944	43.5	1050.5
ENSMUSG00000044847_Lsm11	-2.61945	5.3e-121	5.7e-119	-2.96897	7.89e-15	5.26e-13	-3.19871	3.23e-12	4.41e-13	238	453	360	1051
ENSMUSG00000029334_Prkg2	2.71024	1.88e-133	2.65e-131	2.36671	2.47e-13	1.34e-11	2.13543	1.41e-12	1.97e-13	182	555	315	1052
ENSMUSG00000030237_Slco1a4	2.79409	2.77e-130	3.65e-128	2.492	9.16e-13	4.51e-11	2.25594	3.13e-13	5.76e-14	194	614	248	1056
ENSMUSG00000040724_Kcna2	2.29799	7.67e-192	2.25e-189	1.92095	1.6e-10	5.21e-09	1.68422	0	0	87	928	43.5	1058.5
ENSMUSG00000027562_Car2	2.52575	5.84e-170	1.32e-167	2.20889	4.69e-11	1.68e-09	1.97449	1.42e-14	2.65e-15	113	841	112.5	1066.5
ENSMUSG00000047181_Samd14	-2.14847	3.92e-87	2.3e-85	-2.53399	7.16e-14	4.17e-12	-2.78185	1.42e-14	4.04e-15	436	519	112.5	1067.5
ENSMUSG00000027015_Cybrd1	-2.67032	2.18e-84	1.19e-82	-3.05605	7.5e-22	1.29e-19	-3.30726	1.14e-11	1.45e-12	467	176	434	1077
ENSMUSG00000042659_Arrdc4	-2.12408	6.99e-108	6.14e-106	-2.49932	2.35e-16	1.88e-14	-2.73871	7.44e-12	1.01e-12	291	377	411	1079
ENSMUSG00000020142_Slc1a4	-1.63027	3.77e-172	9e-170	-2.00477	1.73e-10	5.6e-09	-2.23696	0	0	107	930	43.5	1080.5
ENSMUSG00000035835_BC005764	-1.79566	2.34e-104	1.93e-102	-2.18571	7.99e-12	3.27e-10	-2.43171	0	0	310	737	43.5	1090.5
ENSMUSG00000047003_Zfp41	-2.1361	1.61e-130	2.14e-128	-2.50535	9.61e-14	5.53e-12	-2.73068	4.14e-12	6.14e-13	192	525	379.5	1096.5
ENSMUSG00000025094_Slc18a2	-2.17607	1.63e-85	9.21e-84	-2.5678	1.35e-15	1.01e-13	-2.79553	2.7e-13	5.19e-14	453	407	241	1101
ENSMUSG00000090061_3110047P20Rik	-3.1488	3.34e-77	1.62e-75	-3.53243	1.05e-17	1.02e-15	-3.75761	4.83e-13	8.88e-14	528	311	272	1111
ENSMUSG00000029516_Cit	2.58731	2.74e-126	3.39e-124	2.20299	1.54e-12	7.26e-11	1.95871	4.41e-13	8.31e-14	207	639	268	1114
ENSMUSG00000039087_Rreb1	2.45113	1.49e-115	1.47e-113	2.06488	2.69e-12	1.22e-10	1.81555	1.14e-13	2.28e-14	259	667	197	1123
ENSMUSG00000022090_Pdlim2	3.51362	2.23e-88	1.34e-86	3.26434	2.76e-18	2.96e-16	2.98146	9.43e-12	1.22e-12	424	282	423	1129
ENSMUSG00000000305_Cdh4	-1.81727	9.52e-171	2.19e-168	-2.18902	2.38e-12	1.09e-10	-2.43014	3.28e-12	4.57e-13	111	660	362	1133
ENSMUSG00000007039_Ddah2	-2.83485	1.34e-83	7.24e-82	-3.22505	2.15e-18	2.35e-16	-3.47498	5.49e-12	7.57e-13	474	277	393	1144
ENSMUSG00000023805_Synj2	2.65495	1.46e-92	9.75e-91	2.27782	1.09e-13	6.15e-12	2.0384	2.27e-13	4.5e-14	383	533	233	1149
ENSMUSG00000027500_Stmn2	-2.19082	2.12e-239	1.08e-236	-2.55478	3.14e-13	1.67e-11	-2.78305	6.24e-11	7.37e-12	50	568	536	1154
ENSMUSG00000032854_Ugt8a	2.85314	1.05e-111	9.95e-110	2.58708	6.03e-13	3.06e-11	2.37035	7.67e-13	1.16e-13	271	595	288	1154
ENSMUSG00000029503_P2rx2	-5.31082	1.5e-44	3.42e-43	-6.69699	9.91e-55	1.5e-50	-7.12928	0	0	1124	2	43.5	1169.5
ENSMUSG00000043298_Smco3	3.16643	1.11e-106	9.44e-105	2.86704	1.67e-15	1.22e-13	2.63576	2.76e-11	3.16e-12	300	413	483	1196
ENSMUSG00000025384_2310003H01Rik	-2.25961	1.36e-69	5.56e-68	-2.70421	2.12e-18	2.32e-16	-2.95147	9.09e-13	1.42e-13	627	276	298	1201
ENSMUSG00000025795_Rassf3	2.64491	3.75e-90	2.37e-88	2.28488	3.17e-13	1.68e-11	2.04384	2.13e-13	4.12e-14	405	570	229	1204
ENSMUSG00000046157_Tmem229b	-1.70337	2.7e-177	6.91e-175	-2.07272	3.78e-11	1.38e-09	-2.30783	7.11e-13	1.14e-13	100	829	286	1215
ENSMUSG00000029161_Cgref1	-2.17004	4.19e-95	2.95e-93	-2.54336	1.2e-14	7.81e-13	-2.79503	5.29e-12	7.21e-13	363	465	390	1218
ENSMUSG00000005125_Ndrg1	2.55065	2.41e-155	4.71e-153	2.23531	3.29e-11	1.21e-09	2.01074	5.12e-13	9.18e-14	131	819	274	1224
ENSMUSG00000024013_Fgd2	-2.98392	6.3e-76	2.97e-74	-3.38887	3.2e-20	4.45e-18	-3.63918	2.06e-11	2.52e-12	542	217	469	1228
ENSMUSG00000040855_Reps2	2.47017	7.02e-180	1.87e-177	2.123	8.31e-11	2.85e-09	1.88696	4.12e-13	7.39e-14	96	881	261	1238
ENSMUSG00000022358_Fbxo32	3.13104	1.13e-103	9.13e-102	2.84	1.77e-15	1.29e-13	2.59876	4.67e-11	4.89e-12	316	415	509	1240
ENSMUSG00000005397_Nid1	-2.30569	1.28e-85	7.25e-84	-2.67542	5.41e-14	3.21e-12	-2.9337	1.31e-12	1.93e-13	450	508	314	1272
ENSMUSG00000036098_Myrf	2.43372	1.31e-188	3.82e-186	2.07915	2.22e-11	8.39e-10	1.84423	5.83e-12	7.95e-13	88	799	396	1283
ENSMUSG00000038602_Slc35f1	-1.6905	2.64e-217	1.01e-214	-2.04789	7.26e-10	2.12e-08	-2.28162	8.53e-14	1.8e-14	67	1033	185	1285
ENSMUSG00000079445_B3gnt7	-3.8279	1.93e-55	5.73e-54	-4.34109	1.95e-40	3.46e-37	-4.66073	7.12e-12	9.59e-13	864	17	408	1289
ENSMUSG00000022211_Lrrc16b	-1.94492	4e-102	3.13e-100	-2.30917	1.2e-11	4.8e-10	-2.56062	1.42e-13	2.74e-14	326	755	208.5	1289.5
ENSMUSG00000025475_Gpr123	2.30655	6.23e-106	5.24e-104	1.91132	7.27e-11	2.51e-09	1.66605	1.42e-14	2.21e-15	304	875	112.5	1291.5
ENSMUSG00000021710_Nln	-1.84266	1.33e-183	3.65e-181	-2.20948	1.14e-11	4.56e-10	-2.4355	1.87e-11	2.37e-12	93	753	465	1311
ENSMUSG00000036862_Dchs1	-1.94756	4.05e-98	3.01e-96	-2.31571	1.06e-11	4.29e-10	-2.56252	1.85e-13	3.62e-14	344	749	219.5	1312.5
ENSMUSG00000029005_Draxin	-3.92588	5.61e-52	1.54e-50	-4.47894	9.73e-29	4.45e-26	-4.75043	1.43e-12	2.01e-13	934	66	316	1316
ENSMUSG00000033615_Cplx1	2.67528	7.04e-85	3.92e-83	2.3118	3.18e-13	1.68e-11	2.08425	7.67e-13	1.18e-13	460	571	288	1319
ENSMUSG00000023019_Gpd1	3.54004	4.3e-71	1.84e-69	3.31826	2.03e-17	1.87e-15	3.08848	6e-12	8.33e-13	598	328	399	1325
ENSMUSG00000007944_Ttc9b	-2.20743	8.56e-65	3.15e-63	-2.62694	2.43e-17	2.21e-15	-2.89083	9.81e-13	1.48e-13	695	332	300	1327
ENSMUSG00000026879_Gsn	2.72632	4.53e-101	3.51e-99	2.44282	4.91e-12	2.09e-10	2.19756	8.81e-13	1.4e-13	330	710	297	1337
ENSMUSG00000053411_Cbx7	2.38612	1.5e-237	7.54e-235	2.04098	1.4e-10	4.57e-09	1.79401	3.88e-12	5.41e-13	51	922	372	1345
ENSMUSG00000034755_Pcdh11x	-2.52393	1.26e-82	6.73e-81	-2.8937	5.58e-15	3.81e-13	-3.11439	9.95e-12	1.28e-12	478	443	426	1347
ENSMUSG00000025592_Dach2	-3.37586	1.94e-59	6.3e-58	-3.82202	9.79e-26	2.87e-23	-4.07515	1.74e-11	2.13e-12	788	103	458	1349
ENSMUSG00000026839_Upp2	2.50672	2.42e-176	6e-174	2.17108	3.66e-11	1.34e-09	1.93126	9.85e-12	1.26e-12	103	828	425	1356
ENSMUSG00000040836_Gpr161	-2.18353	9.99e-101	7.72e-99	-2.55361	4.23e-14	2.58e-12	-2.79861	6.03e-11	6.86e-12	331	495	531	1357
ENSMUSG00000001228_Uhrf1	-3.44487	2.29e-55	6.74e-54	-3.90723	1.73e-30	9.52e-28	-4.18322	1.17e-11	1.55e-12	867	55	438	1360
ENSMUSG00000020591_Ntsr2	2.45089	4.37e-110	3.99e-108	2.10495	6.31e-11	2.21e-09	1.85496	1.85e-13	3.34e-14	280	862	219.5	1361.5
ENSMUSG00000022548_Apod	3.37057	4.02e-74	1.82e-72	3.12338	3.28e-17	2.9e-15	2.86565	1.85e-11	2.27e-12	564	342	462	1368
ENSMUSG00000040631_Dok4	-2.08489	5.89e-94	4.07e-92	-2.4568	8.36e-14	4.85e-12	-2.70789	2.52e-11	2.91e-12	370	521	478	1369
ENSMUSG00000058886_Deaf1	-1.90868	3.88e-81	2.02e-79	-2.32032	1.87e-14	1.19e-12	-2.56512	6.37e-12	8.87e-13	492	474	403	1369
ENSMUSG00000025938_Slco5a1	-3.01172	1.55e-80	7.93e-79	-3.4064	8e-18	7.92e-16	-3.65037	1.13e-10	1.16e-11	499	305	566	1370
ENSMUSG00000042155_Klhl23	-1.79873	2.18e-108	1.93e-106	-2.1582	2.33e-10	7.45e-09	-2.397	2.84e-14	6.76e-15	289	946	141	1376
ENSMUSG00000026418_Tnni1	5.18422	9.84e-62	3.36e-60	5.33461	1.78e-25	5.11e-23	5.18903	5.51e-11	6.38e-12	748	105	526	1379
ENSMUSG00000041460_Cacna2d4	2.94521	3.14e-96	2.27e-94	2.62554	1.2e-14	7.8e-13	2.41046	1.04e-10	1.09e-11	354	464	562	1380
ENSMUSG00000037166_Ppp1r14a	4.39912	1.07e-55	3.2e-54	4.32732	1.03e-21	1.69e-19	4.04627	2.15e-12	3.22e-13	857	183	342	1382
ENSMUSG00000052609_Plekhg3	2.85324	3.51e-142	5.57e-140	2.54116	3.15e-13	1.67e-11	2.29401	4.31e-10	4.1e-11	161	569	652	1382
ENSMUSG00000006218_Fam131c	-2.70976	3.35e-64	1.21e-62	-3.11595	1.62e-23	3.48e-21	-3.36755	6.42e-11	7.68e-12	706	141	539	1386
ENSMUSG00000091636_A330050F15Rik	3.89003	5.52e-64	1.99e-62	3.69529	5.2e-22	9.24e-20	3.46691	4.46e-11	4.65e-12	710	170	506	1386
ENSMUSG00000051855_Mest	-2.02146	2e-118	2.03e-116	-2.37926	5.71e-12	2.39e-10	-2.6083	7.9e-12	1.06e-12	252	721	414	1387
ENSMUSG00000019828_Grm1	2.46566	1.01e-103	8.22e-102	2.08326	2.1e-11	7.99e-10	1.84791	6.96e-13	1.12e-13	315	793	285	1393
ENSMUSG00000046500_Fam19a4	3.27908	1.19e-69	4.86e-68	2.98097	6.03e-18	6.11e-16	2.77539	2.31e-11	2.69e-12	625	298	473	1396
ENSMUSG00000078771_Evi2a	2.73829	1.37e-134	1.96e-132	2.40557	1.41e-12	6.68e-11	2.18601	1.35e-10	1.5e-11	179	636	583	1398
ENSMUSG00000017417_Plxdc1	2.581	4.97e-105	4.15e-103	2.22084	6.2e-13	3.14e-11	1.98841	3.96e-11	4.04e-12	306	596	498	1400
ENSMUSG00000039372_March4	-2.253	4.07e-118	4.11e-116	-2.61965	2.07e-12	9.66e-11	-2.85414	4.06e-11	4.18e-12	253	649	500	1402
ENSMUSG00000097157_Gm26512	3.88213	3.93e-74	1.78e-72	3.6928	4.82e-19	5.65e-17	3.47863	1.33e-10	1.48e-11	563	258	582	1403
ENSMUSG00000036560_Lgi4	3.13061	5.4e-77	2.61e-75	2.81466	1.14e-16	9.4e-15	2.56814	4.62e-11	4.81e-12	530	367	508	1405
ENSMUSG00000027669_Gnb4	-2.07555	7.37e-214	2.73e-211	-2.42705	1.51e-11	5.91e-10	-2.66194	1.13e-10	1.18e-11	69	771	567	1407
ENSMUSG00000044005_Gls2	2.55935	5.96e-125	7.15e-123	2.22315	2.96e-12	1.32e-10	1.98623	5.16e-11	5.74e-12	213	676	519	1408
ENSMUSG00000028664_Ephb2	-1.97916	1.66e-124	1.94e-122	-2.34717	1.44e-12	6.81e-11	-2.59572	9.23e-11	9.6e-12	219	637	554	1410
ENSMUSG00000036928_Stag3	-2.60471	9.44e-78	4.61e-76	-2.9908	1.39e-17	1.33e-15	-3.23568	1.22e-10	1.23e-11	524	317	570	1411
ENSMUSG00000029659_Medag	3.16208	5.93e-75	2.76e-73	2.86089	2.81e-17	2.5e-15	2.60202	6.26e-11	7.47e-12	549	339	537	1425
ENSMUSG00000020649_Rrm2	-3.02242	4.81e-58	1.52e-56	-3.44558	1.71e-26	5.63e-24	-3.70225	6.09e-11	6.96e-12	810	92	532	1434
ENSMUSG00000037892_Pcdh18	-1.99005	2.9e-91	1.87e-89	-2.35222	6.42e-12	2.68e-10	-2.58551	1.55e-12	2.09e-13	396	724	318	1438
ENSMUSG00000038526_Car14	3.1595	3.97e-98	2.96e-96	2.88428	7.5e-15	5.02e-13	2.63349	4.41e-10	4.28e-11	343	451	655	1449
ENSMUSG00000006782_Cnp	2.39332	1.04e-171	2.43e-169	2.07709	9.11e-10	2.61e-08	1.84722	8.24e-13	1.32e-13	110	1053	294	1457
ENSMUSG00000031765_Mt1	2.63495	5.12e-85	2.85e-83	2.32108	5.4e-12	2.27e-10	2.08403	6.68e-13	1.1e-13	459	718	283.5	1460.5
ENSMUSG00000031502_Col4a1	-2.03449	8.27e-71	3.5e-69	-2.43268	5.98e-13	3.04e-11	-2.69212	4.55e-13	8.45e-14	604	594	269	1467
ENSMUSG00000028364_Tnc	-2.40785	3.2e-64	1.16e-62	-2.81977	1.06e-15	7.9e-14	-3.08052	3.45e-12	4.81e-13	704	404	365	1473
ENSMUSG00000021643_Serf1	-2.65899	2.05e-66	7.79e-65	-3.04859	1.23e-19	1.56e-17	-3.29768	1.08e-10	1.12e-11	673	238	564	1475
ENSMUSG00000063446_E130309F12Rik	-2.01732	2.97e-150	5.23e-148	-2.37787	3.41e-11	1.25e-09	-2.6103	4.5e-11	4.73e-12	145	823	507	1475
ENSMUSG00000071176_Arhgef10	2.51603	1.67e-108	1.48e-106	2.20085	8.88e-11	3.03e-09	1.95429	1.09e-12	1.57e-13	288	886	302.5	1476.5
ENSMUSG00000022139_Mbnl2	2.13733	0	0	1.78584	2.01e-08	4.46e-07	1.5445	1.42e-14	1.86e-15	8.5	1362	112.5	1483
ENSMUSG00000008167_Fbxw9	-1.89444	4.63e-86	2.65e-84	-2.26582	4.31e-14	2.61e-12	-2.5253	6.68e-11	7.79e-12	447	497	540	1484
ENSMUSG00000035095_Fam167a	-3.44713	2.67e-51	7.13e-50	-3.93086	1.02e-31	6.02e-29	-4.18969	2.47e-11	2.87e-12	957	51	477	1485
ENSMUSG00000053399_Adamts18	-3.16789	4.37e-54	1.26e-52	-3.62054	8.21e-25	2.08e-22	-3.87568	2.55e-11	2.96e-12	890	119	479	1488
ENSMUSG00000026930_Gpsm1	-1.7681	5.77e-122	6.36e-120	-2.12407	4.75e-10	1.43e-08	-2.36507	3.69e-13	6.76e-14	232	1002	255.5	1489.5
ENSMUSG00000041649_Klf8	-2.29825	1.39e-85	7.88e-84	-2.66883	7.01e-14	4.09e-12	-2.89765	5.29e-11	5.83e-12	452	518	520	1490
ENSMUSG00000033295_Ptprf	-1.59948	1.25e-124	1.48e-122	-1.96302	3.43e-09	8.79e-08	-2.20733	1.42e-14	3.61e-15	217	1177	112.5	1506.5
ENSMUSG00000038026_Kcnj9	2.50446	2.92e-80	1.49e-78	2.13543	4.87e-12	2.08e-10	1.8864	1.09e-12	1.54e-13	502	708	302.5	1512.5
ENSMUSG00000020599_Rgs9	-2.19682	1.08e-102	8.5e-101	-2.55989	3.14e-12	1.4e-10	-2.79636	4.69e-11	5.14e-12	324	680	512	1516
ENSMUSG00000027479_Mapre1	-1.53923	1.18e-139	1.77e-137	-1.89769	1.15e-08	2.65e-07	-2.12423	0	0	170	1305	43.5	1518.5
ENSMUSG00000061718_Ppp1r1b	3.604	3.05e-61	1.03e-59	3.39085	4.28e-18	4.44e-16	3.13048	2.38e-11	2.78e-12	757	291	475	1523
ENSMUSG00000060675_Pla2g16	2.66452	1.16e-117	1.16e-115	2.34025	3.14e-12	1.4e-10	2.10105	1.78e-10	1.86e-11	256	679	598	1533
ENSMUSG00000045136_Tubb2b	-4.55715	0	0	-4.92694	1.7e-33	1.35e-30	-5.15894	5.09e-07	6.54e-08	8.5	38	1489	1535.5
ENSMUSG00000021719_Rgs7bp	2.31714	5.47e-126	6.73e-124	1.96734	1.2e-09	3.33e-08	1.73569	2.84e-13	5.37e-14	208	1085	244	1537
ENSMUSG00000057751_Megf6	-2.63153	1.47e-70	6.16e-69	-3.03453	7.74e-20	1.01e-17	-3.28918	8.4e-10	8.05e-11	610	231	701	1542
ENSMUSG00000068876_Cgn	-2.13539	6.28e-92	4.11e-90	-2.50599	4.64e-15	3.21e-13	-2.74806	1.03e-09	9.74e-11	391	437	715	1543
ENSMUSG00000071547_Nt5dc2	-2.81223	1.28e-60	4.29e-59	-3.21713	6.38e-21	9.53e-19	-3.47567	1.32e-10	1.45e-11	765	202	581	1548
ENSMUSG00000057182_Scn3a	-2.13796	2.81e-95	1.99e-93	-2.47724	2.22e-11	8.39e-10	-2.70122	5.4e-12	7.45e-13	361	798	392	1551
ENSMUSG00000030994_D7Ertd443e	3.56285	1.58e-78	7.85e-77	3.31842	1e-16	8.36e-15	3.09832	5.64e-10	5.64e-11	514	363	675	1552
ENSMUSG00000074923_Pak6	-2.81264	8.33e-62	2.85e-60	-3.19076	3.15e-15	2.21e-13	-3.44531	3.91e-12	5.59e-13	747	431	374	1552
ENSMUSG00000040502_March9	-1.85866	5.27e-105	4.39e-103	-2.22246	2.1e-11	7.99e-10	-2.46716	1.71e-11	2.06e-12	307	794	455.5	1556.5
ENSMUSG00000033595_Lgi3	2.55626	4.71e-70	1.95e-68	2.21539	5.99e-12	2.5e-10	1.98146	1.99e-13	3.83e-14	618	723	224.5	1565.5
ENSMUSG00000034037_Fgd5	-1.94335	7.74e-110	7.02e-108	-2.30919	3.8e-12	1.66e-10	-2.54915	1.77e-10	1.8e-11	282	692	596	1570
ENSMUSG00000063428_Ddo	3.5381	1.99e-70	8.27e-69	3.29725	1.73e-17	1.62e-15	3.08046	3.23e-10	3.19e-11	614	322	635	1571
ENSMUSG00000050708_Ftl1	-1.87273	5.33e-92	3.49e-90	-2.22545	2.35e-10	7.49e-09	-2.46337	2.56e-13	5e-14	390	948	238.5	1576.5
ENSMUSG00000074500_Zfp558	-2.22618	4.89e-64	1.76e-62	-2.61003	3.42e-20	4.69e-18	-2.86217	4e-10	3.86e-11	709	220	648	1577
ENSMUSG00000050394_Armcx6	-2.14145	3.55e-78	1.75e-76	-2.51493	6.7e-16	5.12e-14	-2.75809	5.09e-10	5.13e-11	520	395	668	1583
ENSMUSG00000042599_Jhdm1d	2.3304	2.92e-185	8.11e-183	2.00012	1.21e-09	3.36e-08	1.7673	6.55e-12	9.29e-13	92	1086	406	1584
ENSMUSG00000034825_Nrip3	2.17925	1.6e-170	3.65e-168	1.8204	1.09e-08	2.54e-07	1.59443	7.11e-14	1.48e-14	112	1295	177.5	1584.5
ENSMUSG00000025175_Fn3k	2.70462	8.57e-118	8.63e-116	2.37981	1.71e-12	8.05e-11	2.15425	7.33e-10	7.03e-11	254	642	691	1587
ENSMUSG00000029032_Arhgef16	-2.82274	1.94e-59	6.3e-58	-3.23233	2.46e-24	5.84e-22	-3.49906	5.6e-10	5.49e-11	787	127	673	1587
ENSMUSG00000097960_A330074K22Rik	2.91458	3.44e-82	1.83e-80	2.60967	1.17e-14	7.64e-13	2.35967	3.84e-10	3.7e-11	481	462	645	1588
ENSMUSG00000021340_Gpld1	2.30431	2.48e-201	8.14e-199	1.96594	1.1e-09	3.1e-08	1.72372	1.21e-11	1.59e-12	78	1073	440	1591
ENSMUSG00000045328_Cenpe	-2.77736	8.74e-57	2.71e-55	-3.18952	6.89e-24	1.53e-21	-3.42993	3.13e-10	3.1e-11	825	136	633	1594
ENSMUSG00000061740_Cyp2d22	2.73489	1.43e-99	1.07e-97	2.41319	4.22e-13	2.2e-11	2.17144	5.92e-10	5.79e-11	340	580	677	1597
ENSMUSG00000026932_Nacc2	2.12115	4.31e-120	4.56e-118	1.74253	1.22e-08	2.81e-07	1.50398	0	0	242	1312	43.5	1597.5
ENSMUSG00000045763_Basp1	-1.97716	5.07e-198	1.6e-195	-2.35164	5.22e-12	2.2e-10	-2.58522	3.46e-09	3.13e-10	81	716	801	1598
ENSMUSG00000020661_Dnmt3a	-1.80521	9.2e-153	1.69e-150	-2.15279	9.37e-10	2.68e-08	-2.38736	6.54e-12	9.15e-13	139	1055	405	1599
ENSMUSG00000032946_Rasgrp2	-1.61276	6.94e-122	7.62e-120	-1.9869	2.71e-10	8.52e-09	-2.22674	9.34e-12	1.2e-12	233	961	422	1616
ENSMUSG00000032942_Ucp3	4.05386	9.37e-49	2.37e-47	3.95344	1.63e-25	4.72e-23	3.73552	4.25e-11	4.41e-12	1010	104	503	1617
ENSMUSG00000066438_Plekhd1	2.7805	2.6e-57	8.14e-56	2.39909	2.22e-15	1.6e-13	2.16233	5.8e-12	7.82e-13	818	420	395	1633
ENSMUSG00000029121_Crmp1	-2.08334	4.17e-262	3.44e-259	-2.4679	1.62e-13	8.97e-12	-2.70652	4.62e-08	4.82e-09	31	546	1058	1635
ENSMUSG00000037995_Igsf9	-2.88193	1.11e-63	3.96e-62	-3.29364	2.93e-18	3.13e-16	-3.53775	3.45e-10	3.34e-11	715	283	638	1636
ENSMUSG00000020411_Nipal4	3.47508	2.27e-77	1.1e-75	3.23981	6.17e-16	4.74e-14	3.00696	1.08e-09	1.01e-10	526	393	718	1637
ENSMUSG00000091735_Gpr62	2.60504	9.28e-93	6.26e-91	2.27897	1.08e-12	5.21e-11	2.03186	3.47e-10	3.39e-11	379	625	639	1643
ENSMUSG00000010080_Epn3	3.32428	5.1e-51	1.35e-49	2.97489	2.64e-21	4.15e-19	2.73313	4.22e-11	4.34e-12	964	192	502	1658
ENSMUSG00000027715_Ccna2	-2.35574	3.86e-59	1.24e-57	-2.73451	7.03e-21	1.04e-18	-2.99653	5.18e-10	5.2e-11	793	204	669	1666
ENSMUSG00000075602_Ly6a	3.04639	5.16e-70	2.13e-68	2.74933	1.29e-15	9.6e-14	2.5229	3.77e-10	3.59e-11	620	406	643	1669
ENSMUSG00000026489_Adck3	2.60278	4.59e-144	7.53e-142	2.27175	2.01e-11	7.69e-10	2.03782	1.26e-09	1.14e-10	156	788	726	1670
ENSMUSG00000026355_Mcm6	-2.0206	1.22e-118	1.26e-116	-2.38456	2.88e-11	1.07e-09	-2.61819	2.23e-10	2.2e-11	248	815	609	1672
ENSMUSG00000026605_Cenpf	-2.86429	2.94e-60	9.74e-59	-3.26663	3.53e-18	3.71e-16	-3.50805	2.48e-10	2.47e-11	772	287	617	1676
ENSMUSG00000019846_Lama4	-2.12455	3.36e-85	1.89e-83	-2.49073	9.29e-13	4.56e-11	-2.74702	2.19e-10	2.13e-11	455	615	607	1677
ENSMUSG00000066357_Wdr6	-1.8214	1.85e-119	1.93e-117	-2.18166	5.67e-10	1.68e-08	-2.42244	8.5e-12	1.07e-12	245	1017	415	1677
ENSMUSG00000024664_Fads3	-1.65891	2.35e-144	3.88e-142	-2.0201	5.83e-10	1.73e-08	-2.26036	4.67e-11	4.97e-12	155	1020	510	1685
ENSMUSG00000056972_Magel2	-2.52561	1.61e-58	5.14e-57	-2.9652	3.04e-23	6.33e-21	-3.24384	1.54e-09	1.41e-10	803	145	742	1690
ENSMUSG00000031775_Pllp	2.48272	5.2e-96	3.72e-94	2.16599	1.32e-10	4.35e-09	1.92788	8.87e-12	1.16e-12	358	918	420	1696
ENSMUSG00000092074_Dynlt1a	-3.87592	1.44e-43	3.17e-42	-4.4791	3.23e-36	3.75e-33	-4.76907	4.93e-11	5.47e-12	1164	26	516	1706
ENSMUSG00000044499_Hs3st5	-1.75149	1.44e-92	9.63e-91	-2.11991	3.52e-11	1.29e-09	-2.35944	4.21e-11	4.26e-12	382	825	501	1708
ENSMUSG00000064246_Chi3l1	3.07437	2.01e-69	8.17e-68	2.79698	1.05e-15	7.85e-14	2.55147	6.03e-10	6.03e-11	628	403	680	1711
ENSMUSG00000004415_Col26a1	-2.0661	1.83e-61	6.22e-60	-2.45506	2.9e-13	1.55e-11	-2.7009	5.9e-12	8.2e-13	753	564	398	1715
ENSMUSG00000028541_B4galt2	-1.75824	1.09e-88	6.63e-87	-2.14011	1.95e-11	7.5e-10	-2.38434	4.69e-11	5.06e-12	419	786	511	1716
ENSMUSG00000036913_Trim67	-2.22493	4.4e-56	1.34e-54	-2.67484	1.36e-17	1.3e-15	-2.92554	1.11e-10	1.14e-11	838	316	565	1719
ENSMUSG00000030792_Dkkl1	-4.17288	4.33e-40	8.7e-39	-4.90669	1.21e-39	2.03e-36	-5.22882	1.05e-11	1.36e-12	1272	18	430	1720
ENSMUSG00000046182_Gsg1l	-2.1878	5.08e-81	2.63e-79	-2.55781	3.59e-14	2.22e-12	-2.80074	1.4e-09	1.32e-10	494	489	737	1720
ENSMUSG00000027499_Pkia	-2.38503	3e-110	2.77e-108	-2.72013	1.24e-12	5.93e-11	-2.94214	4.25e-09	3.94e-10	277	630	820	1727
ENSMUSG00000032482_Cspg5	-1.40221	5.1e-172	1.21e-169	-1.76541	7.49e-08	1.49e-06	-2.00356	1.42e-14	3.43e-15	108	1515	112.5	1735.5
ENSMUSG00000035576_L3mbtl1	-2.20224	2.04e-73	9.12e-72	-2.57701	9.93e-14	5.68e-12	-2.83914	3.37e-10	3.24e-11	572	528	636	1736
ENSMUSG00000040653_Ppp1r14c	-2.10264	6.5e-75	3.02e-73	-2.467	1.32e-11	5.23e-10	-2.68855	1.07e-11	1.39e-12	550	760	431	1741
ENSMUSG00000002341_Ncan	-2.1698	1.57e-208	5.5e-206	-2.52547	2.57e-12	1.17e-10	-2.7674	3.14e-08	3.11e-09	73	665	1008	1746
ENSMUSG00000090129_Olfr287	3.45227	2.22e-54	6.41e-53	3.24119	2.89e-17	2.57e-15	3.02203	5.49e-11	6.29e-12	885	340	525	1750
ENSMUSG00000024810_Il33	2.34712	4.23e-88	2.54e-86	2.00739	5.01e-10	1.5e-08	1.78159	1.58e-12	2.14e-13	426	1007	319.5	1752.5
ENSMUSG00000026473_Glul	2.54887	6.88e-242	3.67e-239	2.20876	7.16e-11	2.48e-09	1.97224	4.96e-09	4.51e-10	48	874	831	1753
ENSMUSG00000038695_Josd2	2.29437	5.3e-121	5.7e-119	1.94735	7.27e-10	2.12e-08	1.69921	2.72e-11	3.11e-12	237	1034	482	1753
ENSMUSG00000059824_Dbp	2.48052	9.46e-73	4.15e-71	2.10989	4.71e-12	2.01e-10	1.84038	1.91e-11	2.44e-12	583	706	467	1756
ENSMUSG00000024008_Cpne5	-1.64369	1.14e-110	1.05e-108	-2.00372	6.74e-10	1.98e-08	-2.25128	1.74e-11	2.1e-12	276	1028	457	1761
ENSMUSG00000018822_Sfrp5	4.42636	3.05e-49	7.8e-48	4.45136	1.51e-23	3.25e-21	4.23389	2.78e-10	2.89e-11	1000	140	628	1768
ENSMUSG00000029231_Pdgfra	-1.45751	5.75e-172	1.35e-169	-1.80857	9.69e-08	1.89e-06	-2.03937	1.42e-14	2.96e-15	109	1552	112.5	1773.5
ENSMUSG00000037593_BC030499	3.0204	1.21e-76	5.78e-75	2.73453	5.01e-14	3.01e-12	2.475	1.42e-09	1.34e-10	536	503	738	1777
ENSMUSG00000022860_Chodl	-3.90728	1.6e-40	3.24e-39	-4.53932	4.86e-36	5.44e-33	-4.8385	3.29e-11	3.77e-12	1260	27	494	1781
ENSMUSG00000029510_Gpc2	-2.85536	5.6e-55	1.64e-53	-3.2735	4.44e-19	5.22e-17	-3.52207	4.38e-10	4.22e-11	876	257	654	1787
ENSMUSG00000032312_Csk	-1.69336	3.41e-96	2.45e-94	-2.05881	1.49e-10	4.89e-09	-2.30711	4.71e-11	5.22e-12	355	924	513	1792
ENSMUSG00000050332_Amer1	-1.71221	3.6e-141	5.51e-139	-2.07401	6.86e-10	2.01e-08	-2.29661	1.75e-10	1.77e-11	167	1031	595	1793
ENSMUSG00000034685_Fam171a2	-1.71615	8.57e-63	2.99e-61	-2.12026	1.68e-11	6.53e-10	-2.37065	7.82e-13	1.23e-13	732	776	290	1798
ENSMUSG00000054850_6330419J24Rik	-1.96965	5.04e-88	3.01e-86	-2.32678	5.31e-11	1.89e-09	-2.55634	5.7e-11	6.66e-12	429	847	529	1805
ENSMUSG00000039579_Grin3a	-1.90498	1.99e-88	1.21e-86	-2.24993	3.74e-10	1.15e-08	-2.47339	7.35e-12	9.75e-13	422	977	409	1808
ENSMUSG00000041261_Car8	-1.86717	3.76e-91	2.41e-89	-2.23595	3.17e-11	1.17e-09	-2.4592	1.67e-10	1.72e-11	399	817	593	1809
ENSMUSG00000047261_Gap43	-2.22633	1.73e-157	3.4e-155	-2.59232	2.26e-13	1.24e-11	-2.83272	8.19e-08	8.74e-09	130	552	1135	1817
ENSMUSG00000026158_Ogfrl1	2.07778	7.1e-137	1.04e-134	1.72731	5.93e-08	1.2e-06	1.50845	4.26e-14	8.66e-15	174	1490	155.5	1819.5
ENSMUSG00000038860_Garnl3	-1.51555	1.71e-84	9.44e-83	-1.87887	1.27e-08	2.92e-07	-2.1214	0	0	464	1317	43.5	1824.5
ENSMUSG00000030084_Plxna1	-2.13328	9.29e-73	4.08e-71	-2.52029	1.33e-12	6.35e-11	-2.77025	2.32e-10	2.3e-11	582	634	612	1828
ENSMUSG00000022661_Cd200	-1.64536	5.19e-79	2.6e-77	-1.99851	5.07e-09	1.27e-07	-2.22608	1.42e-14	1.98e-15	510	1208	112.5	1830.5
ENSMUSG00000073164_2410018L13Rik	-2.17347	2.71e-69	1.1e-67	-2.54592	6.76e-13	3.4e-11	-2.78263	2.04e-10	1.97e-11	630	600	602	1832
ENSMUSG00000029475_Kdm2b	-1.57418	1.74e-118	1.79e-116	-1.94132	6.01e-10	1.77e-08	-2.18438	1.01e-10	1.05e-11	249	1024	560	1833
ENSMUSG00000036718_Micall2	-2.26384	1.54e-66	5.87e-65	-2.63733	2.26e-15	1.62e-13	-2.89263	1.77e-09	1.53e-10	669	422	748	1839
ENSMUSG00000039395_Mreg	2.8667	1.33e-70	5.6e-69	2.56119	4.02e-14	2.47e-12	2.32559	1.43e-09	1.35e-10	608	492	739	1839
ENSMUSG00000024440_Pcdh12	-2.77106	2.36e-55	6.96e-54	-3.18749	1.08e-17	1.05e-15	-3.42946	4.83e-10	4.73e-11	868	312	662	1842
ENSMUSG00000024937_Ehbp1l1	-2.02594	1.54e-93	1.05e-91	-2.37948	6.97e-11	2.41e-09	-2.62717	1.98e-10	1.94e-11	374	872	601	1847
ENSMUSG00000035329_Fbxo33	2.13699	5.03e-176	1.24e-173	1.78055	1.31e-08	3e-07	1.55063	9.28e-12	1.18e-12	104	1322	421	1847
ENSMUSG00000031503_Col4a2	-1.84528	7.68e-62	2.63e-60	-2.22699	5.7e-11	2.02e-09	-2.47972	3.13e-13	5.86e-14	746	854	248	1848
ENSMUSG00000058975_Kcnc1	2.05252	7.89e-107	6.75e-105	1.66635	3.43e-08	7.31e-07	1.41585	2.84e-14	7.06e-15	299	1418	141	1858
ENSMUSG00000044447_Dock5	3.18809	7.54e-61	2.54e-59	2.94692	1.23e-14	8e-13	2.69396	3.51e-10	3.44e-11	758	466	640	1864
ENSMUSG00000029088_Kcnip4	2.21241	1.94e-125	2.34e-123	1.85824	2.96e-09	7.66e-08	1.63577	3.15e-11	3.53e-12	212	1168	490	1870
ENSMUSG00000091705_H2-Q2	-3.66248	2.23e-44	5.01e-43	-4.20658	3.31e-24	7.64e-22	-4.49048	2.14e-10	2.1e-11	1137	131	606	1874
ENSMUSG00000045345_9530056K15Rik	2.58574	4.7e-75	2.19e-73	2.23823	1.29e-12	6.17e-11	2.02376	8.2e-10	7.83e-11	548	632	699	1879
ENSMUSG00000030739_Myh14	2.1278	2.68e-103	2.15e-101	1.76267	8.36e-09	2e-07	1.52595	1.14e-12	1.63e-13	319	1260	305.5	1884.5
ENSMUSG00000030077_Chl1	-2.36279	2.24e-89	1.39e-87	-2.70078	2.48e-12	1.13e-10	-2.92124	3.84e-09	3.59e-10	413	663	812	1888
ENSMUSG00000033022_Cdo1	-1.84659	1.91e-56	5.89e-55	-2.25312	3.4e-14	2.11e-12	-2.49616	1.31e-10	1.41e-11	831	486	579	1896
ENSMUSG00000002266_Zim1	-2.74604	4.2e-53	1.19e-51	-3.16142	1.04e-16	8.59e-15	-3.4052	3.02e-10	3.01e-11	905	364	631	1900
ENSMUSG00000047216_Cdh19	4.91181	5.72e-37	1.03e-35	5.45482	8.89e-23	1.75e-20	5.26895	1.65e-12	2.48e-13	1424	153	326.5	1903.5
ENSMUSG00000022425_Enpp2	2.42576	3.08e-87	1.81e-85	2.12109	5.98e-10	1.77e-08	1.88506	1.51e-11	1.84e-12	435	1023	449	1907
ENSMUSG00000039976_Tbc1d16	-1.83153	2.75e-70	1.14e-68	-2.19178	4.22e-10	1.29e-08	-2.43295	1.14e-12	1.66e-13	615	989	305.5	1909.5
ENSMUSG00000030102_Itpr1	2.32806	5.71e-88	3.4e-86	1.96922	9.67e-10	2.76e-08	1.71667	9.58e-12	1.24e-12	430	1058	424	1912
ENSMUSG00000059003_Grin2a	2.19246	3.43e-132	4.66e-130	1.86203	1.1e-08	2.56e-07	1.63303	1e-11	1.3e-12	188	1297	427	1912
ENSMUSG00000078816_Prkcg	2.16844	6.04e-72	2.63e-70	1.78012	3.72e-09	9.46e-08	1.52344	2.84e-14	7.2e-15	588	1187	141	1916
ENSMUSG00000039542_Ncam1	-1.46503	0	0	-1.82547	7.1e-08	1.42e-06	-2.0643	6.28e-12	8.74e-13	8.5	1508	401.5	1918
ENSMUSG00000028042_Zbtb7b	2.42889	1.12e-79	5.69e-78	2.05625	9.28e-12	3.77e-10	1.80974	5.23e-10	5.27e-11	505	744	670	1919
ENSMUSG00000082605_Gm16148	3.30553	6.28e-56	1.9e-54	3.06666	1.35e-16	1.1e-14	2.79632	8.92e-10	8.28e-11	847	371	703	1921
ENSMUSG00000032532_Cck	2.45621	7.1e-56	2.14e-54	2.07462	8.46e-12	3.45e-10	1.82563	1.99e-12	2.96e-13	848	741	337	1926
ENSMUSG00000035011_Zbtb7a	2.20155	9.26e-118	9.29e-116	1.84427	3.64e-09	9.28e-08	1.59391	3e-11	3.42e-12	255	1186	488	1929
ENSMUSG00000037996_Slc24a2	3.00325	9.36e-227	4.2e-224	2.64752	2.46e-15	1.76e-13	2.42605	4.3e-07	5.55e-08	57	423	1453	1933
ENSMUSG00000059493_Nhs	-2.07691	9.79e-81	5.04e-79	-2.43425	1.91e-11	7.36e-10	-2.66291	4.59e-10	4.53e-11	497	785	659	1941
ENSMUSG00000046598_Bdh1	-1.63828	6.62e-110	6.03e-108	-2.00143	9.47e-10	2.71e-08	-2.2371	2.28e-10	2.23e-11	281	1057	610	1948
ENSMUSG00000062393_Dgkk	-3.29286	9.15e-44	2.02e-42	-3.77826	2.75e-21	4.28e-19	-4.00603	1.85e-10	1.91e-11	1156	194	600	1950
ENSMUSG00000005057_Sh2b2	-2.18055	4.39e-71	1.87e-69	-2.55469	8.97e-14	5.18e-12	-2.80233	4.86e-09	4.41e-10	599	523	829	1951
ENSMUSG00000007207_Stx1a	-2.4243	6.11e-47	1.49e-45	-2.81046	2.6e-13	1.41e-11	-3.05369	2.23e-12	3.33e-13	1049	558	344	1951
ENSMUSG00000049493_Pls1	2.63841	1.19e-83	6.42e-82	2.30342	2.53e-12	1.15e-10	2.07312	3.87e-09	3.67e-10	473	664	814	1951
ENSMUSG00000035580_Kcnh8	-2.46061	4.29e-69	1.73e-67	-2.83624	1.53e-14	9.86e-13	-3.07297	5.98e-09	5.82e-10	634	470	853	1957
ENSMUSG00000040260_Daam2	2.06662	1.74e-208	6.01e-206	1.72001	5.54e-08	1.13e-06	1.47661	6.49e-12	9.01e-13	74	1479	404	1957
ENSMUSG00000049511_Htr1b	-1.99751	2.02e-74	9.26e-73	-2.36181	4.55e-12	1.95e-10	-2.61364	8.25e-10	7.94e-11	559	703	700	1962
ENSMUSG00000012443_Kif11	-2.44142	1.2e-52	3.34e-51	-2.83063	5.65e-19	6.56e-17	-3.08961	2.9e-09	2.56e-10	918	260	785	1963
ENSMUSG00000033249_Hsf4	2.92802	1.13e-57	3.55e-56	2.64043	1.1e-15	8.19e-14	2.38022	2.02e-09	1.71e-10	814	405	756	1975
ENSMUSG00000032010_Usp2	2.09991	5.07e-142	7.85e-140	1.74202	1.04e-08	2.44e-07	1.49795	5.68e-11	6.57e-12	165	1286	528	1979
ENSMUSG00000044788_Fads6	2.13158	1.3e-103	1.05e-101	1.75589	5.7e-09	1.42e-07	1.52236	1.68e-11	2e-12	317	1217	454	1988
ENSMUSG00000072949_Acot1	-2.14376	6.9e-67	2.65e-65	-2.51697	6.23e-14	3.67e-12	-2.76159	3.8e-09	3.5e-10	666	512	810	1988
ENSMUSG00000070644_Etnk2	-2.14031	1.22e-71	5.27e-70	-2.51077	4.79e-14	2.88e-12	-2.75933	1.2e-08	1.04e-09	591	502	905	1998
ENSMUSG00000027215_Cd82	2.28721	2.29e-92	1.52e-90	1.94256	2e-10	6.45e-09	1.6833	6.96e-10	6.56e-11	385	939	686	2010
ENSMUSG00000015247_Nipsnap3b	-2.16077	9.88e-65	3.63e-63	-2.5278	2.7e-12	1.22e-10	-2.75479	4.25e-10	3.98e-11	697	668	650	2015
ENSMUSG00000031762_Mt2	2.77373	6.65e-65	2.46e-63	2.46356	9.52e-13	4.67e-11	2.23392	9.53e-10	9.22e-11	691	616	711	2018
ENSMUSG00000006586_Runx1t1	-1.52681	2.16e-100	1.66e-98	-1.89722	2.54e-09	6.66e-08	-2.14311	6.19e-11	7.27e-12	332	1152	535	2019
ENSMUSG00000055407_Map6	-1.3651	1.21e-64	4.42e-63	-1.77645	9.84e-09	2.32e-07	-2.02186	0	0	698	1279	43.5	2020.5
ENSMUSG00000071847_Apcdd1	-1.60593	1.04e-90	6.62e-89	-1.96826	1.98e-09	5.3e-08	-2.21339	3.73e-11	3.9e-12	402	1128	496	2026
ENSMUSG00000062960_Kdr	-1.67241	1.81e-62	6.28e-61	-2.06857	9.61e-12	3.89e-10	-2.32515	7.76e-11	8.63e-12	737	746	547	2030
ENSMUSG00000074591_Gm410	3.78275	1.1e-46	2.67e-45	3.66934	5.26e-19	6.13e-17	3.43753	1.06e-09	9.87e-11	1055	259	716	2030
ENSMUSG00000019942_Cdk1	-3.68874	4.44e-39	8.62e-38	-4.27065	6.52e-30	3.4e-27	-4.57374	4.78e-10	4.66e-11	1318	58	661	2037
ENSMUSG00000005973_Rcn1	-1.83236	4.44e-76	2.1e-74	-2.19364	1.39e-10	4.56e-09	-2.43696	1.31e-10	1.43e-11	541	921	580	2042
ENSMUSG00000020183_Cpm	2.71677	2.03e-88	1.23e-86	2.41707	1.28e-11	5.08e-10	2.20563	6.63e-09	6.48e-10	423	758	863	2044
ENSMUSG00000022216_Psme1	-1.96093	8.65e-69	3.46e-67	-2.31082	2.65e-10	8.35e-09	-2.55163	1.54e-11	1.87e-12	638	958	450	2046
ENSMUSG00000022768_Ccdc116	-2.651	7.95e-44	1.77e-42	-3.05928	9.71e-24	2.14e-21	-3.34042	2.29e-09	1.92e-10	1151	137	764	2052
ENSMUSG00000024601_Isoc1	-1.83381	1.52e-89	9.46e-88	-2.18589	6.52e-10	1.92e-08	-2.40624	2.36e-10	2.37e-11	411	1027	614	2052
ENSMUSG00000026556_Vangl2	-1.60301	8.19e-124	9.35e-122	-1.95945	2.72e-09	7.09e-08	-2.20471	5.23e-10	5.34e-11	224	1159	671	2054
ENSMUSG00000081225_Cyp2j12	5.38025	1.47e-46	3.56e-45	5.97417	2.51e-25	6.97e-23	5.87774	9.16e-09	8.45e-10	1059	109	887	2055
ENSMUSG00000087301_Gm13629	2.65269	6.45e-72	2.8e-70	2.3263	3.16e-12	1.4e-10	2.10661	3.05e-09	2.8e-10	589	681	792	2062
ENSMUSG00000058773_Hist1h1b	-2.65507	9.59e-45	2.2e-43	-3.08134	1.29e-20	1.86e-18	-3.34246	1.55e-09	1.45e-10	1116	210	744	2070
ENSMUSG00000051323_Pcdh19	-1.97809	4.89e-63	1.72e-61	-2.31361	5.12e-10	1.53e-08	-2.53941	1.98e-12	2.91e-13	728	1010	336	2074
ENSMUSG00000027533_Fabp5	-1.50997	4.16e-56	1.28e-54	-1.91604	3.79e-10	1.17e-08	-2.16146	4.12e-13	7.26e-14	834	981	261	2076
ENSMUSG00000025743_Sdc3	-2.044	5.53e-133	7.65e-131	-2.43046	1.08e-12	5.21e-11	-2.67289	1.79e-07	2.13e-08	185	624	1269	2078
ENSMUSG00000020256_Aldh1l2	-1.71214	9.96e-96	7.1e-94	-2.07562	4.8e-10	1.44e-08	-2.31211	1.22e-09	1.1e-10	359	1003	724	2086
ENSMUSG00000059713_Rcan3	-1.31302	1.94e-118	1.98e-116	-1.67973	1.18e-07	2.27e-06	-1.91704	3.98e-13	7.13e-14	250	1579	258.5	2087.5
ENSMUSG00000049112_Oxtr	-2.90857	1.57e-45	3.68e-44	-3.34182	5.99e-18	6.09e-16	-3.60966	9.18e-10	8.87e-11	1090	297	708	2095
ENSMUSG00000020758_Itgb4	2.67527	4.06e-83	2.19e-81	2.36536	2.03e-11	7.75e-10	2.1461	4.87e-09	4.46e-10	475	791	830	2096
ENSMUSG00000005357_Slc1a6	-1.59539	5.62e-82	2.96e-80	-1.95908	1.22e-10	4.05e-09	-2.20744	7.7e-10	7.73e-11	486	913	698	2097
ENSMUSG00000010825_Grid2ip	2.84679	8.03e-51	2.13e-49	2.542	2.71e-13	1.46e-11	2.28089	1.28e-10	1.27e-11	967	562	572	2101
ENSMUSG00000020387_Phf15	2.07462	8.85e-151	1.58e-148	1.72242	4.97e-08	1.03e-06	1.49019	4.42e-11	4.57e-12	143	1461	505	2109
ENSMUSG00000031861_Lpar2	-3.47775	2.15e-40	4.35e-39	-4.01586	2.25e-33	1.74e-30	-4.32773	3.67e-09	3.34e-10	1265	39	806	2110
ENSMUSG00000027699_Ect2	-3.07114	1.51e-41	3.16e-40	-3.52133	3.46e-25	9.25e-23	-3.80305	2.57e-09	2.27e-10	1222	113	776	2111
ENSMUSG00000047146_Tet1	-1.4978	7.03e-112	6.66e-110	-1.86248	6.2e-09	1.53e-07	-2.09775	2.68e-10	2.81e-11	270	1224	626	2120
ENSMUSG00000064329_Scn1a	2.32823	7.86e-77	3.78e-75	1.97256	1.14e-09	3.18e-08	1.75451	4.89e-11	5.39e-12	532	1076	515	2123
ENSMUSG00000052301_Doc2a	-2.05581	1.19e-70	5.01e-69	-2.42821	3e-13	1.6e-11	-2.67837	2e-08	1.75e-09	607	567	950	2124
ENSMUSG00000085601_Gm4969	-3.23909	6.93e-36	1.21e-34	-3.74047	1.37e-32	9.42e-30	-4.05141	2.3e-10	2.26e-11	1470	44	611	2125
ENSMUSG00000056656_Apol8	3.64642	1.63e-42	3.48e-41	3.49428	1.71e-19	2.13e-17	3.29969	6.99e-10	6.75e-11	1196	242	688	2126
ENSMUSG00000069662_Marcks	-2.14751	2.85e-114	2.77e-112	-2.47848	3.3e-11	1.21e-09	-2.69988	4.23e-08	4.25e-09	263	820	1043	2126
ENSMUSG00000015217_Hmgb3	-1.94129	1.23e-64	4.5e-63	-2.3184	3.46e-12	1.52e-10	-2.555	1.92e-09	1.64e-10	699	688	753	2140
ENSMUSG00000032648_Pygm	2.29561	4.37e-81	2.27e-79	1.94747	1.01e-09	2.86e-08	1.70484	1.38e-10	1.54e-11	493	1062	585	2140
ENSMUSG00000028068_Iqgap3	-3.23636	3.65e-37	6.6e-36	-3.73089	3.19e-32	2.14e-29	-4.04303	7.1e-10	6.84e-11	1414	45	689	2148
ENSMUSG00000093490_Gm19932	2.89371	2.79e-57	8.69e-56	2.59636	5.85e-15	3.97e-13	2.35944	8.75e-09	8.08e-10	820	445	883	2148
ENSMUSG00000025586_Cpeb1	2.27211	1.7e-106	1.44e-104	1.94421	5.54e-09	1.38e-07	1.721	3.18e-10	3.15e-11	302	1214	634	2150
ENSMUSG00000056966_Gjc3	2.139	1.71e-122	1.89e-120	1.8175	4.86e-08	1.01e-06	1.58667	1.9e-11	2.41e-12	231	1458	466	2155
ENSMUSG00000037447_Arid5a	2.46679	7.81e-87	4.52e-85	2.13255	5.51e-11	1.96e-09	1.89523	7.12e-09	6.84e-10	442	851	868	2161
ENSMUSG00000036246_Gmip	-1.95812	8.43e-68	3.29e-66	-2.32966	6.81e-13	3.42e-11	-2.58572	1.26e-08	1.1e-09	656	601	910	2167
ENSMUSG00000029838_Ptn	-1.5965	1.28e-85	7.28e-84	-1.93408	4.23e-08	8.86e-07	-2.16929	5.4e-13	9.5e-14	451	1442	276	2169
ENSMUSG00000031161_Hdac6	-1.33182	2.44e-124	2.81e-122	-1.69963	5.16e-08	1.06e-06	-1.93761	2.56e-11	3.01e-12	222	1467	480	2169
ENSMUSG00000045314_Sowahb	3.65914	1.38e-44	3.14e-43	3.52438	3.56e-18	3.73e-16	3.29742	2.09e-09	1.81e-10	1122	288	760	2170
ENSMUSG00000062380_Tubb3	-1.82586	1.07e-69	4.39e-68	-2.25688	1.44e-11	5.71e-10	-2.49963	2.91e-09	2.59e-10	624	764	786	2174
ENSMUSG00000052229_Gpr17	-1.76706	1.19e-67	4.65e-66	-2.09207	1.29e-08	2.95e-07	-2.31411	1.71e-13	3.21e-14	658	1320	215	2193
ENSMUSG00000015711_Prune	-1.66866	8.55e-120	9e-118	-2.02037	6.71e-09	1.64e-07	-2.24688	1.17e-09	1.04e-10	243	1233	720	2196
ENSMUSG00000037578_Pkd2l1	5.32393	1.96e-40	3.97e-39	6.15441	2.31e-28	9.56e-26	6.11603	6.6e-09	6.41e-10	1263	73	862	2198
ENSMUSG00000030811_Fbxl19	-1.52765	6.28e-74	2.83e-72	-1.90992	1.16e-09	3.24e-08	-2.15669	8.63e-11	9.31e-12	567	1081	552	2200
ENSMUSG00000017009_Sdc4	2.21746	6.71e-125	7.98e-123	1.89831	1.33e-08	3.03e-07	1.66255	4.96e-10	4.92e-11	215	1323	665	2203
ENSMUSG00000033585_Ndn	-1.37595	1.44e-88	8.75e-87	-1.73634	1.9e-07	3.49e-06	-1.96993	2.84e-14	6.46e-15	420	1649	141	2210
ENSMUSG00000002083_Bbc3	-2.54846	2.79e-43	6.09e-42	-2.96139	3.68e-23	7.56e-21	-3.25406	1.01e-08	9.16e-10	1172	147	894	2213
ENSMUSG00000035051_Dhx57	-1.34117	5.52e-129	7.13e-127	-1.69781	2.98e-07	5.22e-06	-1.92352	7.67e-13	1.21e-13	198	1727	288	2213
ENSMUSG00000021670_Hmgcr	-1.4201	8.8e-108	7.68e-106	-1.76822	2.39e-07	4.28e-06	-1.99431	2.27e-13	4.43e-14	293	1689	233	2215
ENSMUSG00000029822_Osbpl3	2.36579	3.35e-77	1.62e-75	2.04719	1.4e-09	3.84e-08	1.83059	1.36e-10	1.52e-11	529	1103	584	2216
ENSMUSG00000067274_Rplp0	-1.54359	7.19e-76	3.39e-74	-1.89789	2.89e-08	6.24e-07	-2.13356	5.54e-13	9.83e-14	543	1399	277.5	2219.5
ENSMUSG00000019841_Rev3l	-1.59884	5.7e-79	2.85e-77	-1.94527	2.6e-08	5.64e-07	-2.16394	1.59e-12	2.22e-13	512	1391	321.5	2224.5
ENSMUSG00000026384_Ptpn4	2.73796	4.26e-100	3.25e-98	2.40376	1.03e-12	5.01e-11	2.18502	1.8e-07	2.15e-08	336	622	1270	2228
ENSMUSG00000031906_Smpd3	-1.85711	4.77e-53	1.34e-51	-2.2356	8.81e-11	3.01e-09	-2.47981	1.15e-11	1.5e-12	909	885	436	2230
ENSMUSG00000038524_Fchsd1	-1.85031	6.63e-97	4.83e-95	-2.21005	5.23e-10	1.56e-08	-2.45305	7.12e-09	6.92e-10	351	1011	869	2231
ENSMUSG00000048142_Nat8l	1.91949	6.4e-93	4.34e-91	1.5307	3.48e-07	6.02e-06	1.28674	1.42e-14	4.12e-15	377	1744	112.5	2233.5
ENSMUSG00000015879_Fam184b	-2.35702	1.12e-51	3.03e-50	-2.7621	9.8e-17	8.18e-15	-3.0042	1.54e-08	1.34e-09	945	362	927	2234
ENSMUSG00000059554_Ccdc28a	2.31972	4.05e-90	2.55e-88	1.98661	9.44e-10	2.7e-08	1.75094	2.72e-09	2.36e-10	406	1056	779	2241
ENSMUSG00000009418_Nav1	-1.40804	1.84e-80	9.4e-79	-1.77674	8.9e-08	1.75e-06	-2.01616	1.28e-13	2.38e-14	500	1539	203	2242
ENSMUSG00000067786_Nnat	-3.13514	6.39e-58	2.01e-56	-3.53481	4.44e-16	3.48e-14	-3.77064	4.25e-08	4.29e-09	812	386	1044	2242
ENSMUSG00000024590_Lmnb1	-1.70429	3.73e-63	1.32e-61	-2.07592	4.57e-12	1.96e-10	-2.31949	4.36e-09	3.99e-10	722	705	821	2248
ENSMUSG00000013523_Bcas1	1.97283	7.35e-92	4.79e-90	1.63319	3.53e-07	6.09e-06	1.40617	1.42e-14	1.36e-15	392	1749	112.5	2253.5
ENSMUSG00000017493_Igfbp4	-1.95697	6.15e-69	2.48e-67	-2.31815	7.09e-11	2.45e-09	-2.57413	1.63e-09	1.5e-10	635	873	747	2255
ENSMUSG00000022096_Hr	2.67596	4.77e-50	1.25e-48	2.34215	2.35e-12	1.08e-10	2.07303	2.62e-10	2.69e-11	979	659	623	2261
ENSMUSG00000020834_Dhrs13	-1.73879	7.99e-55	2.32e-53	-2.12339	1.32e-12	6.28e-11	-2.37317	2.09e-09	1.79e-10	881	633	759	2273
ENSMUSG00000026479_Lamc2	-1.86693	4.99e-56	1.52e-54	-2.24839	6.29e-14	3.7e-12	-2.49749	1.5e-08	1.29e-09	840	513	924	2277
ENSMUSG00000028710_Atpaf1	1.92731	1.62e-128	2.08e-126	1.5663	3.24e-07	5.62e-06	1.33532	2.02e-12	3.06e-13	199	1741	339	2279
ENSMUSG00000026955_Sapcd2	-2.58428	8.6e-41	1.76e-39	-2.99373	2.59e-20	3.64e-18	-3.26259	3.9e-09	3.72e-10	1252	215	815	2282
ENSMUSG00000022464_Slc38a4	-3.70252	1.93e-31	2.85e-30	-4.38035	1.49e-36	1.95e-33	-4.72186	5.71e-11	6.76e-12	1735	23	530	2288
ENSMUSG00000063568_Jazf1	-1.55848	9.05e-94	6.22e-92	-1.92284	2.14e-09	5.69e-08	-2.15951	2.94e-09	2.66e-10	372	1139	788	2299
ENSMUSG00000063704_Mapk15	-3.57035	2.99e-32	4.56e-31	-4.18881	1.15e-33	9.64e-31	-4.51418	1.46e-10	1.62e-11	1676	36	589	2301
ENSMUSG00000028597_Gpx7	-2.11926	3.82e-47	9.36e-46	-2.49177	1.46e-15	1.08e-13	-2.75423	6.1e-09	5.95e-10	1043	408	855	2306
ENSMUSG00000017837_Nkiras2	-1.58498	1.71e-66	6.54e-65	-1.95448	2.38e-10	7.56e-09	-2.19364	6.98e-10	6.65e-11	670	950	687	2307
ENSMUSG00000039530_Tusc3	-1.48113	3.21e-68	1.27e-66	-1.83844	5.46e-08	1.12e-06	-2.07112	8.53e-14	1.84e-14	647	1476	185	2308
ENSMUSG00000031839_Hsbp1	-1.38462	9.28e-77	4.45e-75	-1.7388	2.04e-07	3.69e-06	-1.97194	1.42e-14	3.34e-15	533	1666	112.5	2311.5
ENSMUSG00000028693_Nasp	-1.728	1.09e-90	6.95e-89	-2.07948	2.76e-09	7.17e-08	-2.30306	1.82e-09	1.55e-10	403	1161	749	2313
ENSMUSG00000035104_Eva1a	3.17098	2.1e-62	7.27e-61	2.93386	4.14e-13	2.16e-11	2.69788	2.98e-08	2.94e-09	738	577	1002	2317
ENSMUSG00000090223_Pcp4	2.23661	8.12e-59	2.6e-57	1.86081	2.19e-09	5.79e-08	1.63332	3.94e-12	5.95e-13	799	1142	377.5	2318.5
ENSMUSG00000044533_Rps2	-1.59393	3.58e-67	1.38e-65	-1.94077	2.6e-08	5.64e-07	-2.18297	4.26e-13	8.18e-14	664	1390	266	2320
ENSMUSG00000029414_Kntc1	-2.97243	4.78e-40	9.6e-39	-3.42717	4.02e-23	8.21e-21	-3.68758	1.23e-08	1.08e-09	1274	148	908	2330
ENSMUSG00000008859_Rala	-1.41927	9.94e-99	7.44e-97	-1.77937	4.66e-08	9.7e-07	-2.0041	6.32e-11	7.58e-12	342	1452	538	2332
ENSMUSG00000031012_Cask	-1.24044	3.06e-104	2.51e-102	-1.60729	7.75e-07	1.24e-05	-1.83751	2.84e-14	5.66e-15	312	1881	141	2334
ENSMUSG00000086911_Gm12027	2.86456	3.63e-62	1.25e-60	2.58961	1.21e-12	5.83e-11	2.34933	2.2e-08	2.05e-09	742	628	965	2335
ENSMUSG00000039959_Hip1	-1.39667	8.48e-64	3.04e-62	-1.77342	3.75e-08	7.92e-07	-2.00478	9.95e-14	1.88e-14	713	1432	191	2336
ENSMUSG00000000031_H19	-5.08303	8.2e-31	1.18e-29	-6.97766	2.52e-33	1.86e-30	-7.3647	5.35e-11	5.92e-12	1776	41	521	2338
ENSMUSG00000041431_Ccnb1	-3.55096	5.06e-35	8.49e-34	-4.13507	2.64e-29	1.27e-26	-4.43741	1.89e-09	1.59e-10	1524	63	751	2338
ENSMUSG00000030730_Atp2a1	3.01153	6.23e-50	1.62e-48	2.75177	4.26e-14	2.59e-12	2.50809	6.79e-09	6.62e-10	982	496	865	2343
ENSMUSG00000025584_Pde8a	2.20044	8.36e-138	1.25e-135	1.86808	2.15e-08	4.75e-07	1.63649	3.71e-09	3.42e-10	171	1370	808	2349
ENSMUSG00000062372_Otof	-2.40151	1.23e-44	2.8e-43	-2.78454	7.04e-13	3.51e-11	-3.04102	2.68e-10	2.77e-11	1120	605	625	2350
ENSMUSG00000030559_Rab38	3.33678	4.43e-43	9.63e-42	3.116	7.61e-18	7.56e-16	2.88753	7.15e-09	6.99e-10	1177	304	870	2351
ENSMUSG00000032776_Mctp2	2.8497	1.16e-52	3.24e-51	2.54978	1.38e-13	7.75e-12	2.34436	1.02e-08	9.37e-10	917	540	896	2353
ENSMUSG00000039126_Prune2	1.92852	1.06e-174	2.56e-172	1.57476	4.73e-07	7.95e-06	1.34687	1.58e-11	1.93e-12	106	1795	452	2353
ENSMUSG00000020610_Amz2	-1.50013	2.08e-200	6.74e-198	-1.85839	1.87e-08	4.17e-07	-2.09121	1.71e-08	1.44e-09	79	1353	933	2365
ENSMUSG00000035355_Kcnh4	-3.29585	1.23e-38	2.34e-37	-3.79661	2.94e-25	8.01e-23	-4.09538	1.31e-08	1.15e-09	1344	111	914	2369
ENSMUSG00000021608_Lpcat1	-1.4734	3.41e-178	8.9e-176	-1.82621	1e-07	1.95e-06	-2.05736	1.17e-09	1.06e-10	98	1556	721	2375
ENSMUSG00000051378_Kif18b	-3.64542	5.32e-31	7.73e-30	-4.30686	1.08e-33	9.31e-31	-4.63783	1.41e-10	1.58e-11	1759	35	587	2381
ENSMUSG00000027435_Cd93	-1.65093	6.52e-82	3.42e-80	-2.00667	7.45e-09	1.8e-07	-2.24136	3.85e-10	3.75e-11	487	1249	646	2382
ENSMUSG00000031841_Cdh13	-1.44529	2e-51	5.37e-50	-1.82891	1.07e-08	2.5e-07	-2.0569	2.84e-14	5.99e-15	952	1291	141	2384
ENSMUSG00000022197_Pdzd2	-1.6158	8.49e-89	5.22e-87	-1.98278	1.37e-09	3.75e-08	-2.21458	7.6e-09	7.23e-10	416	1101	873	2390
ENSMUSG00000028358_Zfp618	-1.49715	1.49e-106	1.26e-104	-1.85815	1.91e-08	4.26e-07	-2.09002	1.36e-09	1.3e-10	301	1356	736	2393
ENSMUSG00000021364_Elovl2	-1.68844	3.64e-82	1.93e-80	-2.05065	1.99e-09	5.32e-08	-2.27486	2.85e-09	2.49e-10	482	1129	783	2394
ENSMUSG00000039109_F13a1	-2.28152	4.13e-63	1.46e-61	-2.65875	4.52e-13	2.34e-11	-2.90387	5.74e-08	6.06e-09	724	584	1087	2395
ENSMUSG00000037795_N4bp2	-1.74249	5.09e-71	2.16e-69	-2.09717	2.36e-09	6.21e-08	-2.32497	4.25e-10	3.92e-11	601	1146	649	2396
ENSMUSG00000033768_Nrxn2	-1.48577	8.49e-59	2.71e-57	-1.8864	7.37e-09	1.78e-07	-2.13783	2.6e-12	3.76e-13	800	1247	350.5	2397.5
ENSMUSG00000020635_Fkbp1b	-1.65168	8.5e-75	3.94e-73	-2.01271	1.15e-09	3.21e-08	-2.25913	2.36e-09	2e-10	552	1079	767	2398
ENSMUSG00000045625_Pigz	2.29723	9.51e-75	4.39e-73	1.96639	4.32e-10	1.31e-08	1.71871	5.87e-09	5.69e-10	554	994	851	2399
ENSMUSG00000048001_Hes5	-2.1941	1.26e-60	4.22e-59	-2.56608	8.21e-13	4.06e-11	-2.82042	3.79e-08	3.62e-09	764	611	1025	2400
ENSMUSG00000030337_Vamp1	2.19256	2.77e-58	8.79e-57	1.83133	5.66e-09	1.41e-07	1.60261	4.14e-12	6.04e-13	805	1216	379.5	2400.5
ENSMUSG00000060568_Fam78b	-1.9815	3.5e-71	1.5e-69	-2.35163	1.41e-11	5.6e-10	-2.58523	4.43e-08	4.58e-09	596	763	1052	2411
ENSMUSG00000032297_Celf6	-1.69901	2.85e-78	1.4e-76	-2.06189	1.51e-09	4.13e-08	-2.29041	3.49e-09	3.17e-10	519	1107	802	2428
ENSMUSG00000036585_Fgf1	2.09849	9.03e-88	5.36e-86	1.75272	3.53e-08	7.51e-07	1.52191	1.3e-10	1.35e-11	431	1421	576	2428
ENSMUSG00000024691_Fam111a	-1.98273	6.17e-40	1.23e-38	-2.35567	2.54e-16	2.03e-14	-2.61292	2.44e-09	2.09e-10	1281	378	770	2429
ENSMUSG00000022033_Pbk	-3.91237	8.84e-33	1.37e-31	-4.65262	1.78e-30	9.58e-28	-4.97059	1.24e-09	1.12e-10	1650	56	725	2431
ENSMUSG00000038967_Pdk2	2.03395	4.75e-95	3.34e-93	1.67437	4.69e-08	9.74e-07	1.4261	2.35e-10	2.33e-11	364	1454	613	2431
ENSMUSG00000007279_Scube2	2.35379	2.96e-74	1.35e-72	2.02668	3.46e-10	1.07e-08	1.78499	1.06e-08	9.58e-10	561	974	898	2433
ENSMUSG00000015202_Cnksr3	2.72983	8.32e-56	2.49e-54	2.40647	6.88e-13	3.45e-11	2.14878	2.59e-08	2.43e-09	853	602	982	2437
ENSMUSG00000026662_Sephs1	-1.37916	4.99e-103	3.95e-101	-1.74233	4.65e-08	9.68e-07	-1.97124	4.83e-10	4.79e-11	323	1451	663	2437
ENSMUSG00000032652_Crebl2	1.99259	4.89e-218	1.9e-215	1.64063	2.45e-07	4.36e-06	1.40556	5.61e-10	5.56e-11	66	1697	674	2437
ENSMUSG00000092274_Neat1	2.19527	4.18e-96	3e-94	1.86889	1.55e-08	3.51e-07	1.61989	1.89e-09	1.62e-10	356	1336	752	2444
ENSMUSG00000056394_Lig1	-1.52293	5.83e-59	1.87e-57	-1.89557	1.35e-10	4.44e-09	-2.14086	1.35e-09	1.25e-10	798	919	733	2450
ENSMUSG00000036745_Ttll7	2.16922	1.31e-115	1.29e-113	1.82077	2.95e-08	6.35e-07	1.60113	3.28e-09	2.98e-10	258	1401	797	2456
ENSMUSG00000017167_Cntnap1	1.80269	6.96e-124	7.98e-122	1.44211	3.26e-06	4.47e-05	1.19804	0	0	223	2202	43.5	2468.5
ENSMUSG00000020230_Prmt2	-1.58936	1.1e-70	4.63e-69	-1.94692	7.41e-09	1.79e-07	-2.18709	2.49e-10	2.51e-11	606	1248	618	2472
ENSMUSG00000033590_Myo5c	2.82525	2.39e-49	6.17e-48	2.54173	1.43e-13	8e-12	2.29278	1.89e-08	1.52e-09	993	541	938	2472
ENSMUSG00000052551_Adarb2	2.13216	5.26e-55	1.54e-53	1.77924	2e-08	4.45e-07	1.55285	2.42e-13	4.83e-14	875	1361	236	2472
ENSMUSG00000037224_Zfyve28	1.93809	3.68e-103	2.92e-101	1.55896	1.16e-07	2.22e-06	1.31536	1.31e-10	1.39e-11	322	1577	577.5	2476.5
ENSMUSG00000029552_Tes	-2.11417	2.87e-43	6.25e-42	-2.48856	1.66e-15	1.21e-13	-2.75597	9.92e-09	8.85e-10	1174	412	891	2477
ENSMUSG00000030172_Erc1	-1.22203	3.2e-91	2.06e-89	-1.58613	1.22e-06	1.87e-05	-1.81386	1.42e-14	3.05e-15	397	1972	112.5	2481.5
ENSMUSG00000027162_Lin7c	-1.55863	3.64e-74	1.66e-72	-1.89051	1.29e-07	2.45e-06	-2.11292	1.65e-12	2.44e-13	562	1595	326.5	2483.5
ENSMUSG00000097466_D430036J16Rik	-3.09196	5.68e-39	1.1e-37	-3.55813	1.09e-21	1.78e-19	-3.82273	2.45e-08	2.29e-09	1325	185	976	2486
ENSMUSG00000024565_Sall3	-1.87823	2.81e-44	6.31e-43	-2.2614	7.87e-16	5.95e-14	-2.52494	1.98e-08	1.71e-09	1140	400	948	2488
ENSMUSG00000024736_Tmem132a	-1.85859	5.52e-37	9.92e-36	-2.28827	5.45e-12	2.29e-10	-2.54384	2.47e-12	3.51e-13	1422	719	347.5	2488.5
ENSMUSG00000050192_Eif5a2	1.95019	4.38e-93	2.98e-91	1.59959	3.58e-07	6.17e-06	1.37708	3.37e-12	4.73e-13	376	1752	364	2492
ENSMUSG00000020889_Nr1d1	2.04325	2.5e-100	1.92e-98	1.68266	5.78e-08	1.18e-06	1.43277	5.97e-10	5.95e-11	333	1485	679	2497
ENSMUSG00000026980_Ly75	-2.07026	1.46e-60	4.88e-59	-2.4456	1.45e-11	5.72e-10	-2.68027	2.76e-08	2.63e-09	767	765	990	2522
ENSMUSG00000039157_Fam102a	1.86876	8.7e-164	1.89e-161	1.50482	6.96e-07	1.13e-05	1.26111	8.38e-11	9.03e-12	118	1859	550	2527
ENSMUSG00000037653_Kctd8	-1.75991	2.89e-51	7.72e-50	-2.13808	2.22e-12	1.03e-10	-2.37893	1.48e-08	1.28e-09	958	654	923	2535
ENSMUSG00000022490_Ppp1r1a	-1.73196	8.4e-61	2.82e-59	-2.08667	3.1e-09	8e-08	-2.33073	2.14e-10	2.06e-11	761	1170	605	2536
ENSMUSG00000048696_Mex3d	-1.72753	2.21e-48	5.56e-47	-2.12606	1.77e-12	8.3e-11	-2.38099	7.8e-09	7.39e-10	1017	644	875	2536
ENSMUSG00000022577_Ly6h	-1.93688	3.8e-40	7.67e-39	-2.31609	1.25e-10	4.14e-09	-2.56907	3.11e-12	4.26e-13	1268	914	358	2540
ENSMUSG00000024066_Xdh	3.46218	1.16e-36	2.06e-35	3.27715	3.31e-19	3.98e-17	3.06664	5.85e-09	5.63e-10	1439	251	850	2540
ENSMUSG00000007682_Dio2	2.89706	1.63e-41	3.4e-40	2.70573	1.48e-11	5.82e-10	2.44538	7.89e-11	8.76e-12	1225	768	548	2541
ENSMUSG00000027612_Mmp24	-1.45002	9.97e-70	4.09e-68	-1.83164	4.95e-09	1.24e-07	-2.06888	1.21e-09	1.07e-10	623	1204	722	2549
ENSMUSG00000036882_Arhgap33	-2.0128	1.77e-46	4.25e-45	-2.39128	1.89e-11	7.28e-10	-2.64894	9.12e-10	8.63e-11	1062	784	706	2552
ENSMUSG00000036264_Fstl4	2.30047	1.09e-53	3.11e-52	1.92914	5.39e-11	1.92e-09	1.69907	3.8e-09	3.55e-10	895	849	811	2555
ENSMUSG00000030270_Cpne9	2.26808	4.39e-57	1.37e-55	1.90254	1.05e-09	2.96e-08	1.66373	5.05e-10	4.99e-11	822	1068	666	2556
ENSMUSG00000032718_Mansc1	2.67013	7.11e-56	2.14e-54	2.38672	1.6e-11	6.22e-10	2.15261	1.72e-08	1.45e-09	849	775	934	2558
ENSMUSG00000043004_Gng2	-1.47591	1.77e-73	7.93e-72	-1.82795	1.26e-07	2.4e-06	-2.06503	6.11e-12	8.47e-13	571	1591	400	2562
ENSMUSG00000071531_Gprin2	-2.18534	7.76e-41	1.59e-39	-2.57451	2.66e-17	2.41e-15	-2.83961	2.6e-08	2.46e-09	1249	334	983	2566
ENSMUSG00000040339_Fam102b	-1.81513	1.91e-58	6.08e-57	-2.15177	5.02e-09	1.26e-07	-2.38211	9.65e-11	9.91e-12	804	1207	556	2567
ENSMUSG00000027583_Zbtb46	-1.38364	1.01e-76	4.82e-75	-1.74819	5.57e-09	1.39e-07	-1.99719	4.79e-09	4.25e-10	535	1215	826	2576
ENSMUSG00000027368_Dusp2	-3.07849	8.19e-36	1.42e-34	-3.55959	1.02e-27	4.04e-25	-3.86731	3.81e-08	3.72e-09	1474	76	1028	2578
ENSMUSG00000053192_Mllt11	-1.19931	5.52e-107	4.74e-105	-1.5538	2.83e-06	3.94e-05	-1.78332	1.42e-14	4.2e-15	298	2169	112.5	2579.5
ENSMUSG00000053166_Cdh22	-1.54234	2.34e-65	8.72e-64	-1.90521	8.38e-10	2.42e-08	-2.15518	5.92e-09	5.75e-10	688	1045	852	2585
ENSMUSG00000036699_Zcchc12	-1.60491	4.44e-56	1.35e-54	-1.94904	3.1e-08	6.66e-07	-2.17958	2.17e-12	3.27e-13	839	1405	343	2587
ENSMUSG00000031659_Adcy7	-1.50456	4.53e-100	3.44e-98	-1.85955	4.14e-08	8.69e-07	-2.09968	4.12e-09	3.85e-10	337	1439	818	2594
ENSMUSG00000034472_Rasd2	1.98015	4.91e-88	2.93e-86	1.61372	1.37e-07	2.58e-06	1.36471	1.07e-10	1.11e-11	428	1605	563	2596
ENSMUSG00000084803_5830444B04Rik	3.19224	1.14e-37	2.09e-36	2.99491	1.55e-15	1.14e-13	2.76738	3.15e-09	2.9e-10	1391	410	795	2596
ENSMUSG00000068748_Ptprz1	-1.55536	1.57e-72	6.87e-71	-1.9099	5.24e-08	1.08e-06	-2.13052	7.5e-11	8.38e-12	584	1468	545	2597
ENSMUSG00000051817_Sox12	-1.73395	4.44e-48	1.11e-46	-2.12553	3.35e-12	1.48e-10	-2.38672	1.01e-08	8.95e-10	1026	685	892	2603
ENSMUSG00000041205_Map6d1	2.04484	4.2e-98	3.11e-96	1.70828	1.76e-07	3.24e-06	1.48749	2.52e-10	2.55e-11	345	1640	619	2604
ENSMUSG00000061859_Inadl	1.98686	1.98e-53	5.63e-52	1.60552	1.29e-07	2.44e-06	1.37926	1.42e-14	4.27e-15	901	1593	112.5	2606.5
ENSMUSG00000040009_Gnaz	-1.24145	3.15e-62	1.09e-60	-1.60937	5.93e-07	9.77e-06	-1.84829	0	0	740	1831	43.5	2614.5
ENSMUSG00000048355_Arxes1	-1.69987	1.16e-62	4.04e-61	-2.06386	9.83e-10	2.8e-08	-2.29086	4.42e-09	4.04e-10	734	1059	822	2615
ENSMUSG00000052516_Robo2	-1.97017	3.98e-52	1.1e-50	-2.29537	2.15e-09	5.69e-08	-2.51853	9.45e-11	9.76e-12	928	1140	555	2623
ENSMUSG00000019979_Apaf1	-1.6644	6.91e-72	2.99e-70	-2.01803	1.2e-08	2.76e-07	-2.24599	1.22e-09	1.09e-10	590	1311	723	2624
ENSMUSG00000023945_Slc5a7	-3.10883	4.82e-35	8.11e-34	-3.61626	4.16e-28	1.7e-25	-3.89482	3.98e-08	3.93e-09	1521	74	1034	2629
ENSMUSG00000091387_Gcnt4	2.64026	9.49e-45	2.18e-43	2.33267	5.12e-13	2.62e-11	2.07496	1.62e-08	1.37e-09	1115	590	929	2634
ENSMUSG00000035435_Abca17	-2.87486	1.04e-36	1.85e-35	-3.32789	2.99e-24	7e-22	-3.60523	5.04e-08	5.38e-09	1434	129	1072	2635
ENSMUSG00000002808_Epdr1	1.93539	9.32e-124	1.06e-121	1.58977	5.66e-07	9.38e-06	1.35975	1.73e-10	1.75e-11	225	1823	594	2642
ENSMUSG00000034059_Ypel4	1.89236	4.27e-155	8.21e-153	1.5436	7.98e-07	1.28e-05	1.29932	2.55e-10	2.62e-11	133	1888	621	2642
ENSMUSG00000045180_Shroom2	-1.63284	5.04e-53	1.41e-51	-1.97571	2.5e-08	5.45e-07	-2.19966	2.47e-12	3.57e-13	913	1387	347.5	2647.5
ENSMUSG00000028793_Rnf19b	-1.26076	6.19e-126	7.57e-124	-1.62275	1.51e-07	2.83e-06	-1.86145	4.43e-09	4.09e-10	209	1617	823	2649
ENSMUSG00000050234_Gja4	-2.22738	1.11e-38	2.12e-37	-2.61525	1.8e-17	1.68e-15	-2.89579	2.65e-08	2.55e-09	1339	324	987	2650
ENSMUSG00000048602_Morc2b	2.59901	4.65e-45	1.07e-43	2.28662	7.08e-13	3.53e-11	2.06172	2.04e-08	1.81e-09	1106	606	953	2665
ENSMUSG00000059602_Syn3	-1.34383	1.9e-86	1.09e-84	-1.70927	2.11e-08	4.67e-07	-1.94953	6.11e-09	6.01e-10	443	1367	856	2666
ENSMUSG00000054679_Srsf12	-1.67804	2.23e-65	8.3e-64	-2.03031	9.76e-09	2.31e-07	-2.25169	8.87e-10	8.16e-11	687	1278	702	2667
ENSMUSG00000027379_Bub1	-3.80264	2.08e-28	2.74e-27	-4.59111	3.57e-32	2.3e-29	-4.91304	6.56e-10	6.2e-11	1943	47	682	2672
ENSMUSG00000036040_Adamtsl2	-1.83845	4.5e-43	9.76e-42	-2.20459	3.48e-13	1.83e-11	-2.46463	1.43e-08	1.23e-09	1178	575	920	2673
ENSMUSG00000021196_Pfkp	-1.38856	5.49e-104	4.47e-102	-1.75035	2.81e-07	4.94e-06	-1.97467	3.83e-10	3.64e-11	314	1717	644	2675
ENSMUSG00000055945_Prr18	2.10334	5.48e-63	1.92e-61	1.73383	1.64e-08	3.68e-07	1.49523	2.11e-10	2.03e-11	729	1342	604	2675
ENSMUSG00000020262_Adarb1	2.70542	1.02e-125	1.23e-123	2.33916	1.2e-12	5.77e-11	2.10349	2.01e-06	2.67e-07	211	627	1839	2677
ENSMUSG00000025504_Eps8l2	3.33364	4.8e-36	8.38e-35	3.14103	8.65e-18	8.51e-16	2.91073	1.22e-08	1.06e-09	1464	307	907	2678
ENSMUSG00000046491_C1qtnf2	-2.84576	1.9e-31	2.81e-30	-3.3057	1.8e-26	5.84e-24	-3.607	6.29e-09	6.14e-10	1734	93	858	2685
ENSMUSG00000024661_Fth1	1.7742	6.66e-249	4.48e-246	1.42498	9.88e-06	0.000120758	1.18937	7.11e-14	1.39e-14	38	2471	177.5	2686.5
ENSMUSG00000037843_Vstm2l	-1.7428	8.5e-48	2.11e-46	-2.12493	6.37e-11	2.23e-09	-2.37376	3.08e-09	2.83e-10	1032	864	793	2689
ENSMUSG00000002289_Angptl4	-2.75329	1.47e-41	3.08e-40	-3.1665	7.67e-15	5.12e-13	-3.42753	3.59e-08	3.46e-09	1221	452	1020	2693
ENSMUSG00000037103_Dcaf15	-1.55817	3.37e-62	1.16e-60	-1.93387	5.95e-10	1.76e-08	-2.18175	1.7e-08	1.42e-09	741	1022	932	2695
ENSMUSG00000038495_Otud7b	1.95294	5.72e-165	1.25e-162	1.61131	5.32e-07	8.87e-06	1.38116	2.36e-09	2.03e-10	117	1812	768	2697
ENSMUSG00000076437_2700094K13Rik	-1.70418	1.42e-52	3.96e-51	-2.07336	4.15e-11	1.51e-09	-2.32089	2e-08	1.73e-09	921	832	949	2702
ENSMUSG00000003974_Grm3	-1.25535	1.79e-70	7.49e-69	-1.61065	1.25e-06	1.9e-05	-1.83805	1.42e-14	1.1e-15	612	1979	112.5	2703.5
ENSMUSG00000036712_Cyld	1.77163	9.05e-161	1.93e-158	1.42051	7.68e-06	9.64e-05	1.18638	7.11e-14	1.52e-14	120	2407	177.5	2704.5
ENSMUSG00000030956_Fam53b	2.05475	4.6e-82	2.43e-80	1.71123	9.67e-08	1.88e-06	1.47289	5.96e-10	5.87e-11	484	1549	678	2711
ENSMUSG00000021373_Cap2	1.90094	1.65e-140	2.51e-138	1.54715	6.94e-07	1.13e-05	1.32045	7.7e-10	7.43e-11	168	1858	695	2721
ENSMUSG00000033964_Zbtb41	-1.18458	3.8e-92	2.51e-90	-1.54197	2.69e-06	3.76e-05	-1.77022	7.11e-14	1.45e-14	387	2158	177.5	2722.5
ENSMUSG00000024593_Megf10	1.93491	9.29e-137	1.36e-134	1.58362	6.34e-07	1.04e-05	1.35684	9.36e-10	9.1e-11	175	1838	710	2723
ENSMUSG00000084898_Gm12371	-2.95744	7.19e-32	1.08e-30	-3.43968	2.76e-26	8.6e-24	-3.7211	1.52e-08	1.31e-09	1702	97	925	2724
ENSMUSG00000062300_Pvrl2	-2.17652	2.41e-57	7.54e-56	-2.54062	1.17e-11	4.67e-10	-2.79401	1.02e-07	1.09e-08	816	754	1165	2735
ENSMUSG00000046750_BC089491	-3.26206	2.69e-28	3.52e-27	-3.83581	5.53e-29	2.61e-26	-4.15712	1.07e-09	1e-10	1959	64	717	2740
ENSMUSG00000003309_Ap1m2	-2.95389	3.45e-36	6.06e-35	-3.41189	1.47e-22	2.75e-20	-3.70298	7.77e-08	7.92e-09	1458	161	1122	2741
ENSMUSG00000043410_Hfm1	-1.78121	1.66e-48	4.19e-47	-2.15579	7.53e-12	3.11e-10	-2.39268	3.09e-08	3.05e-09	1013	732	1006	2751
ENSMUSG00000028832_Stmn1	-1.28964	9.99e-69	3.99e-67	-1.64899	8.37e-07	1.33e-05	-1.88589	1.85e-13	3.41e-14	640	1894	219.5	2753.5
ENSMUSG00000039166_Akap7	-1.36278	1.66e-120	1.77e-118	-1.71584	2.44e-07	4.34e-06	-1.95357	4.14e-09	3.9e-10	240	1695	819	2754
ENSMUSG00000017412_Cacnb4	1.89672	1.43e-76	6.81e-75	1.54276	1.18e-06	1.82e-05	1.32556	3.55e-13	6.52e-14	537	1964	254	2755
ENSMUSG00000016356_Col20a1	2.39941	1.35e-47	3.35e-46	2.09112	1.48e-11	5.82e-10	1.82559	2.19e-08	1.99e-09	1035	769	962	2766
ENSMUSG00000030403_Vasp	-1.6147	1.31e-69	5.36e-68	-1.97465	3.62e-09	9.22e-08	-2.22082	2.21e-08	2.1e-09	626	1184	967	2777
ENSMUSG00000059288_Cdyl	2.05889	5.08e-74	2.3e-72	1.70887	6.98e-08	1.4e-06	1.46415	9.18e-10	8.98e-11	565	1505	709	2779
ENSMUSG00000041423_Paqr6	2.5972	6.65e-54	1.91e-52	2.29985	1.06e-10	3.56e-09	2.06071	2.64e-08	2.51e-09	893	902	985	2780
ENSMUSG00000026737_Pip4k2a	1.86618	3.4e-143	5.44e-141	1.52617	2.62e-06	3.67e-05	1.30037	2.28e-11	2.65e-12	160	2150	472	2782
ENSMUSG00000031328_Flna	-1.48829	4.62e-50	1.21e-48	-1.86764	3.28e-08	7.01e-07	-2.11957	5.33e-12	7.33e-13	978	1413	391	2782
ENSMUSG00000028613_Lrp8	-1.25333	3.5e-67	1.35e-65	-1.61986	5.8e-07	9.6e-06	-1.86164	8.53e-13	1.35e-13	663	1825	295.5	2783.5
ENSMUSG00000069267_Hist1h3b	-4.32596	2.12e-28	2.78e-27	-5.47271	1.77e-28	7.66e-26	-5.8413	2.38e-09	2.06e-10	1946	70	769	2785
ENSMUSG00000032254_Kif23	-2.92535	3.07e-30	4.34e-29	-3.41359	1.08e-26	3.62e-24	-3.70147	1.03e-08	9.47e-10	1810	90	897	2797
ENSMUSG00000036473_Tbc1d24	-1.29645	5.39e-73	2.38e-71	-1.64546	1.29e-06	1.97e-05	-1.88164	2.42e-13	4.75e-14	578	1986	236	2800
ENSMUSG00000026077_Npas2	2.40994	7.98e-66	2.99e-64	2.08767	6.28e-10	1.85e-08	1.83737	6.04e-08	6.49e-09	682	1026	1096	2804
ENSMUSG00000029403_Cdkl2	-1.69217	3.68e-93	2.51e-91	-2.03589	1.05e-08	2.47e-07	-2.26053	8.48e-08	9.07e-09	375	1289	1140	2804
ENSMUSG00000020723_Cacng4	-1.46927	1.28e-65	4.77e-64	-1.84136	7.19e-09	1.74e-07	-2.08789	8.75e-09	7.99e-10	685	1245	882	2812
ENSMUSG00000026494_Kif26b	-1.38842	7.75e-80	3.93e-78	-1.75245	5.06e-08	1.04e-06	-1.9951	5.71e-09	5.38e-10	504	1465	846	2815
ENSMUSG00000058672_Tubb2a	-2.02208	5.92e-220	2.36e-217	-2.38646	1.47e-11	5.78e-10	-2.62427	3.38e-06	4.49e-07	64	766	1989	2819
ENSMUSG00000014782_Plekhg4	-2.0608	2.66e-39	5.2e-38	-2.44351	3.68e-15	2.57e-13	-2.70506	5.55e-08	5.87e-09	1309	433	1083	2825
ENSMUSG00000028838_Extl1	2.2136	1.91e-79	9.66e-78	1.87035	6.5e-09	1.6e-07	1.63798	5.78e-08	6.15e-09	507	1230	1089	2826
ENSMUSG00000039963_Ccdc40	-2.42349	2.38e-34	3.9e-33	-2.84364	8.49e-22	1.44e-19	-3.11516	5.87e-08	6.2e-09	1561	178	1090	2829
ENSMUSG00000021573_Tppp	1.87593	1.28e-124	1.5e-122	1.55204	3.5e-06	4.75e-05	1.32056	5e-12	6.75e-13	218	2227	386.5	2831.5
ENSMUSG00000026824_Kcnj3	2.06118	2.17e-97	1.59e-95	1.72968	1.13e-07	2.18e-06	1.50051	1.27e-08	1.11e-09	350	1574	911	2835
ENSMUSG00000033774_Npbwr1	-3.9046	5.6e-29	7.58e-28	-4.72693	8.77e-27	3.08e-24	-5.04884	7.06e-09	6.77e-10	1888	86	867	2841
ENSMUSG00000045215_Asxl3	-1.63267	5.62e-68	2.2e-66	-1.98591	1.18e-08	2.71e-07	-2.20927	8.73e-09	7.9e-10	652	1309	881	2842
ENSMUSG00000021775_Nr1d2	1.75765	2.08e-107	1.8e-105	1.40482	7.4e-06	9.34e-05	1.17664	4.26e-14	8.44e-15	296	2392	155.5	2843.5
ENSMUSG00000048163_Selplg	2.1569	4.57e-59	1.47e-57	1.82904	4.76e-09	1.2e-07	1.5789	5.82e-09	5.57e-10	795	1201	849	2845
ENSMUSG00000023017_Asic1	-1.34798	4.51e-82	2.39e-80	-1.70683	1.49e-07	2.78e-06	-1.94626	2.1e-09	1.84e-10	483	1615	761	2859
ENSMUSG00000039943_Plcb4	1.95208	2.52e-66	9.55e-65	1.59076	6.7e-07	1.09e-05	1.37052	1.83e-12	2.71e-13	675	1853	332	2860
ENSMUSG00000073433_Arhgdig	-1.49313	6.05e-63	2.12e-61	-1.85776	1.05e-08	2.47e-07	-2.10217	5.54e-09	5.14e-10	730	1288	842	2860
ENSMUSG00000002489_Tiam1	1.83432	1.19e-84	6.6e-83	1.488	3.29e-06	4.51e-05	1.25296	1.14e-13	2.14e-14	461	2205	197	2863
ENSMUSG00000042804_Gpr153	-1.43529	1.83e-37	3.34e-36	-1.83654	1.15e-08	2.66e-07	-2.07533	4.26e-14	9.73e-15	1401	1307	155.5	2863.5
ENSMUSG00000029153_Ociad2	2.01641	2.82e-100	2.16e-98	1.68281	3.03e-07	5.29e-06	1.45936	3.38e-09	3.09e-10	334	1730	800	2864
ENSMUSG00000046719_Nxph3	-1.7731	6.87e-43	1.48e-41	-2.14479	3.03e-12	1.35e-10	-2.40191	3e-08	2.97e-09	1186	677	1003	2866
ENSMUSG00000043843_Tmem145	-1.53697	2.5e-61	8.45e-60	-1.90718	2.72e-09	7.09e-08	-2.16005	2.13e-08	1.91e-09	755	1158	958	2871
ENSMUSG00000024068_Spast	-1.12679	2.85e-84	1.55e-82	-1.48639	4.65e-06	6.13e-05	-1.71172	1.42e-14	2.1e-15	470	2290	112.5	2872.5
ENSMUSG00000027475_Kif3b	-1.07978	3.97e-80	2.02e-78	-1.44577	5.62e-06	7.27e-05	-1.67357	0	0	503	2333	43.5	2879.5
ENSMUSG00000025529_Zfp711	-1.7261	4.22e-56	1.29e-54	-2.09144	8.96e-10	2.58e-08	-2.31499	2.81e-08	2.73e-09	836	1050	994	2880
ENSMUSG00000029364_Wsb2	-1.07353	1.55e-113	1.5e-111	-1.43298	9.99e-06	0.000121763	-1.67117	2.84e-14	5.5e-15	265	2477	141	2883
ENSMUSG00000067578_Cbln4	-2.24846	1.05e-34	1.74e-33	-2.64782	2.42e-12	1.1e-10	-2.90247	7.7e-10	7.53e-11	1538	661	696	2895
ENSMUSG00000038668_Lpar1	2.45506	1.44e-47	3.55e-46	2.18883	2.14e-09	5.68e-08	1.92641	1.26e-09	1.15e-10	1036	1138	727	2901
ENSMUSG00000049336_Tenm2	-1.22678	1.03e-85	5.88e-84	-1.58676	2.22e-06	3.17e-05	-1.82671	1.96e-12	2.81e-13	449	2118	334	2901
ENSMUSG00000029875_AI836003	-1.52723	2.07e-44	4.67e-43	-1.93057	2.68e-10	8.44e-09	-2.16826	3.73e-09	3.46e-10	1135	960	809	2904
ENSMUSG00000020601_Trib2	-1.23734	2.61e-67	1.01e-65	-1.58751	2.14e-06	3.08e-05	-1.814	2.84e-14	4.98e-15	661	2104	141	2906
ENSMUSG00000087312_Gm13833	3.02595	2.54e-41	5.27e-40	2.79641	3.87e-14	2.39e-12	2.54357	1.17e-07	1.25e-08	1232	490	1184	2906
ENSMUSG00000060657_Marf1	1.75342	1.18e-157	2.38e-155	1.42229	1.53e-05	0.000177402	1.19371	7.11e-14	1.58e-14	127	2603	177.5	2907.5
ENSMUSG00000062098_Btbd3	1.82609	9.84e-105	8.17e-103	1.49505	5.28e-06	6.89e-05	1.2725	7.96e-13	1.25e-13	308	2315	291	2914
ENSMUSG00000041000_Trim62	-1.62403	2.1e-60	6.96e-59	-1.99111	1.14e-09	3.18e-08	-2.22882	4.87e-08	5.22e-09	770	1078	1068	2916
ENSMUSG00000020669_Sh3yl1	-1.45154	4.48e-52	1.23e-50	-1.81687	3.51e-10	1.09e-08	-2.05822	3.18e-08	3.22e-09	932	975	1012	2919
ENSMUSG00000026435_Slc45a3	3.07589	6.54e-32	9.88e-31	2.90404	5.8e-16	4.47e-14	2.66037	5.22e-09	4.79e-10	1694	392	836	2922
ENSMUSG00000048029_Eno4	2.3989	1.02e-45	2.41e-44	2.08009	1.12e-10	3.73e-09	1.84576	1.75e-08	1.47e-09	1086	904	935	2925
ENSMUSG00000056895_Hist3h2ba	-1.89428	1.39e-38	2.63e-37	-2.29553	9.62e-12	3.89e-10	-2.56663	5.13e-09	4.73e-10	1347	747	835	2929
ENSMUSG00000034906_Ncaph	-2.07192	2.89e-33	4.57e-32	-2.46304	1.95e-17	1.81e-15	-2.7236	2.78e-08	2.7e-09	1620	325	993	2938
ENSMUSG00000054641_Mmrn1	-4.40403	2.24e-28	2.94e-27	-5.66431	5.15e-33	3.61e-30	-6.08569	1.97e-08	1.69e-09	1951	43	947	2941
ENSMUSG00000027273_Snap25	2.26184	3.31e-159	6.83e-157	1.90733	8.42e-09	2.02e-07	1.66728	6.88e-07	8.82e-08	124	1262	1556	2942
ENSMUSG00000024172_St6gal2	-1.41262	4.08e-47	1e-45	-1.77501	1.57e-07	2.92e-06	-2.00946	6.11e-13	1.02e-13	1044	1621	279.5	2944.5
ENSMUSG00000021959_Lats2	1.98701	1.08e-82	5.8e-81	1.62731	1.62e-07	3.02e-06	1.37995	5.58e-09	5.2e-10	477	1625	843	2945
ENSMUSG00000042105_Inpp5f	-2.00276	8.02e-109	7.2e-107	-2.35239	5.87e-11	2.07e-09	-2.56828	1.79e-06	2.38e-07	285	856	1807	2948
ENSMUSG00000041774_Ydjc	-1.66861	3.26e-64	1.18e-62	-2.03157	1.29e-09	3.56e-08	-2.27816	8.99e-08	9.69e-09	705	1095	1149	2949
ENSMUSG00000001053_N4bp3	-1.89624	2.89e-49	7.42e-48	-2.26206	4.77e-11	1.71e-09	-2.50411	6.99e-08	7.39e-09	996	842	1113	2951
ENSMUSG00000087465_Gm13905	5.17821	2.2e-28	2.88e-27	7.992	2.29e-24	5.48e-22	Inf	9.1e-09	8.36e-10	1949	126	886	2961
ENSMUSG00000045967_Gpr158	1.7151	3.39e-110	3.12e-108	1.35588	1.35e-05	0.000158906	1.12469	1.42e-14	3.95e-15	278	2572	112.5	2962.5
ENSMUSG00000017390_Aldoc	1.98195	3.36e-69	1.36e-67	1.63078	5.41e-07	9.02e-06	1.39306	5.08e-11	5.65e-12	631	1814	518	2963
ENSMUSG00000030814_Bcl7c	-1.4149	6.14e-71	2.6e-69	-1.77323	1.2e-07	2.29e-06	-2.01176	3.14e-09	2.87e-10	603	1582	794	2979
ENSMUSG00000051098_Mblac2	-1.5818	1.6e-53	4.56e-52	-1.93731	1.77e-08	3.96e-07	-2.16543	1.35e-09	1.27e-10	899	1347	734	2980
ENSMUSG00000028804_Csmd2	-1.49387	2.94e-64	1.07e-62	-1.85606	2.37e-08	5.19e-07	-2.10347	1.07e-08	9.69e-10	703	1380	899	2982
ENSMUSG00000039683_Sdk1	-1.65259	1.85e-56	5.7e-55	-2.00778	1.02e-08	2.41e-07	-2.25224	7.38e-09	7.07e-10	830	1284	871	2985
ENSMUSG00000026944_Abca2	1.77869	1.91e-89	1.19e-87	1.39704	6.48e-06	8.29e-05	1.149	1.71e-13	3.14e-14	412	2362	215	2989
ENSMUSG00000024538_Ppic	-2.67171	6.82e-33	1.06e-31	-3.12729	6.92e-18	6.93e-16	-3.41343	4.3e-08	4.4e-09	1645	302	1047	2994
ENSMUSG00000098659_RP23-442I7.1	-2.95437	7.17e-32	1.08e-30	-3.45759	1.76e-19	2.18e-17	-3.69213	4.83e-08	5.18e-09	1701	243	1067	3011
ENSMUSG00000038932_Tcfl5	-4.05053	5.56e-25	6.39e-24	-5.16362	5.93e-36	6.4e-33	-5.56986	2.31e-09	1.97e-10	2226	28	766	3020
ENSMUSG00000027932_Slc27a3	-2.16181	5.53e-48	1.37e-46	-2.52992	2.34e-10	7.45e-09	-2.76202	4.26e-08	4.36e-09	1029	947	1046	3022
ENSMUSG00000006356_Crip2	-1.73337	2.94e-49	7.53e-48	-2.09749	1.71e-09	4.64e-08	-2.34782	1.32e-08	1.18e-09	999	1114	916	3029
ENSMUSG00000037071_Scd1	1.78033	3.94e-123	4.4e-121	1.44694	9.92e-06	0.000121152	1.21801	1.66e-12	2.52e-13	229	2473	328	3030
ENSMUSG00000054717_Hmgb2	-2.22456	3.21e-35	5.46e-34	-2.61565	5.74e-14	3.4e-12	-2.86109	3.34e-08	3.33e-09	1507	510	1016	3033
ENSMUSG00000062785_Kcnc3	2.0623	1.71e-55	5.06e-54	1.67239	1.72e-08	3.87e-07	1.41194	4.86e-09	4.35e-10	863	1344	828	3035
ENSMUSG00000046449_C77370	-1.57357	1.99e-48	5e-47	-1.90252	1.7e-07	3.15e-06	-2.12459	5e-12	6.87e-13	1016	1634	386.5	3036.5
ENSMUSG00000024299_Adamts10	-1.37918	1.08e-56	3.35e-55	-1.75441	2.11e-08	4.67e-07	-2.01064	5.76e-09	5.44e-10	826	1366	847	3039
ENSMUSG00000020827_Mink1	1.66439	6.18e-111	5.77e-109	1.29315	2.26e-05	0.000250416	1.04722	0	0	274	2723	43.5	3040.5
ENSMUSG00000023505_Cdca3	-2.78849	4.05e-26	4.86e-25	-3.27052	9.99e-24	2.19e-21	-3.56413	2.49e-09	2.12e-10	2133	138	771	3042
ENSMUSG00000035566_Pcdh17	-1.57091	7.31e-50	1.9e-48	-1.90135	1.5e-07	2.81e-06	-2.13053	1.47e-11	1.81e-12	984	1616	448	3048
ENSMUSG00000021278_Amn	-2.44691	7.81e-34	1.25e-32	-2.85218	5.73e-16	4.42e-14	-3.13477	4.81e-08	5.14e-09	1594	391	1066	3051
ENSMUSG00000054871_Tmem158	-1.60475	1.74e-44	3.94e-43	-1.96478	3.62e-11	1.32e-09	-2.23076	6.11e-08	6.59e-09	1128	827	1098	3053
ENSMUSG00000041828_Abca8a	2.52682	1.54e-43	3.37e-42	2.20263	4.67e-11	1.68e-09	1.93607	4.36e-08	4.43e-09	1166	840	1048	3054
ENSMUSG00000038418_Egr1	2.73888	6.12e-46	1.45e-44	2.50492	4.03e-11	1.47e-09	2.25613	8.84e-08	9.55e-09	1078	830	1147	3055
ENSMUSG00000062825_Actg1	-1.40275	4.71e-153	8.8e-151	-1.77739	7.03e-08	1.41e-06	-2.01314	3.62e-07	4.6e-08	137	1506	1413	3056
ENSMUSG00000070604_Vsig10l	-2.47546	5.39e-34	8.72e-33	-2.88959	6.3e-24	1.41e-21	-3.19824	2.55e-07	3.15e-08	1583	135	1338	3056
ENSMUSG00000022353_Mtss1	-1.22314	1.06e-46	2.57e-45	-1.60692	3.56e-07	6.15e-06	-1.84392	3.69e-13	6.64e-14	1054	1750	255.5	3059.5
ENSMUSG00000040055_Gjb6	2.73373	6.03e-34	9.72e-33	2.53138	1.31e-10	4.31e-09	2.26022	9.93e-11	1.04e-11	1586	917	559	3062
ENSMUSG00000021541_Trpc7	-1.77776	9.13e-40	1.81e-38	-2.14524	9.36e-12	3.8e-10	-2.40103	3.96e-08	3.86e-09	1290	745	1032	3067
ENSMUSG00000033009_Ogfod1	1.83193	5.8e-197	1.79e-194	1.48825	3.38e-06	4.62e-05	1.25992	2.51e-09	2.15e-10	83	2213	772	3068
ENSMUSG00000048327_Ckap2l	-3.22473	1.24e-28	1.65e-27	-3.78138	8.7e-21	1.28e-18	-4.06881	1.93e-08	1.6e-09	1923	205	942	3070
ENSMUSG00000025821_Zfp282	-1.27687	3.99e-52	1.1e-50	-1.65811	3.63e-08	7.7e-07	-1.90699	1.3e-09	1.17e-10	929	1425	728	3082
ENSMUSG00000058290_Espl1	-2.55869	3.29e-29	4.49e-28	-2.99608	1.33e-22	2.52e-20	-3.27302	4.37e-08	4.47e-09	1873	160	1049	3082
ENSMUSG00000019996_Map7	1.92066	2.72e-112	2.59e-110	1.59503	1.6e-06	2.37e-05	1.35868	2.74e-09	2.39e-10	269	2037	780	3086
ENSMUSG00000049122_Frmd3	-1.6414	1.14e-62	3.97e-61	-2.00008	1.4e-08	3.18e-07	-2.22882	3.91e-08	3.79e-09	733	1329	1030	3092
ENSMUSG00000043388_Tmem130	-1.2871	1.26e-64	4.62e-63	-1.6378	1.57e-06	2.33e-05	-1.86835	3.24e-12	4.49e-13	700	2032	361	3093
ENSMUSG00000017868_Sgk2	3.32112	4.61e-37	8.32e-36	3.19941	7.5e-13	3.73e-11	2.98063	4.98e-08	5.34e-09	1419	608	1071	3098
ENSMUSG00000038605_Samd10	-1.39725	4.96e-46	1.18e-44	-1.78146	1.6e-09	4.35e-08	-2.01717	1.47e-08	1.26e-09	1077	1109	922	3108
ENSMUSG00000028369_Svep1	-1.87501	6.69e-51	1.77e-49	-2.24556	6.22e-11	2.18e-09	-2.49072	1.99e-07	2.31e-08	965	861	1283	3109
ENSMUSG00000036782_Klhl13	-1.21321	4.62e-46	1.1e-44	-1.58843	6.05e-07	9.96e-06	-1.81426	1.28e-13	2.58e-14	1075	1834	203	3112
ENSMUSG00000016757_Ttll12	-1.38617	5.9e-57	1.83e-55	-1.74796	2.58e-08	5.61e-07	-1.99304	1.25e-08	1.09e-09	823	1388	909	3120
ENSMUSG00000041362_4930506M07Rik	-1.23987	6.59e-65	2.44e-63	-1.59456	1.37e-06	2.07e-05	-1.82611	1.15e-11	1.48e-12	690	2000	435	3125
ENSMUSG00000095681_Gm8281	-3.5079	2.12e-25	2.47e-24	-4.23314	1.43e-29	7.21e-27	-4.55166	7.45e-09	7.15e-10	2197	60	872	3129
ENSMUSG00000003423_Pih1d1	-1.49755	4.64e-58	1.47e-56	-1.86179	1.11e-08	2.57e-07	-2.10996	3.71e-08	3.56e-09	809	1298	1023	3130
ENSMUSG00000079018_Ly6c1	2.20607	3.61e-69	1.46e-67	1.87962	2.44e-08	5.34e-07	1.65896	7.16e-08	7.68e-09	632	1384	1118	3134
ENSMUSG00000028678_Kif2c	-3.29811	1.56e-25	1.82e-24	-3.9313	2.08e-26	6.6e-24	-4.24476	6.22e-09	6.08e-10	2185	95	857	3137
ENSMUSG00000023832_Acat2	-1.40175	4.6e-63	1.62e-61	-1.75643	2.24e-07	4.03e-06	-1.98648	1.34e-09	1.23e-10	726	1681	732	3139
ENSMUSG00000070436_Serpinh1	-1.6634	2.42e-42	5.16e-41	-2.03502	1.99e-09	5.33e-08	-2.28941	3.94e-09	3.76e-10	1199	1130	816	3145
ENSMUSG00000017724_Etv4	-1.69968	5.49e-56	1.66e-54	-2.05904	1.8e-09	4.85e-08	-2.30349	1.17e-07	1.26e-08	844	1120	1185	3149
ENSMUSG00000036580_Spg20	1.69815	1.93e-149	3.35e-147	1.33907	1.15e-05	0.000137583	1.10005	3.15e-11	3.59e-12	147	2516	491	3154
ENSMUSG00000032076_Cadm1	-1.23918	1.26e-56	3.91e-55	-1.59361	2.22e-06	3.16e-05	-1.82587	1.56e-13	3.08e-14	827	2117	212	3156
ENSMUSG00000031442_Mcf2l	-1.10988	1.84e-68	7.33e-67	-1.47675	6.28e-06	8.07e-05	-1.71507	5.68e-14	1.19e-14	641	2351	167.5	3159.5
ENSMUSG00000047446_Arl4a	-1.54766	8.51e-91	5.43e-89	-1.89535	5.84e-08	1.19e-06	-2.12107	1.81e-07	2.17e-08	401	1487	1272	3160
ENSMUSG00000046844_Vat1l	-1.5642	4.72e-42	1e-40	-1.89851	1.3e-07	2.46e-06	-2.13242	3.06e-12	4.19e-13	1208	1596	357	3161
ENSMUSG00000023328_Ache	-1.31119	2.5e-37	4.54e-36	-1.69986	1.03e-07	2e-06	-1.95354	1.14e-13	2.23e-14	1406	1560	197	3163
ENSMUSG00000024042_Sik1	-1.78513	1.09e-51	2.96e-50	-2.14976	2.01e-09	5.37e-08	-2.38068	6.08e-08	6.54e-09	944	1131	1097	3172
ENSMUSG00000018411_Mapt	-1.37212	1.42e-165	3.12e-163	-1.7436	2.82e-07	4.96e-06	-1.97555	2.65e-07	3.23e-08	116	1718	1343	3177
ENSMUSG00000028778_Hcrtr1	-2.28345	4.43e-33	6.94e-32	-2.70034	3.62e-17	3.15e-15	-2.95546	1.3e-07	1.42e-08	1633	346	1203	3182
ENSMUSG00000040097_Flywch1	1.62513	5.28e-104	4.31e-102	1.2436	3.11e-05	0.000332542	1.01057	0	0	313	2828	43.5	3184.5
ENSMUSG00000056612_Ppp1r14b	-1.75143	1.76e-45	4.13e-44	-2.12359	1.26e-10	4.14e-09	-2.36775	1.14e-07	1.21e-08	1091	915	1180	3186
ENSMUSG00000026870_Cutal	3.01222	1.91e-30	2.72e-29	2.81399	2.69e-15	1.9e-13	2.55371	2.33e-08	2.22e-09	1795	427	973	3195
ENSMUSG00000040276_Pacsin1	1.62917	3.27e-103	2.61e-101	1.24545	3.19e-05	0.00033953	1.00116	0	0	321	2835	43.5	3199.5
ENSMUSG00000036422_Pcdh8	-1.97265	2.74e-41	5.68e-40	-2.3256	1.91e-09	5.13e-08	-2.56615	6.46e-09	6.28e-10	1233	1127	860	3220
ENSMUSG00000021806_Nid2	-2.63205	3.01e-34	4.91e-33	-3.12702	5.94e-19	6.87e-17	-3.41856	3.28e-07	4.25e-08	1569	261	1397	3227
ENSMUSG00000074060_Fbxw15	4.8884	3.76e-31	5.5e-30	5.83369	1.54e-21	2.47e-19	5.86295	2.02e-07	2.4e-08	1750	188	1289	3227
ENSMUSG00000004446_Bid	-1.58619	2.56e-51	6.84e-50	-1.94987	2.04e-09	5.42e-08	-2.18895	8.82e-08	9.48e-09	956	1134	1146	3236
ENSMUSG00000006219_Fblim1	-2.54843	1.55e-33	2.46e-32	-2.97639	1.77e-22	3.3e-20	-3.28129	4.54e-07	5.97e-08	1606	162	1469	3237
ENSMUSG00000048782_Insc	2.51167	1.04e-46	2.52e-45	2.21965	5.91e-10	1.75e-08	1.98572	9.9e-08	1.07e-08	1053	1021	1163	3237
ENSMUSG00000054976_Nyap2	-1.35793	4.59e-68	1.81e-66	-1.71512	1.88e-07	3.44e-06	-1.94892	1.91e-08	1.56e-09	650	1648	940	3238
ENSMUSG00000003824_Syce2	-2.16197	3.74e-34	6.08e-33	-2.55698	5.06e-14	3.03e-12	-2.80552	1.09e-07	1.14e-08	1574	504	1172	3250
ENSMUSG00000023259_Slc26a6	-1.68323	6.49e-44	1.44e-42	-2.0501	1.82e-09	4.89e-08	-2.29137	2.68e-08	2.58e-09	1149	1123	988	3260
ENSMUSG00000069227_Gprin1	-1.82177	6.21e-33	9.68e-32	-2.17097	8.88e-09	2.12e-07	-2.40522	2.94e-12	4.04e-13	1641	1266	354.5	3261.5
ENSMUSG00000040759_Cmtm5	2.12264	8.59e-68	3.34e-66	1.80273	7.83e-08	1.56e-06	1.56495	5.73e-08	6.01e-09	657	1519	1086	3262
ENSMUSG00000022346_Myc	-2.2624	3.27e-33	5.16e-32	-2.66495	1.66e-14	1.07e-12	-2.92547	1.05e-07	1.13e-08	1622	471	1171	3264
ENSMUSG00000024426_Atat1	-1.34941	4.07e-87	2.38e-85	-1.70696	4.24e-07	7.2e-06	-1.94693	4.39e-08	4.51e-09	437	1777	1050	3264
ENSMUSG00000038729_Akap2	2.31726	6.51e-34	1.05e-32	1.96348	9.8e-12	3.96e-10	1.71655	1.82e-08	1.49e-09	1590	748	936	3274
ENSMUSG00000054619_Mettl7a1	2.02373	3.43e-91	2.2e-89	1.68426	2.52e-07	4.47e-06	1.45427	1.11e-07	1.17e-08	398	1702	1175	3275
ENSMUSG00000052566_Hook2	-1.40649	9.5e-51	2.51e-49	-1.77363	6.27e-09	1.55e-07	-2.03413	5.77e-08	6.1e-09	968	1225	1088	3281
ENSMUSG00000028132_Tmem56	1.73675	2.56e-66	9.66e-65	1.36592	8.3e-06	0.000103265	1.13762	7.11e-14	1.42e-14	677	2429	177.5	3283.5
ENSMUSG00000022483_Col2a1	-2.06577	1.65e-31	2.44e-30	-2.44252	1.75e-17	1.64e-15	-2.72927	1.48e-07	1.71e-08	1729	323	1232	3284
ENSMUSG00000042453_Reln	-1.56665	8.43e-50	2.19e-48	-1.8857	3.62e-07	6.22e-06	-2.12302	7.49e-11	8.26e-12	985	1755	544	3284
ENSMUSG00000038587_Akap12	-1.05197	1.43e-74	6.6e-73	-1.41577	9.95e-06	0.000121411	-1.64636	3.98e-13	7.01e-14	556	2475	258.5	3289.5
ENSMUSG00000022468_Endou	2.35717	3.65e-63	1.3e-61	2.0532	2.51e-09	6.6e-08	1.80329	3.68e-07	4.8e-08	721	1149	1422	3292
ENSMUSG00000037010_Apln	2.07413	5.5e-72	2.39e-70	1.7421	9.69e-08	1.89e-06	1.50315	9.39e-08	1.01e-08	587	1551	1154	3292
ENSMUSG00000040717_Il17rd	-1.57204	3.38e-66	1.28e-64	-1.93424	3.64e-08	7.7e-07	-2.16519	1.19e-07	1.27e-08	678	1427	1187	3292
ENSMUSG00000002343_Armc6	-1.21388	4.35e-49	1.11e-47	-1.58958	1.25e-07	2.38e-06	-1.83548	9.14e-10	8.75e-11	1005	1586	707	3298
ENSMUSG00000021569_Trip13	-2.94931	1.21e-22	1.25e-21	-3.50395	6.46e-27	2.3e-24	-3.82443	1.49e-09	1.39e-10	2473	85	741	3299
ENSMUSG00000020186_Csrp2	-1.90885	1.19e-34	1.97e-33	-2.29455	2.47e-13	1.34e-11	-2.54978	1.35e-07	1.49e-08	1543	554	1210	3307
ENSMUSG00000046743_Fat4	-1.8771	3.08e-34	5.02e-33	-2.22198	6e-09	1.48e-07	-2.46908	4.88e-11	5.3e-12	1570	1223	514	3307
ENSMUSG00000036902_Neto2	-1.38675	6.02e-60	1.98e-58	-1.72715	6.22e-07	1.02e-05	-1.95022	7.67e-10	7.33e-11	779	1837	694	3310
ENSMUSG00000032518_Rpsa	-1.20303	1.25e-55	3.72e-54	-1.55991	3.24e-06	4.45e-05	-1.79102	3.27e-13	6.18e-14	860	2200	250.5	3310.5
ENSMUSG00000047844_Bex4	-1.94464	8.85e-38	1.64e-36	-2.32241	1.11e-11	4.47e-10	-2.56112	1.13e-07	1.19e-08	1383	751	1177	3311
ENSMUSG00000046997_Spsb4	-1.48898	7.06e-39	1.36e-37	-1.85006	5.59e-10	1.66e-08	-2.10434	2.2e-08	2.07e-09	1330	1016	966	3312
ENSMUSG00000026424_Gpr37l1	1.66694	4.95e-73	2.2e-71	1.29372	2.03e-05	0.000228083	1.05601	0	0	576	2693	43.5	3312.5
ENSMUSG00000032380_Dapk2	3.17934	1.21e-34	2e-33	3.02061	1.46e-12	6.93e-11	2.80405	8.11e-08	8.55e-09	1544	638	1132	3314
ENSMUSG00000059022_Kcp	-2.33806	2.76e-33	4.36e-32	-2.76363	4.1e-17	3.55e-15	-3.05423	2.75e-07	3.34e-08	1618	349	1349	3316
ENSMUSG00000022537_Tmem44	-1.62507	1.53e-73	6.87e-72	-1.96991	2.37e-08	5.18e-07	-2.21143	2.94e-07	3.69e-08	570	1379	1368	3317
ENSMUSG00000059674_Cdh24	-1.99916	9.59e-37	1.71e-35	-2.41339	3.45e-14	2.14e-12	-2.68166	3.36e-07	4.34e-08	1431	487	1401	3319
ENSMUSG00000029472_Anapc5	-1.00323	2.35e-124	2.72e-122	-1.35707	4.1e-05	0.000424468	-1.5919	8.53e-14	1.76e-14	221	2916	185	3322
ENSMUSG00000006476_Nsmf	1.81928	3.1e-63	1.1e-61	1.41896	3.77e-06	5.09e-05	1.1691	3.31e-12	4.65e-13	720	2241	363	3324
ENSMUSG00000058446_Znrf2	-1.28715	1.99e-118	2.03e-116	-1.64311	1.08e-06	1.68e-05	-1.87719	8.07e-08	8.49e-09	251	1944	1131	3326
ENSMUSG00000033854_Kcnk10	-1.76567	2.59e-63	9.21e-62	-2.11273	2.21e-08	4.85e-07	-2.3463	1.51e-07	1.81e-08	718	1373	1241	3332
ENSMUSG00000046807_Fam211b	-1.61546	6.09e-49	1.55e-47	-1.99121	7.49e-10	2.18e-08	-2.23489	2e-07	2.34e-08	1008	1039	1285	3332
ENSMUSG00000062591_Tubb4a	1.57781	4.51e-142	7.07e-140	1.20794	7.38e-05	0.000713002	0.968595	0	0	163	3128	43.5	3334.5
ENSMUSG00000037337_Map4k1	-2.67105	4.64e-26	5.56e-25	-3.12975	3.82e-20	5.17e-18	-3.42191	2.58e-08	2.39e-09	2135	223	980	3338
ENSMUSG00000031709_Tbc1d9	-0.985161	3.06e-177	7.75e-175	-1.34363	3.29e-05	0.000349911	-1.57795	5.68e-12	7.7e-13	101	2844	394	3339
ENSMUSG00000027894_Slc6a17	1.65137	1.92e-119	2e-117	1.27933	4.23e-05	0.000436186	1.04234	5.68e-14	1.17e-14	246	2928	167.5	3341.5
ENSMUSG00000046607_Hrk	-2.30086	5.74e-29	7.77e-28	-2.70132	2.48e-11	9.29e-10	-2.95285	3.96e-10	3.81e-11	1891	805	647	3343
ENSMUSG00000022594_Lynx1	1.95065	2.71e-49	6.96e-48	1.60966	8.75e-07	1.39e-05	1.37717	1.42e-11	1.78e-12	995	1902	447	3344
ENSMUSG00000028150_Rorc	3.32015	4.4e-28	5.67e-27	3.24006	3.34e-17	2.94e-15	3.02006	3.61e-08	3.49e-09	1984	343	1021	3348
ENSMUSG00000028883_Sema3a	-1.8906	4.94e-32	7.5e-31	-2.26764	3.88e-14	2.39e-12	-2.53327	1.11e-07	1.16e-08	1683	491	1174	3348
ENSMUSG00000022389_Tef	1.6205	1.89e-196	5.76e-194	1.26883	6.28e-05	0.000618618	1.02316	1.28e-13	2.43e-14	84	3064	203	3351
ENSMUSG00000051497_Kcnj16	2.10108	1.77e-88	1.07e-86	1.77651	1.4e-07	2.64e-06	1.54488	2.4e-07	2.9e-08	421	1607	1323	3351
ENSMUSG00000027386_Fbln7	-2.28172	3.45e-30	4.87e-29	-2.68404	5.91e-17	5.04e-15	-2.95168	1.17e-07	1.26e-08	1813	354	1186	3353
ENSMUSG00000029219_Slc10a4	-4.15535	3.75e-24	4.15e-23	-5.42439	2.72e-24	6.42e-22	-5.74921	1.31e-08	1.14e-09	2312	128	913	3353
ENSMUSG00000026828_Galnt5	4.29779	1.66e-26	2.03e-25	4.82477	3.39e-23	7.01e-21	4.74416	6.68e-08	7.06e-09	2102	146	1107	3355
ENSMUSG00000030203_Dusp16	2.10355	3.29e-94	2.28e-92	1.78946	1.99e-07	3.62e-06	1.54863	2.49e-07	3.01e-08	369	1661	1330	3360
ENSMUSG00000073678_Pgap1	-1.28906	1.04e-52	2.92e-51	-1.63153	2.27e-06	3.24e-05	-1.85589	1.62e-12	2.35e-13	916	2121	323.5	3360.5
ENSMUSG00000086296_D030055H07Rik	-2.56846	4.03e-29	5.47e-28	-3.01269	1.32e-19	1.67e-17	-3.27798	1.51e-07	1.8e-08	1882	239	1240	3361
ENSMUSG00000022440_C1qtnf6	-2.66399	2.71e-27	3.39e-26	-3.11909	2.87e-25	7.87e-23	-3.43448	1.32e-07	1.46e-08	2050	110	1207	3367
ENSMUSG00000038146_Notch3	-1.46882	4.37e-39	8.49e-38	-1.85528	5.29e-09	1.32e-07	-2.11046	5.37e-09	4.96e-10	1317	1211	839	3367
ENSMUSG00000007080_Pole	-1.60607	4.03e-35	6.81e-34	-1.97784	1.69e-11	6.58e-10	-2.2249	5.32e-08	5.55e-09	1515	778	1076	3369
ENSMUSG00000086688_Gm11560	-3.04458	2.28e-22	2.32e-21	-3.64108	1.25e-27	4.9e-25	-3.96792	2.92e-09	2.62e-10	2514	77	787	3378
ENSMUSG00000005804_Bloc1s6	-1.30361	1.74e-74	8e-73	-1.66233	5.17e-07	8.64e-06	-1.89484	3.49e-08	3.4e-09	558	1807	1018	3383
ENSMUSG00000046572_Zfp518b	-1.14353	4.94e-83	2.66e-81	-1.50825	1.15e-06	1.78e-05	-1.74085	2.02e-08	1.79e-09	476	1956	952	3384
ENSMUSG00000086995_Gm13544	2.402	5.36e-39	1.04e-37	2.07252	3.48e-11	1.27e-09	1.848	1.57e-07	1.89e-08	1323	824	1248	3395
ENSMUSG00000049409_Prokr1	-3.44524	7.06e-25	8.08e-24	-4.14474	1.69e-24	4.09e-22	-4.43155	4.04e-08	4.03e-09	2235	125	1037	3397
ENSMUSG00000022519_Srl	-1.78907	1.19e-48	3.01e-47	-2.15638	6.24e-10	1.84e-08	-2.3962	2.89e-07	3.56e-08	1012	1025	1361	3398
ENSMUSG00000028347_Tmeff1	-1.2696	1.73e-56	5.36e-55	-1.60158	4.78e-06	6.29e-05	-1.82583	5.54e-13	9.67e-14	828	2294	277.5	3399.5
ENSMUSG00000034009_Rxfp1	-1.92729	1.06e-32	1.63e-31	-2.3068	3.3e-10	1.03e-08	-2.57425	2.65e-09	2.33e-10	1654	969	778	3401
ENSMUSG00000029641_Rasl11a	2.12815	1.35e-43	2.98e-42	1.76728	2.89e-09	7.51e-08	1.51251	5.37e-08	5.64e-09	1161	1164	1078	3403
ENSMUSG00000060012_Kif13b	1.97764	6.55e-93	4.43e-91	1.66969	8.49e-07	1.35e-05	1.42986	7.96e-08	8.3e-09	378	1897	1128	3403
ENSMUSG00000021611_Tert	-2.16774	6.03e-34	9.72e-33	-2.55844	1.06e-13	6.03e-12	-2.81584	2.01e-07	2.36e-08	1587	532	1286	3405
ENSMUSG00000032841_Prr5l	1.95796	2.49e-82	1.33e-80	1.61983	5.6e-07	9.29e-06	1.38135	6.66e-08	7e-09	480	1820	1106	3406
ENSMUSG00000026841_Fibcd1	-2.3556	9.87e-40	1.95e-38	-2.73611	2.3e-12	1.06e-10	-2.97732	4.39e-07	5.71e-08	1293	657	1459	3409
ENSMUSG00000031910_Has3	-1.77977	4.83e-46	1.15e-44	-2.15151	1.05e-10	3.52e-09	-2.38666	3.94e-07	5.08e-08	1076	899	1434	3409
ENSMUSG00000020083_2010107G23Rik	-1.23796	3.05e-68	1.21e-66	-1.59617	2.85e-07	5e-06	-1.84612	4.49e-08	4.7e-09	645	1721	1055	3421
ENSMUSG00000028044_Cks1b	-2.34164	9.71e-28	1.23e-26	-2.75302	3.74e-19	4.46e-17	-3.03174	9.6e-08	1.04e-08	2012	253	1159	3424
ENSMUSG00000036528_Ppfibp2	2.02115	2.9e-73	1.29e-71	1.68167	2.55e-07	4.52e-06	1.45229	9.38e-08	9.9e-09	573	1704	1152	3429
ENSMUSG00000075592_Nynrin	-1.41955	3.8e-51	1.01e-49	-1.78505	2.14e-08	4.72e-07	-2.03835	6.19e-08	6.69e-09	961	1369	1100	3430
ENSMUSG00000020892_Aloxe3	-2.03228	4.88e-39	9.44e-38	-2.40819	1.52e-11	5.93e-10	-2.66998	2.77e-07	3.39e-08	1322	772	1352	3446
ENSMUSG00000049354_Dcaf7	-1.13177	1.73e-79	8.73e-78	-1.48261	1.2e-05	0.000143742	-1.7135	8.74e-12	1.15e-12	506	2529	418.5	3453.5
ENSMUSG00000001542_Ell2	2.0449	1.2e-89	7.51e-88	1.71889	3.97e-07	6.79e-06	1.48925	1.92e-07	2.27e-08	410	1766	1280	3456
ENSMUSG00000045912_C2cd4c	-2.34679	2.63e-33	4.16e-32	-2.76294	1.83e-13	1.01e-11	-3.02171	2.2e-07	2.65e-08	1617	548	1307	3472
ENSMUSG00000021262_Evl	-1.13248	4.9e-71	2.09e-69	-1.49865	1.93e-06	2.8e-05	-1.73757	3.22e-09	2.94e-10	600	2077	796	3473
ENSMUSG00000051351_Zfp46	-1.29633	7.62e-82	3.99e-80	-1.65195	5.82e-07	9.62e-06	-1.89394	9.7e-08	1.05e-08	488	1826	1160	3474
ENSMUSG00000073982_Rhog	2.04896	5.09e-62	1.75e-60	1.72203	1.25e-07	2.38e-06	1.4736	8.99e-08	9.62e-09	743	1585	1148	3476
ENSMUSG00000034226_Rhov	-1.53873	5.12e-36	8.93e-35	-1.92424	4.91e-12	2.09e-10	-2.17822	2.16e-07	2.6e-08	1466	709	1303	3478
ENSMUSG00000041939_Mvk	-1.42341	1.59e-50	4.18e-49	-1.78991	2.91e-08	6.28e-07	-2.03648	6.83e-08	7.11e-09	970	1400	1108	3478
ENSMUSG00000053897_Slc39a8	-1.63614	1.4e-52	3.9e-51	-2.00101	2.63e-09	6.88e-08	-2.24184	3.46e-07	4.44e-08	919	1153	1406	3478
ENSMUSG00000021448_Shc3	1.84312	1.95e-49	5.02e-48	1.44659	9.64e-07	1.52e-05	1.19225	1.18e-10	1.19e-11	991	1920	568	3479
ENSMUSG00000044912_Syt16	-1.73083	1.79e-45	4.19e-44	-2.0653	2.63e-08	5.71e-07	-2.29168	2.87e-08	2.78e-09	1092	1393	996	3481
ENSMUSG00000034164_Emid1	-1.94336	5.11e-32	7.77e-31	-2.32081	1.05e-13	5.99e-12	-2.59144	1.82e-07	2.22e-08	1684	531	1276	3491
ENSMUSG00000048216_Gpr85	-1.42972	6.59e-52	1.8e-50	-1.78525	1.63e-07	3.03e-06	-2.01103	1.67e-08	1.39e-09	935	1626	930	3491
ENSMUSG00000026170_Cyp27a1	3.05843	1.39e-34	2.29e-33	2.85533	5.09e-13	2.61e-11	2.57225	2.79e-07	3.43e-08	1550	589	1354	3493
ENSMUSG00000038080_Kdm1b	-1.21989	3.05e-70	1.27e-68	-1.58215	1.02e-06	1.59e-05	-1.81127	1.97e-08	1.66e-09	616	1933	945	3494
ENSMUSG00000045441_Gprin3	-2.08813	3.78e-33	5.95e-32	-2.45323	3.83e-10	1.18e-08	-2.68995	1.01e-08	9.06e-10	1626	982	893	3501
ENSMUSG00000020897_Aurkb	-3.2916	9.86e-24	1.07e-22	-3.96051	8.64e-26	2.56e-23	-4.29696	4.25e-08	4.32e-09	2359	102	1045	3506
ENSMUSG00000058013_Sept11	-1.10016	9.08e-126	1.11e-123	-1.45258	1.65e-05	0.000189589	-1.68222	5.54e-10	5.41e-11	210	2633	672	3515
ENSMUSG00000062727_Hist1h2bk	-3.28994	3.69e-26	4.43e-25	-3.90839	9.87e-22	1.65e-19	-4.2127	1.31e-07	1.43e-08	2130	181	1204	3515
ENSMUSG00000031883_Car7	2.54587	1.35e-43	2.98e-42	2.27938	3.76e-10	1.16e-08	2.02235	2.99e-07	3.84e-08	1162	978	1376	3516
ENSMUSG00000066129_Kndc1	1.68939	9.02e-75	4.17e-73	1.31049	2.22e-05	0.000246906	1.07424	3.13e-13	5.97e-14	553	2716	248	3517
ENSMUSG00000043629_1700019D03Rik	1.99266	5e-48	1.24e-46	1.62325	1.25e-07	2.39e-06	1.39284	1.19e-08	1.03e-09	1028	1588	904	3520
ENSMUSG00000020193_Zpbp	-1.8402	4.21e-33	6.6e-32	-2.22373	9.54e-13	4.67e-11	-2.46142	1.82e-07	2.21e-08	1632	617	1275	3524
ENSMUSG00000054000_Tusc1	-1.73689	4.53e-28	5.83e-27	-2.10798	2.99e-13	1.59e-11	-2.36565	2.25e-08	2.16e-09	1988	566	970	3524
ENSMUSG00000033152_Podxl2	-1.09168	1.78e-44	4.03e-43	-1.46849	4.01e-06	5.36e-05	-1.71336	2.84e-14	6.3e-15	1130	2256	141	3527
ENSMUSG00000074227_Spint2	-1.97745	1.01e-36	1.8e-35	-2.38214	2.64e-13	1.42e-11	-2.64332	6.36e-07	8.22e-08	1432	559	1540	3531
ENSMUSG00000014837_4931428F04Rik	-1.77022	2.47e-33	3.91e-32	-2.18636	2.89e-12	1.29e-10	-2.43514	1.54e-07	1.84e-08	1613	675	1244	3532
ENSMUSG00000020396_Nefh	1.85153	1.12e-38	2.13e-37	1.4605	1.15e-06	1.78e-05	1.23667	2.7e-13	5.1e-14	1340	1957	241	3538
ENSMUSG00000031371_Haus7	-1.76118	3.09e-31	4.53e-30	-2.15402	2.23e-13	1.22e-11	-2.41642	1.57e-07	1.88e-08	1745	551	1247	3543
ENSMUSG00000044629_Cnrip1	-1.32731	4.55e-53	1.28e-51	-1.69543	1.3e-07	2.46e-06	-1.93217	4.11e-08	4.1e-09	907	1597	1039	3543
ENSMUSG00000028927_Padi2	2.245	6.68e-54	1.91e-52	1.99183	8.45e-08	1.67e-06	1.75324	7.56e-08	7.8e-09	894	1531	1120	3545
ENSMUSG00000047139_Cd24a	-2.33976	1.02e-37	1.88e-36	-2.71065	6.19e-11	2.18e-09	-2.93134	2.09e-07	2.51e-08	1389	859	1297	3545
ENSMUSG00000000811_Txnrd3	-1.57712	1.74e-61	5.92e-60	-1.93804	4.83e-08	1e-06	-2.17782	2.57e-07	3.18e-08	751	1457	1340	3548
ENSMUSG00000034917_Tjp3	-2.37721	2.08e-27	2.6e-26	-2.79083	9.42e-19	1.07e-16	-3.07973	1.53e-07	1.83e-08	2041	265	1243	3549
ENSMUSG00000028626_Col9a2	-1.85188	9.15e-39	1.75e-37	-2.23102	1.06e-10	3.54e-09	-2.49519	2.26e-07	2.73e-08	1337	901	1312	3550
ENSMUSG00000030729_Pgm2l1	-1.38984	3.87e-53	1.1e-51	-1.72747	1.49e-06	2.23e-05	-1.9489	2.79e-10	2.93e-11	903	2022	629	3554
ENSMUSG00000040010_Slc7a5	-1.30898	2.96e-55	8.71e-54	-1.68421	8.61e-08	1.7e-06	-1.9278	9.33e-08	9.83e-09	870	1533	1151	3554
ENSMUSG00000003526_Prodh	1.98891	2.31e-78	1.14e-76	1.6524	3.2e-07	5.56e-06	1.40892	2.12e-07	2.55e-08	518	1740	1300	3558
ENSMUSG00000053216_Btn2a2	4.5371	8.16e-25	9.32e-24	5.56536	8.28e-25	2.08e-22	5.65535	1.26e-07	1.37e-08	2241	120	1198	3559
ENSMUSG00000086537_Nespos	-2.29065	4.81e-26	5.75e-25	-2.70355	4.26e-20	5.71e-18	-2.98489	1.26e-07	1.36e-08	2138	225	1197	3560
ENSMUSG00000041313_Slc7a1	-1.43874	4.2e-69	1.7e-67	-1.79844	8.66e-08	1.71e-06	-2.03011	3.25e-07	4.19e-08	633	1534	1394	3561
ENSMUSG00000046321_Hs3st2	-2.33269	3.36e-29	4.59e-28	-2.75524	8.6e-16	6.46e-14	-3.02619	2.02e-07	2.41e-08	1874	402	1290	3566
ENSMUSG00000020099_Unc5b	1.81921	2.1e-76	9.98e-75	1.46252	2.53e-06	3.57e-05	1.20534	1.19e-08	1.01e-09	539	2142	903	3584
ENSMUSG00000020681_Ace	-1.60444	1.14e-43	2.51e-42	-1.97131	4.88e-09	1.23e-07	-2.22028	1.42e-07	1.62e-08	1158	1203	1223	3584
ENSMUSG00000094910_D430019H16Rik	-1.38367	5.32e-49	1.35e-47	-1.71126	2.03e-06	2.93e-05	-1.94745	2.82e-11	3.26e-12	1007	2092	485	3584
ENSMUSG00000031891_Hsd11b2	-2.61399	2.06e-24	2.31e-23	-3.08352	2.64e-23	5.54e-21	-3.37778	1.03e-07	1.1e-08	2282	144	1167	3593
ENSMUSG00000017485_Top2b	-1.11924	9.2e-61	3.08e-59	-1.46853	1.3e-05	0.00015368	-1.68844	6.11e-13	1e-13	763	2552	279.5	3594.5
ENSMUSG00000038379_Ttk	-3.18195	1.14e-21	1.13e-20	-3.84235	1.96e-26	6.29e-24	-4.1565	1.1e-08	9.8e-10	2602	94	900	3596
ENSMUSG00000043461_Sptssb	2.48471	1.21e-40	2.47e-39	2.19992	3.32e-10	1.03e-08	1.98069	2.93e-07	3.67e-08	1258	971	1367	3596
ENSMUSG00000044433_Camsap3	-1.41301	1.19e-31	1.76e-30	-1.83597	4.35e-10	1.32e-08	-2.10597	8.64e-09	7.81e-10	1722	995	880	3597
ENSMUSG00000047746_Fbxo40	3.55799	3.03e-28	3.93e-27	3.56611	4.97e-15	3.41e-13	3.37056	1.19e-07	1.28e-08	1969	440	1188	3597
ENSMUSG00000096914_Galntl6	-1.64608	1.55e-37	2.84e-36	-2.02209	9.26e-11	3.14e-09	-2.25887	2.32e-07	2.81e-08	1397	890	1317	3604
ENSMUSG00000006930_Hap1	-1.92104	3.34e-54	9.61e-53	-2.27163	7.44e-10	2.17e-08	-2.51003	1.1e-06	1.47e-07	888	1038	1679	3605
ENSMUSG00000044006_Cilp2	-2.6815	6.47e-26	7.69e-25	-3.14828	1.06e-19	1.34e-17	-3.43741	1.37e-07	1.54e-08	2153	237	1215	3605
ENSMUSG00000037826_Ppm1k	1.74826	2.88e-115	2.83e-113	1.40569	9.66e-06	0.000118354	1.18255	8.84e-09	8.17e-10	260	2464	884	3608
ENSMUSG00000061731_Ext1	-1.3167	2.42e-63	8.65e-62	-1.67337	5.62e-07	9.31e-06	-1.90689	4.91e-08	5.3e-09	717	1821	1070	3608
ENSMUSG00000056089_Gm5468	-3.32781	2.95e-22	2.98e-21	-4.05515	1.03e-26	3.57e-24	-4.39314	2.76e-08	2.65e-09	2532	87	991	3610
ENSMUSG00000027520_Zdbf2	-1.60539	1.45e-43	3.19e-42	-1.96422	1.07e-08	2.5e-07	-2.18302	9.48e-08	1.01e-08	1165	1292	1155	3612
ENSMUSG00000043557_Mdga1	-2.02964	7.31e-34	1.17e-32	-2.39501	5.44e-10	1.62e-08	-2.62735	3.15e-08	3.13e-09	1593	1013	1009	3615
ENSMUSG00000027070_Lrp2	-2.29977	6.08e-30	8.52e-29	-2.70237	1.54e-17	1.47e-15	-2.98089	4.66e-07	6.05e-08	1827	318	1472	3617
ENSMUSG00000027489_Necab3	1.9237	1.12e-53	3.2e-52	1.55955	3.15e-07	5.48e-06	1.31977	2.62e-08	2.48e-09	896	1738	984	3618
ENSMUSG00000044770_Scml4	-2.27697	1.46e-29	2.01e-28	-2.68115	1.35e-11	5.36e-10	-2.91857	3.05e-08	2.99e-09	1855	762	1004	3621
ENSMUSG00000035441_Myo1d	1.96565	8.91e-100	6.73e-98	1.6307	7.85e-07	1.26e-05	1.39525	3.36e-07	4.32e-08	339	1885	1400	3624
ENSMUSG00000054520_Sh3bp2	-2.04465	8.98e-44	1.99e-42	-2.41836	3.92e-10	1.2e-08	-2.65007	4.98e-07	6.42e-08	1155	984	1485	3624
ENSMUSG00000030189_Ybx3	-1.34982	5.05e-55	1.48e-53	-1.71777	8.79e-08	1.73e-06	-1.95917	1.37e-07	1.52e-08	874	1538	1213	3625
ENSMUSG00000046688_Tifa	2.25022	4.68e-60	1.54e-58	1.94605	3.89e-08	8.18e-07	1.70044	3.57e-07	4.57e-08	778	1435	1412	3625
ENSMUSG00000053164_Gpr21	-1.75066	8.32e-60	2.72e-58	-2.10818	1.91e-08	4.26e-07	-2.34153	5.24e-07	6.63e-08	781	1355	1492	3628
ENSMUSG00000024805_Pcgf5	2.21128	6.67e-41	1.37e-39	1.85828	1.02e-09	2.9e-08	1.60817	2.41e-07	2.92e-08	1246	1064	1324	3634
ENSMUSG00000035683_Melk	-3.38101	1.1e-21	1.09e-20	-4.14261	2.59e-27	9.79e-25	-4.48739	2.15e-08	1.93e-09	2599	80	959	3638
ENSMUSG00000027408_Cpxm1	-1.8889	1.87e-38	3.53e-37	-2.27037	1.29e-11	5.13e-10	-2.53091	6.17e-07	7.97e-08	1353	759	1533	3645
ENSMUSG00000055633_Zfp580	-1.68805	8.19e-32	1.23e-30	-2.04968	3.52e-12	1.54e-10	-2.32193	1.66e-07	1.99e-08	1705	689	1257	3651
ENSMUSG00000030616_Sytl2	1.87715	2.3e-77	1.11e-75	1.54576	2.42e-06	3.43e-05	1.3113	2.87e-08	2.81e-09	527	2134	997	3658
ENSMUSG00000024598_Fbn2	-2.16741	7.63e-40	1.52e-38	-2.5503	7.36e-12	3.05e-10	-2.81837	1e-06	1.32e-07	1284	729	1651	3664
ENSMUSG00000024431_Nr3c1	1.58159	2.01e-86	1.16e-84	1.22005	8.29e-05	0.000787818	0.97969	0	0	444	3177	43.5	3664.5
ENSMUSG00000027326_Casc5	-2.33811	1.35e-27	1.7e-26	-2.75827	5.76e-15	3.92e-13	-2.98995	1.24e-07	1.35e-08	2026	444	1196	3666
ENSMUSG00000025190_Got1	1.73012	2.12e-53	6.02e-52	1.36149	1.16e-05	0.000139612	1.14025	3.41e-13	6.29e-14	902	2519	252	3673
ENSMUSG00000020836_Coro6	1.79191	5.29e-71	2.25e-69	1.42778	1.64e-06	2.43e-05	1.18546	3.97e-08	3.89e-09	602	2041	1033	3676
ENSMUSG00000020912_Krt12	2.93527	4e-31	5.83e-30	2.754	7.21e-12	2.99e-10	2.54175	1.21e-07	1.33e-08	1755	728	1193	3676
ENSMUSG00000002870_Mcm2	-1.41945	9.77e-33	1.51e-31	-1.78229	2.62e-10	8.28e-09	-2.03328	5.1e-08	5.51e-09	1652	957	1075	3684
ENSMUSG00000020935_Dcakd	-1.44493	5.57e-50	1.45e-48	-1.80474	1.09e-07	2.1e-06	-2.04009	8.61e-08	9.34e-09	981	1567	1144	3692
ENSMUSG00000024617_Camk2a	2.56669	2.6e-46	6.23e-45	2.32777	8.03e-10	2.32e-08	2.07755	7.63e-07	9.99e-08	1065	1043	1585	3693
ENSMUSG00000028610_Dmrtb1	-2.76939	1.69e-23	1.82e-22	-3.27866	8.09e-23	1.61e-20	-3.58246	9.71e-08	1.06e-08	2379	152	1162	3693
ENSMUSG00000009621_Vav2	-1.41816	1.3e-34	2.15e-33	-1.80631	2.49e-09	6.55e-08	-2.0489	2.93e-08	2.89e-09	1546	1148	1000	3694
ENSMUSG00000022061_Nkx3-1	3.34789	6.01e-31	8.72e-30	3.24911	1.11e-13	6.28e-12	3.03644	3.34e-07	4.27e-08	1763	535	1398	3696
ENSMUSG00000023972_Ptk7	-1.78486	2.33e-47	5.73e-46	-2.12884	3.2e-08	6.86e-07	-2.37578	1.59e-07	1.91e-08	1039	1408	1250	3697
ENSMUSG00000024376_Epb4.1l4a	-1.3639	2.3e-50	6.04e-49	-1.71965	7.64e-08	1.52e-06	-1.96829	1.36e-07	1.51e-08	974	1516	1212	3702
ENSMUSG00000042631_Xkr7	-1.9511	2.33e-30	3.3e-29	-2.34	6.48e-15	4.38e-13	-2.61422	4.3e-07	5.57e-08	1803	447	1454	3704
ENSMUSG00000051067_Lingo3	-1.46618	3.98e-45	9.23e-44	-1.83285	5.88e-09	1.45e-07	-2.09012	3.07e-07	3.92e-08	1103	1221	1380	3704
ENSMUSG00000078234_Klhdc7a	3.25604	3.18e-19	2.76e-18	3.31488	4.31e-14	2.61e-12	3.02873	4.19e-13	7.65e-14	2944	498	263.5	3705.5
ENSMUSG00000048922_Cdca2	-2.67141	3.45e-24	3.82e-23	-3.15301	6.02e-22	1.05e-19	-3.45529	1.44e-07	1.66e-08	2307	173	1227	3707
ENSMUSG00000016946_Kctd5	-1.05389	1.11e-65	4.16e-64	-1.41536	5.61e-06	7.26e-05	-1.65166	7.65e-10	7.23e-11	684	2332	693	3709
ENSMUSG00000032360_Hcrtr2	-2.00509	6.67e-43	1.44e-41	-2.37458	1.05e-10	3.53e-09	-2.61327	9.13e-07	1.2e-07	1183	900	1628	3711
ENSMUSG00000091337_Eid1	-1.13594	8.91e-52	2.42e-50	-1.47908	1.34e-05	0.0001581	-1.70196	1.71e-13	3.27e-14	940	2566	215	3721
ENSMUSG00000032024_Clmp	-1.21235	2.67e-76	1.26e-74	-1.57975	5.45e-07	9.07e-06	-1.80702	3e-07	3.86e-08	540	1815	1377	3732
ENSMUSG00000046341_Gm11223	-1.22188	3.92e-67	1.51e-65	-1.58783	5.22e-07	8.71e-06	-1.83013	1.67e-07	2e-08	665	1809	1258	3732
ENSMUSG00000013076_Amotl1	1.95174	3.68e-43	8.01e-42	1.57069	7.49e-07	1.21e-05	1.33145	7.17e-10	6.93e-11	1175	1873	690	3738
ENSMUSG00000021803_Cdhr1	-2.41763	1.11e-31	1.65e-30	-2.83619	2.79e-13	1.5e-11	-3.07374	4.52e-07	5.94e-08	1716	563	1468	3747
ENSMUSG00000032908_Sgpp2	1.8253	4.73e-64	1.71e-62	1.46664	2.79e-06	3.88e-05	1.23427	7.74e-09	7.31e-10	707	2166	874	3747
ENSMUSG00000092060_Bend4	-1.22151	2.3e-51	6.17e-50	-1.58571	6.73e-07	1.1e-05	-1.81528	1.91e-08	1.54e-09	954	1854	939	3747
ENSMUSG00000042208_0610010F05Rik	-1.10127	1.43e-46	3.46e-45	-1.45553	1.1e-05	0.000132607	-1.6748	9.95e-14	1.92e-14	1058	2506	191	3755
ENSMUSG00000001089_Luzp1	1.60423	6.45e-74	2.9e-72	1.2489	6.42e-05	0.000630624	1.03067	1.42e-14	6.8e-16	568	3076	112.5	3756.5
ENSMUSG00000047986_Palm3	-2.70653	9.85e-29	1.32e-27	-3.16167	6.32e-16	4.85e-14	-3.4269	4.2e-07	5.45e-08	1914	394	1449	3757
ENSMUSG00000000823_Znf512b	-1.10034	2.55e-56	7.83e-55	-1.46785	3.94e-06	5.29e-05	-1.71038	5.7e-10	5.72e-11	832	2250	676	3758
ENSMUSG00000079037_Prnp	1.55793	1.35e-185	3.8e-183	1.19419	0.000158717	0.00137632	0.956925	9.95e-14	2.05e-14	91	3483	191	3765
ENSMUSG00000022122_Ednrb	-1.45046	1.25e-33	2e-32	-1.79592	3.75e-07	6.43e-06	-2.02687	8.74e-12	1.13e-12	1600	1758	418.5	3776.5
ENSMUSG00000015843_Rxrg	-1.7695	6.05e-26	7.2e-25	-2.14476	6.6e-15	4.44e-13	-2.41735	1.14e-07	1.22e-08	2150	449	1181	3780
ENSMUSG00000020701_Tmem132e	-1.28847	1.44e-45	3.39e-44	-1.65585	1.1e-07	2.12e-06	-1.89539	7.79e-08	8.04e-09	1088	1568	1124	3780
ENSMUSG00000070570_Slc17a7	3.06485	2.3e-28	3.02e-27	2.93805	1.1e-13	6.22e-12	2.70838	2.22e-07	2.67e-08	1952	534	1308	3794
ENSMUSG00000084390_Gm15425	2.58617	7.63e-46	1.8e-44	2.34227	1.81e-09	4.86e-08	2.13132	8.14e-07	1.05e-07	1082	1122	1596	3800
ENSMUSG00000042489_Clspn	-2.26225	2.11e-24	2.36e-23	-2.682	4.18e-20	5.63e-18	-2.95475	2.06e-07	2.48e-08	2284	224	1295	3803
ENSMUSG00000020331_Hcn2	1.88723	1.02e-47	2.51e-46	1.49468	4.57e-07	7.71e-06	1.2434	2.56e-08	2.36e-09	1034	1792	979	3805
ENSMUSG00000063021_Hist1h2ak	-2.03701	4.33e-27	5.37e-26	-2.43825	1.92e-15	1.38e-13	-2.71809	2.47e-07	3e-08	2064	418	1329	3811
ENSMUSG00000026278_Bok	1.90509	2.87e-34	4.68e-33	1.47	1.17e-07	2.24e-06	1.22201	5.05e-10	5.06e-11	1567	1578	667	3812
ENSMUSG00000035561_Aldh1b1	-1.72557	2.76e-30	3.91e-29	-2.12675	9.71e-13	4.74e-11	-2.37314	3.15e-07	4.07e-08	1807	618	1388	3813
ENSMUSG00000036766_Dner	-1.06212	1.13e-38	2.16e-37	-1.47111	2.23e-06	3.17e-05	-1.70929	2.94e-12	3.97e-13	1341	2119	354.5	3814.5
ENSMUSG00000055567_Unc80	2.2591	1.76e-242	9.79e-240	1.89098	5.39e-09	1.34e-07	1.65223	1.81e-05	2.4e-06	46	1212	2561	3819
ENSMUSG00000026193_Fn1	-1.64686	1.61e-34	2.65e-33	-2.0612	1.55e-10	5.05e-09	-2.31182	2.66e-07	3.25e-08	1552	926	1344	3822
ENSMUSG00000046841_Ckap4	-1.32978	3.66e-50	9.58e-49	-1.69671	2.22e-07	3.99e-06	-1.91996	1.03e-07	1.1e-08	977	1679	1166	3822
ENSMUSG00000022965_Ifngr2	-1.1616	6.66e-74	2.99e-72	-1.52152	2.41e-06	3.41e-05	-1.75181	7.88e-08	8.23e-09	569	2131	1127	3827
ENSMUSG00000048126_Col6a3	-1.87847	4.39e-37	7.93e-36	-2.27307	1.49e-11	5.84e-10	-2.53538	9.71e-07	1.26e-07	1417	770	1640	3827
ENSMUSG00000000489_Pdgfb	-1.44766	8.25e-42	1.74e-40	-1.82329	1.06e-08	2.47e-07	-2.07503	2.46e-07	2.96e-08	1214	1290	1327	3831
ENSMUSG00000037936_Scarb1	-1.4202	1.17e-40	2.39e-39	-1.79287	1.18e-08	2.73e-07	-2.05243	1.81e-07	2.18e-08	1257	1310	1273	3840
ENSMUSG00000032890_Rims3	1.77948	7.09e-57	2.2e-55	1.39732	8.75e-06	0.000107998	1.1619	1.29e-10	1.31e-11	824	2448	574	3846
ENSMUSG00000037062_Sh3glb1	-1.08605	5.26e-73	2.33e-71	-1.43961	1.32e-05	0.000156117	-1.67005	1.09e-09	1.03e-10	577	2556	719	3852
ENSMUSG00000038128_Camk4	-1.40596	4.75e-38	8.87e-37	-1.79683	1.26e-07	2.39e-06	-2.02237	1.02e-08	9.26e-10	1370	1589	895	3854
ENSMUSG00000059743_Fdps	-1.24086	2.97e-55	8.73e-54	-1.59596	1.31e-06	1.98e-05	-1.83573	2.83e-08	2.76e-09	871	1988	995	3854
ENSMUSG00000055639_Dach1	-1.59536	5.18e-38	9.65e-37	-1.96006	3.63e-09	9.24e-08	-2.20903	2.11e-07	2.52e-08	1372	1185	1298	3855
ENSMUSG00000024056_Ndc80	-3.26772	1.81e-20	1.67e-19	-3.99756	1.17e-26	3.87e-24	-4.34183	3.06e-08	3.02e-09	2762	91	1005	3858
ENSMUSG00000047497_Adamts12	-2.27381	1.37e-30	1.97e-29	-2.68726	7e-14	4.09e-12	-2.96411	6.96e-07	8.98e-08	1784	517	1560	3861
ENSMUSG00000027797_Dclk1	-1.18045	1.31e-67	5.07e-66	-1.52361	1.32e-05	0.000156117	-1.75156	4.45e-10	4.34e-11	659	2555	656	3870
ENSMUSG00000004099_Dnmt1	-0.939511	3.74e-86	2.15e-84	-1.29802	5.11e-05	0.000516457	-1.53532	1.2e-11	1.57e-12	445	2987	439	3871
ENSMUSG00000022500_Litaf	2.13076	4.85e-70	2e-68	1.83356	1.7e-07	3.15e-06	1.59057	9.03e-07	1.17e-07	619	1633	1622	3874
ENSMUSG00000022762_Ncam2	-1.37432	2.22e-35	3.78e-34	-1.70644	1.68e-06	2.48e-05	-1.93629	2.09e-12	3.11e-13	1502	2044	340	3886
ENSMUSG00000040711_Sh3pxd2b	-1.37111	1.03e-55	3.09e-54	-1.73337	1.54e-07	2.87e-06	-1.97479	3.57e-07	4.55e-08	856	1620	1411	3887
ENSMUSG00000027712_Anxa5	1.85397	2.59e-42	5.52e-41	1.46644	1.03e-06	1.6e-05	1.2002	2.04e-09	1.74e-10	1201	1936	757	3894
ENSMUSG00000019843_Fyn	-0.945284	3.79e-78	1.86e-76	-1.30841	4.04e-05	0.000418403	-1.539	1.85e-11	2.3e-12	521	2913	463	3897
ENSMUSG00000085271_E130006D01Rik	-3.31353	5.18e-21	4.94e-20	-4.06445	2.44e-25	6.9e-23	-4.40721	6.93e-08	7.22e-09	2684	107	1110	3901
ENSMUSG00000038013_Wipf2	1.60386	1.31e-123	1.48e-121	1.24526	4.96e-05	0.000503659	1.00299	9.07e-10	8.4e-11	226	2976	704	3906
ENSMUSG00000020123_Avpr1a	-2.517	1.35e-23	1.46e-22	-2.96791	1.17e-20	1.7e-18	-3.26991	2.51e-07	3.06e-08	2369	208	1333	3910
ENSMUSG00000030257_Srgap3	-1.19788	1.44e-36	2.56e-35	-1.56557	3.04e-06	4.19e-05	-1.80236	6.54e-13	1.06e-13	1442	2189	282	3913
ENSMUSG00000019066_Rab3d	-2.26167	6.66e-29	8.99e-28	-2.65626	1.01e-10	3.39e-09	-2.89513	7.79e-08	7.98e-09	1897	895	1123	3915
ENSMUSG00000021182_Ccdc88c	-1.47725	3.6e-46	8.6e-45	-1.83975	6.03e-08	1.22e-06	-2.09049	2.87e-07	3.52e-08	1071	1491	1359	3921
ENSMUSG00000097615_Gm2061	-1.93703	6.29e-32	9.51e-31	-2.31149	1.01e-10	3.4e-09	-2.56944	2.52e-07	3.1e-08	1691	896	1335	3922
ENSMUSG00000044534_Ackr2	-3.7822	5.64e-19	4.85e-18	-5.08342	3.72e-32	2.34e-29	-5.55714	1.31e-08	1.17e-09	2973	48	915	3936
ENSMUSG00000027864_Ptgfrn	-1.42636	9.9e-53	2.77e-51	-1.80026	2.65e-08	5.74e-07	-2.04193	9.47e-07	1.23e-07	915	1394	1634	3943
ENSMUSG00000046434_Hnrnpa1	-1.01589	2.61e-68	1.04e-66	-1.36632	3.78e-05	0.000395723	-1.5944	8.51e-12	1.09e-12	644	2883	416	3943
ENSMUSG00000042766_Trim46	-1.32811	2.6e-46	6.25e-45	-1.69761	1.51e-07	2.83e-06	-1.94577	1.75e-07	2.1e-08	1066	1618	1266	3950
ENSMUSG00000019998_Stx7	-0.999008	4.01e-53	1.13e-51	-1.35251	3.72e-05	0.000390238	-1.57612	5.68e-14	1.05e-14	904	2880	167.5	3951.5
ENSMUSG00000031872_Bean1	-1.28504	1.14e-38	2.18e-37	-1.64507	2.58e-08	5.61e-07	-1.89299	1.4e-07	1.6e-08	1342	1389	1221	3952
ENSMUSG00000062421_Arf2	-1.11402	4.53e-89	2.79e-87	-1.47704	2.93e-06	4.06e-05	-1.70626	2.83e-07	3.5e-08	415	2180	1358	3953
ENSMUSG00000033581_Igf2bp2	-3.05582	2.08e-22	2.12e-21	-3.65532	2.3e-20	3.26e-18	-3.95701	1.48e-07	1.74e-08	2507	213	1234	3954
ENSMUSG00000031170_Slc38a5	-1.8284	1.88e-33	2.99e-32	-2.20228	1.16e-10	3.86e-09	-2.45571	4.1e-07	5.25e-08	1607	908	1441	3956
ENSMUSG00000026614_Slc30a10	-1.13499	1.97e-48	4.95e-47	-1.50132	8.07e-07	1.29e-05	-1.75079	4.62e-08	4.78e-09	1015	1889	1057	3961
ENSMUSG00000031150_Ccdc120	-1.33044	2.73e-37	4.96e-36	-1.70807	9.98e-09	2.35e-07	-1.96584	1.81e-07	2.2e-08	1408	1282	1274	3964
ENSMUSG00000022773_Ypel1	-1.74264	3.38e-38	6.35e-37	-2.10469	9.27e-09	2.21e-07	-2.34662	2.52e-07	3.08e-08	1363	1269	1334	3966
ENSMUSG00000038055_Dexi	1.70304	1.11e-61	3.79e-60	1.3338	6.68e-06	8.52e-05	1.09212	5.8e-09	5.5e-10	749	2369	848	3966
ENSMUSG00000039620_6430573F11Rik	1.93887	1.8e-61	6.12e-60	1.60308	7.38e-07	1.19e-05	1.37462	2.75e-07	3.36e-08	752	1870	1350	3972
ENSMUSG00000069310_Hist1h3c	-4.45881	3.61e-24	3.99e-23	-6.30407	1.51e-29	7.49e-27	-6.85936	8.57e-07	1.09e-07	2310	61	1606	3977
ENSMUSG00000032355_Mlip	1.78741	9.19e-66	3.44e-64	1.44249	2.95e-06	4.09e-05	1.20141	7.01e-08	7.45e-09	683	2181	1114	3978
ENSMUSG00000034813_Grip1	-1.17154	7.28e-56	2.19e-54	-1.53276	1.95e-06	2.83e-05	-1.76732	4.41e-08	4.55e-09	850	2081	1051	3982
ENSMUSG00000025757_Hspa4l	1.62255	3.1e-68	1.23e-66	1.26263	6.82e-05	0.000665652	1.03927	2.98e-13	5.66e-14	646	3093	246	3985
ENSMUSG00000006403_Adamts4	1.85933	2.26e-74	1.03e-72	1.53708	4.44e-06	5.89e-05	1.30996	9.58e-08	1.03e-08	560	2277	1158	3995
ENSMUSG00000051502_Ufsp1	-1.73028	3.83e-33	6.02e-32	-2.12693	3.93e-12	1.71e-10	-2.38533	1.08e-06	1.44e-07	1627	695	1673	3995
ENSMUSG00000081309_Gm12397	-2.49862	6.98e-21	6.6e-20	-2.96309	4.91e-20	6.56e-18	-3.26053	5.41e-08	5.73e-09	2704	226	1080	4010
ENSMUSG00000037428_Vgf	-1.42247	8.62e-29	1.16e-27	-1.79414	2.08e-07	3.76e-06	-2.04485	1.16e-11	1.52e-12	1909	1668	437	4014
ENSMUSG00000015335_Zdhhc12	-1.71168	4.65e-27	5.75e-26	-2.08676	4.49e-13	2.33e-11	-2.35543	2.92e-07	3.63e-08	2068	582	1365	4015
ENSMUSG00000028643_Ccdc23	-1.67562	1.45e-29	2e-28	-2.06039	2.73e-11	1.02e-09	-2.3103	2.89e-07	3.54e-08	1854	811	1360	4025
ENSMUSG00000068794_Col28a1	-2.61297	3.29e-20	3e-19	-3.10956	1.4e-21	2.27e-19	-3.41671	4.12e-08	4.14e-09	2800	186	1040	4026
ENSMUSG00000001986_Gria3	1.74278	4.27e-54	1.23e-52	1.39957	1.04e-05	0.000126508	1.17724	4.58e-10	4.47e-11	889	2488	658	4035
ENSMUSG00000070858_Gm1673	-1.6529	1.84e-28	2.43e-27	-2.07781	4.41e-12	1.9e-10	-2.3474	3.45e-07	4.42e-08	1937	701	1405	4043
ENSMUSG00000050822_Slc29a4	-1.83359	4.04e-33	6.33e-32	-2.23611	5.2e-12	2.19e-10	-2.49506	1.22e-06	1.61e-07	1630	715	1702	4047
ENSMUSG00000041556_Fbxo2	1.64991	1.61e-78	7.99e-77	1.28853	2.05e-05	0.000229716	1.04006	5.23e-09	4.85e-10	515	2696	837	4048
ENSMUSG00000051499_Zfp786	-1.63315	3.5e-37	6.34e-36	-2.00258	4.97e-09	1.24e-07	-2.23883	3.85e-07	5.05e-08	1413	1205	1433	4051
ENSMUSG00000015880_Ncapg	-2.34771	2.42e-26	2.93e-25	-2.76808	7.25e-18	7.23e-16	-3.05438	9.37e-07	1.22e-07	2116	303	1633	4052
ENSMUSG00000075020_E530001K10Rik	-2.00028	1.6e-25	1.87e-24	-2.38372	1.83e-15	1.33e-13	-2.66297	4.29e-07	5.52e-08	2186	417	1452	4055
ENSMUSG00000056771_Gm10010	2.19159	4.51e-53	1.27e-51	1.87847	3.29e-08	7.04e-07	1.63204	1.39e-06	1.83e-07	906	1414	1736	4056
ENSMUSG00000056596_Trnp1	1.69689	8.82e-56	2.64e-54	1.30072	7.53e-06	9.46e-05	1.06358	3.62e-09	3.25e-10	854	2404	804	4062
ENSMUSG00000059327_Eda	-1.84128	5.33e-34	8.62e-33	-2.22051	5.01e-10	1.5e-08	-2.46133	4.84e-07	6.31e-08	1582	1006	1481	4069
ENSMUSG00000008226_Scrn3	1.80275	1.93e-75	9.04e-74	1.45733	4.82e-06	6.34e-05	1.22576	1.44e-07	1.65e-08	547	2297	1226	4070
ENSMUSG00000006720_Zfp184	-1.61255	2.83e-26	3.42e-25	-1.98417	1.94e-10	6.25e-09	-2.22771	3.2e-08	3.28e-09	2120	938	1014	4072
ENSMUSG00000033530_Ttc7b	1.52271	6.77e-87	3.93e-85	1.14788	0.000141569	0.00125243	0.906764	1.85e-13	3.55e-14	440	3414	219.5	4073.5
ENSMUSG00000016194_Hsd11b1	1.91259	1.13e-53	3.23e-52	1.57814	7.14e-07	1.16e-05	1.33486	2.32e-07	2.82e-08	897	1864	1318	4079
ENSMUSG00000034248_Slc25a37	1.89944	2.78e-55	8.17e-54	1.57135	2.02e-06	2.91e-05	1.35227	7.65e-08	7.86e-09	869	2091	1121	4081
ENSMUSG00000021277_Traf3	-1.44325	1.45e-35	2.48e-34	-1.79811	1.68e-07	3.12e-06	-2.03562	2.13e-08	1.89e-09	1495	1631	957	4083
ENSMUSG00000026558_Uck2	-1.2046	2.64e-52	7.29e-51	-1.56775	1.54e-06	2.3e-05	-1.80123	8.18e-08	8.68e-09	925	2029	1134	4088
ENSMUSG00000067071_Hes6	-1.6265	1.41e-35	2.41e-34	-2.00133	2.56e-10	8.12e-09	-2.26309	9.91e-07	1.28e-07	1491	952	1645	4088
ENSMUSG00000000805_Car4	1.87086	4.55e-65	1.69e-63	1.53048	1.71e-06	2.52e-05	1.28913	2.78e-07	3.41e-08	689	2049	1353	4091
ENSMUSG00000030849_Fgfr2	1.67772	2.12e-112	2.02e-110	1.32589	2.14e-05	0.000238871	1.07972	7.83e-08	8.11e-09	268	2706	1125	4099
ENSMUSG00000037725_Ckap2	-2.87705	1.36e-26	1.66e-25	-3.38628	1.15e-18	1.28e-16	-3.66573	1.36e-06	1.79e-07	2098	271	1730	4099
ENSMUSG00000015354_Pcolce2	1.95648	4.4e-54	1.26e-52	1.63311	8.97e-07	1.42e-05	1.39349	2.2e-07	2.64e-08	892	1905	1306	4103
ENSMUSG00000034579_Pla2g3	-1.75538	1.05e-35	1.81e-34	-2.14811	2.86e-11	1.06e-09	-2.41214	1.88e-06	2.49e-07	1482	813	1819	4114
ENSMUSG00000025537_Phkg1	1.81246	3.72e-66	1.4e-64	1.47949	3.6e-06	4.87e-05	1.22807	1.33e-07	1.47e-08	679	2231	1208	4118
ENSMUSG00000037664_Cdkn1c	-2.19812	5.66e-28	7.27e-27	-2.6374	5.34e-15	3.66e-13	-2.91268	1.14e-06	1.5e-07	1993	441	1684	4118
ENSMUSG00000052852_Reep1	-0.967476	1.34e-55	3.96e-54	-1.33948	3.1e-05	0.000331964	-1.5672	1.11e-11	1.41e-12	862	2824	432	4118
ENSMUSG00000057335_Cep170	-1.00266	7.8e-55	2.27e-53	-1.35516	4.73e-05	0.000481154	-1.58062	5.26e-13	9.34e-14	880	2966	275	4121
ENSMUSG00000094338_Hist1h2bl	-3.32455	1.1e-20	1.03e-19	-4.07892	2.02e-23	4.26e-21	-4.41343	1.59e-07	1.9e-08	2729	143	1249	4121
ENSMUSG00000033208_S100b	1.92679	1.79e-51	4.82e-50	1.59551	8.39e-07	1.34e-05	1.36504	1.86e-07	2.23e-08	951	1895	1277	4123
ENSMUSG00000027610_Gss	1.60158	2.58e-107	2.22e-105	1.24455	5.17e-05	0.00052087	1.01367	5e-09	4.62e-10	297	2996	833	4126
ENSMUSG00000030082_Sec61a1	-0.925973	1.52e-84	8.43e-83	-1.28863	3.2e-05	0.000340151	-1.52396	4.84e-09	4.3e-10	462	2837	827	4126
ENSMUSG00000050721_Plekho2	1.85506	3.35e-48	8.42e-47	1.50259	8.26e-07	1.32e-05	1.25819	1.38e-07	1.57e-08	1019	1893	1218	4130
ENSMUSG00000054792_Klhl18	-1.17851	2.06e-44	4.64e-43	-1.5576	3.98e-07	6.8e-06	-1.79536	1.48e-07	1.72e-08	1134	1767	1233	4134
ENSMUSG00000090486_BC035947	2.238	3.63e-38	6.81e-37	1.94283	9.57e-09	2.27e-07	1.70634	5.43e-07	6.91e-08	1364	1274	1501	4139
ENSMUSG00000000078_Klf6	-1.00146	3.92e-63	1.39e-61	-1.3553	3.61e-05	0.000380321	-1.58941	9.16e-11	9.46e-12	723	2869	553	4145
ENSMUSG00000062210_Tnfaip8	-1.2618	2.99e-51	7.98e-50	-1.62155	1.16e-06	1.79e-05	-1.85428	1.45e-07	1.68e-08	959	1963	1229	4151
ENSMUSG00000026198_Abcb6	-1.1267	4.3e-48	1.07e-46	-1.49583	1.27e-06	1.93e-05	-1.734	9.48e-08	1.02e-08	1024	1981	1156	4161
ENSMUSG00000063229_Ldha	-1.46518	5.75e-28	7.38e-27	-1.79434	1.08e-06	1.68e-05	-2.02996	1.99e-13	3.97e-14	1994	1943	224.5	4161.5
ENSMUSG00000038545_Cul7	-1.2346	2.2e-71	9.46e-70	-1.59333	9e-07	1.43e-05	-1.83734	1.05e-06	1.39e-07	594	1907	1664	4165
ENSMUSG00000052429_Prmt1	-1.07712	1.26e-45	2.97e-44	-1.4454	3.13e-06	4.31e-05	-1.68229	9.68e-09	8.65e-10	1087	2193	889	4169
ENSMUSG00000039982_Dtx4	-1.24332	1.1e-77	5.35e-76	-1.59527	1.85e-06	2.71e-05	-1.83141	7.53e-07	9.78e-08	525	2066	1580	4171
ENSMUSG00000019888_Mgat4c	-1.7408	2.61e-37	4.74e-36	-2.07265	5.01e-08	1.03e-06	-2.2983	2.14e-07	2.57e-08	1407	1464	1301	4172
ENSMUSG00000024007_Ppil1	-1.25877	1.61e-46	3.89e-45	-1.61694	1.24e-06	1.89e-05	-1.85261	8.4e-08	8.94e-09	1060	1975	1138	4173
ENSMUSG00000000317_Bcl6b	-1.64155	1.27e-28	1.69e-27	-2.00962	3.42e-10	1.06e-08	-2.26459	1.98e-07	2.3e-08	1924	973	1282	4179
ENSMUSG00000005233_Spc25	-3.01236	8.51e-21	8e-20	-3.63106	2.7e-21	4.23e-19	-3.93217	1.78e-07	2.12e-08	2719	193	1268	4180
ENSMUSG00000024867_Pip5k1b	2.24962	3.69e-52	1.02e-50	1.9612	5.28e-08	1.08e-06	1.74172	1.62e-06	2.19e-07	927	1471	1784	4182
ENSMUSG00000022307_Oxr1	1.52296	4.5e-87	2.63e-85	1.16157	0.000195534	0.00165334	0.93552	7.11e-14	1.36e-14	438	3572	177.5	4187.5
ENSMUSG00000000037_Scml2	-1.8975	9.26e-26	1.09e-24	-2.2902	1.46e-13	8.14e-12	-2.54432	4.79e-07	6.19e-08	2170	542	1477	4189
ENSMUSG00000041377_Ninj2	4.47436	1.11e-27	1.41e-26	5.08979	2.69e-20	3.77e-18	4.97924	3.19e-06	4.03e-07	2018	216	1957	4191
ENSMUSG00000025555_Farp1	-1.01891	6.69e-42	1.41e-40	-1.40062	5.96e-06	7.67e-05	-1.63739	3.4e-10	3.29e-11	1212	2345	637	4194
ENSMUSG00000040147_Maob	1.91604	1.93e-70	8.07e-69	1.5772	1.86e-06	2.71e-05	1.35628	5.64e-07	7.36e-08	613	2068	1515	4196
ENSMUSG00000052613_Pcdh15	-1.20505	2.06e-45	4.8e-44	-1.56521	1.5e-06	2.23e-05	-1.7981	5.51e-08	5.82e-09	1095	2023	1082	4200
ENSMUSG00000087365_C430049B03Rik	-2.62824	4.85e-20	4.38e-19	-3.12886	4.61e-21	6.99e-19	-3.45375	1.1e-07	1.15e-08	2829	199	1173	4201
ENSMUSG00000051041_Olfml1	2.22373	3.75e-49	9.57e-48	1.92688	3.21e-08	6.89e-07	1.66558	1.69e-06	2.24e-07	1003	1409	1790	4202
ENSMUSG00000015224_Cyp2j9	1.72267	7.57e-81	3.9e-79	1.37617	1.57e-05	0.000181169	1.14421	6.21e-08	6.74e-09	496	2615	1101	4212
ENSMUSG00000001763_Tspan33	1.75853	9.84e-89	6.02e-87	1.42264	1.51e-05	0.000175546	1.19224	1.3e-07	1.41e-08	418	2598	1202	4218
ENSMUSG00000031838_Ifi30	-1.69562	9.62e-25	1.09e-23	-2.06201	3.43e-12	1.51e-10	-2.33262	2.01e-07	2.37e-08	2251	687	1287	4225
ENSMUSG00000001517_Foxm1	-2.15509	1.29e-28	1.72e-27	-2.54507	2.76e-12	1.24e-10	-2.81146	9.51e-07	1.23e-07	1925	670	1635	4230
ENSMUSG00000063564_Col23a1	-1.71782	3e-32	4.58e-31	-2.09928	1.01e-10	3.42e-09	-2.36467	1.02e-06	1.35e-07	1677	897	1658	4232
ENSMUSG00000087625_4930419G24Rik	2.08958	3.84e-40	7.75e-39	1.77083	7.86e-08	1.56e-06	1.53959	4.1e-07	5.27e-08	1269	1521	1442	4232
ENSMUSG00000025656_Arhgef9	1.45275	9.36e-133	1.28e-130	1.09886	0.000475701	0.00358742	0.874004	0	0	187	4005	43.5	4235.5
ENSMUSG00000035283_Adrb1	2.1644	7.09e-40	1.41e-38	1.83347	1.49e-08	3.36e-07	1.58749	8.91e-07	1.15e-07	1282	1335	1619	4236
ENSMUSG00000031284_Pak3	-1.21336	1.47e-45	3.45e-44	-1.54071	1.46e-05	0.000170826	-1.75765	1.26e-10	1.25e-11	1089	2589	571	4249
ENSMUSG00000029563_Foxp2	-1.22663	1.5e-26	1.82e-25	-1.62111	6.6e-07	1.08e-05	-1.85665	1.18e-12	1.7e-13	2100	1848	308	4256
ENSMUSG00000024270_Slc39a6	-1.12286	3.02e-59	9.76e-58	-1.48223	4.84e-06	6.36e-05	-1.71557	1.04e-07	1.12e-08	790	2298	1169	4257
ENSMUSG00000037458_Azin1	-1.02076	6.43e-63	2.25e-61	-1.36176	6.62e-05	0.000648838	-1.58309	1.63e-11	1.96e-12	731	3081	453	4265
ENSMUSG00000096807_Hist1h2bm	-3.44112	2.01e-21	1.96e-20	-4.25881	6.05e-21	9.14e-19	-4.59495	4.11e-07	5.3e-08	2630	200	1443	4273
ENSMUSG00000029851_Fam115c	-1.70764	2.78e-24	3.1e-23	-2.07869	4.96e-13	2.55e-11	-2.34818	3.17e-07	4.11e-08	2296	588	1390	4274
ENSMUSG00000093930_Hmgcs1	-1.2426	1.15e-53	3.27e-52	-1.55981	1.7e-05	0.000194667	-1.78306	1.43e-09	1.37e-10	898	2639	740	4277
ENSMUSG00000031374_Zfp92	-1.33447	1.63e-43	3.57e-42	-1.69229	1.02e-07	1.98e-06	-1.94762	6.9e-07	8.86e-08	1168	1558	1557	4283
ENSMUSG00000033721_Vav3	1.76059	6.73e-46	1.59e-44	1.38788	6.06e-06	7.8e-05	1.16293	6.31e-09	6.21e-10	1080	2349	859	4288
ENSMUSG00000022351_Sqle	-1.15693	3.05e-50	7.99e-49	-1.49644	1.35e-05	0.00015841	-1.72734	1.61e-09	1.48e-10	976	2568	746	4290
ENSMUSG00000041444_Arhgap32	1.54503	3.56e-71	1.53e-69	1.16274	0.000163013	0.00141033	0.926785	1.28e-13	2.68e-14	597	3491	203	4291
ENSMUSG00000066652_Lefty2	-3.82883	2.27e-21	2.2e-20	-4.96517	2.3e-28	9.56e-26	-5.40467	7.61e-07	9.95e-08	2637	72	1584	4293
ENSMUSG00000036620_Mgat4b	-1.39938	3.12e-38	5.86e-37	-1.76237	1.86e-07	3.4e-06	-2.01594	2.02e-07	2.38e-08	1360	1646	1288	4294
ENSMUSG00000055723_Rras2	-1.63381	1.57e-32	2.41e-31	-1.99037	6.42e-08	1.29e-06	-2.2247	8.53e-08	9.14e-09	1659	1498	1141	4298
ENSMUSG00000020808_Fam64a	-2.47329	7.89e-24	8.59e-23	-2.92749	1.8e-18	1.97e-16	-3.21723	1.09e-06	1.45e-07	2350	275	1676	4301
ENSMUSG00000024500_Ppp2r2b	-0.906691	2.31e-54	6.67e-53	-1.26805	6.78e-05	0.000662515	-1.49914	1.63e-12	2.39e-13	886	3090	325	4301
ENSMUSG00000021118_Plek2	-2.45189	1.33e-19	1.18e-18	-2.92425	2.52e-20	3.56e-18	-3.22156	1.34e-07	1.48e-08	2882	214	1209	4305
ENSMUSG00000022505_Emp2	-1.47404	7.34e-42	1.55e-40	-1.82087	4.54e-07	7.66e-06	-2.04984	2.19e-07	2.62e-08	1213	1789	1305	4307
ENSMUSG00000075224_Lrrc55	-1.28455	4.05e-43	8.81e-42	-1.64495	4.57e-07	7.71e-06	-1.89136	2.73e-07	3.3e-08	1176	1790	1347	4313
ENSMUSG00000026918_Brd3	-1.0343	1.97e-92	1.32e-90	-1.39691	8.01e-06	0.0001	-1.63531	5.6e-07	7.26e-08	384	2420	1512	4316
ENSMUSG00000018750_Zbtb4	1.43376	5.78e-121	6.18e-119	1.06783	0.00050512	0.00378001	0.8283	0	0	239	4036	43.5	4318.5
ENSMUSG00000039886_Tmem120a	-1.2408	3.61e-35	6.12e-34	-1.60539	3.65e-08	7.73e-07	-1.86256	3.1e-07	4.01e-08	1511	1428	1385	4324
ENSMUSG00000057069_Ero1lb	1.578	2.58e-106	2.18e-104	1.22551	8.52e-05	0.000807466	0.985376	5.41e-09	5.08e-10	303	3187	841	4331
ENSMUSG00000032047_Acat1	-0.977126	9.49e-38	1.75e-36	-1.34523	2.37e-05	0.000260619	-1.575	1.42e-13	2.85e-14	1387	2742	208.5	4337.5
ENSMUSG00000024887_Asah2	2.00639	6.24e-44	1.39e-42	1.68025	3.88e-07	6.64e-06	1.44871	3.75e-07	4.87e-08	1148	1765	1425	4338
ENSMUSG00000061577_Gpr114	3.94158	3.43e-25	3.97e-24	4.20375	2.37e-17	2.17e-15	4.04814	1.74e-06	2.32e-07	2209	331	1800	4340
ENSMUSG00000032363_Adamts7	-2.48173	2.25e-22	2.29e-21	-2.9404	2.8e-19	3.4e-17	-3.24476	7.54e-07	9.82e-08	2513	249	1581	4343
ENSMUSG00000049823_Zbtb12	-1.57808	5.43e-30	7.61e-29	-1.95086	1.43e-09	3.91e-08	-2.18948	3.67e-07	4.75e-08	1824	1104	1420	4348
ENSMUSG00000021047_Nova1	-1.63434	1.07e-25	1.26e-24	-1.98832	5.37e-08	1.1e-06	-2.19992	9.09e-10	8.51e-11	2175	1474	705	4354
ENSMUSG00000034570_Inpp5j	1.54394	5.59e-82	2.95e-80	1.17132	7.93e-05	0.000758133	0.926392	9.97e-10	9.35e-11	485	3161	712	4358
ENSMUSG00000033904_Ccp110	1.5219	2.18e-123	2.46e-121	1.18768	0.000254645	0.00208429	0.960801	1.37e-11	1.75e-12	227	3690	446	4363
ENSMUSG00000045629_Sh3tc2	1.99926	6.28e-42	1.33e-40	1.69403	4.12e-07	7.02e-06	1.42683	3.07e-07	3.94e-08	1210	1773	1381	4364
ENSMUSG00000025083_Afap1l2	-1.31662	3.88e-51	1.03e-49	-1.67297	9.83e-07	1.55e-05	-1.912	5.02e-07	6.45e-08	962	1921	1486	4369
ENSMUSG00000006398_Cdc20	-2.20686	9.15e-24	9.93e-23	-2.62096	4.81e-18	4.94e-16	-2.91997	1.32e-06	1.74e-07	2357	294	1722	4373
ENSMUSG00000021866_Anxa11	2.70142	3.99e-27	4.94e-26	2.45023	1.74e-12	8.15e-11	2.18503	1.08e-06	1.44e-07	2062	643	1674	4379
ENSMUSG00000001435_Col18a1	-1.94874	3.4e-30	4.8e-29	-2.36539	3.77e-12	1.65e-10	-2.64252	2.3e-06	3.08e-07	1812	691	1879	4382
ENSMUSG00000026484_Rnf2	-1.35345	4.46e-39	8.64e-38	-1.69969	1.57e-06	2.34e-05	-1.92449	3.99e-08	3.96e-09	1319	2033	1035	4387
ENSMUSG00000095332_Gm9821	2.06976	3.01e-46	7.21e-45	1.74976	2.11e-07	3.82e-06	1.51632	9.98e-07	1.29e-07	1068	1672	1647	4387
ENSMUSG00000035357_Pdzrn3	-1.93814	2.27e-37	4.13e-36	-2.3046	5.49e-10	1.63e-08	-2.56073	3.26e-06	4.2e-07	1405	1014	1969	4388
ENSMUSG00000025870_Arl10	-1.28126	2.07e-35	3.53e-34	-1.65335	1.01e-07	1.96e-06	-1.90348	2.49e-07	3.03e-08	1501	1557	1331	4389
ENSMUSG00000016918_Sulf1	-1.66327	5.01e-43	1.09e-41	-2.01779	1.87e-08	4.17e-07	-2.26694	2.21e-06	2.91e-07	1179	1352	1863	4394
ENSMUSG00000027472_Pdrg1	-1.10886	3.55e-44	7.95e-43	-1.47347	2.65e-06	3.72e-05	-1.70936	6.12e-08	6.64e-09	1142	2155	1099	4396
ENSMUSG00000024459_H2-M5	-2.67558	2.21e-23	2.36e-22	-3.16633	2.76e-18	2.96e-16	-3.45578	1.35e-06	1.77e-07	2394	281	1727	4402
ENSMUSG00000044647_Csrnp3	-1.06339	5.22e-43	1.13e-41	-1.40814	3.62e-05	0.000380365	-1.62941	2.63e-12	3.82e-13	1181	2871	352	4404
ENSMUSG00000031639_Tlr3	1.82828	1.52e-47	3.75e-46	1.48787	2.35e-06	3.34e-05	1.25675	1.52e-07	1.82e-08	1038	2125	1242	4405
ENSMUSG00000039275_Foxk2	-0.876557	2.92e-58	9.25e-57	-1.24311	8e-05	0.000763033	-1.47293	1.3e-11	1.62e-12	806	3165	441	4412
ENSMUSG00000032733_Snx33	1.85462	3.54e-79	1.78e-77	1.523	3.8e-06	5.12e-05	1.27581	1.05e-06	1.39e-07	509	2242	1665	4416
ENSMUSG00000079304_4933413G19Rik	2.99595	1.39e-27	1.76e-26	2.85519	5.39e-11	1.92e-09	2.64155	6.4e-07	8.26e-08	2028	848	1541	4417
ENSMUSG00000031728_Zfp821	-1.1511	1.76e-44	3.99e-43	-1.51219	2.61e-06	3.67e-05	-1.75695	8.54e-08	9.21e-09	1129	2149	1142	4420
ENSMUSG00000034919_Ttc22	-2.77942	6.65e-18	5.38e-17	-3.36086	8.95e-22	1.51e-19	-3.67557	5.68e-08	5.92e-09	3158	179	1084	4421
ENSMUSG00000049100_Pcdh10	-1.0152	5.83e-37	1.05e-35	-1.39509	1.42e-05	0.000166255	-1.62412	7.84e-12	1.04e-12	1425	2583	413	4421
ENSMUSG00000086291_Gm15513	1.97352	9.23e-42	1.94e-40	1.65134	6.47e-07	1.06e-05	1.4213	2.95e-07	3.73e-08	1217	1845	1370	4432
ENSMUSG00000021614_Vcan	-1.38161	4.29e-56	1.31e-54	-1.71845	1.37e-06	2.06e-05	-1.93785	8.39e-07	1.07e-07	837	1999	1602	4438
ENSMUSG00000046591_Ticrr	-2.93192	1.59e-18	1.34e-17	-3.55654	2.64e-22	4.81e-20	-3.89684	1.5e-07	1.79e-08	3033	166	1239	4438
ENSMUSG00000006301_Tmbim1	1.55334	2.61e-134	3.71e-132	1.20191	0.000120744	0.00109153	0.963828	1.45e-08	1.25e-09	180	3341	921	4442
ENSMUSG00000025905_Oprk1	-1.94881	4.72e-30	6.63e-29	-2.33734	3.08e-11	1.14e-09	-2.55136	1.79e-06	2.39e-07	1821	816	1808	4445
ENSMUSG00000062382_Gm10116	-1.84783	9.39e-34	1.5e-32	-2.21808	2.59e-10	8.2e-09	-2.48239	2.42e-06	3.26e-07	1596	953	1896	4445
ENSMUSG00000027584_Oprl1	-0.944213	3.83e-58	1.21e-56	-1.30165	5.05e-05	0.000511688	-1.53583	4.64e-10	4.59e-11	807	2983	660	4450
ENSMUSG00000037474_Dtl	-3.06069	3.8e-19	3.29e-18	-3.74128	1.69e-21	2.7e-19	-4.06736	2.22e-07	2.68e-08	2954	189	1309	4452
ENSMUSG00000028833_Ncdn	2.17403	2.48e-94	1.73e-92	1.78739	2e-08	4.44e-07	1.53601	2.78e-05	3.62e-06	367	1360	2727	4454
ENSMUSG00000004267_Eno2	1.49666	8.63e-89	5.29e-87	1.12566	0.000331169	0.00262527	0.887815	2.13e-13	4.05e-14	417	3810	229	4456
ENSMUSG00000001985_Grik3	-1.05925	2.4e-36	4.24e-35	-1.44058	4.21e-06	5.62e-05	-1.68474	1.59e-09	1.46e-10	1451	2264	745	4460
ENSMUSG00000023033_Scn8a	1.49904	1.56e-74	7.16e-73	1.11832	0.000265634	0.00216427	0.886552	1.14e-13	2.19e-14	557	3707	197	4461
ENSMUSG00000054967_Zfp647	-1.61818	3.19e-28	4.13e-27	-1.99485	2.61e-10	8.25e-09	-2.23663	6.21e-07	8.04e-08	1972	955	1535	4462
ENSMUSG00000003779_Kif20a	-1.44035	1.01e-23	1.09e-22	-1.80334	4.73e-10	1.43e-08	-2.06247	6.3e-08	6.9e-09	2362	1001	1104	4467
ENSMUSG00000026917_Wdr5	-1.01475	2.4e-62	8.3e-61	-1.37261	2.9e-05	0.000311997	-1.60797	1.69e-08	1.4e-09	739	2803	931	4473
ENSMUSG00000056665_Them6	1.97822	2.54e-44	5.7e-43	1.64438	5.48e-07	9.11e-06	1.42068	5.97e-07	7.66e-08	1139	1817	1524	4480
ENSMUSG00000033526_Ppip5k1	1.43478	1.88e-150	3.33e-148	1.07664	0.000496436	0.00372241	0.845601	1.89e-12	2.76e-13	144	4028	333	4505
ENSMUSG00000010066_Cacna2d2	-1.23573	2.79e-46	6.68e-45	-1.59963	7.96e-07	1.28e-05	-1.8319	6.81e-07	8.74e-08	1067	1886	1554	4507
ENSMUSG00000030605_Mfge8	-1.03059	2.2e-50	5.79e-49	-1.40116	5.33e-06	6.95e-05	-1.64372	1.38e-07	1.58e-08	973	2317	1219	4509
ENSMUSG00000098557_KCTD12	-1.18136	3.48e-46	8.32e-45	-1.5368	5.3e-06	6.91e-05	-1.76724	8e-08	8.36e-09	1070	2316	1129	4515
ENSMUSG00000038174_Fam126b	1.48874	2.85e-90	1.8e-88	1.15193	0.000392756	0.00304868	0.929603	1.99e-13	3.9e-14	404	3891	224.5	4519.5
ENSMUSG00000035829_Ppp1r26	-0.990798	2.29e-68	9.11e-67	-1.35286	1.34e-05	0.000157521	-1.59309	2.34e-07	2.85e-08	642	2561	1320	4523
ENSMUSG00000034460_Six4	2.59367	1.02e-31	1.52e-30	2.34612	1.6e-10	5.2e-09	2.12262	2.33e-06	3.13e-07	1714	927	1884	4525
ENSMUSG00000056938_Acbd4	1.75212	1.8e-56	5.55e-55	1.40104	4.9e-06	6.43e-05	1.14864	3.41e-07	4.36e-08	829	2300	1402	4531
ENSMUSG00000021508_Cxcl14	1.61017	4.27e-70	1.77e-68	1.25249	3.27e-05	0.000347522	1.00796	5.1e-08	5.47e-09	617	2841	1074	4532
ENSMUSG00000075289_Carns1	1.83314	7.06e-51	1.87e-49	1.50235	2.43e-06	3.44e-05	1.25717	3.81e-07	4.98e-08	966	2137	1430	4533
ENSMUSG00000020908_Myh3	-2.85548	1.27e-19	1.13e-18	-3.44241	3.52e-20	4.8e-18	-3.75192	3.95e-07	5.1e-08	2879	221	1435	4535
ENSMUSG00000021779_Thrb	1.91155	2.84e-72	1.24e-70	1.58624	1.82e-06	2.67e-05	1.33161	2.37e-06	3.18e-07	586	2062	1889	4537
ENSMUSG00000024043_Arhgap28	-2.70289	1.88e-24	2.11e-23	-3.1841	1.03e-17	1e-15	-3.49778	3.06e-06	3.91e-07	2279	310	1949	4538
ENSMUSG00000027750_Postn	-2.61759	7.31e-24	7.97e-23	-3.08836	7.02e-13	3.51e-11	-3.3572	7.85e-07	1.02e-07	2346	604	1591	4541
ENSMUSG00000009292_Trpm2	1.61833	1.49e-62	5.18e-61	1.234	2.83e-05	0.000306541	0.994982	3.23e-08	3.3e-09	735	2792	1015	4542
ENSMUSG00000027394_Ttl	-1.08833	7.11e-68	2.78e-66	-1.45156	4.51e-06	5.98e-05	-1.68587	8.72e-07	1.12e-07	654	2280	1613	4547
ENSMUSG00000023092_Fhl1	-1.10873	6.04e-58	1.91e-56	-1.47195	3.47e-06	4.72e-05	-1.70872	5.97e-07	7.7e-08	811	2224	1525	4560
ENSMUSG00000020333_Acsl6	1.41665	9.92e-160	2.08e-157	1.05842	0.000770904	0.00543629	0.830185	4.26e-14	7.76e-15	122	4283	155.5	4560.5
ENSMUSG00000030256_Bhlhe41	1.62615	7.87e-108	6.9e-106	1.28449	6.71e-05	0.000656634	1.04094	1.19e-07	1.29e-08	292	3086	1189	4567
ENSMUSG00000031224_Magee2	-1.5956	7.31e-44	1.63e-42	-1.95544	7.99e-08	1.58e-06	-2.19444	2.39e-06	3.2e-07	1150	1527	1891	4568
ENSMUSG00000032238_Rora	2.5279	3.43e-85	1.92e-83	2.17484	9.27e-11	3.14e-09	1.94629	8.94e-05	1.12e-05	456	891	3221	4568
ENSMUSG00000028412_Slc44a1	1.58208	7.62e-116	7.59e-114	1.24999	0.000120853	0.00109187	1.02065	2.31e-08	2.2e-09	257	3343	972	4572
ENSMUSG00000053007_Creb5	2.31202	3.7e-31	5.42e-30	2.02566	1.11e-08	2.57e-07	1.80405	6.1e-07	7.87e-08	1749	1300	1530	4579
ENSMUSG00000074892_B3galt5	1.62849	9.8e-77	4.69e-75	1.28298	5.01e-05	0.000507311	1.05479	4.89e-08	5.26e-09	534	2980	1069	4583
ENSMUSG00000033965_Slc16a2	-1.62261	1.75e-35	2.99e-34	-1.99056	1.25e-08	2.88e-07	-2.23722	1.56e-06	2.12e-07	1497	1315	1775	4587
ENSMUSG00000036510_Cdh8	-1.25495	1.61e-30	2.31e-29	-1.62333	7.84e-07	1.26e-05	-1.84985	1.33e-08	1.19e-09	1788	1883	917	4588
ENSMUSG00000030782_Tgfb1i1	-1.62908	1.17e-28	1.56e-27	-1.99794	1.68e-09	4.57e-08	-2.25239	6.93e-07	8.9e-08	1918	1113	1558	4589
ENSMUSG00000042524_Sun2	1.63526	9.5e-52	2.58e-50	1.25655	2.87e-05	0.000309507	1.01037	6.02e-09	5.88e-10	941	2796	854	4591
ENSMUSG00000028756_Pink1	1.3885	2.71e-130	3.59e-128	1.01001	0.00086989	0.00602322	0.766456	0	0	193	4362	43.5	4598.5
ENSMUSG00000018547_Pip4k2b	-0.847473	5.65e-64	2.03e-62	-1.2162	0.000112945	0.00102904	-1.44983	1.28e-10	1.29e-11	711	3315	573	4599
ENSMUSG00000005958_Ephb3	-1.35716	9.52e-43	2.05e-41	-1.71215	4.74e-07	7.97e-06	-1.96147	8.81e-07	1.14e-07	1187	1796	1617	4600
ENSMUSG00000026043_Col3a1	-3.41591	2.09e-27	2.61e-26	-4.04311	4.22e-17	3.64e-15	-4.33607	7.01e-06	8.92e-07	2042	350	2208	4600
ENSMUSG00000003436_Dll3	-2.13024	7.06e-24	7.71e-23	-2.55055	3.67e-18	3.82e-16	-2.83078	3.25e-06	4.17e-07	2344	290	1967	4601
ENSMUSG00000010803_Gabra1	1.63959	2.39e-47	5.87e-46	1.30506	7.22e-05	0.000699858	1.08246	1.35e-11	1.7e-12	1040	3117	444	4601
ENSMUSG00000020135_Apc2	-1.06971	5.04e-26	6.02e-25	-1.48309	2.61e-06	3.67e-05	-1.73537	1.29e-12	1.9e-13	2142	2148	313	4603
ENSMUSG00000079428_Tceal7	-3.12236	6.05e-17	4.62e-16	-3.9031	1.49e-24	3.66e-22	-4.26053	8.29e-08	8.81e-09	3346	123	1136	4605
ENSMUSG00000070687_Htr1d	-1.73084	5.06e-24	5.56e-23	-2.10521	7.5e-11	2.58e-09	-2.36416	3.42e-07	4.38e-08	2326	877	1403	4606
ENSMUSG00000021068_Nin	1.52459	6.18e-73	2.73e-71	1.13333	0.000104208	0.000958694	0.898749	1.96e-09	1.69e-10	579	3283	755	4617
ENSMUSG00000094732_1500015L24Rik	4.27971	1.09e-17	8.74e-17	6.99006	3.34e-19	4.01e-17	Inf	1.13e-07	1.18e-08	3196	252	1176	4624
ENSMUSG00000022176_Rem2	-2.14732	1.86e-22	1.91e-21	-2.57171	1.35e-11	5.35e-10	-2.82498	2.95e-07	3.71e-08	2496	761	1369	4626
ENSMUSG00000031139_Mcf2	1.87362	9.63e-40	1.91e-38	1.50479	9.99e-07	1.56e-05	1.28031	3.46e-07	4.46e-08	1292	1929	1407	4628
ENSMUSG00000074259_Gramd2	-1.66387	5.8e-24	6.35e-23	-2.03325	6.93e-12	2.88e-10	-2.30175	7.1e-07	9.21e-08	2336	726	1566	4628
ENSMUSG00000058625_Gm17383	-1.87684	6.24e-26	7.42e-25	-2.26866	2.3e-12	1.06e-10	-2.55114	2.04e-06	2.72e-07	2151	658	1844	4653
ENSMUSG00000018427_Ypel2	1.69162	3.33e-84	1.81e-82	1.34933	2.32e-05	0.000255741	1.11886	4.17e-07	5.42e-08	471	2735	1448	4654
ENSMUSG00000031958_Ldhd	1.74502	1.32e-50	3.47e-49	1.39999	4.74e-06	6.25e-05	1.14321	3.26e-07	4.23e-08	969	2293	1396	4658
ENSMUSG00000028480_Glipr2	-1.50355	1.35e-26	1.64e-25	-1.86815	9.3e-10	2.67e-08	-2.12893	5.54e-07	7.2e-08	2097	1054	1510	4661
ENSMUSG00000046798_Cldn12	1.56692	6.41e-70	2.64e-68	1.18978	6.4e-05	0.000629212	0.955219	2.24e-08	2.14e-09	622	3071	969	4662
ENSMUSG00000021010_Npas3	-1.3435	2.07e-35	3.53e-34	-1.71252	1.53e-07	2.86e-06	-1.9425	6.54e-07	8.41e-08	1500	1619	1545	4664
ENSMUSG00000046982_Tshz1	-1.21094	1.25e-24	1.41e-23	-1.61255	4.27e-07	7.24e-06	-1.84882	2.59e-10	2.66e-11	2266	1780	622	4668
ENSMUSG00000029769_Ccdc136	1.55961	3.43e-49	8.77e-48	1.18437	0.000125222	0.00112528	0.943168	1.18e-12	1.73e-13	1001	3361	308	4670
ENSMUSG00000021799_Opn4	2.51198	3.23e-21	3.11e-20	2.29772	2.86e-12	1.28e-10	2.07039	2.62e-07	3.2e-08	2657	673	1341	4671
ENSMUSG00000075033_Nxpe3	1.68623	6.53e-75	3.03e-73	1.33639	2.11e-05	0.000236095	1.10211	3.65e-07	4.73e-08	551	2701	1419	4671
ENSMUSG00000018339_Gpx3	-1.53962	9.15e-29	1.22e-27	-1.91517	8.7e-10	2.51e-08	-2.16795	1.31e-06	1.69e-07	1913	1049	1715	4677
ENSMUSG00000036833_Pnpla7	1.76126	1.65e-76	7.86e-75	1.41958	1.34e-05	0.000158075	1.18677	7.43e-07	9.65e-08	538	2565	1577	4680
ENSMUSG00000029482_Aacs	-1.2559	3.32e-57	1.03e-55	-1.60861	1.44e-06	2.16e-05	-1.84851	2.07e-06	2.79e-07	821	2010	1851	4682
ENSMUSG00000091345_Col6a5	-3.15558	5.48e-16	4.01e-15	-4.01375	2.49e-25	6.96e-23	-4.38802	5.39e-08	5.69e-09	3499	108	1079	4686
ENSMUSG00000032020_Ubash3b	-1.45915	3.09e-37	5.6e-36	-1.80377	3.28e-07	5.69e-06	-2.02623	6.28e-07	8.15e-08	1410	1742	1538	4690
ENSMUSG00000024292_Cyp4f14	2.14769	1.99e-37	3.62e-36	1.85746	7.04e-08	1.41e-06	1.59924	1.61e-06	2.16e-07	1404	1507	1780	4691
ENSMUSG00000024190_Dusp1	2.13365	4.48e-47	1.1e-45	1.85837	2.4e-07	4.29e-06	1.62753	3.18e-06	4.01e-07	1045	1691	1956	4692
ENSMUSG00000031937_Vstm5	-1.63335	1.78e-32	2.73e-31	-1.99915	1.91e-08	4.26e-07	-2.23927	1.1e-06	1.48e-07	1661	1354	1681	4696
ENSMUSG00000034210_Efcab14	1.52773	5.59e-114	5.41e-112	1.17353	0.000155884	0.00135565	0.937089	2.15e-08	1.95e-09	264	3473	960	4697
ENSMUSG00000057789_Bak1	-1.30149	3.4e-36	5.98e-35	-1.66322	4.66e-07	7.84e-06	-1.89606	4.15e-07	5.37e-08	1457	1794	1446	4697
ENSMUSG00000042462_Dctpp1	-1.7018	7.68e-26	9.09e-25	-2.07575	6.21e-11	2.18e-09	-2.3339	1.09e-06	1.46e-07	2160	860	1678	4698
ENSMUSG00000044201_Cdc25c	-3.42439	9.61e-17	7.27e-16	-4.4817	5.27e-25	1.38e-22	-4.87992	1.28e-07	1.4e-08	3382	115	1201	4698
ENSMUSG00000024987_Cyp26a1	-3.55977	2.5e-19	2.18e-18	-4.56895	1.63e-24	3.97e-22	-4.94154	9.89e-07	1.27e-07	2932	124	1643	4699
ENSMUSG00000044364_Tmem74b	-1.79292	7.06e-28	9.02e-27	-2.16375	1.87e-10	6.04e-09	-2.43448	1.55e-06	2.07e-07	2000	935	1769	4704
ENSMUSG00000095217_Hist1h2bn	-2.85547	4.37e-24	4.82e-23	-3.37658	3.97e-17	3.45e-15	-3.63097	3.94e-06	5.26e-07	2318	348	2038	4704
ENSMUSG00000038608_Dock10	1.67166	2.25e-69	9.14e-68	1.3735	5.62e-05	0.000561079	1.14734	4.59e-08	4.74e-09	629	3027	1056	4712
ENSMUSG00000023966_Rsph9	-1.72201	1.19e-24	1.34e-23	-2.12507	9.72e-11	3.29e-09	-2.38957	7e-07	9.13e-08	2261	892	1564	4717
ENSMUSG00000030208_Emp1	-1.92135	3.27e-25	3.79e-24	-2.31661	3.99e-12	1.73e-10	-2.56577	1.81e-06	2.42e-07	2208	697	1812	4717
ENSMUSG00000036768_Kif15	-1.63795	1.88e-27	2.36e-26	-2.01422	8.5e-10	2.45e-08	-2.25402	9.66e-07	1.24e-07	2036	1046	1637	4719
ENSMUSG00000026188_Tmem169	-1.04775	4.63e-36	8.1e-35	-1.42123	3.15e-06	4.33e-05	-1.64996	4.76e-08	5.05e-09	1462	2195	1064	4721
ENSMUSG00000028184_Lphn2	-1.12761	1.84e-28	2.43e-27	-1.47559	1.36e-05	0.000159651	-1.69878	1.56e-13	2.96e-14	1936	2573	212	4721
ENSMUSG00000070695_Cntnap5a	-1.17747	4.99e-38	9.31e-37	-1.52379	7.71e-06	9.67e-05	-1.76256	1.97e-08	1.68e-09	1371	2408	946	4725
ENSMUSG00000041482_Piezo2	-2.04625	1.18e-23	1.27e-22	-2.4575	2.37e-13	1.3e-11	-2.71061	1.8e-06	2.41e-07	2365	553	1810	4728
ENSMUSG00000051223_Bzw1	-0.986825	6.95e-35	1.16e-33	-1.35153	3.93e-05	0.000409275	-1.56855	1.04e-12	1.51e-13	1532	2900	301	4733
ENSMUSG00000027074_Slc43a3	-3.07295	5.87e-18	4.76e-17	-3.78688	2.47e-21	3.91e-19	-4.11944	3.19e-07	4.15e-08	3151	191	1392	4734
ENSMUSG00000028873_Cdca8	-2.10483	3.96e-21	3.79e-20	-2.51168	6.67e-15	4.48e-13	-2.77844	8.62e-07	1.11e-07	2675	450	1609	4734
ENSMUSG00000010086_Rnf112	1.48705	1.72e-71	7.43e-70	1.12081	0.000348502	0.00274682	0.873402	1.19e-12	1.79e-13	593	3832	310	4735
ENSMUSG00000059412_Fxyd2	-2.55289	4.02e-20	3.66e-19	-3.03681	3.05e-17	2.7e-15	-3.32841	8e-07	1.04e-07	2810	341	1594	4745
ENSMUSG00000041605_5730559C18Rik	-1.58848	7.47e-21	7.06e-20	-1.95357	8.7e-13	4.29e-11	-2.23026	4.09e-07	5.22e-08	2706	613	1440	4759
ENSMUSG00000054123_Gm9936	-2.40913	2.22e-17	1.75e-16	-2.89872	1.46e-18	1.61e-16	-3.187	1.5e-07	1.77e-08	3251	273	1237	4761
ENSMUSG00000050390_C77080	-1.462	2.38e-42	5.08e-41	-1.81728	3.52e-07	6.09e-06	-2.05953	1.85e-06	2.47e-07	1198	1748	1817	4763
ENSMUSG00000098495_RP24-113D21.1	-2.40883	4.5e-20	4.09e-19	-2.87122	2.49e-17	2.26e-15	-3.15082	8.73e-07	1.13e-07	2818	333	1615	4766
ENSMUSG00000032285_Dnaja4	1.86229	2.08e-78	1.03e-76	1.53415	8.44e-06	0.000104624	1.3076	1.81e-06	2.43e-07	517	2437	1813	4767
ENSMUSG00000050132_Sarm1	-1.09244	5.24e-40	1.05e-38	-1.46105	3.6e-06	4.87e-05	-1.70664	1.64e-07	1.97e-08	1280	2232	1255	4767
ENSMUSG00000053519_Kcnip1	-1.38358	3.62e-33	5.71e-32	-1.74673	1.8e-07	3.3e-06	-1.98151	5.52e-07	7.14e-08	1624	1643	1508	4775
ENSMUSG00000074671_Tspyl3	-1.20876	4.19e-41	8.65e-40	-1.56931	1.9e-06	2.77e-05	-1.80701	4.52e-07	5.92e-08	1239	2073	1467	4779
ENSMUSG00000038459_Abhd17c	-1.24548	4.41e-35	7.44e-34	-1.61208	7e-07	1.14e-05	-1.85442	3.47e-07	4.49e-08	1517	1861	1408	4786
ENSMUSG00000022367_Has2	-2.25332	8.57e-20	7.66e-19	-2.68609	6.32e-18	6.38e-16	-2.97959	9.13e-07	1.19e-07	2862	299	1627	4788
ENSMUSG00000022808_Snx4	-1.1298	5.1e-50	1.33e-48	-1.4832	7.06e-06	8.95e-05	-1.7169	3.81e-07	5e-08	980	2384	1431	4795
ENSMUSG00000046179_E2f8	-2.60648	2.5e-16	1.86e-15	-3.15786	1.13e-20	1.65e-18	-3.47772	8.47e-08	9.01e-09	3449	207	1139	4795
ENSMUSG00000095677_Dynlt1f	-3.08347	2.92e-18	2.42e-17	-3.78865	8.32e-22	1.42e-19	-4.11449	6.17e-07	8.01e-08	3085	177	1534	4796
ENSMUSG00000026042_Col5a2	-2.31822	2.08e-23	2.22e-22	-2.73867	8.21e-11	2.82e-09	-3.01309	6.05e-07	7.77e-08	2392	880	1527	4799
ENSMUSG00000040612_Ildr2	1.59801	1.28e-51	3.47e-50	1.23548	0.000120212	0.00108771	0.993938	5.01e-11	5.56e-12	946	3338	517	4801
ENSMUSG00000025213_Kazald1	2.00467	1.18e-28	1.57e-27	1.70795	4.29e-08	8.98e-07	1.45499	4.16e-07	5.4e-08	1919	1443	1447	4809
ENSMUSG00000003469_Phyhip	2.03633	8.26e-28	1.05e-26	1.77806	1.16e-06	1.79e-05	1.53905	5.58e-09	5.26e-10	2006	1962	844	4812
ENSMUSG00000079391_Gm2974	-2.41659	1.12e-19	9.97e-19	-2.89033	4.55e-17	3.9e-15	-3.16993	7.77e-07	1.01e-07	2874	352	1587	4813
ENSMUSG00000041064_Pif1	-3.12332	1.96e-18	1.64e-17	-3.84183	2.54e-22	4.68e-20	-4.19092	8.01e-07	1.04e-07	3055	164	1595	4814
ENSMUSG00000031310_Zmym3	-0.927778	7.96e-52	2.17e-50	-1.27729	0.000121827	0.0010987	-1.51196	6.12e-11	7.06e-12	939	3349	533	4821
ENSMUSG00000061615_Hist1h2ab	-2.53736	4.05e-23	4.28e-22	-3.0091	2.25e-17	2.06e-15	-3.29723	4.47e-06	5.85e-07	2424	330	2072	4826
ENSMUSG00000042581_Thsd7b	-1.62885	6e-31	8.7e-30	-2.01688	3.45e-09	8.84e-08	-2.26746	2.46e-06	3.28e-07	1762	1180	1898	4840
ENSMUSG00000059195_Gm12715	-1.55715	7.21e-24	7.86e-23	-1.96715	3.52e-09	8.99e-08	-2.23128	2.32e-07	2.84e-08	2345	1181	1319	4845
ENSMUSG00000003070_Efna2	-1.39539	1.09e-24	1.24e-23	-1.76996	1.15e-10	3.82e-09	-2.05029	1.19e-06	1.56e-07	2257	906	1694	4857
ENSMUSG00000020258_Glyctk	-1.81831	3.71e-22	3.73e-21	-2.19972	6.32e-13	3.19e-11	-2.47069	1.31e-06	1.7e-07	2549	597	1717	4863
ENSMUSG00000064264_Zfp428	-1.32055	2.93e-27	3.64e-26	-1.71354	1.36e-08	3.1e-07	-1.96903	4.87e-07	6.36e-08	2054	1326	1483	4863
ENSMUSG00000049676_Catsperg1	-2.4606	1.41e-21	1.38e-20	-2.91859	2.83e-16	2.25e-14	-3.19937	2.31e-06	3.1e-07	2616	379	1881	4876
ENSMUSG00000038780_Smurf1	-0.99857	8.59e-60	2.81e-58	-1.36304	1.43e-05	0.00016671	-1.60065	5.58e-07	7.23e-08	782	2584	1511	4877
ENSMUSG00000027996_Sfrp2	-1.91197	3.24e-22	3.26e-21	-2.35472	8.36e-16	6.3e-14	-2.62088	2.97e-06	3.83e-07	2538	401	1943	4882
ENSMUSG00000052565_Hist1h1d	-1.46805	1.78e-25	2.08e-24	-1.87286	1.27e-09	3.51e-08	-2.12201	8.55e-07	1.08e-07	2190	1094	1603	4887
ENSMUSG00000025425_St8sia5	1.94198	1.37e-34	2.27e-33	1.563	1.79e-07	3.3e-06	1.33148	1.21e-06	1.58e-07	1548	1642	1698	4888
ENSMUSG00000086129_Gm13558	3.61715	3.46e-21	3.32e-20	3.83048	6.92e-18	6.93e-16	3.66158	2.73e-06	3.6e-07	2664	301	1925	4890
ENSMUSG00000034714_Ttyh2	1.7234	2.54e-66	9.6e-65	1.38707	1.71e-05	0.000195505	1.14468	7.35e-07	9.53e-08	676	2643	1574	4893
ENSMUSG00000030494_Rhpn2	2.00839	9.94e-46	2.34e-44	1.69576	2.13e-06	3.06e-05	1.47301	1.26e-06	1.65e-07	1085	2103	1708	4896
ENSMUSG00000024594_Prrc1	-1.08566	1.31e-41	2.75e-40	-1.44485	5.73e-06	7.41e-05	-1.68988	2.69e-07	3.27e-08	1219	2335	1345	4899
ENSMUSG00000008475_Arpc5	-1.13835	3.1e-46	7.42e-45	-1.49339	6.34e-06	8.14e-05	-1.72262	4.81e-07	6.28e-08	1069	2355	1480	4904
ENSMUSG00000051029_Serpinb1b	2.92505	2.08e-28	2.74e-27	2.78422	5.63e-11	1.99e-09	2.54874	4.97e-06	6.63e-07	1944	853	2112	4909
ENSMUSG00000064168_Hist1h2bh	-2.83036	3.94e-20	3.59e-19	-3.40115	2.72e-18	2.93e-16	-3.71216	1.9e-06	2.49e-07	2809	280	1820	4909
ENSMUSG00000023015_Racgap1	-1.20863	6.79e-33	1.06e-31	-1.57533	5.89e-07	9.72e-06	-1.80953	4.37e-07	5.65e-08	1644	1829	1457	4930
ENSMUSG00000048022_Tmem229a	1.48685	4.99e-92	3.28e-90	1.14191	0.000296368	0.00238317	0.91536	2.95e-09	2.69e-10	389	3756	789	4934
ENSMUSG00000025612_Bach1	-0.933209	1.23e-46	2.97e-45	-1.29492	3.33e-05	0.000353175	-1.53334	3.91e-08	3.82e-09	1056	2848	1031	4935
ENSMUSG00000018648_Dusp14	1.80982	2.17e-36	3.84e-35	1.44682	1.45e-06	2.18e-05	1.20635	4.81e-07	6.25e-08	1446	2011	1479	4936
ENSMUSG00000070315_4930581F22Rik	1.69117	4.08e-40	8.22e-39	1.34405	3.3e-06	4.52e-05	1.0911	4.4e-07	5.76e-08	1270	2206	1461	4937
ENSMUSG00000027457_Snph	1.43398	1.4e-60	4.67e-59	1.05613	0.000465254	0.0035224	0.808926	8.53e-14	1.69e-14	766	3989	185	4940
ENSMUSG00000078952_Gm2373	-1.47513	2.65e-22	2.68e-21	-1.84603	1.16e-09	3.24e-08	-2.09647	2.52e-07	3.11e-08	2526	1080	1336	4942
ENSMUSG00000097006_9530082P21Rik	1.50692	9.64e-98	7.1e-96	1.14419	0.00017176	0.00147628	0.918034	5.46e-08	5.78e-09	347	3514	1081	4942
ENSMUSG00000030946_Lhpp	-1.12987	2.38e-45	5.55e-44	-1.48379	7.91e-06	9.88e-05	-1.72814	3.95e-07	5.12e-08	1098	2418	1436	4952
ENSMUSG00000069300_Hist1h2bj	-2.45679	2.15e-22	2.19e-21	-2.92543	2.8e-17	2.5e-15	-3.21948	4.91e-06	6.55e-07	2510	338	2108	4956
ENSMUSG00000024597_Slc12a2	1.47203	1.29e-64	4.7e-63	1.15649	0.000526804	0.00391898	0.935075	1.28e-13	2.48e-14	701	4060	203	4964
ENSMUSG00000055202_Zfp811	-1.43843	6.43e-30	8.99e-29	-1.80095	2.24e-07	4.02e-06	-2.03131	4.44e-07	5.78e-08	1829	1680	1462	4971
ENSMUSG00000053141_Ptprt	-1.08361	5.15e-32	7.81e-31	-1.41873	4.31e-05	0.000443881	-1.65448	2.9e-12	3.89e-13	1685	2935	353	4973
ENSMUSG00000000263_Glra1	2.11607	6.86e-30	9.57e-29	1.77377	1.05e-08	2.47e-07	1.52406	2.13e-06	2.83e-07	1832	1287	1855	4974
ENSMUSG00000029716_Tfr2	-1.71366	1.58e-27	1.99e-26	-2.09343	2.07e-10	6.65e-09	-2.34465	3.52e-06	4.73e-07	2031	940	2005	4976
ENSMUSG00000045045_Lrfn4	-1.3373	2.95e-22	2.98e-21	-1.78611	1.61e-09	4.37e-08	-2.03968	2.65e-07	3.21e-08	2533	1110	1342	4985
ENSMUSG00000018919_Tm4sf5	-3.30677	1.04e-15	7.5e-15	-4.32974	6.97e-25	1.8e-22	-4.72943	2.41e-07	2.93e-08	3549	117	1325	4991
ENSMUSG00000030796_Tead2	-2.12434	8.24e-26	9.73e-25	-2.51867	1.38e-10	4.53e-09	-2.77704	2.63e-06	3.47e-07	2166	920	1914	5000
ENSMUSG00000029683_Lmod2	4.00071	1.33e-18	1.12e-17	4.95921	1.24e-16	1.02e-14	5.05311	8.69e-07	1.12e-07	3025	368	1612	5005
ENSMUSG00000038366_Lasp1	-0.838926	5.23e-40	1.05e-38	-1.21823	7.4e-05	0.000714623	-1.45468	1.79e-10	1.88e-11	1278	3129	599	5006
ENSMUSG00000020607_Fam84a	-1.17504	1.71e-38	3.24e-37	-1.53002	4.53e-06	5.99e-05	-1.76713	3.04e-07	3.9e-08	1350	2282	1379	5011
ENSMUSG00000036962_Gm101	2.90278	3.78e-22	3.79e-21	2.80156	2.01e-11	7.69e-10	2.57562	1.07e-06	1.41e-07	2553	789	1669	5011
ENSMUSG00000054027_Nt5dc3	1.37204	4.72e-88	2.83e-86	1.00716	0.00111042	0.00738075	0.774682	0	0	427	4544	43.5	5014.5
ENSMUSG00000039748_Exo1	-2.531	5.78e-18	4.69e-17	-3.04447	1.98e-17	1.83e-15	-3.33431	6.44e-07	8.3e-08	3148	326	1542	5016
ENSMUSG00000004035_Gstm7	1.85089	1.11e-42	2.39e-41	1.5091	2.82e-06	3.92e-05	1.28524	1.03e-06	1.36e-07	1190	2168	1660	5018
ENSMUSG00000028919_Arhgef19	1.86857	1.02e-39	2.02e-38	1.55534	2.93e-06	4.06e-05	1.29435	6.54e-07	8.37e-08	1295	2179	1544	5018
ENSMUSG00000040455_Usp45	1.57115	1.79e-94	1.25e-92	1.21881	9.39e-05	0.000877769	0.988069	3.79e-07	4.94e-08	366	3232	1428	5026
ENSMUSG00000039601_Rcan2	1.61946	5.01e-35	8.41e-34	1.26671	7.23e-05	0.000700462	1.04255	5.22e-12	7.1e-13	1523	3118	389	5030
ENSMUSG00000056214_Pard6g	-1.57145	1.75e-38	3.3e-37	-1.92463	1.65e-07	3.05e-06	-2.16747	4.06e-06	5.44e-07	1352	1629	2049	5030
ENSMUSG00000048416_Mlf1	-2.65738	1.83e-16	1.37e-15	-3.23323	7.95e-20	1.03e-17	-3.53889	2.96e-07	3.76e-08	3428	232	1372	5032
ENSMUSG00000027966_Col11a1	-1.41695	5.05e-43	1.1e-41	-1.76335	1.06e-06	1.65e-05	-1.98937	2.64e-06	3.49e-07	1180	1940	1916	5036
ENSMUSG00000069441_Dsg1a	-2.82309	5.14e-17	3.95e-16	-3.454	5.99e-20	7.86e-18	-3.77879	4.8e-07	6.22e-08	3328	230	1478	5036
ENSMUSG00000001467_Cyp51	-0.883808	2.55e-49	6.55e-48	-1.23321	0.000187692	0.00159462	-1.45681	3.28e-11	3.71e-12	994	3555	493	5042
ENSMUSG00000062127_Cttnbp2nl	-1.07711	4.19e-56	1.28e-54	-1.43247	1.42e-05	0.000166146	-1.65958	9.08e-07	1.18e-07	835	2582	1625	5042
ENSMUSG00000031907_Zfp90	-1.46934	2.74e-23	2.92e-22	-1.83492	2.2e-10	7.05e-09	-2.10594	1.21e-06	1.58e-07	2403	943	1697	5043
ENSMUSG00000049657_Zbtb5	-1.03557	3.6e-48	9.02e-47	-1.39579	2.07e-05	0.000231975	-1.62365	2.43e-07	2.95e-08	1022	2698	1326	5046
ENSMUSG00000024921_Smarca2	1.42951	3e-60	9.94e-59	1.06078	0.000587665	0.0043196	0.819594	5.68e-14	1.11e-14	773	4109	167.5	5049.5
ENSMUSG00000036158_Prickle1	1.58239	1.79e-102	1.41e-100	1.23912	9.7e-05	0.000901856	1.00794	4.78e-07	6.16e-08	325	3249	1476	5050
ENSMUSG00000092545_Gm20319	3.18462	1.78e-25	2.08e-24	3.1513	8.32e-11	2.85e-09	2.95335	3.32e-06	4.34e-07	2189	882	1979	5050
ENSMUSG00000031778_Cx3cl1	1.42635	3.58e-60	1.18e-58	1.05109	0.000622315	0.00454224	0.809105	2.84e-14	5.83e-15	774	4138	141	5053
ENSMUSG00000026027_Stradb	-0.902359	2.55e-54	7.36e-53	-1.26208	6.2e-05	0.000611726	-1.49679	7.09e-08	7.56e-09	887	3061	1116	5064
ENSMUSG00000042514_Klhl14	-1.89852	2.58e-25	3e-24	-2.28529	4.31e-11	1.56e-09	-2.52148	3.87e-06	5.16e-07	2201	834	2032	5067
ENSMUSG00000018126_Baiap2l2	-3.415	9.35e-18	7.52e-17	-4.38312	1.93e-25	5.51e-23	-4.78759	1.66e-06	2.21e-07	3178	106	1786	5070
ENSMUSG00000080712_Hist3h2bb-ps	-1.78633	5.63e-25	6.47e-24	-2.16466	1.9e-10	6.12e-09	-2.43023	2.63e-06	3.46e-07	2228	937	1913	5078
ENSMUSG00000027419_Pcsk2	1.44174	1.62e-54	4.7e-53	1.05161	0.000508284	0.00379898	0.809884	4.26e-14	9.1e-15	883	4041	155.5	5079.5
ENSMUSG00000006800_Sulf2	-1.27764	1.49e-23	1.61e-22	-1.6258	3.66e-06	4.95e-05	-1.8604	2.26e-11	2.6e-12	2373	2236	471	5080
ENSMUSG00000027199_Gatm	1.51599	2.57e-79	1.3e-77	1.16845	0.000196914	0.00166245	0.938795	2.95e-08	2.91e-09	508	3577	1001	5086
ENSMUSG00000050541_Adra1b	1.8123	2.99e-30	4.22e-29	1.41018	1.29e-06	1.97e-05	1.17045	2.06e-07	2.47e-08	1809	1987	1294	5090
ENSMUSG00000040140_Tdrd6	-1.61935	2.23e-26	2.7e-25	-1.98697	7.02e-09	1.71e-07	-2.23412	1.42e-06	1.89e-07	2110	1241	1744	5095
ENSMUSG00000098132_Rassf10	-1.93056	1.07e-19	9.49e-19	-2.3316	2.67e-14	1.68e-12	-2.59344	1.49e-06	1.97e-07	2872	480	1755	5107
ENSMUSG00000042331_Specc1	1.37981	2.68e-114	2.61e-112	1.02248	0.00091884	0.00631439	0.793151	1.58e-11	1.9e-12	262	4395	451	5108
ENSMUSG00000019849_Prep	-0.998825	4.03e-38	7.54e-37	-1.37058	7.81e-06	9.78e-05	-1.60421	2.47e-07	2.98e-08	1367	2414	1328	5109
ENSMUSG00000032905_Atg12	-1.09948	2.01e-39	3.93e-38	-1.46863	3.38e-06	4.62e-05	-1.69657	7.88e-07	1.03e-07	1305	2214	1593	5112
ENSMUSG00000014601_Strip1	-0.952929	1.61e-42	3.45e-41	-1.31916	2.86e-05	0.000309507	-1.55502	8.01e-08	8.42e-09	1195	2795	1130	5120
ENSMUSG00000049551_Fzd9	-1.43453	1.38e-28	1.83e-27	-1.80121	7.99e-08	1.58e-06	-2.04312	1.06e-06	1.4e-07	1930	1525	1666	5121
ENSMUSG00000074748_Atxn7l3b	-0.926446	2.21e-44	4.97e-43	-1.26101	0.000236294	0.00195422	-1.4868	2e-12	3.01e-13	1136	3652	338	5126
ENSMUSG00000091680_Klhdc7b	3.91667	2.22e-18	1.85e-17	4.71299	3.46e-17	3.03e-15	4.70598	1.33e-06	1.75e-07	3064	345	1724	5133
ENSMUSG00000034023_Fancd2	-1.86258	1.67e-23	1.8e-22	-2.25394	2.37e-10	7.53e-09	-2.49512	1.81e-06	2.42e-07	2378	949	1811	5138
ENSMUSG00000033623_Pcgf3	-1.04851	4.66e-91	2.98e-89	-1.40623	1.8e-05	0.000204982	-1.63432	4.57e-06	6.02e-07	400	2659	2081	5140
ENSMUSG00000038943_Prc1	-1.53377	1.18e-31	1.75e-30	-1.89708	2.68e-08	5.81e-07	-2.13677	3.81e-06	5.09e-07	1721	1395	2028	5144
ENSMUSG00000032303_Chrna3	-1.35806	1.09e-34	1.81e-33	-1.71909	2.64e-07	4.66e-06	-1.96014	2.51e-06	3.34e-07	1539	1708	1903	5150
ENSMUSG00000036503_Rnf13	1.57906	4.15e-73	1.85e-71	1.24744	0.000114057	0.00103792	1.02059	1.72e-07	2.06e-08	574	3319	1263	5156
ENSMUSG00000004558_Ndrg2	1.5251	1.09e-63	3.92e-62	1.16591	0.000293275	0.00236019	0.932025	7.63e-10	7.13e-11	714	3753	692	5159
ENSMUSG00000029560_Snx8	-0.998287	1.39e-30	1.99e-29	-1.37424	6.47e-06	8.28e-05	-1.62234	3.19e-08	3.25e-09	1786	2360	1013	5159
ENSMUSG00000034098_Fstl5	-1.41401	1.99e-30	2.84e-29	-1.75004	9.93e-07	1.56e-05	-1.96856	4.09e-07	5.2e-08	1796	1925	1439	5160
ENSMUSG00000020282_Rhbdf1	-1.29901	1.44e-33	2.29e-32	-1.66474	2.64e-07	4.67e-06	-1.91233	2.07e-06	2.8e-07	1603	1709	1852	5164
ENSMUSG00000020911_Krt19	-3.78544	4.43e-15	3.08e-14	-6.13947	1.5e-23	3.25e-21	-7.05889	2.75e-07	3.32e-08	3677	139	1348	5164
ENSMUSG00000032059_Alg9	-0.988766	3.61e-59	1.17e-57	-1.34713	6.27e-05	0.000618122	-1.57614	2.25e-07	2.71e-08	791	3063	1311	5165
ENSMUSG00000071551_Akr1c19	-3.64359	4.7e-15	3.26e-14	-5.41637	5.61e-25	1.46e-22	-6.04985	2.91e-07	3.59e-08	3686	116	1363	5165
ENSMUSG00000007440_Pcdha2	-0.966584	7.2e-28	9.2e-27	-1.34237	3.43e-05	0.000362848	-1.56822	1.49e-12	2.05e-13	2001	2855	317	5173
ENSMUSG00000041654_Slc39a11	-1.16685	1.21e-33	1.93e-32	-1.52776	1.89e-06	2.76e-05	-1.76755	5.49e-07	7.04e-08	1599	2072	1505	5176
ENSMUSG00000030641_4632434I11Rik	-2.37635	1.38e-17	1.1e-16	-2.86107	5.09e-18	5.21e-16	-3.14536	1.07e-06	1.42e-07	3212	295	1670	5177
ENSMUSG00000034390_Cmip	-0.956527	5.6e-35	9.38e-34	-1.31542	6.01e-05	0.000595994	-1.56058	2.21e-10	2.16e-11	1528	3044	608	5180
ENSMUSG00000056204_Pgpep1	-1.07608	3.62e-34	5.89e-33	-1.43625	6.03e-06	7.77e-05	-1.67906	1.7e-07	2.04e-08	1572	2347	1261	5180
ENSMUSG00000053552_Ebf4	-1.26677	6.29e-34	1.01e-32	-1.62395	7.63e-07	1.23e-05	-1.87255	1.3e-06	1.68e-07	1589	1879	1713	5181
ENSMUSG00000086118_Gm14169	1.87374	2.79e-38	5.25e-37	1.54448	1.72e-06	2.54e-05	1.31007	1.56e-06	2.1e-07	1358	2051	1772	5181
ENSMUSG00000024907_Gal	-2.69668	8.56e-16	6.19e-15	-3.31636	1.05e-21	1.72e-19	-3.64985	4.5e-07	5.89e-08	3535	184	1466	5185
ENSMUSG00000024421_Lama3	-1.67972	8.04e-29	1.08e-27	-2.04746	6.51e-09	1.6e-07	-2.29203	4.09e-06	5.5e-07	1904	1231	2052	5187
ENSMUSG00000041936_Agrn	-0.988244	1.64e-28	2.16e-27	-1.37811	2.08e-05	0.00023242	-1.62851	9.73e-11	1.01e-11	1934	2699	557	5190
ENSMUSG00000005237_Dnah2	-1.41555	2.56e-23	2.72e-22	-1.79715	6.55e-11	2.28e-09	-2.07465	2.73e-06	3.59e-07	2400	867	1924	5191
ENSMUSG00000048485_Zbtb8b	-1.33223	2.62e-25	3.05e-24	-1.69698	3.4e-08	7.25e-07	-1.94969	7.41e-07	9.61e-08	2202	1417	1576	5195
ENSMUSG00000034135_Sik3	1.42526	6.29e-81	3.25e-79	1.05089	0.000441165	0.00336835	0.805087	2.05e-09	1.76e-10	495	3955	758	5208
ENSMUSG00000038550_Gm129	1.74153	1.4e-40	2.85e-39	1.39245	5.21e-06	6.8e-05	1.14644	9.64e-07	1.24e-07	1259	2313	1636	5208
ENSMUSG00000097823_Gm16701	-1.5609	3.83e-28	4.95e-27	-1.92687	2.82e-08	6.09e-07	-2.16171	2.03e-06	2.7e-07	1977	1397	1842	5216
ENSMUSG00000028545_Bend5	-1.09139	3.47e-28	4.5e-27	-1.44867	1.4e-06	2.11e-05	-1.69602	1.5e-07	1.78e-08	1974	2006	1238	5218
ENSMUSG00000038855_Itpkb	1.47725	1.18e-93	8.12e-92	1.12296	0.000287144	0.00231764	0.881456	6.26e-08	6.85e-09	373	3742	1103	5218
ENSMUSG00000099104_Gm17087	2.64405	1.84e-28	2.43e-27	2.4564	6.81e-09	1.67e-07	2.22909	4.09e-06	5.51e-07	1938	1235	2053	5226
ENSMUSG00000059323_Tonsl	-1.03397	1.41e-35	2.42e-34	-1.39524	8.25e-06	0.000102723	-1.63509	2.3e-07	2.76e-08	1492	2426	1314	5232
ENSMUSG00000082100_Glns-ps1	2.46042	4.1e-21	3.92e-20	2.24626	6.82e-10	2e-08	2.01511	6.09e-07	7.83e-08	2677	1029	1529	5235
ENSMUSG00000040998_Npnt	-1.85783	1.38e-27	1.74e-26	-2.21616	1.23e-08	2.83e-07	-2.45693	2.57e-06	3.4e-07	2027	1313	1908	5248
ENSMUSG00000003283_Hck	-1.82637	1.55e-22	1.59e-21	-2.22886	2.23e-11	8.41e-10	-2.45774	3.23e-06	4.1e-07	2486	801	1962	5249
ENSMUSG00000036672_Cenpt	-1.27431	3.78e-37	6.83e-36	-1.63067	1.24e-06	1.89e-05	-1.879	2.19e-06	2.89e-07	1416	1976	1861	5253
ENSMUSG00000052133_Sema5b	-1.30196	6.05e-27	7.46e-26	-1.68542	4.46e-08	9.3e-07	-1.93842	1.36e-06	1.79e-07	2077	1447	1729	5253
ENSMUSG00000033970_Rfc3	-1.20333	4.01e-25	4.62e-24	-1.55847	1.77e-07	3.25e-06	-1.81497	3.25e-07	4.21e-08	2218	1641	1395	5254
ENSMUSG00000002250_Ppard	1.82294	6.38e-31	9.25e-30	1.44006	5.8e-07	9.6e-06	1.18	1.06e-06	1.4e-07	1765	1824	1667	5256
ENSMUSG00000011148_Adssl1	1.86526	7.64e-36	1.33e-34	1.52574	2.06e-06	2.97e-05	1.30523	1.17e-06	1.53e-07	1472	2094	1690	5256
ENSMUSG00000019188_H13	-0.997581	1.7e-70	7.11e-69	-1.35527	2.3e-05	0.000254099	-1.59726	2.67e-06	3.52e-07	611	2732	1918	5261
ENSMUSG00000024968_Rcor2	-1.9415	3.29e-26	3.95e-25	-2.326	2.65e-10	8.35e-09	-2.58314	6.31e-06	8.12e-07	2127	959	2178	5264
ENSMUSG00000060572_Mfap2	-1.83085	7.84e-26	9.28e-25	-2.21322	7.19e-10	2.1e-08	-2.46532	4.47e-06	5.83e-07	2161	1032	2071	5264
ENSMUSG00000041959_S100a10	-1.71844	9.91e-34	1.59e-32	-2.07514	4.09e-08	8.59e-07	-2.3113	7.7e-06	9.79e-07	1597	1438	2238	5273
ENSMUSG00000060044_Tmem26	-2.03093	7.89e-22	7.82e-21	-2.43424	3.18e-13	1.68e-11	-2.68883	5.18e-06	6.94e-07	2583	572	2127	5282
ENSMUSG00000037016_Frem2	-1.45929	2.4e-38	4.52e-37	-1.81611	4.1e-07	7e-06	-2.05889	5.95e-06	7.81e-07	1356	1772	2165	5293
ENSMUSG00000035093_Secisbp2l	1.38001	1.44e-70	6.04e-69	1.00291	0.0010879	0.00725017	0.777178	4.26e-14	9.52e-15	609	4532	155.5	5296.5
ENSMUSG00000039488_Cntn5	-1.3446	7.92e-47	1.93e-45	-1.68818	1.28e-06	1.94e-05	-1.92217	8.28e-06	1.06e-06	1052	1983	2265	5300
ENSMUSG00000075334_Rprm	-2.50942	1.03e-17	8.26e-17	-2.98822	2.23e-11	8.41e-10	-3.24883	2.29e-07	2.74e-08	3188	800	1313	5301
ENSMUSG00000055128_Cgrrf1	1.74907	6.44e-68	2.52e-66	1.41967	1.89e-05	0.00021405	1.17662	3.34e-06	4.39e-07	653	2671	1982	5306
ENSMUSG00000093846_Gm4425	-1.53107	4.15e-22	4.14e-21	-1.89394	1.86e-09	4.98e-08	-2.16037	9.01e-07	1.16e-07	2561	1125	1620	5306
ENSMUSG00000030870_Ubfd1	-0.922495	5.49e-35	9.2e-34	-1.27686	9.85e-05	0.000912771	-1.50081	5.39e-11	6.01e-12	1527	3259	522	5308
ENSMUSG00000012405_Rpl15	-0.984762	2.99e-39	5.85e-38	-1.33266	5.55e-05	0.000554915	-1.55835	2.48e-08	2.31e-09	1310	3022	977	5309
ENSMUSG00000051306_Usp42	-0.942124	9.61e-50	2.49e-48	-1.29882	8.99e-05	0.000845525	-1.53142	6.96e-08	7.34e-09	987	3213	1112	5312
ENSMUSG00000013629_Cad	-0.935636	5.89e-37	1.06e-35	-1.30357	2.38e-05	0.000261712	-1.54273	8.74e-08	9.41e-09	1426	2743	1145	5314
ENSMUSG00000031292_Cdkl5	1.54931	7.33e-46	1.73e-44	1.19377	0.00014149	0.0012521	0.968788	4.69e-09	4.19e-10	1081	3413	825	5319
ENSMUSG00000053080_2700081O15Rik	-1.3765	2.17e-28	2.85e-27	-1.73335	6.81e-07	1.11e-05	-1.97856	5.75e-07	7.46e-08	1947	1856	1518	5321
ENSMUSG00000091865_Gm17244	-2.34293	1.72e-15	1.22e-14	-2.84106	1.47e-18	1.62e-16	-3.14505	4.24e-07	5.5e-08	3596	274	1451	5321
ENSMUSG00000055782_Abcd2	1.47837	7.47e-65	2.76e-63	1.12435	0.000297004	0.00238702	0.89513	7.81e-09	7.47e-10	693	3758	876	5327
ENSMUSG00000073424_Cyp4f15	2.24255	1.29e-27	1.63e-26	1.94788	2.95e-09	7.64e-08	1.70361	5.51e-06	7.18e-07	2022	1167	2138	5327
ENSMUSG00000029108_Pcdh7	-0.955956	9.47e-30	1.31e-28	-1.31262	7.96e-05	0.000760239	-1.53785	1.62e-12	2.31e-13	1843	3164	323.5	5330.5
ENSMUSG00000066150_Slc31a1	-1.05352	1.01e-37	1.85e-36	-1.41747	8.72e-06	0.000107786	-1.64462	5.38e-07	6.85e-08	1388	2444	1499	5331
ENSMUSG00000031642_Sh3rf1	-1.44176	5.56e-30	7.79e-29	-1.78336	1.23e-06	1.88e-05	-2.02163	6.36e-07	8.19e-08	1825	1974	1539	5338
ENSMUSG00000029307_Dmp1	3.25451	1.91e-20	1.77e-19	3.30531	1.37e-13	7.69e-12	3.10631	3.96e-06	5.27e-07	2764	539	2039	5342
ENSMUSG00000096054_Syne1	1.47611	1.63e-51	4.4e-50	1.14325	0.000484841	0.00364689	0.924387	4.26e-12	6.23e-13	949	4014	381	5344
ENSMUSG00000019866_Aim1	2.56832	1.73e-24	1.94e-23	2.28157	2.63e-11	9.81e-10	2.06285	8.27e-06	1.06e-06	2276	808	2264	5348
ENSMUSG00000038582_Pptc7	1.45109	5.65e-77	2.72e-75	1.08916	0.000367367	0.00287823	0.864097	2.2e-08	2.03e-09	531	3855	964	5350
ENSMUSG00000026728_Vim	-1.6851	2.48e-27	3.1e-26	-2.07777	2.66e-09	6.96e-08	-2.3449	5.66e-06	7.43e-07	2047	1155	2149	5351
ENSMUSG00000029335_Bmp3	-2.37005	3.17e-20	2.9e-19	-2.82401	3.73e-16	2.94e-14	-3.12489	6.03e-06	7.93e-07	2797	384	2170	5351
ENSMUSG00000021396_Nxnl2	-2.97453	1.41e-14	9.53e-14	-3.77814	7.34e-22	1.27e-19	-4.1369	3.18e-07	4.13e-08	3786	175	1391	5352
ENSMUSG00000034189_Hsdl1	-0.837005	1.21e-74	5.58e-73	-1.19798	9.93e-05	0.000918342	-1.43813	6.22e-07	8.08e-08	555	3265	1536	5356
ENSMUSG00000086600_C030005K06Rik	-1.53587	1.35e-25	1.58e-24	-1.90826	7.95e-08	1.57e-06	-2.14442	1e-06	1.31e-07	2182	1524	1650	5356
ENSMUSG00000038500_Prr3	-1.19465	9.18e-38	1.69e-36	-1.54966	5.34e-06	6.95e-05	-1.7883	1.01e-06	1.34e-07	1385	2318	1655	5358
ENSMUSG00000031297_Slc7a3	-1.4464	4.22e-28	5.45e-27	-1.81525	4.68e-08	9.74e-07	-2.04985	2.74e-06	3.61e-07	1980	1453	1926	5359
ENSMUSG00000027834_Serpini1	-1.37824	1.01e-22	1.05e-21	-1.68792	7.59e-06	9.53e-05	-1.91338	3.98e-11	4.11e-12	2458	2405	499	5362
ENSMUSG00000034674_Tdg	-0.996741	2.02e-40	4.09e-39	-1.35684	2.27e-05	0.000251545	-1.58873	2.97e-07	3.78e-08	1264	2725	1373	5362
ENSMUSG00000025880_Smad7	1.50506	8.23e-61	2.77e-59	1.14608	0.000164131	0.00141838	0.902743	6.89e-08	7.17e-09	760	3495	1109	5364
ENSMUSG00000028175_Depdc1a	-2.79116	3.59e-16	2.64e-15	-3.43592	1.08e-18	1.21e-16	-3.72691	8.82e-07	1.15e-07	3477	269	1618	5364
ENSMUSG00000031827_Cotl1	-0.999128	1.02e-40	2.07e-39	-1.36918	1.02e-05	0.000124084	-1.61302	9.16e-07	1.21e-07	1254	2482	1630	5366
ENSMUSG00000028630_Dyrk2	-1.36194	1.21e-29	1.67e-28	-1.73326	1.38e-07	2.59e-06	-1.97042	2.64e-06	3.48e-07	1849	1606	1915	5370
ENSMUSG00000033044_Dhrs7c	-3.77442	5.96e-14	3.88e-13	-7.33846	1.1e-22	2.12e-20	#NAME?	2.04e-07	2.44e-08	3929	156	1292	5377
ENSMUSG00000011589_Fsd1	-1.10846	1.6e-37	2.92e-36	-1.46283	1.1e-05	0.000132641	-1.69388	4.66e-07	6.08e-08	1399	2507	1473	5379
ENSMUSG00000055003_Lrtm2	1.50603	9.02e-45	2.07e-43	1.1195	0.000158857	0.00137714	0.87794	2.8e-09	2.42e-10	1114	3484	781	5379
ENSMUSG00000034675_Dbn1	-1.01145	1.3e-21	1.27e-20	-1.4101	8.74e-06	0.000107997	-1.6576	1.73e-12	2.57e-13	2611	2445	329	5385
ENSMUSG00000025597_Klhl4	1.81967	4.01e-52	1.1e-50	1.50101	8.41e-06	0.000104288	1.267	3.72e-06	5.01e-07	930	2435	2023	5388
ENSMUSG00000059203_Il1rapl2	-1.47883	3.23e-29	4.42e-28	-1.84642	3.56e-08	7.56e-07	-2.08383	4.71e-06	6.29e-07	1872	1423	2095	5390
ENSMUSG00000070526_Peg12	-2.75085	1.89e-16	1.41e-15	-3.37888	4.13e-19	4.9e-17	-3.70336	1.32e-06	1.71e-07	3431	254	1718	5403
ENSMUSG00000041476_Smpx	2.35906	1.99e-24	2.23e-23	2.11224	6.82e-09	1.67e-07	1.89589	2.33e-06	3.15e-07	2281	1237	1886	5404
ENSMUSG00000054400_Cklf	-1.96662	5.22e-18	4.26e-17	-2.37493	2.02e-17	1.86e-15	-2.66223	3.08e-06	3.96e-07	3135	327	1952	5414
ENSMUSG00000014686_Ceacam16	-1.35993	1.7e-19	1.5e-18	-1.71602	1.47e-09	4.01e-08	-1.98801	3.49e-07	4.51e-08	2901	1105	1409	5415
ENSMUSG00000047330_Kcne4	2.15365	8.19e-26	9.68e-25	1.82571	9.63e-09	2.28e-07	1.58874	3.3e-06	4.3e-07	2165	1276	1976	5417
ENSMUSG00000001520_Nrip2	1.50526	3.06e-81	1.6e-79	1.14965	0.000203475	0.0017109	0.909002	2.56e-07	3.16e-08	490	3592	1339	5421
ENSMUSG00000045394_Epcam	-2.73513	4.44e-15	3.09e-14	-3.37084	3.21e-20	4.45e-18	-3.71097	6.1e-07	7.9e-08	3678	218	1531	5427
ENSMUSG00000062417_Hist1h3g	-3.35058	3.35e-17	2.61e-16	-4.32352	8.52e-20	1.1e-17	-4.6996	2.6e-06	3.43e-07	3282	234	1911	5427
ENSMUSG00000013150_Gfod2	-1.01209	7.77e-30	1.08e-28	-1.38717	5.91e-06	7.62e-05	-1.6334	1.6e-07	1.93e-08	1837	2342	1252	5431
ENSMUSG00000051669_AU021092	-1.53679	2.47e-19	2.15e-18	-1.9135	2.11e-11	8.01e-10	-2.18776	1.24e-06	1.62e-07	2931	796	1704	5431
ENSMUSG00000062588_Gm6104	-1.48899	2.4e-19	2.09e-18	-1.86148	6.57e-11	2.29e-09	-2.11851	9.71e-07	1.25e-07	2927	868	1638	5433
ENSMUSG00000024989_Cep55	-2.77902	6.57e-16	4.78e-15	-3.43619	2.15e-19	2.65e-17	-3.75279	1.08e-06	1.42e-07	3518	245	1671	5434
ENSMUSG00000040037_Negr1	-1.17387	1.37e-28	1.81e-27	-1.50377	2.67e-05	0.000290772	-1.72974	1.32e-09	1.2e-10	1928	2776	730	5434
ENSMUSG00000022014_Epsti1	2.05716	1.69e-30	2.42e-29	1.76301	1.92e-07	3.52e-06	1.50339	3.42e-06	4.59e-07	1789	1652	1996	5437
ENSMUSG00000024795_Kif20b	-2.08849	9.39e-22	9.28e-21	-2.50484	4.07e-14	2.5e-12	-2.75467	1.05e-05	1.39e-06	2590	493	2358	5441
ENSMUSG00000038530_Rgs4	1.53984	7.14e-32	1.07e-30	1.1642	0.000160032	0.00138653	0.934544	4.26e-13	7.92e-14	1700	3486	266	5452
ENSMUSG00000032346_Ooep	-2.05913	1.73e-20	1.61e-19	-2.47063	9.42e-14	5.43e-12	-2.7397	6.14e-06	8.02e-07	2759	524	2174	5457
ENSMUSG00000027534_Snx16	-1.1511	1.23e-38	2.34e-37	-1.50319	6.61e-06	8.43e-05	-1.72534	1.44e-06	1.92e-07	1345	2367	1748	5460
ENSMUSG00000048281_Dleu7	-1.46944	4.67e-23	4.91e-22	-1.83993	3.96e-09	1e-07	-2.08771	1.98e-06	2.63e-07	2431	1194	1835	5460
ENSMUSG00000020427_Igfbp3	-1.19294	3.25e-28	4.21e-27	-1.56134	1.12e-06	1.73e-05	-1.79586	6.52e-07	8.33e-08	1973	1948	1543	5464
ENSMUSG00000020848_Doc2b	-1.72794	1.03e-25	1.22e-24	-2.07469	1.22e-07	2.33e-06	-2.31427	1.29e-06	1.66e-07	2172	1583	1711	5466
ENSMUSG00000004500_Zfp324	-0.92712	1.6e-43	3.51e-42	-1.29138	2.88e-05	0.000310905	-1.52517	5.5e-07	7.07e-08	1167	2799	1506	5472
ENSMUSG00000009566_Fpgs	-1.29467	4.89e-25	5.63e-24	-1.66156	6.2e-08	1.25e-06	-1.91134	1.52e-06	2.04e-07	2222	1494	1765	5481
ENSMUSG00000042032_Mat2b	1.36335	1.31e-157	2.62e-155	1.00969	0.00111346	0.00739363	0.769879	3.68e-09	3.38e-10	128	4548	807	5483
ENSMUSG00000027434_Nkx2-2	-1.26498	1.31e-24	1.48e-23	-1.63187	2.34e-07	4.19e-06	-1.86413	6.11e-07	7.94e-08	2267	1685	1532	5484
ENSMUSG00000078853_Igtp	1.91781	2.88e-26	3.48e-25	1.60941	1.97e-07	3.59e-06	1.37446	1.24e-06	1.63e-07	2121	1657	1706	5484
ENSMUSG00000022791_Tnk2	1.39632	3.98e-86	2.28e-84	1.03793	0.000737658	0.00524347	0.790248	3e-09	2.73e-10	446	4249	790	5485
ENSMUSG00000030549_Rhcg	-2.93123	4.73e-16	3.47e-15	-3.63437	3.64e-21	5.61e-19	-3.99121	1.78e-06	2.36e-07	3490	196	1804	5490
ENSMUSG00000023094_Msrb2	1.60631	1.32e-35	2.27e-34	1.27192	2.65e-05	0.000288662	1.02164	1.48e-07	1.75e-08	1486	2771	1235	5492
ENSMUSG00000047534_Mis18bp1	-1.61483	2.65e-21	2.57e-20	-1.992	2.03e-09	5.42e-08	-2.23499	1.32e-06	1.72e-07	2645	1133	1720	5498
ENSMUSG00000019230_Lhx9	-1.57983	7.77e-27	9.53e-26	-1.97902	4.53e-09	1.14e-07	-2.22393	7.19e-06	9.11e-07	2087	1198	2215	5500
ENSMUSG00000031847_1700030J22Rik	-1.2147	8.09e-24	8.8e-23	-1.57262	4.17e-08	8.74e-07	-1.83189	1.3e-06	1.67e-07	2351	1440	1712	5503
ENSMUSG00000022602_Arc	2.04459	2.56e-42	5.45e-41	1.75477	6.36e-07	1.04e-05	1.50489	1.42e-05	1.88e-06	1200	1839	2468	5507
ENSMUSG00000025993_Slc40a1	-1.08003	9.81e-36	1.7e-34	-1.43799	8.37e-06	0.000103935	-1.68092	8.25e-07	1.06e-07	1478	2432	1600	5510
ENSMUSG00000022783_Spag6	-1.22332	2.84e-27	3.55e-26	-1.58715	1.24e-06	1.9e-05	-1.82498	5.06e-07	6.48e-08	2052	1977	1487	5516
ENSMUSG00000071369_Map3k5	1.6387	5.68e-43	1.23e-41	1.27292	3.62e-05	0.000380604	1.04213	4.48e-07	5.84e-08	1182	2872	1464	5518
ENSMUSG00000034595_Ppp1r18	-1.34413	1.64e-24	1.84e-23	-1.70916	6.5e-08	1.31e-06	-1.96619	1.46e-06	1.95e-07	2273	1501	1752	5526
ENSMUSG00000024030_Abcg1	1.42372	1.35e-107	1.17e-105	1.06087	0.00046533	0.0035224	0.819706	1.55e-07	1.85e-08	295	3990	1245	5530
ENSMUSG00000053664_Uck2	-1.72038	2.75e-18	2.29e-17	-2.0984	9.97e-13	4.86e-11	-2.37233	1.98e-06	2.61e-07	3079	619	1833	5531
ENSMUSG00000042938_Gm14117	1.74507	6.29e-32	9.51e-31	1.40883	7.26e-06	9.17e-05	1.18743	4.2e-07	5.47e-08	1692	2390	1450	5532
ENSMUSG00000000409_Lck	-2.48873	6.35e-19	5.44e-18	-2.98167	2.79e-12	1.26e-10	-3.2714	2.31e-06	3.11e-07	2982	671	1882	5535
ENSMUSG00000042532_Golga7b	-1.13053	4.58e-53	1.29e-51	-1.48182	8.05e-06	0.0001004	-1.72983	6.95e-06	8.89e-07	908	2421	2207	5536
ENSMUSG00000016179_Camk1g	-1.2834	5.26e-32	7.99e-31	-1.6443	7.66e-07	1.23e-05	-1.88879	3.29e-06	4.29e-07	1686	1880	1975	5541
ENSMUSG00000020372_Gnb2l1	-0.884246	2.97e-31	4.35e-30	-1.2541	8.99e-05	0.000845031	-1.49479	1.55e-10	1.65e-11	1743	3212	590	5545
ENSMUSG00000018537_Pcgf2	-1.18432	9.08e-31	1.31e-29	-1.54038	1.1e-06	1.71e-05	-1.80005	1.94e-06	2.56e-07	1777	1947	1827	5551
ENSMUSG00000035842_Ddx11	-1.405	1.85e-23	1.98e-22	-1.77101	1.08e-07	2.08e-06	-2.01103	8.38e-07	1.07e-07	2385	1565	1601	5551
ENSMUSG00000028194_Ddah1	-0.81752	2.4e-36	4.24e-35	-1.19281	0.000122064	0.00110051	-1.42338	1.95e-09	1.66e-10	1450	3350	754	5554
ENSMUSG00000017943_Gdap1l1	-1.01108	5.28e-56	1.61e-54	-1.36321	3.8e-05	0.000397926	-1.59425	1.97e-06	2.57e-07	842	2885	1828	5555
ENSMUSG00000038473_Nos1ap	1.63448	1.94e-40	3.94e-39	1.26333	3.61e-05	0.000380321	1.02127	3.71e-07	4.82e-08	1262	2870	1423	5555
ENSMUSG00000036949_Slc39a12	1.49781	1.8e-78	8.91e-77	1.15903	0.000311926	0.00249037	0.931203	1.69e-07	2.02e-08	516	3783	1260	5559
ENSMUSG00000031807_Pgls	-1.31235	9.04e-26	1.07e-24	-1.70037	6.93e-08	1.39e-06	-1.95823	2.39e-06	3.21e-07	2169	1504	1892	5565
ENSMUSG00000042215_Bag2	-1.24454	6.07e-24	6.64e-23	-1.60568	3.72e-08	7.86e-07	-1.86565	1.75e-06	2.33e-07	2339	1431	1801	5571
ENSMUSG00000041842_Fhdc1	1.75102	5.84e-35	9.76e-34	1.37935	6.95e-06	8.82e-05	1.13977	1.06e-06	1.41e-07	1530	2378	1668	5576
ENSMUSG00000039131_Gipc2	-1.69385	4.4e-20	4e-19	-2.0891	1.16e-13	6.53e-12	-2.36006	7.46e-06	9.43e-07	2817	536	2226	5579
ENSMUSG00000051950_B3galtl	-1.20619	5.78e-38	1.08e-36	-1.56707	1.94e-06	2.81e-05	-1.80229	5.17e-06	6.92e-07	1374	2079	2126	5579
ENSMUSG00000026594_Ralgps2	-0.861877	4.27e-49	1.09e-47	-1.21855	0.000169465	0.00145698	-1.45112	4.75e-08	5.01e-09	1004	3513	1063	5580
ENSMUSG00000031385_Plxnb3	1.50975	6.86e-55	2e-53	1.16411	0.000245554	0.00201919	0.931636	3.86e-08	3.76e-09	878	3673	1029	5580
ENSMUSG00000001334_Fndc5	1.64228	1.57e-41	3.29e-40	1.29814	4.3e-05	0.0004424	1.06974	3.75e-07	4.89e-08	1223	2933	1426	5582
ENSMUSG00000053024_Cntn2	1.34242	1.1e-75	5.15e-74	0.981402	0.00174442	0.0108186	0.741913	5.68e-14	1.3e-14	545	4870	167.5	5582.5
ENSMUSG00000024480_Ap3s1	-0.918979	4.21e-41	8.69e-40	-1.27613	8.79e-05	0.000830073	-1.50227	8.54e-08	9.27e-09	1240	3200	1143	5583
ENSMUSG00000036578_Fxyd7	-1.23582	2.35e-27	2.94e-26	-1.60169	1.27e-06	1.94e-05	-1.86002	6.97e-07	9.01e-08	2044	1982	1561	5587
ENSMUSG00000048758_Rpl29	-1.12191	2.2e-36	3.88e-35	-1.47739	7.94e-06	9.91e-05	-1.71976	1.32e-06	1.73e-07	1447	2419	1721	5587
ENSMUSG00000047676_Rpsa-ps10	-1.25831	2.02e-30	2.87e-29	-1.62335	7.31e-07	1.18e-05	-1.87703	2.73e-06	3.58e-07	1797	1868	1923	5588
ENSMUSG00000027469_Tpx2	-1.5229	1.01e-22	1.05e-21	-1.89581	7.95e-09	1.91e-07	-2.14203	2.35e-06	3.17e-07	2457	1255	1888	5600
ENSMUSG00000061411_8430427H17Rik	-1.20081	8.09e-39	1.55e-37	-1.56356	1.92e-06	2.8e-05	-1.80746	6.66e-06	8.49e-07	1333	2075	2192	5600
ENSMUSG00000020092_Pald1	-1.03577	6.07e-41	1.25e-39	-1.39394	3.92e-05	0.000408139	-1.62585	4.4e-07	5.73e-08	1245	2898	1460	5603
ENSMUSG00000002768_Mea1	-1.07271	2.37e-26	2.87e-25	-1.45257	2.69e-06	3.76e-05	-1.70107	2.49e-07	3.05e-08	2114	2159	1332	5605
ENSMUSG00000054383_Pnma1	-1.78108	1.97e-20	1.82e-19	-2.16372	4.66e-11	1.68e-09	-2.43504	3.47e-06	4.65e-07	2766	839	2000	5605
ENSMUSG00000062939_Stat4	-2.42559	5.49e-15	3.79e-14	-2.95235	8.13e-18	8.03e-16	-3.26869	8.19e-07	1.06e-07	3701	306	1598	5605
ENSMUSG00000045411_2410002F23Rik	-0.912406	6.26e-50	1.63e-48	-1.273	6.18e-05	0.000610531	-1.50648	7.32e-07	9.45e-08	983	3059	1572	5614
ENSMUSG00000025265_Fgd1	-1.09617	3.96e-26	4.75e-25	-1.47965	4.64e-07	7.81e-06	-1.73909	1.17e-06	1.54e-07	2132	1793	1691	5616
ENSMUSG00000050022_Amz1	-1.32607	8.02e-26	9.49e-25	-1.70214	2.06e-08	4.55e-07	-1.9584	4.71e-06	6.31e-07	2162	1364	2096	5622
ENSMUSG00000028602_Tnfrsf8	-2.58925	1.05e-19	9.37e-19	-3.10254	5.58e-14	3.31e-12	-3.35755	7.83e-06	9.97e-07	2870	509	2244	5623
ENSMUSG00000024873_Cnih2	-1.20673	1.65e-21	1.61e-20	-1.58437	2e-06	2.9e-05	-1.82799	1.3e-08	1.13e-09	2625	2088	912	5625
ENSMUSG00000032216_Nedd4	-0.815418	6.64e-64	2.39e-62	-1.17226	0.000501991	0.00375753	-1.39936	8.61e-09	7.72e-10	712	4035	879	5626
ENSMUSG00000030584_Dpf1	-1.38371	2.47e-29	3.39e-28	-1.72773	1.88e-06	2.74e-05	-1.96806	1.18e-06	1.55e-07	1865	2071	1693	5629
ENSMUSG00000055980_Irs1	-0.91747	1.84e-45	4.32e-44	-1.28282	4.03e-05	0.000417799	-1.52151	9.12e-07	1.19e-07	1093	2912	1626	5631
ENSMUSG00000020297_Nsg2	-0.835278	2.39e-48	6e-47	-1.19465	0.000346068	0.00273263	-1.43168	3.02e-09	2.76e-10	1018	3825	791	5634
ENSMUSG00000016382_Pls3	1.62892	4.17e-66	1.57e-64	1.30359	7.06e-05	0.00068606	1.06931	2.06e-06	2.76e-07	681	3109	1848	5638
ENSMUSG00000020857_Nme2	-1.21749	7.6e-31	1.1e-29	-1.57813	1.48e-06	2.22e-05	-1.82192	2.05e-06	2.75e-07	1773	2018	1847	5638
ENSMUSG00000024053_Emilin2	1.65078	4.02e-39	7.82e-38	1.32117	4.22e-05	0.000435314	1.08066	3.35e-07	4.29e-08	1314	2927	1399	5640
ENSMUSG00000044361_BC024139	-1.84047	5.67e-24	6.22e-23	-2.21696	1.8e-09	4.85e-08	-2.47079	6.53e-06	8.33e-07	2333	1121	2186	5640
ENSMUSG00000023988_Bysl	-0.917813	4.4e-34	7.12e-33	-1.28664	1.75e-05	0.000199456	-1.52458	3.62e-07	4.62e-08	1580	2647	1414	5641
ENSMUSG00000024791_Cdca5	-3.03321	8.05e-14	5.21e-13	-3.93947	2.6e-22	4.76e-20	-4.32193	6.08e-07	7.8e-08	3951	165	1528	5644
ENSMUSG00000047777_Phf13	-0.973244	1e-29	1.39e-28	-1.32913	1.05e-05	0.000127517	-1.57764	2.22e-07	2.7e-08	1844	2496	1310	5650
ENSMUSG00000036169_Sostdc1	-2.28271	7.42e-15	5.08e-14	-2.76744	2.18e-16	1.75e-14	-3.05889	6.57e-07	8.48e-08	3733	376	1547	5656
ENSMUSG00000053198_Prx	-2.21947	2.13e-18	1.78e-17	-2.6703	7.27e-17	6.15e-15	-2.96279	7.78e-06	9.88e-07	3061	357	2241	5659
ENSMUSG00000036334_Igsf10	-1.36017	1.74e-30	2.49e-29	-1.70687	1.84e-06	2.69e-05	-1.93927	1.77e-06	2.35e-07	1793	2064	1803	5660
ENSMUSG00000000791_Il12rb1	3.81627	1.73e-16	1.29e-15	4.79234	2.01e-14	1.28e-12	4.88753	1.52e-06	2.04e-07	3423	475	1764	5662
ENSMUSG00000074280_Gm6166	-1.56603	1.34e-24	1.52e-23	-1.93191	1.96e-08	4.37e-07	-2.18175	4.02e-06	5.36e-07	2268	1358	2044	5670
ENSMUSG00000030319_Cand2	-1.3362	4.11e-24	4.54e-23	-1.71516	1.44e-08	3.27e-07	-1.96746	3.84e-06	5.14e-07	2316	1333	2031	5680
ENSMUSG00000036686_Cc2d1a	-1.07656	3.42e-35	5.81e-34	-1.45207	3.4e-06	4.64e-05	-1.70105	3.2e-06	4.07e-07	1508	2217	1960	5685
ENSMUSG00000020864_Ankrd40	1.4026	1.34e-108	1.19e-106	1.04914	0.000722221	0.00515802	0.816727	1.04e-07	1.13e-08	287	4229	1170	5686
ENSMUSG00000025875_Tspan17	-1.05962	2.85e-34	4.66e-33	-1.41556	1.26e-05	0.000149852	-1.66147	7.56e-07	9.86e-08	1565	2541	1582	5688
ENSMUSG00000011263_Exoc3l2	-3.49073	2.17e-14	1.45e-13	-5.00368	6.29e-22	1.09e-19	-5.50956	1.15e-06	1.51e-07	3830	174	1686	5690
ENSMUSG00000037347_Chst7	-1.63013	3.44e-18	2.83e-17	-2.00116	8.07e-12	3.3e-10	-2.2736	2.09e-06	2.81e-07	3102	738	1853	5693
ENSMUSG00000028431_Ikbkap	-0.824725	9.2e-53	2.57e-51	-1.17992	0.000286583	0.00231435	-1.40708	4.17e-08	4.18e-09	914	3740	1041	5695
ENSMUSG00000055053_Nfic	1.72678	1.8e-31	2.66e-30	1.35071	1.09e-05	0.000131612	1.08075	4.44e-07	5.81e-08	1731	2502	1463	5696
ENSMUSG00000028551_Cdkn2c	-1.86675	9.72e-20	8.67e-19	-2.2614	2.84e-12	1.28e-10	-2.5297	5.81e-06	7.62e-07	2868	672	2157	5697
ENSMUSG00000026271_Gpr35	2.17298	1.33e-20	1.24e-19	1.92738	1.57e-08	3.56e-07	1.68625	8.8e-07	1.14e-07	2746	1337	1616	5699
ENSMUSG00000020181_Nav3	-0.880144	5.05e-26	6.02e-25	-1.26115	7.74e-05	0.000742614	-1.49196	8.55e-12	1.11e-12	2143	3146	417	5706
ENSMUSG00000097280_AI849053	-1.53668	2.31e-20	2.13e-19	-1.90946	9.89e-10	2.82e-08	-2.17235	2.28e-06	3e-07	2779	1061	1872	5712
ENSMUSG00000045667_Smtnl2	-1.46179	1.59e-28	2.1e-27	-1.82234	1.03e-06	1.61e-05	-2.05776	2.04e-06	2.73e-07	1933	1937	1845	5715
ENSMUSG00000049313_Sorl1	1.35346	5.9e-78	2.89e-76	1.02876	0.00186411	0.0114179	0.791276	4.12e-13	7.52e-14	523	4931	261	5715
ENSMUSG00000018698_Lhx1	-2.31167	2.03e-18	1.7e-17	-2.78667	4.14e-13	2.16e-11	-3.01598	4.53e-06	5.98e-07	3059	578	2079	5716
ENSMUSG00000008496_Pou2f2	-2.09928	1.1e-20	1.03e-19	-2.52346	9.93e-15	6.51e-13	-2.79586	1.67e-05	2.22e-06	2730	461	2532	5723
ENSMUSG00000026437_Cdk18	1.88029	4.31e-46	1.03e-44	1.56343	3e-06	4.15e-05	1.30634	1.43e-05	1.9e-06	1074	2187	2472	5733
ENSMUSG00000074274_D930028M14Rik	-3.22721	1.96e-16	1.46e-15	-4.11531	2.25e-20	3.2e-18	-4.47573	4.65e-06	6.18e-07	3433	212	2089	5734
ENSMUSG00000037126_Psd	-1.65713	1.07e-18	9.08e-18	-2.00957	3.51e-07	6.07e-06	-2.24981	2.52e-08	2.34e-09	3011	1747	978	5736
ENSMUSG00000036570_Fxyd1	1.95306	3.03e-31	4.45e-30	1.6138	3.29e-07	5.69e-06	1.3455	7.98e-06	1.02e-06	1744	1743	2252	5739
ENSMUSG00000069301_Hist1h2ag	-2.96212	9.51e-15	6.48e-14	-3.74678	5.5e-20	7.28e-18	-4.11548	1.51e-06	2e-07	3752	228	1759	5739
ENSMUSG00000046463_5930403N24Rik	-1.57434	3.34e-21	3.21e-20	-1.94406	2.25e-09	5.94e-08	-2.20283	2.93e-06	3.77e-07	2660	1143	1938	5741
ENSMUSG00000022340_Sybu	-0.883457	7.11e-35	1.19e-33	-1.24425	9.29e-05	0.000868968	-1.47471	2.59e-08	2.41e-09	1533	3228	981	5742
ENSMUSG00000093765_Gm20658	2.57718	5.78e-24	6.33e-23	2.38612	3.51e-08	7.46e-07	2.15893	3.37e-06	4.46e-07	2335	1420	1987	5742
ENSMUSG00000027340_Slc23a2	1.30721	1.48e-82	7.9e-81	0.938483	0.0023185	0.013709	0.711061	4.26e-14	8.88e-15	479	5108	155.5	5742.5
ENSMUSG00000036295_Lrrn3	-1.18084	5.73e-26	6.83e-25	-1.51111	2.04e-05	0.000228456	-1.72803	1.12e-08	1e-09	2147	2694	902	5743
ENSMUSG00000029672_Fam3c	-1.13688	2.3e-30	3.27e-29	-1.48725	8.78e-06	0.000108212	-1.7147	5.3e-07	6.66e-08	1802	2449	1493	5744
ENSMUSG00000059248_Sept9	-1.39014	4.84e-26	5.78e-25	-1.73224	1.71e-06	2.53e-05	-1.96907	6.99e-07	9.09e-08	2140	2050	1563	5753
ENSMUSG00000093674_Rpl41	-1.0829	6.88e-21	6.52e-20	-1.44226	1.98e-05	0.000223029	-1.68813	3.91e-12	5.68e-13	2702	2682	374	5758
ENSMUSG00000032640_Chsy1	-1.05909	5.55e-32	8.41e-31	-1.41956	4.7e-06	6.19e-05	-1.66511	1.68e-06	2.22e-07	1688	2291	1788	5767
ENSMUSG00000030246_Ldhb	1.48438	2.47e-33	3.91e-32	1.11854	0.000351905	0.00277019	0.888883	1.59e-12	2.26e-13	1614	3836	321.5	5771.5
ENSMUSG00000063696_Gm8730	-1.33298	3.72e-21	3.56e-20	-1.707	1.15e-08	2.66e-07	-1.96153	1.71e-06	2.29e-07	2671	1306	1796	5773
ENSMUSG00000079553_Kifc1	-1.69896	2.32e-18	1.93e-17	-2.0734	2.68e-13	1.44e-11	-2.36241	5.73e-06	7.52e-07	3066	561	2153	5780
ENSMUSG00000054920_Klhl5	-0.823042	7.92e-45	1.82e-43	-1.18728	0.000130001	0.00116304	-1.42435	2.07e-07	2.49e-08	1113	3376	1296	5785
ENSMUSG00000001260_Gabrg1	-1.30714	1.62e-31	2.39e-30	-1.63311	5.42e-06	7.04e-05	-1.8594	1.4e-06	1.85e-07	1727	2323	1738	5788
ENSMUSG00000005089_Slc1a2	1.95213	1.92e-147	3.28e-145	1.62582	2.91e-06	4.04e-05	1.38938	0.000157341	1.9e-05	150	2177	3465	5792
ENSMUSG00000030659_Nucb2	-1.38158	3.57e-25	4.13e-24	-1.75563	7.12e-08	1.42e-06	-1.99775	4.47e-06	5.89e-07	2211	1510	2074	5795
ENSMUSG00000053783_1700016K19Rik	-3.31304	6.82e-14	4.43e-13	-4.57557	3.66e-22	6.55e-20	-5.03159	1.16e-06	1.52e-07	3938	169	1688	5795
ENSMUSG00000018862_Otop3	-2.95687	4.48e-14	2.93e-13	-3.77831	3.4e-20	4.68e-18	-4.12928	1.09e-06	1.45e-07	3906	219	1675	5800
ENSMUSG00000002458_Rgs19	-1.28652	1.8e-39	3.54e-38	-1.6416	4.27e-06	5.69e-05	-1.88023	7.54e-06	9.52e-07	1304	2268	2229	5801
ENSMUSG00000034732_Pabpc5	-1.40711	2.8e-26	3.38e-25	-1.77663	1.15e-07	2.21e-06	-2.01428	4.89e-06	6.53e-07	2119	1576	2107	5802
ENSMUSG00000041028_Ghitm	1.3402	3.66e-68	1.44e-66	0.998492	0.00190613	0.0116234	0.775811	1.28e-13	2.63e-14	648	4953	203	5804
ENSMUSG00000027859_Ngf	2.54292	1.43e-19	1.27e-18	2.29293	1.13e-10	3.77e-09	2.05409	3.69e-06	4.98e-07	2886	905	2021	5812
ENSMUSG00000018398_Sept8	1.32082	1.44e-104	1.19e-102	0.969917	0.00188775	0.0115393	0.730299	1.31e-10	1.37e-11	309	4941	577.5	5827.5
ENSMUSG00000087679_C330006A16Rik	1.40872	9.17e-67	3.52e-65	1.04407	0.000475673	0.00358742	0.794106	1.03e-07	1.11e-08	667	4004	1168	5839
ENSMUSG00000020102_Slc16a7	-0.948819	3.16e-35	5.37e-34	-1.31229	2.77e-05	0.00029968	-1.5485	6.64e-07	8.59e-08	1506	2788	1550	5844
ENSMUSG00000028876_Epha10	-0.851151	2.06e-36	3.65e-35	-1.22414	4.6e-05	0.00047036	-1.47086	4.14e-07	5.35e-08	1445	2956	1445	5846
ENSMUSG00000002257_Def6	-1.71919	1.86e-18	1.56e-17	-2.09959	7.86e-12	3.23e-10	-2.38205	4.25e-06	5.71e-07	3050	736	2064	5850
ENSMUSG00000016664_Pacsin2	1.39148	1.52e-62	5.29e-61	1.01479	0.000567941	0.00418685	0.770738	3.47e-08	3.36e-09	736	4097	1017	5850
ENSMUSG00000045348_Nyap1	-1.18226	2.15e-30	3.06e-29	-1.55325	1.81e-06	2.65e-05	-1.79893	3.39e-06	4.52e-07	1800	2060	1991	5851
ENSMUSG00000064125_BC068157	-1.56052	8e-22	7.92e-21	-1.95397	8.19e-11	2.81e-09	-2.21168	1.16e-05	1.51e-06	2584	879	2388	5851
ENSMUSG00000074785_Plxnc1	-1.16117	8.59e-20	7.68e-19	-1.52285	9.05e-06	0.0001114	-1.75805	6.14e-11	7.16e-12	2863	2454	534	5851
ENSMUSG00000097164_Ccdc41os1	1.41232	8.75e-90	5.47e-88	1.06152	0.000845644	0.00588502	0.828077	6.94e-08	7.28e-09	409	4340	1111	5860
ENSMUSG00000041859_Mcm3	-1.56407	4.68e-24	5.16e-23	-1.93344	8.69e-08	1.71e-06	-2.16966	3.55e-06	4.76e-07	2322	1535	2007	5864
ENSMUSG00000021636_Marveld2	-1.63759	1.41e-17	1.12e-16	-2.02491	6.87e-12	2.86e-10	-2.27416	2.74e-06	3.63e-07	3213	725	1927	5865
ENSMUSG00000031805_Jak3	-1.29816	2.06e-27	2.59e-26	-1.66554	9.59e-08	1.87e-06	-1.9287	8.66e-06	1.11e-06	2040	1548	2280	5868
ENSMUSG00000026701_Prdx6	1.41257	2.56e-91	1.66e-89	1.0694	0.000763715	0.00539441	0.831538	1.31e-07	1.45e-08	394	4276	1206	5876
ENSMUSG00000055652_Klhl25	-1.36392	4.16e-27	5.16e-26	-1.72673	4.23e-07	7.2e-06	-1.9688	3.92e-06	5.24e-07	2063	1776	2037	5876
ENSMUSG00000043003_Rasef	-3.02901	6.03e-14	3.92e-13	-3.92467	1.8e-19	2.23e-17	-4.29155	1.25e-06	1.64e-07	3930	244	1707	5881
ENSMUSG00000021256_Vash1	-1.07321	1.1e-32	1.7e-31	-1.43864	7.32e-06	9.25e-05	-1.68726	2e-06	2.66e-07	1655	2391	1838	5884
ENSMUSG00000022442_Ttll1	-0.800046	3.72e-37	6.72e-36	-1.16119	0.00014752	0.00129434	-1.40651	4.02e-08	4e-09	1415	3442	1036	5893
ENSMUSG00000026209_Dnpep	-0.835683	3.84e-35	6.49e-34	-1.19941	9.1e-05	0.000853875	-1.44123	9.7e-08	1.06e-08	1513	3219	1161	5893
ENSMUSG00000046922_Gpr6	-2.56745	1.45e-15	1.04e-14	-3.13922	1.65e-17	1.55e-15	-3.46359	3.42e-06	4.58e-07	3579	320	1995	5894
ENSMUSG00000071648_Rom1	1.96086	1.06e-25	1.25e-24	1.64978	2.84e-07	4.98e-06	1.40725	3.5e-06	4.7e-07	2173	1720	2003	5896
ENSMUSG00000032883_Acsl3	1.30269	3.97e-85	2.22e-83	0.957806	0.00276239	0.0158226	0.733698	5.68e-14	1.22e-14	458	5273	167.5	5898.5
ENSMUSG00000026058_Khdrbs2	-0.997053	2.92e-32	4.46e-31	-1.35788	2.22e-05	0.000247044	-1.59071	5.53e-07	7.17e-08	1674	2717	1509	5900
ENSMUSG00000062190_Lancl2	-0.801718	7.63e-52	2.08e-50	-1.16046	0.000241271	0.00198884	-1.39521	2.17e-07	2.61e-08	937	3664	1304	5905
ENSMUSG00000006728_Cdk4	-0.989917	8.57e-32	1.28e-30	-1.35586	1.75e-05	0.000199456	-1.59755	6.83e-07	8.78e-08	1708	2648	1555	5911
ENSMUSG00000012609_Ttll5	1.37798	1.93e-84	1.06e-82	1.00505	0.000742448	0.00527106	0.771475	1.21e-07	1.31e-08	466	4254	1191	5911
ENSMUSG00000032262_Elovl4	-1.08812	1.19e-32	1.83e-31	-1.43329	2.02e-05	0.000227192	-1.65248	7.23e-07	9.37e-08	1656	2692	1570	5918
ENSMUSG00000001988_Npas1	-1.67943	1.73e-22	1.78e-21	-2.05478	9.32e-09	2.22e-07	-2.29511	5.75e-06	7.57e-07	2494	1270	2155	5919
ENSMUSG00000029126_Nsg1	-0.795355	1.3e-36	2.3e-35	-1.16387	0.000346251	0.00273335	-1.39407	4.35e-10	4.16e-11	1440	3826	653	5919
ENSMUSG00000060268_Gm1661	-2.73513	2e-14	1.34e-13	-3.40838	1.11e-18	1.24e-16	-3.75616	1.97e-06	2.58e-07	3823	270	1829	5922
ENSMUSG00000020241_Col6a2	-2.232	6.17e-24	6.74e-23	-2.66767	4.48e-12	1.93e-10	-2.9682	4.03e-05	5.23e-06	2341	702	2881	5924
ENSMUSG00000020696_Rffl	1.79043	4.86e-53	1.37e-51	1.46844	1.29e-05	0.000153017	1.23382	1.41e-05	1.87e-06	910	2549	2466	5925
ENSMUSG00000037907_Ankrd13b	-1.05326	6.31e-19	5.41e-18	-1.47325	5.15e-07	8.61e-06	-1.72963	9.26e-08	9.76e-09	2981	1806	1150	5937
ENSMUSG00000033063_Cntnap3	-2.29043	2.17e-19	1.9e-18	-2.71782	2.55e-10	8.09e-09	-2.96612	4.47e-06	5.87e-07	2916	951	2073	5940
ENSMUSG00000047963_Stbd1	-2.30755	1.16e-13	7.43e-13	-2.81669	4.41e-17	3.79e-15	-3.12302	8.24e-07	1.06e-07	3995	351	1599	5945
ENSMUSG00000038677_Scube3	-1.413	2.71e-27	3.38e-26	-1.79784	4.87e-08	1.01e-06	-2.04523	1.33e-05	1.75e-06	2049	1460	2441	5950
ENSMUSG00000063681_Crb1	-1.89084	4.43e-22	4.42e-21	-2.29465	9.77e-11	3.3e-09	-2.52671	1.52e-05	2.04e-06	2563	893	2499	5955
ENSMUSG00000086006_Gm13293	3.89717	6.12e-24	6.68e-23	4.2409	2.16e-12	9.99e-11	4.1127	5.08e-05	6.38e-06	2340	652	2965	5957
ENSMUSG00000049539_Hist1h1a	-1.59297	5.12e-23	5.38e-22	-2.00245	8.92e-11	3.04e-09	-2.26298	2.18e-05	2.88e-06	2437	887	2634	5958
ENSMUSG00000021131_Erh	-1.16241	5.39e-29	7.3e-28	-1.52166	4.6e-06	6.07e-05	-1.75112	1.64e-06	2.2e-07	1887	2288	1785	5960
ENSMUSG00000075470_Alg10b	-1.02653	2.01e-49	5.18e-48	-1.38149	3.02e-05	0.000323266	-1.60463	5.7e-06	7.48e-07	992	2819	2151	5962
ENSMUSG00000026564_Dusp27	1.84236	5.93e-32	8.98e-31	1.50579	1.54e-06	2.29e-05	1.25361	8.03e-06	1.03e-06	1689	2026	2254	5969
ENSMUSG00000002006_Pdzd4	-0.758006	1.16e-37	2.13e-36	-1.12776	0.000300245	0.00240808	-1.3672	3.87e-09	3.63e-10	1392	3765	813	5970
ENSMUSG00000031479_Vps36	-0.849819	3.78e-29	5.15e-28	-1.2164	6.72e-05	0.000657145	-1.46575	3.11e-08	3.08e-09	1878	3087	1007	5972
ENSMUSG00000070733_Fryl	1.38207	1.42e-42	3.05e-41	0.997833	0.00111304	0.00739324	0.758502	2.27e-13	4.58e-14	1193	4547	233	5973
ENSMUSG00000029797_Sspo	2.66535	2.5e-24	2.79e-23	2.52789	1.95e-08	4.35e-07	2.31889	9.63e-06	1.28e-06	2290	1357	2327	5974
ENSMUSG00000004891_Nes	-1.1756	6.11e-29	8.25e-28	-1.53799	2.77e-06	3.86e-05	-1.78855	2.65e-06	3.5e-07	1894	2165	1917	5976
ENSMUSG00000086555_Gm13446	2.49325	3.26e-20	2.98e-19	2.32722	1.14e-08	2.65e-07	2.10257	2.29e-06	3.03e-07	2799	1303	1875	5977
ENSMUSG00000087160_Gm16336	3.55433	2.51e-13	1.58e-12	4.72508	2.76e-15	1.95e-13	4.93546	5.09e-07	6.51e-08	4064	428	1488	5980
ENSMUSG00000078202_Nrarp	-1.02088	1.65e-29	2.28e-28	-1.38295	1.17e-05	0.000139712	-1.62705	8.63e-07	1.11e-07	1857	2521	1610	5988
ENSMUSG00000039952_Dag1	-0.823899	2.05e-55	6.07e-54	-1.17862	0.000277135	0.00224919	-1.41072	3.63e-07	4.64e-08	865	3721	1415	6001
ENSMUSG00000019256_Ahr	-0.987207	1.72e-31	2.55e-30	-1.34575	1.82e-05	0.000206949	-1.5875	8.69e-07	1.12e-07	1730	2661	1611	6002
ENSMUSG00000021534_1700001L19Rik	-1.61492	1.18e-22	1.22e-21	-1.98456	1.8e-08	4.03e-07	-2.22645	6.38e-06	8.25e-07	2469	1350	2183	6002
ENSMUSG00000053930_Shisa6	1.6456	9.85e-58	3.1e-56	1.30619	6.34e-05	0.000624288	1.06943	5.05e-06	6.82e-07	813	3069	2121	6003
ENSMUSG00000075031_Hist1h2bb	-1.88229	5.83e-19	5.01e-18	-2.32681	2.76e-12	1.24e-10	-2.59826	1.09e-05	1.43e-06	2975	669	2367	6011
ENSMUSG00000038007_Acer2	1.83697	8.59e-28	1.09e-26	1.51692	1.99e-06	2.88e-05	1.26303	2.73e-06	3.56e-07	2008	2086	1922	6016
ENSMUSG00000031821_Gins2	-1.95385	1.26e-13	8.04e-13	-2.38192	3.61e-16	2.85e-14	-2.67914	9.37e-07	1.22e-07	4003	382	1632	6017
ENSMUSG00000001248_Gramd1a	-0.82238	9.11e-35	1.52e-33	-1.18996	0.000161267	0.00139603	-1.42903	2.91e-08	2.83e-09	1535	3489	998	6022
ENSMUSG00000033900_Map9	-0.944005	6.61e-27	8.13e-26	-1.28591	0.000148803	0.00130194	-1.50059	3.52e-11	3.83e-12	2081	3452	495	6028
ENSMUSG00000041219_Arhgap11a	-1.36037	2.44e-20	2.24e-19	-1.72704	5.41e-08	1.11e-06	-1.97046	1.56e-06	2.1e-07	2782	1475	1773	6030
ENSMUSG00000042195_Slc35f2	-1.4422	1.33e-20	1.24e-19	-1.81172	8.31e-09	1.99e-07	-2.06971	3.81e-06	5.11e-07	2744	1259	2029	6032
ENSMUSG00000022111_Uchl3	-1.08731	9.79e-25	1.11e-23	-1.45672	2.92e-06	4.05e-05	-1.68909	8.55e-07	1.08e-07	2252	2178	1604	6034
ENSMUSG00000042529_Kcnj12	1.66932	8.47e-34	1.36e-32	1.29311	1.76e-05	0.000200191	1.03893	1.73e-06	2.3e-07	1595	2649	1798	6042
ENSMUSG00000049281_Scn3b	-1.57943	6.17e-17	4.71e-16	-1.90522	2.07e-06	2.98e-05	-2.13902	1.78e-10	1.83e-11	3348	2097	597	6042
ENSMUSG00000032035_Ets1	-0.920312	1.43e-37	2.63e-36	-1.27802	6.45e-05	0.000632836	-1.52068	7.52e-07	9.74e-08	1394	3077	1579	6050
ENSMUSG00000028680_Plk3	-0.966253	1.3e-28	1.72e-27	-1.32748	7.71e-06	9.67e-05	-1.57999	1.31e-06	1.7e-07	1926	2409	1716	6051
ENSMUSG00000033209_Ttc28	-1.42177	1.62e-31	2.4e-30	-1.77918	3.8e-07	6.52e-06	-2.02732	1.85e-05	2.44e-06	1728	1760	2568	6056
ENSMUSG00000024665_Fads2	-0.83943	1.62e-40	3.29e-39	-1.18913	0.000309818	0.00247612	-1.42602	3.52e-08	3.43e-09	1261	3778	1019	6058
ENSMUSG00000019823_Mical1	-1.15649	2.75e-20	2.52e-19	-1.57255	2.13e-08	4.69e-07	-1.83786	2.5e-06	3.32e-07	2790	1368	1901	6059
ENSMUSG00000043415_Otud1	1.92274	7.36e-32	1.11e-30	1.5932	1.01e-06	1.58e-05	1.35605	1.3e-05	1.7e-06	1703	1930	2431	6064
ENSMUSG00000050558_Prokr2	-1.75304	1.04e-21	1.02e-20	-2.14713	1.78e-10	5.75e-09	-2.40895	1.7e-05	2.25e-06	2597	933	2536	6066
ENSMUSG00000057716_Tmem178b	-0.766499	7.12e-45	1.64e-43	-1.1202	0.000660864	0.00478314	-1.35287	2.86e-09	2.52e-10	1110	4173	784	6067
ENSMUSG00000000552_Zfp385a	1.61324	1.76e-34	2.89e-33	1.23539	2.47e-05	0.000271403	0.971317	1.51e-06	2.01e-07	1557	2752	1761	6070
ENSMUSG00000039954_Stk32a	-1.22157	3.41e-19	2.96e-18	-1.58044	2.19e-07	3.95e-06	-1.83576	4.37e-07	5.63e-08	2948	1678	1456	6082
ENSMUSG00000079662_Ntn3	-1.19671	3.08e-29	4.21e-28	-1.55893	2.19e-06	3.13e-05	-1.80917	4.79e-06	6.41e-07	1869	2114	2101	6084
ENSMUSG00000014773_Dll1	-1.29212	1.52e-28	2.01e-27	-1.65129	1.05e-06	1.64e-05	-1.89752	7.19e-06	9.14e-07	1932	1939	2216	6087
ENSMUSG00000039153_Runx2	2.05267	1.4e-30	2.01e-29	1.75657	7.84e-07	1.26e-05	1.52607	1.27e-05	1.65e-06	1787	1882	2420	6089
ENSMUSG00000019139_Isyna1	-1.16485	3.43e-26	4.13e-25	-1.52699	4.35e-06	5.78e-05	-1.78576	1.2e-06	1.56e-07	2128	2272	1695	6095
ENSMUSG00000020642_Rnf144a	-0.827501	2.53e-33	4e-32	-1.19427	9.93e-05	0.000918342	-1.4318	1.37e-07	1.56e-08	1615	3264	1217	6096
ENSMUSG00000027568_Ntsr1	-1.48598	3.92e-22	3.92e-21	-1.85463	1.29e-08	2.95e-07	-2.11316	7.57e-06	9.58e-07	2556	1319	2231	6106
ENSMUSG00000034112_Atp2c2	-2.97077	4.29e-14	2.81e-13	-3.81716	5.74e-20	7.57e-18	-4.18909	3.3e-06	4.31e-07	3904	229	1977	6110
ENSMUSG00000046834_Krt1	-1.33595	3.55e-17	2.76e-16	-1.70344	3.77e-10	1.16e-08	-1.97666	2.07e-06	2.78e-07	3288	979	1850	6117
ENSMUSG00000032921_Odf4	-2.46354	1.05e-13	6.72e-13	-3.0245	1.02e-17	9.95e-16	-3.35494	1.93e-06	2.55e-07	3984	309	1826	6119
ENSMUSG00000025856_Pdgfa	-0.867851	2.27e-38	4.29e-37	-1.22505	0.000158414	0.00137408	-1.46035	2e-07	2.33e-08	1355	3482	1284	6121
ENSMUSG00000087361_0610043K17Rik	1.99319	5.33e-21	5.08e-20	1.70657	1.47e-07	2.76e-06	1.47634	1.91e-06	2.51e-07	2687	1613	1822	6122
ENSMUSG00000025362_Rps26	-1.19508	6.53e-31	9.44e-30	-1.55026	3.56e-06	4.82e-05	-1.7905	5.35e-06	7.03e-07	1768	2229	2131	6128
ENSMUSG00000034744_Nagk	-0.956387	9.74e-36	1.69e-34	-1.31463	5.38e-05	0.000540468	-1.55287	9.97e-07	1.29e-07	1477	3006	1646	6129
ENSMUSG00000036617_Etl4	1.52256	2.05e-50	5.41e-49	1.16823	0.000200278	0.00168636	0.932521	7.34e-07	9.49e-08	971	3587	1573	6131
ENSMUSG00000037313_Tacc3	-1.03981	1.07e-24	1.21e-23	-1.39844	5.09e-06	6.66e-05	-1.64066	7.17e-07	9.29e-08	2255	2308	1568	6131
ENSMUSG00000006411_Pvrl4	2.03643	2.81e-28	3.66e-27	1.73571	5.66e-07	9.38e-06	1.48344	1.03e-05	1.37e-06	1962	1822	2352	6136
ENSMUSG00000061702_Tmem91	-1.2063	1.91e-23	2.05e-22	-1.5795	9.41e-07	1.48e-05	-1.81404	2.03e-06	2.69e-07	2386	1915	1841	6142
ENSMUSG00000060559_Gm10083	2.51413	2.13e-22	2.17e-21	2.3252	9.46e-09	2.24e-07	2.11314	1.06e-05	1.4e-06	2509	1273	2361	6143
ENSMUSG00000028617_Lrrc42	-0.922286	1.05e-30	1.5e-29	-1.28439	3.1e-05	0.000331964	-1.51876	6.59e-07	8.52e-08	1779	2825	1548	6152
ENSMUSG00000097922_4930448N21Rik	2.27486	7.88e-23	8.23e-22	2.05161	7.99e-08	1.58e-06	1.79286	6.18e-06	8.07e-07	2450	1526	2176	6152
ENSMUSG00000037466_4930427A07Rik	-1.5002	1.03e-16	7.8e-16	-1.87228	6.32e-11	2.21e-09	-2.14403	2.6e-06	3.42e-07	3385	863	1910	6158
ENSMUSG00000086954_4930583P06Rik	-2.25138	1.41e-13	9.01e-13	-2.75324	3.11e-16	2.47e-14	-3.05311	1.53e-06	2.06e-07	4015	380	1767	6162
ENSMUSG00000019944_Rhobtb1	-1.19015	3.36e-27	4.18e-26	-1.55121	1.5e-06	2.24e-05	-1.79703	4.58e-06	6.04e-07	2057	2024	2082	6163
ENSMUSG00000002741_Ykt6	-0.899479	1.68e-60	5.58e-59	-1.25742	8.55e-05	0.000809719	-1.49153	7.03e-06	8.95e-07	769	3190	2209	6168
ENSMUSG00000029245_Epha5	-1.15776	1.16e-40	2.37e-39	-1.51061	5.87e-06	7.58e-05	-1.74506	1.88e-05	2.49e-06	1256	2341	2576	6173
ENSMUSG00000040570_Rundc3b	-1.16476	1.38e-41	2.9e-40	-1.50377	1.59e-05	0.000183858	-1.72194	9.76e-06	1.3e-06	1220	2619	2335	6174
ENSMUSG00000069268_Hist1h2bf	-1.91092	5.6e-19	4.82e-18	-2.31928	2.25e-12	1.04e-10	-2.60035	1.79e-05	2.35e-06	2972	655	2553	6180
ENSMUSG00000045404_Kcnk13	1.60605	1.28e-39	2.52e-38	1.26577	4.14e-05	0.000428201	1.02073	3.26e-06	4.21e-07	1297	2919	1970	6186
ENSMUSG00000062488_I830012O16Rik	2.292	7.48e-23	7.82e-22	2.07484	9.91e-08	1.93e-06	1.80201	6.5e-06	8.3e-07	2447	1554	2185	6186
ENSMUSG00000037805_Rpl10a	-0.978053	1.68e-34	2.77e-33	-1.3394	2.9e-05	0.000312267	-1.57689	1.97e-06	2.6e-07	1554	2804	1831	6189
ENSMUSG00000006585_Cdt1	-1.86385	9.69e-16	6.99e-15	-2.26595	2.95e-14	1.84e-12	-2.55223	5.98e-06	7.85e-07	3544	484	2167	6195
ENSMUSG00000033031_C330027C09Rik	-1.22331	3.1e-18	2.56e-17	-1.60798	6.3e-09	1.55e-07	-1.86211	2.29e-06	3.02e-07	3094	1227	1874	6195
ENSMUSG00000037997_Parp11	-0.89915	9.91e-40	1.96e-38	-1.25315	0.000156909	0.001363	-1.48086	3.71e-07	4.84e-08	1294	3477	1424	6195
ENSMUSG00000030867_Plk1	-2.02601	5.86e-18	4.76e-17	-2.45259	9.19e-15	6.05e-13	-2.7546	1.93e-05	2.56e-06	3150	459	2587	6196
ENSMUSG00000039197_Adk	1.37076	1.16e-87	6.84e-86	1.01806	0.00131931	0.0085344	0.794407	6.01e-08	6.45e-09	434	4669	1095	6198
ENSMUSG00000086909_Gm4926	-3.21049	1.1e-10	5.84e-10	-5.34527	2.64e-19	3.21e-17	-6.26053	9.52e-08	1.03e-08	4797	248	1157	6202
ENSMUSG00000013415_Igf2bp1	-3.39871	3.72e-11	2.05e-10	-6.82415	4.14e-19	4.9e-17	#NAME?	2.12e-07	2.54e-08	4650	255	1299	6204
ENSMUSG00000038665_Dgki	1.31917	1.45e-65	5.42e-64	0.954104	0.00192004	0.0116918	0.721013	9.89e-11	1.02e-11	686	4960	558	6204
ENSMUSG00000024534_Sncaip	-1.17059	2.45e-26	2.97e-25	-1.54133	1.21e-06	1.86e-05	-1.76829	5.01e-06	6.75e-07	2117	1970	2118	6205
ENSMUSG00000070576_Mn1	-1.76969	2.53e-24	2.82e-23	-2.1044	1.95e-07	3.56e-06	-2.35128	8.44e-06	1.09e-06	2291	1654	2272	6217
ENSMUSG00000048834_Vstm2a	-1.1499	1.96e-22	2.01e-21	-1.46875	4.69e-05	0.000478041	-1.6909	2.21e-09	1.89e-10	2501	2963	763	6227
ENSMUSG00000034235_Usp54	1.39373	1.11e-133	1.56e-131	1.05095	0.00104299	0.00700658	0.821479	6.71e-07	8.63e-08	181	4496	1551	6228
ENSMUSG00000029629_Phf14	-0.929047	3.21e-37	5.82e-36	-1.27143	0.000157513	0.00136684	-1.49559	2.55e-07	3.13e-08	1412	3480	1337	6229
ENSMUSG00000039497_Dse	-1.12206	5.95e-33	9.28e-32	-1.47995	9.93e-06	0.000121182	-1.72368	5e-06	6.71e-07	1639	2474	2116	6229
ENSMUSG00000022021_Diap3	-1.59714	8.09e-16	5.86e-15	-1.98695	8.2e-13	4.06e-11	-2.24598	4.69e-06	6.25e-07	3530	610	2093	6233
ENSMUSG00000034930_Rtkn	1.64151	2.21e-57	6.93e-56	1.31164	6.1e-05	0.000603949	1.05698	1.1e-05	1.43e-06	815	3050	2368	6233
ENSMUSG00000044197_Gpr146	1.61531	1.17e-55	3.48e-54	1.28259	8.85e-05	0.000834129	1.02635	6.09e-06	7.97e-07	858	3205	2172	6235
ENSMUSG00000068747_Sort1	1.32156	5.84e-79	2.91e-77	0.989053	0.00277768	0.0158861	0.759036	1.33e-11	1.67e-12	513	5281	443	6237
ENSMUSG00000028064_Sema4a	-0.964028	2.08e-32	3.19e-31	-1.3212	4.52e-05	0.000462461	-1.57156	9.16e-07	1.2e-07	1665	2951	1629	6245
ENSMUSG00000018570_2810408A11Rik	-2.28358	7.18e-13	4.41e-12	-2.79697	5.49e-17	4.7e-15	-3.1224	1.35e-06	1.78e-07	4165	353	1728	6246
ENSMUSG00000060461_Dppa5a	-2.96017	8.14e-12	4.69e-11	-4.02202	5.39e-20	7.17e-18	-4.45943	7.38e-07	9.57e-08	4444	227	1575	6246
ENSMUSG00000029712_Actl6b	-1.04885	3.87e-23	4.09e-22	-1.41789	1.15e-05	0.000137583	-1.66123	2.3e-07	2.78e-08	2421	2515	1315	6251
ENSMUSG00000031963_Bmper	-1.30811	9.47e-22	9.35e-21	-1.67672	4.57e-07	7.71e-06	-1.92545	2.29e-06	3.01e-07	2591	1791	1873	6255
ENSMUSG00000040016_Ptger3	-1.84794	1.37e-17	1.09e-16	-2.29972	5.32e-16	4.12e-14	-2.58024	2.33e-05	3.06e-06	3209	390	2658	6257
ENSMUSG00000026147_Col9a1	-1.89897	1.99e-16	1.48e-15	-2.30361	1.53e-13	8.51e-12	-2.58162	8.58e-06	1.1e-06	3437	544	2278	6259
ENSMUSG00000020893_Per1	1.74345	3.03e-39	5.91e-38	1.40932	1.89e-05	0.0002139	1.16148	8.69e-06	1.11e-06	1311	2670	2281	6262
ENSMUSG00000075415_Fnbp1	1.23393	1.47e-126	1.83e-124	0.875953	0.00457223	0.0238671	0.634407	4.97e-13	9.03e-14	206	5786	273	6265
ENSMUSG00000028176_Lrrc7	1.38739	4.59e-41	9.45e-40	1.01802	0.00126029	0.00821795	0.790664	5.84e-12	8.08e-13	1241	4630	397	6268
ENSMUSG00000069265_Hist1h3a	-2.33162	1.65e-19	1.46e-18	-2.8039	4.93e-15	3.39e-13	-3.11024	4.78e-05	5.91e-06	2896	439	2933	6268
ENSMUSG00000032740_Ccdc88a	-0.937316	3.25e-24	3.61e-23	-1.28746	0.000145954	0.00128383	-1.50129	7.66e-11	8.5e-12	2302	3433	546	6281
ENSMUSG00000043789_Vwce	-2.77959	2.41e-12	1.43e-11	-3.58104	5.78e-18	5.9e-16	-3.93336	1.14e-06	1.49e-07	4303	296	1683	6282
ENSMUSG00000032766_Gng11	1.82963	2.04e-34	3.35e-33	1.50658	4.39e-06	5.82e-05	1.24924	1.35e-05	1.79e-06	1559	2276	2450	6285
ENSMUSG00000032012_Pvrl1	-1.01466	1.01e-35	1.75e-34	-1.3746	2.3e-05	0.00025427	-1.61796	4.48e-06	5.91e-07	1479	2733	2075	6287
ENSMUSG00000049580_Tsku	-1.69219	3.75e-19	3.25e-18	-2.07179	1.13e-09	3.18e-08	-2.33649	8.22e-06	1.04e-06	2953	1075	2259	6287
ENSMUSG00000034040_Wbscr17	1.49721	4.37e-63	1.54e-61	1.14057	0.000251066	0.00205891	0.904146	2.3e-06	3.09e-07	725	3683	1880	6288
ENSMUSG00000030761_Myo7a	-0.907502	1.35e-35	2.32e-34	-1.26277	0.000109957	0.00100515	-1.50751	5.47e-07	6.98e-08	1489	3304	1503	6296
ENSMUSG00000027956_Tmem144	1.62244	3.92e-42	8.32e-41	1.2886	6.06e-05	0.000601047	1.04229	4.04e-06	5.41e-07	1205	3047	2047	6299
ENSMUSG00000042607_Asb4	-2.19906	5.74e-19	4.93e-18	-2.63692	4.38e-13	2.28e-11	-2.89553	3.02e-05	3.87e-06	2974	581	2754	6309
ENSMUSG00000046961_Gpr156	-1.82307	2.94e-18	2.43e-17	-2.21607	8.71e-12	3.54e-10	-2.49121	1.46e-05	1.95e-06	3086	742	2481	6309
ENSMUSG00000063632_Sox11	-1.82938	2.23e-22	2.27e-21	-2.1968	2.22e-08	4.88e-07	-2.42483	1.28e-05	1.67e-06	2512	1374	2423	6309
ENSMUSG00000035863_Palm	-1.25295	6.19e-23	6.48e-22	-1.61933	1.87e-06	2.72e-05	-1.86913	1.73e-06	2.31e-07	2442	2070	1799	6311
ENSMUSG00000052155_Acvr2a	-1.11963	7.71e-40	1.53e-38	-1.45555	2.72e-05	0.000295659	-1.69089	7.85e-06	1e-06	1285	2783	2245	6313
ENSMUSG00000040125_Gpr26	-1.5399	1.38e-16	1.04e-15	-1.87013	2.42e-06	3.42e-05	-2.11897	2.6e-09	2.3e-10	3405	2133	777	6315
ENSMUSG00000020898_Ctc1	-0.869696	2.68e-57	8.37e-56	-1.22482	0.000166846	0.00143732	-1.46444	3.4e-06	4.53e-07	819	3506	1992	6317
ENSMUSG00000044646_Zbtb7c	-1.72238	9.86e-21	9.25e-20	-2.11866	2.6e-10	8.22e-09	-2.3784	2.22e-05	2.93e-06	2725	954	2641	6320
ENSMUSG00000015882_Lcorl	-1.09774	5.81e-34	9.37e-33	-1.44659	1.83e-05	0.000207258	-1.67496	4.53e-06	5.97e-07	1584	2662	2078	6324
ENSMUSG00000063063_Ctnna2	-0.667115	1.93e-48	4.86e-47	-1.03267	0.00116752	0.0076942	-1.26152	1.32e-09	1.18e-10	1014	4583	729	6326
ENSMUSG00000027367_Stard7	-0.715668	6.7e-46	1.59e-44	-1.07148	0.000877059	0.00606849	-1.30032	9.38e-09	8.55e-10	1079	4365	888	6332
ENSMUSG00000024600_Slc27a6	-2.68803	9.48e-12	5.44e-11	-3.4586	3.46e-18	3.67e-16	-3.81497	7.81e-07	1.02e-07	4459	285	1590	6334
ENSMUSG00000043648_Pld6	-1.79443	1.38e-16	1.03e-15	-2.19394	1.29e-12	6.17e-11	-2.46521	9.15e-06	1.18e-06	3404	631	2299	6334
ENSMUSG00000034402_Kcnh5	1.80661	3.97e-38	7.44e-37	1.48845	1.09e-05	0.000131384	1.25365	1.47e-05	1.96e-06	1366	2501	2483	6350
ENSMUSG00000032601_Prkar2a	-0.973966	1.74e-41	3.63e-40	-1.33155	3.89e-05	0.000405895	-1.5537	7.57e-06	9.64e-07	1226	2894	2233	6353
ENSMUSG00000029675_Eln	-2.69434	5.33e-11	2.9e-10	-3.67194	2.49e-13	1.35e-11	-4.0144	6.62e-08	6.95e-09	4702	556	1105	6363
ENSMUSG00000005161_Prdx2	-0.812222	1.11e-27	1.41e-26	-1.18204	0.000198031	0.00167023	-1.41443	2.52e-09	2.18e-10	2017	3581	773	6371
ENSMUSG00000024420_Zfp521	-1.19988	3.2e-19	2.78e-18	-1.60805	2.38e-07	4.26e-06	-1.8342	1.42e-06	1.88e-07	2946	1687	1743	6376
ENSMUSG00000032911_Cspg4	-0.95931	1.57e-23	1.69e-22	-1.35787	4.35e-06	5.78e-05	-1.6053	1.38e-06	1.82e-07	2375	2271	1734	6380
ENSMUSG00000028719_Cmpk1	-0.895576	3.89e-23	4.11e-22	-1.26996	5.4e-05	0.00054232	-1.49556	2.01e-08	1.77e-09	2422	3010	951	6383
ENSMUSG00000072082_Ccnf	-1.51861	1.28e-18	1.08e-17	-1.89317	6.93e-09	1.69e-07	-2.1554	5.07e-06	6.88e-07	3021	1239	2124	6384
ENSMUSG00000006517_Mvd	-1.07676	8.75e-29	1.17e-27	-1.43105	2.32e-05	0.000256303	-1.66979	1.43e-06	1.9e-07	1910	2736	1745	6391
ENSMUSG00000098482_mmu-mir-6363	-2.0106	1.2e-13	7.65e-13	-2.45983	5.2e-16	4.05e-14	-2.75279	3.51e-06	4.71e-07	4000	388	2004	6392
ENSMUSG00000022636_Alcam	-1.33639	1.13e-17	9.08e-17	-1.65196	1.35e-05	0.000158906	-1.87705	2.75e-10	2.85e-11	3197	2571	627	6395
ENSMUSG00000059631_1500035N22Rik	-1.89103	5.18e-17	3.97e-16	-2.3026	3.37e-13	1.78e-11	-2.57878	1.52e-05	2.03e-06	3334	573	2496	6403
ENSMUSG00000042138_Msantd2	-1.01333	1.06e-35	1.83e-34	-1.37172	7.13e-05	0.000691995	-1.59951	1.81e-06	2.44e-07	1483	3111	1814	6408
ENSMUSG00000051397_Tacstd2	-3.22948	4.99e-13	3.09e-12	-4.52263	8.09e-20	1.05e-17	-4.97537	4.12e-06	5.53e-07	4123	233	2054	6410
ENSMUSG00000030606_Hapln3	-2.1344	3.15e-15	2.21e-14	-2.58518	1.28e-14	8.26e-13	-2.87447	9.05e-06	1.16e-06	3649	468	2294	6411
ENSMUSG00000032411_Tfdp2	1.32543	2.9e-104	2.39e-102	0.975845	0.00210479	0.0126208	0.739001	4.8e-08	5.09e-09	311	5037	1065	6413
ENSMUSG00000039089_L3mbtl3	-0.880815	7.44e-45	1.71e-43	-1.24202	8.96e-05	0.000843089	-1.47662	4.7e-06	6.27e-07	1111	3210	2094	6415
ENSMUSG00000022639_5330426P16Rik	-1.79077	5.43e-18	4.42e-17	-2.19667	3.17e-12	1.4e-10	-2.46848	2.01e-05	2.63e-06	3141	682	2598	6421
ENSMUSG00000028339_Col15a1	-1.33451	3.17e-23	3.37e-22	-1.71657	7.79e-08	1.55e-06	-1.98063	1.53e-05	2.05e-06	2407	1518	2500	6425
ENSMUSG00000035585_Tsen34	-0.88198	1.09e-25	1.28e-24	-1.24742	6.77e-05	0.00066189	-1.49414	1e-07	1.08e-08	2176	3089	1164	6429
ENSMUSG00000066800_Rnasel	-1.14516	1.37e-30	1.97e-29	-1.49898	1.22e-05	0.000145947	-1.73847	4.99e-06	6.69e-07	1785	2534	2115	6434
ENSMUSG00000035365_Parpbp	-1.70939	1.19e-14	8.08e-14	-2.10008	6.67e-13	3.36e-11	-2.37084	4.27e-06	5.72e-07	3771	599	2065	6435
ENSMUSG00000096775_Gm5796	-2.20294	1.65e-12	9.93e-12	-2.70219	1.97e-16	1.59e-14	-3.01224	1.75e-06	2.34e-07	4264	374	1802	6440
ENSMUSG00000035311_Gnptab	-0.779085	8.3e-39	1.59e-37	-1.13709	0.000390785	0.00303806	-1.3668	1.44e-07	1.64e-08	1334	3885	1225	6444
ENSMUSG00000022322_Shcbp1	-2.04097	1.03e-13	6.61e-13	-2.49143	2.65e-15	1.88e-13	-2.79586	4.08e-06	5.48e-07	3980	426	2051	6457
ENSMUSG00000027827_Kcnab1	1.6432	3.94e-44	8.82e-43	1.30363	5.58e-05	0.00055749	1.06324	8.96e-06	1.15e-06	1143	3023	2291	6457
ENSMUSG00000073995_Gm10604	2.26262	5.95e-21	5.65e-20	2.04464	3.6e-07	6.21e-06	1.81052	3.62e-06	4.87e-07	2694	1754	2014	6462
ENSMUSG00000028961_Pgd	-0.923058	7.29e-31	1.05e-29	-1.28243	5.92e-05	0.000587817	-1.51354	1.01e-06	1.33e-07	1772	3040	1654	6466
ENSMUSG00000038525_Armc10	-0.861249	2.31e-35	3.93e-34	-1.22099	0.000102719	0.000947303	-1.45748	1.16e-06	1.53e-07	1503	3275	1689	6467
ENSMUSG00000020098_Pcbd1	-1.52724	2.8e-33	4.42e-32	-1.87691	1.62e-06	2.39e-05	-2.10506	3.41e-05	4.45e-06	1619	2040	2812	6471
ENSMUSG00000030787_Lyve1	-1.87247	4.54e-18	3.72e-17	-2.27124	5.56e-11	1.97e-09	-2.53546	1.58e-05	2.11e-06	3121	852	2512	6485
ENSMUSG00000035131_Brinp3	-1.25367	8.36e-26	9.87e-25	-1.63786	3.49e-07	6.05e-06	-1.86605	1.87e-05	2.47e-06	2167	1745	2573	6485
ENSMUSG00000026223_Itm2c	1.37404	3.62e-40	7.3e-39	1.04668	0.00163531	0.0102493	0.803019	6.28e-12	8.6e-13	1267	4819	401.5	6487.5
ENSMUSG00000006095_Tbcb	-0.909468	8.07e-25	9.21e-24	-1.29342	1.81e-05	0.000205867	-1.53251	7.79e-07	1.01e-07	2240	2660	1588	6488
ENSMUSG00000024154_Gtf2a1l	2.41471	5.6e-18	4.55e-17	2.24003	9.33e-09	2.22e-07	2.00846	4.51e-06	5.95e-07	3145	1271	2077	6493
ENSMUSG00000021877_Arf4	-0.918367	3.18e-41	6.59e-40	-1.27388	9.06e-05	0.000850692	-1.49831	3.98e-06	5.31e-07	1235	3218	2041	6494
ENSMUSG00000039987_Phtf2	-0.936755	4.75e-28	6.11e-27	-1.29921	5.46e-05	0.000546507	-1.51887	5.33e-07	6.73e-08	1989	3015	1495	6499
ENSMUSG00000040648_Ppip5k2	-0.89018	7.69e-28	9.82e-27	-1.24557	0.000138116	0.00122551	-1.46431	6.01e-08	6.4e-09	2003	3403	1094	6500
ENSMUSG00000006205_Htra1	1.6337	8.46e-42	1.78e-40	1.28763	5.17e-05	0.000521421	1.04532	8.9e-06	1.14e-06	1215	2997	2289	6501
ENSMUSG00000085041_BB031773	-2.32779	1.19e-12	7.25e-12	-2.86274	1.66e-16	1.35e-14	-3.18253	2.67e-06	3.53e-07	4213	373	1919	6505
ENSMUSG00000020358_Hnrnpab	-0.851507	1.78e-51	4.8e-50	-1.20361	0.000244796	0.00201405	-1.43384	2.33e-06	3.14e-07	950	3671	1885	6506
ENSMUSG00000045193_Cirbp	-0.821048	9.15e-24	9.93e-23	-1.21442	3.7e-05	0.000388179	-1.45497	1.86e-07	2.25e-08	2356	2878	1278	6512
ENSMUSG00000000555_Itga5	-1.55228	4.03e-20	3.67e-19	-1.92034	1.47e-08	3.34e-07	-2.19006	1.11e-05	1.45e-06	2811	1334	2374	6519
ENSMUSG00000035184_Fam124a	-1.29716	1.82e-21	1.77e-20	-1.69562	9.11e-08	1.78e-06	-1.94646	1.05e-05	1.38e-06	2628	1543	2356	6527
ENSMUSG00000082809_Gm14150	-2.03917	9.36e-20	8.36e-19	-2.55093	6.22e-14	3.67e-12	-2.84537	7.46e-05	9.67e-06	2865	511	3151	6527
ENSMUSG00000044749_Abca6	1.81312	1.72e-27	2.16e-26	1.49717	3.98e-06	5.33e-05	1.24219	7.78e-06	9.91e-07	2034	2254	2242	6530
ENSMUSG00000044071_Fam19a2	-1.56133	2.38e-27	2.98e-26	-1.89842	2.51e-07	4.46e-06	-2.11929	3.22e-05	4.19e-06	2045	1701	2787	6533
ENSMUSG00000020140_Lgr5	1.59785	2.73e-35	4.64e-34	1.25219	6.64e-05	0.000650101	1.02764	3.04e-06	3.89e-07	1505	3083	1947	6535
ENSMUSG00000044017_Gpr133	2.28042	2.52e-15	1.77e-14	2.09352	4.01e-10	1.23e-08	1.848	2.72e-06	3.55e-07	3630	985	1921	6536
ENSMUSG00000028031_Dkk2	-2.21677	2.67e-17	2.09e-16	-2.68267	8.2e-15	5.44e-13	-2.99131	3.43e-05	4.5e-06	3266	455	2817	6538
ENSMUSG00000022894_Adamts5	-1.63293	1.25e-18	1.06e-17	-2.02881	6.91e-11	2.39e-09	-2.31755	2.3e-05	3.04e-06	3019	871	2655	6545
ENSMUSG00000026622_Nek2	-1.8682	2.91e-16	2.15e-15	-2.27335	7.35e-13	3.66e-11	-2.54726	1.44e-05	1.93e-06	3463	607	2477	6547
ENSMUSG00000039154_Shd	-1.05576	2.41e-17	1.89e-16	-1.4691	1.05e-06	1.63e-05	-1.71599	2.76e-07	3.37e-08	3259	1938	1351	6548
ENSMUSG00000041498_Kif14	-2.61646	1.94e-13	1.22e-12	-3.42187	2.53e-18	2.74e-16	-3.74733	7.4e-06	9.37e-07	4047	279	2224	6550
ENSMUSG00000003033_Ap1m1	-0.93669	6.84e-45	1.58e-43	-1.28924	9.47e-05	0.000885011	-1.52442	7.1e-06	9.03e-07	1109	3233	2212	6554
ENSMUSG00000050796_B3galt6	-0.916601	4.5e-30	6.33e-29	-1.2739	3.66e-05	0.000384384	-1.51947	2.27e-06	2.99e-07	1819	2875	1871	6565
ENSMUSG00000094628_Gm3252	-2.06968	1.99e-13	1.25e-12	-2.52269	6.77e-14	3.97e-12	-2.79416	3.48e-06	4.68e-07	4050	515	2002	6567
ENSMUSG00000032624_Eml4	-0.943925	4.81e-41	9.91e-40	-1.29224	0.000111656	0.00101883	-1.51862	3.78e-06	5.04e-07	1242	3310	2025	6577
ENSMUSG00000075296_Aldh3b2	-2.43393	1.25e-12	7.55e-12	-3.01767	2.78e-17	2.5e-15	-3.32942	3.82e-06	5.12e-07	4219	337	2030	6586
ENSMUSG00000028312_Smc2	-0.934392	1.31e-30	1.87e-29	-1.29252	8.47e-05	0.000803399	-1.51884	9.03e-07	1.16e-07	1783	3184	1621	6588
ENSMUSG00000097187_Gm19426	-2.15908	1.77e-12	1.06e-11	-2.65504	1.06e-16	8.81e-15	-2.97495	3.19e-06	4.04e-07	4267	365	1958	6590
ENSMUSG00000014846_Tppp3	-0.900651	1.99e-27	2.5e-26	-1.26358	6.66e-05	0.000652052	-1.50735	4.62e-07	6.03e-08	2039	3084	1471	6594
ENSMUSG00000031323_Dmrtc1a	2.13912	1.38e-17	1.1e-16	1.90279	2.38e-08	5.21e-07	1.65423	3.52e-06	4.74e-07	3211	1381	2006	6598
ENSMUSG00000031391_L1cam	-0.770438	1.53e-33	2.43e-32	-1.15932	0.000221409	0.00184679	-1.39842	3.08e-07	3.95e-08	1605	3621	1382	6608
ENSMUSG00000017734_Dbndd2	1.38775	5.63e-98	4.17e-96	1.04765	0.00114335	0.00755676	0.817757	1.22e-06	1.59e-07	346	4569	1700	6615
ENSMUSG00000078490_C030017K20Rik	3.43884	4.51e-21	4.3e-20	3.59909	7.37e-11	2.54e-09	3.44294	6.12e-05	7.92e-06	2682	876	3059	6617
ENSMUSG00000081535_Gm15453	-1.21063	2.65e-21	2.56e-20	-1.58403	1.64e-07	3.04e-06	-1.83976	1.03e-05	1.36e-06	2644	1628	2349	6621
ENSMUSG00000085562_2610028E06Rik	-2.07926	1.43e-13	9.12e-13	-2.54491	5.55e-15	3.79e-13	-2.83723	5.96e-06	7.83e-07	4017	442	2166	6625
ENSMUSG00000048264_Dip2c	-0.836356	8.69e-32	1.3e-30	-1.17138	0.000600228	0.00440337	-1.39883	3.29e-09	3.02e-10	1711	4117	798	6626
ENSMUSG00000036915_Kirrel2	2.65308	5.65e-17	4.33e-16	2.53228	3.08e-10	9.62e-09	2.32193	9.6e-06	1.26e-06	3339	967	2324	6630
ENSMUSG00000067215_Usp51	-1.75772	9.71e-15	6.61e-14	-2.15432	5.87e-13	3e-11	-2.42764	8.75e-06	1.12e-06	3756	592	2284	6632
ENSMUSG00000018217_Pmp22	1.57627	1.2e-41	2.52e-40	1.23283	0.000100378	0.000927978	0.982595	5.68e-06	7.45e-07	1218	3267	2150	6635
ENSMUSG00000036251_Trpm8	-2.25993	1.12e-16	8.47e-16	-2.747	7.14e-16	5.45e-14	-3.03725	3.73e-05	4.88e-06	3389	396	2851	6636
ENSMUSG00000068196_Col8a1	-1.70587	5.33e-20	4.8e-19	-2.09378	1.17e-09	3.27e-08	-2.35378	2.72e-05	3.58e-06	2837	1083	2722	6642
ENSMUSG00000048027_Rgmb	-1.12034	7.6e-25	8.69e-24	-1.47273	1.66e-05	0.000190742	-1.71837	1.55e-06	2.08e-07	2238	2636	1770	6644
ENSMUSG00000062345_Serpinb2	-3.34444	7.1e-13	4.36e-12	-4.89437	3.41e-18	3.63e-16	-5.42813	6.81e-06	8.7e-07	4164	284	2200	6648
ENSMUSG00000061991_Hist1h2af	-2.98704	3.71e-14	2.44e-13	-3.82936	1.04e-18	1.17e-16	-4.20367	1.51e-05	2e-06	3891	268	2492	6651
ENSMUSG00000020151_Ptprr	-0.949827	1.91e-29	2.63e-28	-1.31078	4.64e-05	0.000473415	-1.54498	1.97e-06	2.61e-07	1860	2960	1832	6652
ENSMUSG00000070738_Dgkd	-0.872334	3.65e-25	4.22e-24	-1.21135	0.000369157	0.00289076	-1.4459	1.43e-10	1.6e-11	2212	3857	588	6657
ENSMUSG00000037242_Clic4	1.30726	1.14e-49	2.96e-48	0.965679	0.00250402	0.0145811	0.734076	2.83e-11	3.31e-12	988	5186	486	6660
ENSMUSG00000024331_Dsc2	-1.97595	7.46e-18	6.03e-17	-2.39612	2.1e-11	7.99e-10	-2.64386	2.59e-05	3.43e-06	3166	795	2704	6665
ENSMUSG00000032281_Acsbg1	1.31852	7.44e-41	1.53e-39	0.951134	0.00186759	0.011431	0.716805	2.9e-11	3.37e-12	1248	4933	487	6668
ENSMUSG00000074093_Svip	1.32642	1.41e-71	6.09e-70	0.970293	0.00173355	0.0107689	0.746488	1.43e-07	1.63e-08	592	4862	1224	6678
ENSMUSG00000039783_Kmo	1.99484	4.56e-25	5.25e-24	1.71782	1.72e-06	2.54e-05	1.47735	1.24e-05	1.6e-06	2221	2052	2409	6682
ENSMUSG00000048707_Tprn	1.3295	1.76e-52	4.88e-51	0.969594	0.00117421	0.00772988	0.732985	1.14e-07	1.2e-08	922	4588	1179	6689
ENSMUSG00000096936_Gm3510	2.03943	5.03e-25	5.79e-24	1.73177	5.9e-07	9.73e-06	1.52102	2.22e-05	2.92e-06	2224	1830	2639	6693
ENSMUSG00000052331_Ankrd44	-0.900333	2.09e-30	2.97e-29	-1.25469	0.00013812	0.00122551	-1.48721	5.34e-07	6.76e-08	1799	3404	1496	6699
ENSMUSG00000028128_F3	1.63286	1.41e-52	3.93e-51	1.31407	0.00012123	0.00109429	1.08851	1.31e-05	1.72e-06	920	3346	2434	6700
ENSMUSG00000002578_Ikzf4	-1.16064	4.37e-23	4.61e-22	-1.52993	9.94e-07	1.56e-05	-1.78432	1.03e-05	1.35e-06	2427	1926	2348	6701
ENSMUSG00000030091_Nup210	-0.884593	6.59e-39	1.27e-37	-1.24569	8.85e-05	0.000834129	-1.48803	5.98e-06	7.88e-07	1327	3206	2168	6701
ENSMUSG00000022887_Masp1	-1.27544	2.26e-19	1.98e-18	-1.63978	2.49e-07	4.42e-06	-1.89264	4.61e-06	6.12e-07	2921	1699	2086	6706
ENSMUSG00000032218_Ccnb2	-1.60565	1.05e-15	7.57e-15	-1.98689	4.36e-10	1.32e-08	-2.24273	5.9e-06	7.76e-07	3550	996	2163	6709
ENSMUSG00000005610_Eif4g2	-0.7668	4.02e-29	5.47e-28	-1.12866	0.000778336	0.00548358	-1.34689	6.94e-11	8.02e-12	1881	4287	542	6710
ENSMUSG00000070337_Gpr179	1.75158	1.99e-26	2.42e-25	1.44253	9.84e-06	0.000120387	1.18503	5.53e-06	7.23e-07	2107	2469	2140	6716
ENSMUSG00000038010_Ccdc138	-1.16181	4.34e-17	3.35e-16	-1.53053	9.39e-07	1.48e-05	-1.76687	5.33e-07	6.69e-08	3309	1914	1494	6717
ENSMUSG00000089829_Gm16565	-2.51746	3.73e-17	2.89e-16	-3.12229	6.64e-18	6.68e-16	-3.39408	7.01e-05	9.09e-06	3296	300	3122	6718
ENSMUSG00000086181_C230034O21Rik	-2.01637	2.7e-19	2.35e-18	-2.4368	6.47e-11	2.26e-09	-2.71559	4.53e-05	5.72e-06	2937	865	2919	6721
ENSMUSG00000068859_Sp9	-1.65473	1.67e-19	1.47e-18	-2.05443	7.31e-10	2.13e-08	-2.32113	3.22e-05	4.22e-06	2897	1035	2790	6722
ENSMUSG00000003038_Hmgn2	-0.812792	7.78e-31	1.12e-29	-1.1704	0.000297693	0.00239065	-1.39886	1.19e-07	1.3e-08	1774	3761	1190	6725
ENSMUSG00000040158_Tax1bp3	-1.45429	2.24e-16	1.66e-15	-1.832	8.11e-09	1.95e-07	-2.07387	3.79e-06	5.07e-07	3441	1257	2027	6725
ENSMUSG00000031570_Ppapdc1b	-0.987992	1.89e-33	3.01e-32	-1.34434	5.63e-05	0.000561567	-1.58691	4.68e-06	6.23e-07	1608	3030	2092	6730
ENSMUSG00000027978_Prss12	-1.71446	1.61e-24	1.81e-23	-2.07269	1.52e-06	2.26e-05	-2.31526	1.31e-05	1.72e-06	2272	2025	2435	6732
ENSMUSG00000042233_2010015L04Rik	1.4509	3.69e-38	6.91e-37	1.08715	0.000232511	0.00192715	0.856244	1.34e-06	1.76e-07	1365	3644	1725	6734
ENSMUSG00000031093_Dock11	-1.41977	1.89e-20	1.75e-19	-1.73923	8.38e-06	0.000104039	-1.96819	6.79e-07	8.71e-08	2763	2434	1553	6750
ENSMUSG00000032278_Paqr5	2.19416	2.98e-23	3.17e-22	1.93919	2.08e-07	3.77e-06	1.70361	2.43e-05	3.2e-06	2404	1670	2676	6750
ENSMUSG00000028988_Ctnnbip1	-0.843235	2.11e-46	5.07e-45	-1.2	0.000191704	0.0016255	-1.43403	5.33e-06	7.01e-07	1063	3562	2130	6755
ENSMUSG00000014813_Stc1	-1.4795	5.69e-16	4.15e-15	-1.85544	1.27e-09	3.51e-08	-2.12163	5.9e-06	7.71e-07	3505	1093	2161	6759
ENSMUSG00000049420_Tmem200a	-1.78148	5.8e-20	5.22e-19	-2.1386	1.63e-07	3.03e-06	-2.3851	8.91e-06	1.15e-06	2843	1627	2290	6760
ENSMUSG00000021709_Erbb2ip	1.27549	9.63e-60	3.15e-58	0.944602	0.00380819	0.0205171	0.71914	3.91e-12	5.5e-13	783	5606	374	6763
ENSMUSG00000018362_Kpna2	-0.858564	7.57e-29	1.02e-27	-1.22107	7.03e-05	0.00068355	-1.4629	1.51e-06	2.02e-07	1903	3107	1762	6772
ENSMUSG00000044934_Zfp367	1.44067	2.1e-64	7.66e-63	1.09228	0.0007001	0.00502021	0.864517	2.17e-06	2.88e-07	702	4212	1860	6774
ENSMUSG00000029447_Cct6a	-0.740307	1.03e-35	1.77e-34	-1.10802	0.000429695	0.00329476	-1.33694	2.9e-07	3.58e-08	1480	3939	1362	6781
ENSMUSG00000023964_Calcr	-3.2773	6.36e-15	4.38e-14	-4.32699	1.1e-16	9.06e-15	-4.66985	2.65e-05	3.48e-06	3715	366	2710	6791
ENSMUSG00000010311_Optc	-2.31	1.57e-12	9.44e-12	-2.84473	3.75e-15	2.61e-13	-3.14555	4.89e-06	6.51e-07	4254	434	2106	6794
ENSMUSG00000039693_Msantd3	-0.995038	6.07e-27	7.47e-26	-1.3549	1.76e-05	0.000200514	-1.5984	4.34e-06	5.76e-07	2078	2650	2067	6795
ENSMUSG00000029810_Tmem176b	-0.950648	4.97e-27	6.13e-26	-1.30849	3.93e-05	0.000409275	-1.55889	1.92e-06	2.53e-07	2072	2901	1824	6797
ENSMUSG00000036622_Atp13a2	-0.857872	4.57e-17	3.53e-16	-1.26099	6.12e-05	0.000605529	-1.51037	1.12e-11	1.43e-12	3312	3053	433	6798
ENSMUSG00000074170_Plekhf1	2.3591	2.48e-23	2.64e-22	2.14041	4.69e-08	9.74e-07	1.90366	4.89e-05	6.07e-06	2399	1455	2944	6798
ENSMUSG00000027257_Pacsin3	1.49366	1.84e-34	3.03e-33	1.12573	0.000183329	0.00156313	0.87043	1.22e-06	1.59e-07	1558	3542	1699	6799
ENSMUSG00000029313_Aff1	1.60797	4.87e-30	6.84e-29	1.23011	4.87e-05	0.000494585	0.963741	3.58e-06	4.79e-07	1823	2973	2009	6805
ENSMUSG00000056418_BC043934	-2.02946	3.17e-12	1.87e-11	-2.49909	3.49e-16	2.77e-14	-2.80863	4.65e-06	6.16e-07	4337	381	2088	6806
ENSMUSG00000039706_Ldb2	-1.58096	3.72e-22	3.73e-21	-1.92543	4.33e-07	7.35e-06	-2.17426	1.45e-05	1.94e-06	2550	1781	2479	6810
ENSMUSG00000038642_Ctss	1.63818	3.61e-36	6.32e-35	1.31208	7.35e-05	0.00071042	1.08063	7.45e-06	9.4e-07	1460	3126	2225	6811
ENSMUSG00000005045_Chd5	-0.758063	1.16e-31	1.73e-30	-1.11949	0.000602412	0.00441511	-1.36377	2.44e-08	2.27e-09	1718	4121	975	6814
ENSMUSG00000038580_Sct	-3.31392	1.58e-10	8.31e-10	-6.77561	9.13e-17	7.68e-15	#NAME?	8.16e-07	1.05e-07	4859	359	1597	6815
ENSMUSG00000059796_Eif4a1	-0.749266	4.27e-45	9.89e-44	-1.09522	0.000980175	0.00665562	-1.32505	1.76e-07	2.11e-08	1105	4448	1267	6820
ENSMUSG00000026121_Sema4c	-1.12843	7.24e-22	7.18e-21	-1.50547	1.84e-06	2.69e-05	-1.75808	6.35e-06	8.17e-07	2580	2065	2180	6825
ENSMUSG00000056427_Slit3	1.82656	3.26e-23	3.46e-22	1.47691	7.65e-06	9.61e-05	1.23521	3.57e-06	4.78e-07	2412	2406	2008	6826
ENSMUSG00000024553_Galr1	-1.60876	1.02e-17	8.18e-17	-1.98772	6.82e-09	1.67e-07	-2.23301	1.23e-05	1.59e-06	3186	1236	2406	6828
ENSMUSG00000027329_Spef1	-1.10289	7.67e-19	6.56e-18	-1.47031	2.44e-07	4.34e-06	-1.73235	5.56e-06	7.29e-07	2991	1694	2143	6828
ENSMUSG00000062929_Cfl2	-0.868539	2.28e-26	2.76e-25	-1.21472	0.000259715	0.00212116	-1.43476	3.63e-08	3.52e-09	2111	3698	1022	6831
ENSMUSG00000031349_Nsdhl	-0.797317	1.23e-31	1.82e-30	-1.15571	0.000192648	0.00163305	-1.39545	6.55e-07	8.44e-08	1724	3563	1546	6833
ENSMUSG00000050860_Phospho1	3.45778	6.1e-16	4.44e-15	3.86384	6.59e-15	4.44e-13	3.75489	3.96e-05	5.13e-06	3513	448	2873	6834
ENSMUSG00000029165_Agbl5	-0.942624	2.03e-38	3.83e-37	-1.29931	9.36e-05	0.00087507	-1.53434	7.98e-06	1.02e-06	1354	3231	2250	6835
ENSMUSG00000025648_Pfkfb4	-0.977732	1.21e-28	1.61e-27	-1.33227	4.79e-05	0.000487737	-1.5796	3.08e-06	3.97e-07	1921	2969	1953	6843
ENSMUSG00000091747_D17H6S56E-5	-1.72595	3.33e-19	2.89e-18	-2.11169	1.11e-08	2.57e-07	-2.35472	2.04e-05	2.7e-06	2947	1299	2608	6854
ENSMUSG00000030042_Pole4	-0.949733	7.62e-25	8.7e-24	-1.31182	3.46e-05	0.000365809	-1.54611	1.51e-06	1.99e-07	2239	2858	1758	6855
ENSMUSG00000029727_Cyp3a13	3.50141	5.15e-17	3.96e-16	3.91893	2.87e-12	1.29e-10	3.79355	3.74e-05	4.9e-06	3329	674	2853	6856
ENSMUSG00000054720_Lrrc8c	-0.926782	1.24e-26	1.51e-25	-1.28863	5.46e-05	0.000547206	-1.52206	1.44e-06	1.9e-07	2096	3016	1746	6858
ENSMUSG00000004843_Chmp2b	-0.933815	2.36e-35	4.02e-34	-1.28595	9.69e-05	0.000900976	-1.51201	4.92e-06	6.57e-07	1504	3247	2109	6860
ENSMUSG00000021253_Tgfb3	1.6733	2.06e-29	2.84e-28	1.28917	1.25e-05	0.000149147	1.02902	1.38e-05	1.84e-06	1861	2539	2460	6860
ENSMUSG00000085576_Dpy19l2	-2.90311	1.34e-11	7.62e-11	-3.90322	2.71e-17	2.44e-15	-4.29155	3.65e-06	4.92e-07	4507	336	2017	6860
ENSMUSG00000030688_Stard10	1.65145	1.08e-36	1.93e-35	1.31769	4.51e-05	0.000461968	1.07686	1.48e-05	1.97e-06	1437	2950	2485	6872
ENSMUSG00000029608_Rph3a	1.25186	3.6e-47	8.84e-46	0.877723	0.00385798	0.0207357	0.63465	1.56e-13	3.02e-14	1042	5619	212	6873
ENSMUSG00000011257_Pabpc4	-0.843489	3.59e-35	6.08e-34	-1.2029	0.000225787	0.00187967	-1.43293	1.4e-06	1.84e-07	1510	3628	1737	6875
ENSMUSG00000027011_Ube2e3	-0.737941	9.22e-30	1.28e-28	-1.10071	0.000544944	0.00403505	-1.3279	2.07e-08	1.85e-09	1841	4079	955	6875
ENSMUSG00000038775_Vill	-2.39824	2.94e-15	2.06e-14	-2.91701	8.42e-15	5.56e-13	-3.2145	3.14e-05	4.05e-06	3645	457	2773	6875
ENSMUSG00000097837_Gm26794	1.56465	2.8e-30	3.96e-29	1.22725	0.000136094	0.00121108	1.00342	1.14e-06	1.5e-07	1808	3394	1685	6887
ENSMUSG00000028076_Cd1d1	-2.05305	1.45e-14	9.78e-14	-2.49766	4.61e-14	2.78e-12	-2.78643	2.02e-05	2.65e-06	3787	501	2601	6889
ENSMUSG00000036223_Ska1	-3.24156	4.35e-10	2.21e-09	-6.64612	9.78e-17	8.18e-15	#NAME?	5.49e-07	7.01e-08	5024	361	1504	6889
ENSMUSG00000092216_Gm19345	-1.24998	5.48e-21	5.21e-20	-1.61149	2.63e-07	4.65e-06	-1.86834	1.51e-05	2.01e-06	2689	1707	2493	6889
ENSMUSG00000020653_Klf11	-0.976184	4.68e-22	4.67e-21	-1.34387	1.2e-05	0.000143742	-1.59739	1.71e-06	2.28e-07	2567	2528	1795	6890
ENSMUSG00000029581_Fscn1	-0.867477	5.52e-18	4.49e-17	-1.26564	4.84e-05	0.000491695	-1.51315	2.82e-09	2.46e-10	3143	2972	782	6897
ENSMUSG00000097451_Rian	-0.773508	1.69e-44	3.84e-43	-1.12301	0.0011511	0.00759597	-1.35217	1.22e-07	1.35e-08	1126	4577	1195	6898
ENSMUSG00000097535_Gm26592	-1.5027	5.62e-18	4.57e-17	-1.8764	4.71e-08	9.77e-07	-2.13449	9.21e-06	1.19e-06	3146	1456	2303	6905
ENSMUSG00000049176_Frmpd4	1.26877	3.01e-59	9.76e-58	0.903469	0.00310366	0.0174042	0.676552	1.34e-09	1.22e-10	789	5386	731	6906
ENSMUSG00000049583_Grm5	-0.989284	2.11e-25	2.45e-24	-1.31652	0.000209242	0.0017545	-1.53938	7.04e-08	7.51e-09	2196	3602	1115	6913
ENSMUSG00000050538_B230217C12Rik	1.49239	2.93e-26	3.53e-25	1.1458	0.000113515	0.00103361	0.918536	4.86e-07	6.33e-08	2123	3317	1482	6922
ENSMUSG00000028807_Zbtb8a	-1.10634	9.92e-19	8.44e-18	-1.46785	5.04e-07	8.44e-06	-1.73463	4.95e-06	6.61e-07	3008	1804	2111	6923
ENSMUSG00000037679_Inf2	2.20297	1.66e-24	1.87e-23	1.95039	2.59e-07	4.58e-06	1.665	4.89e-05	6.09e-06	2274	1705	2945	6924
ENSMUSG00000024211_Grm8	-1.40709	1.09e-22	1.13e-21	-1.76361	6.79e-07	1.11e-05	-2.00252	2.03e-05	2.69e-06	2467	1855	2606	6928
ENSMUSG00000028713_Cyp4b1	-2.96958	9.97e-10	4.95e-09	-4.58376	6.49e-17	5.52e-15	-5.2127	3.64e-07	4.71e-08	5155	355	1418	6928
ENSMUSG00000029084_Cd38	1.50142	2.53e-38	4.77e-37	1.1627	0.000229551	0.00190628	0.922428	2.89e-06	3.74e-07	1357	3637	1936	6930
ENSMUSG00000052087_Rgs14	2.32325	1.21e-21	1.18e-20	2.07324	1.78e-08	3.99e-07	1.79181	5.29e-05	6.56e-06	2605	1349	2977	6931
ENSMUSG00000098234_Snhg6	-0.998013	1.4e-21	1.37e-20	-1.36104	1.2e-05	0.000143157	-1.59355	1.69e-06	2.25e-07	2615	2526	1792	6933
ENSMUSG00000087038_2900079G21Rik	-1.51397	4.93e-18	4.03e-17	-1.89314	2.17e-08	4.77e-07	-2.14645	1.3e-05	1.71e-06	3130	1372	2432	6934
ENSMUSG00000026669_Mcm10	-1.71831	8.41e-15	5.75e-14	-2.1014	1.71e-11	6.64e-10	-2.3896	1.24e-05	1.62e-06	3743	779	2413	6935
ENSMUSG00000024164_C3	-1.90135	2.34e-14	1.56e-13	-2.31594	4.68e-13	2.41e-11	-2.58986	1.59e-05	2.14e-06	3839	586	2517	6942
ENSMUSG00000028234_Rps20	-0.84018	2.41e-22	2.45e-21	-1.19131	0.000297155	0.0023876	-1.42604	4.83e-10	4.86e-11	2519	3759	664	6942
ENSMUSG00000030980_Knop1	-0.763984	1.96e-41	4.09e-40	-1.12363	0.000443871	0.00338456	-1.35568	1.48e-06	1.96e-07	1228	3961	1754	6943
ENSMUSG00000056158_Car10	-0.974913	1.01e-36	1.81e-35	-1.32444	6.14e-05	0.00060735	-1.56282	1.38e-05	1.84e-06	1433	3055	2459	6947
ENSMUSG00000022472_Desi1	1.28724	2.51e-155	4.87e-153	0.937092	0.00320868	0.0178508	0.704785	3.16e-07	4.09e-08	132	5429	1389	6950
ENSMUSG00000044340_Phlpp1	1.19162	5.29e-79	2.65e-77	0.82647	0.00693869	0.0335741	0.588275	1.14e-13	2.32e-14	511	6242	197	6950
ENSMUSG00000055717_Slain1	1.3481	4.56e-73	2.03e-71	1.00673	0.0016818	0.0104993	0.766953	6.24e-07	8.12e-08	575	4838	1537	6950
ENSMUSG00000056824_Zfp663	-2.83391	3.75e-12	2.2e-11	-3.70041	1.6e-17	1.51e-15	-4.07682	8.54e-06	1.09e-06	4357	319	2274	6950
ENSMUSG00000025417_Pip4k2c	1.42235	5.99e-45	1.38e-43	1.08453	0.000854654	0.00593333	0.854435	5.37e-07	6.82e-08	1108	4350	1498	6956
ENSMUSG00000036644_Tbc1d9b	1.16987	7.53e-122	8.23e-120	0.803271	0.00821365	0.0382657	0.566611	2.84e-13	5.56e-14	234	6483	244	6961
ENSMUSG00000039720_Got1l1	-3.15168	1.06e-12	6.43e-12	-4.33904	8.9e-18	8.72e-16	-4.76377	1.36e-05	1.82e-06	4201	308	2455	6964
ENSMUSG00000021259_Cyp46a1	1.50525	4.11e-33	6.45e-32	1.10875	0.000164317	0.00141925	0.856629	2.02e-06	2.68e-07	1631	3496	1840	6967
ENSMUSG00000027858_Tspan2	1.3067	8.07e-44	1.79e-42	1.00291	0.00315857	0.0176298	0.78364	7.47e-12	1.02e-12	1152	5411	412	6975
ENSMUSG00000035158_Mitf	1.55531	1e-40	2.04e-39	1.22488	0.000231866	0.00192392	0.998198	4.6e-06	6.08e-07	1253	3640	2084	6977
ENSMUSG00000035064_Eef2k	-0.873393	5.46e-22	5.42e-21	-1.24786	5.49e-05	0.000549021	-1.50168	3.1e-07	4.03e-08	2575	3018	1386	6979
ENSMUSG00000037999_Arap2	1.26875	7.31e-52	2e-50	0.929817	0.00398666	0.0212699	0.713227	4.28e-12	6.33e-13	936	5661	382	6979
ENSMUSG00000056666_Retsat	1.35477	4.3e-46	1.02e-44	1.00357	0.00108148	0.00721215	0.770669	3.02e-07	3.88e-08	1073	4529	1378	6980
ENSMUSG00000021136_Smoc1	-1.59908	9.53e-21	8.95e-20	-1.97121	6.75e-08	1.36e-06	-2.22267	3.02e-05	3.88e-06	2723	1503	2755	6981
ENSMUSG00000040209_Zfp704	-0.868317	4.12e-25	4.75e-24	-1.21532	0.000298634	0.00239693	-1.44484	2.93e-08	2.86e-09	2219	3763	999	6981
ENSMUSG00000071324_Armc2	-1.14389	3.95e-26	4.74e-25	-1.4986	1.73e-05	0.000197151	-1.74308	6.93e-06	8.84e-07	2131	2645	2205	6981
ENSMUSG00000025314_Ptprj	1.24909	7.39e-65	2.73e-63	0.912081	0.00484669	0.0250573	0.68548	1.71e-11	2.03e-12	692	5842	455.5	6989.5
ENSMUSG00000021725_Parp8	-1.06217	4.38e-28	5.65e-27	-1.40422	5.12e-05	0.00051737	-1.62875	3.68e-06	4.96e-07	1983	2989	2020	6992
ENSMUSG00000059277_R74862	-1.009	3.06e-25	3.55e-24	-1.36323	3.4e-05	0.000360115	-1.61095	2.83e-06	3.7e-07	2206	2853	1933	6992
ENSMUSG00000023940_Sgol1	-1.74762	9.57e-12	5.49e-11	-2.16039	8.39e-14	4.85e-12	-2.44294	3.6e-06	4.84e-07	4460	522	2012	6994
ENSMUSG00000003873_Bax	-0.989245	1.73e-18	1.45e-17	-1.37873	2.49e-06	3.51e-05	-1.6306	1.9e-06	2.5e-07	3042	2139	1821	7002
ENSMUSG00000049148_Plcxd3	-1.10073	1.39e-29	1.93e-28	-1.44819	3.04e-05	0.000325664	-1.68159	9.71e-06	1.29e-06	1852	2820	2330	7002
ENSMUSG00000047959_Kcna3	-1.19343	1.21e-22	1.25e-21	-1.55957	2.36e-06	3.34e-05	-1.81687	1.22e-05	1.58e-06	2474	2128	2403	7005
ENSMUSG00000070866_Zfp804a	1.55923	3.8e-31	5.55e-30	1.1623	8.59e-05	0.000812984	0.93705	4.22e-06	5.67e-07	1751	3193	2062	7006
ENSMUSG00000043909_Trp53bp1	-0.700533	2.11e-39	4.13e-38	-1.05379	0.00133507	0.00862898	-1.28088	3.8e-08	3.69e-09	1307	4673	1027	7007
ENSMUSG00000021696_Elovl7	1.83278	4.59e-37	8.28e-36	1.54319	1.23e-05	0.000146629	1.31086	6.07e-05	7.85e-06	1418	2536	3055	7009
ENSMUSG00000085563_2210411M09Rik	3.23325	3.83e-14	2.51e-13	3.62046	1.22e-11	4.87e-10	3.47249	1.06e-05	1.4e-06	3895	757	2360	7012
ENSMUSG00000023206_Il15ra	1.96717	2.87e-28	3.74e-27	1.66542	6.46e-06	8.27e-05	1.46542	2.49e-05	3.31e-06	1964	2359	2690	7013
ENSMUSG00000035067_Xkr6	-1.347	6.8e-29	9.16e-28	-1.68513	5.79e-06	7.48e-05	-1.91268	3.17e-05	4.11e-06	1899	2338	2779	7016
ENSMUSG00000041040_Fam117b	-0.749508	1.74e-53	4.94e-52	-1.09909	0.000937354	0.00642408	-1.33245	1.27e-06	1.65e-07	900	4407	1709	7016
ENSMUSG00000029177_Cenpa	-2.21948	6.4e-15	4.41e-14	-2.6869	1.79e-11	6.94e-10	-2.98995	1.61e-05	2.16e-06	3718	781	2520	7019
ENSMUSG00000040640_Erc2	-1.03175	3.51e-18	2.89e-17	-1.36482	0.000125936	0.00113069	-1.58681	8.41e-11	9.17e-12	3105	3364	551	7020
ENSMUSG00000044748_Defb1	3.2719	6.37e-18	5.16e-17	3.45691	2.01e-11	7.69e-10	3.23428	6.35e-05	8.18e-06	3156	790	3074	7020
ENSMUSG00000027852_Nras	-0.899019	9.58e-35	1.59e-33	-1.25029	0.000147829	0.00129567	-1.48332	4.02e-06	5.34e-07	1537	3446	2043	7026
ENSMUSG00000031548_Sfrp1	-1.82798	2.35e-17	1.85e-16	-2.23977	4.37e-10	1.32e-08	-2.49218	3.14e-05	4.07e-06	3254	997	2775	7026
ENSMUSG00000027641_Rbl1	-1.28781	2.16e-19	1.89e-18	-1.65463	2.4e-07	4.29e-06	-1.90252	1.28e-05	1.66e-06	2915	1690	2422	7027
ENSMUSG00000060180_Myh13	-3.68516	3.55e-15	2.48e-14	-5.42654	1.34e-17	1.28e-15	-5.92679	6.07e-05	7.86e-06	3660	315	3056	7031
ENSMUSG00000023043_Krt18	-2.73947	1.64e-10	8.65e-10	-3.68049	3.62e-17	3.15e-15	-4.08274	1.91e-06	2.52e-07	4862	347	1823	7032
ENSMUSG00000073910_Mob3b	1.80071	2.74e-28	3.57e-27	1.50207	2.38e-05	0.000262244	1.26841	9.93e-06	1.32e-06	1960	2745	2338	7043
ENSMUSG00000089682_Bcl2l2	1.26418	6.34e-128	7.99e-126	0.909015	0.00328095	0.0181692	0.673402	3.15e-07	4.05e-08	203	5454	1387	7044
ENSMUSG00000051331_Cacna1c	1.30252	4.12e-36	7.22e-35	0.921668	0.00259855	0.0150485	0.677053	3.84e-12	5.23e-13	1461	5215	370	7046
ENSMUSG00000018451_6330403K07Rik	-1.11883	2.35e-17	1.85e-16	-1.42397	0.000123061	0.00110823	-1.65606	1.3e-11	1.65e-12	3253	3353	442	7048
ENSMUSG00000059149_Mfsd4	1.30767	6.81e-111	6.33e-109	0.955341	0.0024344	0.0142603	0.717329	9.04e-07	1.17e-07	275	5156	1623	7054
ENSMUSG00000031543_Ank1	1.30138	9.55e-50	2.48e-48	0.916456	0.00189039	0.0115484	0.674132	7.87e-08	8.17e-09	986	4944	1126	7056
ENSMUSG00000014786_Slc9a5	-0.953117	5.16e-24	5.67e-23	-1.32056	3.28e-05	0.000348415	-1.57231	2.4e-06	3.23e-07	2328	2842	1893	7063
ENSMUSG00000041660_Bbox1	1.80974	2.16e-25	2.51e-24	1.49833	7.81e-06	9.78e-05	1.26629	1.35e-05	1.81e-06	2198	2413	2453	7064
ENSMUSG00000038037_Socs1	-1.80095	4.63e-12	2.7e-11	-2.21977	4.83e-15	3.33e-13	-2.52751	7.93e-06	1.01e-06	4379	438	2248	7065
ENSMUSG00000041669_Prima1	2.39119	2.85e-17	2.23e-16	2.22401	2.99e-08	6.45e-07	1.99343	1.18e-05	1.54e-06	3270	1402	2394	7066
ENSMUSG00000041360_D19Bwg1357e	-0.763752	6.52e-30	9.11e-29	-1.12426	0.000435654	0.00333467	-1.35049	2.05e-07	2.45e-08	1830	3945	1293	7068
ENSMUSG00000074517_Gm10710	-1.60236	1.07e-15	7.67e-15	-1.9806	1.22e-10	4.04e-09	-2.25981	2.02e-05	2.67e-06	3552	912	2604	7068
ENSMUSG00000025040_Fundc1	1.43964	5.46e-47	1.33e-45	1.08657	0.000533733	0.00396272	0.862979	3.21e-06	4.08e-07	1047	4068	1961	7076
ENSMUSG00000034923_Ly6g6f	2.97985	3.58e-12	2.1e-11	3.29525	1.74e-11	6.75e-10	3.14568	3.07e-06	3.93e-07	4349	780	1950	7079
ENSMUSG00000029096_Htra3	-1.2856	3.57e-14	2.35e-13	-1.65613	1.16e-08	2.69e-07	-1.9105	2.35e-06	3.16e-07	3885	1308	1887	7080
ENSMUSG00000024955_Esrra	1.5342	1.41e-29	1.95e-28	1.14952	0.000118288	0.00107223	0.904351	2.47e-06	3.29e-07	1853	3332	1899	7084
ENSMUSG00000053846_Lipg	-1.94842	4.7e-15	3.26e-14	-2.37198	1.36e-12	6.45e-11	-2.63819	3.06e-05	3.95e-06	3687	635	2762	7084
ENSMUSG00000034730_Bai1	1.30588	1.17e-31	1.74e-30	0.900839	0.00238795	0.01404	0.646242	2.13e-13	4.27e-14	1719	5137	229	7085
ENSMUSG00000036964_Trim17	1.61677	3.71e-25	4.28e-24	1.28473	5.43e-05	0.00054444	1.05677	2.16e-06	2.87e-07	2215	3013	1859	7087
ENSMUSG00000033767_D930015E06Rik	-1.66518	5.87e-21	5.58e-20	-2.01816	2.77e-07	4.87e-06	-2.26129	2.51e-05	3.33e-06	2693	1715	2693	7101
ENSMUSG00000055485_Soga1	-0.993143	1.02e-18	8.64e-18	-1.38666	1.02e-05	0.000124463	-1.63389	8.61e-07	1.1e-07	3009	2485	1607	7101
ENSMUSG00000028546_Elavl4	-0.809892	3.66e-19	3.18e-18	-1.18977	0.000142281	0.00125786	-1.41377	1.36e-09	1.28e-10	2951	3416	735	7102
ENSMUSG00000044252_Osbpl1a	1.21574	1.48e-60	4.94e-59	0.838295	0.00578519	0.0290056	0.607281	1.25e-12	1.86e-13	768	6024	312	7104
ENSMUSG00000029999_Tgfa	-0.881423	1.27e-34	2.1e-33	-1.24382	9.02e-05	0.000847607	-1.47825	1.02e-05	1.35e-06	1545	3214	2346	7105
ENSMUSG00000017817_Jph2	-1.9463	1.78e-16	1.33e-15	-2.35729	7.55e-12	3.11e-10	-2.65358	4.99e-05	6.25e-06	3425	733	2956	7114
ENSMUSG00000061864_Galntl6	-1.35242	4.72e-21	4.5e-20	-1.71406	7.09e-07	1.15e-05	-1.95191	1.85e-05	2.45e-06	2683	1863	2569	7115
ENSMUSG00000027660_Skil	-0.859873	3.99e-24	4.41e-23	-1.19604	0.000447697	0.00340943	-1.41921	5.28e-09	4.9e-10	2313	3966	838	7117
ENSMUSG00000050071_Bex1	-1.22218	4.35e-20	3.95e-19	-1.60355	7.97e-07	1.28e-05	-1.82986	1.26e-05	1.64e-06	2815	1887	2416	7118
ENSMUSG00000019769_Syne1	1.19727	1.1e-87	6.47e-86	0.832938	0.00681759	0.0331421	0.598231	2.34e-11	2.73e-12	433	6213	474	7120
ENSMUSG00000040152_Thbs1	-1.4978	1.11e-19	9.86e-19	-1.87342	5.37e-08	1.1e-06	-2.13052	3.16e-05	4.09e-06	2873	1473	2777	7123
ENSMUSG00000058070_Eml1	1.29094	4.86e-51	1.29e-49	0.923237	0.00238489	0.0140297	0.686211	3.79e-08	3.66e-09	963	5134	1026	7123
ENSMUSG00000022435_Upk3a	-2.82393	1.36e-10	7.19e-10	-3.86841	1.15e-17	1.11e-15	-4.29768	3.33e-06	4.37e-07	4834	313	1981	7128
ENSMUSG00000073821_8030451A03Rik	-2.60199	2.74e-11	1.52e-10	-3.34137	1.98e-16	1.59e-14	-3.70966	5.65e-06	7.41e-07	4605	375	2148	7128
ENSMUSG00000016559_H3f3b	-0.745043	4.36e-28	5.63e-27	-1.10462	0.000614581	0.00449437	-1.33758	3.79e-08	3.59e-09	1982	4130	1024	7136
ENSMUSG00000026018_Ica1l	-0.818522	7.64e-33	1.19e-31	-1.18102	0.000172891	0.00148431	-1.40672	3.27e-06	4.23e-07	1647	3518	1971	7136
ENSMUSG00000071516_Hist1h2ai	-2.12591	1.09e-15	7.82e-15	-2.60256	3.32e-15	2.32e-13	-2.91872	7.48e-05	9.69e-06	3556	432	3152	7140
ENSMUSG00000089941_Gm16168	2.0115	2.02e-23	2.16e-22	1.7169	8.4e-07	1.34e-05	1.48791	3.77e-05	4.93e-06	2389	1896	2856	7141
ENSMUSG00000024855_Pacs1	-0.829623	9.69e-27	1.19e-25	-1.20691	6.85e-05	0.000668463	-1.45588	3.16e-06	3.98e-07	2092	3097	1954	7143
ENSMUSG00000035431_Sstr1	-1.48649	1.5e-22	1.55e-21	-1.84619	4.08e-07	6.96e-06	-2.08695	4.18e-05	5.37e-06	2483	1771	2892	7146
ENSMUSG00000074807_Gm10762	-1.38005	2.14e-16	1.59e-15	-1.7499	2.83e-07	4.98e-06	-1.99605	3.38e-06	4.48e-07	3440	1719	1988	7147
ENSMUSG00000015850_Adamtsl4	1.71839	6.9e-29	9.28e-28	1.38742	2.93e-05	0.000315598	1.13269	1.32e-05	1.74e-06	1901	2808	2439	7148
ENSMUSG00000068036_Mllt4	-0.861518	7.36e-26	8.72e-25	-1.20153	0.000397053	0.00307808	-1.43733	6.25e-08	6.79e-09	2159	3896	1102	7157
ENSMUSG00000033047_Eif3l	-0.854486	1.61e-36	2.86e-35	-1.20815	0.000196791	0.0016621	-1.44242	5.54e-06	7.27e-07	1443	3576	2142	7161
ENSMUSG00000035775_Krt20	3.06469	4.13e-18	3.39e-17	3.15185	4.63e-10	1.4e-08	2.926	6.02e-05	7.73e-06	3114	999	3048	7161
ENSMUSG00000071658_Gng3	-0.913555	6.57e-20	5.89e-19	-1.27756	7.3e-05	0.000706337	-1.52087	1.21e-07	1.32e-08	2851	3122	1192	7165
ENSMUSG00000039270_Megf9	1.26203	2.24e-43	4.89e-42	0.907199	0.00429456	0.0226052	0.690088	4.26e-13	8.05e-14	1170	5738	266	7174
ENSMUSG00000029798_Herc6	1.58726	3.27e-36	5.75e-35	1.2525	0.000135209	0.00120392	1.01792	9.66e-06	1.28e-06	1456	3392	2328	7176
ENSMUSG00000086425_F730016J06Rik	-2.01702	4.33e-16	3.18e-15	-2.46429	3.89e-13	2.04e-11	-2.73449	6.96e-05	8.97e-06	3486	576	3116	7178
ENSMUSG00000029772_Ahcyl2	1.19738	3.15e-95	2.23e-93	0.85514	0.0077522	0.0365216	0.624245	7.08e-12	9.44e-13	362	6411	407	7180
ENSMUSG00000057899_Gpr111	1.99579	4.12e-21	3.93e-20	1.7064	4.05e-07	6.91e-06	1.46559	2.83e-05	3.69e-06	2678	1769	2734	7181
ENSMUSG00000056692_D17Wsu92e	1.18472	3.13e-92	2.07e-90	0.828909	0.0077696	0.0365921	0.589803	4.52e-12	6.43e-13	386	6413	383	7182
ENSMUSG00000021913_Ogdhl	1.31337	1.36e-39	2.69e-38	0.919808	0.00159926	0.0100637	0.682491	5.72e-08	5.96e-09	1299	4799	1085	7183
ENSMUSG00000092536_Gm20501	-1.58957	2.99e-12	1.77e-11	-1.97591	3.24e-12	1.43e-10	-2.25354	6.31e-06	8.1e-07	4327	684	2177	7188
ENSMUSG00000063804_Lin28b	-0.967412	3.84e-21	3.67e-20	-1.3428	1.05e-05	0.000127279	-1.57783	3.74e-06	5.03e-07	2674	2494	2024	7192
ENSMUSG00000040170_Fmo2	2.81754	7.16e-16	5.19e-15	2.82902	1.24e-09	3.44e-08	2.61096	1.91e-05	2.52e-06	3526	1090	2581	7197
ENSMUSG00000027134_Lpcat4	1.33835	1.13e-34	1.87e-33	0.942499	0.0011414	0.00755011	0.698407	5.99e-08	6.3e-09	1541	4566	1092	7199
ENSMUSG00000040204_2810417H13Rik	-1.04015	2e-18	1.67e-17	-1.40544	2.35e-06	3.34e-05	-1.64256	3.67e-06	4.93e-07	3058	2126	2018	7202
ENSMUSG00000056917_Sipa1	-1.09245	4.95e-23	5.19e-22	-1.45059	1.39e-05	0.000163456	-1.6997	6.67e-06	8.54e-07	2435	2576	2194	7205
ENSMUSG00000060284_Sp7	2.63576	2.4e-15	1.69e-14	2.55371	4.54e-10	1.37e-08	2.32392	1.91e-05	2.53e-06	3626	998	2582	7206
ENSMUSG00000049866_Arl4c	-0.807537	2.5e-21	2.42e-20	-1.18271	0.000166756	0.00143696	-1.41277	4.68e-08	4.89e-09	2642	3505	1060	7207
ENSMUSG00000039033_Tasp1	1.31353	4.59e-96	3.29e-94	0.966206	0.0023336	0.013774	0.735287	1.39e-06	1.83e-07	357	5117	1735	7209
ENSMUSG00000038267_Slc22a23	-0.703225	5.1e-40	1.02e-38	-1.06177	0.000836156	0.00583377	-1.2969	8.62e-07	1.1e-07	1276	4329	1608	7213
ENSMUSG00000047884_Klk9	-3.06891	1.33e-12	8.03e-12	-4.15251	3.37e-17	2.96e-15	-4.57827	2.25e-05	2.98e-06	4230	344	2648	7222
ENSMUSG00000031298_Gpr64	-1.84296	2.11e-17	1.66e-16	-2.23979	3.09e-10	9.64e-09	-2.48904	5.63e-05	7.12e-06	3248	968	3012	7228
ENSMUSG00000047394_Odf3b	2.54872	1.2e-14	8.17e-14	2.46681	1.74e-09	4.7e-08	2.21057	1.02e-05	1.34e-06	3773	1118	2345	7236
ENSMUSG00000052560_Cpne8	-1.35096	2.34e-22	2.38e-21	-1.71918	5.53e-07	9.19e-06	-1.96707	4.3e-05	5.53e-06	2515	1818	2905	7238
ENSMUSG00000036106_Prr5	-1.31634	6.1e-21	5.79e-20	-1.68349	1.24e-06	1.9e-05	-1.92641	1.84e-05	2.43e-06	2696	1978	2566	7240
ENSMUSG00000048040_Arxes2	-1.03628	1.16e-20	1.08e-19	-1.40191	1.53e-05	0.000177402	-1.63463	2.51e-06	3.35e-07	2734	2602	1904	7240
ENSMUSG00000059974_Ntm	-0.770219	3.3e-16	2.43e-15	-1.17853	0.000121122	0.00109397	-1.40672	1.01e-11	1.34e-12	3468	3344	429	7241
ENSMUSG00000062093_Gm10110	-1.10268	4.74e-16	3.47e-15	-1.45904	1.22e-06	1.87e-05	-1.71882	1.61e-06	2.17e-07	3491	1971	1781	7243
ENSMUSG00000033985_Tesk2	1.55317	5.97e-37	1.07e-35	1.22797	0.000253278	0.00207423	0.985278	5.25e-06	6.98e-07	1427	3688	2129	7244
ENSMUSG00000003528_Slc25a1	-0.874826	1.03e-27	1.31e-26	-1.23656	8.37e-05	0.000794562	-1.4865	4.33e-06	5.74e-07	2015	3180	2066	7261
ENSMUSG00000031853_BC021891	-1.13624	9.47e-17	7.17e-16	-1.49972	1.19e-07	2.28e-06	-1.75539	9.29e-06	1.2e-06	3378	1580	2307	7265
ENSMUSG00000008435_Rdh13	-0.772177	9.92e-28	1.26e-26	-1.13234	0.000326543	0.00259337	-1.37019	4.31e-07	5.6e-08	2013	3803	1455	7271
ENSMUSG00000039385_Cdh6	-1.13197	1.4e-25	1.64e-24	-1.51743	1.8e-06	2.64e-05	-1.74962	5.91e-05	7.54e-06	2184	2056	3037	7277
ENSMUSG00000047161_Chst9	2.30051	3.66e-17	2.84e-16	2.11724	1.13e-07	2.17e-06	1.88384	1.25e-05	1.63e-06	3292	1571	2414	7277
ENSMUSG00000043614_Vps37d	-1.09757	2.07e-20	1.92e-19	-1.46687	4.36e-06	5.79e-05	-1.71649	7.73e-06	9.82e-07	2768	2273	2239	7280
ENSMUSG00000019935_Slc17a8	-1.66228	3.47e-17	2.7e-16	-2.06084	1.58e-09	4.32e-08	-2.30465	4.19e-05	5.39e-06	3286	1108	2894	7288
ENSMUSG00000049036_Tmem121	-1.12596	1.22e-15	8.77e-15	-1.54894	3.14e-08	6.74e-07	-1.80353	9.51e-06	1.24e-06	3566	1406	2316	7288
ENSMUSG00000041798_Gck	-1.91504	4e-19	3.46e-18	-2.31451	2.86e-09	7.44e-08	-2.54019	7.78e-05	1.01e-05	2958	1162	3171	7291
ENSMUSG00000091230_Gm6970	-2.28198	1.5e-11	8.49e-11	-2.84912	4.61e-15	3.19e-13	-3.14009	9.59e-06	1.26e-06	4532	436	2323	7291
ENSMUSG00000034687_Fras1	1.43739	4.9e-33	7.67e-32	1.06411	0.000472647	0.00357151	0.834904	1.05e-06	1.37e-07	1635	3997	1662	7294
ENSMUSG00000000957_Mmp14	-1.15182	1.69e-22	1.73e-21	-1.51611	4.53e-06	5.99e-05	-1.77238	1.62e-05	2.17e-06	2492	2281	2522	7295
ENSMUSG00000000538_Tom1l2	1.16756	6.12e-125	7.32e-123	0.805342	0.00888393	0.0407721	0.568009	4.39e-11	4.49e-12	214	6581	504	7299
ENSMUSG00000040972_Igsf21	-1.32112	1.35e-19	1.2e-18	-1.74763	3.5e-08	7.44e-07	-2.01249	5.48e-05	6.88e-06	2885	1419	2997	7301
ENSMUSG00000017615_Tnfaip1	-0.709047	4.45e-44	9.93e-43	-1.06895	0.000586545	0.00431452	-1.30576	4.18e-06	5.62e-07	1146	4106	2059	7311
ENSMUSG00000032818_Loxhd1	2.50821	3.52e-15	2.46e-14	2.39533	3.18e-09	8.18e-08	2.14136	1.48e-05	1.98e-06	3657	1172	2487	7316
ENSMUSG00000037544_Dlgap5	-1.7051	1.89e-14	1.27e-13	-2.09959	1.69e-11	6.56e-10	-2.36923	2.77e-05	3.61e-06	3814	777	2726	7317
ENSMUSG00000022987_Zfp641	-0.834238	1.79e-24	2.01e-23	-1.19917	7.11e-05	0.000690547	-1.44151	2.78e-06	3.66e-07	2278	3110	1930	7318
ENSMUSG00000022103_Gfra2	-0.963176	1.09e-22	1.13e-21	-1.3302	2.51e-05	0.000274978	-1.56994	4.72e-06	6.35e-07	2466	2755	2098	7319
ENSMUSG00000026463_Atp2b4	-1.23671	4.11e-24	4.54e-23	-1.55067	2.24e-05	0.000248849	-1.78139	8.83e-06	1.13e-06	2315	2721	2286	7322
ENSMUSG00000087165_2010001A14Rik	2.31198	8.17e-15	5.59e-14	2.13381	8.9e-09	2.12e-07	1.92015	9.49e-06	1.23e-06	3741	1267	2315	7323
ENSMUSG00000036611_Eepd1	-1.32593	2.46e-20	2.26e-19	-1.69209	8.78e-07	1.39e-05	-1.94248	2.22e-05	2.94e-06	2783	1903	2642	7328
ENSMUSG00000024228_Nudt12	1.39916	1.12e-48	2.82e-47	1.05031	0.000940641	0.00643638	0.824509	2.53e-06	3.36e-07	1011	4414	1905	7330
ENSMUSG00000085584_Rgag1	-1.56709	3.57e-14	2.35e-13	-1.943	6.84e-11	2.38e-09	-2.22239	1.87e-05	2.48e-06	3886	870	2575	7331
ENSMUSG00000060038_Dhps	-0.884871	7.2e-26	8.53e-25	-1.2467	8.42e-05	0.000799443	-1.48179	3.41e-06	4.55e-07	2158	3181	1993	7332
ENSMUSG00000069581_Tspear	1.81838	1.54e-17	1.22e-16	1.53754	1.26e-06	1.92e-05	1.29341	5.37e-06	7.09e-07	3220	1980	2134	7334
ENSMUSG00000006373_Pgrmc1	-0.842145	8.91e-24	9.68e-23	-1.17502	0.000587373	0.00431851	-1.40422	7.84e-09	7.55e-10	2354	4108	877	7339
ENSMUSG00000098552_RP24-465O15.1	-2.44993	6.67e-11	3.6e-10	-3.11084	3.67e-16	2.9e-14	-3.44662	7.27e-06	9.2e-07	4739	383	2218	7340
ENSMUSG00000035653_Lrfn5	-0.701283	7.73e-40	1.54e-38	-1.06233	0.000933944	0.00640216	-1.29423	1e-06	1.32e-07	1286	4406	1652	7344
ENSMUSG00000022283_Pabpc1	-0.730841	1.13e-31	1.69e-30	-1.10129	0.000302596	0.00242487	-1.33209	2.22e-06	2.92e-07	1717	3769	1864	7350
ENSMUSG00000030862_Cpxm2	-1.24453	2.64e-14	1.75e-13	-1.61374	7.85e-08	1.56e-06	-1.86372	3.32e-06	4.36e-07	3853	1520	1980	7353
ENSMUSG00000027971_Ndst4	-1.22903	2.47e-22	2.51e-21	-1.58533	6.7e-06	8.54e-05	-1.8061	1.42e-05	1.88e-06	2521	2371	2467	7359
ENSMUSG00000028813_CK137956	-2.3787	1.31e-09	6.46e-09	-3.07502	4.56e-15	3.17e-13	-3.42626	1.38e-06	1.81e-07	5193	435	1733	7361
ENSMUSG00000021280_Exoc3l4	2.09684	3.39e-16	2.49e-15	1.78523	3.39e-09	8.71e-08	1.51592	2.71e-05	3.55e-06	3474	1176	2719	7369
ENSMUSG00000002032_Tmem25	1.35797	1.65e-34	2.71e-33	0.965719	0.00090365	0.00621991	0.723119	3.81e-07	4.96e-08	1553	4388	1429	7370
ENSMUSG00000021892_Sh3bp5	-1.22652	2.27e-15	1.6e-14	-1.58183	1.02e-05	0.000123655	-1.82152	1.8e-07	2.16e-08	3621	2481	1271	7373
ENSMUSG00000023004_Tuba1b	-0.773092	2.08e-24	2.33e-23	-1.12993	0.000499196	0.00374032	-1.35506	4.69e-08	4.93e-09	2283	4031	1061	7375
ENSMUSG00000020034_Tcp11l2	1.45736	7.91e-61	2.67e-59	1.12356	0.00062977	0.00458668	0.873559	1.43e-05	1.92e-06	759	4147	2475	7381
ENSMUSG00000040659_Efhd2	1.2462	3.58e-85	2e-83	0.895557	0.00426132	0.0224616	0.658141	1.21e-07	1.34e-08	457	5730	1194	7381
ENSMUSG00000049515_Espnl	-2.96882	1.25e-09	6.17e-09	-4.62823	1.93e-15	1.39e-13	-5.26053	1.6e-06	2.15e-07	5185	419	1779	7383
ENSMUSG00000036606_Plxnb2	-0.819981	1.23e-24	1.39e-23	-1.18245	0.000226239	0.0018824	-1.42779	5.36e-07	6.79e-08	2265	3630	1497	7392
ENSMUSG00000040138_Ndp	1.54346	5.87e-30	8.23e-29	1.2235	0.000243306	0.00200343	0.975524	2.49e-06	3.3e-07	1826	3668	1900	7394
ENSMUSG00000086784_Isoc2a	1.39416	2.03e-31	2.99e-30	1.04027	0.000392705	0.00304868	0.804647	1.54e-06	2.07e-07	1736	3890	1768	7394
ENSMUSG00000025141_Myadml2	1.91484	2.66e-19	2.32e-18	1.59419	4.82e-07	8.09e-06	1.3599	2.34e-05	3.08e-06	2936	1799	2661	7396
ENSMUSG00000025228_Actr1a	-0.602152	1.94e-37	3.53e-36	-0.96435	0.00250958	0.0146098	-1.19918	3.64e-09	3.29e-10	1403	5188	805	7396
ENSMUSG00000042506_Usp22	-0.703682	1.89e-75	8.83e-74	-1.05822	0.0014347	0.00916116	-1.29229	5.11e-06	6.9e-07	546	4730	2125	7401
ENSMUSG00000048701_Ccdc6	-0.787378	4.31e-48	1.07e-46	-1.14434	0.000406927	0.00315058	-1.37841	1.44e-05	1.93e-06	1025	3901	2478	7404
ENSMUSG00000045092_S1pr1	1.22848	2.08e-97	1.52e-95	0.867543	0.00451522	0.0236144	0.638267	1.93e-07	2.29e-08	349	5775	1281	7405
ENSMUSG00000002249_Tead3	-1.46075	2.88e-15	2.02e-14	-1.83595	2.36e-09	6.21e-08	-2.10387	2.11e-05	2.79e-06	3643	1145	2621	7409
ENSMUSG00000026220_Slc16a14	-1.01621	3.49e-21	3.34e-20	-1.37635	2.18e-05	0.000243516	-1.61366	3.88e-06	5.17e-07	2668	2710	2033	7411
ENSMUSG00000026425_Srgap2	-0.754446	6.48e-29	8.74e-28	-1.11861	0.000470391	0.00355714	-1.34778	5.9e-07	7.59e-08	1896	3994	1522	7412
ENSMUSG00000058152_Chsy3	-1.13323	6.04e-22	5.99e-21	-1.49007	7.88e-06	9.85e-05	-1.73697	1.27e-05	1.66e-06	2577	2416	2421	7414
ENSMUSG00000032423_Syncrip	-0.753503	9.16e-28	1.17e-26	-1.10817	0.000675767	0.00487699	-1.32961	1.44e-07	1.67e-08	2009	4185	1228	7422
ENSMUSG00000022186_Oxct1	-0.754016	5.64e-24	6.19e-23	-1.11903	0.00066358	0.0048005	-1.34228	1.33e-08	1.21e-09	2332	4175	918	7425
ENSMUSG00000074896_Ifit3	2.25781	2.35e-17	1.85e-16	2.00954	1.14e-07	2.19e-06	1.72991	1.98e-05	2.62e-06	3255	1575	2596	7426
ENSMUSG00000030092_Cntn6	-0.897748	4.81e-26	5.75e-25	-1.263	7.62e-05	0.000732244	-1.49467	5.7e-06	7.5e-07	2139	3142	2152	7433
ENSMUSG00000031824_6430548M08Rik	1.28822	7.92e-38	1.47e-36	0.905306	0.00352235	0.0192483	0.666413	5.53e-11	6.47e-12	1380	5527	527	7434
ENSMUSG00000022091_Sorbs3	1.50377	1.43e-35	2.45e-34	1.15366	0.000185568	0.00157913	0.908514	1.19e-05	1.55e-06	1493	3549	2396	7438
ENSMUSG00000057706_Mex3b	-1.07446	1.78e-16	1.33e-15	-1.46521	5.13e-06	6.71e-05	-1.70293	1.24e-06	1.63e-07	3424	2309	1705	7438
ENSMUSG00000005410_Mcm5	-1.45671	6.01e-24	6.57e-23	-1.81239	3.85e-06	5.18e-05	-2.0488	3.83e-05	4.99e-06	2338	2245	2861	7444
ENSMUSG00000064247_Plcxd1	-1.01176	5.91e-23	6.19e-22	-1.36772	2.2e-05	0.000244643	-1.6193	8.97e-06	1.15e-06	2441	2712	2292	7445
ENSMUSG00000051062_Fbll1	-1.01641	5.67e-21	5.39e-20	-1.38386	1.33e-05	0.000157149	-1.63012	6.74e-06	8.59e-07	2691	2559	2196	7446
ENSMUSG00000030302_Atp2b2	1.50945	1.39e-39	2.74e-38	1.11187	0.000314833	0.00251093	0.883213	1.07e-05	1.41e-06	1300	3787	2362	7449
ENSMUSG00000026683_Nuf2	-1.48335	9.87e-15	6.72e-14	-1.86812	2.06e-09	5.49e-08	-2.12118	1.8e-05	2.37e-06	3757	1136	2557	7450
ENSMUSG00000056679_Gpr173	-0.902345	3.81e-21	3.64e-20	-1.26232	2.71e-05	0.000293951	-1.50986	3.43e-06	4.61e-07	2673	2781	1997	7451
ENSMUSG00000050069_Grem2	-1.1742	2.42e-24	2.71e-23	-1.51465	1.8e-05	0.000204118	-1.74261	1.59e-05	2.12e-06	2288	2657	2514	7459
ENSMUSG00000051262_Cml3	2.47868	7.1e-13	4.36e-12	2.39294	5.51e-10	1.64e-08	2.17377	8.74e-06	1.12e-06	4163	1015	2283	7461
ENSMUSG00000026566_Mpzl1	-0.975535	7.31e-29	9.83e-28	-1.32793	0.000129176	0.00115669	-1.55858	6.65e-06	8.46e-07	1902	3373	2191	7466
ENSMUSG00000029684_Wasl	1.3354	6.4e-73	2.82e-71	1.00582	0.00249557	0.0145509	0.784412	1.27e-06	1.66e-07	580	5180	1710	7470
ENSMUSG00000001403_Ube2c	-1.6788	3.2e-15	2.24e-14	-2.0672	1.21e-09	3.36e-08	-2.32732	2.84e-05	3.71e-06	3650	1087	2737	7474
ENSMUSG00000074247_Dda1	-0.85693	1.96e-25	2.28e-24	-1.22059	0.000111296	0.00101617	-1.46414	3.29e-06	4.27e-07	2192	3308	1974	7474
ENSMUSG00000025477_Inpp5a	1.32361	2.69e-63	9.57e-62	0.965684	0.00181307	0.0111664	0.734938	2.16e-06	2.86e-07	719	4904	1858	7481
ENSMUSG00000033487_Fndc3a	-0.830671	5.33e-24	5.86e-23	-1.16402	0.000680132	0.00490263	-1.39215	2.29e-08	2.18e-09	2329	4190	971	7490
ENSMUSG00000054944_5330416C01Rik	-2.21145	1.15e-10	6.14e-10	-2.76497	1.24e-14	8e-13	-3.08413	7.32e-06	9.29e-07	4804	467	2221	7492
ENSMUSG00000058571_Gpc6	-1.50497	2.09e-25	2.43e-24	-1.84965	1.15e-06	1.78e-05	-2.07761	0.00011966	1.46e-05	2195	1955	3342	7492
ENSMUSG00000020902_Ntn1	-1.10442	7.13e-18	5.76e-17	-1.49136	2.06e-06	2.97e-05	-1.7242	7.66e-06	9.73e-07	3163	2096	2236	7495
ENSMUSG00000027570_Col9a3	-1.12799	1.07e-18	9.08e-18	-1.51747	1.35e-06	2.04e-05	-1.77021	1.5e-05	1.99e-06	3012	1997	2490	7499
ENSMUSG00000029657_Hsph1	1.21147	6.2e-56	1.87e-54	0.863403	0.00660978	0.0323548	0.644851	2.78e-11	3.21e-12	846	6170	484	7500
ENSMUSG00000045917_6330416G13Rik	1.32154	1.99e-36	3.52e-35	0.972966	0.00103482	0.00696252	0.725413	7.2e-07	9.33e-08	1444	4489	1569	7502
ENSMUSG00000040710_St8sia4	-1.05667	1.21e-29	1.67e-28	-1.40664	2.75e-05	0.000298241	-1.62452	3.93e-05	5.07e-06	1850	2785	2868	7503
ENSMUSG00000027288_Zfp106	1.17306	7.11e-97	5.17e-95	0.820841	0.00964831	0.0435145	0.598012	1.83e-11	2.23e-12	352	6696	461	7509
ENSMUSG00000034686_Prr7	-1.33968	2.68e-17	2.1e-16	-1.72491	5.24e-08	1.08e-06	-2.00286	3.14e-05	4.06e-06	3267	1469	2774	7510
ENSMUSG00000059361_Nrsn2	1.34503	7.11e-48	1.76e-46	0.989516	0.00137952	0.00887067	0.749948	1.62e-06	2.17e-07	1031	4697	1782	7510
ENSMUSG00000040483_Xaf1	1.76214	1.21e-21	1.19e-20	1.46198	9.58e-06	0.000117495	1.21169	1.33e-05	1.77e-06	2606	2462	2444	7512
[truncated: 28,207 more rows]

## Sheet: Table S10~MG P7 vs P14
Table S10: Differential analysis: P7 vs P14 (MG only)
[Note: Rows 1 - 5 are locked. Rows 6 and below can be independently scrolled]
	DESeq2			EdgeR			BaySeq			DESeq2	EdgeR	BaySeq	All
Gene ID_Name	log2 fold change	p-value	p-Adjusted	log2 fold change	p-value	p-Adjusted	log2 fold change (raw)	1-Likelihood	p-value	Rank	Rank	Rank	Rank
ENSMUSG00000006782_Cnp	2.86249	0	0	2.75064	1.00892e-220	3.41205e-217	2.76504	0	0	4	9	43.5	56.5
ENSMUSG00000022865_Cxadr	-2.31512	3.73161e-276	1.00944e-272	-2.45573	4.61966e-176	6.3913e-173	-2.43724	0	0	9	22	43.5	74.5
ENSMUSG00000045136_Tubb2b	-2.51245	5.76746e-263	1.17012e-259	-2.65658	3.54425e-170	4.31505e-167	-2.6411	0	0	12	25	43.5	80.5
ENSMUSG00000032517_Mobp	6.45307	7.13763e-159	4.96494e-156	6.85266	1.01455e-184	1.92999e-181	6.87251	0	0	35	16	43.5	94.5
ENSMUSG00000036634_Mag	4.79464	4.08228e-139	2.16059e-136	4.89725	3.42581e-184	5.79286e-181	4.91105	0	0	46	18	43.5	107.5
ENSMUSG00000032854_Ugt8a	3.80014	0	0	3.70309	8.11775892832688e-311	1.2354e-306	3.72402	7.10543e-14	5.95502e-15	4	2	107.5	113.5
ENSMUSG00000027375_Mal	5.07469	0	0	5.01258	0	0	5.02218	1.84741e-13	1.92265e-14	4	1	118.5	123.5
ENSMUSG00000018411_Mapt	-1.58886	1.47604e-223	1.89135e-220	-1.72368	7.17099e-100	3.41037e-97	-1.71001	0	0	19	64	43.5	126.5
ENSMUSG00000005089_Slc1a2	2.09297	2.60568e-231	3.52433e-228	1.97349	1.76863e-96	7.47663e-94	1.97763	0	0	18	72	43.5	133.5
ENSMUSG00000037996_Slc24a2	2.38866	1.04543e-133	4.99062e-131	2.28601	2.21914e-105	1.22807e-102	2.30658	0	0	51	55	43.5	149.5
ENSMUSG00000026442_Nfasc	1.92841	1.7129e-170	1.34524e-167	1.81031	7.31196e-88	2.55809e-85	1.81109	0	0	31	87	43.5	161.5
ENSMUSG00000076439_Mog	3.40536	0	0	3.30289	3.3247e-254	2.02388e-250	3.31784	1.44951e-12	1.7889e-13	4	5	153	162
ENSMUSG00000024501_Dpysl3	-1.89559	2.20582e-129	9.42158e-127	-2.04109	2.71435e-100	1.31137e-97	-2.02471	0	0	57	63	43.5	163.5
ENSMUSG00000042978_Sbk1	-1.86159	1.9454e-154	1.18407e-151	-2.0024	1.11526e-115	6.92762e-113	-1.99219	1.42109e-14	1.08126e-15	40	49	90	179
ENSMUSG00000026830_Ermn	4.92755	5.71912e-263	1.17012e-259	4.91738	2.07388e-275	1.57807e-271	4.94069	1.91136e-12	3.11835e-13	11	4	168	183
ENSMUSG00000021750_Fam107a	3.92704	6.14073e-279	1.86878e-275	3.85087	1.70168e-247	8.63236e-244	3.85969	2.089e-12	3.61145e-13	8	6	173	187
ENSMUSG00000020486_Sept4	2.40094	1.81137e-254	3.14998e-251	2.28402	6.33048e-187	1.37629e-183	2.29168	1.77636e-12	2.74339e-13	14	14	164.5	192.5
ENSMUSG00000021573_Tppp	1.78516	5.64649e-126	2.21725e-123	1.66884	3.50475e-82	9.87722e-80	1.68279	0	0	62	108	43.5	213.5
ENSMUSG00000047976_Kcna1	3.36659	0	0	3.26542	3.61388e-230	1.37494e-226	3.27404	5.6275e-12	9.57886e-13	4	8	211	223
ENSMUSG00000051107_Gm15440	2.50064	1.97068e-182	2.18083e-179	2.39316	1.81975e-130	1.4202e-127	2.39591	1.93268e-12	3.21426e-13	22	39	169	230
ENSMUSG00000046480_Scn4b	5.16409	5.36725e-251	8.16694e-248	5.18011	3.01346e-242	1.3103e-238	5.18369	5.00222e-12	9.13302e-13	16	7	209	232
ENSMUSG00000005447_Pafah1b3	-2.58442	3.94655e-165	2.9116e-162	-2.7393	1.82116e-151	1.97967e-148	-2.73279	2.54374e-12	4.37102e-13	33	28	180	241
ENSMUSG00000031628_Casp3	-2.19319	5.33277e-161	3.81858e-158	-2.33884	1.55177e-148	1.57437e-145	-2.31952	3.49587e-12	5.80139e-13	34	30	190	254
ENSMUSG00000028412_Slc44a1	1.54885	2.6488e-251	4.29918e-248	1.42417	1.85915e-87	6.35808e-85	1.43536	1.32161e-12	1.7053e-13	15	89	152	256
ENSMUSG00000073680_Tmem88b	3.09888	5.64904e-177	5.50126e-174	3.01199	1.84662e-140	1.75642e-137	3.03201	4.4551e-12	7.99448e-13	25	32	203	260
ENSMUSG00000034853_Acot11	2.38106	1.24503e-157	8.41988e-155	2.27438	6.53014e-117	4.22889e-114	2.27591	3.21165e-12	5.19575e-13	36	47	186	269
ENSMUSG00000026355_Mcm6	-1.52808	8.96987e-105	2.16218e-102	-1.66532	1.38465e-88	5.07765e-86	-1.65265	4.26326e-14	3.41061e-15	101	83	99.5	283.5
ENSMUSG00000026879_Gsn	3.51554	9.64297e-274	2.34768e-270	3.42648	5.4604e-214	1.51089e-210	3.42319	1.87725e-11	3.34682e-12	10	11	268	289
ENSMUSG00000040836_Gpr161	-2.06608	4.27466e-129	1.79432e-126	-2.21326	2.89352e-112	1.69365e-109	-2.20629	2.67164e-12	4.49448e-13	58	52	181	291
ENSMUSG00000042156_Dzip1	-1.59674	1.1375e-111	3.2202e-109	-1.73217	1.68051e-84	4.96598e-82	-1.71215	5.68434e-14	5.32907e-15	86	103	103.5	292.5
ENSMUSG00000007039_Ddah2	-1.91976	1.12251e-106	2.81737e-104	-2.06515	1.35498e-101	6.76093e-99	-2.05819	8.10019e-13	8.79233e-14	97	61	139	297
ENSMUSG00000040724_Kcna2	1.66633	1.19789e-153	7.11311e-151	1.54424	7.12953e-97	3.10002e-94	1.55355	3.22586e-12	5.34047e-13	41	70	187	298
ENSMUSG00000050121_Opalin	6.28598	1.71791e-82	2.44587e-80	7.86442	1.51458e-184	2.71172e-181	8.12153	1.13687e-13	1.14441e-14	171	17	113	301
ENSMUSG00000027499_Pkia	-1.44472	1.85235e-103	4.09976e-101	-1.57922	5.82936e-73	1.18285e-70	-1.55444	0	0	110	150	43.5	303.5
ENSMUSG00000043448_Gjc2	4.54377	4.07649e-175	3.67579e-172	4.55872	3.40809e-185	6.91547e-182	4.57944	1.81331e-11	3.11815e-12	27	15	264	306
ENSMUSG00000022742_Cpox	1.54819	4.13902e-133	1.90057e-130	1.4255	3.46883e-71	6.64031e-69	1.43665	2.84217e-14	2.19755e-15	53	159	95.5	307.5
ENSMUSG00000001542_Ell2	1.96777	1.4227e-115	4.32963e-113	1.85476	3.74668e-81	1.01819e-78	1.87046	1.7053e-13	1.63971e-14	80	112	116.5	308.5
ENSMUSG00000028639_Ybx1	-1.34823	2.67121e-93	4.78186e-91	-1.48323	7.08543e-77	1.67178e-74	-1.46211	0	0	136	129	43.5	308.5
ENSMUSG00000031934_Panx1	-1.46376	1.85684e-118	6.19269e-116	-1.59949	1.77971e-99	8.3337e-97	-1.58193	2.01794e-12	3.41102e-13	73	65	171	309
ENSMUSG00000027894_Slc6a17	1.48084	8.98005e-121	3.0365e-118	1.35724	1.06031e-64	1.64657e-62	1.3594	0	0	72	196	43.5	311.5
ENSMUSG00000018166_Erbb3	4.28071	2.86584e-165	2.18036e-162	4.27721	5.71135e-169	6.68602e-166	4.29605	1.65201e-11	2.72879e-12	32	26	257	315
ENSMUSG00000027162_Lin7c	-1.44892	4.78081e-118	1.55191e-115	-1.58417	7.08252e-85	2.1997e-82	-1.56231	1.09424e-12	1.35728e-13	75	98	147.5	320.5
ENSMUSG00000033579_Fa2h	3.30785	6.59241e-156	4.22365e-153	3.2396	2.35718e-131	1.93907e-128	3.25565	1.45448e-11	2.20671e-12	38	37	247	322
ENSMUSG00000035093_Secisbp2l	1.641	5.71456e-104	1.31252e-101	1.52246	3.10205e-67	5.3646e-65	1.54129	0	0	106	176	43.5	325.5
ENSMUSG00000025189_Cnnm1	1.91939	3.61934e-115	1.08786e-112	1.80417	2.18202e-87	7.37933e-85	1.80354	1.49214e-12	1.95651e-13	81	90	155	326
ENSMUSG00000038764_Ptpn3	2.9826	8.06603e-113	2.3103e-110	2.91286	4.16744e-98	1.8932e-95	2.92306	2.31637e-12	4.13991e-13	85	67	178	330
ENSMUSG00000020838_Slc6a4	-3.58479	1.55708e-175	1.45803e-172	-3.78378	1.10359e-173	1.46044e-170	-3.76804	2.56932e-11	4.3484e-12	26	23	283	332
ENSMUSG00000039328_Rnf122	2.13633	5.56384e-134	2.70914e-131	2.0266	1.65084e-95	6.69956e-93	2.03173	4.90274e-12	8.93644e-13	50	75	208	333
ENSMUSG00000050394_Armcx6	-2.11857	5.08645e-105	1.25085e-102	-2.26955	3.75166e-101	1.84176e-98	-2.25138	2.06057e-12	3.51099e-13	99	62	172	333
ENSMUSG00000028832_Stmn1	-1.44991	2.64967e-82	3.72884e-80	-1.59014	3.59155e-78	8.88748e-76	-1.57491	0	0	173	123	43.5	339.5
ENSMUSG00000030701_Plekhb1	1.67274	1.83418e-117	5.87566e-115	1.55389	1.89679e-78	4.73218e-76	1.56485	9.66338e-13	1.10606e-13	76	122	143.5	341.5
ENSMUSG00000028051_Hcn3	-1.39809	4.31644e-100	8.83093e-98	-1.53472	3.26471e-84	9.55462e-82	-1.52965	2.84217e-13	2.51602e-14	119	104	122.5	345.5
ENSMUSG00000040649_Rimklb	-1.46611	1.34361e-125	5.1923e-123	-1.60071	1.59309e-90	6.06112e-88	-1.58116	5.74119e-12	9.80448e-13	63	80	212	355
ENSMUSG00000017167_Cntnap1	2.17562	8.945e-179	9.46848e-176	2.0617	6.11938e-121	4.33152e-118	2.06006	2.94165e-11	5.12798e-12	23	43	293	359
ENSMUSG00000031385_Plxnb3	2.31095	5.09391e-172	4.13388e-169	2.20101	1.05059e-140	1.03151e-137	2.2163	3.31255e-11	5.91002e-12	30	31	302	363
ENSMUSG00000022594_Lynx1	2.27368	9.02541e-82	1.26283e-79	2.18514	1.16096e-73	2.42028e-71	2.19757	0	0	174	146	43.5	363.5
ENSMUSG00000037625_Cldn11	4.43366	4.08068e-122	1.41926e-119	4.51149	1.10691e-179	1.7732e-176	4.52421	2.27089e-11	3.83482e-12	70	19	276	365
ENSMUSG00000030103_Bhlhe40	1.61812	1.68685e-103	3.8026e-101	1.4977	2.54268e-72	5.02543e-70	1.50292	7.10543e-14	7.17183e-15	108	154	107.5	369.5
ENSMUSG00000039943_Plcb4	1.58152	7.01249e-92	1.21947e-89	1.4627	7.69188e-66	1.2587e-63	1.48056	0	0	140	186	43.5	369.5
ENSMUSG00000028931_Kcnab2	1.74142	8.78418e-124	3.2403e-121	1.62158	3.71021e-88	1.31311e-85	1.63136	6.79279e-12	1.12628e-12	66	86	218	370
ENSMUSG00000036036_Zfp57	-2.0104	1.18226e-174	1.02797e-171	-2.15056	3.33845e-131	2.67401e-128	-2.14089	3.75593e-11	7.30416e-12	28	38	317	383
ENSMUSG00000026435_Slc45a3	4.20799	1.10703e-81	1.5401e-79	4.34866	3.89953e-104	2.11946e-101	4.37885	1.59162e-12	2.21078e-13	175	56	158	389
ENSMUSG00000015149_Sirt2	1.71074	4.21552e-133	1.90057e-130	1.59248	5.80486e-85	1.82147e-82	1.60116	1.19798e-11	1.82315e-12	54	97	239	390
ENSMUSG00000044708_Kcnj10	3.13759	1.15193e-237	1.6497e-234	3.04458	2.33645e-177	3.55573e-174	3.06	6.31388e-11	1.16061e-11	17	20	353	390
ENSMUSG00000037855_Zfp365	1.51504	9.24104e-125	3.51535e-122	1.39264	5.54462e-80	1.46749e-77	1.40134	8.46967e-12	1.41594e-12	64	115	228	407
ENSMUSG00000038112_AW551984	-2.06996	3.82765e-79	4.98331e-77	-2.22514	9.58536e-76	2.16111e-73	-2.20462	1.42109e-14	1.22244e-15	187	135	90	412
ENSMUSG00000056966_Gjc3	1.49252	8.00036e-121	2.74334e-118	1.37085	5.89361e-65	9.24659e-63	1.38118	1.09424e-12	1.42205e-13	71	194	147.5	412.5
ENSMUSG00000005973_Rcn1	-1.3993	1.92132e-85	2.90536e-83	-1.53584	1.35998e-79	3.53793e-77	-1.52685	7.24754e-13	7.74855e-14	161	117	136.5	414.5
ENSMUSG00000019874_Fabp7	-2.08535	2.13136e-98	4.21871e-96	-2.23532	3.97704e-92	1.55191e-89	-2.21489	7.63123e-12	1.2374e-12	123	78	222	423
ENSMUSG00000004267_Eno2	1.40802	3.37186e-95	6.2665e-93	1.28689	1.12383e-56	1.36824e-54	1.2965	0	0	131	250	43.5	424.5
ENSMUSG00000038524_Fchsd1	-1.7923	6.913e-97	1.33574e-94	-1.93566	8.86161e-85	2.6705e-82	-1.93191	4.13536e-12	7.28574e-13	126	101	199	426
ENSMUSG00000022514_Il1rap	1.65214	1.75153e-103	3.91219e-101	1.53333	5.69747e-77	1.3548e-74	1.54663	3.93641e-12	6.60076e-13	109	128	195	432
ENSMUSG00000022139_Mbnl2	1.56818	6.44269e-156	4.22365e-153	1.44524	3.16402e-74	6.68773e-72	1.45358	1.57314e-11	2.5156e-12	37	144	253	434
ENSMUSG00000063446_E130309F12Rik	-1.25941	8.53958e-90	1.41432e-87	-1.39397	2.25042e-69	4.12626e-67	-1.38104	2.70006e-13	2.30192e-14	147	166	121	434
ENSMUSG00000027347_Rasgrp1	3.3374	1.12911e-215	1.37446e-212	3.25294	2.42446e-190	5.67641e-187	3.27391	1.25269e-10	2.22894e-11	20	13	408	441
ENSMUSG00000032648_Pygm	2.32652	1.44181e-113	4.17886e-111	2.22462	6.86554e-102	3.60287e-99	2.22344	3.2145e-11	5.72877e-12	84	58	300	442
ENSMUSG00000050854_Tmem125	4.99144	1.31374e-101	2.7337e-99	5.24592	1.13689e-131	9.61206e-129	5.28764	2.8713e-11	4.96306e-12	117	36	291	444
ENSMUSG00000003974_Grm3	-1.37568	5.49725e-95	1.01391e-92	-1.5117	1.99001e-77	4.80714e-75	-1.48875	3.39639e-12	5.49272e-13	132	126	188	446
ENSMUSG00000046798_Cldn12	1.50267	1.46514e-109	3.87721e-107	1.37991	1.75626e-76	4.08055e-74	1.38998	8.12861e-12	1.3539e-12	92	131	226	449
ENSMUSG00000030616_Sytl2	1.62634	2.89124e-92	5.06404e-90	1.50976	5.19472e-65	8.19232e-63	1.52714	4.83169e-13	4.40647e-14	139	193	129	461
ENSMUSG00000020262_Adarb1	2.15932	4.80364e-74	5.49059e-72	2.06293	1.87864e-62	2.77574e-60	2.06687	0	0	213	206	43.5	462.5
ENSMUSG00000020230_Prmt2	-1.35036	2.13237e-102	4.63524e-100	-1.4855	3.05323e-88	1.09331e-85	-1.47673	1.82183e-11	3.23147e-12	112	85	266	463
ENSMUSG00000032024_Clmp	-1.15659	1.62245e-107	4.20215e-105	-1.28957	1.45537e-73	3.0134e-71	-1.27292	7.75913e-12	1.32379e-12	94	147	225	466
ENSMUSG00000008318_Relt	2.37744	8.80315e-97	1.68757e-94	2.28077	1.80318e-85	5.73901e-83	2.28164	1.43956e-11	2.15655e-12	127	95	246	468
ENSMUSG00000038173_Enpp6	2.04209	1.83622e-110	5.08008e-108	1.93545	9.11748e-82	2.50008e-79	1.95471	1.9952e-11	3.64428e-12	88	111	273	472
ENSMUSG00000031775_Pllp	2.45784	2.31974e-127	9.25841e-125	2.35971	3.90257e-113	2.32907e-110	2.36904	7.02158e-11	1.28377e-11	61	51	361	473
ENSMUSG00000034000_Neu4	1.80585	9.17948e-88	1.47029e-85	1.69462	1.1152e-66	1.89628e-64	1.70963	1.03739e-12	1.22899e-13	152	179	145.5	476.5
ENSMUSG00000020734_Grin2c	4.21677	1.13704e-185	1.31821e-182	4.19328	6.50318e-177	9.42559e-174	4.20024	1.89431e-10	3.08875e-11	21	21	435	477
ENSMUSG00000036745_Ttll7	1.80753	3.57719e-74	4.1275e-72	1.69801	1.462e-59	1.96898e-57	1.71881	0	0	211	226	43.5	480.5
ENSMUSG00000025950_Idh1	-1.10029	3.76555e-87	5.9919e-85	-1.23325	3.33166e-62	4.82884e-60	-1.21226	2.27374e-13	2.0961e-14	153	210	120	483
ENSMUSG00000020411_Nipal4	4.17391	5.64366e-129	2.32882e-126	4.19837	2.00375e-132	1.84812e-129	4.21656	1.03171e-10	1.87371e-11	59	33	393	485
ENSMUSG00000031398_Plxna3	-1.3513	9.77642e-156	6.10299e-153	-1.48437	8.75522e-86	2.83492e-83	-1.47811	7.07985e-11	1.31566e-11	39	94	363	496
ENSMUSG00000034248_Slc25a37	1.66986	1.39269e-82	1.99449e-80	1.55378	2.77462e-64	4.24378e-62	1.56892	5.11591e-13	5.1094e-14	170	199	131	500
ENSMUSG00000010021_Kif19a	2.42986	6.66686e-115	1.97941e-112	2.3317	9.08286e-94	3.59032e-91	2.32883	5.44702e-11	1.00781e-11	82	77	342	501
ENSMUSG00000070304_Scn2b	2.19964	1.5919e-148	9.22771e-146	2.08872	3.49927e-118	2.36683e-115	2.09753	1.41355e-10	2.38777e-11	42	45	414	501
ENSMUSG00000033863_Klf9	3.02979	1.83026e-256	3.42765e-253	2.92652	5.49412e-203	1.39354e-199	2.93341	2.96353e-10	5.00415e-11	13	12	479	504
ENSMUSG00000021719_Rgs7bp	1.9664	2.32145e-90	3.89779e-88	1.85723	5.95014e-75	1.28443e-72	1.86532	7.06279e-12	1.17973e-12	145	141	220	506
ENSMUSG00000006403_Adamts4	2.77671	6.04533e-173	5.07516e-170	2.67964	2.08134e-154	2.34629e-151	2.69604	2.25199e-10	3.83968e-11	29	27	454	510
ENSMUSG00000022389_Tef	1.26941	4.28603e-138	2.17391e-135	1.14364	8.57253e-54	9.12315e-52	1.1432	2.28795e-12	3.92534e-13	48	286	176.5	510.5
ENSMUSG00000027858_Tspan2	1.38038	1.67943e-104	3.96965e-102	1.2594	7.81499e-57	9.59133e-55	1.28233	1.66267e-12	2.56409e-13	103	248	161.5	512.5
ENSMUSG00000020086_H2afy2	-1.26623	1.97021e-85	2.96091e-83	-1.4015	1.08535e-69	2.01431e-67	-1.39744	3.63798e-12	6.11326e-13	162	164	192	518
ENSMUSG00000033615_Cplx1	2.30769	2.43984e-88	3.98659e-86	2.21713	6.51654e-82	1.81967e-79	2.23247	1.7323e-11	2.89232e-12	149	109	260	518
ENSMUSG00000056596_Trnp1	1.95952	7.36996e-110	1.97175e-107	1.84626	2.69803e-96	1.12493e-93	1.85408	6.63221e-11	1.20586e-11	91	73	356	520
ENSMUSG00000022419_Deptor	2.19585	1.16602e-91	2.01333e-89	2.09531	1.5766e-76	3.69131e-74	2.09692	1.62288e-11	2.6216e-12	141	130	255	526
ENSMUSG00000024597_Slc12a2	1.26776	1.26962e-113	3.72411e-111	1.14373	3.35051e-52	3.38802e-50	1.16192	1.03739e-12	1.29163e-13	83	301	145.5	529.5
ENSMUSG00000033009_Ogfod1	1.3088	2.45615e-118	8.08073e-116	1.1846	3.76464e-60	5.09263e-58	1.20181	1.07008e-11	1.66403e-12	74	225	235	534
ENSMUSG00000015202_Cnksr3	2.98997	5.26889e-148	2.98317e-145	2.90774	8.44496e-120	5.8418e-117	2.89887	2.33555e-10	3.96666e-11	43	44	457	544
ENSMUSG00000024270_Slc39a6	-0.955162	1.70288e-89	2.80124e-87	-1.0865	3.75533e-56	4.51783e-54	-1.07106	9.66338e-13	1.16549e-13	148	253	143.5	544.5
ENSMUSG00000022425_Enpp2	2.08272	2.6758e-105	6.64745e-103	1.97752	1.72715e-82	4.913e-80	1.99202	5.40439e-11	9.94795e-12	98	107	341	546
ENSMUSG00000064329_Scn1a	1.65146	8.28193e-75	9.69384e-73	1.54065	3.82534e-58	4.91273e-56	1.56583	5.68434e-14	4.31899e-15	208	237	103.5	548.5
ENSMUSG00000026932_Nacc2	1.25172	7.55901e-124	2.83126e-121	1.12734	2.59603e-54	2.83209e-52	1.13667	4.61853e-12	8.3643e-13	65	279	205	549
ENSMUSG00000040855_Reps2	1.45765	3.67819e-111	1.0293e-108	1.33466	1.04628e-60	1.44098e-58	1.33835	1.39551e-11	2.05775e-12	87	221	244	552
ENSMUSG00000038370_Pcp4l1	3.67473	9.47947e-178	9.61614e-175	3.61785	3.13084e-170	3.97056e-167	3.62338	4.12896e-10	6.72108e-11	24	24	507	555
ENSMUSG00000066438_Plekhd1	2.98315	2.75287e-122	9.85607e-120	2.91019	2.22134e-115	1.35222e-112	2.92038	1.98369e-10	3.20151e-11	68	50	438	556
ENSMUSG00000049225_Pdp1	2.08977	1.63305e-78	2.10362e-76	1.98809	2.5193e-69	4.59162e-67	1.99889	4.26326e-12	7.63392e-13	189	167	201	557
ENSMUSG00000020333_Acsl6	1.2363	1.50357e-85	2.28787e-83	1.1123	7.10298e-48	6.08995e-46	1.12788	0	0	160	355	43.5	558.5
ENSMUSG00000030302_Atp2b2	1.55717	3.36238e-73	3.77238e-71	1.44216	2.53212e-52	2.5776e-50	1.4524	0	0	217	299	43.5	559.5
ENSMUSG00000033706_Smyd5	-1.13625	2.86757e-70	2.90891e-68	-1.27012	1.83362e-59	2.45859e-57	-1.25767	4.26326e-14	3.79894e-15	240	227	99.5	566.5
ENSMUSG00000008734_Gprc5b	2.22619	1.81673e-127	7.37171e-125	2.11912	1.21766e-110	6.86329e-108	2.12374	2.40803e-10	4.13827e-11	60	54	461	575
ENSMUSG00000039059_Hrh3	3.68596	1.00154e-134	4.97624e-132	3.65224	5.43024e-125	3.93524e-122	3.64326	3.22302e-10	5.27664e-11	49	42	484	575
ENSMUSG00000015711_Prune	-1.09616	3.68221e-80	5.00821e-78	-1.22857	1.39144e-65	2.22901e-63	-1.21077	4.77485e-12	8.74276e-13	179	190	207	576
ENSMUSG00000038495_Otud7b	1.33581	1.1547e-115	3.55852e-113	1.21156	6.71714e-57	8.31096e-55	1.22337	1.53477e-11	2.41075e-12	79	246	251	576
ENSMUSG00000045967_Gpr158	1.82164	1.1034e-101	2.31582e-99	1.70855	6.7256e-82	1.86097e-79	1.72455	6.06946e-11	1.11718e-11	116	110	350	576
ENSMUSG00000060716_Plekhh1	2.12461	5.84827e-102	1.2381e-99	2.02003	4.78576e-77	1.14696e-74	2.03337	5.05622e-11	9.31342e-12	115	127	336	578
ENSMUSG00000029211_Gabra4	2.1342	4.68873e-107	1.18908e-104	2.02713	8.23788e-92	3.17388e-89	2.03821	1.26789e-10	2.27991e-11	96	79	410	585
ENSMUSG00000079654_Prrt4	-2.27525	1.84779e-99	3.71788e-97	-2.43404	5.99321e-96	2.46507e-93	-2.42898	9.8332e-11	1.80911e-11	121	74	390	585
ENSMUSG00000091712_Sec14l5	4.00305	7.48047e-70	7.43345e-68	4.14814	9.96685e-84	2.88915e-81	4.17592	1.10347e-11	1.78048e-12	245	105	238	588
ENSMUSG00000074480_Mex3a	-2.57697	3.1078e-107	7.96448e-105	-2.74997	1.68746e-102	9.01075e-100	-2.74157	1.98341e-10	3.16344e-11	95	57	437	589
ENSMUSG00000032554_Trf	2.9335	3.61878e-144	2.00234e-141	2.84998	3.03895e-111	1.74522e-108	2.85067	3.77696e-10	5.93622e-11	44	53	495	592
ENSMUSG00000032238_Rora	2.24056	7.45621e-66	6.52982e-64	2.15379	7.44558e-55	8.3624e-53	2.16508	0	0	278	271	43.5	592.5
ENSMUSG00000027489_Necab3	2.19623	1.66648e-83	2.42947e-81	2.09775	2.27916e-75	5.10079e-73	2.10146	2.88338e-11	5.0448e-12	167	136	292	595
ENSMUSG00000029333_Rasgef1b	1.66791	3.95512e-102	8.52136e-100	1.55	6.70778e-81	1.80677e-78	1.55937	7.64686e-11	1.41515e-11	113	113	369	595
ENSMUSG00000000805_Car4	1.97968	4.13806e-88	6.67187e-86	1.87169	9.4941e-71	1.79486e-68	1.87182	2.59064e-11	4.57428e-12	151	161	286	598
ENSMUSG00000025931_Paqr8	1.09115	1.41619e-104	3.38026e-102	0.964265	4.72012e-41	3.1575e-39	0.975434	0	0	102	455	43.5	600.5
ENSMUSG00000049313_Sorl1	1.19504	5.39091e-104	1.24997e-101	1.07148	2.34945e-45	1.84305e-43	1.08026	7.10543e-14	6.56917e-15	105	388	107.5	600.5
ENSMUSG00000020547_Bzw2	-1.07466	1.2855e-77	1.61324e-75	-1.20751	2.71508e-63	4.09104e-61	-1.19069	4.73221e-12	8.55342e-13	194	202	206	602
ENSMUSG00000051980_Casr	2.77844	7.25598e-116	2.26479e-113	2.69861	9.1338e-95	3.65797e-92	2.71399	2.17568e-10	3.59389e-11	78	76	448	602
ENSMUSG00000041362_4930506M07Rik	-1.28063	1.5208e-77	1.88905e-75	-1.41638	5.72846e-75	1.24541e-72	-1.39986	2.04636e-11	3.76619e-12	196	140	275	611
ENSMUSG00000055567_Unc80	1.42461	2.49414e-75	2.96207e-73	1.3036	8.30211e-47	6.82949e-45	1.30811	0	0	205	370	43.5	618.5
ENSMUSG00000028833_Ncdn	1.74484	1.30794e-66	1.16215e-64	1.63413	4.54154e-52	4.56207e-50	1.62865	0	0	274	303	43.5	620.5
ENSMUSG00000034825_Nrip3	1.46973	1.93309e-77	2.38898e-75	1.34989	9.96372e-59	1.30718e-56	1.3679	3.69482e-12	6.27302e-13	197	232	193	622
ENSMUSG00000026418_Tnni1	4.90298	9.12376e-66	7.96154e-64	5.44504	6.63392e-99	3.05934e-96	5.52982	2.43787e-11	4.05129e-12	279	66	279	624
ENSMUSG00000023033_Scn8a	1.25222	4.96367e-80	6.67655e-78	1.12971	3.59242e-44	2.71996e-42	1.1395	0	0	181	402	43.5	626.5
ENSMUSG00000021379_Id4	-1.05894	1.22803e-70	1.2615e-68	-1.19296	4.87964e-61	6.88886e-59	-1.17994	2.21689e-12	3.81704e-13	237	215	175	627
ENSMUSG00000018012_Rac3	-1.82961	3.80913e-122	1.34402e-119	-1.97109	9.13535e-116	5.79277e-113	-1.96572	4.81919e-10	7.39178e-11	69	48	516	633
ENSMUSG00000021696_Elovl7	2.3894	4.28621e-116	1.35522e-113	2.29359	9.20834e-88	3.18494e-85	2.30441	2.75762e-10	4.60654e-11	77	88	471	636
ENSMUSG00000025268_Maged2	-1.27261	4.60743e-67	4.20122e-65	-1.40764	2.0379e-61	2.9162e-59	-1.39648	1.66267e-12	2.47675e-13	267	212	161.5	640.5
ENSMUSG00000024165_Hn1l	-1.35484	4.36406e-69	4.26696e-67	-1.49256	3.73279e-62	5.38459e-60	-1.47198	2.8848e-12	4.62829e-13	249	211	182	642
ENSMUSG00000020396_Nefh	2.36675	1.53945e-92	2.7159e-90	2.27674	3.4836e-87	1.16517e-84	2.29755	1.63809e-10	2.56987e-11	138	91	420	649
ENSMUSG00000021710_Nln	-1.16873	1.04693e-72	1.15333e-70	-1.30442	2.02528e-66	3.40571e-64	-1.28737	1.5234e-11	2.359e-12	221	181	250	652
ENSMUSG00000020898_Ctc1	-0.98921	1.59825e-75	1.9168e-73	-1.12127	1.23366e-55	1.43316e-53	-1.11642	4.1922e-12	7.45892e-13	203	262	200	665
ENSMUSG00000097157_Gm26512	3.4652	4.73128e-75	5.59164e-73	3.48842	1.67458e-78	4.21234e-76	3.51528	5.74119e-11	1.06118e-11	206	121	346	673
ENSMUSG00000033526_Ppip5k1	1.09049	6.37952e-101	1.31624e-98	0.964195	5.26585e-45	4.10966e-43	0.977232	1.87583e-12	3.02257e-13	118	390	167	675
ENSMUSG00000025743_Sdc3	-1.26134	4.92256e-57	3.45374e-55	-1.4024	1.85612e-53	1.9481e-51	-1.4007	0	0	347	290	43.5	680.5
ENSMUSG00000020374_Rasgef1c	-1.46821	3.47352e-72	3.79221e-70	-1.60723	1.27453e-65	2.06346e-63	-1.60131	1.95115e-11	3.46445e-12	223	188	270	681
ENSMUSG00000045246_Kcng4	3.78706	1.0141e-67	9.4234e-66	3.8914	3.97515e-75	8.70443e-73	3.93168	2.48832e-11	4.19794e-12	262	139	281	682
ENSMUSG00000040612_Ildr2	1.62977	2.31536e-64	1.95051e-62	1.51415	1.35965e-48	1.17902e-46	1.50891	0	0	289	351	43.5	683.5
ENSMUSG00000021340_Gpld1	1.63028	3.32343e-97	6.47298e-95	1.51098	1.28058e-74	2.74486e-72	1.51324	1.64107e-10	2.60275e-11	125	142	421	688
ENSMUSG00000020142_Slc1a4	-1.09002	2.28145e-85	3.40761e-83	-1.22189	9.28428e-59	1.22863e-56	-1.20469	3.05675e-11	5.46529e-12	163	230	297	690
ENSMUSG00000047797_Gjb1	2.93604	5.16398e-72	5.56294e-70	2.8993	5.00865e-72	9.77233e-70	2.92181	3.43334e-11	6.45574e-12	226	156	308	690
ENSMUSG00000037492_Zmat4	1.78747	3.10121e-62	2.45935e-60	1.68091	2.65742e-54	2.88871e-52	1.69797	5.68434e-14	4.82893e-15	307	280	103.5	690.5
ENSMUSG00000029503_P2rx2	-3.34451	5.54092e-67	4.99627e-65	-3.62636	7.51947e-85	2.2887e-82	-3.62678	4.02096e-11	7.98736e-12	270	100	324	694
ENSMUSG00000028149_Rap1gds1	1.22407	2.93747e-73	3.31091e-71	1.09986	3.28324e-42	2.29729e-40	1.10734	0	0	216	435	43.5	694.5
ENSMUSG00000033174_Mgll	1.46291	1.04119e-86	1.62492e-84	1.34195	6.96079e-63	1.03856e-60	1.34906	5.35607e-11	9.81826e-12	156	204	340	700
ENSMUSG00000057182_Scn3a	-1.07059	6.31933e-61	4.79285e-59	-1.20332	3.27169e-49	2.91171e-47	-1.18113	0	0	321	342	43.5	706.5
ENSMUSG00000020422_Tns3	1.33588	6.65949e-108	1.74335e-105	1.21407	1.49612e-53	1.58116e-51	1.22009	4.44373e-11	8.50934e-12	93	288	329	710
ENSMUSG00000038375_Trp53inp2	1.27186	2.00951e-93	3.62397e-91	1.14766	8.39662e-52	8.35189e-50	1.15709	1.96678e-11	3.52424e-12	135	306	271	712
ENSMUSG00000038695_Josd2	1.59725	2.54224e-74	2.9473e-72	1.48039	3.06927e-55	3.51201e-53	1.48341	1.08997e-11	1.74143e-12	210	266	237	713
ENSMUSG00000034993_Vat1	-1.14129	5.33488e-72	5.72172e-70	-1.27664	5.02812e-66	8.31744e-64	-1.26979	3.37224e-11	6.00181e-12	227	184	303	714
ENSMUSG00000029121_Crmp1	-1.02907	8.54573e-63	6.95834e-61	-1.16436	1.98135e-46	1.61247e-44	-1.15737	0	0	299	374	43.5	716.5
ENSMUSG00000036949_Slc39a12	1.35463	1.80474e-80	2.49649e-78	1.23473	1.46444e-52	1.49575e-50	1.2492	1.40261e-11	2.1066e-12	176	298	245	719
ENSMUSG00000072235_Tuba1a	-1.02539	2.28214e-72	2.50275e-70	-1.15873	4.77798e-41	3.18919e-39	-1.1452	0	0	222	456	43.5	721.5
ENSMUSG00000007594_Hapln4	4.02662	2.76034e-138	1.42985e-135	4.0299	8.33968e-128	6.34587e-125	4.04154	2.00782e-09	2.78961e-10	47	40	641	728
ENSMUSG00000028197_Col24a1	2.8485	7.62846e-105	1.85723e-102	2.77648	3.1803e-97	1.42351e-94	2.78459	8.47123e-10	1.21765e-10	100	68	562	730
ENSMUSG00000026384_Ptpn4	2.10068	7.99638e-60	5.95351e-58	2.01071	1.68355e-53	1.77308e-51	2.02814	1.42109e-13	1.25903e-14	327	289	114.5	730.5
ENSMUSG00000030077_Chl1	-1.46513	3.1348e-55	2.08524e-53	-1.60593	1.65693e-50	1.56136e-48	-1.57289	0	0	366	323	43.5	732.5
ENSMUSG00000047261_Gap43	-1.37325	5.47949e-54	3.4294e-52	-1.51322	3.31145e-52	3.35968e-50	-1.50084	0	0	389	300	43.5	732.5
ENSMUSG00000037224_Zfyve28	1.48461	2.53345e-69	2.48708e-67	1.36555	4.52619e-50	4.12466e-48	1.37001	1.50635e-12	2.04053e-13	248	334	156.5	738.5
ENSMUSG00000020083_2010107G23Rik	-1.21378	1.70312e-59	1.26415e-57	-1.35054	8.97865e-55	1.00104e-52	-1.34587	8.81073e-13	9.89721e-14	328	273	141	742
ENSMUSG00000030237_Slco1a4	1.99072	5.11593e-85	7.59467e-83	1.88774	4.30761e-66	7.20388e-64	1.8928	1.17254e-10	2.08112e-11	164	182	402	748
ENSMUSG00000013523_Bcas1	1.61943	4.79419e-94	8.7759e-92	1.50454	3.46942e-70	6.51845e-68	1.52259	2.29917e-10	3.88177e-11	133	162	455	750
ENSMUSG00000041205_Map6d1	2.39083	6.09987e-110	1.65008e-107	2.29223	1.23133e-101	6.24634e-99	2.30946	1.52181e-09	2.06948e-10	90	60	611	761
ENSMUSG00000036718_Micall2	-1.89167	6.37922e-77	7.84387e-75	-2.042	3.39763e-75	7.49374e-73	-2.04018	1.73763e-10	2.80279e-11	198	138	427	763
ENSMUSG00000025795_Rassf3	2.4143	1.15496e-93	2.09841e-91	2.32112	7.33797e-85	2.25602e-82	2.32123	5.78822e-10	8.72497e-11	134	99	531	764
ENSMUSG00000029123_Stk32b	-2.33805	1.46137e-83	2.14329e-81	-2.50544	2.91822e-80	7.79139e-78	-2.48779	3.41586e-10	5.56061e-11	166	114	489	769
ENSMUSG00000027610_Gss	1.47856	1.48408e-73	1.68053e-71	1.35917	2.63811e-50	2.43364e-48	1.37233	8.65441e-12	1.44755e-12	215	329	229	773
ENSMUSG00000026424_Gpr37l1	1.50048	3.16456e-78	4.03374e-76	1.38256	2.16875e-62	3.1889e-60	1.39004	8.39719e-11	1.57549e-11	191	207	378	776
ENSMUSG00000048142_Nat8l	1.41861	3.0131e-90	5.02445e-88	1.2969	2.66892e-57	3.32926e-55	1.29772	9.37064e-11	1.72769e-11	146	244	386	776
ENSMUSG00000040373_Cacng5	1.87673	1.87985e-104	4.40066e-102	1.76159	7.92544e-90	2.94179e-87	1.75857	1.24382e-09	1.68014e-10	104	82	591	777
ENSMUSG00000032011_Thy1	1.12924	1.39923e-68	1.33069e-66	1.00562	9.17184e-40	5.82804e-38	1.01532	0	0	256	479	43.5	778.5
ENSMUSG00000006586_Runx1t1	-1.32365	1.49208e-95	2.81598e-93	-1.45978	3.52442e-74	7.39812e-72	-1.45331	4.34e-10	6.93172e-11	129	145	510	784
ENSMUSG00000032010_Usp2	1.74465	1.89933e-69	1.87211e-67	1.63276	1.07113e-56	1.30931e-54	1.63254	2.73275e-11	4.8031e-12	247	249	289	785
ENSMUSG00000020732_Rab37	4.52173	1.73131e-131	7.52689e-129	4.58696	8.79683e-132	7.64998e-129	4.59556	3.81193e-09	4.82542e-10	56	35	695	786
ENSMUSG00000036098_Myrf	2.33744	3.84023e-87	6.07106e-85	2.25208	2.22479e-68	3.93697e-66	2.26812	2.40163e-10	4.09491e-11	154	172	460	786
ENSMUSG00000020610_Amz2	-1.21461	9.38359e-73	1.03842e-70	-1.34975	1.43201e-64	2.21249e-62	-1.3362	7.65112e-11	1.432e-11	220	197	370	787
ENSMUSG00000030814_Bcl7c	-1.31647	1.85592e-62	1.49123e-60	-1.45712	4.88876e-61	6.88886e-59	-1.45401	1.89431e-11	3.40479e-12	303	216	269	788
ENSMUSG00000005057_Sh2b2	-1.6618	4.37703e-70	4.42171e-68	-1.808	1.46464e-67	2.56202e-65	-1.80639	8.15277e-11	1.50336e-11	241	174	374	789
ENSMUSG00000030592_Ryr1	-1.78006	1.93766e-71	2.03337e-69	-1.9281	1.88084e-67	3.27126e-65	-1.91651	9.112e-11	1.66879e-11	232	175	383	790
ENSMUSG00000033964_Zbtb41	-1.07031	4.06656e-80	5.50025e-78	-1.20353	1.75738e-55	2.02611e-53	-1.18583	6.37357e-11	1.17534e-11	180	264	354	798
ENSMUSG00000054520_Sh3bp2	-2.05175	4.02657e-74	4.6241e-72	-2.2122	1.33134e-72	2.68357e-70	-2.20232	2.03244e-10	3.31726e-11	212	151	441	804
ENSMUSG00000019979_Apaf1	-1.13419	1.20976e-77	1.52605e-75	-1.26829	1.04311e-58	1.36263e-56	-1.25521	8.57341e-11	1.61194e-11	193	233	380	806
ENSMUSG00000040631_Dok4	-1.05803	1.00517e-55	6.76017e-54	-1.1927	2.63857e-50	2.43364e-48	-1.18367	4.9738e-13	4.75517e-14	362	330	130	822
ENSMUSG00000032356_Rasgrf1	1.58635	1.67017e-90	2.82375e-88	1.47002	3.18702e-61	4.53286e-59	1.47795	2.78931e-10	4.70454e-11	144	214	473	831
ENSMUSG00000036158_Prickle1	1.87881	7.24874e-91	1.2428e-88	1.76695	4.03597e-78	9.90667e-76	1.77319	8.89727e-10	1.27099e-10	142	124	566	832
ENSMUSG00000022686_B3gnt5	-2.85595	1.66004e-95	3.10886e-93	-3.05164	1.45669e-96	6.24471e-94	-3.02252	1.80873e-09	2.57884e-10	130	71	633	834
ENSMUSG00000071176_Arhgef10	1.82196	1.294e-77	1.61558e-75	1.71155	1.12348e-55	1.32028e-53	1.70896	9.8197e-11	1.78848e-11	195	259	389	843
ENSMUSG00000031442_Mcf2l	-0.803307	5.30984e-67	4.8057e-65	-0.934425	9.34211e-37	5.34485e-35	-0.925593	0	0	269	532	43.5	844.5
ENSMUSG00000001089_Luzp1	1.44588	4.94942e-73	5.52746e-71	1.32861	4.29118e-55	4.89179e-53	1.35109	6.89795e-11	1.26783e-11	218	267	360	845
ENSMUSG00000049892_Rasd1	4.02699	9.49491e-133	4.20297e-130	4.02873	4.01784e-132	3.59679e-129	4.03784	7.04708e-09	8.69908e-10	55	34	757	846
ENSMUSG00000034472_Rasd2	1.71052	4.70126e-70	4.71016e-68	1.59705	4.30499e-58	5.50551e-56	1.59441	8.09592e-11	1.46765e-11	243	238	372	853
ENSMUSG00000022358_Fbxo32	2.04142	1.87938e-79	2.48671e-77	1.93949	2.45524e-58	3.16653e-56	1.94972	1.89857e-10	3.12521e-11	184	236	436	856
ENSMUSG00000007097_Atp1a2	1.32008	2.01824e-61	1.56984e-59	1.19954	2.14205e-38	1.30135e-36	1.20367	0	0	313	501	43.5	857.5
ENSMUSG00000059456_Ptk2b	3.03683	6.9944e-142	3.78412e-139	2.9597	6.64529e-118	4.39702e-115	2.97259	7.37374e-09	9.61337e-10	45	46	768	859
ENSMUSG00000038174_Fam126b	1.33619	5.24523e-67	4.76494e-65	1.21639	7.0514e-46	5.66289e-44	1.23841	6.77858e-12	1.10016e-12	268	379	217	864
ENSMUSG00000020737_Hn1	-1.60381	2.36019e-86	3.65995e-84	-1.74693	1.31077e-83	3.76375e-81	-1.73792	1.39029e-09	1.94456e-10	157	106	605	868
ENSMUSG00000063903_Klk1	4.25419	7.86939e-51	4.39423e-49	4.65819	1.26333e-69	2.33042e-67	4.71207	1.8602e-11	3.28904e-12	436	165	267	868
ENSMUSG00000042246_Tmc7	1.19456	9.63005e-67	8.58803e-65	1.07123	2.25684e-42	1.59377e-40	1.07576	1.98952e-12	3.31238e-13	273	431	170	874
ENSMUSG00000032523_Hhatl	3.31982	2.76314e-67	2.55784e-65	3.33875	3.58306e-68	6.30391e-66	3.3552	2.01382e-10	3.24009e-11	263	173	439	875
ENSMUSG00000085601_Gm4969	-3.06263	3.33785e-49	1.80585e-47	-3.35747	8.99823e-70	1.68024e-67	-3.36507	1.7728e-11	3.00505e-12	450	163	262	875
ENSMUSG00000032289_Thsd4	2.21501	6.7915e-83	9.78378e-81	2.12119	4.04455e-69	7.28426e-67	2.13641	6.18229e-10	9.40255e-11	169	169	538	876
ENSMUSG00000037447_Arid5a	2.15895	9.53393e-72	1.01804e-69	2.06362	1.0526e-60	1.44315e-58	2.065	1.79554e-10	2.87326e-11	228	222	429	879
ENSMUSG00000024664_Fads3	-1.08617	9.32377e-67	8.34546e-65	-1.21977	2.9437e-60	3.99988e-58	-1.21249	9.42464e-11	1.74758e-11	272	224	387	883
ENSMUSG00000031310_Zmym3	-0.808648	1.22318e-90	2.08249e-88	-0.939059	2.57343e-39	1.61834e-37	-0.928139	1.62714e-11	2.67492e-12	143	484	256	883
ENSMUSG00000047945_Marcksl1	-0.910984	4.13523e-54	2.6082e-52	-1.04434	4.53059e-41	3.03739e-39	-1.03438	0	0	386	454	43.5	883.5
ENSMUSG00000053025_Sv2b	1.3747	2.31923e-56	1.59503e-54	1.25721	3.2336e-42	2.26777e-40	1.2751	4.26326e-14	2.61016e-15	354	434	99.5	887.5
ENSMUSG00000032312_Csk	-1.24441	1.04979e-62	8.46302e-61	-1.38072	4.30143e-57	5.34378e-55	-1.37856	5.59055e-11	1.0342e-11	302	245	344	891
ENSMUSG00000033854_Kcnk10	-1.1969	2.59199e-54	1.66503e-52	-1.33514	1.31051e-52	1.34303e-50	-1.32338	6.18172e-12	1.04972e-12	379	297	215	891
ENSMUSG00000021775_Nr1d2	1.36722	2.99595e-80	4.09772e-78	1.24719	7.23218e-55	8.15282e-53	1.26523	2.15636e-10	3.55326e-11	178	270	447	895
ENSMUSG00000024754_Tmem2	1.62452	4.76585e-110	1.3037e-107	1.50443	1.22627e-66	2.07355e-64	1.51055	1.74541e-09	2.45727e-10	89	180	628	897
ENSMUSG00000024077_Strn	0.9356	2.21281e-133	1.03602e-130	0.807925	1.40372e-30	5.98388e-29	0.820577	5.54223e-13	5.84461e-14	52	714	133	899
ENSMUSG00000026202_Tuba4a	1.2991	1.96172e-57	1.39649e-55	1.18079	3.7623e-43	2.72003e-41	1.19029	7.24754e-13	7.27261e-14	342	421	136.5	899.5
ENSMUSG00000021451_Sema4d	1.81626	9.73805e-123	3.53855e-120	1.69937	6.10733e-79	1.54907e-76	1.69523	4.45871e-09	5.80192e-10	67	120	714	901
ENSMUSG00000037280_Galnt6	3.82169	1.70507e-75	2.03488e-73	3.90715	3.55043e-76	8.12514e-74	3.93913	8.72141e-10	1.2442e-10	204	133	564	901
ENSMUSG00000032261_Sh3bgrl2	1.37261	4.44687e-66	3.90843e-64	1.25338	2.0756e-51	2.01837e-49	1.26653	3.81988e-11	7.49678e-12	277	313	319	909
ENSMUSG00000030287_Itpr2	1.01017	1.59863e-79	2.12679e-77	0.885061	4.37481e-34	2.24547e-32	0.899163	6.96332e-13	6.32065e-14	183	593	134.5	910.5
ENSMUSG00000022216_Psme1	-1.22711	5.8433e-57	4.08796e-55	-1.36268	1.00846e-55	1.19434e-53	-1.3507	3.46461e-11	6.54697e-12	348	257	309	914
ENSMUSG00000042599_Jhdm1d	1.95274	6.1165e-100	1.24094e-97	1.84078	2.799e-79	7.21975e-77	1.84977	3.05307e-09	3.98451e-10	120	118	676	914
ENSMUSG00000016664_Pacsin2	1.21904	2.69115e-63	2.24379e-61	1.09601	2.5947e-39	1.62835e-37	1.09985	7.95808e-13	8.26907e-14	292	485	138	915
ENSMUSG00000066705_Fxyd6	-2.00695	1.56248e-74	1.8201e-72	-2.16248	2.20746e-72	4.4203e-70	-2.152	7.99986e-10	1.12927e-10	209	152	555	916
ENSMUSG00000019194_Scn1b	1.90924	3.4846e-99	6.95378e-97	1.79775	4.4069e-87	1.45796e-84	1.80019	4.07638e-09	5.22535e-10	122	92	703	917
ENSMUSG00000026556_Vangl2	-1.08375	6.54991e-55	4.29823e-53	-1.21787	7.90994e-47	6.52452e-45	-1.2118	3.51008e-12	5.95479e-13	371	369	191	931
ENSMUSG00000022773_Ypel1	-1.56041	2.70836e-61	2.09326e-59	-1.70472	1.15848e-55	1.35618e-53	-1.69934	6.71605e-11	1.2213e-11	315	260	357	932
ENSMUSG00000052566_Hook2	-1.2264	3.52242e-62	2.7753e-60	-1.363	2.54804e-55	2.9266e-53	-1.36087	6.73879e-11	1.23671e-11	309	265	358	932
ENSMUSG00000000791_Il12rb1	5.01314	1.35524e-43	6.08757e-42	6.7058	4.5315e-66	7.5369e-64	7.03709	5.60618e-12	9.35649e-13	542	183	210	935
ENSMUSG00000036246_Gmip	-1.51529	1.9964e-61	1.55783e-59	-1.65967	9.01746e-56	1.07213e-53	-1.65876	8.02913e-11	1.44978e-11	312	256	371	939
ENSMUSG00000027583_Zbtb46	-1.11193	1.0183e-52	6.10632e-51	-1.24753	5.34627e-47	4.47045e-45	-1.24544	2.28795e-12	4.03243e-13	406	364	176.5	946.5
ENSMUSG00000047216_Cdh19	4.09716	2.50604e-68	2.37401e-66	4.27504	2.85433e-76	6.5816e-74	4.31813	8.12818e-10	1.16672e-10	257	132	558	947
ENSMUSG00000030559_Rab38	4.04796	3.09708e-78	3.9685e-76	4.16492	1.05185e-79	2.75994e-77	4.18923	2.30006e-09	2.99838e-10	190	116	648	954
ENSMUSG00000052609_Plekhg3	2.24128	1.92034e-82	2.71817e-80	2.14702	1.37185e-65	2.20925e-63	2.14566	1.32499e-09	1.86626e-10	172	189	601	962
ENSMUSG00000047109_Cldn14	4.4919	1.63798e-44	7.6249e-43	5.23104	2.09209e-64	3.21601e-62	5.34341	1.35785e-11	2.00879e-12	523	198	243	964
ENSMUSG00000024937_Ehbp1l1	-1.16969	9.79434e-55	6.41003e-53	-1.30828	2.14982e-54	2.35374e-52	-1.31013	3.75309e-11	7.20841e-12	372	278	316	966
ENSMUSG00000046341_Gm11223	-1.5316	9.30935e-78	1.18044e-75	-1.67358	1.84778e-77	4.49928e-75	-1.66634	2.43132e-09	3.19041e-10	192	125	654	971
ENSMUSG00000074500_Zfp558	-1.78968	6.26813e-61	4.76887e-59	-1.94413	1.07247e-63	1.63214e-61	-1.926	2.23011e-10	3.75721e-11	320	200	452	972
ENSMUSG00000055782_Abcd2	1.52314	1.13567e-69	1.12394e-67	1.40804	3.7297e-54	4.03989e-52	1.42705	2.13547e-10	3.51287e-11	246	281	446	973
ENSMUSG00000026944_Abca2	1.24086	1.10755e-57	7.97765e-56	1.11849	7.12449e-37	4.10697e-35	1.1123	8.52651e-14	8.91408e-15	338	528	110	976
ENSMUSG00000091475_2810468N07Rik	1.87352	1.87218e-70	1.90711e-68	1.76826	1.02195e-55	1.20562e-53	1.78427	3.22665e-10	5.33229e-11	239	258	485	982
ENSMUSG00000061859_Inadl	1.61708	2.47628e-71	2.58744e-69	1.50121	2.60482e-62	3.81167e-60	1.5125	7.25692e-10	1.04583e-10	233	208	548	989
ENSMUSG00000042331_Specc1	1.02159	1.0016e-71	1.06022e-69	0.896689	3.82301e-35	2.04861e-33	0.915204	3.97904e-12	6.77009e-13	230	568	196	994
ENSMUSG00000029168_Dpysl5	-1.52145	4.2928e-49	2.30712e-47	-1.67371	1.56593e-51	1.53749e-49	-1.68178	1.03313e-11	1.62541e-12	453	310	234	997
ENSMUSG00000038271_Iffo1	1.26634	2.41002e-65	2.09551e-63	1.14357	2.29604e-48	1.98535e-46	1.14576	7.3257e-11	1.34849e-11	280	352	365	997
ENSMUSG00000024426_Atat1	-0.895292	8.05066e-54	5.02568e-52	-1.02704	2.25369e-41	1.53115e-39	-1.02441	1.64846e-12	2.38831e-13	390	448	160	998
ENSMUSG00000003949_Hlf	2.31753	9.03973e-86	1.39292e-83	2.22406	5.20764e-73	1.06379e-70	2.21347	3.76038e-09	4.72988e-10	158	149	693	1000
ENSMUSG00000016356_Col20a1	2.91486	5.54045e-80	7.41141e-78	2.86586	5.34906e-72	1.037e-69	2.86687	2.69645e-09	3.45772e-10	182	157	662	1001
ENSMUSG00000027784_Ppm1l	1.03651	3.6645e-63	3.02427e-61	0.910167	1.79249e-33	8.81388e-32	0.920006	1.42109e-14	3.22974e-16	295	619	90	1004
ENSMUSG00000025425_St8sia5	1.9898	2.99738e-63	2.49059e-61	1.89488	9.7575e-55	1.0839e-52	1.90985	2.05333e-10	3.39472e-11	293	274	443	1010
ENSMUSG00000039126_Prune2	1.23547	3.9943e-65	3.46068e-63	1.11411	3.24259e-44	2.46737e-42	1.13101	4.67395e-11	8.84551e-12	281	400	332	1013
ENSMUSG00000025383_Il23a	4.66296	2.74549e-43	1.21752e-41	5.65778	7.02102e-63	1.04243e-60	5.8147	1.7593e-11	2.94864e-12	549	205	261	1015
ENSMUSG00000025190_Got1	1.40661	1.69281e-53	1.04073e-51	1.29328	5.63867e-45	4.38937e-43	1.31539	9.6918e-12	1.55214e-12	396	391	232	1019
ENSMUSG00000032281_Acsbg1	1.50551	1.28114e-73	1.45751e-71	1.38934	3.69165e-59	4.90667e-57	1.39995	1.11083e-09	1.48862e-10	214	229	580	1023
ENSMUSG00000035011_Zbtb7a	1.64778	5.65221e-63	4.63329e-61	1.53487	2.09214e-49	1.87842e-47	1.53284	9.58664e-11	1.76778e-11	297	339	388	1024
ENSMUSG00000032482_Cspg5	-0.742393	1.23888e-51	7.19851e-50	-0.87365	3.10036e-35	1.67315e-33	-0.865396	0	0	419	564	43.5	1026.5
ENSMUSG00000030792_Dkkl1	-3.92848	8.87787e-57	6.17545e-55	-4.39309	1.6029e-73	3.29646e-71	-4.40439	6.0556e-10	9.01087e-11	350	148	534	1032
ENSMUSG00000021508_Cxcl14	1.42686	5.56487e-69	5.41929e-67	1.30796	7.75004e-46	6.20758e-44	1.31418	1.1741e-10	2.10509e-11	250	380	403	1033
ENSMUSG00000040455_Usp45	1.3173	3.846e-71	4.00148e-69	1.19632	3.24636e-50	2.97619e-48	1.2112	2.66951e-10	4.55767e-11	234	332	470	1036
ENSMUSG00000069227_Gprin1	-1.19756	8.04724e-69	7.71331e-67	-1.33418	7.04461e-57	8.68084e-55	-1.32716	6.1641e-10	9.20711e-11	254	247	536	1037
ENSMUSG00000017009_Sdc4	1.67177	6.34963e-79	8.22277e-77	1.55812	1.00126e-60	1.38524e-58	1.55891	1.95644e-09	2.68291e-10	188	220	637	1045
ENSMUSG00000020256_Aldh1l2	-1.09015	3.26722e-48	1.70329e-46	-1.22707	1.57633e-43	1.15361e-41	-1.2137	1.8332e-12	2.92778e-13	467	415	166	1048
ENSMUSG00000001700_Gramd3	1.05236	4.57446e-67	4.18684e-65	0.927348	4.7121e-35	2.51618e-33	0.940563	5.86908e-12	1.02574e-12	266	570	214	1050
ENSMUSG00000029161_Cgref1	-1.19301	1.84344e-52	1.08933e-50	-1.32952	4.79037e-53	4.95934e-51	-1.32091	5.94582e-11	1.0889e-11	412	294	348	1054
ENSMUSG00000028710_Atpaf1	1.18545	2.40463e-53	1.47093e-51	1.06419	7.65578e-37	4.39659e-35	1.07483	3.97904e-13	3.7821e-14	398	530	127.5	1055.5
ENSMUSG00000066129_Kndc1	1.41138	2.03916e-51	1.17088e-49	1.29423	5.25718e-40	3.36869e-38	1.29549	1.50635e-12	2.12348e-13	424	475	156.5	1055.5
ENSMUSG00000032908_Sgpp2	1.91162	1.22895e-68	1.17333e-66	1.80661	1.07429e-60	1.46629e-58	1.82032	1.13029e-09	1.52209e-10	255	223	582	1060
ENSMUSG00000020599_Rgs9	-1.35337	2.93911e-52	1.72839e-50	-1.49281	1.78969e-49	1.61641e-47	-1.48119	3.55413e-11	6.73206e-12	414	337	311	1062
ENSMUSG00000027893_Ahcyl1	0.944061	1.26892e-75	1.52936e-73	0.818423	5.16041e-28	1.92249e-26	0.834144	0	0	202	817	43.5	1062.5
ENSMUSG00000025175_Fn3k	2.12785	5.77116e-71	5.95358e-69	2.03342	2.66565e-62	3.88203e-60	2.04629	1.63826e-09	2.24738e-10	236	209	619	1064
ENSMUSG00000039166_Akap7	-1.02732	1.44846e-56	1.00468e-54	-1.16162	1.63527e-50	1.54573e-48	-1.14968	1.02261e-10	1.83064e-11	351	322	391	1064
ENSMUSG00000090150_Acad11	1.27147	9.59114e-50	5.23556e-48	1.1523	7.54996e-39	4.66122e-37	1.1715	3.69482e-13	3.22871e-14	446	493	125.5	1064.5
ENSMUSG00000030584_Dpf1	-1.14659	7.75761e-53	4.66338e-51	-1.28408	6.96537e-49	6.12731e-47	-1.28205	3.73745e-11	7.11215e-12	405	346	315	1066
ENSMUSG00000044005_Gls2	1.83143	1.5259e-64	1.29894e-62	1.72558	3.91786e-50	3.58102e-48	1.73559	2.18535e-10	3.67489e-11	286	333	450	1069
ENSMUSG00000011884_Gltp	1.55273	1.82064e-64	1.53907e-62	1.44061	4.32326e-44	3.24906e-42	1.45845	8.42562e-11	1.59357e-11	288	405	379	1072
ENSMUSG00000026421_Csrp1	1.91997	1.4075e-92	2.50124e-90	1.80951	5.8911e-76	1.33812e-73	1.8054	9.60945e-09	1.29328e-09	137	134	803	1074
ENSMUSG00000037031_Tspan15	1.44714	6.02349e-65	5.16366e-63	1.32974	5.14173e-44	3.84518e-42	1.33807	9.21432e-11	1.70784e-11	284	407	385	1076
ENSMUSG00000035168_Tanc1	2.14059	4.62086e-98	9.07253e-96	2.03443	1.81012e-85	5.73901e-83	2.03714	1.51557e-08	1.98974e-09	124	96	858	1078
ENSMUSG00000033585_Ndn	-0.865342	3.23288e-47	1.63294e-45	-0.99711	4.91721e-38	2.94038e-36	-0.986548	2.84217e-14	1.92439e-15	482	509	95.5	1086.5
ENSMUSG00000051497_Kcnj16	1.77254	3.39923e-63	2.81488e-61	1.66871	9.15141e-47	7.50786e-45	1.68564	1.67418e-10	2.7349e-11	294	371	425	1090
ENSMUSG00000042105_Inpp5f	-1.03314	2.03621e-42	8.69712e-41	-1.16707	1.4368e-39	9.1108e-38	-1.14154	0	0	570	480	43.5	1093.5
ENSMUSG00000032802_Srxn1	1.19238	2.71694e-57	1.92847e-55	1.07105	2.25635e-43	1.64298e-41	1.08592	4.70521e-11	9.07357e-12	343	418	334	1095
ENSMUSG00000044912_Syt16	-0.900776	4.22088e-49	2.27349e-47	-1.0335	3.40935e-44	2.58779e-42	-1.01485	1.32019e-11	1.96098e-12	452	401	242	1095
ENSMUSG00000058070_Eml1	1.45869	7.07315e-69	6.86067e-67	1.3393	6.46486e-53	6.6702e-51	1.34487	7.40883e-10	1.05742e-10	251	295	549	1095
ENSMUSG00000034189_Hsdl1	-0.919231	3.3898e-50	1.85874e-48	-1.05327	1.30908e-46	1.06821e-44	-1.04358	2.44285e-11	4.12407e-12	444	373	280	1097
ENSMUSG00000028042_Zbtb7b	1.94991	3.59107e-58	2.6098e-56	1.85095	1.46505e-51	1.44778e-49	1.85341	2.34309e-10	4.00916e-11	335	308	458	1101
ENSMUSG00000063704_Mapk15	-3.1738	8.38789e-44	3.80992e-42	-3.518	5.60701e-61	7.82847e-59	-3.53329	5.82645e-11	1.07491e-11	536	218	347	1101
ENSMUSG00000071984_Fndc1	1.81161	2.655e-63	2.22126e-61	1.70575	1.83636e-51	1.79145e-49	1.70762	3.80567e-10	6.19258e-11	291	312	499	1102
ENSMUSG00000068876_Cgn	-1.41248	5.17221e-59	3.80431e-57	-1.55365	2.58369e-53	2.7024e-51	-1.53632	3.07921e-10	5.10935e-11	331	291	481	1103
ENSMUSG00000053164_Gpr21	-1.42299	3.49435e-56	2.38971e-54	-1.56547	5.63516e-51	5.37672e-49	-1.55561	1.83732e-10	2.94458e-11	356	319	431	1106
ENSMUSG00000002997_Prkar2b	-1.34607	1.06689e-58	7.7768e-57	-1.48517	1.47563e-63	2.23451e-61	-1.45784	1.03554e-09	1.37478e-10	334	201	573	1108
ENSMUSG00000015247_Nipsnap3b	-1.59893	9.4087e-51	5.24175e-49	-1.74602	8.67121e-56	1.035e-53	-1.72915	1.45036e-10	2.44589e-11	437	255	416	1108
ENSMUSG00000003411_Rab3b	-1.76041	2.01161e-53	1.23362e-51	-1.91281	1.92633e-56	2.33593e-54	-1.89882	2.43801e-10	4.18208e-11	397	251	462	1110
ENSMUSG00000026473_Glul	1.22224	2.55688e-53	1.56015e-51	1.10308	3.01503e-32	1.37378e-30	1.1019	0	0	399	668	43.5	1110.5
ENSMUSG00000043629_1700019D03Rik	1.80466	2.62222e-54	1.68001e-52	1.70228	1.18928e-48	1.03423e-46	1.71507	8.68994e-11	1.63051e-11	380	350	381	1111
ENSMUSG00000047746_Fbxo40	4.09774	8.43048e-61	6.37418e-59	4.32526	4.78504e-63	7.1745e-61	4.36257	1.2226e-09	1.6619e-10	322	203	590	1115
ENSMUSG00000045763_Basp1	-0.816363	4.57888e-48	2.37692e-46	-0.94845	7.14696e-34	3.6075e-32	-0.929192	0	0	469	603	43.5	1115.5
ENSMUSG00000004099_Dnmt1	-0.823554	1.63838e-64	1.38983e-62	-0.955237	3.7192e-42	2.59636e-40	-0.941325	1.13189e-10	2.00967e-11	287	436	399	1122
ENSMUSG00000006522_Itih3	1.91643	9.31978e-56	6.30276e-54	1.81811	3.90638e-52	3.93703e-50	1.82816	2.57657e-10	4.27404e-11	360	302	464	1126
ENSMUSG00000055415_Atp10b	1.91624	1.44596e-70	1.47913e-68	1.81453	4.86364e-52	4.86956e-50	1.82822	1.14921e-09	1.55613e-10	238	304	584	1126
ENSMUSG00000033065_Pfkm	0.934768	3.9951e-61	3.05864e-59	0.808683	2.58767e-29	1.02955e-27	0.819659	0	0	318	765	43.5	1126.5
ENSMUSG00000032556_Bfsp2	2.3206	4.90553e-76	5.94179e-74	2.23399	2.04078e-61	2.9162e-59	2.2366	4.73613e-09	6.14015e-10	201	213	720	1134
ENSMUSG00000030774_Pak1	0.84194	5.50912e-87	8.65323e-85	0.714289	3.05444e-25	9.92188e-24	0.727538	0	0	155	937	43.5	1135.5
ENSMUSG00000037010_Apln	2.36885	3.62536e-72	3.94031e-70	2.28927	3.75402e-65	5.98226e-63	2.30441	4.80328e-09	6.31283e-10	224	191	723	1138
ENSMUSG00000039904_Gpr37	1.51827	1.82199e-63	1.52959e-61	1.40453	2.54666e-41	1.7225e-39	1.4084	1.10475e-10	1.98628e-11	290	450	398	1138
ENSMUSG00000025870_Arl10	-1.30137	2.35207e-51	1.34422e-49	-1.44238	4.07257e-53	4.24509e-51	-1.43787	1.65372e-10	2.63577e-11	426	292	422	1140
ENSMUSG00000035849_Krt222	1.02378	1.24587e-57	8.92118e-56	0.900367	1.96255e-34	1.01762e-32	0.914694	5.78382e-12	1.003e-12	340	587	213	1140
ENSMUSG00000044968_Napepld	1.90842	3.92707e-61	3.01604e-59	1.80631	1.00986e-50	9.60537e-49	1.80255	4.63501e-10	7.1568e-11	317	320	513	1150
ENSMUSG00000036712_Cyld	1.16351	6.06558e-61	4.62924e-59	1.03948	3.86859e-38	2.33165e-36	1.04946	4.48352e-11	8.61942e-12	319	505	330	1154
ENSMUSG00000035355_Kcnh4	-3.41519	2.73052e-57	1.93248e-55	-3.74538	4.82592e-65	7.65034e-63	-3.76177	1.65334e-09	2.31599e-10	344	192	622	1158
ENSMUSG00000023011_Faim2	1.45567	2.1972e-76	2.67465e-74	1.33757	4.79957e-54	5.18031e-52	1.34385	3.09413e-09	4.02433e-10	200	282	677	1159
ENSMUSG00000070822_Zscan18	-1.03904	6.77874e-43	2.9418e-41	-1.17471	6.41964e-43	4.61926e-41	-1.16179	2.44427e-12	4.25333e-13	561	423	179	1163
ENSMUSG00000059149_Mfsd4	1.1342	2.79638e-54	1.78689e-52	1.01061	1.67763e-34	8.77354e-33	1.01496	4.56168e-12	8.1789e-13	381	582	204	1167
ENSMUSG00000064179_Tnnt1	3.27958	1.23601e-96	2.35094e-94	3.24671	1.70962e-90	6.42415e-88	3.25087	3.6883e-08	4.38287e-09	128	81	958	1167
ENSMUSG00000018589_Glra2	-1.03355	2.45559e-59	1.81163e-57	-1.16717	3.16427e-49	2.82437e-47	-1.16271	3.78947e-10	6.06466e-11	330	341	497	1168
ENSMUSG00000045345_9530056K15Rik	2.76008	2.54381e-79	3.34765e-77	2.70182	4.94532e-71	9.40754e-69	2.72416	1.11196e-08	1.51612e-09	185	160	823	1168
ENSMUSG00000025092_Hspa12a	1.01155	3.59919e-54	2.29387e-52	0.886526	1.15726e-29	4.70273e-28	0.900424	0	0	382	749	43.5	1174.5
ENSMUSG00000026519_Tmem63a	2.10776	7.10891e-69	6.868e-67	2.01359	1.17537e-55	1.37067e-53	2.03352	2.91823e-09	3.71434e-10	252	261	669	1182
ENSMUSG00000007682_Dio2	3.61708	2.99176e-62	2.38031e-60	3.70679	1.40172e-84	4.18277e-82	3.68181	8.0081e-09	1.04024e-09	306	102	777	1185
ENSMUSG00000037111_Setd7	1.92202	1.92609e-80	2.6493e-78	1.81246	1.10794e-68	1.98368e-66	1.81875	1.27119e-08	1.71698e-09	177	170	839	1186
ENSMUSG00000018427_Ypel2	1.87159	4.31136e-72	4.66508e-70	1.76379	5.15876e-67	8.82119e-65	1.77006	8.7938e-09	1.13305e-09	225	178	787	1190
ENSMUSG00000035835_BC005764	-1.08029	1.68675e-47	8.60914e-46	-1.21828	3.77201e-48	3.24318e-46	-1.21603	6.77858e-11	1.25214e-11	477	354	359	1190
ENSMUSG00000020827_Mink1	1.35519	4.52874e-65	3.896e-63	1.23342	5.54988e-47	4.61535e-45	1.231	6.93035e-10	1.01199e-10	283	366	545	1194
ENSMUSG00000017417_Plxdc1	1.82765	1.26677e-54	8.20232e-53	1.7266	7.05756e-47	5.85316e-45	1.73408	2.24347e-10	3.79844e-11	376	367	453	1196
ENSMUSG00000089682_Bcl2l2	0.931762	6.17591e-68	5.78303e-66	0.805064	2.55545e-31	1.12725e-29	0.816219	1.45945e-11	2.25666e-12	260	690	248	1198
ENSMUSG00000029467_Atp2a2	0.972748	3.71266e-68	3.50343e-66	0.846759	3.82457e-26	1.29775e-24	0.854218	0	0	258	897	43.5	1198.5
ENSMUSG00000050708_Ftl1	-1.04183	3.81744e-41	1.54641e-39	-1.17782	7.93479e-42	5.45172e-40	-1.17065	1.67688e-12	2.65124e-13	601	443	163	1207
ENSMUSG00000045087_S1pr5	2.45006	4.66345e-70	4.69158e-68	2.37622	6.64879e-61	9.2406e-59	2.39366	6.37568e-09	7.98479e-10	242	219	748	1209
ENSMUSG00000034037_Fgd5	-1.51306	3.77489e-51	2.13729e-49	-1.65858	1.6478e-47	1.39705e-45	-1.64657	1.67077e-10	2.70187e-11	430	359	424	1213
ENSMUSG00000003518_Dusp3	0.930186	2.62986e-61	2.03906e-59	0.803939	3.41594e-30	1.43211e-28	0.813086	2.10321e-12	3.71156e-13	314	726	174	1214
ENSMUSG00000040276_Pacsin1	1.30804	6.81852e-68	6.36029e-66	1.18649	7.7184e-47	6.38383e-45	1.18707	1.19003e-09	1.60819e-10	261	368	587	1216
ENSMUSG00000046434_Hnrnpa1	-0.810616	3.96137e-45	1.88735e-43	-0.942465	1.07954e-35	5.94179e-34	-0.923594	1.63425e-12	2.29966e-13	511	553	159	1223
ENSMUSG00000033595_Lgi3	2.16928	1.60121e-71	1.68758e-69	2.08148	2.6696e-69	4.83658e-67	2.09402	1.11999e-08	1.53957e-09	231	168	825	1224
ENSMUSG00000003423_Pih1d1	-1.11528	1.65911e-43	7.42513e-42	-1.25238	1.30352e-42	9.29159e-41	-1.251	1.58309e-11	2.56802e-12	544	427	254	1225
ENSMUSG00000032297_Celf6	-1.20507	1.85168e-44	8.58687e-43	-1.34249	1.00303e-45	7.97105e-44	-1.33084	3.86535e-11	7.59415e-12	525	383	320	1228
ENSMUSG00000017412_Cacnb4	1.69134	4.39765e-67	4.0402e-65	1.58184	8.84591e-58	1.12654e-55	1.60492	4.89717e-09	6.42952e-10	265	239	725	1229
ENSMUSG00000002731_Prkra	-1.15456	1.1419e-44	5.3463e-43	-1.29095	4.43971e-44	3.32836e-42	-1.27475	3.39639e-11	6.27474e-12	520	406	306.5	1232.5
ENSMUSG00000025475_Gpr123	1.90944	9.98964e-72	1.06022e-69	1.80248	1.14329e-65	1.86087e-63	1.79577	1.07161e-08	1.45818e-09	229	187	818	1234
ENSMUSG00000021373_Cap2	1.21568	4.76097e-53	2.86907e-51	1.09416	2.51941e-41	1.70787e-39	1.10975	8.80931e-11	1.64931e-11	404	449	382	1235
ENSMUSG00000039197_Adk	1.01131	1.57785e-60	1.1893e-58	0.885912	2.3595e-30	9.97445e-29	0.903131	4.07852e-12	6.94276e-13	323	720	197.5	1240.5
ENSMUSG00000047003_Zfp41	-0.961089	2.73249e-41	1.11246e-39	-1.09512	1.52527e-39	9.65168e-38	-1.07433	1.77636e-12	2.83442e-13	598	481	164.5	1243.5
ENSMUSG00000027447_Cst3	1.25142	1.27117e-43	5.72051e-42	1.13492	9.73507e-34	4.87346e-32	1.14134	4.26326e-14	3.01442e-15	541	608	99.5	1248.5
ENSMUSG00000031483_Erlin2	-0.730292	1.5094e-53	9.30323e-52	-0.861323	1.21196e-36	6.92091e-35	-0.845745	3.90799e-11	7.78852e-12	395	533	322	1250
ENSMUSG00000025076_Casp7	-1.27725	1.44807e-53	8.94787e-52	-1.41525	1.36709e-50	1.29627e-48	-1.40235	6.4027e-10	9.69976e-11	394	321	541	1256
ENSMUSG00000046449_C77370	-1.15224	7.20567e-49	3.83872e-47	-1.28821	1.38247e-45	1.09579e-43	-1.26137	1.4451e-10	2.41683e-11	457	384	415	1256
ENSMUSG00000026930_Gpsm1	-1.2166	7.80238e-62	6.10794e-60	-1.35449	1.21584e-57	1.54194e-55	-1.35283	4.61783e-09	5.91399e-10	311	240	716	1267
ENSMUSG00000090223_Pcp4	1.6784	1.14833e-54	7.4752e-53	1.57183	2.98586e-49	2.67296e-47	1.58743	7.79238e-10	1.10474e-10	374	340	553	1267
ENSMUSG00000001687_Ubl3	0.957358	9.63303e-63	7.79155e-61	0.83279	9.81484e-30	4.02065e-28	0.844534	7.74492e-12	1.29506e-12	301	743	224	1268
ENSMUSG00000009292_Trpm2	1.40716	9.7346e-56	6.56506e-54	1.28892	6.77171e-49	5.97422e-47	1.29499	8.7546e-10	1.25749e-10	361	345	565	1271
ENSMUSG00000006301_Tmbim1	1.00207	1.70695e-60	1.28263e-58	0.876494	1.49092e-31	6.64408e-30	0.880816	1.81615e-11	3.17492e-12	324	683	265	1272
ENSMUSG00000006476_Nsmf	1.37836	3.64164e-42	1.54459e-40	1.26152	1.50455e-32	6.9808e-31	1.25438	0	0	574	656	43.5	1273.5
ENSMUSG00000049281_Scn3b	-0.946713	5.45953e-45	2.59605e-43	-1.08001	7.53958e-38	4.49965e-36	-1.06542	1.56177e-11	2.46316e-12	512	510	252	1274
ENSMUSG00000052516_Robo2	-1.15421	1.88221e-48	9.91869e-47	-1.28974	1.46704e-42	1.04328e-40	-1.26416	9.15747e-11	1.68829e-11	462	428	384	1274
ENSMUSG00000043004_Gng2	-1.03589	3.65929e-38	1.31984e-36	-1.1715	2.06202e-35	1.12881e-33	-1.16077	0	0	675	556	43.5	1274.5
ENSMUSG00000032532_Cck	2.90437	4.21353e-102	8.99847e-100	2.83757	3.81486e-97	1.68279e-94	2.83971	1.14745e-07	1.26006e-08	114	69	1095	1278
ENSMUSG00000053279_Aldh1a1	2.11647	3.53543e-55	2.34533e-53	2.03393	8.09489e-48	6.90152e-46	2.0204	1.00623e-09	1.35908e-10	367	357	572	1296
ENSMUSG00000029475_Kdm2b	-0.858447	3.89744e-44	1.80051e-42	-0.991727	3.88772e-41	2.61215e-39	-0.98519	3.78577e-11	7.40024e-12	527	453	318	1298
ENSMUSG00000068696_Gpr88	2.9691	3.01387e-83	4.3676e-81	2.92729	3.41186e-79	8.72661e-77	2.95229	5.98764e-08	6.80262e-09	168	119	1015	1302
ENSMUSG00000025880_Smad7	1.4024	3.9923e-53	2.41782e-51	1.28486	1.17627e-40	7.78304e-39	1.28885	2.09454e-10	3.47278e-11	402	460	445	1307
ENSMUSG00000006356_Crip2	-1.4823	6.28732e-49	3.3642e-47	-1.6311	4.69378e-53	4.87593e-51	-1.63427	8.22283e-10	1.19182e-10	455	293	560	1308
ENSMUSG00000031728_Zfp821	-0.851445	1.09025e-41	4.52184e-40	-0.984066	1.4301e-36	8.10577e-35	-0.974705	3.18323e-12	5.05023e-13	587	537	185	1309
ENSMUSG00000027273_Snap25	1.24792	1.1768e-44	5.49912e-43	1.13244	1.0624e-29	4.34043e-28	1.13762	0	0	521	745	43.5	1309.5
ENSMUSG00000032883_Acsl3	1.00133	1.8328e-55	1.22586e-53	0.877305	9.97526e-31	4.28837e-29	0.897569	1.27613e-11	1.86873e-12	364	708	240	1312
ENSMUSG00000068923_Syt11	0.892537	4.48598e-65	3.8729e-63	0.766665	2.32158e-24	7.13756e-23	0.78255	0	0	282	990	43.5	1315.5
ENSMUSG00000025757_Hspa4l	1.16069	1.24941e-45	6.10311e-44	1.0425	3.14004e-31	1.37714e-29	1.06758	3.69482e-13	3.49632e-14	498	694	125.5	1317.5
ENSMUSG00000047986_Palm3	-2.42976	4.13196e-43	1.80929e-41	-2.64787	2.0888e-51	2.0199e-49	-2.63649	2.32035e-10	3.92414e-11	556	314	456	1326
ENSMUSG00000067786_Nnat	-2.08523	4.12744e-31	1.10304e-29	-2.29469	4.89837e-46	3.95469e-44	-2.277	0	0	911	377	43.5	1331.5
ENSMUSG00000021948_Prkcd	4.19808	6.49501e-104	1.47783e-101	4.26641	1.07539e-125	7.9833e-123	4.25426	2.27789e-07	2.43877e-08	107	41	1184	1332
ENSMUSG00000029334_Prkg2	2.00217	3.7177e-54	2.36321e-52	1.91044	1.97194e-50	1.84677e-48	1.92168	1.69526e-09	2.36249e-10	383	325	624	1332
ENSMUSG00000059824_Dbp	1.70449	1.06229e-52	6.35443e-51	1.59777	2.98768e-43	2.17031e-41	1.58923	4.08818e-10	6.65276e-11	407	419	506	1332
ENSMUSG00000037995_Igsf9	-2.29083	7.89497e-69	7.59727e-67	-2.46782	1.88909e-68	3.36248e-66	-2.47386	2.50387e-08	3.03798e-09	253	171	912	1336
ENSMUSG00000039157_Fam102a	1.27856	2.08033e-50	1.14587e-48	1.15783	1.83269e-38	1.11563e-36	1.15718	1.15918e-10	2.05707e-11	442	500	401	1343
ENSMUSG00000002266_Zim1	-2.21953	2.0042e-60	1.50136e-58	-2.39613	5.50989e-61	7.72831e-59	-2.37714	1.00269e-08	1.33593e-09	325	217	807	1349
ENSMUSG00000031523_Dlc1	1.0561	5.91169e-62	4.64278e-60	0.931027	2.43481e-35	1.32573e-33	0.934323	2.98158e-10	5.05584e-11	310	559	480	1349
ENSMUSG00000052688_5430435G22Rik	2.60333	5.15742e-55	3.40278e-53	2.55858	9.39286e-50	8.50865e-48	2.57215	2.47772e-09	3.28828e-10	369	336	657	1362
ENSMUSG00000029054_Gabrd	5.42754	1.09647e-85	1.67891e-83	5.9083	4.8545e-149	5.09505e-146	5.90783	2.23413e-07	2.40451e-08	159	29	1182	1370
ENSMUSG00000040260_Daam2	1.50385	8.64506e-63	7.01576e-61	1.39126	1.36233e-43	1.004e-41	1.39325	2.51964e-09	3.32158e-10	300	413	658	1371
ENSMUSG00000030605_Mfge8	-1.21102	1.12541e-52	6.71548e-51	-1.34801	1.75632e-54	1.93685e-52	-1.34062	3.77403e-09	4.77744e-10	408	276	694	1378
ENSMUSG00000070527_Mkrn3	-1.02372	2.21651e-40	8.77449e-39	-1.15825	8.27998e-41	5.50257e-39	-1.14561	3.37934e-11	6.18396e-12	615	458	305	1378
ENSMUSG00000021097_Clmn	2.89091	1.59027e-102	3.48799e-100	2.8205	1.49732e-88	5.42546e-86	2.80769	2.31812e-07	2.5253e-08	111	84	1189	1384
ENSMUSG00000049420_Tmem200a	-1.66498	1.03122e-50	5.71891e-49	-1.81748	9.33627e-49	8.16575e-47	-1.80779	1.29957e-09	1.82842e-10	439	348	599	1386
ENSMUSG00000039735_Fnbp1l	-1.71541	6.6895e-56	4.54923e-54	-1.86778	9.42651e-59	1.24206e-56	-1.83596	9.20433e-09	1.24192e-09	358	231	798	1387
ENSMUSG00000045912_C2cd4c	-2.08017	1.99827e-59	1.47872e-57	-2.24632	2.54693e-59	3.40004e-57	-2.23958	1.20642e-08	1.60055e-09	329	228	830	1387
ENSMUSG00000009394_Syn2	0.906157	2.30683e-66	2.03486e-64	0.781097	2.39433e-24	7.34641e-23	0.790073	2.84217e-13	2.72664e-14	276	992	122.5	1390.5
ENSMUSG00000019990_Pde7b	1.4758	1.50457e-44	7.01729e-43	1.36392	4.63564e-38	2.77746e-36	1.37189	7.06422e-11	1.29973e-11	522	508	362	1392
ENSMUSG00000028480_Glipr2	-2.08529	2.71855e-52	1.60256e-50	-2.25953	1.88422e-54	2.0704e-52	-2.2565	4.06108e-09	5.17473e-10	413	277	702	1392
ENSMUSG00000039629_Strip2	1.63536	6.90992e-59	5.05192e-57	1.52653	1.4563e-54	1.61183e-52	1.53942	8.53895e-09	1.10428e-09	333	275	784	1392
ENSMUSG00000032946_Rasgrp2	-0.782978	1.82416e-45	8.8292e-44	-0.915953	2.52053e-37	1.48103e-35	-0.91123	8.13714e-11	1.48553e-11	503	518	373	1394
ENSMUSG00000024347_Psd2	-0.846962	3.50445e-47	1.76645e-45	-0.978318	1.56753e-39	9.89852e-38	-0.965422	1.81132e-10	2.9087e-11	483	482	430	1395
ENSMUSG00000042662_Dusp15	1.15542	4.63705e-53	2.80133e-51	1.03347	6.93043e-34	3.50401e-32	1.04853	1.0543e-10	1.89572e-11	403	602	394	1399
ENSMUSG00000046719_Nxph3	-1.81727	1.09785e-53	6.81841e-52	-1.97427	3.4809e-56	4.20429e-54	-1.96125	7.02769e-09	8.61737e-10	392	252	756	1400
ENSMUSG00000038677_Scube3	-1.43557	9.06133e-44	4.1005e-42	-1.58475	1.99124e-44	1.5228e-42	-1.59033	2.62247e-10	4.32125e-11	538	398	465	1401
ENSMUSG00000041046_Ramp3	2.6739	6.34425e-70	6.33021e-68	2.61485	3.17477e-67	5.45936e-65	2.60898	4.50335e-08	5.28632e-09	244	177	982	1403
ENSMUSG00000017493_Igfbp4	-1.09706	1.41566e-45	6.87935e-44	-1.23485	1.87425e-42	1.32666e-40	-1.23854	2.86931e-10	4.90258e-11	501	430	477	1408
ENSMUSG00000038668_Lpar1	1.9991	8.16079e-49	4.33805e-47	1.91204	1.66179e-41	1.13154e-39	1.90205	3.91921e-10	6.45246e-11	458	447	503	1408
ENSMUSG00000044770_Scml4	-1.53751	1.35589e-51	7.85964e-50	-1.68204	3.47913e-49	3.0873e-47	-1.66879	2.35053e-09	3.02998e-10	420	343	649	1412
ENSMUSG00000020836_Coro6	1.63785	2.68284e-51	1.52609e-49	1.53264	9.63551e-39	5.92477e-37	1.5342	3.45182e-10	5.61971e-11	428	495	490	1413
ENSMUSG00000008859_Rala	-0.891134	8.3362e-41	3.34906e-39	-1.02365	5.04722e-40	3.24098e-38	-1	5.09459e-11	9.43696e-12	606	474	337	1417
ENSMUSG00000027674_Pex5l	1.54235	1.31618e-52	7.79652e-51	1.43152	2.82316e-48	2.43424e-46	1.44945	2.42287e-09	3.15806e-10	411	353	653	1417
ENSMUSG00000041460_Cacna2d4	2.23585	5.27378e-56	3.59651e-54	2.1573	1.9908e-49	1.79272e-47	2.17465	4.78428e-09	6.25505e-10	357	338	722	1417
ENSMUSG00000027500_Stmn2	-0.771466	4.53417e-41	1.83066e-39	-0.901825	3.40874e-29	1.34568e-27	-0.881817	0	0	603	771	43.5	1417.5
ENSMUSG00000030337_Vamp1	1.73418	4.64455e-63	3.82014e-61	1.63147	7.07711e-54	7.5581e-52	1.65013	1.26796e-08	1.70386e-09	296	285	838	1419
ENSMUSG00000042155_Klhl23	-1.21784	5.74384e-55	3.77945e-53	-1.3541	4.01983e-51	3.85967e-49	-1.34597	5.4478e-09	6.87753e-10	370	317	732	1419
ENSMUSG00000039395_Mreg	2.31765	5.15e-68	4.841e-66	2.23649	5.48781e-55	6.20938e-53	2.25376	2.10646e-08	2.60709e-09	259	269	893	1421
ENSMUSG00000040624_Plekhg1	2.42721	1.22393e-84	1.80593e-82	2.33862	2.71552e-75	6.03301e-73	2.33086	1.45758e-07	1.53219e-08	165	137	1121	1423
ENSMUSG00000031827_Cotl1	-0.850015	8.04183e-40	3.09788e-38	-0.984034	3.65432e-40	2.3565e-38	-0.979999	4.16236e-11	8.18992e-12	632	472	326	1430
ENSMUSG00000066357_Wdr6	-0.894228	6.1414e-37	2.12384e-35	-1.02865	1.75365e-31	7.79208e-30	-1.02408	0	0	704	685	43.5	1432.5
ENSMUSG00000062098_Btbd3	1.18376	8.2309e-52	4.79401e-50	1.0649	6.38037e-34	3.24206e-32	1.0845	1.46827e-10	2.47523e-11	418	599	417	1434
ENSMUSG00000027963_Extl2	1.05135	2.59794e-48	1.3602e-46	0.930184	1.54316e-32	7.14902e-31	0.950803	3.72467e-11	7.01577e-12	465	657	314	1436
ENSMUSG00000029641_Rasl11a	2.31104	2.03039e-66	1.79752e-64	2.22776	1.67435e-57	2.10588e-55	2.22843	2.62494e-08	3.21168e-09	275	242	919	1436
ENSMUSG00000026834_Acvr1c	1.61757	1.59528e-47	8.15938e-46	1.50988	1.45248e-38	8.87733e-37	1.52716	2.52697e-10	4.22763e-11	476	498	463	1437
ENSMUSG00000038608_Dock10	1.16042	4.67183e-57	3.28729e-55	1.04045	5.10435e-36	2.84544e-34	1.06094	7.19098e-10	1.03447e-10	346	546	547	1439
ENSMUSG00000026383_Epb4.1l5	-0.9792	5.17783e-40	2.01373e-38	-1.11367	5.20259e-39	3.22507e-37	-1.10622	3.97904e-11	7.8876e-12	626	491	323	1440
ENSMUSG00000038582_Pptc7	1.10376	2.01708e-45	9.70511e-44	0.981182	6.069e-33	2.8908e-31	0.995045	3.12497e-11	5.55182e-12	506	639	298	1443
ENSMUSG00000025665_Rps6ka6	-1.60298	5.57859e-48	2.88971e-46	-1.75088	6.51343e-52	6.49998e-50	-1.71727	2.93747e-09	3.79062e-10	470	305	671	1446
ENSMUSG00000020912_Krt12	2.8912	1.65639e-41	6.835e-40	2.92757	5.39642e-47	4.50002e-45	2.95496	3.93655e-10	6.51777e-11	590	365	504	1459
ENSMUSG00000038366_Lasp1	-0.698577	1.94177e-42	8.33764e-41	-0.830464	1.75226e-33	8.63e-32	-0.821545	2.03499e-11	3.70525e-12	567	618	274	1459
ENSMUSG00000048978_Nrsn1	1.63474	2.1966e-56	1.51497e-54	1.52571	1.14882e-48	1.00191e-46	1.54755	7.25586e-09	9.27944e-10	353	349	764	1466
ENSMUSG00000010080_Epn3	2.90249	3.53958e-67	3.26419e-65	2.87333	8.83413e-65	1.37889e-62	2.88133	5.55637e-08	6.54954e-09	264	195	1010	1469
ENSMUSG00000079523_Tmsb10	-1.02119	2.36305e-35	7.65036e-34	-1.15883	2.5118e-42	1.76563e-40	-1.1412	2.58495e-11	4.4241e-12	752	433	284	1469
ENSMUSG00000094483_Purb	1.15189	3.03946e-43	1.34299e-41	1.03264	8.18672e-27	2.84776e-25	1.05354	0	0	551	875	43.5	1469.5
ENSMUSG00000018659_Pnpo	0.973848	1.22247e-52	7.25908e-51	0.849366	2.46752e-29	9.83033e-28	0.861559	3.01412e-11	5.38049e-12	410	764	296	1470
ENSMUSG00000024044_Epb4.1l3	1.10943	7.21582e-39	2.67093e-37	0.991082	3.32143e-29	1.31291e-27	1.01162	0	0	657	770	43.5	1470.5
ENSMUSG00000036699_Zcchc12	-1.02322	4.486e-36	1.50228e-34	-1.15785	3.90776e-39	2.43232e-37	-1.14093	1.66267e-11	2.78266e-12	727	489	258	1474
ENSMUSG00000041649_Klf8	-1.17344	1.65769e-35	5.42447e-34	-1.31686	9.196e-42	6.28986e-40	-1.30137	2.62617e-11	4.64985e-12	744	445	287.5	1476.5
ENSMUSG00000022763_Aifm3	1.69803	2.30798e-47	1.17063e-45	1.59684	2.45868e-40	1.6059e-38	1.5877	6.03151e-10	8.91416e-11	480	466	533	1479
ENSMUSG00000045441_Gprin3	-1.59946	5.27438e-46	2.59414e-44	-1.74887	4.33884e-49	3.83899e-47	-1.72344	1.98227e-09	2.7626e-10	495	344	640	1479
ENSMUSG00000033022_Cdo1	-0.972257	2.16445e-33	6.34124e-32	-1.10727	8.11158e-38	4.82211e-36	-1.08697	1.16529e-12	1.55656e-13	831	512	150	1493
ENSMUSG00000079445_B3gnt7	-2.27197	1.26109e-54	8.18736e-53	-2.45674	1.64629e-57	2.07918e-55	-2.45664	1.76267e-08	2.30103e-09	375	241	877	1493
ENSMUSG00000045667_Smtnl2	-1.5914	3.74606e-45	1.79178e-43	-1.74309	1.9448e-45	1.52955e-43	-1.73019	1.36619e-09	1.90522e-10	509	387	603	1499
ENSMUSG00000074923_Pak6	-2.14187	3.18615e-88	5.17133e-86	-2.30279	8.3153e-87	2.72143e-84	-2.31075	3.7931e-07	4.01806e-08	150	93	1256	1499
ENSMUSG00000029032_Arhgef16	-2.1306	6.73151e-58	4.86307e-56	-2.30599	1.61971e-58	2.1068e-56	-2.30384	2.99702e-08	3.53328e-09	337	234	931	1502
ENSMUSG00000042888_1700110M21Rik	3.70361	5.45819e-34	1.65899e-32	4.13392	4.11292e-44	3.09864e-42	4.21175	3.39639e-11	6.36494e-12	801	404	306.5	1511.5
ENSMUSG00000026701_Prdx6	1.06688	3.71325e-55	2.4566e-53	0.942978	1.43254e-32	6.67722e-31	0.948736	3.59648e-10	5.68151e-11	368	653	491	1512
ENSMUSG00000064325_Hhip	1.70955	2.35806e-56	1.61716e-54	1.60255	3.29759e-41	2.22055e-39	1.61113	4.10486e-09	5.32665e-10	355	452	705	1512
ENSMUSG00000029088_Kcnip4	1.4677	1.01741e-49	5.54136e-48	1.35591	1.22138e-43	9.04504e-42	1.37591	2.53958e-09	3.35507e-10	447	411	659	1517
ENSMUSG00000074227_Spint2	-1.70862	1.36464e-50	7.53365e-49	-1.86312	1.80095e-50	1.69184e-48	-1.85461	6.82812e-09	8.29164e-10	441	324	752	1517
ENSMUSG00000048216_Gpr85	-0.93273	1.68244e-41	6.93072e-40	-1.06587	5.26589e-41	3.50718e-39	-1.04642	2.88239e-10	4.95262e-11	591	457	478	1526
ENSMUSG00000020892_Aloxe3	-1.63984	2.3393e-51	1.34006e-49	-1.79113	2.96184e-50	2.72355e-48	-1.78492	7.79224e-09	1.00455e-09	425	331	773	1529
ENSMUSG00000030020_Prickle2	0.947017	1.12213e-57	8.05883e-56	0.821481	3.65004e-27	1.28544e-25	0.833928	4.34568e-11	8.39981e-12	339	864	328	1531
ENSMUSG00000029516_Cit	1.9219	1.23921e-50	6.85675e-49	1.82814	1.10165e-44	8.4888e-43	1.82277	4.05301e-09	5.07357e-10	440	395	700	1535
ENSMUSG00000017868_Sgk2	3.15728	1.48969e-40	5.90684e-39	3.26311	8.3213e-45	6.44467e-43	3.29278	5.73834e-10	8.54006e-11	614	393	529	1536
ENSMUSG00000031659_Adcy7	-1.06131	2.48786e-48	1.30538e-46	-1.19565	1.04784e-44	8.09472e-43	-1.19056	3.25893e-09	4.14816e-10	464	394	680	1538
ENSMUSG00000018821_Avpi1	1.71205	3.98545e-47	2.00475e-45	1.60781	1.87616e-40	1.23336e-38	1.61572	1.28703e-09	1.79104e-10	484	463	597	1544
ENSMUSG00000026489_Adck3	1.71467	1.42435e-57	1.01693e-55	1.60769	7.8977e-42	5.43852e-40	1.61879	7.19402e-09	9.03054e-10	341	442	761	1544
ENSMUSG00000006218_Fam131c	-1.90259	2.59319e-51	1.47855e-49	-2.06484	5.21737e-55	5.92542e-53	-2.05726	1.40952e-08	1.86956e-09	427	268	850	1545
ENSMUSG00000032279_Idh3a	1.04457	1.2509e-45	6.10311e-44	0.924521	5.51835e-30	2.28209e-28	0.946381	3.57403e-11	6.82504e-12	499	736	312	1547
ENSMUSG00000029165_Agbl5	-0.917511	1.22664e-41	5.07885e-40	-1.05098	3.34962e-37	1.96062e-35	-1.0416	2.01894e-10	3.27861e-11	588	520	440	1548
ENSMUSG00000022468_Endou	2.60849	2.0816e-62	1.66706e-60	2.55161	2.20731e-57	2.76477e-55	2.5424	5.35667e-08	6.21448e-09	304	243	1003	1550
ENSMUSG00000028693_Nasp	-1.0388	2.50523e-38	9.11692e-37	-1.17618	2.00311e-44	1.52804e-42	-1.15072	3.24874e-10	5.38817e-11	669	399	486	1554
ENSMUSG00000059602_Syn3	-1.15734	9.11415e-39	3.35693e-37	-1.29437	6.21152e-36	3.43745e-34	-1.28153	5.50244e-11	1.02092e-11	661	550	343	1554
ENSMUSG00000020607_Fam84a	-0.796256	5.86438e-52	3.43207e-50	-0.92824	1.77782e-37	1.04867e-35	-0.91627	1.70756e-09	2.38603e-10	416	516	625	1557
ENSMUSG00000027932_Slc27a3	-1.34473	5.69109e-44	2.61425e-42	-1.48682	7.47541e-42	5.15939e-40	-1.48085	1.2147e-09	1.64397e-10	530	441	589	1560
ENSMUSG00000031647_Mfap3l	1.13003	2.97953e-48	1.55664e-46	1.00857	5.15903e-34	2.62584e-32	1.02175	3.78151e-10	6.00049e-11	466	598	496	1560
ENSMUSG00000035864_Syt1	1.03038	4.33759e-51	2.45019e-49	0.905775	5.23147e-26	1.7614e-24	0.92005	9.23706e-12	1.48142e-12	431	904	230	1565
ENSMUSG00000027472_Pdrg1	-0.870647	2.06513e-38	7.54921e-37	-1.00342	4.8609e-37	2.8235e-35	-0.988278	8.32614e-11	1.53925e-11	666	524	376	1566
ENSMUSG00000031990_Jam3	1.07892	6.28591e-45	2.96583e-43	0.957159	5.25007e-30	2.17706e-28	0.964729	3.86962e-11	7.69104e-12	516	734	321	1571
ENSMUSG00000056486_Chn1	0.957958	9.12642e-54	5.68265e-52	0.833897	1.48438e-26	5.11087e-25	0.848057	3.20455e-11	5.64043e-12	391	884	299	1574
ENSMUSG00000026475_Rgs16	2.67967	4.62024e-71	4.78657e-69	2.61876	5.46232e-66	8.98685e-64	2.61543	1.914e-07	2.01906e-08	235	185	1158	1578
ENSMUSG00000038178_Slc43a2	1.20294	1.04518e-48	5.53172e-47	1.07997	1.06786e-37	6.33576e-36	1.07881	1.45752e-09	2.00589e-10	460	513	608	1581
ENSMUSG00000027562_Car2	0.976976	2.22521e-47	1.131e-45	0.853772	4.55909e-29	1.78361e-27	0.867133	4.03872e-11	8.08705e-12	479	778	325	1582
ENSMUSG00000014077_Chp1	0.881057	6.68924e-51	3.74382e-49	0.754935	8.0942e-27	2.8188e-25	0.76907	2.42295e-11	3.97817e-12	435	874	278	1587
ENSMUSG00000001995_Sipa1l2	1.02789	1.96805e-45	9.48794e-44	0.90345	1.43684e-29	5.80014e-28	0.91213	4.556e-11	8.73102e-12	505	754	331	1590
ENSMUSG00000040713_Creg1	1.62716	1.72685e-51	9.93899e-50	1.52037	2.31001e-50	2.15015e-48	1.53828	1.33103e-08	1.77073e-09	423	327	843	1593
ENSMUSG00000000308_Ckmt1	1.30534	2.36901e-43	1.05441e-41	1.18975	5.86321e-37	3.38631e-35	1.19978	5.42073e-10	7.81182e-11	547	527	521	1595
ENSMUSG00000030084_Plxna1	-1.11277	2.83823e-31	7.67774e-30	-1.25696	2.09338e-32	9.66861e-31	-1.26293	0	0	900	659	43.5	1602.5
ENSMUSG00000014601_Strip1	-0.868733	2.94825e-45	1.41295e-43	-1.00121	7.28919e-37	4.19397e-35	-0.98282	1.05572e-09	1.4067e-10	508	529	575	1612
ENSMUSG00000042035_Igsf3	-1.30185	4.65225e-54	2.91917e-52	-1.44203	2.9784e-51	2.86878e-49	-1.43295	2.51527e-08	3.06221e-09	388	316	913	1617
ENSMUSG00000045009_Prrt3	1.19171	1.14113e-40	4.55442e-39	1.07236	1.28829e-30	5.49955e-29	1.07686	3.30687e-11	5.8196e-12	610	713	301	1624
ENSMUSG00000031861_Lpar2	-2.28101	2.35515e-42	1.00418e-40	-2.48702	1.48674e-45	1.17537e-43	-2.48968	2.95882e-09	3.86703e-10	571	385	673	1629
ENSMUSG00000032502_Stac	-1.91301	1.25248e-49	6.80644e-48	-2.07853	1.14371e-51	1.13391e-49	-2.06602	1.74809e-08	2.24863e-09	448	307	874	1629
ENSMUSG00000037126_Psd	-1.39783	6.50386e-44	2.96523e-42	-1.54549	6.98215e-46	5.62211e-44	-1.5447	4.62595e-09	6.02632e-10	534	378	718	1630
ENSMUSG00000021643_Serf1	-1.68498	1.02462e-43	4.62811e-42	-1.84115	7.50173e-48	6.41377e-46	-1.81542	5.61229e-09	7.27274e-10	539	356	738	1633
ENSMUSG00000032737_Inppl1	1.10993	2.30348e-49	1.24901e-47	0.988407	1.14012e-30	4.88759e-29	0.99061	2.79215e-10	4.75352e-11	449	710	474	1633
ENSMUSG00000019828_Grm1	1.31665	8.79887e-44	3.98915e-42	1.19878	6.25058e-36	3.45279e-34	1.20377	7.53346e-10	1.08088e-10	537	551	551	1639
ENSMUSG00000024601_Isoc1	-1.15362	7.65816e-42	3.19804e-40	-1.28931	6.88903e-45	5.34901e-43	-1.26556	2.82991e-09	3.63903e-10	583	392	667	1642
ENSMUSG00000006205_Htra1	1.82694	9.0861e-67	8.16273e-65	1.72389	3.88155e-56	4.65129e-54	1.72124	1.40531e-07	1.49781e-08	271	254	1118	1643
ENSMUSG00000030223_Ptpro	-0.843762	8.24161e-40	3.16983e-38	-0.975499	1.11617e-32	5.25084e-31	-0.959189	7.36549e-11	1.3812e-11	633	647	367	1647
ENSMUSG00000022231_Sema5a	0.950967	6.82988e-49	3.6465e-47	0.826007	3.6558e-23	1.04187e-21	0.830673	3.12639e-13	2.95677e-14	456	1068	124	1648
ENSMUSG00000025352_Gdf11	1.36135	3.95052e-45	1.88587e-43	1.24411	2.84489e-39	1.77803e-37	1.24926	2.38963e-09	3.12574e-10	510	487	652	1649
ENSMUSG00000041594_Tmtc4	-0.824847	1.9476e-42	8.34794e-41	-0.957742	2.07259e-35	1.13256e-33	-0.944423	5.56184e-10	8.17391e-11	568	557	525	1650
ENSMUSG00000044629_Cnrip1	-0.747486	7.43391e-38	2.65765e-36	-0.877923	9.87244e-35	5.18977e-33	-0.866091	1.0273e-10	1.85217e-11	681	579	392	1652
ENSMUSG00000023972_Ptk7	-1.1072	5.18104e-35	1.65752e-33	-1.24717	2.301e-37	1.35465e-35	-1.25213	8.38014e-11	1.5574e-11	761	517	377	1655
ENSMUSG00000004894_Hapln2	3.00551	2.64124e-39	1.00318e-37	3.08445	1.28662e-44	9.88912e-43	3.12102	1.64773e-09	2.29309e-10	641	396	621	1658
ENSMUSG00000025789_St8sia2	-3.98535	8.42209e-73	9.36275e-71	-4.37579	8.36169e-102	4.31364e-99	-4.36148	8.28782e-07	8.84772e-08	219	59	1380	1658
ENSMUSG00000056394_Lig1	-1.05807	4.72011e-43	2.06312e-41	-1.19377	6.89106e-42	4.76689e-40	-1.17834	2.70563e-09	3.52868e-10	557	440	664	1661
ENSMUSG00000024935_Slc1a1	1.08652	4.29327e-47	2.15513e-45	0.965114	2.92752e-33	1.43026e-31	0.978814	7.82137e-10	1.11687e-10	485	623	554	1662
ENSMUSG00000020591_Ntsr2	1.63286	1.93802e-45	9.3617e-44	1.52782	1.18374e-37	7.00963e-36	1.52531	2.23496e-09	2.90642e-10	504	514	645	1663
ENSMUSG00000000037_Scml2	-2.14585	7.08648e-40	2.73853e-38	-2.34048	2.00869e-43	1.46615e-41	-2.33003	1.61181e-09	2.20196e-10	630	417	617	1664
ENSMUSG00000078591_Hs3st4	-1.28846	4.31317e-36	1.4464e-34	-1.43151	4.8693e-42	3.38372e-40	-1.40765	3.83963e-10	6.25698e-11	726	438	500	1664
ENSMUSG00000032776_Mctp2	2.67307	2.92125e-62	2.33182e-60	2.62997	2.3551e-58	3.0503e-56	2.65911	1.50476e-07	1.60374e-08	305	235	1127	1667
ENSMUSG00000011171_Vipr2	2.18532	1.59721e-51	9.21463e-50	2.10748	1.46157e-47	1.24262e-45	2.10874	2.0896e-08	2.56582e-09	422	358	891	1671
ENSMUSG00000025477_Inpp5a	1.18223	3.43998e-43	1.51446e-41	1.0601	1.33248e-34	6.99253e-33	1.07132	6.30038e-10	9.59916e-11	553	580	540	1673
ENSMUSG00000031791_Tmem38a	1.01645	1.37932e-40	5.48709e-39	0.893791	4.1878e-31	1.82613e-29	0.902832	7.64402e-11	1.39821e-11	612	698	368	1678
ENSMUSG00000030270_Cpne9	2.46373	2.14912e-76	2.62927e-74	2.38418	2.8035e-72	5.50518e-70	2.3894	5.88118e-07	6.31796e-08	199	155	1326	1680
ENSMUSG00000020653_Klf11	-1.0567	8.71555e-43	3.76221e-41	-1.19365	8.04387e-42	5.51422e-40	-1.18668	3.03146e-09	3.94518e-10	564	444	675	1683
ENSMUSG00000025586_Cpeb1	1.34362	3.75481e-54	2.38059e-52	1.22762	3.08484e-35	1.66773e-33	1.24814	5.62405e-09	7.33901e-10	384	563	739	1686
ENSMUSG00000029472_Anapc5	-0.586686	6.01292e-49	3.22446e-47	-0.716798	7.36683e-25	2.34544e-23	-0.708562	2.32916e-11	3.90506e-12	454	956	277	1687
ENSMUSG00000031906_Smpd3	-1.28157	1.74682e-46	8.64394e-45	-1.42563	5.99359e-50	5.44558e-48	-1.4263	1.54682e-08	2.08282e-09	492	335	864	1691
ENSMUSG00000055003_Lrtm2	1.38826	1.46142e-47	7.49048e-46	1.27148	4.11814e-42	2.86828e-40	1.27086	8.09392e-09	1.06726e-09	475	437	780	1692
ENSMUSG00000021182_Ccdc88c	-0.983501	1.00459e-35	3.32207e-34	-1.12073	4.1728e-34	2.1454e-32	-1.12229	7.33564e-11	1.36485e-11	736	592	366	1694
ENSMUSG00000062591_Tubb4a	1.50047	6.65773e-48	3.44138e-46	1.38974	9.71635e-39	5.96243e-37	1.39272	5.43194e-09	6.81241e-10	471	496	731	1698
ENSMUSG00000071547_Nt5dc2	-1.69117	3.43726e-42	1.46045e-40	-1.85038	1.17992e-46	9.6541e-45	-1.84228	7.00199e-09	8.45395e-10	573	372	754	1699
ENSMUSG00000029510_Gpc2	-1.86046	9.98552e-45	4.68415e-43	-2.03003	1.9018e-47	1.60792e-45	-2.0226	1.10978e-08	1.50443e-09	519	360	822	1701
ENSMUSG00000027376_Prom2	3.97803	2.77023e-35	8.94484e-34	4.55725	2.77486e-41	1.87269e-39	4.62449	3.79003e-10	6.12859e-11	754	451	498	1703
ENSMUSG00000022860_Chodl	-2.462	8.26187e-41	3.32469e-39	-2.68933	8.05834e-46	6.43758e-44	-2.67368	5.16903e-09	6.49187e-10	605	381	726	1712
ENSMUSG00000021303_Gng4	-1.20208	1.45737e-47	7.48546e-46	-1.33804	7.19653e-49	6.31242e-47	-1.3169	2.20917e-08	2.69246e-09	474	347	897	1718
ENSMUSG00000022705_Drd3	3.15801	4.70113e-36	1.57217e-34	3.30135	2.00703e-40	1.31655e-38	3.33628	5.67482e-10	8.44755e-11	728	464	528	1720
ENSMUSG00000055027_Smyd1	2.67195	2.08764e-56	1.44391e-54	2.63917	5.52693e-54	5.94428e-52	2.66352	1.07342e-07	1.1685e-08	352	283	1085	1720
ENSMUSG00000024158_Hagh	1.11997	1.2317e-39	4.72235e-38	1.00108	2.04632e-28	7.79522e-27	1.00888	2.74412e-11	4.88116e-12	635	799	290	1724
ENSMUSG00000049657_Zbtb5	-0.745861	4.69259e-35	1.50323e-33	-0.878173	5.75085e-33	2.75651e-31	-0.86678	4.68106e-11	8.95952e-12	760	635	333	1728
ENSMUSG00000004071_Cdip1	0.799834	1.13887e-64	9.72871e-63	0.673636	3.63714e-21	9.08897e-20	0.680826	8.3844e-12	1.38487e-12	285	1218	227	1730
ENSMUSG00000070644_Etnk2	-1.38153	1.59531e-38	5.84931e-37	-1.53053	1.2612e-43	9.31725e-42	-1.52539	2.43516e-09	3.22272e-10	664	412	655	1731
ENSMUSG00000035681_Kcnc2	1.90888	2.98918e-60	2.23235e-58	1.80674	6.38376e-54	6.84163e-52	1.81278	1.5359e-07	1.62793e-08	326	284	1129	1739
ENSMUSG00000027457_Snph	1.1162	2.24909e-54	1.44858e-52	0.993062	2.44331e-33	1.19754e-31	0.989635	5.73928e-09	7.47349e-10	378	621	741	1740
ENSMUSG00000029838_Ptn	-0.650711	2.87192e-34	8.86183e-33	-0.780898	1.12503e-25	3.73826e-24	-0.768581	0	0	789	916	43.5	1748.5
ENSMUSG00000031425_Plp1	4.75699	0	0	4.71959	1.18609e-217	3.6101e-214	4.73669	5.78363e-06	5.96511e-07	4	10	1738	1752
ENSMUSG00000049612_Omg	1.11683	5.62261e-43	2.44443e-41	0.998711	1.1614e-32	5.45517e-31	1.02062	6.85233e-10	1.00111e-10	560	648	544	1752
ENSMUSG00000038055_Dexi	1.18514	1.1074e-48	5.84834e-47	1.06357	7.51683e-33	3.56371e-31	1.07294	2.37856e-09	3.06191e-10	461	642	650	1753
ENSMUSG00000029622_Arpc1b	1.36617	2.93195e-40	1.15504e-38	1.2527	7.38145e-31	3.19132e-29	1.24949	1.86844e-10	3.05221e-11	618	704	434	1756
ENSMUSG00000035829_Ppp1r26	-0.925496	3.49579e-38	1.26274e-36	-1.06068	8.74204e-39	5.38627e-37	-1.05368	1.26005e-09	1.71693e-10	674	494	593	1761
ENSMUSG00000039959_Hip1	-0.728727	9.55802e-51	5.31278e-49	-0.859676	2.47919e-31	1.0952e-29	-0.851523	1.8716e-09	2.6043e-10	438	689	634	1761
ENSMUSG00000036564_Ndrg4	1.00201	2.70804e-39	1.02694e-37	0.878874	5.89296e-23	1.66386e-21	0.889742	0	0	642	1078	43.5	1763.5
ENSMUSG00000031910_Has3	-1.41409	6.24635e-44	2.86391e-42	-1.56027	1.18112e-42	8.4389e-41	-1.54144	1.02398e-08	1.36877e-09	531	426	810	1767
ENSMUSG00000024887_Asah2	1.54823	2.43691e-41	9.95454e-40	1.44594	1.34489e-33	6.6452e-32	1.46556	8.03581e-10	1.14169e-10	596	616	556	1768
ENSMUSG00000034210_Efcab14	1.01349	6.68231e-51	3.74382e-49	0.890011	8.66809e-28	3.17486e-26	0.899399	4.47486e-10	7.00572e-11	434	831	511	1776
ENSMUSG00000044364_Tmem74b	-1.74743	4.57051e-41	1.84228e-39	-1.90919	3.82963e-43	2.76214e-41	-1.91202	6.62223e-09	8.21176e-10	604	422	751	1777
ENSMUSG00000019823_Mical1	-1.11246	7.79019e-45	3.66847e-43	-1.25023	9.72862e-41	6.4512e-39	-1.24708	9.58319e-09	1.28291e-09	517	459	802	1778
ENSMUSG00000070576_Mn1	-1.56135	3.6565e-41	1.48369e-39	-1.7131	7.82479e-44	5.82306e-42	-1.70244	7.97495e-09	1.03126e-09	600	409	776	1785
ENSMUSG00000013076_Amotl1	1.44501	3.13507e-33	9.14089e-32	1.33577	9.1315e-28	3.34057e-26	1.33517	1.84741e-13	1.78238e-14	835	832	118.5	1785.5
ENSMUSG00000034755_Pcdh11x	-1.22946	1.17279e-33	3.48203e-32	-1.36936	1.77846e-38	1.08479e-36	-1.33745	2.66112e-10	4.46319e-11	820	499	468	1787
ENSMUSG00000028358_Zfp618	-0.816143	2.46016e-40	9.70745e-39	-0.948253	4.98847e-35	2.65909e-33	-0.937406	1.31486e-09	1.84729e-10	617	571	600	1788
ENSMUSG00000031778_Cx3cl1	1.12208	3.59066e-40	1.40544e-38	1.00219	1.54816e-29	6.24126e-28	1.00491	1.37405e-10	2.35932e-11	622	755	413	1790
ENSMUSG00000033998_Kcnk1	1.20157	7.21872e-39	2.67093e-37	1.08293	5.97596e-30	2.46464e-28	1.09462	1.09367e-10	1.96346e-11	658	738	397	1793
ENSMUSG00000035104_Eva1a	2.51372	1.15977e-43	5.22886e-42	2.48255	3.82951e-40	2.46425e-38	2.49497	8.59865e-09	1.1233e-09	540	473	786	1799
ENSMUSG00000067377_Tspan6	-1.29522	4.10842e-40	1.60294e-38	-1.43506	4.31321e-47	3.62655e-45	-1.41094	1.03968e-08	1.40198e-09	624	362	813	1799
ENSMUSG00000002032_Tmem25	1.36641	6.92285e-44	3.15035e-42	1.25077	2.79854e-40	1.81619e-38	1.25257	9.34813e-09	1.25207e-09	535	469	799	1803
ENSMUSG00000021591_Glrx	1.06434	5.02358e-38	1.80389e-36	0.944037	5.67909e-27	1.98455e-25	0.96081	1.67546e-11	2.8366e-12	678	871	259	1808
ENSMUSG00000052229_Gpr17	0.872694	3.5515e-40	1.39235e-38	0.748666	4.23433e-22	1.12658e-20	0.763485	0	0	621	1144	43.5	1808.5
ENSMUSG00000032060_Cryab	2.19538	3.64428e-57	2.5717e-55	2.11344	4.15e-47	3.49899e-45	2.11046	1.25544e-07	1.34973e-08	345	361	1104	1810
ENSMUSG00000044788_Fads6	1.1561	9.87727e-37	3.39171e-35	1.03589	2.91195e-29	1.15405e-27	1.04599	4.81748e-11	9.19029e-12	709	768	335	1812
ENSMUSG00000040372_Gpr63	1.92658	1.68021e-46	8.33126e-45	1.83532	1.72979e-40	1.1396e-38	1.84597	1.54261e-08	2.0518e-09	491	462	862	1815
ENSMUSG00000032702_Kank1	1.11645	7.62059e-43	3.2954e-41	0.99642	9.43267e-33	4.46504e-31	1.00581	1.52198e-09	2.09096e-10	563	643	612	1818
ENSMUSG00000050315_Synpo2	2.76848	3.44579e-79	4.51028e-77	2.70679	2.42854e-72	4.8312e-70	2.7114	1.38124e-06	1.53754e-07	186	153	1479	1818
ENSMUSG00000039542_Ncam1	-0.822184	8.38908e-33	2.39719e-31	-0.954594	1.76039e-25	5.79254e-24	-0.947473	0	0	852	925	43.5	1820.5
ENSMUSG00000033985_Tesk2	1.70702	1.07264e-45	5.25442e-44	1.60496	5.13797e-36	2.85698e-34	1.60797	8.0899e-09	1.05824e-09	497	547	779	1823
ENSMUSG00000047446_Arl4a	-0.936227	9.49401e-41	3.79542e-39	-1.06877	1.22238e-36	6.96732e-35	-1.05145	3.26365e-09	4.23165e-10	609	534	682	1825
ENSMUSG00000019558_Slc6a8	0.964132	8.39336e-47	4.18757e-45	0.838496	4.62604e-28	1.72976e-26	0.839303	5.60746e-10	8.26498e-11	487	814	526	1827
ENSMUSG00000030393_Zik1	-0.893588	1.36767e-35	4.49965e-34	-1.02887	4.64847e-34	2.37791e-32	-1.01069	3.70591e-10	5.80793e-11	740	595	493	1828
ENSMUSG00000020864_Ankrd40	0.964066	2.95867e-40	1.16368e-38	0.839869	3.45459e-28	1.30294e-26	0.849801	1.23876e-10	2.17828e-11	619	807	406	1832
ENSMUSG00000045589_Frrs1l	1.07962	6.28207e-35	2.0045e-33	0.958209	7.82936e-24	2.32263e-22	0.972727	0	0	763	1026	43.5	1832.5
ENSMUSG00000033530_Ttc7b	1.08433	1.03323e-42	4.44435e-41	0.961322	7.65944e-31	3.30681e-29	0.964724	9.44638e-10	1.2997e-10	566	705	568	1839
ENSMUSG00000026858_Fam73b	1.04615	7.46227e-43	3.23268e-41	0.922696	1.04642e-30	4.49222e-29	0.924986	9.50607e-10	1.31412e-10	562	709	569	1840
ENSMUSG00000041112_Elmo1	1.31652	2.19695e-41	8.98941e-40	1.20134	1.30037e-33	6.43965e-32	1.21353	1.79318e-09	2.55431e-10	595	614	632	1841
ENSMUSG00000035158_Mitf	1.28596	3.56495e-43	1.56665e-41	1.16878	4.64867e-30	1.9409e-28	1.18361	8.68702e-10	1.23092e-10	554	729	563	1846
ENSMUSG00000035329_Fbxo33	1.13219	2.03406e-45	9.76751e-44	1.00977	1.46488e-30	6.2359e-29	1.02415	1.71276e-09	2.40958e-10	507	715	626	1848
ENSMUSG00000079037_Prnp	0.848978	7.68653e-42	3.20439e-40	0.722131	1.11324e-21	2.88618e-20	0.734152	1.42109e-14	1.36061e-15	584	1174	90	1848
ENSMUSG00000050966_Lin28a	2.91603	1.0523e-41	4.37189e-40	2.96262	8.33145e-40	5.31623e-38	3.00243	8.85886e-09	1.14285e-09	586	477	788	1851
ENSMUSG00000015217_Hmgb3	-0.875892	9.5238e-30	2.40525e-28	-1.01169	2.82978e-32	1.29325e-30	-0.995485	7.64544e-12	1.26614e-12	964	666	223	1853
ENSMUSG00000029659_Medag	1.9634	2.77954e-47	1.40687e-45	1.8748	2.36369e-38	1.43314e-36	1.87836	1.70512e-08	2.19672e-09	481	502	871	1854
ENSMUSG00000022438_Parvb	1.2423	2.34997e-35	7.61814e-34	1.12764	2.67624e-27	9.52708e-26	1.13697	1.48646e-11	2.30729e-12	751	855	249	1855
ENSMUSG00000092060_Bend4	-1.08765	4.53928e-33	1.3094e-31	-1.22414	7.18392e-34	3.62015e-32	-1.19771	1.24984e-10	2.20364e-11	844	604	407	1855
ENSMUSG00000015714_Cers2	0.951512	7.34136e-56	4.97863e-54	0.826879	5.83377e-28	2.17069e-26	0.834723	3.20031e-09	4.10627e-10	359	818	679	1856
ENSMUSG00000030730_Atp2a1	2.94666	5.38672e-59	3.95016e-57	2.93255	9.06209e-54	9.61055e-52	2.93112	3.32818e-07	3.52736e-08	332	287	1237	1856
ENSMUSG00000029086_Prom1	1.36795	5.75125e-50	3.14652e-48	1.2522	3.21454e-32	1.4625e-30	1.2562	6.01588e-09	7.61519e-10	445	669	743	1857
ENSMUSG00000024042_Sik1	-1.01475	5.63428e-33	1.61569e-31	-1.1531	3.75348e-34	1.93635e-32	-1.15086	1.65883e-10	2.66875e-11	849	590	423	1862
ENSMUSG00000047330_Kcne4	2.94178	2.82496e-61	2.17647e-59	2.92829	1.28894e-55	1.49169e-53	2.94052	4.58703e-07	4.92493e-08	316	263	1287	1866
ENSMUSG00000044252_Osbpl1a	0.859594	1.11449e-54	7.27436e-53	0.733175	2.86695e-24	8.76999e-23	0.749124	3.87246e-10	6.32179e-11	373	995	501	1869
ENSMUSG00000033208_S100b	1.37391	6.48461e-39	2.4103e-37	1.26676	7.10174e-35	3.76578e-33	1.29261	2.23126e-09	2.87623e-10	655	574	644	1873
ENSMUSG00000001334_Fndc5	1.43829	1.3037e-45	6.34796e-44	1.32958	8.6917e-40	5.53451e-38	1.34765	2.19391e-08	2.6708e-09	500	478	896	1874
ENSMUSG00000046807_Fam211b	-1.3204	1.44679e-35	4.75351e-34	-1.46492	8.03068e-36	4.42808e-34	-1.44972	1.11532e-09	1.50525e-10	741	552	581	1874
ENSMUSG00000026028_Trak2	0.892588	3.21526e-52	1.88623e-50	0.767218	5.12499e-25	1.64546e-23	0.786086	4.84363e-10	7.47117e-11	415	948	517	1880
ENSMUSG00000039372_March4	-0.869262	2.5391e-34	7.84478e-33	-1.00447	3.08018e-33	1.50243e-31	-1.00149	2.76742e-10	4.65541e-11	788	624	472	1884
ENSMUSG00000046500_Fam19a4	2.60856	1.8186e-54	1.17442e-52	2.57	2.09044e-51	2.0199e-49	2.59427	2.49814e-07	2.63337e-08	377	315	1195	1887
ENSMUSG00000026018_Ica1l	-0.793117	1.30972e-33	3.87914e-32	-0.925358	1.8829e-34	9.81334e-33	-0.901709	3.18494e-10	5.16483e-11	822	584	482	1888
ENSMUSG00000056665_Them6	1.83548	7.60883e-48	3.92468e-46	1.73893	5.47e-39	3.38395e-37	1.7567	2.70847e-08	3.33873e-09	472	492	924	1888
ENSMUSG00000051323_Pcdh19	-1.0339	2.10163e-35	6.83127e-34	-1.16799	8.41119e-35	4.44464e-33	-1.14852	9.40503e-10	1.28533e-10	749	576	567	1892
ENSMUSG00000075316_Scn9a	-1.51557	1.87963e-39	7.19519e-38	-1.66681	1.76329e-42	1.25103e-40	-1.63624	1.16955e-08	1.57547e-09	636	429	828	1893
ENSMUSG00000022661_Cd200	-1.08828	7.43551e-40	2.86886e-38	-1.22329	1.12652e-41	7.68788e-40	-1.20262	1.10234e-08	1.49275e-09	631	446	821	1898
ENSMUSG00000048696_Mex3d	-1.33281	4.6491e-32	1.29505e-30	-1.48577	4.06623e-38	2.44593e-36	-1.48677	5.29468e-10	7.7226e-11	874	506	520	1900
ENSMUSG00000034570_Inpp5j	1.26308	1.66742e-37	5.92626e-36	1.14658	3.10056e-29	1.2272e-27	1.14619	2.17852e-10	3.6344e-11	685	769	449	1903
ENSMUSG00000006390_Elovl1	1.38396	8.39371e-47	4.18757e-45	1.26906	2.79075e-35	1.51142e-33	1.27943	1.47562e-08	1.92871e-09	488	562	854	1904
ENSMUSG00000036862_Dchs1	-1.35678	4.53984e-54	2.85599e-52	-1.49883	1.75413e-51	1.71674e-49	-1.50461	2.67786e-07	2.90256e-08	387	311	1209	1907
ENSMUSG00000031285_Dcx	-2.1235	6.67495e-75	7.85065e-73	-2.28513	2.96593e-71	5.71354e-69	-2.26041	1.99691e-06	2.16773e-07	207	158	1543	1908
ENSMUSG00000062785_Kcnc3	1.73296	4.94368e-46	2.43641e-44	1.63347	8.08282e-37	4.63308e-35	1.626	1.87334e-08	2.40878e-09	494	531	883	1908
ENSMUSG00000059713_Rcan3	-0.813061	2.65512e-43	1.17959e-41	-0.945295	3.50135e-35	1.88287e-33	-0.935207	9.18526e-09	1.22193e-09	548	566	796	1910
ENSMUSG00000045174_Amer3	-0.797548	5.18345e-39	1.9385e-37	-0.929857	2.05892e-35	1.12881e-33	-0.924141	4.38769e-09	5.63973e-10	651	555	711	1917
ENSMUSG00000038545_Cul7	-0.76438	1.81652e-37	6.42806e-36	-0.89712	2.99833e-34	1.55204e-32	-0.894502	2.25455e-09	2.93682e-10	688	588	646	1922
ENSMUSG00000020034_Tcp11l2	1.28761	2.68328e-53	1.63318e-51	1.1693	6.15346e-33	2.92645e-31	1.17211	1.91793e-08	2.44654e-09	400	640	885	1925
ENSMUSG00000039982_Dtx4	-0.745672	3.23822e-42	1.37828e-40	-0.878196	3.22796e-34	1.66807e-32	-0.865744	7.85998e-09	1.0134e-09	572	589	774	1935
ENSMUSG00000050808_Muc15	1.70067	5.77703e-45	2.73102e-43	1.60012	4.30747e-35	2.30416e-33	1.61398	1.42245e-08	1.88408e-09	515	569	851	1935
ENSMUSG00000053930_Shisa6	1.58229	5.20311e-44	2.39461e-42	1.47667	5.05454e-34	2.57697e-32	1.47841	1.03792e-08	1.3909e-09	529	597	812	1938
ENSMUSG00000042766_Trim46	-0.76023	1.25879e-31	3.47071e-30	-0.893646	1.2978e-32	6.0771e-31	-0.892237	1.26775e-10	2.25449e-11	883	650	409	1942
ENSMUSG00000023966_Rsph9	-1.86645	6.19249e-46	3.03956e-44	-2.03261	2.48157e-45	1.94169e-43	-2.03229	8.95453e-08	9.81713e-09	496	389	1062	1947
ENSMUSG00000048022_Tmem229a	1.04764	1.33689e-40	5.327e-39	0.926679	3.58243e-28	1.34782e-26	0.945315	5.61826e-10	8.3559e-11	611	809	527	1947
ENSMUSG00000058620_Adra2b	2.79269	1.7067e-55	1.14466e-53	2.76768	2.06401e-50	1.92706e-48	2.77902	3.89191e-07	4.12808e-08	363	326	1260	1949
ENSMUSG00000049823_Zbtb12	-1.8857	4.79715e-42	2.02061e-40	-2.05973	1.07701e-43	7.99536e-42	-2.04613	3.88065e-08	4.59209e-09	578	410	964	1952
ENSMUSG00000038967_Pdk2	1.52731	3.68538e-43	1.61665e-41	1.42083	1.25012e-33	6.20718e-32	1.41751	8.55972e-09	1.11378e-09	555	613	785	1953
ENSMUSG00000096929_A330023F24Rik	1.17893	9.17934e-43	3.9554e-41	1.05898	9.26174e-32	4.13949e-30	1.0732	4.14248e-09	5.42842e-10	565	681	707	1953
ENSMUSG00000036913_Trim67	-1.60635	8.45692e-49	4.48567e-47	-1.76149	7.74563e-55	8.66742e-53	-1.76139	3.09202e-07	3.20024e-08	459	272	1223	1954
ENSMUSG00000041842_Fhdc1	1.47083	9.6969e-35	3.06997e-33	1.36323	6.12875e-32	2.7554e-30	1.36391	4.13877e-10	6.78932e-11	769	677	508	1954
ENSMUSG00000042429_Adora1	1.21417	2.06027e-35	6.7058e-34	1.09466	3.91664e-29	1.5382e-27	1.09904	1.83903e-10	2.98033e-11	748	775	432	1955
ENSMUSG00000021973_Micu2	-0.968576	2.24281e-34	6.95586e-33	-1.10287	5.79663e-33	2.77182e-31	-1.08482	6.17405e-10	9.30494e-11	785	636	537	1958
ENSMUSG00000026825_Dnm1	0.933231	1.75036e-43	7.81915e-42	0.810041	1.21004e-21	3.12384e-20	0.811241	1.07718e-11	1.70262e-12	545	1179	236	1960
ENSMUSG00000036611_Eepd1	-1.16078	3.36167e-37	1.17254e-35	-1.30047	1.7659e-36	9.93507e-35	-1.2959	4.73943e-09	6.19737e-10	698	541	721	1960
ENSMUSG00000056220_Pla2g4a	2.46642	2.70222e-55	1.80242e-53	2.41253	3.71791e-44	2.80799e-42	2.40624	2.38494e-07	2.59622e-08	365	403	1193	1961
ENSMUSG00000002489_Tiam1	1.19349	1.93971e-44	8.97799e-43	1.07157	2.39451e-33	1.17551e-31	1.0705	1.05928e-08	1.44685e-09	526	620	817	1963
ENSMUSG00000024008_Cpne5	-1.09136	5.47065e-34	1.6607e-32	-1.22828	2.54636e-35	1.38399e-33	-1.22366	1.35638e-09	1.88569e-10	802	560	602	1964
ENSMUSG00000070044_Fam149a	-0.763723	3.38113e-36	1.14012e-34	-0.895915	9.43127e-34	4.72915e-32	-0.880208	1.94846e-09	2.65637e-10	722	607	636	1965
ENSMUSG00000083282_Ctsf	0.943621	2.39152e-48	1.25753e-46	0.818771	3.35532e-28	1.26707e-26	0.822522	3.964e-09	4.92332e-10	463	806	697	1966
ENSMUSG00000021196_Pfkp	-0.677626	4.25978e-31	1.13591e-29	-0.810403	6.00812e-24	1.79636e-22	-0.794062	0	0	913	1018	43.5	1974.5
ENSMUSG00000023019_Gpd1	2.49229	5.51554e-51	3.10119e-49	2.44698	6.69238e-43	4.80415e-41	2.46181	1.41738e-07	1.50913e-08	433	424	1119	1976
ENSMUSG00000021136_Smoc1	-1.36171	6.8357e-37	2.3606e-35	-1.50709	3.72175e-39	2.32129e-37	-1.50388	9.07843e-09	1.20189e-09	705	488	794	1987
ENSMUSG00000033720_Sfxn5	0.858988	6.31247e-36	2.10237e-34	0.733255	3.39183e-21	8.49689e-20	0.740981	0	0	731	1215	43.5	1989.5
ENSMUSG00000003934_Efnb3	-1.02283	4.49406e-39	1.68586e-37	-1.1578	1.32447e-37	7.82774e-36	-1.14464	1.12234e-08	1.55129e-09	649	515	826	1990
ENSMUSG00000060002_Chpt1	0.971761	1.74885e-41	7.19214e-40	0.849912	3.74915e-26	1.27358e-24	0.870363	3.91807e-10	6.38724e-11	592	896	502	1990
ENSMUSG00000018796_Acsl1	0.786687	3.83837e-54	2.42725e-52	0.659637	1.56853e-21	4.01801e-20	0.672668	1.57243e-10	2.53691e-11	385	1188	419	1992
ENSMUSG00000026484_Rnf2	-0.905565	1.31809e-32	3.74013e-31	-1.04051	7.38298e-34	3.71431e-32	-1.01679	6.15657e-10	9.1091e-11	858	605	535	1998
ENSMUSG00000050192_Eif5a2	1.09229	1.20079e-36	4.1002e-35	0.972194	1.15122e-28	4.42979e-27	0.996903	3.7349e-10	5.87178e-11	713	791	494	1998
ENSMUSG00000031883_Car7	2.80853	7.55988e-57	5.27372e-55	2.78147	4.79463e-51	4.58913e-49	2.7707	6.23429e-07	6.60175e-08	349	318	1333	2000
ENSMUSG00000018340_Anxa6	1.05708	4.84576e-40	1.8876e-38	0.933446	1.17176e-28	4.50314e-27	0.935469	1.17734e-09	1.59063e-10	625	792	586	2003
ENSMUSG00000062127_Cttnbp2nl	-0.767506	7.2739e-29	1.77623e-27	-0.902013	3.31036e-32	1.50384e-30	-0.885353	5.11449e-11	9.56035e-12	997	670	338	2005
ENSMUSG00000069581_Tspear	2.36312	5.54493e-36	1.84927e-34	2.33514	5.64059e-37	3.26393e-35	2.3553	6.41327e-09	8.13441e-10	730	526	750	2006
ENSMUSG00000026158_Ogfrl1	1.14064	5.31989e-39	1.98343e-37	1.02078	2.31596e-30	9.80403e-29	1.04398	1.96553e-09	2.7359e-10	653	719	639	2011
ENSMUSG00000024431_Nr3c1	1.00558	8.72847e-41	3.50088e-39	0.88168	1.65512e-27	5.95471e-26	0.89156	8.42661e-10	1.20472e-10	607	846	561	2014
ENSMUSG00000026824_Kcnj3	1.21522	5.14402e-39	1.92671e-37	1.09875	1.74841e-29	7.02989e-28	1.11182	1.55934e-09	2.13449e-10	650	757	614	2021
ENSMUSG00000027360_Hdc	2.44947	3.65716e-53	2.22038e-51	2.39227	4.71285e-47	3.95165e-45	2.39423	3.80744e-07	4.04515e-08	401	363	1257	2021
ENSMUSG00000035891_Cerk	0.936508	5.15826e-38	1.84953e-36	0.812099	5.22763e-26	1.7614e-24	0.823764	2.05787e-10	3.43343e-11	679	903	444	2026
ENSMUSG00000030718_Ppme1	1.14545	3.65658e-36	1.2296e-34	1.02533	1.43509e-29	5.80014e-28	1.03766	7.56444e-10	1.09263e-10	724	753	552	2029
ENSMUSG00000041642_Kif21b	-0.974206	8.0154e-26	1.7043e-24	-1.117	1.33561e-27	4.83377e-26	-1.1229	0	0	1145	841	43.5	2029.5
ENSMUSG00000042298_Ttc19	0.961454	3.62932e-39	1.36991e-37	0.837145	2.38397e-25	7.8275e-24	0.848752	2.34493e-10	4.05151e-11	645	927	459	2031
ENSMUSG00000035051_Dhx57	-0.766473	3.00959e-36	1.01625e-34	-0.899452	3.53535e-33	1.72169e-31	-0.879458	3.47465e-09	4.40848e-10	721	625	686	2032
ENSMUSG00000017390_Aldoc	1.20849	5.99048e-31	1.58354e-29	1.09822	1.87831e-24	5.80407e-23	1.10676	3.97904e-13	4.06342e-14	921	985	127.5	2033.5
ENSMUSG00000026227_2810459M11Rik	-1.18886	2.37436e-34	7.34512e-33	-1.33052	2.17676e-35	1.18735e-33	-1.32802	3.5097e-09	4.5416e-10	787	558	689	2034
ENSMUSG00000028927_Padi2	1.434	1.24131e-46	6.18017e-45	1.32106	2.32722e-32	1.06999e-30	1.33258	2.01661e-08	2.52469e-09	489	662	889	2040
ENSMUSG00000047844_Bex4	-1.53733	1.30809e-36	4.46034e-35	-1.69039	2.55296e-40	1.6639e-38	-1.6754	1.53653e-08	2.03627e-09	714	467	861	2042
ENSMUSG00000028626_Col9a2	-1.19616	1.01894e-36	3.49395e-35	-1.33783	1.27059e-38	7.78128e-37	-1.34577	1.26729e-08	1.69075e-09	710	497	837	2044
ENSMUSG00000071531_Gprin2	-1.94106	4.74471e-44	2.18778e-42	-2.11523	4.27713e-46	3.46231e-44	-2.11306	1.69726e-07	1.79343e-08	528	376	1142	2046
ENSMUSG00000031971_Ccsap	1.3822	5.64157e-45	2.67738e-43	1.26609	3.6434e-33	1.76865e-31	1.26672	2.47405e-08	2.9899e-09	513	627	910	2050
ENSMUSG00000091337_Eid1	-0.796794	2.32625e-29	5.80276e-28	-0.929184	2.58449e-30	1.09104e-28	-0.902571	6.58389e-11	1.19058e-11	976	721	355	2052
ENSMUSG00000021541_Trpc7	-1.2436	1.17116e-34	3.69342e-33	-1.38735	1.90233e-34	9.89766e-33	-1.37171	3.96678e-09	4.9731e-10	772	585	698	2055
ENSMUSG00000018398_Sept8	0.917987	1.25809e-53	7.79374e-52	0.794082	1.15739e-25	3.83324e-24	0.800997	6.32026e-09	7.76119e-10	393	919	745	2057
ENSMUSG00000032172_Olfm2	-1.27518	3.62561e-37	1.26279e-35	-1.41781	3.59393e-40	2.32247e-38	-1.40986	1.97358e-08	2.48495e-09	699	471	887	2057
ENSMUSG00000030042_Pole4	-1.11304	1.61945e-35	5.30648e-34	-1.24967	8.02027e-38	4.77716e-36	-1.23117	1.0144e-08	1.34684e-09	743	511	808	2062
ENSMUSG00000072949_Acot1	-1.28603	1.19915e-35	3.95054e-34	-1.43118	4.20844e-39	2.61413e-37	-1.42242	1.24175e-08	1.65168e-09	739	490	834	2063
ENSMUSG00000026271_Gpr35	2.43	2.19829e-31	5.97317e-30	2.43142	4.32278e-37	2.52055e-35	2.45545	2.38447e-09	3.09384e-10	896	522	651	2069
ENSMUSG00000001053_N4bp3	-1.3078	2.03946e-37	7.19603e-36	-1.45092	7.64922e-40	4.89116e-38	-1.43432	2.34955e-08	2.84982e-09	690	476	904	2070
ENSMUSG00000054679_Srsf12	-1.07935	3.05837e-31	8.25489e-30	-1.21564	1.81135e-34	9.45659e-33	-1.19377	1.15578e-09	1.57322e-10	902	583	585	2070
ENSMUSG00000075592_Nynrin	-1.24776	4.2876e-38	1.54189e-36	-1.39015	4.5283e-37	2.63533e-35	-1.39299	2.01324e-08	2.50483e-09	677	523	888	2088
ENSMUSG00000040648_Ppip5k2	-0.99753	3.04132e-34	9.3608e-33	-1.13271	1.47129e-36	8.32372e-35	-1.10476	7.24589e-09	9.1965e-10	791	538	763	2092
ENSMUSG00000084890_A830036E02Rik	1.7017	7.10013e-38	2.54205e-36	1.6035	5.21733e-32	2.35259e-30	1.6047	5.69362e-09	7.40603e-10	680	675	740	2095
ENSMUSG00000020101_4632428N05Rik	1.07825	2.22641e-40	8.79937e-39	0.956135	1.62943e-27	5.86922e-26	0.962403	1.88393e-09	2.62986e-10	616	845	635	2096
ENSMUSG00000020681_Ace	-1.44328	2.16655e-34	6.7365e-33	-1.59359	1.83878e-36	1.0326e-34	-1.59337	8.45407e-09	1.09479e-09	783	542	783	2108
ENSMUSG00000030811_Fbxl19	-0.910984	7.02108e-32	1.94909e-30	-1.04923	5.15218e-37	2.98699e-35	-1.04491	4.11791e-09	5.37743e-10	877	525	706	2108
ENSMUSG00000062825_Actg1	-0.631905	8.81744e-30	2.23149e-28	-0.763515	1.48805e-22	4.10421e-21	-0.754514	0	0	962	1103	43.5	2108.5
ENSMUSG00000093910_Zfp853	-1.79575	1.63262e-41	6.74836e-40	-1.96199	1.57671e-43	1.15361e-41	-1.96031	1.26982e-07	1.37014e-08	589	416	1106	2111
ENSMUSG00000031371_Haus7	-1.53491	4.59935e-37	1.59965e-35	-1.68693	2.22762e-39	1.40377e-37	-1.67669	2.9588e-08	3.47639e-09	700	483	929	2112
ENSMUSG00000001270_Ckb	1.11883	9.25737e-30	2.34039e-28	1.00089	2.02606e-22	5.5307e-21	1.00283	0	0	963	1115	43.5	2121.5
ENSMUSG00000056492_Gpr116	1.38231	1.65698e-43	7.42513e-42	1.26681	1.88473e-35	1.03548e-33	1.27515	6.79365e-08	7.52111e-09	543	554	1028	2125
ENSMUSG00000001763_Tspan33	1.23321	1.96292e-42	8.39883e-41	1.11337	9.67865e-32	4.31949e-30	1.11797	1.74904e-08	2.26605e-09	569	682	875	2126
ENSMUSG00000027698_Nceh1	0.991156	3.2103e-34	9.85598e-33	0.871494	5.17419e-24	1.5495e-22	0.889363	4.17657e-11	8.2926e-12	793	1016	327	2136
ENSMUSG00000020456_Ogdh	0.772254	5.17311e-43	2.25707e-41	0.646336	6.89997e-19	1.49476e-17	0.653488	3.04112e-12	4.90468e-13	558	1405	184	2147
ENSMUSG00000038459_Abhd17c	-1.07056	6.08318e-40	2.3583e-38	-1.20623	5.33724e-35	2.84003e-33	-1.19657	3.52354e-08	4.0821e-09	628	572	949	2149
ENSMUSG00000033970_Rfc3	-1.43465	1.03665e-36	3.54969e-35	-1.58364	5.99615e-36	3.32431e-34	-1.56845	2.07974e-08	2.54522e-09	711	549	890	2150
ENSMUSG00000037103_Dcaf15	-1.013	1.7096e-29	4.27768e-28	-1.15082	1.18321e-30	5.06515e-29	-1.15335	2.81574e-10	4.80279e-11	973	711	475	2159
ENSMUSG00000068747_Sort1	0.804654	6.92205e-47	3.46758e-45	0.67751	5.33203e-19	1.16672e-17	0.686346	2.52811e-11	4.27271e-12	486	1391	282	2159
ENSMUSG00000086296_D030055H07Rik	-2.22369	2.36458e-34	7.32418e-33	-2.44287	2.43025e-40	1.59074e-38	-2.44341	2.4362e-08	2.96597e-09	786	465	909	2160
ENSMUSG00000016757_Ttll12	-0.904657	1.09577e-33	3.26134e-32	-1.03913	8.18881e-35	4.33466e-33	-1.0304	7.65576e-09	9.87065e-10	818	575	771	2164
ENSMUSG00000028347_Tmeff1	-0.877777	8.87782e-32	2.45613e-30	-1.00995	4.16159e-32	1.88772e-30	-0.985201	1.53159e-09	2.11254e-10	880	671	613	2164
ENSMUSG00000031099_Smarca1	-0.846933	2.34663e-31	6.36202e-30	-0.980927	4.33272e-33	2.08993e-31	-0.956258	1.95726e-09	2.70938e-10	898	631	638	2167
ENSMUSG00000075470_Alg10b	-0.710467	2.22438e-29	5.55432e-28	-0.844331	3.06726e-30	1.2877e-28	-0.828507	2.6634e-10	4.51047e-11	975	725	469	2169
ENSMUSG00000058013_Sept11	-0.654109	4.19959e-46	2.0739e-44	-0.785136	4.0555e-29	1.59069e-27	-0.772062	2.33071e-08	2.80407e-09	493	776	902	2171
ENSMUSG00000022211_Lrrc16b	-0.852593	2.19138e-34	6.80501e-33	-0.987005	4.17228e-33	2.01574e-31	-0.986719	7.22332e-09	9.11348e-10	784	630	762	2176
ENSMUSG00000035275_Raver2	1.16224	9.28789e-40	3.56661e-38	1.04012	2.845e-30	1.19769e-28	1.03906	1.09497e-08	1.48112e-09	634	723	820	2177
ENSMUSG00000020183_Cpm	1.55827	1.41706e-40	5.62803e-39	1.45206	4.7219e-30	1.96877e-28	1.47292	1.24855e-08	1.66466e-09	613	730	835	2178
ENSMUSG00000034685_Fam171a2	-1.1898	3.7975e-36	1.27523e-34	-1.33568	5.27732e-44	3.9369e-42	-1.3367	8.15529e-08	8.7829e-09	725	408	1048	2181
ENSMUSG00000028488_Sh3gl2	1.23439	9.97818e-38	3.55679e-36	1.11854	2.57452e-31	1.13402e-29	1.13182	1.02196e-08	1.3578e-09	683	691	809	2183
ENSMUSG00000024421_Lama3	-1.75915	1.78693e-41	7.33636e-40	-1.92248	2.38395e-42	1.67964e-40	-1.905	1.95684e-07	2.06419e-08	593	432	1161	2186
ENSMUSG00000087301_Gm13629	1.88616	5.62892e-40	2.18567e-38	1.80157	2.55222e-32	1.16815e-30	1.82472	2.16371e-08	2.64928e-09	627	665	895	2187
ENSMUSG00000028456_Unc13b	-0.906534	1.88837e-36	6.4031e-35	-1.04108	2.47815e-33	1.21266e-31	-1.03131	1.38735e-08	1.84087e-09	718	622	848	2188
ENSMUSG00000028838_Extl1	1.51512	1.78298e-45	8.64711e-44	1.40722	2.32313e-32	1.06973e-30	1.42033	6.85414e-08	7.63934e-09	502	661	1030	2193
ENSMUSG00000039145_Camk1d	0.865062	2.45256e-41	1.00017e-39	0.738803	9.31136e-21	2.26547e-19	0.743918	5.66018e-11	1.04761e-11	597	1251	345	2193
ENSMUSG00000052040_Klf13	1.27562	3.25341e-43	1.43492e-41	1.15651	2.41804e-32	1.11008e-30	1.15231	4.44082e-08	5.12458e-09	552	663	978	2193
ENSMUSG00000090061_3110047P20Rik	-1.25433	9.02577e-41	3.61417e-39	-1.39496	1.31846e-44	1.01083e-42	-1.36873	2.35444e-07	2.56059e-08	608	397	1191	2196
ENSMUSG00000039530_Tusc3	-0.754705	1.70261e-33	5.01836e-32	-0.885581	2.14221e-29	8.54554e-28	-0.866468	1.47941e-09	2.02689e-10	826	763	609	2198
ENSMUSG00000028995_Fam126a	-0.878853	2.4506e-28	5.8321e-27	-1.01327	1.56392e-27	5.64662e-26	-0.993005	5.32481e-11	9.68922e-12	1023	843	339	2205
ENSMUSG00000074305_C230081A13Rik	1.76004	6.26237e-42	2.63322e-40	1.6644	3.69354e-37	2.15778e-35	1.67372	1.2733e-07	1.38041e-08	579	521	1107	2207
ENSMUSG00000022265_Ank	0.756708	5.0146e-51	2.82605e-49	0.62925	6.60672e-19	1.4343e-17	0.635606	8.17693e-11	1.52115e-11	432	1402	375	2209
ENSMUSG00000018470_Kcnab3	1.64951	1.6337e-37	5.81492e-36	1.55668	1.00914e-32	4.76205e-31	1.58833	1.92309e-08	2.46548e-09	684	645	886	2215
ENSMUSG00000031782_Coq9	0.886656	9.64524e-42	4.01407e-40	0.761514	6.87759e-23	1.93469e-21	0.769145	8.17025e-10	1.17924e-10	585	1082	559	2226
ENSMUSG00000060961_Slc4a4	0.812419	3.95666e-39	1.48885e-37	0.688668	1.52024e-17	3.01052e-16	0.703682	0	0	647	1537	43.5	2227.5
ENSMUSG00000021209_Ppp4r4	1.06904	9.19266e-36	3.04911e-34	0.947525	8.51173e-27	2.95407e-25	0.965639	1.67003e-09	2.33907e-10	734	877	623	2234
ENSMUSG00000022472_Desi1	0.867705	3.30231e-50	1.81485e-48	0.74219	5.44406e-25	1.74055e-23	0.749325	1.35735e-08	1.7984e-09	443	952	845	2240
ENSMUSG00000061887_Ssbp3	-0.580163	5.59872e-37	1.93893e-35	-0.710372	1.99226e-27	7.12556e-26	-0.69871	3.48678e-09	4.45282e-10	703	851	687	2241
ENSMUSG00000022577_Ly6h	-1.14108	6.04433e-39	2.25008e-37	-1.28099	6.04137e-42	4.18864e-40	-1.28139	1.78973e-07	1.88897e-08	654	439	1149	2242
ENSMUSG00000038080_Kdm1b	-0.699773	1.56184e-29	3.91199e-28	-0.832595	1.37839e-28	5.29054e-27	-0.817562	3.34794e-10	5.50201e-11	972	793	488	2253
ENSMUSG00000068114_Ccdc134	1.28466	2.39868e-36	8.11089e-35	1.1686	1.52161e-27	5.50038e-26	1.1774	3.72614e-09	4.63488e-10	720	842	691	2253
ENSMUSG00000073910_Mob3b	2.29598	3.15547e-51	1.79075e-49	2.23486	1.42322e-40	9.39665e-39	2.25245	7.63286e-07	7.96906e-08	429	461	1363	2253
ENSMUSG00000012609_Ttll5	0.838533	5.26631e-39	1.96646e-37	0.712523	3.48437e-22	9.33571e-21	0.725277	2.65018e-10	4.41577e-11	652	1136	467	2255
ENSMUSG00000025701_Alox5	2.00523	3.5744e-39	1.35128e-37	1.92992	2.2108e-32	1.01955e-30	1.94024	3.55946e-08	4.18077e-09	644	660	952	2256
ENSMUSG00000000811_Txnrd3	-1.10794	2.43397e-39	9.288e-38	-1.24546	5.14383e-36	2.85698e-34	-1.23999	9.84672e-08	1.09247e-08	638	548	1076	2262
ENSMUSG00000027605_Acss2	0.86956	2.00898e-47	1.02323e-45	0.744645	1.79296e-24	5.55727e-23	0.756984	9.68149e-09	1.30371e-09	478	982	804	2264
ENSMUSG00000028664_Ephb2	-1.37693	6.44118e-44	2.94769e-42	-1.52158	1.64515e-45	1.29724e-43	-1.5188	6.68432e-07	7.20739e-08	532	386	1347	2265
ENSMUSG00000030317_Timp4	0.961742	1.99097e-34	6.20642e-33	0.840615	3.98577e-22	1.06323e-20	0.855546	6.2272e-11	1.14597e-11	781	1141	352	2274
ENSMUSG00000019851_Perp	-1.49611	5.64831e-27	1.26975e-25	-1.65724	6.06886e-32	2.73251e-30	-1.64491	4.89941e-10	7.55133e-11	1083	676	518	2277
ENSMUSG00000078816_Prkcg	1.92135	6.02145e-58	4.36304e-56	1.82061	2.32469e-50	2.15721e-48	1.80728	2.93047e-06	3.13435e-07	336	328	1613	2277
ENSMUSG00000060780_Lrrtm1	1.09696	2.61631e-33	7.65585e-32	0.976592	2.59968e-28	9.85386e-27	0.978415	2.47465e-09	3.25553e-10	832	803	656	2291
ENSMUSG00000034687_Fras1	1.35559	7.25322e-36	2.41239e-34	1.24308	2.45103e-32	1.12352e-30	1.24731	2.34715e-08	2.82696e-09	732	664	903	2299
ENSMUSG00000046572_Zfp518b	-0.61189	5.11055e-33	1.46723e-31	-0.743164	6.4385e-28	2.38404e-26	-0.728851	1.77597e-09	2.50553e-10	848	822	630	2300
ENSMUSG00000091705_H2-Q2	-2.15635	3.48232e-41	1.41537e-39	-2.35126	1.45041e-43	1.06633e-41	-2.33848	4.60161e-07	4.95683e-08	599	414	1288	2301
ENSMUSG00000052429_Prmt1	-0.754012	1.48022e-36	5.03316e-35	-0.885105	4.68166e-33	2.25112e-31	-0.872934	3.69404e-08	4.41682e-09	716	633	959	2308
ENSMUSG00000030495_Slc7a10	0.91714	2.11056e-32	5.94032e-31	0.793656	8.36835e-23	2.34537e-21	0.803073	7.28875e-11	1.33207e-11	865	1086	364	2315
ENSMUSG00000035095_Fam167a	-2.18105	7.2124e-42	3.01707e-40	-2.375	1.03641e-42	7.42242e-41	-2.34634	5.65537e-07	6.08543e-08	582	425	1320	2327
ENSMUSG00000027965_Olfm3	1.57363	1.49678e-36	5.08236e-35	1.47488	1.20554e-33	5.99558e-32	1.5012	5.32102e-08	6.16723e-09	717	612	1002	2331
ENSMUSG00000024590_Lmnb1	-1.01488	3.60122e-36	1.21266e-34	-1.15104	6.44568e-34	3.26978e-32	-1.13672	5.50726e-08	6.50096e-09	723	600	1009	2332
ENSMUSG00000026655_Fam107b	1.07419	4.06525e-34	1.23716e-32	0.954992	1.85385e-23	5.38926e-22	0.975871	3.66299e-10	5.74441e-11	800	1047	492	2339
ENSMUSG00000030256_Bhlhe41	1.11222	2.90648e-43	1.28657e-41	0.990585	5.14866e-28	1.92046e-26	0.997751	4.29377e-08	4.92517e-09	550	816	973	2339
ENSMUSG00000043467_Zbtb37	-1.03095	7.58346e-28	1.7764e-26	-1.1723	4.82214e-31	2.09076e-29	-1.15855	1.42995e-09	1.98519e-10	1039	702	607	2348
ENSMUSG00000019996_Map7	1.02693	3.19271e-38	1.16014e-36	0.905512	1.48068e-22	4.0896e-21	0.911031	1.08872e-09	1.43916e-10	670	1102	577	2349
ENSMUSG00000020674_Pxdn	-1.03806	2.16537e-36	7.33213e-35	-1.17476	3.13149e-35	1.68696e-33	-1.16494	9.32324e-08	1.00453e-08	719	565	1065	2349
ENSMUSG00000021803_Cdhr1	-1.65213	8.78763e-36	2.91874e-34	-1.81432	3.65757e-38	2.20884e-36	-1.78962	1.29976e-07	1.44231e-08	733	504	1113	2350
ENSMUSG00000020150_Gamt	1.60769	3.84247e-42	1.62694e-40	1.5052	1.22574e-30	5.23985e-29	1.50978	8.9696e-08	9.96716e-09	575	712	1064	2351
ENSMUSG00000027663_Zmat3	1.26608	4.08023e-39	1.53298e-37	1.15104	6.42307e-30	2.64545e-28	1.16038	4.36381e-08	5.00413e-09	648	739	975	2362
ENSMUSG00000091402_BC048943	2.93858	1.08866e-34	3.43768e-33	3.03364	9.39632e-34	4.7194e-32	3.08179	4.7297e-08	5.49524e-09	771	606	987	2364
ENSMUSG00000020774_Aspa	1.47086	1.78598e-38	6.53858e-37	1.3627	1.31496e-27	4.76469e-26	1.38562	1.54378e-08	2.06731e-09	665	840	863	2368
ENSMUSG00000021306_Gpr137b	-0.814932	8.90122e-34	2.67542e-32	-0.947183	2.41623e-28	9.18138e-27	-0.93764	7.14051e-09	8.7818e-10	810	801	758	2369
ENSMUSG00000034040_Wbscr17	1.13881	1.53537e-35	5.03776e-34	1.01847	1.11006e-27	4.03667e-26	1.02195	8.91883e-09	1.17223e-09	742	837	791	2370
ENSMUSG00000027860_Vangl1	1.21513	1.95518e-32	5.51574e-31	1.09769	1.30333e-26	4.49766e-25	1.10453	1.73142e-09	2.43335e-10	863	882	627	2372
ENSMUSG00000030319_Cand2	-1.36638	1.47377e-32	4.17699e-31	-1.51721	1.04992e-33	5.24738e-32	-1.51326	2.37171e-08	2.89578e-09	859	609	906	2374
ENSMUSG00000029104_Htt	0.90127	1.60625e-32	4.5419e-31	0.776278	1.20295e-18	2.56942e-17	0.783331	1.42109e-14	1.63343e-16	861	1425	90	2376
ENSMUSG00000042613_Pbxip1	0.877039	3.47674e-35	1.11668e-33	0.752333	1.20206e-21	3.1085e-20	0.760084	2.2257e-10	3.71609e-11	758	1177	451	2386
ENSMUSG00000002250_Ppard	1.75971	2.57507e-39	9.79573e-38	1.66414	3.55206e-33	1.72706e-31	1.66271	1.48233e-07	1.54404e-08	640	626	1122	2388
ENSMUSG00000019998_Stx7	-0.757575	1.91565e-27	4.41653e-26	-0.889713	1.11851e-28	4.30939e-27	-0.865129	6.4415e-10	9.80071e-11	1056	790	542	2388
ENSMUSG00000052155_Acvr2a	-0.885762	9.41471e-34	2.81932e-32	-1.01958	4.20481e-32	1.90449e-30	-1.00633	2.36187e-08	2.87277e-09	813	672	905	2390
ENSMUSG00000021661_Ankra2	-0.852371	3.127e-26	6.7491e-25	-0.986774	4.99308e-29	1.95089e-27	-0.967743	3.28498e-10	5.44456e-11	1128	779	487	2394
ENSMUSG00000029005_Draxin	-3.03699	6.13025e-52	3.57907e-50	-3.32155	1.48621e-51	1.46394e-49	-3.30859	3.91902e-06	4.18348e-07	417	309	1670	2396
ENSMUSG00000019066_Rab3d	-1.96376	6.76333e-35	2.15524e-33	-2.15105	1.29418e-36	7.36279e-35	-2.13887	1.21006e-07	1.28928e-08	764	535	1098	2397
ENSMUSG00000026494_Kif26b	-1.19093	1.94232e-31	5.28945e-30	-1.33111	3.97042e-34	2.0448e-32	-1.31801	2.62803e-08	3.23676e-09	894	591	920	2405
ENSMUSG00000034744_Nagk	-0.77007	1.53355e-33	4.53105e-32	-0.90188	1.36952e-29	5.54309e-28	-0.892919	1.20772e-08	1.61316e-09	824	752	831	2407
ENSMUSG00000038879_Nipal2	1.04809	2.96185e-37	1.03605e-35	0.926111	2.95287e-25	9.61246e-24	0.938748	8.01186e-09	1.0492e-09	696	935	778	2409
ENSMUSG00000021577_Sdha	0.759376	9.41377e-37	3.23711e-35	0.634707	4.50107e-17	8.57853e-16	0.649838	7.10543e-14	7.76334e-15	708	1597	107.5	2412.5
ENSMUSG00000029723_Tsc22d4	0.983108	1.0084e-33	3.00495e-32	0.860489	1.67302e-24	5.19611e-23	0.860387	1.60874e-09	2.17937e-10	817	980	616	2413
ENSMUSG00000031328_Flna	-0.838799	6.3059e-24	1.21362e-22	-0.977544	1.26311e-23	3.70377e-22	-0.983461	1.42109e-13	1.37166e-14	1265	1038	114.5	2417.5
ENSMUSG00000015829_Tnr	1.04966	9.24566e-38	3.30051e-36	0.929831	1.78738e-24	5.54561e-23	0.936518	7.17799e-09	8.8648e-10	682	981	759	2422
ENSMUSG00000061740_Cyp2d22	1.64143	3.22886e-37	1.12783e-35	1.54385	7.69312e-29	2.98287e-27	1.54809	3.34845e-08	3.85564e-09	697	785	942	2424
ENSMUSG00000036333_Kidins220	-0.541689	9.77861e-31	2.55166e-29	-0.672151	2.52169e-18	5.28965e-17	-0.655434	0	0	933	1451	43.5	2427.5
ENSMUSG00000030257_Srgap3	-0.796213	3.01055e-25	6.20091e-24	-0.928259	1.54012e-22	4.2384e-21	-0.918327	8.52651e-13	9.33856e-14	1182	1106	140	2428
ENSMUSG00000043461_Sptssb	2.04502	7.15033e-34	2.1652e-32	1.98412	6.72489e-30	2.76602e-28	2	1.90511e-08	2.42761e-09	804	740	884	2428
ENSMUSG00000050071_Bex1	-1.08896	5.02861e-26	1.0777e-24	-1.22894	2.36035e-31	1.04421e-29	-1.20503	1.3704e-09	1.92476e-10	1136	688	604	2428
ENSMUSG00000021611_Tert	-2.20525	2.53374e-39	9.65357e-38	-2.4091	2.60923e-39	1.6341e-37	-2.41243	5.2392e-07	5.59656e-08	639	486	1307	2432
ENSMUSG00000064246_Chi3l1	2.10459	4.60502e-33	1.32522e-31	2.0515	1.40787e-32	6.58237e-31	2.06362	3.04742e-08	3.67625e-09	846	651	936	2433
ENSMUSG00000020868_Xylt2	1.6165	3.61181e-40	1.41145e-38	1.51181	2.38507e-38	1.44323e-36	1.50596	5.42647e-07	5.74349e-08	623	503	1311	2437
ENSMUSG00000028545_Bend5	-1.06712	4.38626e-31	1.16708e-29	-1.20504	7.33038e-32	3.29078e-30	-1.19647	1.43653e-08	1.89873e-09	915	678	852	2445
ENSMUSG00000041476_Smpx	2.53005	4.56e-33	1.31382e-31	2.5412	4.39907e-33	2.11858e-31	2.56966	4.08274e-08	4.81118e-09	845	632	970	2447
ENSMUSG00000041028_Ghitm	0.923747	2.86322e-39	1.08411e-37	0.801822	1.00586e-23	2.96372e-22	0.823928	7.69597e-09	9.95755e-10	643	1033	772	2448
ENSMUSG00000079018_Ly6c1	1.47635	8.76437e-39	3.23299e-37	1.36905	6.71856e-28	2.4787e-26	1.3854	4.01238e-08	4.73727e-09	660	825	968	2453
ENSMUSG00000025366_Esyt1	1.302	1.26543e-33	3.75253e-32	1.18691	9.8081e-29	3.78844e-27	1.18673	1.39773e-08	1.85516e-09	821	788	849	2458
ENSMUSG00000051306_Usp42	-0.689176	1.29737e-32	3.68562e-31	-0.82092	7.07366e-28	2.60655e-26	-0.809084	7.90803e-09	1.0223e-09	857	826	775	2458
ENSMUSG00000030246_Ldhb	1.14609	7.84713e-29	1.91429e-27	1.03264	5.18646e-25	1.66169e-23	1.04706	4.51649e-10	7.08025e-11	998	950	512	2460
ENSMUSG00000051817_Sox12	-1.06823	1.54346e-27	3.57877e-26	-1.21205	4.36291e-31	1.89706e-29	-1.21469	4.41214e-09	5.74752e-10	1050	700	713	2463
ENSMUSG00000029153_Ociad2	1.17446	1.79053e-35	5.84347e-34	1.0581	5.79652e-27	2.02095e-25	1.07419	1.36834e-08	1.81245e-09	746	873	846	2465
ENSMUSG00000015484_Fam163a	1.88504	1.70414e-35	5.56898e-34	1.80262	4.45403e-31	1.93391e-29	1.79267	6.42175e-08	7.23466e-09	745	701	1023	2469
ENSMUSG00000019188_H13	-0.755478	2.73398e-35	8.8395e-34	-0.886905	5.42088e-30	2.24483e-28	-0.880785	4.49114e-08	5.24581e-09	753	735	981	2469
ENSMUSG00000017677_Wsb1	-0.813632	3.90458e-30	9.99589e-29	-0.945916	5.12603e-30	2.13144e-28	-0.924825	8.87754e-09	1.16243e-09	951	732	790	2473
ENSMUSG00000025592_Dach2	-1.66165	5.35966e-35	1.71242e-33	-1.82425	3.27829e-37	1.92257e-35	-1.79552	2.53277e-07	2.67121e-08	762	519	1197	2478
ENSMUSG00000060240_Cend1	1.03298	4.98421e-28	1.17697e-26	0.915884	8.6082e-22	2.24706e-20	0.92516	2.58922e-11	4.49943e-12	1031	1166	285	2482
ENSMUSG00000048163_Selplg	1.68305	1.00565e-35	3.32207e-34	1.5891	4.42431e-28	1.65841e-26	1.60168	3.0379e-08	3.6189e-09	737	812	934	2483
ENSMUSG00000038473_Nos1ap	1.56218	3.90743e-34	1.19211e-32	1.46374	3.55529e-29	1.40171e-27	1.46369	2.6627e-08	3.28727e-09	798	772	922	2492
ENSMUSG00000020029_Nudt4	0.879299	2.83667e-35	9.13514e-34	0.756377	6.30413e-21	1.55367e-19	0.774973	4.66756e-10	7.23369e-11	756	1235	514	2505
ENSMUSG00000037242_Clic4	0.971635	2.64673e-33	7.73557e-32	0.850558	2.61404e-23	7.506e-22	0.863481	1.58249e-09	2.15675e-10	833	1060	615	2508
ENSMUSG00000018547_Pip4k2b	-0.626055	4.19959e-42	1.77198e-40	-0.757294	1.27455e-27	4.62376e-26	-0.744151	1.14218e-07	1.24137e-08	577	839	1093	2509
ENSMUSG00000035585_Tsen34	-0.776042	4.08498e-27	9.22569e-26	-0.910046	9.12596e-31	3.92881e-29	-0.905837	4.82559e-09	6.37076e-10	1078	707	724	2509
ENSMUSG00000048001_Hes5	-1.34902	3.92744e-29	9.70736e-28	-1.50405	1.16272e-33	5.79212e-32	-1.51102	2.57536e-08	3.11172e-09	985	611	915	2511
ENSMUSG00000034187_Nsf	0.829816	1.73592e-32	4.90286e-31	0.70741	6.47972e-17	1.22044e-15	0.725452	0	0	862	1616	43.5	2521.5
ENSMUSG00000005667_Mthfd2	-1.07019	3.44057e-33	9.98379e-32	-1.21055	4.59944e-34	2.35678e-32	-1.19463	1.12681e-07	1.22272e-08	839	594	1091	2524
ENSMUSG00000020657_Dnajc27	0.735747	6.43825e-40	2.49198e-38	0.610026	3.30893e-17	6.36624e-16	0.62729	3.62945e-11	6.91919e-12	629	1582	313	2524
ENSMUSG00000049176_Frmpd4	1.12922	9.95409e-34	2.96988e-32	1.00933	7.10227e-28	2.61393e-26	1.02473	1.83066e-08	2.39028e-09	816	827	882	2525
ENSMUSG00000070858_Gm1673	-1.15178	8.22186e-32	2.27724e-30	-1.2944	3.29806e-36	1.84528e-34	-1.29375	1.246e-07	1.32942e-08	879	544	1102	2525
ENSMUSG00000002808_Epdr1	0.926544	1.05438e-34	3.33375e-33	0.804131	3.74446e-22	9.99739e-21	0.81983	1.61374e-09	2.22451e-10	770	1140	618	2528
ENSMUSG00000008226_Scrn3	1.22979	1.52689e-38	5.60688e-37	1.11399	6.41383e-28	2.3778e-26	1.12975	7.87473e-08	8.5082e-09	663	821	1044	2528
ENSMUSG00000031176_Dynlt3	0.883721	2.45875e-38	8.96118e-37	0.760666	6.51388e-23	1.83577e-21	0.782284	8.19253e-09	1.08538e-09	668	1080	782	2530
ENSMUSG00000036295_Lrrn3	-0.848246	1.41395e-29	3.55252e-28	-0.981464	2.15177e-30	9.12166e-29	-0.954696	1.33518e-08	1.78445e-09	969	718	844	2531
ENSMUSG00000026278_Bok	1.31953	1.69601e-31	4.63945e-30	1.20757	6.71428e-28	2.4787e-26	1.20903	1.07812e-08	1.46956e-09	890	824	819	2533
ENSMUSG00000064181_Rab3ip	0.863009	1.70452e-44	7.91951e-43	0.738025	1.18548e-22	3.29219e-21	0.745173	2.56725e-08	3.08694e-09	524	1096	914	2534
ENSMUSG00000041309_Nkx6-2	2.32494	4.97415e-36	1.66119e-34	2.29347	3.83162e-33	1.85705e-31	2.30917	2.25914e-07	2.42158e-08	729	628	1183	2540
ENSMUSG00000036928_Stag3	-1.34639	3.48541e-34	1.06871e-32	-1.4921	4.67769e-34	2.38884e-32	-1.4781	1.83636e-07	1.93146e-08	794	596	1152	2542
ENSMUSG00000026437_Cdk18	1.50389	1.06326e-38	3.91029e-37	1.39988	9.44612e-28	3.44738e-26	1.40514	8.07315e-08	8.7134e-09	662	834	1047	2543
ENSMUSG00000025006_Sorbs1	1.02044	3.54252e-34	1.08486e-32	0.897663	5.1774e-24	1.5495e-22	0.901488	5.47115e-09	6.94278e-10	795	1017	733	2545
ENSMUSG00000024076_Vit	-1.91621	3.2642e-33	9.48332e-32	-2.10106	1.96254e-34	1.01762e-32	-2.09245	1.51623e-07	1.61576e-08	838	586	1128	2552
ENSMUSG00000022061_Nkx3-1	3.08225	6.47849e-31	1.71069e-29	3.25552	8.90064e-32	3.98982e-30	3.27764	3.68204e-08	4.34891e-09	922	679	957	2558
ENSMUSG00000030726_Pold3	-0.824807	1.76851e-31	4.82153e-30	-0.958064	2.6957e-29	1.07114e-27	-0.943502	2.4222e-08	2.94241e-09	893	766	908	2567
ENSMUSG00000032076_Cadm1	-0.557439	3.70333e-32	1.03873e-30	-0.68763	2.2423e-20	5.34866e-19	-0.671816	1.70814e-10	2.76858e-11	868	1276	426	2570
ENSMUSG00000032380_Dapk2	2.52761	2.14097e-26	4.66643e-25	2.58077	4.3057e-31	1.87486e-29	2.60407	7.0176e-09	8.5357e-10	1117	699	755	2571
ENSMUSG00000041720_Pi4ka	0.714583	1.49477e-51	8.64412e-50	0.586564	2.05585e-16	3.70699e-15	0.593075	2.85112e-10	4.8526e-11	421	1688	476	2585
ENSMUSG00000038059_Smim3	2.10576	3.21574e-38	1.16677e-36	2.04413	2.65698e-31	1.16696e-29	2.04394	3.09341e-07	3.2229e-08	671	693	1224	2588
ENSMUSG00000050558_Prokr2	-1.56729	3.72996e-32	1.04499e-30	-1.73023	1.05915e-33	5.28479e-32	-1.72141	1.28195e-07	1.41125e-08	869	610	1110	2589
ENSMUSG00000031994_Adamts8	1.75611	1.80974e-35	5.89825e-34	1.66453	5.73127e-31	2.4814e-29	1.66532	1.72193e-07	1.82019e-08	747	703	1144	2594
ENSMUSG00000051855_Mest	-0.853186	3.39249e-29	8.42792e-28	-0.986289	2.59305e-31	1.14053e-29	-0.96805	2.70356e-08	3.313e-09	980	692	923	2595
ENSMUSG00000021068_Nin	0.938341	3.14617e-31	8.47309e-30	0.813818	3.21336e-22	8.61717e-21	0.825804	8.1188e-10	1.15422e-10	904	1135	557	2596
ENSMUSG00000022490_Ppp1r1a	-0.824777	5.78835e-31	1.53344e-29	-0.958502	1.49628e-32	6.953e-31	-0.949504	6.26482e-08	7.1789e-09	919	655	1022	2596
ENSMUSG00000043298_Smco3	1.79004	1.52457e-31	4.18457e-30	1.71056	1.7875e-28	6.81782e-27	1.72524	2.47939e-08	3.01383e-09	887	798	911	2596
ENSMUSG00000027254_Map1a	0.986544	3.64198e-31	9.77592e-30	0.867186	1.02622e-18	2.20275e-17	0.873392	1.98668e-11	3.58432e-12	907	1418	272	2597
ENSMUSG00000021569_Trip13	-2.08207	2.74321e-23	5.10326e-22	-2.32142	5.42228e-35	2.88024e-33	-2.32193	4.62206e-09	5.97021e-10	1308	573	717	2598
ENSMUSG00000062300_Pvrl2	-1.26987	3.70033e-30	9.49296e-29	-1.41857	9.69247e-35	5.10397e-33	-1.42432	9.67235e-08	1.06805e-08	949	578	1073	2600
ENSMUSG00000000078_Klf6	-0.685997	9.21452e-34	2.76617e-32	-0.818781	1.22907e-29	4.9879e-28	-0.812176	7.3151e-08	8.24924e-09	811	750	1040	2601
ENSMUSG00000038418_Egr1	2.13836	6.75922e-42	2.83236e-40	2.07129	3.53588e-35	1.89809e-33	2.06842	1.20344e-06	1.37515e-07	581	567	1458	2606
ENSMUSG00000030695_Aldoa	0.883716	3.25298e-28	7.73408e-27	0.761874	1.62619e-17	3.21195e-16	0.770353	0	0	1024	1541	43.5	2608.5
ENSMUSG00000040289_Hey1	0.841312	2.5286e-37	8.90903e-36	0.715334	1.56961e-21	4.01801e-20	0.728311	5.41142e-09	6.68219e-10	691	1189	729	2609
ENSMUSG00000059493_Nhs	-1.13324	1.51104e-26	3.31422e-25	-1.27261	6.99087e-29	2.71404e-27	-1.2469	4.56662e-09	5.85768e-10	1110	784	715	2609
ENSMUSG00000043410_Hfm1	-1.23138	1.07063e-32	3.05219e-31	-1.37518	1.30117e-33	6.43965e-32	-1.35687	1.69112e-07	1.78012e-08	854	615	1141	2610
ENSMUSG00000025656_Arhgef9	0.846986	2.54817e-37	8.96498e-36	0.723374	6.24386e-20	1.44659e-18	0.74552	1.48547e-09	2.04792e-10	692	1313	610	2615
ENSMUSG00000039089_L3mbtl3	-0.681198	1.37903e-27	3.20361e-26	-0.814016	1.02865e-27	3.74959e-26	-0.801764	5.5217e-09	7.07397e-10	1048	835	735	2618
ENSMUSG00000079056_Kcnip3	1.33998	4.06395e-34	1.23716e-32	1.22822	3.4031e-31	1.49036e-29	1.22957	1.49786e-07	1.56791e-08	799	695	1124	2618
ENSMUSG00000002475_Abhd3	1.08519	2.8957e-27	6.61339e-26	0.972327	6.9472e-22	1.82443e-20	1.00129	1.08386e-10	1.9408e-11	1066	1159	396	2621
ENSMUSG00000096936_Gm3510	2.21751	5.3508e-43	2.33042e-41	2.15568	4.35723e-36	2.43341e-34	2.17664	1.71926e-06	1.88834e-07	559	545	1517	2621
ENSMUSG00000021253_Tgfb3	1.80788	4.8042e-33	1.38091e-31	1.72311	1.30687e-29	5.29656e-28	1.70813	6.51026e-08	7.29117e-09	847	751	1024	2622
ENSMUSG00000018648_Dusp14	1.617	2.81121e-35	9.06514e-34	1.5162	5.72925e-29	2.22994e-27	1.51703	1.07819e-07	1.17735e-08	755	782	1086	2623
ENSMUSG00000044647_Csrnp3	-0.706156	6.53228e-23	1.18594e-21	-0.838703	1.4202e-22	3.92968e-21	-0.814989	2.97007e-12	4.7653e-13	1341	1100	183	2624
ENSMUSG00000062761_Zfp512	-0.56195	2.88684e-37	1.01127e-35	-0.692618	6.70092e-26	2.24127e-24	-0.679502	6.18589e-08	7.01684e-09	695	910	1019	2624
ENSMUSG00000062070_Pgk1	0.940063	3.92132e-30	1.00282e-28	0.819566	9.56263e-22	2.4898e-20	0.837387	4.28003e-10	6.86007e-11	952	1169	509	2630
ENSMUSG00000019943_Atp2b1	0.97335	1.76378e-26	3.86159e-25	0.852011	4.68602e-18	9.62404e-17	0.872049	0	0	1112	1482	43.5	2637.5
ENSMUSG00000025529_Zfp711	-0.922014	3.01884e-24	5.87973e-23	-1.05816	4.79443e-27	1.6812e-25	-1.02896	5.53399e-10	8.08337e-11	1250	868	524	2642
ENSMUSG00000019841_Rev3l	-0.818451	6.68959e-21	1.08649e-19	-0.953819	1.49069e-23	4.35017e-22	-0.925397	9.9476e-14	1.05313e-14	1499	1043	111.5	2653.5
ENSMUSG00000024376_Epb4.1l4a	-0.947699	3.09314e-34	9.50828e-33	-1.08295	1.54398e-31	6.8705e-30	-1.0726	2.20737e-07	2.35383e-08	792	684	1179	2655
ENSMUSG00000022483_Col2a1	-1.53701	5.24097e-28	1.2364e-26	-1.69984	1.76823e-29	7.10022e-28	-1.7014	1.58544e-08	2.13013e-09	1032	758	867	2657
ENSMUSG00000024378_Stard4	1.13544	3.12751e-30	8.04887e-29	1.01721	4.12284e-25	1.33213e-23	1.03457	7.63264e-09	9.78404e-10	946	942	770	2658
ENSMUSG00000042793_Lgr6	1.86727	1.89008e-37	6.67864e-36	1.78309	5.80654e-33	2.77182e-31	1.7899	6.39958e-07	6.77235e-08	689	637	1337	2663
ENSMUSG00000036357_Gpr101	1.59874	1.75322e-37	6.22212e-36	1.50293	3.2522e-28	1.22966e-26	1.52389	2.18915e-07	2.30362e-08	686	805	1176	2667
ENSMUSG00000034135_Sik3	1.0204	1.15851e-36	3.9614e-35	0.898943	4.47422e-24	1.34169e-22	0.898205	3.18398e-08	3.82415e-09	712	1015	941	2668
ENSMUSG00000040710_St8sia4	-0.83227	1.92921e-23	3.61854e-22	-0.967539	8.67899e-29	3.35657e-27	-0.942109	1.14306e-09	1.53908e-10	1298	787	583	2668
ENSMUSG00000032059_Alg9	-0.689773	2.47725e-26	5.37533e-25	-0.822035	2.51916e-25	8.25357e-24	-0.808064	1.64027e-09	2.27021e-10	1122	929	620	2671
ENSMUSG00000032966_Fkbp1a	0.936703	7.29409e-33	2.0892e-31	0.815088	6.47758e-22	1.70405e-20	0.838023	2.8103e-09	3.602e-10	850	1157	666	2673
ENSMUSG00000004885_Crabp2	-4.07002	3.53209e-29	8.75685e-28	-5.26327	2.1542e-74	4.58514e-72	-5.29287	2.06969e-06	2.25024e-07	982	143	1550	2675
ENSMUSG00000028044_Cks1b	-1.80085	1.31962e-27	3.06854e-26	-1.98617	1.70504e-32	7.88699e-31	-1.97775	4.10407e-08	4.84849e-09	1047	658	971	2676
ENSMUSG00000027536_Chmp4c	2.81014	1.56544e-25	3.27423e-24	2.96281	1.08192e-27	3.93904e-26	3	3.42172e-09	4.27555e-10	1164	836	683	2683
ENSMUSG00000043614_Vps37d	-1.06467	3.85515e-31	1.03309e-29	-1.20471	6.74898e-33	3.20466e-31	-1.2012	1.60364e-07	1.7027e-08	908	641	1135	2684
ENSMUSG00000030956_Fam53b	1.0788	4.20173e-29	1.03643e-27	0.958193	1.92614e-21	4.90184e-20	0.957123	4.04626e-10	6.58498e-11	987	1196	505	2688
ENSMUSG00000024955_Esrra	1.23195	2.73423e-26	5.91712e-25	1.12005	2.0272e-23	5.87638e-22	1.12366	4.78522e-10	7.31256e-11	1125	1050	515	2690
ENSMUSG00000031765_Mt1	2.04069	1.87384e-43	8.35541e-42	1.96778	3.23287e-40	2.0936e-38	1.96454	4.12184e-06	4.35634e-07	546	470	1678	2694
ENSMUSG00000076431_Sox4	-1.2579	1.26363e-28	3.03996e-27	-1.41109	1.37865e-36	7.8287e-35	-1.40167	1.80956e-07	1.90306e-08	1012	536	1150	2698
ENSMUSG00000086118_Gm14169	1.51035	4.28184e-33	1.2366e-31	1.40753	1.06055e-25	3.5356e-24	1.41919	3.51373e-08	4.04923e-09	843	913	948	2704
ENSMUSG00000033917_Gde1	0.806063	1.39516e-34	4.37713e-33	0.681049	2.11383e-19	4.7273e-18	0.691631	9.63965e-10	1.32873e-10	776	1361	570	2707
ENSMUSG00000036473_Tbc1d24	-0.760223	3.95817e-33	1.14448e-31	-0.893574	1.51802e-28	5.80454e-27	-0.887137	9.51663e-08	1.03615e-08	842	796	1069	2707
ENSMUSG00000090213_Tmem189	0.916619	3.83702e-33	1.11077e-31	0.792926	1.87635e-22	5.14046e-21	0.800271	7.1914e-09	8.94776e-10	841	1111	760	2712
ENSMUSG00000025417_Pip4k2c	0.899855	3.26735e-35	1.05082e-33	0.775007	5.43647e-22	1.43762e-20	0.785887	9.94096e-09	1.31444e-09	757	1151	805	2713
ENSMUSG00000027612_Mmp24	-0.800904	2.25218e-26	4.89568e-25	-0.937437	5.08844e-30	2.1187e-28	-0.930702	1.66455e-08	2.17965e-09	1120	731	870	2721
ENSMUSG00000047181_Samd14	-0.87717	1.28109e-24	2.54815e-23	-1.01642	1.85643e-29	7.44456e-28	-1.01222	6.0071e-09	7.54437e-10	1224	759	742	2725
ENSMUSG00000043635_Adamts3	0.95049	1.0809e-32	3.07785e-31	0.826399	1.70571e-20	4.09437e-19	0.840897	1.42514e-09	1.96486e-10	855	1268	606	2729
ENSMUSG00000049721_Gal3st1	1.05712	1.51794e-29	3.80987e-28	0.938409	7.09944e-23	1.99525e-21	0.94482	3.25997e-09	4.18994e-10	970	1083	681	2734
ENSMUSG00000019951_Uhrf1bp1l	0.770212	2.59528e-37	9.11754e-36	0.64368	3.04487e-18	6.33038e-17	0.657434	1.09385e-09	1.45559e-10	693	1464	578	2735
ENSMUSG00000022090_Pdlim2	2.82006	1.28975e-47	6.63853e-46	2.82528	2.7868e-40	1.81243e-38	2.80735	7.6097e-06	7.8391e-07	473	468	1794	2735
ENSMUSG00000071551_Akr1c19	-3.4148	4.46017e-20	6.93406e-19	-4.57729	6.75334e-34	3.42016e-32	-4.72792	9.95477e-10	1.34384e-10	1566	601	571	2738
ENSMUSG00000026576_Atp1b1	0.972565	6.82214e-26	1.45567e-24	0.856667	2.01945e-17	3.95281e-16	0.87843	0	0	1141	1555	43.5	2739.5
ENSMUSG00000020733_Slc9a3r1	1.27931	1.87602e-30	4.84344e-29	1.16534	2.04527e-27	7.30654e-26	1.1633	3.42921e-08	3.95164e-09	943	852	945	2740
ENSMUSG00000033295_Ptprf	-0.768537	7.43124e-32	2.0606e-30	-0.901009	2.50988e-27	8.94535e-26	-0.898552	5.50569e-08	6.45277e-09	878	854	1008	2740
ENSMUSG00000082691_Dynlt1-ps1	-1.80293	7.84668e-33	2.24483e-31	-1.98071	1.5336e-34	8.03411e-33	-1.98075	5.41274e-07	5.70645e-08	851	581	1310	2742
ENSMUSG00000055053_Nfic	1.66404	1.74554e-33	5.13868e-32	1.57026	6.55679e-28	2.4249e-26	1.54938	1.24219e-07	1.31931e-08	827	823	1101	2751
ENSMUSG00000020953_Coch	1.16448	6.87381e-28	1.61535e-26	1.0506	3.90621e-24	1.17716e-22	1.06949	4.31372e-09	5.53248e-10	1036	1010	709	2755
ENSMUSG00000027340_Slc23a2	0.953114	5.80599e-30	1.47396e-28	0.829892	4.42216e-21	1.10235e-19	0.842609	1.06553e-09	1.42276e-10	959	1221	576	2756
ENSMUSG00000038023_Atp6v0a2	0.794849	4.14795e-41	1.67751e-39	0.668236	3.40491e-21	8.52263e-20	0.677759	3.1482e-08	3.76479e-09	602	1216	939	2757
ENSMUSG00000049100_Pcdh10	-0.677384	6.43519e-21	1.04727e-19	-0.808749	2.72538e-22	7.34741e-21	-0.78495	5.25802e-13	5.46903e-14	1496	1129	132	2757
ENSMUSG00000029309_Sparcl1	0.990866	1.00135e-26	2.21626e-25	0.872941	6.43365e-17	1.21251e-15	0.881489	0	0	1100	1615	43.5	2758.5
ENSMUSG00000027859_Ngf	2.46151	4.18651e-31	1.1176e-29	2.47185	3.54599e-30	1.48458e-28	2.49293	1.58704e-07	1.6774e-08	912	727	1133	2772
ENSMUSG00000040596_Pogk	-0.690063	2.16103e-31	5.87847e-30	-0.823064	4.0781e-28	1.53241e-26	-0.812838	9.53024e-08	1.05201e-08	895	810	1071	2776
ENSMUSG00000015087_Rabl6	0.789671	2.24812e-38	8.2058e-37	0.662369	4.87466e-20	1.13694e-18	0.669693	9.94673e-09	1.32515e-09	667	1305	806	2778
ENSMUSG00000041351_Rap1gap	0.848728	4.66708e-28	1.10315e-26	0.724329	1.81976e-18	3.85174e-17	0.726221	3.5115e-11	6.63913e-12	1030	1438	310	2778
ENSMUSG00000046491_C1qtnf2	-1.81584	1.36144e-26	3.00036e-25	-2.00701	1.48413e-32	6.90708e-31	-2.00267	6.20629e-08	7.12458e-09	1104	654	1021	2779
ENSMUSG00000027796_Smad9	0.96559	4.24568e-38	1.52907e-36	0.842077	1.09657e-22	3.04807e-21	0.851547	5.78833e-08	6.75028e-09	676	1095	1014	2785
ENSMUSG00000033767_D930015E06Rik	-1.21229	1.12613e-25	2.37579e-24	-1.36095	5.78173e-27	2.0181e-25	-1.34941	7.26031e-09	9.36222e-10	1154	872	765	2791
ENSMUSG00000040605_Bace2	1.73704	9.5545e-36	3.16482e-34	1.64996	1.79342e-27	6.4295e-26	1.65927	2.66395e-07	2.8828e-08	735	849	1208	2792
ENSMUSG00000024548_Setbp1	-0.598597	1.94609e-28	4.6496e-27	-0.729548	1.92049e-24	5.9284e-23	-0.714386	8.87152e-09	1.15265e-09	1019	986	789	2794
ENSMUSG00000059003_Grin2a	1.19476	2.42432e-31	6.56535e-30	1.0856	2.44084e-23	7.0352e-22	1.10337	1.28857e-08	1.74353e-09	899	1056	841	2796
ENSMUSG00000047881_Rell1	1.20131	1.04011e-35	3.43124e-34	1.08282	1.15339e-25	3.82415e-24	1.09307	1.74334e-07	1.8474e-08	738	918	1146	2802
ENSMUSG00000003352_Cacnb3	-0.793214	9.92851e-29	2.40278e-27	-0.9276	4.49903e-30	1.881e-28	-0.928474	9.52197e-08	1.04408e-08	1006	728	1070	2804
ENSMUSG00000026904_Slc4a10	0.826581	4.04406e-27	9.15026e-26	0.703413	4.22607e-17	8.06956e-16	0.724228	6.96332e-13	6.78963e-14	1076	1594	134.5	2804.5
ENSMUSG00000025314_Ptprj	0.766315	2.73299e-37	9.58752e-36	0.639199	1.05352e-17	2.11238e-16	0.645471	1.26981e-09	1.73542e-10	694	1518	594	2806
ENSMUSG00000022054_Nefm	1.64066	1.30228e-34	4.0963e-33	1.54711	5.81011e-33	2.77182e-31	1.56669	8.91162e-07	9.94638e-08	774	638	1400	2812
ENSMUSG00000022180_Slc7a8	1.21168	4.12081e-29	1.0175e-27	1.09496	8.37021e-24	2.47825e-22	1.08534	9.50273e-09	1.27255e-09	986	1028	801	2815
ENSMUSG00000087651_1500009L16Rik	-1.08384	9.25078e-29	2.24322e-27	-1.22296	4.32252e-32	1.9549e-30	-1.20633	1.66547e-07	1.76685e-08	1004	673	1140	2817
ENSMUSG00000024816_Frmd8	1.13289	2.11928e-34	6.59794e-33	1.01362	1.70072e-25	5.60226e-24	1.01759	1.29802e-07	1.43192e-08	782	924	1112	2818
ENSMUSG00000056895_Hist3h2ba	-1.50876	2.34414e-30	6.03919e-29	-1.67164	9.11895e-35	4.81029e-33	-1.68097	4.75459e-07	5.2163e-08	945	577	1296	2818
ENSMUSG00000009075_Cabp7	1.77285	1.80869e-30	4.67457e-29	1.70146	7.97049e-25	2.52443e-23	1.72769	2.64176e-08	3.26193e-09	942	961	921	2824
ENSMUSG00000041669_Prima1	2.55109	3.73108e-24	7.22074e-23	2.63585	3.54536e-27	1.25331e-25	2.66469	4.34429e-09	5.58588e-10	1258	861	710	2829
ENSMUSG00000039963_Ccdc40	-1.5184	4.89313e-27	1.10202e-25	-1.68255	2.72781e-29	1.08248e-27	-1.6677	4.59079e-08	5.36838e-09	1081	767	984	2832
ENSMUSG00000031150_Ccdc120	-1.12794	1.60878e-31	4.40577e-30	-1.26962	9.78346e-33	4.6239e-31	-1.27618	4.98529e-07	5.38666e-08	889	644	1301	2834
ENSMUSG00000060212_Pcnxl2	1.04624	9.29251e-33	2.65223e-31	0.923279	2.83395e-24	8.67775e-23	0.920187	5.22056e-08	6.02717e-09	853	994	999	2846
ENSMUSG00000034460_Six4	2.16511	8.96209e-31	2.34362e-29	2.12511	6.84272e-29	2.65992e-27	2.1412	1.61763e-07	1.74076e-08	931	783	1138	2852
ENSMUSG00000036353_P2ry12	1.00308	2.33106e-35	7.56694e-34	0.881782	5.77747e-22	1.52382e-20	0.90171	3.52501e-08	4.1149e-09	750	1154	950	2854
ENSMUSG00000030403_Vasp	-0.797839	1.69663e-27	3.9227e-26	-0.932239	4.51738e-28	1.69121e-26	-0.929311	4.83046e-08	5.7085e-09	1053	813	992	2858
ENSMUSG00000048376_F2r	-0.893147	1.67101e-30	4.32331e-29	-1.02748	8.30538e-31	3.58061e-29	-1.01541	2.79541e-07	2.98328e-08	941	706	1213	2860
ENSMUSG00000035722_Abca7	1.22851	8.37948e-30	2.12507e-28	1.11215	3.88237e-25	1.25577e-23	1.11053	3.71583e-08	4.45092e-09	960	941	960	2861
ENSMUSG00000086911_Gm12027	2.33763	3.45209e-33	1.00053e-31	2.31524	5.39001e-29	2.10058e-27	2.31995	3.44598e-07	3.60078e-08	840	781	1240	2861
ENSMUSG00000021262_Evl	-0.639163	6.30273e-27	1.41165e-25	-0.772582	3.58231e-27	1.26344e-25	-0.764214	2.57889e-08	3.13647e-09	1087	863	916	2866
ENSMUSG00000034813_Grip1	-0.664465	3.18297e-30	8.18295e-29	-0.795693	3.36537e-27	1.19245e-25	-0.777908	8.91521e-08	9.74199e-09	947	859	1061	2867
ENSMUSG00000060559_Gm10083	2.67516	8.11983e-31	2.13253e-29	2.73003	1.09918e-29	4.4847e-28	2.74359	2.46082e-07	2.61465e-08	927	746	1194	2867
ENSMUSG00000095681_Gm8281	-2.21102	3.39683e-25	6.96707e-24	-2.46236	1.17799e-32	5.52455e-31	-2.45213	6.92469e-08	7.75853e-09	1187	649	1032	2868
ENSMUSG00000043991_Pura	0.989502	9.56926e-26	2.02409e-24	0.872568	7.53181e-17	1.40865e-15	0.894983	2.84217e-14	9.36979e-16	1151	1627	95.5	2873.5
ENSMUSG00000038525_Armc10	-0.769843	2.74857e-27	6.28917e-26	-0.903281	1.49982e-26	5.1582e-25	-0.890669	2.73313e-08	3.36466e-09	1064	885	925	2874
ENSMUSG00000046532_Ar	2.18589	7.56533e-37	2.60886e-35	2.13498	1.42157e-32	6.63625e-31	2.15041	1.72356e-06	1.89845e-07	706	652	1518	2876
ENSMUSG00000028541_B4galt2	-0.81974	2.30179e-24	4.50478e-23	-0.957178	9.19513e-30	3.77695e-28	-0.956134	2.24974e-08	2.73628e-09	1244	741	899	2884
ENSMUSG00000037997_Parp11	-0.751141	1.65573e-28	3.96367e-27	-0.883785	7.94085e-29	3.07501e-27	-0.864255	1.0461e-07	1.14216e-08	1017	786	1082	2885
ENSMUSG00000028793_Rnf19b	-0.584941	9.39963e-26	1.98994e-24	-0.716848	4.88948e-26	1.65357e-24	-0.705616	1.24954e-08	1.67761e-09	1150	900	836	2886
ENSMUSG00000079470_Utp14b	1.10775	8.52362e-30	2.15938e-28	0.991364	1.95746e-21	4.97323e-20	1.00904	5.18538e-09	6.55426e-10	961	1198	727	2886
ENSMUSG00000059323_Tonsl	-1.05827	8.95496e-31	2.34362e-29	-1.19772	3.62736e-31	1.58629e-29	-1.18763	3.90489e-07	4.21097e-08	930	696	1263	2889
ENSMUSG00000039911_Spsb1	1.25729	1.89988e-33	5.58629e-32	1.14276	9.28787e-24	2.74195e-22	1.14657	7.19821e-08	8.00032e-09	828	1031	1036	2895
ENSMUSG00000013150_Gfod2	-0.726407	4.56954e-23	8.40892e-22	-0.861403	3.36229e-26	1.14344e-24	-0.855784	3.47293e-09	4.36419e-10	1323	895	685	2903
ENSMUSG00000047632_Fgfbp3	-1.59179	5.88535e-26	1.25799e-24	-1.76407	8.51794e-28	3.12362e-26	-1.75762	3.13116e-08	3.70575e-09	1139	830	937	2906
ENSMUSG00000028843_Sh3bgrl3	-0.701479	1.90764e-25	3.96613e-24	-0.833913	1.20562e-25	3.98863e-24	-0.827191	1.05906e-08	1.43564e-09	1171	920	816	2907
ENSMUSG00000056089_Gm5468	-2.3623	4.73624e-24	9.15147e-23	-2.65732	1.54461e-30	6.56609e-29	-2.65617	3.01281e-08	3.59021e-09	1260	716	933	2909
ENSMUSG00000028842_Ago3	0.965637	1.18799e-31	3.27922e-30	0.843867	5.99991e-21	1.4799e-19	0.862321	9.17103e-09	1.21191e-09	882	1234	795	2911
ENSMUSG00000032718_Mansc1	1.86529	1.88868e-29	4.72092e-28	1.79566	5.07768e-25	1.63199e-23	1.80301	5.05521e-08	5.79679e-09	974	947	994	2915
ENSMUSG00000005237_Dnah2	-1.57293	7.31316e-34	2.21175e-32	-1.73246	5.00652e-33	2.40352e-31	-1.73212	1.42806e-06	1.59616e-07	805	634	1486	2925
ENSMUSG00000025964_Adam23	0.784992	9.17635e-37	3.15994e-35	0.659834	9.78733e-18	1.96761e-16	0.674809	4.08131e-09	5.2759e-10	707	1514	704	2925
ENSMUSG00000033207_Mamdc2	-2.16385	5.17656e-30	1.31554e-28	-2.38963	2.17727e-31	9.64623e-30	-2.39434	4.44407e-07	4.73611e-08	958	687	1281	2926
ENSMUSG00000032388_Spg21	-0.896124	1.30484e-30	3.38673e-29	-1.03043	6.24524e-28	2.31813e-26	-1.0161	2.07416e-07	2.20588e-08	938	820	1170	2928
ENSMUSG00000016918_Sulf1	-0.958844	4.4617e-22	7.655e-21	-1.10242	1.14064e-26	3.94073e-25	-1.10354	1.75591e-09	2.48128e-10	1419	881	629	2929
ENSMUSG00000031352_Hccs	0.798628	5.3846e-37	1.87009e-35	0.67305	8.71624e-20	1.99621e-18	0.684791	2.3205e-08	2.78131e-09	701	1329	901	2931
ENSMUSG00000041040_Fam117b	-0.68084	1.28558e-29	3.23334e-28	-0.811846	1.02359e-24	3.21516e-23	-0.79975	5.14902e-08	5.84271e-09	968	969	995	2932
ENSMUSG00000089715_Cbx6	0.828822	1.79085e-28	4.28291e-27	0.703628	2.37046e-16	4.24659e-15	0.706939	6.26699e-12	1.07387e-12	1018	1699	216	2933
ENSMUSG00000033287_Kctd17	0.984413	3.08172e-27	7.01849e-26	0.863138	1.24631e-22	3.45482e-21	0.862496	7.43161e-09	9.69751e-10	1069	1098	769	2936
ENSMUSG00000036915_Kirrel2	2.67941	1.73875e-23	3.27138e-22	2.81892	5.91225e-26	1.98621e-24	2.85244	5.59888e-09	7.20646e-10	1294	906	737	2937
ENSMUSG00000024534_Sncaip	-1.22581	1.75683e-31	4.80042e-30	-1.36917	1.78135e-31	7.90362e-30	-1.35222	7.69684e-07	8.11983e-08	891	686	1366	2943
ENSMUSG00000053641_Dennd4a	0.931433	4.00181e-32	1.11729e-30	0.809127	1.35113e-20	3.26125e-19	0.825628	1.03289e-08	1.37982e-09	872	1261	811	2944
ENSMUSG00000042529_Kcnj12	1.4489	1.51558e-30	3.92535e-29	1.34317	2.42062e-26	8.28757e-25	1.33737	1.42924e-07	1.52055e-08	940	889	1120	2949
ENSMUSG00000057230_Aak1	0.857206	8.07346e-27	1.79997e-25	0.734182	1.28194e-16	2.35051e-15	0.749065	4.07852e-12	7.11368e-13	1092	1660	197.5	2949.5
ENSMUSG00000049336_Tenm2	-0.604801	1.12495e-29	2.83521e-28	-0.736832	2.95162e-20	6.96962e-19	-0.729697	3.97453e-09	5.02284e-10	966	1289	699	2954
ENSMUSG00000021396_Nxnl2	-2.9782	4.47937e-20	6.95946e-19	-3.61562	4.00561e-33	1.93829e-31	-3.66297	7.37251e-09	9.52977e-10	1567	629	767	2963
ENSMUSG00000032038_St3gal4	1.00247	2.08257e-27	4.7968e-26	0.881186	8.45988e-21	2.06822e-19	0.882198	2.77831e-09	3.56516e-10	1057	1245	665	2967
ENSMUSG00000001864_Aif1l	-1.11349	3.42323e-26	7.36887e-25	-1.25756	2.98675e-27	1.06077e-25	-1.2447	4.48963e-08	5.20533e-09	1131	857	980	2968
ENSMUSG00000031431_Tsc22d3	0.993158	3.22367e-30	8.27885e-29	0.874686	1.96424e-22	5.37157e-21	0.886268	2.39102e-08	2.91895e-09	948	1113	907	2968
ENSMUSG00000021913_Ogdhl	0.870661	9.11804e-31	2.38184e-29	0.74613	1.24896e-21	3.22157e-20	0.74983	1.53393e-08	2.02077e-09	932	1180	860	2972
ENSMUSG00000024112_Cacna1h	-1.31124	1.89718e-34	5.93686e-33	-1.45682	2.04142e-36	1.14428e-34	-1.4591	3.54391e-06	3.80099e-07	778	543	1651	2972
ENSMUSG00000067274_Rplp0	-0.683334	2.48323e-19	3.6819e-18	-0.816354	1.91785e-21	4.88481e-20	-0.808241	1.13687e-12	1.4888e-13	1642	1195	149	2986
ENSMUSG00000062296_Trank1	-0.727762	1.53885e-20	2.45349e-19	-0.861808	5.69444e-20	1.32408e-18	-0.84642	1.25056e-12	1.62907e-13	1527	1309	151	2987
ENSMUSG00000068036_Mllt4	-0.71043	1.36057e-25	2.8531e-24	-0.841855	5.5769e-22	1.47347e-20	-0.828047	3.01723e-09	3.90606e-10	1161	1152	674	2987
ENSMUSG00000033685_Ucp2	1.34567	6.92652e-28	1.62616e-26	1.23749	7.27182e-24	2.16145e-22	1.23617	2.95396e-08	3.44825e-09	1037	1024	928	2989
ENSMUSG00000032340_Neo1	-0.500139	4.61531e-32	1.2871e-30	-0.630263	5.08499e-19	1.11347e-17	-0.613891	5.22508e-09	6.61703e-10	873	1390	728	2991
ENSMUSG00000017734_Dbndd2	0.825084	7.53043e-39	2.78203e-37	0.699616	4.51159e-21	1.12189e-19	0.715452	1.27993e-07	1.40096e-08	659	1224	1109	2992
ENSMUSG00000046561_Arsj	1.59995	1.35688e-31	3.72852e-30	1.50227	5.08803e-27	1.7821e-25	1.50785	3.34499e-07	3.55153e-08	886	869	1238	2993
ENSMUSG00000037892_Pcdh18	-1.10203	5.88364e-25	1.19072e-23	-1.24195	3.57842e-29	1.40901e-27	-1.21713	6.17486e-08	6.96297e-09	1203	773	1018	2994
ENSMUSG00000062906_Hdac10	-0.947625	7.44449e-31	1.95939e-29	-1.08432	1.05656e-29	4.32237e-28	-1.07765	6.00631e-07	6.47824e-08	925	744	1330	2999
ENSMUSG00000086555_Gm13446	2.2256	2.00386e-22	3.54034e-21	2.24187	8.28091e-27	2.87724e-25	2.26514	6.40534e-09	8.05965e-10	1378	876	749	3003
ENSMUSG00000010277_2610507B11Rik	0.794704	1.14106e-52	6.79221e-51	0.667396	7.09564e-19	1.53388e-17	0.678478	2.30035e-07	2.49059e-08	409	1408	1187	3004
ENSMUSG00000055865_Fam19a3	2.42893	5.58029e-29	1.36815e-27	2.44387	1.61736e-28	6.1766e-27	2.46094	2.9528e-07	3.08879e-08	993	797	1218	3008
ENSMUSG00000068735_Trp53i11	-1.45432	8.08601e-29	1.96862e-27	-1.61587	4.5332e-32	2.04713e-30	-1.62785	6.38077e-07	6.68672e-08	1000	674	1335	3009
ENSMUSG00000006930_Hap1	-0.900212	2.35738e-19	3.49956e-18	-1.03672	9.58998e-22	2.49479e-20	-1.02785	4.39115e-12	7.81351e-13	1640	1170	202	3012
ENSMUSG00000073678_Pgap1	-0.715185	3.75919e-22	6.49087e-21	-0.848548	2.87195e-23	8.23878e-22	-0.827433	7.51015e-10	1.06915e-10	1410	1061	550	3021
ENSMUSG00000048485_Zbtb8b	-1.28811	9.87806e-27	2.18827e-25	-1.43663	1.5764e-27	5.68495e-26	-1.41763	9.89142e-08	1.11689e-08	1099	844	1079	3022
ENSMUSG00000030946_Lhpp	-0.787442	5.48431e-27	1.23402e-25	-0.921468	1.1243e-27	4.08357e-26	-0.913661	1.25254e-07	1.33957e-08	1082	838	1103	3023
ENSMUSG00000046269_Usp27x	-0.971062	2.53174e-29	6.30887e-28	-1.10763	1.11929e-29	4.56062e-28	-1.09255	4.97183e-07	5.31821e-08	977	747	1299	3023
ENSMUSG00000029580_Actb	-0.543884	1.68948e-24	3.33053e-23	-0.675742	6.08622e-16	1.05976e-14	-0.666962	0	0	1235	1748	43.5	3026.5
ENSMUSG00000019230_Lhx9	-1.39274	3.85722e-31	1.03309e-29	-1.54894	4.1518e-38	2.49247e-36	-1.53032	2.88388e-06	3.10196e-07	909	507	1611	3027
ENSMUSG00000031937_Vstm5	-1.18314	1.34559e-28	3.23392e-27	-1.32509	9.25276e-30	3.7955e-28	-1.31625	4.14498e-07	4.46737e-08	1013	742	1272	3027
ENSMUSG00000020321_Mdh1	0.987044	7.14081e-23	1.29257e-21	0.873116	2.44498e-17	4.75211e-16	0.897355	1.7053e-13	1.50684e-14	1345	1566	116.5	3027.5
ENSMUSG00000004633_Chn2	0.744273	4.05509e-42	1.71398e-40	0.617615	8.06879e-19	1.7393e-17	0.627766	7.3362e-08	8.31179e-09	576	1412	1041	3029
ENSMUSG00000028369_Svep1	-1.14962	3.90087e-31	1.04363e-29	-1.29153	9.25796e-32	4.13949e-30	-1.29233	1.1407e-06	1.27485e-07	910	680	1444	3034
ENSMUSG00000020100_Slc29a3	1.21342	3.73421e-39	1.40732e-37	1.09667	6.25083e-25	1.9943e-23	1.10824	1.11177e-06	1.23297e-07	646	954	1438	3038
ENSMUSG00000046922_Gpr6	-2.49902	2.57731e-21	4.27142e-20	-2.86293	1.8673e-29	7.4783e-28	-2.87101	1.04954e-08	1.41315e-09	1469	760	814	3043
ENSMUSG00000091735_Gpr62	1.46357	3.87913e-30	9.94118e-29	1.36156	1.43946e-23	4.20469e-22	1.36516	8.47996e-08	8.99815e-09	950	1042	1051	3043
ENSMUSG00000020926_Adam11	0.97552	1.40317e-30	3.63807e-29	0.852978	1.02053e-21	2.65055e-20	0.852027	3.0451e-08	3.64759e-09	939	1171	935	3045
ENSMUSG00000051185_Fam174a	0.844672	8.2345e-34	2.48115e-32	0.719494	5.37661e-20	1.25209e-18	0.729352	3.00578e-08	3.56174e-09	808	1307	932	3047
ENSMUSG00000044783_Hjurp	-0.614355	2.0784e-39	7.9436e-38	-0.744656	1.28781e-23	3.77259e-22	-0.73896	8.14568e-07	8.58102e-08	637	1039	1375	3051
ENSMUSG00000056214_Pard6g	-1.05328	3.15017e-29	7.84192e-28	-1.19138	1.71898e-30	7.29715e-29	-1.18756	7.3395e-07	7.76987e-08	978	717	1359	3054
ENSMUSG00000027244_Atg13	0.846381	3.28937e-38	1.19171e-36	0.72071	1.3337e-19	3.01364e-18	0.730038	7.48016e-08	8.3756e-09	672	1347	1042	3061
ENSMUSG00000038351_Sgsm2	-0.738292	5.06105e-30	1.28753e-28	-0.870244	1.13286e-26	3.9183e-25	-0.864351	3.15654e-07	3.26867e-08	957	880	1226	3063
ENSMUSG00000021087_Rtn1	-0.672793	2.20729e-21	3.67318e-20	-0.803424	2.9433e-19	6.53906e-18	-0.789597	9.67759e-12	1.5169e-12	1463	1370	231	3064
ENSMUSG00000038530_Rgs4	0.861	1.59322e-33	4.70165e-32	0.737276	8.50436e-21	2.07743e-19	0.750187	4.86238e-08	5.75172e-09	825	1246	993	3064
ENSMUSG00000021892_Sh3bp5	-0.873107	5.99093e-26	1.27943e-24	-1.00663	2.6218e-26	8.94615e-25	-0.991558	6.94539e-08	7.81825e-09	1140	892	1033	3065
ENSMUSG00000062760_1810041L15Rik	1.12509	4.03351e-25	8.24515e-24	1.00676	1.22047e-19	2.76395e-18	1.0021	5.79718e-10	8.81754e-11	1191	1344	532	3067
ENSMUSG00000031762_Mt2	2.23402	5.39976e-37	1.87268e-35	2.19432	2.90685e-32	1.32648e-30	2.20753	4.97896e-06	4.96449e-07	702	667	1703	3072
ENSMUSG00000058135_Gstm1	-0.919046	8.30519e-20	1.27329e-18	-1.05763	7.14044e-23	2.00492e-21	-1.04581	1.14355e-10	2.03324e-11	1588	1084	400	3072
ENSMUSG00000039579_Grin3a	-0.89706	9.65777e-19	1.37021e-17	-1.03754	1.67255e-22	4.59868e-21	-1.01486	1.77351e-11	3.06106e-12	1716	1107	263	3086
ENSMUSG00000062421_Arf2	-0.599755	5.25886e-29	1.29195e-27	-0.73077	2.81867e-25	9.20514e-24	-0.713652	2.05509e-07	2.14254e-08	991	932	1166	3089
ENSMUSG00000021259_Cyp46a1	1.28995	2.01369e-32	5.67422e-31	1.17637	1.48465e-28	5.68405e-27	1.16848	1.08275e-06	1.19888e-07	864	795	1433	3092
ENSMUSG00000062542_Syt9	1.12214	3.92829e-28	9.30333e-27	1.00423	1.54714e-23	4.51055e-22	1.01529	6.19654e-08	7.07071e-09	1028	1044	1020	3092
ENSMUSG00000091264_Smim13	0.838594	4.4033e-31	1.17034e-29	0.715125	3.16036e-18	6.55259e-17	0.735594	4.40126e-09	5.69363e-10	916	1468	712	3096
ENSMUSG00000071324_Armc2	-0.997104	4.00349e-27	9.07531e-26	-1.13495	1.87914e-27	6.72887e-26	-1.13228	2.16874e-07	2.28695e-08	1074	850	1175	3099
ENSMUSG00000048732_Klhl11	0.81108	1.21908e-34	3.83956e-33	0.68454	1.94548e-20	4.65523e-19	0.695858	8.95674e-08	9.89216e-09	773	1272	1063	3108
ENSMUSG00000070604_Vsig10l	-1.42703	1.4755e-24	2.92291e-23	-1.5883	1.39225e-26	4.79909e-25	-1.59422	5.16273e-08	5.88868e-09	1229	883	996	3108
ENSMUSG00000036585_Fgf1	1.08698	5.92301e-27	1.33027e-25	0.974616	2.61041e-19	5.80373e-18	0.993082	2.54482e-09	3.38855e-10	1084	1369	660	3113
ENSMUSG00000027015_Cybrd1	-1.12003	3.21131e-29	7.98597e-28	-1.25991	1.73704e-29	6.99341e-28	-1.24837	8.25599e-07	8.79404e-08	979	756	1379	3114
ENSMUSG00000015843_Rxrg	-1.50762	6.98749e-24	1.34162e-22	-1.67662	6.8992e-26	2.30506e-24	-1.6681	3.39445e-08	3.88755e-09	1268	911	943	3122
ENSMUSG00000036766_Dner	-0.519336	1.46507e-36	4.98861e-35	-0.649001	1.11999e-18	2.39726e-17	-0.638773	4.68545e-08	5.4105e-09	715	1422	985	3122
ENSMUSG00000043843_Tmem145	-0.994667	1.19987e-22	2.14321e-21	-1.13517	4.38282e-24	1.31688e-22	-1.13464	6.3546e-09	7.91013e-10	1363	1013	747	3123
ENSMUSG00000026179_Pnkd	0.798724	9.9032e-31	2.5814e-29	0.675228	2.81669e-18	5.88815e-17	0.684779	6.07983e-09	7.68667e-10	934	1456	744	3134
ENSMUSG00000029608_Rph3a	1.12305	7.25268e-29	1.77283e-27	1.0064	8.45231e-23	2.36672e-21	1.01433	8.82134e-08	9.44288e-09	996	1087	1057	3140
ENSMUSG00000003824_Syce2	-1.99153	8.9735e-32	2.47978e-30	-2.18796	1.55958e-33	7.69348e-32	-2.17716	3.3828e-06	3.65084e-07	881	617	1643	3141
ENSMUSG00000026077_Npas2	1.69023	5.59148e-32	1.55577e-30	1.59741	3.57171e-27	1.26116e-25	1.5925	9.19693e-07	1.01776e-07	875	862	1404	3141
ENSMUSG00000031891_Hsd11b2	-1.95398	9.38472e-25	1.8805e-23	-2.16751	2.69201e-30	1.13486e-28	-2.16082	2.64632e-07	2.86312e-08	1215	722	1207	3144
ENSMUSG00000020331_Hcn2	1.02451	1.64359e-28	3.93846e-27	0.90397	4.7549e-22	1.26287e-20	0.896775	4.73882e-08	5.53764e-09	1016	1146	988	3150
ENSMUSG00000052738_Suclg1	0.749753	3.50585e-31	9.42091e-30	0.625343	1.81322e-17	3.57673e-16	0.640463	4.05524e-09	5.12418e-10	906	1543	701	3150
ENSMUSG00000025602_Zfp202	-1.11636	3.92358e-25	8.02719e-24	-1.25991	2.93899e-26	1.00061e-24	-1.23811	9.84472e-08	1.08433e-08	1190	894	1075	3159
ENSMUSG00000038648_Creb3l2	1.34891	7.39885e-34	2.23489e-32	1.24042	1.79617e-24	5.56155e-23	1.23788	7.87866e-07	8.42404e-08	806	983	1372	3161
ENSMUSG00000019359_Gdpd2	-0.893353	1.62102e-26	3.55223e-25	-1.03034	2.24004e-28	8.5225e-27	-1.02635	3.71744e-07	3.88367e-08	1111	800	1251	3162
ENSMUSG00000027134_Lpcat4	0.967675	3.45276e-26	7.42588e-25	0.844578	8.16214e-20	1.87354e-18	0.847218	4.15044e-09	5.47937e-10	1132	1326	708	3166
ENSMUSG00000032009_Sesn3	-0.64179	1.4084e-24	2.79225e-23	-0.772381	2.56563e-23	7.38092e-22	-0.76498	1.80236e-08	2.35413e-09	1228	1058	880	3166
ENSMUSG00000002289_Angptl4	-1.45783	9.76879e-27	2.16801e-25	-1.61952	1.13052e-29	4.60024e-28	-1.62795	5.67117e-07	6.16191e-08	1097	748	1322	3167
ENSMUSG00000020023_Tmcc3	0.904123	3.41863e-38	1.2367e-36	0.779346	3.13603e-21	7.86904e-20	0.788699	4.65821e-07	4.98912e-08	673	1213	1289	3175
ENSMUSG00000039787_Cercam	-1.18383	7.14559e-27	1.59749e-25	-1.32832	2.53289e-26	8.66219e-25	-1.32828	2.61452e-07	2.82411e-08	1089	890	1205	3184
ENSMUSG00000050063_Klk6	3.6686	7.03612e-18	9.4277e-17	6.98961	3.59733e-29	1.41462e-27	Inf	1.29763e-09	1.80975e-10	1817	774	598	3189
ENSMUSG00000040111_Gramd1b	0.971447	3.25088e-27	7.38992e-26	0.849167	8.99113e-20	2.05607e-18	0.859968	9.01828e-09	1.19196e-09	1071	1331	793	3195
ENSMUSG00000021959_Lats2	1.04672	9.5665e-34	2.86125e-32	0.924674	2.35828e-21	5.97163e-20	0.92333	2.30629e-07	2.50791e-08	814	1202	1188	3204
ENSMUSG00000026728_Vim	-1.40168	6.37593e-32	1.77201e-30	-1.55664	1.51137e-36	8.53463e-35	-1.57032	7.46113e-06	7.72572e-07	876	539	1791	3206
ENSMUSG00000039488_Cntn5	-0.764664	2.60468e-21	4.30798e-20	-0.900102	7.71277e-25	2.45045e-23	-0.892005	8.11031e-09	1.07628e-09	1472	958	781	3211
ENSMUSG00000007080_Pole	-1.06769	3.11822e-24	6.05875e-23	-1.21102	6.22902e-26	2.08803e-24	-1.19683	8.77742e-08	9.21911e-09	1253	908	1054	3215
ENSMUSG00000020669_Sh3yl1	-0.975499	1.01309e-28	2.44932e-27	-1.11239	4.79714e-28	1.79154e-26	-1.09839	8.77964e-07	9.72059e-08	1007	815	1396	3218
ENSMUSG00000071855_Ccdc112	-1.35605	5.35987e-26	1.14768e-24	-1.50988	3.40087e-27	1.20363e-25	-1.48306	3.04925e-07	3.15506e-08	1137	860	1221	3218
ENSMUSG00000054675_Tmem119	1.4817	1.16074e-29	2.92237e-28	1.38146	4.40822e-24	1.32321e-22	1.39027	3.5542e-07	3.72741e-08	967	1014	1245	3226
ENSMUSG00000044317_Gpr4	2.53096	3.35857e-40	1.31883e-38	2.50973	2.63137e-35	1.42765e-33	2.48576	2.38717e-05	2.49172e-06	620	561	2047	3228
ENSMUSG00000064373_Sepp1	0.82995	1.65612e-24	3.27007e-23	0.708093	2.66179e-15	4.39354e-14	0.716532	1.46372e-12	1.87233e-13	1233	1844	154	3231
ENSMUSG00000017670_Elmo2	0.745537	8.21169e-45	3.85949e-43	0.617936	9.13855e-18	1.84083e-16	0.619961	2.5971e-07	2.80474e-08	518	1511	1204	3233
ENSMUSG00000006219_Fblim1	-1.88824	1.09035e-28	2.63349e-27	-2.081	1.09281e-28	4.21571e-27	-2.0906	1.10106e-06	1.22609e-07	1008	789	1437	3234
ENSMUSG00000040097_Flywch1	0.809406	3.8968e-32	1.08922e-30	0.684882	6.33145e-20	1.46437e-18	0.696967	8.37091e-08	8.85433e-09	871	1316	1049	3236
ENSMUSG00000025137_Pcyt2	0.737784	1.4631e-34	4.58439e-33	0.611173	4.01875e-18	8.28156e-17	0.617823	4.54114e-08	5.32714e-09	777	1477	983	3237
ENSMUSG00000062078_Qk	0.777328	2.57277e-27	5.89798e-26	0.654936	1.74106e-13	2.47745e-12	0.676404	0	0	1062	2139	43.5	3244.5
ENSMUSG00000032548_Slco2a1	1.88457	3.23382e-33	9.41753e-32	1.80855	5.00491e-29	1.953e-27	1.80819	3.19515e-06	3.47214e-07	836	780	1633	3249
ENSMUSG00000030854_Ptpn5	-0.714716	8.59995e-27	1.91384e-25	-0.846849	2.72985e-27	9.7066e-26	-0.837489	4.98663e-07	5.42082e-08	1094	856	1302	3252
ENSMUSG00000020492_Ska2	-0.800192	3.38102e-26	7.28446e-25	-0.933921	1.28373e-25	4.23324e-24	-0.918675	2.55882e-07	2.74712e-08	1130	923	1201	3254
ENSMUSG00000030659_Nucb2	-1.16488	3.48461e-28	8.26864e-27	-1.30722	1.91681e-29	7.66648e-28	-1.28646	1.2623e-06	1.458e-07	1026	761	1469	3256
ENSMUSG00000005045_Chd5	-0.701091	5.40553e-20	8.35045e-19	-0.834138	9.332e-20	2.12962e-18	-0.832224	6.00551e-11	1.10299e-11	1576	1333	349	3258
ENSMUSG00000029439_Sfswap	-0.606538	8.20322e-25	1.64918e-23	-0.738852	1.31242e-23	3.84097e-22	-0.730669	5.46086e-08	6.40451e-09	1211	1040	1007	3258
ENSMUSG00000087230_Mroh3	1.98241	5.85791e-28	1.38061e-26	1.9305	2.76519e-25	9.04019e-24	1.94053	4.73201e-07	5.18361e-08	1033	931	1295	3259
ENSMUSG00000024789_Jak2	-0.630327	4.54444e-22	7.79148e-21	-0.763233	7.20722e-24	2.14434e-22	-0.74461	1.11827e-08	1.52785e-09	1420	1023	824	3267
ENSMUSG00000036686_Cc2d1a	-0.728939	1.77116e-20	2.81834e-19	-0.865196	4.91238e-25	1.58053e-23	-0.865182	8.96812e-09	1.18208e-09	1530	946	792	3268
ENSMUSG00000005804_Bloc1s6	-0.651666	7.86925e-23	1.4202e-21	-0.783447	1.35133e-23	3.95104e-22	-0.769112	1.78449e-08	2.3363e-09	1349	1041	879	3269
ENSMUSG00000049122_Frmd3	-0.923602	2.6273e-23	4.89397e-22	-1.06248	1.08174e-26	3.74573e-25	-1.04217	1.07297e-07	1.15968e-08	1307	879	1084	3270
ENSMUSG00000058975_Kcnc1	0.979651	4.32349e-31	1.15164e-29	0.85807	1.91287e-20	4.58081e-19	0.854541	1.11565e-07	1.21351e-08	914	1271	1090	3275
ENSMUSG00000025094_Slc18a2	-1.19344	2.05819e-24	4.03451e-23	-1.33868	5.20954e-30	2.1632e-28	-1.31627	5.1225e-07	5.52514e-08	1242	733	1305	3280
ENSMUSG00000022096_Hr	2.85662	6.62352e-39	2.45817e-37	2.90082	7.09685e-53	7.29753e-51	2.87531	6.61973e-05	7.33583e-06	656	296	2334	3286
ENSMUSG00000037260_Hgsnat	0.694548	4.06244e-49	2.193e-47	0.566935	1.38921e-16	2.54107e-15	0.578816	2.08142e-07	2.22177e-08	451	1664	1171	3286
ENSMUSG00000037035_Inhbb	1.46406	1.29067e-25	2.71588e-24	1.369	2.51933e-23	7.25457e-22	1.38867	9.79186e-08	1.07617e-08	1157	1057	1074	3288
ENSMUSG00000033805_Ephx4	1.56382	9.3442e-29	2.26362e-27	1.47008	2.1806e-22	5.93128e-21	1.48212	2.05468e-07	2.12674e-08	1005	1119	1165	3289
ENSMUSG00000046743_Fat4	-1.24423	1.77782e-37	6.30028e-36	-1.38654	1.71342e-36	9.65766e-35	-1.38158	2.53889e-05	2.68525e-06	687	540	2065	3292
ENSMUSG00000033781_Asb13	0.810491	1.76435e-31	4.81557e-30	0.686451	5.01846e-17	9.54071e-16	0.689538	9.40477e-09	1.26226e-09	892	1601	800	3293
ENSMUSG00000038605_Samd10	-0.745369	7.50324e-22	1.27476e-20	-0.87953	4.4071e-26	1.49209e-24	-0.862433	4.13764e-08	4.88607e-09	1433	899	972	3304
ENSMUSG00000020889_Nr1d1	1.21333	8.40781e-29	2.04288e-27	1.09778	1.0115e-22	2.81675e-21	1.09306	2.69364e-07	2.92243e-08	1002	1093	1210	3305
ENSMUSG00000031065_Cdk16	0.73098	2.11552e-28	5.03957e-27	0.603751	4.75395e-15	7.72536e-14	0.611454	1.30967e-10	2.3317e-11	1022	1873	412	3307
ENSMUSG00000032640_Chsy1	-0.897818	3.39833e-29	8.43382e-28	-1.03374	1.67935e-27	6.03475e-26	-1.02568	1.40206e-06	1.57918e-07	981	847	1484	3312
ENSMUSG00000044338_Aplnr	-1.03244	7.07934e-27	1.58413e-25	-1.17452	4.24002e-28	1.59129e-26	-1.17275	9.76055e-07	1.07197e-07	1088	811	1413	3312
ENSMUSG00000022987_Zfp641	-0.896432	8.32622e-31	2.18203e-29	-1.03062	7.48285e-28	2.75067e-26	-1.02076	2.21721e-06	2.40981e-07	929	828	1563	3320
ENSMUSG00000032178_Ilf3	-0.562313	2.18598e-27	5.03022e-26	-0.69409	2.29761e-23	6.62867e-22	-0.682242	2.8101e-07	3.02457e-08	1058	1055	1215	3328
ENSMUSG00000027257_Pacsin3	1.28427	5.89062e-29	1.44279e-27	1.17086	8.25131e-24	2.44542e-22	1.16596	5.39757e-07	5.66946e-08	994	1027	1309	3330
ENSMUSG00000022768_Ccdc116	-1.31855	2.00321e-25	4.15064e-24	-1.47174	1.05489e-26	3.6569e-25	-1.46439	4.25457e-07	4.64403e-08	1175	878	1278	3331
ENSMUSG00000002058_Unc119	-0.742884	6.42334e-23	1.16878e-21	-0.875867	6.07755e-26	2.0395e-24	-0.868372	1.09139e-07	1.18631e-08	1338	907	1087	3332
ENSMUSG00000010825_Grid2ip	2.66015	9.66147e-34	2.88611e-32	2.69461	2.61593e-46	2.12323e-44	2.67464	3.40217e-05	3.66365e-06	815	375	2144	3334
ENSMUSG00000047155_Cyp4x1	-0.65102	8.15805e-26	1.73312e-24	-0.782298	2.29269e-22	6.22502e-21	-0.775147	9.47053e-08	1.02027e-08	1146	1121	1067	3334
ENSMUSG00000025612_Bach1	-0.610149	1.53009e-24	3.02858e-23	-0.742248	1.6753e-22	4.60209e-21	-0.72824	5.37277e-08	6.26181e-09	1230	1108	1004	3342
[truncated: 29,375 more rows]

## Sheet: Table S11~MG P7 vs P21
Table S11: Differential analysis: P7 vs P21 (MG only)
[Note: Rows 1 - 5 are locked. Rows 6 and below can be independently scrolled]
[truncated: 30,445 more rows]
