# Supplementary material for: Transcriptional maturation of the mouse auditory forebrain
Source: BMC Genomics. 2015 Aug 14;16(1):606. doi: 10.1186/s12864-015-1709-8 (PMC4536593; doi:10.1186/s12864-015-1709-8)
Supplement: Additional file 5: — Differential expression in the MG for age group comparisons between P14, P21 and Adult (P14-P21, P14-Adult, P21-Adult). Table S12. Differential expression analyses in the MG comparing P14 with P21 using DESeq2, EdgeR, and BaySeq. For each gene, the log2 fold-change, p-values, and rank are listed. The final column (All Rank) is the sum of rankings obtained by all three methods (lowest number = highest rank). Gene listing is ordered from highest to lowest rank. Table S13. Differential expression analyses in the MG comparing P14 with Adult using DESeq2, EdgeR, and BaySeq. For each gene, the log2 fold-change, p-values, and rank are listed. The final column (All Rank) is the sum of rankings obtained by all three methods (lowest number = highest rank). Gene listing is ordered from highest to lowest rank. Table S14. Differential expression analyses in the MG comparing P21 with Adult using DESeq2, EdgeR, and BaySeq. For each gene, the log2 fold-change, p-values, and rank are listed. The final column (All Rank) is the sum of rankings obtained by all three methods (lowest number = highest rank). Gene listing is ordered from highest to lowest rank. [file 12864_2015_1709_MOESM5_ESM.xlsx]

## Sheet: Table S12~MG P14 vs P21
Table S12: Differential analysis: P14 vs P21 (MG only)
[Note: Rows 1 - 5 are locked. Rows 6 and below can be independently scrolled]
	DESeq2			EdgeR			BaySeq			DESeq2	EdgeR	BaySeq	All
Gene ID_Name	log2 fold change	p-value	p-Adjusted	log2 fold change	p-value	p-Adjusted	log2 fold change (raw)	1-Likelihood	p-value	Rank	Rank	Rank	Rank
ENSMUSG00000044847_Lsm11	-2.1423	1.83715e-118	3.57638e-114	-2.23677	2.24198e-105	6.71676e-101	-2.29753	0	0	1	1	18.5	20.5
ENSMUSG00000042834_Nrep	-1.90136	2.94867e-87	1.43504e-83	-1.99295	2.72527e-79	2.04116e-75	-2.04703	0	0	4	4	18.5	26.5
ENSMUSG00000027375_Mal	2.46913	1.21647e-83	3.94685e-80	2.58096	1.2757e-71	6.36977e-68	2.50249	0	0	6	6	18.5	30.5
ENSMUSG00000041642_Kif21b	-1.36773	2.05046e-85	7.98327e-82	-1.42151	1.49792e-64	4.98623e-61	-1.48252	0	0	5	9	18.5	32.5
ENSMUSG00000020774_Aspa	1.63495	1.4703e-95	1.43112e-91	1.63533	4.47726e-69	1.67668e-65	1.57814	1.09424e-12	1.00723e-13	2	8	57	67
ENSMUSG00000032735_Ablim3	-1.61547	6.52715e-63	7.94151e-60	-1.69763	1.48695e-61	4.45474e-58	-1.74585	9.9476e-14	8.07435e-15	16	10	44	70
ENSMUSG00000020838_Slc6a4	-3.96714	1.66575e-65	2.70226e-62	-5.78296	4.56786e-87	6.84243e-83	-5.9542	1.90425e-12	1.96855e-13	12	2	61	75
ENSMUSG00000050121_Opalin	2.04768	5.32825e-78	1.29656e-74	2.10109	8.60938e-73	5.15857e-69	2.02885	1.38698e-11	1.11607e-12	8	5	69	82
ENSMUSG00000033044_Dhrs7c	-3.85838	8.83025e-58	9.04729e-55	-5.99106	2.31324e-71	9.90033e-68	-6.19546	1.47367e-11	1.31065e-12	19	7	70	96
ENSMUSG00000030701_Plekhb1	1.35599	2.29208e-52	1.53862e-49	1.35952	2.18225e-45	2.42141e-42	1.29364	7.10543e-14	4.3986e-15	29	27	42.5	98.5
ENSMUSG00000005125_Ndrg1	1.77669	2.23459e-64	2.90005e-61	1.8122	4.78157e-59	1.19376e-55	1.76112	4.57021e-11	2.64034e-12	15	12	74	101
ENSMUSG00000046598_Bdh1	-1.00741	1.67245e-68	3.25575e-65	-1.05039	7.2098e-46	8.63993e-43	-1.11092	1.02602e-11	7.69507e-13	10	25	67	102
ENSMUSG00000068615_Gjd2	-1.39136	1.40284e-60	1.60641e-57	-1.45944	1.25208e-49	2.20653e-46	-1.52952	1.50067e-11	1.50355e-12	17	17	71	105
ENSMUSG00000076439_Mog	1.36596	4.4537e-47	2.01628e-44	1.37319	5.716e-40	3.56762e-37	1.30271	0	0	43	48	18.5	109.5
ENSMUSG00000028639_Ybx1	-1.0388	3.77762e-48	1.88561e-45	-1.08894	5.06384e-37	2.66154e-34	-1.1447	0	0	39	57	18.5	114.5
ENSMUSG00000042105_Inpp5f	-0.99808	5.15593e-66	9.12458e-63	-1.04285	3.00473e-38	1.66701e-35	-1.10658	2.55795e-13	2.72616e-14	11	54	49.5	114.5
ENSMUSG00000023805_Synj2	1.31202	3.27037e-50	1.81898e-47	1.31346	4.88313e-45	5.04461e-42	1.27246	4.54747e-13	5.01402e-14	35	29	53	117
ENSMUSG00000020183_Cpm	1.29244	1.99294e-60	2.15536e-57	1.28636	3.42369e-44	3.20532e-41	1.22239	1.64661e-10	1.69387e-11	18	32	86	136
ENSMUSG00000024501_Dpysl3	-1.46416	5.38208e-65	8.05945e-62	-1.53215	1.96941e-56	4.2144e-53	-1.5799	1.34818e-09	1.66099e-10	13	14	114	141
ENSMUSG00000090121_Abhd12b	3.35566	5.43457e-89	3.52649e-85	3.71868	4.42852e-84	4.42247e-80	3.69397	1.01704e-08	8.67912e-10	3	3	135	141
ENSMUSG00000039109_F13a1	-1.86592	7.33474e-65	1.0199e-61	-1.97791	3.76508e-61	1.02544e-57	-2.02341	2.00683e-09	2.24716e-10	14	11	118	143
ENSMUSG00000026519_Tmem63a	1.44073	1.19413e-46	5.2832e-44	1.45802	6.38298e-41	4.44716e-38	1.38966	6.06661e-11	4.13199e-12	44	43	76	163
ENSMUSG00000091002_Tcerg1l	-1.54884	3.56522e-47	1.65248e-44	-1.64316	9.12016e-45	9.10769e-42	-1.71125	3.19048e-10	3.5755e-11	42	30	94	166
ENSMUSG00000031425_Plp1	1.35564	1.35162e-40	3.55568e-38	1.36973	2.75141e-33	1.07051e-30	1.2994	0	0	74	77	18.5	169.5
ENSMUSG00000027500_Stmn2	-1.13584	5.06639e-81	1.40896e-77	-1.18308	9.08557e-46	1.0469e-42	-1.2504	1.3798e-08	1.26026e-09	7	26	140	173
ENSMUSG00000075224_Lrrc55	-1.332	3.27434e-47	1.55467e-44	-1.40214	1.7925e-42	1.34254e-39	-1.46404	3.57204e-10	3.91386e-11	41	40	95	176
ENSMUSG00000001525_Tubb5	-0.969258	3.10347e-42	9.29465e-40	-1.01818	2.18237e-31	6.96817e-29	-1.07266	0	0	65	93	18.5	176.5
ENSMUSG00000018012_Rac3	-1.39838	1.41456e-48	7.24666e-46	-1.47517	1.24144e-43	1.09389e-40	-1.54569	8.53831e-10	9.61219e-11	38	34	106	178
ENSMUSG00000050332_Amer1	-1.05223	6.38957e-48	3.10964e-45	-1.10308	9.16857e-40	5.49362e-37	-1.16243	2.74909e-10	3.27088e-11	40	50	93	183
ENSMUSG00000026830_Ermn	1.64956	2.41125e-50	1.38058e-47	1.68738	1.41685e-47	2.0213e-44	1.61106	1.03051e-08	1.00474e-09	34	21	137	192
ENSMUSG00000022122_Ednrb	-0.899478	2.56725e-40	6.49047e-38	-0.94585	1.3044e-28	3.65219e-26	-1.00671	0	0	77	107	18.5	202.5
ENSMUSG00000032060_Cryab	1.68227	1.22729e-44	4.59455e-42	1.73719	6.02003e-43	4.62446e-40	1.67458	1.3255e-09	1.55638e-10	52	39	113	204
ENSMUSG00000021303_Gng4	-1.5409	3.94384e-51	2.39921e-48	-1.63263	4.44261e-48	6.65481e-45	-1.70628	3.47072e-08	3.74087e-09	32	20	157	209
ENSMUSG00000036545_Adamts2	1.28935	3.22098e-53	2.32233e-50	1.28584	3.77024e-40	2.40325e-37	1.23286	1.23525e-08	1.08697e-09	27	47	138	212
ENSMUSG00000022865_Cxadr	-1.40341	2.55775e-43	8.58479e-41	-1.48626	3.88153e-43	3.32248e-40	-1.54325	2.72129e-09	3.13418e-10	58	35	123	216
ENSMUSG00000005357_Slc1a6	-1.35271	2.81839e-40	7.03404e-38	-1.43286	1.29674e-40	8.82935e-38	-1.49864	8.89401e-10	1.10619e-10	78	44	108	230
ENSMUSG00000023019_Gpd1	1.28159	2.90852e-41	8.08859e-39	1.28757	1.16834e-33	4.86144e-31	1.2253	2.51305e-10	3.00762e-11	70	72	92	234
ENSMUSG00000038602_Slc35f1	-1.18459	1.90423e-54	1.68498e-51	-1.24041	2.56655e-48	4.04691e-45	-1.29789	1.29191e-07	1.98923e-08	22	19	197	238
ENSMUSG00000050541_Adra1b	1.48805	3.99786e-41	1.09615e-38	1.52078	2.34892e-40	1.56381e-37	1.48261	2.73886e-09	3.32978e-10	71	45	124	240
ENSMUSG00000039470_Zdhhc2	-1.06873	8.28896e-54	6.63239e-51	-1.11851	5.00829e-43	4.05523e-40	-1.17872	8.89692e-08	1.24283e-08	24	37	182	243
ENSMUSG00000006522_Itih3	1.72514	9.60217e-54	7.18944e-51	1.77226	4.01593e-57	9.25487e-54	1.73118	1.75847e-07	2.72352e-08	26	13	209	248
ENSMUSG00000036777_Anln	1.44507	7.28239e-42	2.11592e-39	1.46712	4.71585e-35	2.10869e-32	1.41048	1.88287e-09	1.94501e-10	67	67	116	250
ENSMUSG00000053411_Cbx7	1.18515	1.42068e-46	6.14586e-44	1.17882	4.01477e-32	1.39859e-29	1.11548	2.52882e-09	2.74825e-10	45	86	121	252
ENSMUSG00000046182_Gsg1l	-1.51919	2.08382e-42	6.3384e-40	-1.61696	2.67095e-40	1.73955e-37	-1.67916	1.57675e-08	1.55572e-09	64	46	143	253
ENSMUSG00000004415_Col26a1	-1.47273	2.49041e-40	6.37905e-38	-1.56561	9.91621e-44	9.00242e-41	-1.61015	1.64939e-08	1.76048e-09	76	33	145	254
ENSMUSG00000037428_Vgf	-1.02987	1.488e-30	2.14569e-28	-1.0895	4.22512e-29	1.22894e-26	-1.15632	0	0	135	103	18.5	256.5
ENSMUSG00000039087_Rreb1	1.34638	1.76734e-41	4.98621e-39	1.35851	3.94627e-33	1.51572e-30	1.30808	1.05275e-09	1.26436e-10	69	78	110	257
ENSMUSG00000029168_Dpysl5	-1.39603	5.55992e-49	2.92527e-46	-1.47147	6.20145e-49	1.03216e-45	-1.51976	1.42224e-07	2.33638e-08	37	18	203	258
ENSMUSG00000038668_Lpar1	1.13311	5.38779e-49	2.91345e-46	1.12289	9.30244e-39	5.46454e-36	1.05926	6.84027e-08	8.02303e-09	36	51	171	258
ENSMUSG00000031841_Cdh13	-0.823414	5.17367e-70	1.11907e-66	-0.862535	7.58998e-37	3.92048e-34	-0.919025	1.15234e-07	1.7141e-08	9	58	192	259
ENSMUSG00000038608_Dock10	0.960409	1.30486e-36	2.70231e-34	0.945215	1.64259e-25	3.34763e-23	0.879317	0	0	94	147	18.5	259.5
ENSMUSG00000073680_Tmem88b	1.23289	4.56702e-41	1.23481e-38	1.23404	2.74493e-33	1.07051e-30	1.16338	1.18149e-09	1.45193e-10	72	76	112	260
ENSMUSG00000023011_Faim2	0.898252	6.02524e-38	1.36388e-35	0.879934	5.28604e-25	1.01516e-22	0.817594	0	0	86	156	18.5	260.5
ENSMUSG00000058672_Tubb2a	-0.909329	2.16244e-34	3.93422e-32	-0.959018	2.23445e-26	4.95866e-24	-1.01937	0	0	107	135	18.5	260.5
ENSMUSG00000079523_Tmsb10	-1.37826	7.64534e-54	6.47095e-51	-1.44723	3.70075e-52	6.92943e-49	-1.51613	2.56352e-07	4.42171e-08	23	16	230	269
ENSMUSG00000053279_Aldh1a1	1.13908	8.38804e-57	8.1645e-54	1.12465	5.82216e-43	4.59016e-40	1.06969	2.0506e-07	3.47307e-08	20	38	219	277
ENSMUSG00000047146_Tet1	-0.871899	1.05041e-35	2.0655e-33	-0.919777	1.86429e-27	4.46819e-25	-0.974361	4.83169e-13	5.81592e-14	99	125	54	278
ENSMUSG00000034098_Fstl5	-1.23004	3.3491e-44	1.16423e-41	-1.29592	1.24372e-41	8.87159e-39	-1.36805	8.81467e-08	1.20054e-08	56	42	181	279
ENSMUSG00000048126_Col6a3	-1.35542	4.22007e-42	1.24473e-39	-1.43326	1.068e-36	5.33272e-34	-1.49156	3.25851e-08	3.14821e-09	66	60	154	280
ENSMUSG00000022514_Il1rap	1.06753	3.64605e-39	8.65581e-37	1.05975	1.74102e-32	6.13639e-30	1.00758	2.04486e-09	2.40011e-10	82	85	119	286
ENSMUSG00000008734_Gprc5b	0.872549	1.07719e-32	1.82346e-30	0.85619	1.49825e-24	2.70397e-22	0.796531	0	0	115	166	18.5	299.5
ENSMUSG00000032047_Acat1	-0.708947	1.10236e-42	3.46125e-40	-0.747926	3.72885e-24	6.31144e-22	-0.81398	2.33058e-12	2.3127e-13	62	177	62	301
ENSMUSG00000051855_Mest	-0.961997	9.81759e-46	4.06636e-43	-1.01093	1.70899e-33	6.91887e-31	-1.07638	8.65153e-08	1.15824e-08	47	74	180	301
ENSMUSG00000045763_Basp1	-0.918628	2.11731e-51	1.3296e-48	-0.962145	9.94921e-32	3.31187e-29	-1.02619	9.02831e-08	1.32717e-08	31	90	184	305
ENSMUSG00000034755_Pcdh11x	-1.13172	2.46152e-44	8.87378e-42	-1.19121	9.88792e-37	5.02088e-34	-1.26878	1.34137e-07	2.10234e-08	54	59	199	312
ENSMUSG00000050966_Lin28a	-2.40566	2.71022e-37	5.8622e-35	-2.82335	1.62663e-37	8.70218e-35	-2.88996	5.84485e-08	6.64527e-09	90	56	167	313
ENSMUSG00000062380_Tubb3	-0.858075	3.04482e-30	4.29519e-28	-0.905732	9.78985e-25	1.81046e-22	-0.958815	0	0	138	162	18.5	318.5
ENSMUSG00000025384_2310003H01Rik	-1.3075	1.50802e-42	4.65978e-40	-1.37929	3.78123e-47	4.9253e-44	-1.42887	2.83408e-07	4.71548e-08	63	23	233	319
ENSMUSG00000020486_Sept4	0.901385	4.28862e-30	5.83822e-28	0.888385	1.59249e-24	2.83984e-22	0.830836	0	0	143	168	18.5	329.5
ENSMUSG00000061718_Ppp1r1b	1.59849	7.86711e-42	2.25219e-39	1.64199	1.03593e-33	4.37117e-31	1.58644	1.10701e-07	1.66274e-08	68	71	191	330
ENSMUSG00000007944_Ttc9b	-1.27467	5.69624e-32	9.01535e-30	-1.35949	4.26938e-33	1.5924e-30	-1.41143	1.01764e-08	9.36357e-10	123	80	136	339
ENSMUSG00000028370_Pappa	-1.92057	1.25601e-44	4.61333e-42	-2.08584	1.66216e-47	2.26349e-44	-2.13418	5.65913e-07	9.30806e-08	53	22	265	340
ENSMUSG00000003949_Hlf	1.08903	1.98086e-36	4.01682e-34	1.08505	4.1646e-33	1.57933e-30	1.03875	5.75182e-08	6.3332e-09	96	79	166	341
ENSMUSG00000045136_Tubb2b	-1.18111	3.93321e-28	4.42694e-26	-1.26246	1.15548e-27	2.88476e-25	-1.32481	2.55795e-13	3.18323e-14	172	120	49.5	341.5
ENSMUSG00000037855_Zfp365	0.854874	8.77723e-32	1.35608e-29	0.837076	5.99697e-24	9.98129e-22	0.790195	1.42109e-14	7.4794e-16	126	180	38	344
ENSMUSG00000024013_Fgd2	-1.54206	3.18106e-44	1.12592e-41	-1.64012	3.70432e-45	3.96349e-42	-1.69193	5.71767e-07	9.48802e-08	55	28	266	349
ENSMUSG00000089829_Gm16565	-2.20992	4.4142e-35	8.42463e-33	-2.54044	2.21409e-36	1.06987e-33	-2.59368	1.24962e-07	1.82288e-08	102	62	194	358
ENSMUSG00000023067_Cdkn1a	-2.17352	1.46178e-52	1.0163e-49	-2.37139	2.66142e-55	5.31557e-52	-2.42582	1.48639e-06	2.38023e-07	28	15	318	361
ENSMUSG00000023328_Ache	-1.05042	2.65003e-26	2.64554e-24	-1.11812	2.92932e-27	6.85621e-25	-1.18473	1.42109e-14	3.84077e-16	195	128	38	361
ENSMUSG00000032946_Rasgrp2	-1.03202	8.2851e-38	1.85386e-35	-1.08672	7.84377e-36	3.67174e-33	-1.14579	1.81852e-07	2.79714e-08	87	64	210	361
ENSMUSG00000071984_Fndc1	-1.70433	5.89311e-34	1.05249e-31	-1.86208	9.15665e-35	4.03418e-32	-1.92708	9.99303e-08	1.41996e-08	109	68	186	363
ENSMUSG00000036766_Dner	-0.688418	8.51748e-54	6.63239e-51	-0.726604	3.95222e-22	5.61158e-20	-0.788952	4.5512e-09	4.50956e-10	25	211	128	364
ENSMUSG00000047945_Marcksl1	-0.745944	2.15616e-31	3.22877e-29	-0.788374	9.66864e-23	1.45559e-20	-0.850327	2.27374e-13	2.25005e-14	130	199	48	377
ENSMUSG00000019874_Fabp7	-1.40351	8.94544e-51	5.277e-48	-1.48107	2.66711e-44	2.57755e-41	-1.53787	1.44922e-06	2.26181e-07	33	31	315	379
ENSMUSG00000058886_Deaf1	-0.958124	3.18695e-43	1.05153e-40	-1.00607	1.29701e-35	5.97804e-33	-1.06301	5.03578e-07	8.43241e-08	59	65	260	384
ENSMUSG00000060657_Marf1	0.784259	1.88819e-35	3.67574e-33	0.761185	2.53177e-21	3.38613e-19	0.698102	1.67688e-12	1.68399e-13	100	224	60	384
ENSMUSG00000039904_Gpr37	1.42755	1.79419e-51	1.16425e-48	1.43601	4.98835e-43	4.05523e-40	1.36573	1.52392e-06	2.49959e-07	30	36	321	387
ENSMUSG00000063229_Ldha	-1.01472	1.76782e-26	1.83054e-24	-1.07937	3.28918e-26	7.19274e-24	-1.14115	3.09797e-12	2.76773e-13	188	137	63	388
ENSMUSG00000044968_Napepld	1.23621	6.60145e-35	1.24767e-32	1.24753	2.66693e-33	1.06531e-30	1.20766	1.93056e-07	3.24317e-08	103	75	216	394
ENSMUSG00000038128_Camk4	-1.07436	9.81722e-26	9.10056e-24	-1.1446	1.59039e-24	2.83984e-22	-1.19762	0	0	210	167	18.5	395.5
ENSMUSG00000078771_Evi2a	1.34655	2.41777e-38	5.60317e-36	1.36353	1.13753e-31	3.74498e-29	1.30456	2.14994e-07	3.70956e-08	84	91	222	397
ENSMUSG00000027536_Chmp4c	-2.52313	4.00178e-26	3.89514e-24	-3.48933	2.78577e-30	8.51621e-28	-3.58496	6.96311e-10	7.64107e-11	200	98	103	401
ENSMUSG00000096929_A330023F24Rik	0.891663	1.12776e-31	1.71516e-29	0.876401	3.12546e-24	5.38136e-22	0.823739	4.6505e-10	5.37898e-11	128	174	99	401
ENSMUSG00000041313_Slc7a1	-0.839037	1.0438e-45	4.23328e-43	-0.883376	1.2831e-31	4.1783e-29	-0.935892	5.58753e-07	8.95054e-08	48	92	263	403
ENSMUSG00000053963_6330403A02Rik	1.12519	6.75978e-29	8.32865e-27	1.13232	8.13995e-25	1.51469e-22	1.07857	2.34664e-10	2.52835e-11	158	161	90	409
ENSMUSG00000037593_BC030499	1.63735	3.29948e-45	1.31084e-42	1.68153	1.6251e-38	9.1861e-36	1.6172	1.22824e-06	1.99878e-07	49	53	308	410
ENSMUSG00000018589_Glra2	-1.12154	7.43763e-37	1.57379e-34	-1.18602	1.27395e-33	5.22827e-31	-1.24378	4.50886e-07	7.16144e-08	92	73	252	417
ENSMUSG00000005103_Wdr1	-0.83456	2.04393e-40	5.30522e-38	-0.876818	7.07563e-28	1.81178e-25	-0.937999	2.49164e-07	4.1457e-08	75	117	227	419
ENSMUSG00000037280_Galnt6	1.51796	4.20768e-40	1.03685e-37	1.55382	1.79877e-35	8.16506e-33	1.486	6.50905e-07	1.12131e-07	79	66	275	420
ENSMUSG00000004849_Ap1s1	-0.870228	5.67063e-30	7.6595e-28	-0.918174	4.17316e-28	1.12634e-25	-0.977134	5.8954e-08	6.95663e-09	144	111	168	423
ENSMUSG00000027858_Tspan2	1.06923	2.55856e-39	6.14907e-37	1.05905	1.60318e-27	3.87337e-25	0.992263	2.08378e-07	3.62907e-08	81	124	221	426
ENSMUSG00000028610_Dmrtb1	-1.86023	2.40975e-27	2.63542e-25	-2.11824	1.70692e-29	5.11375e-27	-2.18927	2.75242e-08	2.59732e-09	178	100	151	429
ENSMUSG00000039579_Grin3a	-0.984957	1.3852e-25	1.27196e-23	-1.0474	7.89485e-25	1.47826e-22	-1.1064	1.29319e-12	1.21282e-13	212	160	58	430
ENSMUSG00000056427_Slit3	1.21416	2.50053e-35	4.81958e-33	1.21822	4.85091e-27	1.11791e-24	1.15978	1.37444e-07	2.16055e-08	101	130	200	431
ENSMUSG00000030103_Bhlhe40	0.850537	6.24486e-39	1.46468e-36	0.830183	3.58294e-29	1.05236e-26	0.775304	4.23487e-07	6.56372e-08	83	102	248	433
ENSMUSG00000040339_Fam102b	-1.03264	2.44014e-23	1.93887e-21	-1.10178	2.88739e-24	5.02927e-22	-1.15438	0	0	245	172	18.5	435.5
ENSMUSG00000021750_Fam107a	1.16503	3.50615e-24	2.99361e-22	1.1874	1.31622e-24	2.40442e-22	1.12559	2.13163e-13	1.81415e-14	228	164	47	439
ENSMUSG00000070527_Mkrn3	-1.32177	1.68882e-37	3.69396e-35	-1.40343	6.76655e-32	2.27774e-29	-1.46717	6.70248e-07	1.16107e-07	89	89	277	455
ENSMUSG00000048249_Crebrf	0.942877	7.4242e-44	2.53556e-41	0.923016	5.81713e-28	1.50237e-25	0.861387	7.44737e-07	1.28366e-07	57	116	283	456
ENSMUSG00000005611_Mrvi1	1.7738	1.86252e-34	3.42053e-32	1.88515	1.44786e-34	6.28645e-32	1.85229	8.46935e-07	1.37907e-07	106	69	287	462
ENSMUSG00000032482_Cspg5	-0.621543	5.06286e-45	1.96771e-42	-0.658129	6.87615e-21	8.87942e-19	-0.715704	9.91972e-08	1.37362e-08	50	232	185	467
ENSMUSG00000059974_Ntm	-0.806399	2.41916e-26	2.44009e-24	-0.85285	1.57631e-23	2.4725e-21	-0.910665	1.52241e-10	1.52008e-11	193	191	85	469
ENSMUSG00000004894_Hapln2	1.93847	7.35221e-43	2.38542e-40	2.05048	6.35934e-40	3.88815e-37	2	3.57787e-06	5.43717e-07	60	49	368	477
ENSMUSG00000095334_Gm21984	2.08208	8.31184e-31	1.20751e-28	2.33618	7.75818e-29	2.21359e-26	2.29705	3.05599e-07	5.24004e-08	134	105	238	477
ENSMUSG00000025366_Esyt1	-1.08156	4.62786e-26	4.43796e-24	-1.15099	4.40248e-28	1.1672e-25	-1.20673	5.58261e-08	5.40501e-09	203	113	163	479
ENSMUSG00000021703_Serinc5	0.731922	1.47322e-28	1.77032e-26	0.708912	1.25091e-18	1.33366e-16	0.648628	1.42109e-14	1.09314e-15	162	281	38	481
ENSMUSG00000042675_Ypel3	0.858191	1.65459e-36	3.39051e-34	0.83789	7.36571e-27	1.6845e-24	0.779534	4.80515e-07	7.63043e-08	95	131	255	481
ENSMUSG00000028613_Lrp8	-0.706435	9.18136e-57	8.51112e-54	-0.74513	4.89303e-26	1.06225e-23	-0.803293	1.54627e-06	2.57932e-07	21	138	323	482
ENSMUSG00000017724_Etv4	-1.10486	3.51749e-32	5.80296e-30	-1.17246	8.26192e-28	2.09762e-25	-1.23274	4.23076e-07	6.41884e-08	118	118	247	483
ENSMUSG00000054162_Spock3	0.770966	7.71176e-32	1.21068e-29	0.747809	3.78747e-19	4.21817e-17	0.692242	3.64849e-10	4.25315e-11	124	269	96	489
ENSMUSG00000044471_AB041803	1.22573	1.75747e-34	3.25836e-32	1.23432	3.45956e-28	9.48374e-26	1.184	6.75108e-07	1.18118e-07	105	109	278	492
ENSMUSG00000039166_Akap7	-0.815358	2.12966e-29	2.74557e-27	-0.862533	3.23542e-24	5.53886e-22	-0.924823	6.73539e-08	7.31401e-09	151	175	169	495
ENSMUSG00000042659_Arrdc4	-1.03837	4.82339e-25	4.3673e-23	-1.10514	1.66021e-25	3.36069e-23	-1.15933	9.78034e-09	7.2984e-10	215	148	133	496
ENSMUSG00000028328_Tmod1	1.4164	3.9159e-34	7.0584e-32	1.45013	8.368e-28	2.1067e-25	1.3829	6.40146e-07	1.10165e-07	108	119	274	501
ENSMUSG00000044499_Hs3st5	-1.20054	9.42942e-26	8.7829e-24	-1.2877	2.34099e-27	5.56617e-25	-1.34267	6.74665e-08	7.66785e-09	209	126	170	505
ENSMUSG00000033904_Ccp110	0.810527	4.42808e-31	6.53041e-29	0.791299	1.25112e-21	1.70374e-19	0.728712	4.36727e-08	4.22509e-09	132	220	159	511
ENSMUSG00000033579_Fa2h	1.34807	1.04796e-33	1.82149e-31	1.37256	2.20226e-30	6.8018e-28	1.3112	1.12083e-06	1.83884e-07	112	97	303	512
ENSMUSG00000057182_Scn3a	-0.815861	6.12911e-24	5.14291e-22	-0.86729	2.1212e-20	2.64788e-18	-0.922291	2.84217e-14	1.77636e-15	232	240	40	512
ENSMUSG00000018470_Kcnab3	0.976246	6.42034e-34	1.12599e-31	0.96414	2.14243e-25	4.30773e-23	0.903078	4.99143e-07	8.27054e-08	111	149	259	519
ENSMUSG00000032554_Trf	1.57652	7.94727e-40	1.93387e-37	1.62172	4.72488e-38	2.57369e-35	1.55882	4.34821e-06	6.92704e-07	80	55	384	519
ENSMUSG00000047216_Cdh19	1.15562	1.92456e-31	2.9043e-29	1.1607	5.5875e-26	1.19568e-23	1.10549	4.48796e-07	7.01033e-08	129	140	251	520
ENSMUSG00000041649_Klf8	-1.14105	3.03915e-29	3.84176e-27	-1.21341	3.48213e-28	9.48374e-26	-1.26884	4.90905e-07	8.10913e-08	154	110	258	522
ENSMUSG00000059456_Ptk2b	1.20384	8.65758e-23	6.66154e-21	1.23628	4.50482e-21	5.89344e-19	1.17821	7.10543e-14	5.94873e-15	253	229	42.5	524.5
ENSMUSG00000047261_Gap43	-0.956714	1.26989e-22	9.65666e-21	-1.02346	4.89249e-22	6.84926e-20	-1.09028	1.00897e-12	8.29812e-14	256	214	56	526
ENSMUSG00000021948_Prkcd	1.59272	3.53531e-21	2.27887e-19	1.74934	2.18635e-31	6.96817e-29	1.71448	8.93485e-09	6.61276e-10	302	94	132	528
ENSMUSG00000041261_Car8	-1.07425	8.39002e-26	7.85234e-24	-1.14831	1.0957e-25	2.27958e-23	-1.20262	8.12971e-08	1.03443e-08	208	144	177	529
ENSMUSG00000029231_Pdgfra	-0.661047	2.25835e-29	2.89232e-27	-0.702807	9.58491e-20	1.1261e-17	-0.754226	3.65711e-09	3.59572e-10	152	255	125	532
ENSMUSG00000028194_Ddah1	-0.830835	2.13933e-22	1.57156e-20	-0.882428	3.6329e-22	5.18276e-20	-0.934999	1.39266e-12	1.42831e-13	265	210	59	534
ENSMUSG00000060716_Plekhh1	1.35042	9.74732e-41	2.59933e-38	1.36396	3.23544e-36	1.53858e-33	1.29711	5.50233e-06	8.39679e-07	73	63	398	534
ENSMUSG00000039372_March4	-0.924388	2.16003e-28	2.51793e-26	-0.978681	5.87841e-25	1.12173e-22	-1.03999	1.84416e-07	2.94362e-08	167	157	212	536
ENSMUSG00000032841_Prr5l	1.14745	6.03074e-26	5.67151e-24	1.16207	5.03934e-23	7.66363e-21	1.09654	9.929e-09	7.9849e-10	207	197	134	538
ENSMUSG00000051502_Ufsp1	-1.32131	1.59813e-34	2.99143e-32	-1.40854	1.6277e-32	5.80529e-30	-1.46696	2.76331e-06	4.04307e-07	104	84	350	538
ENSMUSG00000026558_Uck2	-0.96157	5.0818e-26	4.82573e-24	-1.02068	1.02794e-26	2.33302e-24	-1.08025	1.45184e-07	2.3961e-08	205	132	204	541
ENSMUSG00000037625_Cldn11	1.18136	1.63955e-32	2.75147e-30	1.18908	1.18383e-27	2.93112e-25	1.12183	1.16848e-06	1.96528e-07	116	121	307	544
ENSMUSG00000060568_Fam78b	-1.07342	2.00739e-29	2.62268e-27	-1.13925	5.03836e-26	1.08593e-23	-1.20803	4.85097e-07	7.79012e-08	149	139	256	544
ENSMUSG00000015217_Hmgb3	-0.966365	3.85984e-27	4.17442e-25	-1.0246	1.16424e-23	1.8652e-21	-1.08859	8.27719e-08	1.07512e-08	180	187	178	545
ENSMUSG00000058975_Kcnc1	0.841154	1.00631e-24	8.9451e-23	0.826412	6.6204e-19	7.23871e-17	0.772991	4.9738e-13	6.61451e-14	219	274	55	548
ENSMUSG00000039488_Cntn5	-0.844643	4.13122e-29	5.18855e-27	-0.894452	1.13926e-23	1.835e-21	-0.948304	1.67365e-07	2.65207e-08	155	186	208	549
ENSMUSG00000005958_Ephb3	-0.942887	8.3537e-28	9.29265e-26	-1.00057	8.85338e-24	1.46541e-21	-1.05432	1.2796e-07	1.93346e-08	175	181	196	552
ENSMUSG00000044042_Fmn1	1.2732	2.03341e-36	4.08086e-34	1.28243	1.17894e-29	3.56767e-27	1.22897	2.99684e-06	4.47302e-07	97	99	356	552
ENSMUSG00000061740_Cyp2d22	1.07093	4.78887e-32	7.75102e-30	1.06669	3.16875e-25	6.20474e-23	1.01394	8.15757e-07	1.3304e-07	120	153	285	558
ENSMUSG00000018166_Erbb3	1.35624	1.17409e-28	1.42152e-26	1.39591	5.69427e-28	1.48343e-25	1.32302	9.82512e-07	1.56884e-07	160	115	294	569
ENSMUSG00000067377_Tspan6	-0.952656	4.82943e-29	5.98818e-27	-1.01106	2.73975e-24	4.82824e-22	-1.07362	3.71389e-07	5.86809e-08	157	170	243	570
ENSMUSG00000019906_Lin7a	-0.664776	3.57966e-30	5.01332e-28	-0.704973	7.81259e-21	1.00025e-18	-0.764949	1.52293e-07	2.52017e-08	139	234	206	579
ENSMUSG00000055865_Fam19a3	-1.83236	1.04329e-23	8.53349e-22	-2.12525	7.92916e-26	1.67289e-23	-2.18964	1.37997e-07	2.21845e-08	238	142	201	581
ENSMUSG00000021608_Lpcat1	-0.728498	1.62518e-37	3.59515e-35	-0.768247	1.00721e-25	2.11014e-23	-0.830579	2.98587e-06	4.4012e-07	88	143	355	586
ENSMUSG00000044533_Rps2	-0.709322	1.42843e-22	1.0778e-20	-0.755456	1.04846e-18	1.12989e-16	-0.813086	3.41061e-13	4.23593e-14	258	278	52	588
ENSMUSG00000030729_Pgm2l1	-0.913533	6.78459e-22	4.76807e-20	-0.973253	5.24553e-20	6.36238e-18	-1.03207	7.16227e-12	4.78578e-13	277	247	65	589
ENSMUSG00000027347_Rasgrp1	1.59447	1.74901e-46	7.40173e-44	1.63333	2.41698e-42	1.7661e-39	1.58719	2.08743e-05	3.25898e-06	46	41	504	591
ENSMUSG00000020604_Arsg	1.32368	1.962e-23	1.57828e-21	1.37558	1.08603e-22	1.62682e-20	1.29768	2.9693e-08	2.77558e-09	242	200	152	594
ENSMUSG00000081225_Cyp2j12	2.19864	2.43447e-28	2.82095e-26	2.56713	1.44423e-26	3.22893e-24	2.50524	1.03976e-06	1.6558e-07	168	134	297	599
ENSMUSG00000028927_Padi2	1.12951	1.17566e-28	1.42152e-26	1.13626	3.21484e-25	6.25411e-23	1.07327	8.15996e-07	1.35428e-07	161	154	286	601
ENSMUSG00000018822_Sfrp5	2.34956	2.94578e-26	2.91094e-24	2.93182	2.55718e-25	5.10737e-23	2.89021	4.87943e-07	7.94966e-08	197	150	257	604
ENSMUSG00000020953_Coch	-1.28886	5.70518e-30	7.6595e-28	-1.37906	4.5221e-32	1.55721e-29	-1.43384	4.00821e-06	5.88268e-07	145	87	373	605
ENSMUSG00000091735_Gpr62	1.31715	3.69676e-30	5.13227e-28	1.34585	2.80999e-27	6.62869e-25	1.28745	2.73241e-06	3.83928e-07	140	127	347	614
ENSMUSG00000022500_Litaf	1.02645	2.57132e-26	2.5802e-24	1.02601	1.28433e-22	1.91429e-20	0.964853	2.05831e-07	3.55085e-08	194	201	220	615
ENSMUSG00000030084_Plxna1	-0.772163	9.78441e-22	6.68327e-20	-0.821592	1.725e-19	1.95016e-17	-0.882795	1.15818e-11	9.28512e-13	285	265	68	618
ENSMUSG00000034235_Usp54	0.85342	6.35045e-34	1.12386e-31	0.83406	1.41043e-23	2.23571e-21	0.775502	1.55581e-06	2.61938e-07	110	189	324	623
ENSMUSG00000086905_Gm13716	-1.16567	7.30401e-24	6.07638e-22	-1.25234	1.35043e-22	2.00285e-20	-1.31316	1.02191e-07	1.46701e-08	234	202	187	623
ENSMUSG00000002228_Ppm1j	-1.97326	5.97348e-38	1.36388e-35	-2.18083	1.26748e-38	7.3024e-36	-2.22613	1.77553e-05	2.73169e-06	85	52	488	625
ENSMUSG00000020661_Dnmt3a	-0.805065	3.8812e-30	5.3208e-28	-0.850411	3.10936e-22	4.52201e-20	-0.905443	6.79477e-07	1.22122e-07	142	206	280	628
ENSMUSG00000026421_Csrp1	0.823816	8.57358e-22	5.9185e-20	0.811397	1.15131e-18	1.23186e-16	0.749844	1.01892e-11	6.25708e-13	282	280	66	628
ENSMUSG00000048376_F2r	0.940629	1.55466e-28	1.85672e-26	0.929096	2.18553e-21	2.94938e-19	0.875701	4.42768e-07	6.85885e-08	163	222	250	635
ENSMUSG00000042978_Sbk1	-0.844701	2.48544e-28	2.86296e-26	-0.894362	1.23622e-24	2.27215e-22	-0.963106	1.12422e-06	1.86978e-07	169	163	304	636
ENSMUSG00000029121_Crmp1	-0.737321	7.97079e-31	1.16667e-28	-0.779423	4.67234e-22	6.60276e-20	-0.829904	9.81157e-07	1.54067e-07	133	212	293	638
ENSMUSG00000047797_Gjb1	1.38563	1.1062e-29	1.46492e-27	1.42565	1.42748e-27	3.4769e-25	1.35166	4.20716e-06	6.25806e-07	147	123	377	647
ENSMUSG00000048960_Prex2	0.725481	8.48607e-32	1.32159e-29	0.700593	1.15039e-18	1.23186e-16	0.641987	3.79374e-07	5.99952e-08	125	279	244	648
ENSMUSG00000036560_Lgi4	1.43914	3.31275e-28	3.79349e-26	1.49683	9.74402e-24	1.5952e-21	1.43241	1.03044e-06	1.62627e-07	170	183	296	649
ENSMUSG00000036580_Spg20	0.774636	2.77824e-27	3.02146e-25	0.754647	2.29561e-18	2.33925e-16	0.689718	8.04466e-08	9.94113e-09	179	294	176	649
ENSMUSG00000032517_Mobp	1.36253	4.81776e-32	7.75102e-30	1.39299	7.4543e-29	2.14734e-26	1.32101	9.99839e-06	1.38272e-06	121	104	434	659
ENSMUSG00000035576_L3mbtl1	-1.09805	3.64841e-26	3.56903e-24	-1.17154	4.18408e-23	6.46138e-21	-1.23857	6.26872e-07	1.04346e-07	199	194	271	664
ENSMUSG00000031934_Panx1	-0.84442	3.14914e-26	3.09618e-24	-0.895975	3.21903e-21	4.28617e-19	-0.953359	4.09943e-07	6.27295e-08	198	225	246	669
ENSMUSG00000037166_Ppp1r14a	1.87016	5.93216e-37	1.26903e-34	1.989	5.74054e-33	2.09733e-30	1.92217	1.95388e-05	2.98602e-06	91	82	496	669
ENSMUSG00000033595_Lgi3	0.798028	1.93223e-23	1.56078e-21	0.782669	1.5187e-18	1.59645e-16	0.721317	1.63081e-08	1.65817e-09	241	285	144	670
ENSMUSG00000028931_Kcnab2	0.897404	1.11277e-36	2.32928e-34	0.881391	2.79647e-25	5.54831e-23	0.823404	8.9123e-06	1.2685e-06	93	151	428	672
ENSMUSG00000037035_Inhbb	-1.14633	3.95765e-23	3.08174e-21	-1.23144	6.00782e-25	1.13917e-22	-1.27712	5.60523e-07	9.12896e-08	250	158	264	672
ENSMUSG00000025665_Rps6ka6	-1.19377	3.52022e-28	4.00749e-26	-1.27735	2.79188e-24	4.89135e-22	-1.35176	2.17949e-06	3.21892e-07	171	171	337	679
ENSMUSG00000030237_Slco1a4	0.880534	4.88029e-32	7.78726e-30	0.862742	1.46386e-23	2.3082e-21	0.81189	3.89539e-06	5.69912e-07	122	190	371	683
ENSMUSG00000040711_Sh3pxd2b	-0.822921	1.06219e-26	1.12379e-24	-0.871633	6.09908e-25	1.1492e-22	-0.923476	2.35582e-06	3.45395e-07	184	159	341	684
ENSMUSG00000062372_Otof	-1.50909	1.50677e-24	1.31535e-22	-1.66828	3.17648e-26	6.99737e-24	-1.73764	1.6994e-06	2.74562e-07	223	136	327	686
ENSMUSG00000040125_Gpr26	-0.887062	9.81112e-24	8.09293e-22	-0.944156	4.25657e-23	6.53962e-21	-1.00954	5.48112e-07	8.77144e-08	236	195	262	693
ENSMUSG00000015806_Qdpr	0.748531	1.43539e-23	1.16428e-21	0.728859	7.48348e-18	7.25558e-16	0.670491	2.29945e-08	2.1312e-09	240	309	148	697
ENSMUSG00000046157_Tmem229b	-0.63656	6.43976e-27	6.88806e-25	-0.675961	5.22914e-20	6.36238e-18	-0.732018	6.31838e-07	1.06285e-07	182	246	272	700
ENSMUSG00000022186_Oxct1	-0.654596	3.17189e-21	2.07903e-19	-0.697572	1.43831e-15	1.09924e-13	-0.753276	0	0	297	392	18.5	707.5
ENSMUSG00000024538_Ppic	-1.26084	2.35765e-26	2.39044e-24	-1.35872	4.14154e-23	6.42882e-21	-1.41504	1.58147e-06	2.65998e-07	192	193	325	710
ENSMUSG00000031299_Pdha1	-0.579185	2.10547e-26	2.15722e-24	-0.617218	6.34795e-16	5.0179e-14	-0.679045	1.71103e-08	1.86562e-09	190	379	146	715
ENSMUSG00000037111_Setd7	0.929901	3.37717e-21	2.18417e-19	0.930844	1.46576e-19	1.66969e-17	0.882666	4.08003e-08	3.97542e-09	301	263	158	722
ENSMUSG00000021196_Pfkp	-0.694314	8.37262e-43	2.67196e-40	-0.732777	4.70869e-22	6.6229e-20	-0.792718	1.31944e-05	1.87655e-06	61	213	456	730
ENSMUSG00000042524_Sun2	0.763214	2.86118e-22	2.08609e-20	0.747199	6.25914e-18	6.16834e-16	0.689749	5.37147e-08	5.09377e-09	267	304	162	733
ENSMUSG00000004347_Pde1c	-1.67385	5.11947e-21	3.24627e-19	-1.92728	2.69818e-34	1.15478e-31	-1.97535	3.27462e-06	4.70404e-07	307	70	359	736
ENSMUSG00000029797_Sspo	2.14516	1.05614e-31	1.61889e-29	2.42295	1.04558e-28	2.95515e-26	2.35364	2.23175e-05	3.40235e-06	127	106	508	741
ENSMUSG00000019866_Aim1	1.7292	2.18043e-23	1.74677e-21	1.90832	3.32423e-22	4.81113e-20	1.85763	9.65671e-07	1.51234e-07	243	207	292	742
ENSMUSG00000027479_Mapre1	-0.57271	1.82057e-30	2.60596e-28	-0.610981	7.70277e-16	6.02525e-14	-0.673768	2.33247e-07	3.87886e-08	136	383	224	743
ENSMUSG00000087141_Plcxd2	-0.786184	2.52393e-20	1.52116e-18	-0.839203	1.94232e-18	2.00655e-16	-0.907069	7.18893e-09	5.44277e-10	323	290	130	743
ENSMUSG00000035441_Myo1d	0.901592	2.27083e-23	1.81173e-21	0.89367	2.51062e-18	2.54107e-16	0.827952	1.92152e-07	3.16846e-08	244	296	215	755
ENSMUSG00000001986_Gria3	0.762969	2.0682e-22	1.53671e-20	0.742786	3.40432e-15	2.49976e-13	0.688037	1.71767e-10	1.87183e-11	262	408	87	757
ENSMUSG00000026255_Efhd1	1.77286	3.21763e-32	5.35364e-30	1.89447	6.67391e-32	2.27209e-29	1.82195	3.82619e-05	5.33806e-06	117	88	552	757
ENSMUSG00000006411_Pvrl4	1.16925	2.002e-24	1.73213e-22	1.18963	7.40741e-20	8.84138e-18	1.13147	7.00247e-07	1.2618e-07	225	251	282	758
ENSMUSG00000020635_Fkbp1b	-1.00729	1.6883e-21	1.12942e-19	-1.07913	7.19427e-21	9.25034e-19	-1.14415	2.85786e-07	4.81746e-08	291	233	234	758
ENSMUSG00000074794_Arrdc3	1.13605	2.77326e-30	3.94066e-28	1.14029	1.77359e-28	4.91991e-26	1.07181	2.33444e-05	3.66666e-06	137	108	515	760
ENSMUSG00000038526_Car14	1.39039	1.5046e-26	1.56632e-24	1.44341	1.28832e-23	2.05302e-21	1.37123	4.9481e-06	7.93758e-07	187	188	394	769
ENSMUSG00000020905_Usp43	-1.40322	2.09321e-22	1.54937e-20	-1.5443	3.00431e-24	5.20267e-22	-1.58111	1.82327e-06	3.06016e-07	263	173	334	770
ENSMUSG00000055407_Map6	-0.589225	1.37851e-20	8.49225e-19	-0.629049	2.24755e-16	1.9021e-14	-0.687559	5.72797e-10	5.89799e-11	316	354	100	770
ENSMUSG00000008435_Rdh13	-0.68097	6.95217e-28	7.77804e-26	-0.722594	1.1032e-19	1.28104e-17	-0.781692	2.33965e-06	3.33557e-07	174	258	339	771
ENSMUSG00000032854_Ugt8a	0.753489	5.53302e-36	1.0991e-33	0.728544	4.04307e-18	4.02413e-16	0.66494	4.05735e-06	5.97543e-07	98	301	374	773
ENSMUSG00000035131_Brinp3	-0.815605	5.17138e-25	4.66071e-23	-0.866464	1.07695e-23	1.74401e-21	-0.923159	3.9783e-06	5.79074e-07	216	185	372	773
ENSMUSG00000035580_Kcnh8	-1.60691	8.45311e-29	1.03495e-26	-1.76725	2.07569e-29	6.15698e-27	-1.83626	2.40464e-05	3.78271e-06	159	101	518	778
ENSMUSG00000033419_Snap91	-0.597212	4.43799e-21	2.84192e-19	-0.637079	2.20781e-14	1.43168e-12	-0.696471	0	0	304	462	18.5	784.5
ENSMUSG00000059824_Dbp	0.82583	8.83822e-22	6.05823e-20	0.815386	1.93973e-18	2.00655e-16	0.763975	1.88448e-07	3.01827e-08	284	289	213	786
ENSMUSG00000021448_Shc3	1.04783	3.13174e-20	1.87587e-18	1.06489	1.61433e-20	2.03208e-18	1.02823	2.36183e-07	3.96659e-08	325	238	225	788
ENSMUSG00000024378_Stard4	-0.968323	6.82571e-24	5.70283e-22	-1.03014	1.36107e-26	3.06588e-24	-1.08892	8.08971e-06	1.16396e-06	233	133	422	788
ENSMUSG00000091712_Sec14l5	1.50609	3.71731e-30	5.13227e-28	1.56807	4.59296e-28	1.20702e-25	1.49862	2.89509e-05	4.61099e-06	141	114	538	793
ENSMUSG00000025938_Slco5a1	-1.32177	4.46067e-26	4.2988e-24	-1.43018	9.53227e-24	1.56911e-21	-1.48703	6.49168e-06	1.0305e-06	202	182	413	797
ENSMUSG00000029403_Cdkl2	-0.861955	1.83573e-29	2.4146e-27	-0.912495	6.008e-26	1.27655e-23	-0.976823	2.24207e-05	3.47689e-06	148	141	510	799
ENSMUSG00000024754_Tmem2	-0.68471	7.73534e-27	8.22863e-25	-0.727462	9.27107e-20	1.09351e-17	-0.793621	3.44075e-06	5.02772e-07	183	254	363	800
ENSMUSG00000020641_Rsad2	2.11855	1.14489e-21	7.76572e-20	2.62881	2.41504e-21	3.24449e-19	2.58871	9.5909e-07	1.48435e-07	287	223	291	801
ENSMUSG00000032291_Crabp1	-2.2768	2.74982e-18	1.33827e-16	-3.69124	3.71717e-21	4.88433e-19	-3.8147	7.98845e-08	9.53824e-09	400	228	175	803
ENSMUSG00000025324_Atp10a	0.80385	1.49883e-26	1.56632e-24	0.785447	4.59081e-19	5.09393e-17	0.731675	2.75865e-06	3.90752e-07	186	270	348	804
ENSMUSG00000054850_6330419J24Rik	-0.897488	1.94881e-26	2.00728e-24	-0.952601	7.52147e-22	1.04807e-19	-1.02627	6.0609e-06	9.26572e-07	189	215	405	809
ENSMUSG00000055717_Slain1	0.875243	3.84e-23	3.01424e-21	0.8649	8.57092e-21	1.09267e-18	0.800248	1.63299e-06	2.70191e-07	248	235	326	809
ENSMUSG00000020902_Ntn1	-0.841222	3.30474e-22	2.38271e-20	-0.895641	5.70792e-21	7.43494e-19	-0.951529	1.44147e-06	2.22286e-07	270	230	314	814
ENSMUSG00000028051_Hcn3	-1.056	3.86804e-23	3.02406e-21	-1.12997	4.43621e-23	6.78083e-21	-1.20143	4.13624e-06	6.16281e-07	249	196	376	821
ENSMUSG00000026980_Ly75	-1.01384	5.1365e-26	4.854e-24	-1.08145	1.19133e-21	1.6372e-19	-1.13527	5.54421e-06	8.5147e-07	206	218	399	823
ENSMUSG00000019232_Etnppl	2.56446	2.80992e-29	3.57521e-27	3.26522	2.07054e-46	2.58463e-43	3.20328	0.000105512	1.45188e-05	153	24	647	824
ENSMUSG00000041607_Mbp	0.930751	7.5377e-20	4.35419e-18	0.930359	1.8866e-16	1.61028e-14	0.862486	1.56542e-08	1.45564e-09	337	351	142	830
ENSMUSG00000028756_Pink1	0.654591	3.1595e-22	2.28647e-20	0.631876	8.60848e-15	5.95615e-13	0.571237	5.84473e-09	4.92768e-10	269	433	129	831
ENSMUSG00000036503_Rnf13	0.771392	4.09964e-24	3.48505e-22	0.753019	6.36206e-19	7.00739e-17	0.6811	1.76635e-06	2.92298e-07	229	272	331	832
ENSMUSG00000047181_Samd14	-0.940984	5.19978e-27	5.59249e-25	-0.996755	4.09045e-27	9.49968e-25	-1.05096	2.57648e-05	4.22037e-06	181	129	529	839
ENSMUSG00000020374_Rasgef1c	-1.08796	1.61291e-21	1.08645e-19	-1.17187	2.5608e-19	2.86265e-17	-1.23012	8.63326e-07	1.40426e-07	289	268	288	845
ENSMUSG00000022763_Aifm3	0.882284	2.74161e-31	4.07411e-29	0.865667	5.90871e-24	9.88933e-22	0.809774	2.84305e-05	4.52051e-06	131	179	536	846
ENSMUSG00000041957_Pkp2	1.32028	2.8198e-26	2.80066e-24	1.36026	1.04716e-23	1.70499e-21	1.3171	1.46652e-05	2.26428e-06	196	184	471	851
ENSMUSG00000026198_Abcb6	-0.742467	4.12488e-24	3.49126e-22	-0.788808	1.14043e-19	1.31915e-17	-0.846825	3.44342e-06	5.10851e-07	230	259	364	853
ENSMUSG00000040502_March9	-0.831069	2.30319e-22	1.68557e-20	-0.883563	3.36601e-22	4.825e-20	-0.939346	4.29754e-06	6.64114e-07	266	209	381	856
ENSMUSG00000026399_Cd55	-1.21999	3.35118e-21	2.17458e-19	-1.32437	1.04582e-21	1.44385e-19	-1.38091	2.37908e-06	3.51341e-07	300	217	342	859
ENSMUSG00000027215_Cd82	1.75809	4.3245e-29	5.39648e-27	1.89419	4.38711e-28	1.1672e-25	1.83904	6.10396e-05	8.3236e-06	156	112	592	860
ENSMUSG00000031557_Plekha2	1.34866	1.81058e-28	2.13616e-26	1.38654	1.39888e-25	2.87048e-23	1.32608	3.64839e-05	5.16129e-06	165	146	549	860
ENSMUSG00000032076_Cadm1	-0.578759	2.72456e-23	2.15605e-21	-0.618614	1.10969e-14	7.52151e-13	-0.679506	1.06121e-07	1.51566e-08	246	442	188	876
ENSMUSG00000024553_Galr1	-1.50572	1.03864e-24	9.19052e-23	-1.65996	2.53871e-22	3.72829e-20	-1.74091	1.38672e-05	1.97755e-06	220	204	460	884
ENSMUSG00000032733_Snx33	0.927587	1.45624e-24	1.27696e-22	0.918796	1.82659e-19	2.05724e-17	0.864312	5.72116e-06	8.63644e-07	222	266	400	888
ENSMUSG00000028773_Fabp3	-0.64831	1.85497e-22	1.38887e-20	-0.6905	7.42578e-19	8.06047e-17	-0.749269	2.95342e-06	4.25699e-07	260	276	353	889
ENSMUSG00000027475_Kif3b	-0.611204	2.40487e-20	1.45843e-18	-0.652559	1.09494e-16	9.61978e-15	-0.708695	2.71744e-07	4.61365e-08	321	341	232	894
ENSMUSG00000020732_Rab37	1.18616	4.01503e-23	3.11397e-21	1.21873	5.52731e-24	9.30296e-22	1.17852	1.43457e-05	2.15899e-06	251	178	467	896
ENSMUSG00000019996_Map7	0.985576	1.59591e-28	1.89436e-26	0.977596	1.78975e-24	3.17273e-22	0.904226	4.70412e-05	6.5484e-06	164	169	570	903
ENSMUSG00000025584_Pde8a	0.952512	3.02064e-21	1.98658e-19	0.951891	2.02393e-17	1.90676e-15	0.891863	9.83153e-07	1.59685e-07	296	318	295	909
ENSMUSG00000015714_Cers2	0.827818	1.70712e-25	1.55292e-23	0.811407	6.16319e-20	7.41538e-18	0.74108	1.28959e-05	1.82677e-06	214	249	454	917
ENSMUSG00000036902_Neto2	-0.835371	1.03946e-27	1.14973e-25	-0.885339	3.39295e-24	5.77553e-22	-0.948509	4.53914e-05	6.19775e-06	176	176	565	917
ENSMUSG00000026839_Upp2	0.950637	4.29486e-26	4.1596e-24	0.942207	1.27092e-19	1.46444e-17	0.876801	1.32691e-05	1.90148e-06	201	260	457	918
ENSMUSG00000002341_Ncan	-0.635178	5.55005e-18	2.60344e-16	-0.67945	5.64148e-14	3.47764e-12	-0.726567	0	0	415	486	18.5	919.5
ENSMUSG00000049336_Tenm2	-0.57481	1.04565e-29	1.39422e-27	-0.612576	4.02087e-15	2.90969e-13	-0.673735	3.51921e-06	5.27143e-07	146	414	366	926
ENSMUSG00000055945_Prr18	1.13786	5.2398e-19	2.7824e-17	1.17132	2.09057e-18	2.15228e-16	1.10644	6.24091e-07	1.02411e-07	366	291	270	927
ENSMUSG00000060012_Kif13b	0.813599	1.02859e-23	8.44877e-22	0.798134	7.05729e-20	8.45718e-18	0.746967	1.09318e-05	1.52833e-06	237	250	441	928
ENSMUSG00000091475_2810468N07Rik	0.837688	7.74652e-23	5.98418e-21	0.824491	6.5239e-19	7.15932e-17	0.766281	6.15389e-06	9.39447e-07	252	273	406	931
ENSMUSG00000024907_Gal	-1.97045	2.00118e-18	9.93799e-17	-2.54666	2.43695e-20	3.01689e-18	-2.61298	1.11402e-06	1.80782e-07	392	242	302	936
ENSMUSG00000038112_AW551984	-1.61015	5.21554e-33	8.90622e-31	-1.75539	4.30536e-33	1.5924e-30	-1.83215	0.000204503	3.18856e-05	114	81	741	936
ENSMUSG00000002997_Prkar2b	-0.837971	8.66999e-22	5.96391e-20	-0.892424	6.27985e-21	8.14451e-19	-0.953907	9.02051e-06	1.28657e-06	283	231	429	943
ENSMUSG00000075415_Fnbp1	0.660792	2.69607e-19	1.48261e-17	0.639358	1.51305e-13	8.75086e-12	0.575694	2.07194e-11	1.77044e-12	354	518	72	944
ENSMUSG00000020696_Rffl	0.927758	8.40403e-22	5.82211e-20	0.92384	6.69077e-18	6.52928e-16	0.863567	3.10672e-06	4.54751e-07	281	307	357	945
ENSMUSG00000026158_Ogfrl1	0.727459	8.81142e-18	4.07439e-16	0.714124	1.26983e-14	8.51071e-13	0.663256	9.35216e-11	7.97424e-12	421	447	80	948
ENSMUSG00000034714_Ttyh2	0.89758	1.19666e-26	1.25921e-24	0.885412	3.35684e-22	4.825e-20	0.82944	4.1349e-05	5.65373e-06	185	208	557	950
ENSMUSG00000018593_Sparc	0.785613	1.20275e-17	5.48336e-16	0.77434	1.34055e-13	7.76819e-12	0.707161	0	0	427	517	18.5	962.5
ENSMUSG00000038695_Josd2	0.872344	1.57729e-18	7.95468e-17	0.870039	1.73949e-17	1.65966e-15	0.809295	6.04011e-07	1.00472e-07	386	314	269	969
ENSMUSG00000043298_Smco3	1.23942	1.96215e-20	1.1974e-18	1.28621	3.60369e-18	3.6108e-16	1.21517	3.25438e-06	4.62571e-07	319	299	358	976
ENSMUSG00000042607_Asb4	-1.29239	5.0302e-20	2.9549e-18	-1.42179	1.00962e-19	1.18153e-17	-1.48929	4.81839e-06	7.72694e-07	331	256	392	979
ENSMUSG00000048782_Insc	1.04951	5.55098e-20	3.23536e-18	1.06337	2.68986e-16	2.26364e-14	0.998783	8.72632e-07	1.42959e-07	334	356	289	979
ENSMUSG00000053216_Btn2a2	1.85703	6.22249e-17	2.66813e-15	2.30501	1.69262e-19	1.92081e-17	2.26903	5.08803e-07	8.59504e-08	454	264	261	979
ENSMUSG00000035681_Kcnc2	1.19886	2.31343e-26	2.35788e-24	1.22383	3.01758e-25	5.94761e-23	1.18316	9.8741e-05	1.3696e-05	191	152	641	984
ENSMUSG00000027360_Hdc	-2.20117	9.73301e-24	8.06266e-22	-2.7776	1.11153e-36	5.45907e-34	-2.8531	0.000148091	2.17109e-05	235	61	691	987
ENSMUSG00000053024_Cntn2	0.704376	2.42795e-17	1.08406e-15	0.688041	3.77194e-14	2.36905e-12	0.631585	6.52278e-11	4.92545e-12	436	477	77	990
ENSMUSG00000020758_Itgb4	1.55742	5.77952e-24	4.87056e-22	1.66854	2.08349e-22	3.07484e-20	1.60979	4.25421e-05	5.71984e-06	231	203	558	992
ENSMUSG00000048537_Phldb1	0.80423	1.50243e-16	6.22295e-15	0.79766	1.40617e-14	9.34087e-13	0.735618	2.22116e-11	2.05045e-12	470	451	73	994
ENSMUSG00000034993_Vat1	-0.723195	5.14572e-20	3.00816e-18	-0.77065	2.72301e-20	3.35714e-18	-0.828939	7.63397e-06	1.11636e-06	333	243	419	995
ENSMUSG00000029161_Cgref1	-1.03518	2.38978e-21	1.58237e-19	-1.11233	1.4414e-20	1.82206e-18	-1.18196	1.43498e-05	2.18504e-06	294	237	468	999
ENSMUSG00000029086_Prom1	0.767984	3.33971e-21	2.17438e-19	0.751044	5.04425e-16	4.05149e-14	0.6842	1.71275e-06	2.78946e-07	299	373	328	1000
ENSMUSG00000026834_Acvr1c	1.05487	1.0216e-20	6.35383e-19	1.07165	5.56465e-20	6.72223e-18	1.0266	1.13626e-05	1.59362e-06	313	248	444	1005
ENSMUSG00000027394_Ttl	-0.634308	2.52537e-19	1.39663e-17	-0.677009	1.8643e-17	1.76749e-15	-0.732616	2.41367e-06	3.57354e-07	352	316	343	1011
ENSMUSG00000069441_Dsg1a	-1.74465	7.11235e-15	2.49921e-13	-2.24808	1.43431e-19	1.64009e-17	-2.32878	1.25239e-07	1.87776e-08	554	262	195	1011
ENSMUSG00000050808_Muc15	-1.22651	1.01814e-20	6.35262e-19	-1.3357	1.01593e-19	1.18429e-17	-1.40514	1.21376e-05	1.70652e-06	312	257	449	1018
ENSMUSG00000019849_Prep	-0.732877	6.84121e-20	3.96363e-18	-0.781198	7.83721e-20	9.31726e-18	-0.83327	9.64937e-06	1.34292e-06	336	252	432	1020
ENSMUSG00000049971_Glt1d1	-0.731938	1.86834e-21	1.24558e-19	-0.77925	1.76393e-16	1.50987e-14	-0.842539	4.28793e-06	6.54552e-07	292	350	380	1022
ENSMUSG00000019978_Epb4.1l2	-0.560122	8.23171e-22	5.7231e-20	-0.599679	1.04125e-14	7.10586e-13	-0.657325	1.3548e-06	2.10795e-07	280	439	311	1030
ENSMUSG00000086600_C030005K06Rik	-1.25194	2.10539e-18	1.04289e-16	-1.37975	7.68579e-19	8.31258e-17	-1.44836	3.41453e-06	4.86529e-07	393	277	361	1031
ENSMUSG00000026473_Glul	0.681652	1.11042e-19	6.37656e-18	0.659841	1.0759e-12	5.6351e-11	0.608091	4.22713e-09	4.18671e-10	339	572	127	1038
ENSMUSG00000026737_Pip4k2a	0.643971	5.23086e-21	3.30614e-19	0.620831	7.38241e-14	4.45009e-12	0.55768	2.99837e-07	5.02648e-08	308	497	236	1041
ENSMUSG00000056076_Eif3b	-0.616444	2.10704e-22	1.5537e-20	-0.659165	2.12684e-17	1.99119e-15	-0.715296	1.33514e-05	1.92648e-06	264	320	458	1042
ENSMUSG00000029875_AI836003	-0.904706	9.19435e-18	4.24138e-16	-0.972447	7.13497e-19	7.77297e-17	-1.05303	2.72173e-06	3.77141e-07	422	275	346	1043
ENSMUSG00000028962_Slc4a2	0.767989	2.4522e-17	1.08989e-15	0.756683	6.16307e-15	4.34445e-13	0.690851	8.97648e-08	1.28509e-08	438	425	183	1046
ENSMUSG00000049511_Htr1b	-1.18156	1.75076e-22	1.31591e-20	-1.27928	2.73198e-22	3.99255e-20	-1.3597	5.56661e-05	7.55121e-06	259	205	583	1047
ENSMUSG00000030102_Itpr1	0.67717	6.67605e-17	2.85632e-15	0.659977	1.13148e-13	6.64665e-12	0.613881	1.29063e-10	1.19049e-11	455	510	83	1048
ENSMUSG00000052684_Jun	0.845079	6.2829e-21	3.94546e-19	0.837972	1.32697e-18	1.40974e-16	0.783134	1.34793e-05	1.95165e-06	310	282	459	1051
ENSMUSG00000032518_Rpsa	-0.585494	4.69326e-17	2.03937e-15	-0.629068	2.21153e-13	1.25961e-11	-0.69564	8.06466e-11	5.89623e-12	448	526	78	1052
ENSMUSG00000044338_Aplnr	-1.40043	1.84009e-20	1.12645e-18	-1.5557	3.02236e-20	3.71094e-18	-1.60486	1.79746e-05	2.79365e-06	318	244	490	1052
ENSMUSG00000027435_Cd93	-0.808844	1.63389e-16	6.71032e-15	-0.868703	8.96268e-17	7.89744e-15	-0.91678	3.57298e-07	5.61414e-08	474	340	241	1055
ENSMUSG00000022090_Pdlim2	1.47354	8.91924e-21	5.58299e-19	1.5814	5.02347e-20	6.14278e-18	1.50434	2.02435e-05	3.15462e-06	311	245	501	1057
ENSMUSG00000032267_Usp28	-0.882787	4.64662e-20	2.74942e-18	-0.942592	3.32597e-21	4.40898e-19	-0.993463	2.03233e-05	3.18882e-06	329	226	502	1057
ENSMUSG00000079037_Prnp	0.563212	1.14178e-22	8.75082e-21	0.538237	7.17767e-12	3.3217e-10	0.480177	4.69238e-08	4.49196e-09	254	647	160	1061
ENSMUSG00000025068_Gsto1	-0.618091	6.2892e-20	3.65468e-18	-0.660555	1.49739e-15	1.13859e-13	-0.726903	1.94152e-06	3.10898e-07	335	394	335	1064
ENSMUSG00000054226_Tprkb	0.73255	4.49867e-19	2.41922e-17	0.715753	2.35508e-14	1.51083e-12	0.64382	3.55756e-07	5.48866e-08	362	467	240	1069
ENSMUSG00000053192_Mllt11	-0.545897	6.17411e-18	2.88229e-16	-0.585475	5.24905e-13	2.86441e-11	-0.652774	7.23887e-10	8.26365e-11	417	549	104	1070
ENSMUSG00000022537_Tmem44	-0.580018	3.80985e-22	2.72609e-20	-0.61985	1.88155e-15	1.41632e-13	-0.687722	5.93079e-06	9.01211e-07	272	398	403	1073
ENSMUSG00000025076_Casp7	-0.955793	1.70533e-18	8.57822e-17	-1.02945	5.21743e-16	4.17938e-14	-1.08913	1.37495e-06	2.14526e-07	387	374	312	1073
ENSMUSG00000064179_Tnnt1	1.09974	1.18596e-23	9.65988e-22	1.11712	4.63755e-25	8.96363e-23	1.07263	0.000136108	1.95942e-05	239	155	679	1073
ENSMUSG00000007279_Scube2	1.49568	1.64233e-27	1.80629e-25	1.57095	1.36008e-27	3.3399e-25	1.53693	0.000273899	4.20079e-05	177	122	779	1078
ENSMUSG00000022211_Lrrc16b	-0.81132	3.18523e-21	2.08077e-19	-0.864646	1.76412e-20	2.21135e-18	-0.93581	2.97935e-05	4.74892e-06	298	239	541	1078
ENSMUSG00000022864_D16Ertd472e	1.13375	3.38774e-20	2.02298e-18	1.15901	4.4063e-16	3.58718e-14	1.09756	4.58039e-06	7.31721e-07	326	368	388	1082
ENSMUSG00000032435_Dync1li1	-0.596088	1.37372e-18	7.00058e-17	-0.637556	3.94329e-16	3.24552e-14	-0.696427	2.14718e-06	3.16364e-07	382	364	336	1082
ENSMUSG00000000402_Egfl6	-0.938657	7.1145e-19	3.71308e-17	-1.01004	3.09291e-16	2.58107e-14	-1.06939	2.91896e-06	4.18518e-07	373	359	352	1084
ENSMUSG00000062393_Dgkk	-2.23894	1.17627e-22	8.97982e-21	-2.92575	1.2342e-30	3.8516e-28	-2.99131	0.000198486	3.09522e-05	255	96	737	1088
ENSMUSG00000003526_Prodh	0.895558	1.69138e-20	1.03868e-18	0.890478	1.14616e-16	1.00403e-14	0.832671	9.26714e-06	1.30513e-06	317	342	430	1089
ENSMUSG00000059554_Ccdc28a	0.962109	2.93321e-21	1.93562e-19	0.963238	7.1979e-18	7.00136e-16	0.901587	1.80388e-05	2.8247e-06	295	308	491	1094
ENSMUSG00000026605_Cenpf	-1.02829	3.11365e-18	1.50033e-16	-1.11371	2.33948e-16	1.97433e-14	-1.1727	2.25836e-06	3.27621e-07	404	355	338	1097
ENSMUSG00000034917_Tjp3	-1.80724	4.28155e-18	2.02795e-16	-2.21689	1.2814e-19	1.47086e-17	-2.2958	8.7126e-06	1.21489e-06	411	261	425	1097
ENSMUSG00000037653_Kctd8	-0.860177	2.01192e-19	1.12224e-17	-0.920296	7.39047e-17	6.62908e-15	-0.984472	6.53011e-06	1.04379e-06	349	334	414	1097
ENSMUSG00000045625_Pigz	0.90494	1.3594e-17	6.15429e-16	0.908141	1.23735e-14	8.34907e-13	0.846388	2.36753e-07	4.0538e-08	430	444	226	1100
ENSMUSG00000040649_Rimklb	-0.700896	2.99202e-22	2.17334e-20	-0.745654	2.34616e-18	2.38266e-16	-0.813847	2.92193e-05	4.65664e-06	268	295	539	1102
ENSMUSG00000017386_Traf4	-0.708739	8.05353e-22	5.61929e-20	-0.755159	1.75689e-17	1.67094e-15	-0.811743	2.28197e-05	3.51474e-06	279	315	511	1105
ENSMUSG00000025743_Sdc3	-0.61873	1.55941e-16	6.44523e-15	-0.662012	6.67169e-15	4.68096e-13	-0.712991	1.82048e-07	2.87017e-08	471	427	211	1109
ENSMUSG00000024921_Smarca2	0.491143	2.06929e-29	2.68552e-27	0.460721	2.41023e-10	8.79514e-09	0.400112	1.26367e-08	1.17006e-09	150	821	139	1110
ENSMUSG00000028838_Extl1	0.771757	4.56231e-21	2.91195e-19	0.754681	2.35646e-15	1.76493e-13	0.691878	7.42716e-06	1.10077e-06	305	400	418	1123
ENSMUSG00000071862_Lrrtm2	0.768295	2.67153e-18	1.3067e-16	0.757312	6.13839e-16	4.87574e-14	0.702917	2.76246e-06	3.97548e-07	398	377	349	1124
ENSMUSG00000048355_Arxes1	-0.727159	2.51152e-20	1.51838e-18	-0.774223	6.67485e-16	5.26241e-14	-0.838904	8.19507e-06	1.18058e-06	322	380	423	1125
ENSMUSG00000023961_Enpp4	0.878242	1.47103e-19	8.34886e-18	0.871887	3.87692e-16	3.19969e-14	0.801671	8.79536e-06	1.23268e-06	343	363	426	1132
ENSMUSG00000025597_Klhl4	0.950929	1.88543e-17	8.45706e-16	0.95946	7.62016e-16	5.97624e-14	0.885188	1.52157e-06	2.45978e-07	434	382	320	1136
ENSMUSG00000038530_Rgs4	0.762439	1.78007e-15	6.55061e-14	0.753483	9.88587e-14	5.85318e-12	0.697516	6.57678e-10	7.03333e-11	529	506	102	1137
ENSMUSG00000047547_Cltb	-0.510085	2.65233e-16	1.07122e-14	-0.547906	7.1274e-13	3.8267e-11	-0.606729	6.18328e-10	6.4518e-11	482	558	101	1141
ENSMUSG00000045330_4933402E13Rik	-1.97346	3.42226e-13	9.59958e-12	-3.75549	7.9953e-20	9.46763e-18	-3.96963	1.30734e-07	2.04521e-08	694	253	198	1145
ENSMUSG00000020547_Bzw2	-0.754623	6.18939e-17	2.6598e-15	-0.808397	3.71761e-15	2.7033e-13	-0.864631	6.88505e-07	1.24137e-07	453	412	281	1146
ENSMUSG00000026662_Sephs1	-0.549086	3.17329e-23	2.50099e-21	-0.587932	2.61209e-14	1.67213e-12	-0.648346	1.08818e-05	1.50696e-06	247	468	440	1155
ENSMUSG00000028876_Epha10	-0.747181	1.93046e-18	9.61132e-17	-0.797768	3.77885e-18	3.77369e-16	-0.861972	1.3965e-05	2.0806e-06	391	300	464	1155
ENSMUSG00000001260_Gabrg1	-0.975967	1.101e-24	9.69823e-23	-1.03917	1.2763e-25	2.63701e-23	-1.09749	0.000300241	4.54087e-05	221	145	790	1156
ENSMUSG00000027203_Dut	-0.654976	1.69949e-19	9.56185e-18	-0.699098	8.55904e-15	5.93566e-13	-0.763772	4.27708e-06	6.44965e-07	346	432	379	1157
ENSMUSG00000073433_Arhgdig	-0.727185	3.25601e-17	1.42118e-15	-0.779302	3.22459e-16	2.68349e-14	-0.838581	2.89192e-06	4.11394e-07	446	360	351	1157
ENSMUSG00000034648_Lrrn1	0.577374	5.03391e-26	4.80368e-24	0.550024	8.17362e-14	4.88121e-12	0.485402	1.31587e-05	1.85167e-06	204	501	455	1160
ENSMUSG00000091402_BC048943	-1.40566	1.12465e-16	4.74913e-15	-1.60078	4.18747e-17	3.81314e-15	-1.66676	3.86749e-06	5.60924e-07	461	329	370	1160
ENSMUSG00000006587_Snai3	-1.87423	2.63102e-14	8.63712e-13	-2.64167	2.79724e-16	2.34741e-14	-2.71621	1.93782e-07	3.31752e-08	593	357	217	1167
ENSMUSG00000025268_Maged2	-0.7987	8.20936e-25	7.33081e-23	-0.84942	8.77589e-22	1.21721e-19	-0.915912	0.000192005	3.07245e-05	218	216	736	1170
ENSMUSG00000024471_Myot	-2.10243	1.5292e-14	5.18624e-13	-4.30357	2.84397e-17	2.62971e-15	-4.51307	6.55479e-07	1.141e-07	574	324	276	1174
ENSMUSG00000050063_Klk6	1.6906	5.11045e-18	2.40884e-16	1.94355	3.17e-18	3.18691e-16	1.90182	1.39308e-05	2.05493e-06	413	298	463	1174
ENSMUSG00000039057_Myo16	-1.07421	2.19991e-21	1.46162e-19	-1.16078	2.30229e-20	2.862e-18	-1.24416	0.000100289	1.3964e-05	293	241	643	1177
ENSMUSG00000036634_Mag	0.805154	1.49147e-14	5.06708e-13	0.802446	1.76374e-12	9.01704e-11	0.733321	0	0	573	586	18.5	1177.5
ENSMUSG00000020387_Phf15	0.886245	3.823e-22	2.72609e-20	0.877442	1.94676e-17	1.83984e-15	0.807548	6.15191e-05	8.41331e-06	273	317	593	1183
ENSMUSG00000036528_Ppfibp2	0.908399	1.35645e-17	6.15429e-16	0.910178	1.29544e-14	8.63303e-13	0.860177	1.15824e-06	1.90162e-07	429	449	305	1183
ENSMUSG00000036882_Arhgap33	-0.860261	7.04946e-19	3.68903e-17	-0.920494	5.48968e-18	5.4279e-16	-0.975454	2.31351e-05	3.62838e-06	372	303	514	1189
ENSMUSG00000078234_Klhdc7a	1.05861	9.94504e-18	4.56604e-16	1.0864	6.30889e-18	6.19699e-16	1.02643	1.41601e-05	2.10658e-06	424	305	465	1194
ENSMUSG00000024937_Ehbp1l1	-0.711658	8.85319e-17	3.7795e-15	-0.761086	3.35988e-15	2.47319e-13	-0.815401	2.34818e-06	3.39482e-07	456	407	340	1203
ENSMUSG00000057716_Tmem178b	-0.558999	1.94245e-28	2.27793e-26	-0.597493	2.27467e-14	1.46552e-12	-0.656949	5.19204e-05	7.15021e-06	166	465	578	1209
ENSMUSG00000031549_Ido2	-1.32638	8.38708e-16	3.22671e-14	-1.50282	5.30485e-16	4.23808e-14	-1.56146	1.82176e-06	3.0146e-07	506	375	333	1214
ENSMUSG00000061731_Ext1	-0.57959	1.2052e-18	6.15791e-17	-0.621628	9.70449e-15	6.6836e-13	-0.676537	5.88304e-06	8.76161e-07	381	435	401	1217
ENSMUSG00000022686_B3gnt5	-1.32256	2.52372e-15	9.20022e-14	-1.50242	4.14535e-16	3.39319e-14	-1.57182	1.50011e-06	2.41979e-07	534	366	319	1219
ENSMUSG00000038034_Igsf8	0.628229	2.8149e-15	1.02234e-13	0.609285	2.37707e-12	1.18494e-10	0.548173	1.51715e-10	1.35693e-11	536	601	84	1221
ENSMUSG00000016946_Kctd5	-0.481485	1.11295e-20	6.89992e-19	-0.5195	5.05722e-13	2.76477e-11	-0.578029	3.3473e-06	4.78396e-07	314	548	360	1222
ENSMUSG00000030494_Rhpn2	1.20765	4.89429e-20	2.88719e-18	1.24739	4.74721e-16	3.83346e-14	1.19162	2.44571e-05	3.93932e-06	330	371	522	1223
ENSMUSG00000020834_Dhrs13	-0.732267	5.70962e-19	3.01217e-17	-0.781629	5.44652e-18	5.40305e-16	-0.838127	4.09306e-05	5.52531e-06	369	302	555	1226
ENSMUSG00000002489_Tiam1	0.699968	6.85763e-15	2.42282e-13	0.689197	7.7529e-13	4.1329e-11	0.643085	1.74398e-09	1.7982e-10	551	562	115	1228
ENSMUSG00000034009_Rxfp1	-1.43706	5.24854e-14	1.65062e-12	-1.69873	5.30375e-23	8.025e-21	-1.75413	6.84203e-06	1.07155e-06	619	198	416	1233
ENSMUSG00000039323_Igfbp2	-1.2583	4.21611e-12	1.03239e-10	-1.46929	2.33856e-19	2.62401e-17	-1.51515	6.96999e-08	8.38161e-09	795	267	172	1234
ENSMUSG00000020684_Rasl10b	-0.577304	8.77731e-14	2.69083e-12	-0.619664	8.94515e-14	5.31722e-12	-0.670891	3.83437e-10	4.6046e-11	635	504	97	1236
ENSMUSG00000021474_Sfxn1	-0.509182	4.6706e-19	2.49787e-17	-0.547393	8.09933e-14	4.85296e-12	-0.606205	4.23577e-06	6.35356e-07	364	500	378	1242
ENSMUSG00000036040_Adamtsl2	-0.897767	8.42554e-16	3.22874e-14	-0.968241	9.8956e-15	6.79959e-13	-1.02975	1.07192e-06	1.74591e-07	508	436	300	1244
ENSMUSG00000037990_Sh3rf3	-0.740939	2.28433e-18	1.1258e-16	-0.791241	5.20997e-15	3.70749e-13	-0.858188	9.28446e-06	1.32364e-06	395	421	431	1247
ENSMUSG00000072812_Ahnak2	-1.06157	9.12805e-17	3.88831e-15	-1.15452	2.11618e-17	1.98742e-15	-1.20998	1.4925e-05	2.39648e-06	457	319	476	1252
ENSMUSG00000002930_Ppp1r17	-1.56923	1.62038e-16	6.66891e-15	-1.85345	3.24692e-17	2.97475e-15	-1.922	1.26795e-05	1.80233e-06	473	327	453	1253
ENSMUSG00000020326_Ccng1	-0.673472	1.70872e-13	5.02473e-12	-0.724523	3.54503e-14	2.23121e-12	-0.778935	2.16369e-09	2.56042e-10	662	476	120	1258
ENSMUSG00000085549_1700047F07Rik	-1.70482	1.77732e-13	5.21857e-12	-2.24619	6.61928e-17	5.99115e-15	-2.31487	5.88358e-07	9.67284e-08	663	331	267	1261
ENSMUSG00000051223_Bzw1	-0.588134	1.55988e-19	8.82735e-18	-0.629057	2.1648e-14	1.4099e-12	-0.687594	1.39052e-05	2.00342e-06	344	460	461	1265
ENSMUSG00000086006_Gm13293	1.61679	7.44542e-14	2.28612e-12	1.95862	8.40389e-17	7.47099e-15	1.91045	1.05757e-06	1.68574e-07	634	337	298	1269
ENSMUSG00000052087_Rgs14	1.56095	9.83304e-22	6.693e-20	1.69422	5.00883e-19	5.53725e-17	1.63978	0.000171345	2.69124e-05	286	271	718	1275
ENSMUSG00000060675_Pla2g16	0.929106	1.68246e-16	6.89526e-15	0.936856	3.6223e-15	2.64684e-13	0.866218	4.78448e-06	7.62347e-07	475	410	391	1276
ENSMUSG00000061232_H2-K1	0.975536	1.75986e-19	9.87297e-18	0.981711	4.16145e-16	3.39708e-14	0.915211	4.48489e-05	6.12826e-06	347	367	564	1278
ENSMUSG00000024064_Galnt14	-0.909868	1.30429e-16	5.44862e-15	-0.97951	1.38116e-18	1.45698e-16	-1.02993	3.71515e-05	5.21946e-06	466	284	550	1300
ENSMUSG00000026955_Sapcd2	-0.966946	1.13101e-16	4.76566e-15	-1.04712	7.92377e-15	5.50785e-13	-1.10832	6.19958e-06	9.52371e-07	462	431	407	1300
ENSMUSG00000030994_D7Ertd443e	1.32498	3.98034e-19	2.15237e-17	1.40149	2.95312e-17	2.71388e-15	1.35038	7.4798e-05	1.0448e-05	360	326	614	1300
ENSMUSG00000033307_Mif	-0.647436	2.7e-18	1.31731e-16	-0.690499	2.3438e-17	2.18747e-15	-0.753802	5.3823e-05	7.38751e-06	399	321	581	1301
ENSMUSG00000096054_Syne1	0.748251	2.81891e-18	1.36507e-16	0.733466	6.3741e-14	3.88924e-12	0.684786	6.20031e-06	9.78033e-07	402	491	409	1302
ENSMUSG00000039601_Rcan2	0.68245	1.16075e-14	3.99935e-13	0.665442	5.7216e-12	2.67834e-10	0.596858	9.08287e-10	1.17937e-10	565	640	109	1314
ENSMUSG00000040724_Kcna2	0.519121	3.95999e-20	2.35028e-18	0.49199	2.34027e-11	1.0016e-09	0.436448	9.20313e-07	1.4564e-07	328	700	290	1318
ENSMUSG00000000489_Pdgfb	-0.696047	1.92087e-18	9.58807e-17	-0.742577	1.53529e-15	1.16151e-13	-0.804268	2.66512e-05	4.38724e-06	390	396	533	1319
ENSMUSG00000039735_Fnbp1l	-1.00442	6.01433e-21	3.78903e-19	-1.07937	1.23498e-21	1.68943e-19	-1.13862	0.000300557	4.57313e-05	309	219	791	1319
ENSMUSG00000058135_Gstm1	0.987409	1.58075e-16	6.5196e-15	1.0035	5.7725e-15	4.08837e-13	0.927993	8.23001e-06	1.19721e-06	472	423	424	1319
ENSMUSG00000032902_Slc16a1	-0.58729	2.21157e-14	7.35942e-13	-0.633676	2.42095e-13	1.36421e-11	-0.689083	1.5121e-07	2.45817e-08	585	531	205	1321
ENSMUSG00000033854_Kcnk10	-0.767738	9.53844e-19	4.89934e-17	-0.820405	6.69733e-17	6.04353e-15	-0.881164	7.75043e-05	1.08777e-05	379	332	618	1329
ENSMUSG00000001985_Grik3	-0.719124	4.26771e-19	2.30137e-17	-0.766685	2.11975e-18	2.17485e-16	-0.818489	0.000135556	1.94224e-05	361	292	678	1331
ENSMUSG00000031503_Col4a2	-0.632211	4.79484e-13	1.32399e-11	-0.680578	4.22468e-13	2.3266e-11	-0.729674	1.16188e-10	1.04762e-11	705	544	82	1331
ENSMUSG00000039835_Nhsl1	-0.563571	6.93016e-19	3.63637e-17	-0.604454	4.27399e-15	3.07799e-13	-0.65919	3.26949e-05	4.94241e-06	371	416	545	1332
ENSMUSG00000045314_Sowahb	1.28437	8.35397e-15	2.90405e-13	1.38898	8.61755e-16	6.72326e-14	1.33003	5.44493e-06	8.27934e-07	560	384	397	1341
ENSMUSG00000041423_Paqr6	1.27814	9.4054e-19	4.84378e-17	1.34469	1.70176e-16	1.46503e-14	1.29012	8.01717e-05	1.12065e-05	378	348	621	1347
ENSMUSG00000068859_Sp9	-0.919678	5.40419e-16	2.11677e-14	-0.994929	1.29673e-14	8.63303e-13	-1.05724	6.01265e-06	9.13863e-07	497	450	404	1351
ENSMUSG00000030788_Rnf141	0.533071	1.34807e-25	1.24374e-23	0.504383	1.57719e-12	8.11876e-11	0.441376	4.40884e-05	5.99066e-06	211	582	562	1355
ENSMUSG00000063568_Jazf1	-0.660582	9.54106e-20	5.49515e-18	-0.705489	3.93155e-15	2.85194e-13	-0.770543	6.78396e-05	9.43613e-06	338	413	604	1355
ENSMUSG00000038437_Mllt6	0.582588	4.18333e-15	1.49976e-13	0.562349	1.175e-11	5.23835e-10	0.504245	1.46097e-08	1.35494e-09	543	672	141	1356
ENSMUSG00000038642_Ctss	0.757868	7.90422e-19	4.11421e-17	0.742619	4.35089e-13	2.39171e-11	0.674631	1.05374e-05	1.44356e-06	374	545	437	1356
ENSMUSG00000054364_Rhob	0.565819	7.46169e-16	2.90514e-14	0.543442	2.48038e-11	1.05255e-09	0.486533	2.52305e-08	2.43114e-09	500	706	150	1356
ENSMUSG00000041309_Nkx6-2	1.30208	2.24268e-20	1.36432e-18	1.36845	1.27881e-20	1.62338e-18	1.32777	0.000342704	5.02939e-05	320	236	804	1360
ENSMUSG00000051323_Pcdh19	-0.813244	1.19102e-19	6.81929e-18	-0.870734	2.72674e-17	2.52911e-15	-0.933867	0.000151963	2.2824e-05	340	323	697	1360
ENSMUSG00000029832_Nfe2l3	0.763899	5.03944e-20	2.9549e-18	0.748429	1.83635e-14	1.20648e-12	0.69051	4.98458e-05	6.84199e-06	332	456	574	1362
ENSMUSG00000024736_Tmem132a	-0.742238	2.6674e-13	7.59156e-12	-0.798046	3.6151e-15	2.64684e-13	-0.847224	6.77729e-07	1.20124e-07	684	409	279	1372
ENSMUSG00000038900_Rpl12	-0.676557	5.19116e-19	2.76866e-17	-0.724311	8.3055e-17	7.40549e-15	-0.795165	0.000132659	1.85717e-05	365	336	673	1374
ENSMUSG00000030739_Myh14	0.921822	7.31814e-16	2.86069e-14	0.932595	3.13615e-15	2.3199e-13	0.869387	1.48228e-05	2.3171e-06	498	405	473	1376
ENSMUSG00000093674_Rpl41	-0.635966	4.0451e-13	1.12817e-11	-0.686399	6.03298e-13	3.27265e-11	-0.754505	3.99763e-09	3.88445e-10	698	552	126	1376
ENSMUSG00000027533_Fabp5	-0.716762	1.15043e-21	7.77618e-20	-0.763258	1.33954e-18	1.41806e-16	-0.833484	0.00034914	5.13945e-05	288	283	807	1378
ENSMUSG00000021710_Nln	-0.620659	1.31159e-15	4.91014e-14	-0.66496	3.99355e-14	2.50299e-12	-0.723681	4.31227e-06	6.8316e-07	520	478	383	1381
ENSMUSG00000040972_Igsf21	-0.911733	3.29994e-18	1.58226e-16	-0.977048	3.46271e-21	4.57002e-19	-1.02832	0.000221858	3.42816e-05	406	227	751	1384
ENSMUSG00000025586_Cpeb1	0.65493	1.56703e-18	7.92347e-17	0.63232	2.27189e-12	1.1401e-10	0.574147	6.3945e-06	1.01725e-06	385	597	412	1394
ENSMUSG00000096210_H1f0	0.565639	7.50046e-25	6.72864e-23	0.538983	8.79531e-13	4.64725e-11	0.472334	7.26254e-05	1.01343e-05	217	567	611	1395
ENSMUSG00000056966_Gjc3	0.76748	5.9808e-22	4.23375e-20	0.749345	7.95957e-17	7.11824e-15	0.684961	0.000287424	4.41442e-05	275	335	786	1396
ENSMUSG00000005447_Pafah1b3	-1.13007	9.44201e-17	4.01327e-15	-1.2399	2.56933e-15	1.91479e-13	-1.30832	3.49679e-05	5.04842e-06	458	402	547	1407
ENSMUSG00000029822_Osbpl3	0.991852	2.60862e-15	9.49196e-14	1.01869	2.40987e-15	1.80043e-13	0.970979	1.46875e-05	2.2906e-06	535	401	472	1408
ENSMUSG00000028367_Txn1	-0.668886	2.06685e-22	1.53671e-20	-0.712348	1.66186e-18	1.73476e-16	-0.775927	0.000499382	7.44656e-05	261	287	861	1409
ENSMUSG00000047497_Adamts12	-1.11708	4.99701e-17	2.16412e-15	-1.22616	6.15184e-16	4.87574e-14	-1.27321	5.70837e-05	7.88535e-06	449	378	587	1414
ENSMUSG00000042515_Mum1l1	-0.822239	9.22056e-16	3.51954e-14	-0.885545	7.08414e-14	4.2789e-12	-0.947533	6.79573e-06	1.05765e-06	510	496	415	1421
ENSMUSG00000021364_Elovl2	-0.764099	2.88074e-17	1.27164e-15	-0.81997	1.2721e-15	9.77201e-14	-0.887235	6.06709e-05	8.23441e-06	441	390	591	1422
ENSMUSG00000071176_Arhgef10	0.87393	1.59587e-17	7.17479e-16	0.872099	4.76784e-16	3.83977e-14	0.800245	7.85643e-05	1.10953e-05	433	372	620	1425
ENSMUSG00000022564_Grina	0.553691	1.70065e-25	1.55292e-23	0.5258	1.00288e-11	4.49781e-10	0.463121	3.29013e-05	4.99362e-06	213	668	546	1427
ENSMUSG00000037458_Azin1	-0.559815	2.28221e-19	1.26936e-17	-0.599351	1.32943e-13	7.7187e-12	-0.659114	4.39065e-05	5.92274e-06	350	516	561	1427
ENSMUSG00000026932_Nacc2	0.537643	1.3204e-20	8.1601e-19	0.50997	1.14121e-10	4.36089e-09	0.447649	2.52817e-06	3.63664e-07	315	784	344	1443
ENSMUSG00000030956_Fam53b	0.689478	1.42083e-17	6.41747e-16	0.673009	2.98635e-15	2.21456e-13	0.617842	7.47349e-05	1.0343e-05	431	404	613	1448
ENSMUSG00000031839_Hsbp1	-0.546169	1.43884e-14	4.91403e-13	-0.588305	2.87449e-12	1.41175e-10	-0.656397	5.96347e-07	9.85927e-08	570	610	268	1448
ENSMUSG00000031990_Jam3	0.624735	2.20284e-15	8.06064e-14	0.604441	8.30785e-13	4.40522e-11	0.540206	2.98491e-06	4.32928e-07	532	565	354	1451
ENSMUSG00000007207_Stx1a	-1.02816	6.24382e-22	4.40393e-20	-1.10004	1.37055e-24	2.48851e-22	-1.15263	0.00131786	0.000196954	276	165	1013	1454
ENSMUSG00000011148_Adssl1	1.37756	3.53622e-20	2.10519e-18	1.45828	6.34058e-18	6.20776e-16	1.38341	0.000377886	5.68053e-05	327	306	821	1454
ENSMUSG00000094910_D430019H16Rik	-0.593417	6.09034e-13	1.65587e-11	-0.638459	1.69699e-12	8.69061e-11	-0.683133	3.03509e-08	2.95581e-09	716	585	153	1454
ENSMUSG00000034520_Gjc1	0.958878	1.39105e-19	7.94123e-18	0.962662	7.37761e-17	6.62908e-15	0.911667	0.000306065	4.606e-05	341	333	792	1466
ENSMUSG00000022353_Mtss1	-0.670923	8.14574e-19	4.21737e-17	-0.715237	8.53914e-18	8.25239e-16	-0.76998	0.000293259	4.50858e-05	376	310	789	1475
ENSMUSG00000040653_Ppp1r14c	-0.841775	1.29726e-17	5.90042e-16	-0.903331	1.96999e-16	1.67667e-14	-0.965314	0.000151651	2.24525e-05	428	352	695	1475
ENSMUSG00000006930_Hap1	-0.94092	5.95533e-17	2.56488e-15	-1.0188	8.70244e-17	7.69075e-15	-1.09467	0.000139942	2.06323e-05	452	339	685	1476
ENSMUSG00000030089_Slc41a3	-1.01691	8.27031e-16	3.18808e-14	-1.10577	8.96707e-18	8.63809e-16	-1.15281	0.000119663	1.64521e-05	505	311	660	1476
ENSMUSG00000030077_Chl1	-0.775967	1.46006e-13	4.34601e-12	-0.840758	9.64827e-13	5.08001e-11	-0.904811	4.7124e-07	7.47129e-08	654	569	254	1477
ENSMUSG00000026944_Abca2	0.629252	1.28147e-15	4.80663e-14	0.610085	3.23126e-11	1.35014e-09	0.553325	3.58004e-07	5.73887e-08	519	717	242	1478
ENSMUSG00000038860_Garnl3	-0.803237	5.37729e-19	2.84456e-17	-0.858588	2.22113e-18	2.27108e-16	-0.92105	0.000373556	5.52432e-05	368	293	817	1478
ENSMUSG00000045404_Kcnk13	1.1002	3.15338e-17	1.384e-15	1.13382	2.93777e-14	1.86863e-12	1.0759	4.71231e-05	6.61946e-06	443	471	571	1485
ENSMUSG00000028412_Slc44a1	0.571001	3.63598e-22	2.61187e-20	0.543046	7.23864e-12	3.33122e-10	0.479475	4.57951e-05	6.33677e-06	271	651	567	1489
ENSMUSG00000020908_Myh3	-1.59677	7.02656e-12	1.65801e-10	-2.11668	1.72685e-16	1.48237e-14	-2.1964	1.48364e-06	2.34085e-07	825	349	317	1491
ENSMUSG00000037601_Nme1	-0.594514	2.46328e-18	1.20787e-16	-0.63742	1.35988e-15	1.04196e-13	-0.699399	0.000158026	2.41384e-05	397	391	704	1492
ENSMUSG00000056692_D17Wsu92e	0.521937	4.14734e-17	1.80618e-15	0.496579	4.05053e-11	1.66233e-09	0.440482	1.47432e-06	2.30131e-07	447	730	316	1493
ENSMUSG00000046204_Pnma2	-0.727044	7.88928e-18	3.66541e-16	-0.778127	8.66433e-17	7.67973e-15	-0.851549	0.00020397	3.16523e-05	419	338	740	1497
ENSMUSG00000023259_Slc26a6	-0.796462	1.26998e-16	5.31671e-15	-0.853752	8.9279e-15	6.16293e-13	-0.925999	6.5962e-05	9.14903e-06	465	434	601	1500
ENSMUSG00000025094_Slc18a2	-0.961861	7.99667e-15	2.79482e-13	-1.04965	5.12919e-15	3.6587e-13	-1.09872	2.51512e-05	4.05934e-06	557	420	525	1502
ENSMUSG00000020142_Slc1a4	-0.616952	3.91454e-19	2.12268e-17	-0.660766	1.60901e-15	1.21421e-13	-0.724444	0.000214194	3.37871e-05	359	397	749	1505
ENSMUSG00000024197_Plin3	0.825517	1.43257e-15	5.34251e-14	0.821716	2.27938e-12	1.14194e-10	0.764484	4.5163e-06	7.21776e-07	522	598	387	1507
ENSMUSG00000055817_Mta3	0.584436	6.86387e-22	4.80644e-20	0.557839	5.46355e-13	2.97605e-11	0.496493	0.000138262	2.02844e-05	278	550	683	1511
ENSMUSG00000020098_Pcbd1	-0.814999	8.00611e-16	3.09851e-14	-0.875197	6.09919e-15	4.30957e-13	-0.940241	5.74403e-05	7.96962e-06	503	424	588	1515
ENSMUSG00000023017_Asic1	-0.606526	3.28151e-18	1.57731e-16	-0.649704	1.09521e-15	8.45655e-14	-0.71063	0.000180225	2.81486e-05	405	388	724	1517
ENSMUSG00000017943_Gdap1l1	-0.53735	2.59618e-14	8.56608e-13	-0.578033	1.55448e-13	8.95592e-12	-0.638651	6.37992e-06	1.00417e-06	590	520	411	1521
ENSMUSG00000024211_Grm8	-0.882071	1.03423e-15	3.92463e-14	-0.95523	3.28522e-15	2.42418e-13	-1.02241	7.34754e-05	1.02378e-05	513	406	612	1531
ENSMUSG00000030870_Ubfd1	-0.469758	2.32326e-18	1.14209e-16	-0.507493	2.38813e-11	1.01772e-09	-0.574544	1.12638e-05	1.57156e-06	396	703	443	1542
ENSMUSG00000024074_Crim1	0.549708	3.03866e-19	1.66162e-17	0.522451	1.66316e-11	7.24224e-10	0.47099	2.23995e-05	3.43967e-06	356	688	509	1553
ENSMUSG00000053475_Tnfaip6	1.68583	1.76698e-19	9.88444e-18	1.90539	2.64508e-18	2.66815e-16	1.86142	0.000695301	0.000102165	348	297	909	1554
ENSMUSG00000018459_Slc13a3	-0.806208	3.68216e-15	1.32496e-13	-0.86894	1.17501e-15	9.04935e-14	-0.920633	8.19079e-05	1.16516e-05	541	389	625	1555
ENSMUSG00000027368_Dusp2	-1.28852	1.29345e-13	3.86784e-12	-1.48081	9.6016e-16	7.45218e-14	-1.54749	2.40596e-05	3.82178e-06	651	386	519	1556
ENSMUSG00000034059_Ypel4	0.779525	9.31338e-19	4.80911e-17	0.766365	7.77189e-15	5.41484e-13	0.704799	0.000242682	3.66129e-05	377	430	760	1567
ENSMUSG00000086171_C630020P19Rik	0.842343	7.87083e-16	3.05222e-14	0.840276	3.55901e-12	1.7206e-10	0.78259	1.15253e-05	1.6379e-06	502	619	446	1567
ENSMUSG00000052551_Adarb2	0.779118	6.00043e-12	1.4315e-10	0.784551	1.41533e-11	6.25398e-10	0.74282	5.79803e-11	3.3782e-12	816	678	75	1569
ENSMUSG00000024500_Ppp2r2b	-0.458356	2.14822e-18	1.06141e-16	-0.496594	2.90072e-12	1.4223e-10	-0.556471	4.5423e-05	6.26705e-06	394	611	566	1571
ENSMUSG00000024190_Dusp1	1.28736	1.78801e-12	4.54402e-11	1.43995	1.73711e-18	1.80702e-16	1.40341	2.40862e-05	3.86075e-06	766	288	520	1574
ENSMUSG00000038013_Wipf2	0.620854	2.51241e-17	1.1141e-15	0.598037	7.20545e-12	3.3217e-10	0.53574	1.85943e-05	2.88827e-06	439	649	493	1581
ENSMUSG00000074674_Gm10742	-0.931785	1.40129e-13	4.17748e-12	-1.01604	4.99156e-13	2.73887e-11	-1.08232	4.31069e-06	6.7366e-07	653	546	382	1581
ENSMUSG00000078247_Airn	-1.22253	1.05297e-15	3.98795e-14	-1.36604	4.0792e-15	2.94479e-13	-1.42978	0.000112651	1.55348e-05	514	415	654	1583
ENSMUSG00000050069_Grem2	-0.658566	1.44569e-16	6.00068e-15	-0.706102	6.32547e-15	4.44847e-13	-0.767086	0.000149875	2.18961e-05	469	426	692	1587
ENSMUSG00000064325_Hhip	0.802941	2.02262e-14	6.77113e-13	0.800796	2.11654e-12	1.06888e-10	0.737706	7.66933e-06	1.13196e-06	581	593	420	1594
ENSMUSG00000049493_Pls1	0.785396	7.37199e-16	2.87596e-14	0.77656	1.38905e-12	7.22476e-11	0.720465	2.42805e-05	3.89994e-06	499	576	521	1596
ENSMUSG00000031502_Col4a1	-0.675424	1.54295e-11	3.45248e-10	-0.731588	2.84345e-12	1.3988e-10	-0.777294	2.57531e-09	2.93682e-10	870	609	122	1601
ENSMUSG00000020099_Unc5b	0.826695	5.19426e-14	1.63619e-12	0.829702	1.62467e-13	9.34232e-12	0.7606	1.49101e-05	2.3701e-06	618	521	475	1614
ENSMUSG00000044340_Phlpp1	0.534066	7.94175e-15	2.78061e-13	0.508713	8.30833e-10	2.81572e-08	0.450175	7.75557e-08	9.13395e-09	556	884	174	1614
ENSMUSG00000026655_Fam107b	-0.675193	2.28814e-16	9.26054e-15	-0.7242	2.8592e-14	1.82506e-12	-0.78882	0.000128642	1.77312e-05	481	469	668	1618
ENSMUSG00000095332_Gm9821	0.857195	1.72237e-15	6.3623e-14	0.857663	2.15996e-12	1.08756e-10	0.808766	1.98748e-05	3.0868e-06	527	595	499	1621
ENSMUSG00000078202_Nrarp	-0.659844	3.80777e-15	1.36764e-13	-0.708176	1.08131e-13	6.37695e-12	-0.762062	4.86918e-05	6.69302e-06	542	508	572	1622
ENSMUSG00000005683_Cs	-0.438651	3.38343e-19	1.84496e-17	-0.474609	2.12217e-10	7.81057e-09	-0.533888	1.26584e-05	1.77827e-06	357	814	452	1623
ENSMUSG00000031012_Cask	-0.509313	5.34874e-18	2.51507e-16	-0.549372	1.23317e-11	5.48953e-10	-0.605435	2.87682e-05	4.56566e-06	414	673	537	1624
ENSMUSG00000075289_Carns1	1.05614	1.1144e-15	4.20428e-14	1.0896	1.24636e-14	8.38257e-13	1.02691	0.000122501	1.69259e-05	516	445	663	1624
ENSMUSG00000022548_Apod	1.4183	2.02673e-24	1.74577e-22	1.48487	2.00456e-23	3.12784e-21	1.41069	0.00337569	0.000531883	226	192	1209	1627
ENSMUSG00000024661_Fth1	0.733712	4.81979e-16	1.89933e-14	0.719609	8.74165e-13	4.62705e-11	0.650051	4.62407e-05	6.40702e-06	494	566	568	1628
ENSMUSG00000029442_Wdr66	-1.0875	7.34543e-14	2.25898e-12	-1.20521	2.98579e-14	1.89515e-12	-1.27213	2.52566e-05	4.17956e-06	633	472	528	1633
ENSMUSG00000038418_Egr1	0.92464	7.417e-15	2.60156e-13	0.938419	1.51739e-13	8.75908e-12	0.885481	4.38946e-05	5.85492e-06	555	519	560	1634
ENSMUSG00000039530_Tusc3	-0.55674	4.94006e-14	1.56117e-12	-0.601011	8.19538e-12	3.72769e-10	-0.669717	3.46547e-06	5.18946e-07	616	658	365	1639
ENSMUSG00000052229_Gpr17	-0.599823	1.76934e-18	8.85442e-17	-0.642174	1.9721e-14	1.29283e-12	-0.704698	0.000317371	4.64021e-05	389	457	793	1639
ENSMUSG00000018362_Kpna2	-0.576429	1.88702e-15	6.91802e-14	-0.619411	8.17908e-14	4.88121e-12	-0.677837	7.00709e-05	9.73023e-06	531	502	607	1640
ENSMUSG00000017493_Igfbp4	-0.659016	1.26766e-14	4.35231e-13	-0.708591	7.67175e-13	4.09693e-11	-0.769783	2.29848e-05	3.59035e-06	567	561	513	1641
ENSMUSG00000030287_Itpr2	-0.49396	3.56501e-19	1.93855e-17	-0.532654	2.73706e-12	1.3509e-10	-0.591509	0.000134976	1.92508e-05	358	607	677	1642
ENSMUSG00000032332_Col12a1	-0.755521	2.11477e-14	7.06144e-13	-0.814327	5.04129e-14	3.13996e-12	-0.861698	5.22653e-05	7.22813e-06	583	481	579	1643
ENSMUSG00000097908_4933404O12Rik	-0.826234	2.00217e-16	8.13701e-15	-0.887868	2.31545e-15	1.73856e-13	-0.947411	0.00024969	3.79754e-05	479	399	765	1643
ENSMUSG00000008167_Fbxw9	-0.691337	8.53598e-16	3.26463e-14	-0.741643	2.10207e-14	1.37203e-12	-0.796337	0.000133282	1.90796e-05	509	459	676	1644
ENSMUSG00000035936_Aldh5a1	-0.458757	3.06826e-14	9.95497e-13	-0.496973	2.39934e-10	8.76606e-09	-0.562852	2.50651e-07	4.23746e-08	600	820	228	1648
ENSMUSG00000027864_Ptgfrn	-0.576398	2.97368e-14	9.68036e-13	-0.619263	1.41847e-14	9.40175e-13	-0.668927	6.49612e-05	8.96054e-06	598	452	599	1649
ENSMUSG00000030499_Kctd15	-0.779796	9.95579e-13	2.61551e-11	-0.842302	6.91185e-14	4.18328e-12	-0.896924	6.92629e-06	1.08559e-06	741	495	417	1653
ENSMUSG00000062210_Tnfaip8	-0.890388	1.21556e-15	4.56819e-14	-0.962504	4.66089e-16	3.77393e-14	-1.03239	0.000255362	3.88198e-05	518	370	768	1656
ENSMUSG00000027386_Fbln7	-1.36926	1.79776e-13	5.23906e-12	-1.60553	1.50943e-15	1.14483e-13	-1.67442	6.15667e-05	8.50279e-06	668	395	594	1657
ENSMUSG00000030849_Fgfr2	0.608115	5.80742e-15	2.05551e-13	0.586875	1.63435e-11	7.13754e-10	0.528752	7.67752e-06	1.14751e-06	550	686	421	1657
ENSMUSG00000019942_Cdk1	-1.28659	5.128e-13	1.40799e-11	-1.48842	1.47522e-15	1.12458e-13	-1.54956	4.1228e-05	5.58953e-06	709	393	556	1658
ENSMUSG00000037826_Ppm1k	0.657394	2.43626e-19	1.35119e-17	0.636839	3.11735e-14	1.96616e-12	0.576217	0.000419094	6.24967e-05	351	475	835	1661
ENSMUSG00000037754_Ppp1r16b	0.605262	1.89452e-17	8.47829e-16	0.579756	5.15416e-11	2.09232e-09	0.518714	1.78478e-05	2.7626e-06	435	738	489	1662
ENSMUSG00000032437_Stt3b	-0.472939	1.75333e-18	8.79692e-17	-0.510704	5.48673e-12	2.57644e-10	-0.565479	9.64632e-05	1.31648e-05	388	638	637	1663
ENSMUSG00000040009_Gnaz	-0.444649	1.75537e-16	7.16388e-15	-0.480983	7.37397e-12	3.37793e-10	-0.542176	2.66285e-05	4.34539e-06	477	654	532	1663
ENSMUSG00000033063_Cntnap3	-1.1552	1.30794e-14	4.48269e-13	-1.28888	5.07673e-14	3.15547e-12	-1.35657	7.65196e-05	1.06617e-05	568	482	616	1666
ENSMUSG00000073982_Rhog	0.943931	9.77158e-17	4.1443e-15	0.95306	1.03326e-14	7.06744e-13	0.895383	0.000256127	3.91024e-05	459	438	769	1666
ENSMUSG00000005873_Reep5	-0.462066	5.16143e-22	3.66706e-20	-0.4988	3.01749e-11	1.2679e-09	-0.558462	0.000136974	1.99382e-05	274	713	681	1668
ENSMUSG00000027015_Cybrd1	-1.19615	7.98136e-18	3.69936e-16	-1.31622	2.577e-15	1.91574e-13	-1.38152	0.000449426	6.69064e-05	420	403	845	1668
ENSMUSG00000051950_B3galtl	-0.682533	6.58762e-13	1.78113e-11	-0.734626	6.56332e-14	3.99656e-12	-0.789647	1.39246e-05	2.02923e-06	720	492	462	1674
ENSMUSG00000064246_Chi3l1	0.837238	3.07686e-14	9.96625e-13	0.838681	2.79891e-11	1.17936e-09	0.783724	3.42869e-06	4.94656e-07	601	711	362	1674
ENSMUSG00000062421_Arf2	-0.441319	4.31436e-16	1.70707e-14	-0.478369	4.90038e-11	1.992e-09	-0.541534	1.24808e-05	1.75414e-06	492	737	451	1680
ENSMUSG00000028710_Atpaf1	0.65545	1.34686e-16	5.61443e-15	0.63642	8.56147e-14	5.09927e-12	0.588726	0.000168679	2.61089e-05	467	503	714	1684
ENSMUSG00000030403_Vasp	-0.625788	2.39244e-14	7.90723e-13	-0.672826	7.1982e-13	3.8578e-11	-0.729984	3.18671e-05	4.8914e-06	589	559	544	1692
ENSMUSG00000082605_Gm16148	1.41266	6.25621e-18	2.91363e-16	1.53301	2.87619e-16	2.40692e-14	1.50109	0.000743462	0.000106847	418	358	916	1692
ENSMUSG00000056999_Ide	-0.520653	1.07165e-18	5.48993e-17	-0.55948	7.96575e-14	4.78248e-12	-0.61891	0.00037257	5.48531e-05	380	499	816	1695
ENSMUSG00000045328_Cenpe	-1.2003	7.51497e-16	2.92004e-14	-1.33411	1.01889e-14	6.98508e-13	-1.40599	0.000231187	3.60714e-05	501	437	758	1696
ENSMUSG00000032356_Rasgrf1	0.643192	2.72768e-24	2.3392e-22	0.618161	2.42251e-13	1.36421e-11	0.555258	0.000930952	0.000125525	227	532	940	1699
ENSMUSG00000022762_Ncam2	-0.551873	4.62376e-13	1.28038e-11	-0.597039	6.57099e-11	2.62831e-09	-0.666235	4.2634e-07	6.70858e-08	703	749	249	1701
ENSMUSG00000047454_Gphn	-0.405154	2.9221e-20	1.75569e-18	-0.440698	3.48419e-10	1.24413e-08	-0.504015	2.94399e-05	4.70254e-06	324	839	540	1703
ENSMUSG00000022768_Ccdc116	-1.11018	4.16294e-12	1.02066e-10	-1.25541	3.02572e-14	1.91611e-12	-1.32193	1.07135e-05	1.4856e-06	794	473	439	1706
ENSMUSG00000039633_Lonrf1	0.704732	3.10442e-16	1.24863e-14	0.68871	2.49e-13	1.39697e-11	0.639449	0.000143423	2.11633e-05	484	534	688	1706
ENSMUSG00000038990_Cables2	-0.473386	1.61694e-15	5.99562e-14	-0.511556	7.81906e-12	3.56547e-10	-0.575435	2.60768e-05	4.2616e-06	525	657	530	1712
ENSMUSG00000035835_BC005764	-0.599794	3.0802e-16	1.24145e-14	-0.642446	3.64245e-15	2.65509e-13	-0.700083	0.000375116	5.60238e-05	483	411	819	1713
ENSMUSG00000067274_Rplp0	-0.514875	3.41188e-16	1.36547e-14	-0.554893	3.46801e-12	1.6812e-10	-0.615426	7.20104e-05	1.00318e-05	486	618	610	1714
ENSMUSG00000004035_Gstm7	0.729085	5.83227e-18	2.72925e-16	0.711925	2.11316e-13	1.20587e-11	0.658867	0.000265933	4.08368e-05	416	525	775	1716
ENSMUSG00000042129_Rassf4	-1.01967	1.9479e-16	7.93302e-15	-1.11309	5.46113e-16	4.35133e-14	-1.19064	0.000500925	7.54532e-05	478	376	863	1717
ENSMUSG00000068299_1700019G17Rik	0.757986	1.0873e-14	3.75291e-13	0.749447	2.42365e-11	1.0314e-09	0.687905	1.2411e-05	1.73031e-06	564	704	450	1718
ENSMUSG00000036502_Tmem255a	-0.781911	5.67008e-15	2.01056e-13	-0.844503	6.22358e-14	3.81293e-12	-0.926568	0.00013804	2.01114e-05	549	489	682	1720
ENSMUSG00000028431_Ikbkap	-0.442482	4.85251e-13	1.33802e-11	-0.481337	3.54253e-10	1.26346e-08	-0.537962	8.46061e-08	1.11638e-08	706	840	179	1725
ENSMUSG00000043456_Zfp536	0.85721	6.47647e-14	2.00441e-12	0.861163	4.52833e-12	2.1534e-10	0.789569	1.43444e-05	2.13284e-06	629	630	466	1725
ENSMUSG00000019194_Scn1b	0.575655	7.87083e-13	2.1018e-11	0.556657	1.84344e-10	6.8351e-09	0.496662	1.08133e-07	1.61323e-08	729	808	190	1727
ENSMUSG00000049583_Grm5	-0.758084	5.24549e-19	2.7824e-17	-0.808409	1.40554e-16	1.22054e-14	-0.866106	0.00136662	0.000203737	367	345	1019	1731
ENSMUSG00000090061_3110047P20Rik	-1.27262	2.42938e-10	4.54738e-09	-1.54294	3.8568e-16	3.19188e-14	-1.61675	1.73126e-06	2.83361e-07	1040	362	329	1731
ENSMUSG00000033249_Hsf4	1.31591	1.0529e-13	3.19264e-12	1.45297	2.2916e-13	1.29781e-11	1.38175	4.47393e-05	6.05948e-06	642	529	563	1734
ENSMUSG00000020734_Grin2c	0.944586	4.88722e-16	1.92201e-14	0.96064	2.16036e-16	1.83349e-14	0.921565	0.000637043	9.269e-05	495	353	894	1742
ENSMUSG00000020601_Trib2	-0.448998	1.70986e-16	6.99282e-15	-0.486772	6.89421e-11	2.7457e-09	-0.547062	2.34337e-05	3.70497e-06	476	752	516	1744
ENSMUSG00000067578_Cbln4	-1.05785	6.60336e-14	2.04044e-12	-1.17171	2.32775e-14	1.4965e-12	-1.25999	0.000106756	1.48016e-05	630	466	649	1745
ENSMUSG00000026175_Vil1	-1.24953	1.16481e-16	4.89749e-15	-1.38657	9.64593e-18	9.26225e-16	-1.42707	0.00110742	0.000155957	463	312	973	1748
ENSMUSG00000020427_Igfbp3	-0.782845	2.82306e-13	8.00126e-12	-0.847024	4.4458e-14	2.77483e-12	-0.891082	5.62006e-05	7.63451e-06	686	480	584	1750
ENSMUSG00000006920_Ezh1	0.545536	3.2169e-17	1.40727e-15	0.519449	2.83915e-10	1.02111e-08	0.452142	1.49023e-05	2.34365e-06	445	833	474	1752
ENSMUSG00000047434_Xxylt1	-0.507864	2.44592e-17	1.08958e-15	-0.547744	2.70674e-12	1.33814e-10	-0.606803	0.000167709	2.59089e-05	437	606	713	1756
ENSMUSG00000032285_Dnaja4	0.768342	6.95247e-15	2.45188e-13	0.761584	6.16764e-13	3.3293e-11	0.703657	0.000110485	1.50901e-05	552	555	651	1758
ENSMUSG00000027522_Stx16	0.566533	4.27844e-16	1.6963e-14	0.542077	5.51285e-12	2.58466e-10	0.481234	9.44444e-05	1.25097e-05	491	639	632	1762
ENSMUSG00000020086_H2afy2	-0.591057	1.65834e-14	5.60466e-13	-0.636533	1.87153e-12	9.50326e-11	-0.696173	6.37258e-05	8.86689e-06	576	590	598	1764
ENSMUSG00000086844_B230206H07Rik	1.49049	3.05148e-14	9.91704e-13	1.71518	5.84116e-14	3.58679e-12	1.65208	0.000136509	1.97661e-05	599	487	680	1766
ENSMUSG00000057914_Cacnb2	0.57227	4.10711e-21	2.63872e-19	0.546365	3.35428e-13	1.87425e-11	0.490292	0.000820277	0.000115656	303	536	928	1767
ENSMUSG00000052609_Plekhg3	0.905736	2.84937e-15	1.03294e-13	0.914638	5.24136e-14	3.24434e-12	0.845834	0.000213707	3.3546e-05	537	484	748	1769
ENSMUSG00000040759_Cmtm5	0.966052	1.66619e-14	5.62145e-13	0.986145	1.24434e-13	7.23865e-12	0.910284	0.00013893	2.04579e-05	577	515	684	1776
ENSMUSG00000046841_Ckap4	-0.624574	6.4197e-14	1.99001e-12	-0.671353	3.34126e-13	1.87104e-11	-0.730539	7.60433e-05	1.05546e-05	628	535	615	1778
ENSMUSG00000024130_Abca3	-0.432791	2.02435e-14	6.77113e-13	-0.470185	6.22213e-10	2.15004e-08	-0.526482	1.81372e-06	2.96881e-07	582	867	332	1781
ENSMUSG00000031994_Adamts8	-1.08302	5.00839e-15	1.78242e-13	-1.19068	1.49599e-16	1.29159e-14	-1.23736	0.000609615	8.85024e-05	547	347	887	1781
ENSMUSG00000040140_Tdrd6	-0.947	1.51091e-12	3.88545e-11	-1.04161	3.98423e-13	2.20635e-11	-1.1003	1.67759e-05	2.67175e-06	757	541	486	1784
ENSMUSG00000031398_Plxna3	-0.492347	1.77014e-15	6.52638e-14	-0.532313	8.42235e-11	3.29837e-09	-0.593282	1.8781e-05	2.92044e-06	528	765	494	1787
ENSMUSG00000029810_Tmem176b	-0.624246	1.86911e-13	5.41459e-12	-0.672582	1.16545e-12	6.08289e-11	-0.72792	3.00412e-05	4.84172e-06	672	574	543	1789
ENSMUSG00000044534_Ackr2	-1.61365	2.9575e-11	6.30599e-10	-2.22418	2.86318e-14	1.82506e-12	-2.28951	6.31681e-06	9.91055e-07	913	470	410	1793
ENSMUSG00000025189_Cnnm1	0.605533	2.06867e-16	8.38977e-15	0.584406	3.77723e-13	2.09559e-11	0.535416	0.000282059	4.29171e-05	480	540	782	1802
ENSMUSG00000035329_Fbxo33	0.575531	2.65331e-14	8.69563e-13	0.554222	8.05541e-11	3.17125e-09	0.49583	1.18381e-05	1.68324e-06	594	761	448	1803
ENSMUSG00000025037_Maoa	-0.473758	8.47429e-15	2.94062e-13	-0.513102	3.81476e-11	1.56987e-09	-0.580634	2.36324e-05	3.74351e-06	561	728	517	1806
ENSMUSG00000022935_Grik1	-0.787109	2.96946e-15	1.07248e-13	-0.846664	3.96784e-16	3.25678e-14	-0.90426	0.000676295	9.89319e-05	539	365	904	1808
ENSMUSG00000007440_Pcdha2	-0.544238	2.02351e-12	5.09596e-11	-0.586754	6.97565e-12	3.24005e-10	-0.637244	4.89666e-06	7.83187e-07	773	645	393	1811
ENSMUSG00000026603_Smyd2	-0.589526	3.18699e-13	8.96549e-12	-0.636829	6.17017e-12	2.87932e-10	-0.70394	1.56244e-05	2.53093e-06	692	642	481	1815
ENSMUSG00000037892_Pcdh18	-0.805141	2.6616e-13	7.58616e-12	-0.875385	6.04083e-13	3.27265e-11	-0.950863	5.45425e-05	7.46853e-06	683	553	582	1818
ENSMUSG00000017734_Dbndd2	0.600329	3.68188e-18	1.76106e-16	0.577562	1.82572e-12	9.30219e-11	0.513628	0.000422225	6.2927e-05	407	588	836	1831
ENSMUSG00000003309_Ap1m2	-1.33951	8.00768e-13	2.1325e-11	-1.57289	1.05877e-14	7.20902e-13	-1.6384	0.000120758	1.67664e-05	731	440	662	1833
ENSMUSG00000048707_Tprn	0.878513	1.6787e-14	5.65384e-13	0.884885	1.13062e-13	6.64665e-12	0.821451	0.000210487	3.30658e-05	578	509	746	1833
ENSMUSG00000042156_Dzip1	-0.735604	4.23592e-16	1.68287e-14	-0.791318	7.30041e-15	5.11012e-13	-0.865388	0.000782479	0.000110424	490	428	921	1839
ENSMUSG00000003974_Grm3	-0.601754	3.2223e-14	1.04027e-12	-0.648222	1.20816e-13	7.04188e-12	-0.699598	0.000178185	2.79383e-05	603	514	723	1840
ENSMUSG00000057069_Ero1lb	0.684646	4.77548e-13	1.32051e-11	0.675501	1.44773e-12	7.50388e-11	0.622971	4.31908e-05	5.78687e-06	704	578	559	1841
ENSMUSG00000025083_Afap1l2	-0.627496	3.4917e-14	1.12166e-12	-0.675287	2.21174e-12	1.11177e-10	-0.728669	9.83639e-05	1.35631e-05	606	596	640	1842
ENSMUSG00000032135_Mcam	0.686597	5.39732e-14	1.69194e-12	0.67258	1.81017e-12	9.23863e-11	0.61099	9.79337e-05	1.32977e-05	621	587	638	1846
ENSMUSG00000022358_Fbxo32	0.565845	3.41595e-16	1.36547e-14	0.540908	5.81105e-11	2.34311e-09	0.483812	7.73175e-05	1.07697e-05	487	743	617	1847
ENSMUSG00000072949_Acot1	-0.86692	9.25597e-13	2.45151e-11	-0.944768	5.17902e-12	2.44729e-10	-1.00625	1.54516e-05	2.47653e-06	735	634	479	1848
ENSMUSG00000089392_Gm23023	1.65122	5.03486e-11	1.03499e-09	2.32991	7.52099e-15	5.25225e-13	2.30933	1.49891e-05	2.42288e-06	947	429	477	1853
ENSMUSG00000066357_Wdr6	-0.718665	1.38972e-22	1.05267e-20	-0.765005	1.05205e-17	1.00698e-15	-0.82869	0.00471633	0.000749283	257	313	1290	1860
ENSMUSG00000035901_Dennd5a	0.465523	4.63603e-19	2.48622e-17	0.437488	1.50231e-08	3.98299e-07	0.380947	3.58668e-06	5.51963e-07	363	1130	369	1862
ENSMUSG00000037031_Tspan15	0.732256	5.46876e-14	1.70883e-12	0.722718	4.2856e-12	2.04446e-10	0.656773	7.8063e-05	1.09863e-05	623	628	619	1870
ENSMUSG00000026312_Cdh7	-0.579011	2.93828e-12	7.27728e-11	-0.624852	1.45139e-12	7.50988e-11	-0.687725	2.13903e-05	3.36504e-06	786	579	507	1872
ENSMUSG00000023092_Fhl1	-0.589012	5.926e-14	1.84578e-12	-0.635716	4.3594e-12	2.07636e-10	-0.707744	8.02237e-05	1.1428e-05	625	629	623	1877
ENSMUSG00000004951_Hspb1	-1.0443	2.04295e-13	5.90938e-12	-1.15487	1.13688e-13	6.66534e-12	-1.2029	0.000153007	2.31965e-05	673	511	699	1883
ENSMUSG00000032911_Cspg4	-0.485896	2.74883e-14	8.97844e-13	-0.525537	3.56705e-12	1.72086e-10	-0.579191	0.000124219	1.75649e-05	596	621	667	1884
ENSMUSG00000010086_Rnf112	0.753161	1.92848e-24	1.67597e-22	0.735866	3.29582e-17	3.01035e-15	0.684085	0.00577131	0.000896343	224	328	1334	1886
ENSMUSG00000020193_Zpbp	-1.01863	3.46686e-14	1.11553e-12	-1.11817	4.21349e-13	2.32471e-11	-1.1884	0.000205529	3.21196e-05	605	543	742	1890
ENSMUSG00000001520_Nrip2	0.666913	4.34258e-16	1.71475e-14	0.649618	3.04846e-12	1.48744e-10	0.587712	0.000283438	4.38343e-05	493	614	785	1892
ENSMUSG00000025478_Dpysl4	-0.806647	3.90767e-16	1.55883e-14	-0.8673	4.48798e-16	3.64377e-14	-0.939528	0.00157252	0.00022469	488	369	1036	1893
ENSMUSG00000073399_Trim40	1.60305	2.53795e-11	5.4957e-10	2.13078	9.99136e-14	5.90397e-12	2.11221	1.97029e-05	3.05309e-06	899	507	498	1904
ENSMUSG00000052852_Reep1	-0.448652	4.26817e-18	2.02655e-16	-0.485262	5.25901e-11	2.132e-09	-0.541153	0.00022946	3.55562e-05	410	739	756	1905
ENSMUSG00000022216_Psme1	-0.718854	6.32204e-14	1.96286e-12	-0.775621	1.17285e-12	6.11083e-11	-0.848802	0.00016137	2.43331e-05	627	575	705	1907
ENSMUSG00000001151_Pcnt	0.494948	8.42289e-16	3.22874e-14	0.468308	1.66244e-09	5.34389e-08	0.412095	1.45845e-05	2.21148e-06	507	932	469	1908
ENSMUSG00000027797_Dclk1	-0.548914	9.33381e-13	2.46877e-11	-0.592455	3.86803e-10	1.37464e-08	-0.652571	1.7587e-06	2.87831e-07	736	843	330	1909
ENSMUSG00000058145_Adamts17	-0.946574	1.0825e-13	3.27002e-12	-1.03169	4.48764e-15	3.2241e-13	-1.06939	0.000457479	6.873e-05	644	417	849	1910
ENSMUSG00000020053_Igf1	-1.10367	6.92259e-19	3.63637e-17	-1.19591	1.66133e-21	2.25212e-19	-1.24571	0.00551923	0.000867664	370	221	1326	1917
ENSMUSG00000020897_Aurkb	-1.45911	8.85174e-11	1.76373e-09	-1.88004	1.16137e-13	6.79558e-12	-1.95515	1.06286e-05	1.46453e-06	977	512	438	1927
ENSMUSG00000019846_Lama4	-0.865822	9.15879e-14	2.80337e-12	-0.940861	3.0316e-14	1.91611e-12	-0.992112	0.000379841	5.71983e-05	636	474	822	1932
ENSMUSG00000005397_Nid1	-0.85245	6.0207e-13	1.63923e-11	-0.929382	6.76082e-14	4.10846e-12	-0.967808	0.000180587	2.83589e-05	715	493	725	1933
ENSMUSG00000034459_Ifit1	1.58622	1.56722e-13	4.63663e-12	1.91295	1.11974e-12	5.8545e-11	1.8314	0.000157388	2.3948e-05	658	573	703	1934
ENSMUSG00000036819_Jmjd4	-0.453313	2.18489e-14	7.2831e-13	-0.491643	6.24177e-12	2.9082e-10	-0.550288	0.000165241	2.53141e-05	584	643	710	1937
ENSMUSG00000027499_Pkia	-0.657451	2.4034e-11	5.23344e-10	-0.713076	9.20209e-11	3.57105e-09	-0.775668	6.35312e-07	1.08223e-07	894	772	273	1939
ENSMUSG00000026489_Adck3	0.853241	4.14646e-14	1.3211e-12	0.85832	1.06051e-12	5.56424e-11	0.796244	0.000241008	3.63414e-05	611	571	759	1941
ENSMUSG00000004317_Clcn5	-0.489392	9.89448e-17	4.1873e-15	-0.527922	3.29445e-12	1.60485e-10	-0.592576	0.000550524	8.06189e-05	460	615	873	1948
ENSMUSG00000033022_Cdo1	-0.505444	2.82368e-13	8.00126e-12	-0.548144	1.03898e-10	4.00602e-09	-0.602501	1.61736e-05	2.614e-06	687	777	484	1948
ENSMUSG00000034773_BC030867	1.53765	1.49524e-12	3.85025e-11	1.87279	1.94344e-13	1.11113e-11	1.83494	0.000129004	1.78975e-05	756	524	669	1949
ENSMUSG00000031284_Pak3	-0.58264	2.61781e-14	8.62282e-13	-0.626772	4.63036e-12	2.19843e-10	-0.692425	0.000190464	3.02864e-05	591	631	734	1956
ENSMUSG00000068876_Cgn	-0.821586	9.40979e-13	2.48549e-11	-0.893485	3.61534e-11	1.49602e-09	-0.96233	1.88312e-05	2.95258e-06	737	724	495	1956
ENSMUSG00000057315_Arhgap24	-0.724601	1.65947e-13	4.89468e-12	-0.779932	5.42492e-15	3.85131e-13	-0.833103	0.000564104	8.27969e-05	660	422	877	1959
ENSMUSG00000005973_Rcn1	-0.57104	4.43041e-14	1.40696e-12	-0.615236	1.30944e-11	5.81177e-10	-0.675761	0.000133054	1.89104e-05	613	675	675	1963
ENSMUSG00000029095_Ablim2	0.578253	9.35765e-18	4.30651e-16	0.553118	1.41227e-11	6.24968e-10	0.489137	0.000518966	7.69626e-05	423	677	866	1966
ENSMUSG00000074505_Fat3	-0.581791	1.41509e-19	8.05484e-18	-0.622108	9.18019e-14	5.44612e-12	-0.677259	0.00227525	0.000356103	342	505	1123	1970
ENSMUSG00000016918_Sulf1	-0.760431	9.78977e-14	2.98711e-12	-0.820156	1.65353e-14	1.09355e-12	-0.867504	0.000579545	8.55914e-05	638	453	882	1973
ENSMUSG00000033152_Podxl2	-0.565199	2.60804e-10	4.84453e-09	-0.611867	2.59404e-11	1.09703e-09	-0.673249	2.01947e-07	3.39494e-08	1048	708	218	1974
ENSMUSG00000074305_C230081A13Rik	0.898814	1.21856e-13	3.6495e-12	0.914934	6.784e-14	4.11421e-12	0.870911	0.000399256	6.04024e-05	650	494	830	1974
ENSMUSG00000040629_Mael	1.64866	8.12721e-11	1.62937e-09	2.37009	2.24098e-14	1.45006e-12	2.34792	2.98466e-05	4.79522e-06	971	463	542	1976
ENSMUSG00000098557_KCTD12	-0.53424	6.89284e-13	1.85592e-11	-0.57658	2.26295e-11	9.69896e-10	-0.63107	5.12392e-05	6.99593e-06	723	699	576	1998
ENSMUSG00000031958_Ldhd	0.796399	5.3391e-15	1.89665e-13	0.791723	6.4401e-13	3.47012e-11	0.732986	0.000655887	9.51595e-05	548	556	898	2002
ENSMUSG00000043391_2510009E07Rik	-0.58632	1.23433e-16	5.17859e-15	-0.62975	6.33944e-14	3.87598e-12	-0.687303	0.00164377	0.000240615	464	490	1048	2002
ENSMUSG00000045087_S1pr5	0.883736	8.08101e-12	1.87724e-10	0.905133	1.45176e-11	6.38668e-10	0.836286	1.68377e-05	2.70084e-06	838	681	487	2006
ENSMUSG00000047067_Dusp28	0.772016	6.00622e-13	1.63758e-11	0.770504	1.96904e-10	7.28278e-09	0.710599	1.57362e-05	2.55832e-06	714	810	482	2006
ENSMUSG00000056124_B4galt6	-0.450162	4.52952e-13	1.25786e-11	-0.489728	1.35438e-09	4.43453e-08	-0.549331	4.73185e-06	7.52033e-07	701	915	390	2006
ENSMUSG00000014599_Csf1	0.734903	8.08308e-15	2.81995e-13	0.7243	9.87535e-12	4.43562e-10	0.654995	0.000282517	4.32231e-05	558	667	783	2008
ENSMUSG00000036570_Fxyd1	0.991987	4.90293e-13	1.3481e-11	1.02766	1.02743e-11	4.59417e-10	0.962264	9.11775e-05	1.23799e-05	708	670	631	2009
ENSMUSG00000019888_Mgat4c	-0.747872	6.27899e-14	1.95261e-12	-0.809457	2.22269e-13	1.26356e-11	-0.878103	0.000491929	7.34832e-05	626	527	859	2012
ENSMUSG00000028793_Rnf19b	-0.439607	2.68936e-13	7.64289e-12	-0.477043	1.70059e-10	6.33683e-09	-0.53889	2.45802e-05	3.97879e-06	685	804	523	2012
ENSMUSG00000038605_Samd10	-0.573909	2.5071e-13	7.1773e-12	-0.618714	1.42908e-11	6.29614e-10	-0.677441	0.000113766	1.56848e-05	680	680	655	2015
ENSMUSG00000061080_Lsamp	-0.509943	9.75949e-16	3.7107e-14	-0.549282	1.12892e-10	4.31945e-09	-0.60427	0.000172985	2.73181e-05	512	783	720	2015
ENSMUSG00000005763_Cd247	-1.13125	2.56622e-11	5.53228e-10	-1.29226	5.01997e-13	2.74942e-11	-1.3505	4.63624e-05	6.47724e-06	903	547	569	2019
ENSMUSG00000024987_Cyp26a1	-1.45295	1.25013e-11	2.84969e-10	-1.81164	2.28713e-13	1.29773e-11	-1.87072	0.000104647	1.43779e-05	854	528	646	2028
ENSMUSG00000002343_Armc6	-0.533611	1.79417e-13	5.23906e-12	-0.576001	2.22862e-11	9.5918e-10	-0.636352	0.000130522	1.82317e-05	665	696	671	2032
ENSMUSG00000050947_Amigo1	0.474455	2.5445e-19	1.40323e-17	0.445561	9.5431e-10	3.20518e-08	0.388467	0.000292345	4.47708e-05	353	892	788	2033
ENSMUSG00000017132_Cyth1	0.495575	2.84514e-18	1.37435e-16	0.468185	1.06602e-10	4.09975e-09	0.413827	0.000469299	7.013e-05	403	779	852	2034
ENSMUSG00000028132_Tmem56	0.606163	1.06023e-10	2.08481e-09	0.593106	1.00105e-09	3.33599e-08	0.543616	2.00418e-08	1.98927e-09	990	899	147	2036
ENSMUSG00000095845_Gm5741	-1.62828	3.52175e-10	6.40129e-09	-2.52813	1.14434e-14	7.73889e-13	-2.64046	2.50974e-05	4.01909e-06	1071	443	524	2038
ENSMUSG00000033952_Aspm	-1.3185	1.07365e-15	4.0584e-14	-1.49604	4.92687e-15	3.52277e-13	-1.55106	0.00212744	0.000327806	515	419	1106	2040
ENSMUSG00000042804_Gpr153	-0.75001	1.52102e-09	2.50294e-08	-0.821315	2.18909e-11	9.46111e-10	-0.858957	5.64248e-08	6.02299e-09	1183	693	165	2041
ENSMUSG00000027534_Snx16	-0.517366	2.21516e-13	6.38852e-12	-0.559084	2.51794e-11	1.06697e-09	-0.61721	0.00012023	1.66091e-05	675	707	661	2043
ENSMUSG00000066150_Slc31a1	-0.484734	4.12861e-16	1.64359e-14	-0.523551	1.33675e-10	5.05013e-09	-0.587675	0.000243842	3.74272e-05	489	793	763	2045
ENSMUSG00000020591_Ntsr2	0.907957	1.39185e-16	5.78955e-15	0.91279	1.46261e-16	1.26643e-14	0.85324	0.00373903	0.000593471	468	346	1234	2048
ENSMUSG00000056656_Apol8	1.41875	1.68169e-12	4.28502e-11	1.64733	7.85218e-13	4.17839e-11	1.57973	0.00017429	2.75219e-05	764	563	721	2048
ENSMUSG00000093452_Gm20687	0.903445	4.35071e-13	1.21166e-11	0.920505	4.11487e-10	1.45718e-08	0.85607	2.09982e-05	3.2941e-06	699	846	505	2050
ENSMUSG00000039385_Cdh6	-0.828362	1.45676e-14	4.95784e-13	-0.893784	1.24445e-16	1.08695e-14	-0.941121	0.00244061	0.000378979	572	343	1136	2051
ENSMUSG00000044447_Dock5	1.35856	1.15841e-17	5.29362e-16	1.46011	5.24218e-17	4.7591e-15	1.41005	0.00487951	0.000783541	426	330	1301	2057
ENSMUSG00000045731_Pnoc	-1.10091	1.29989e-13	3.88112e-12	-1.22766	2.47711e-13	1.39234e-11	-1.30648	0.000541452	8.008e-05	652	533	872	2057
ENSMUSG00000073600_Prob1	1.16642	1.56021e-13	4.62996e-12	1.24738	5.40202e-12	2.54065e-10	1.19914	0.000244575	3.76983e-05	656	637	764	2057
ENSMUSG00000020785_Camkk1	0.706312	5.84336e-17	2.52223e-15	0.68999	4.00689e-13	2.21481e-11	0.628018	0.00186518	0.00027463	451	542	1072	2065
ENSMUSG00000025821_Zfp282	-0.500903	1.08346e-13	3.27002e-12	-0.540913	1.25237e-11	5.56673e-10	-0.595545	0.000211581	3.33048e-05	645	674	747	2066
ENSMUSG00000015143_Actn1	-0.514573	1.14542e-13	3.44102e-12	-0.55569	1.53877e-10	5.76971e-09	-0.618754	8.02036e-05	1.13174e-05	648	799	622	2069
ENSMUSG00000004789_Dlst	-0.403038	1.20882e-14	4.15761e-13	-0.439847	2.91454e-09	8.99244e-08	-0.502443	2.81999e-05	4.47582e-06	566	971	535	2072
ENSMUSG00000000305_Cdh4	-0.635194	2.23913e-13	6.44809e-12	-0.683518	1.24791e-14	8.38257e-13	-0.734506	0.000993647	0.000136153	676	446	952	2074
ENSMUSG00000036782_Klhl13	-0.666498	1.5918e-15	5.91365e-14	-0.716628	1.71184e-14	1.12963e-12	-0.784878	0.00210076	0.000321319	524	454	1102	2080
ENSMUSG00000092341_Malat1	0.567314	1.34628e-11	3.04745e-10	0.549458	3.89192e-08	9.58078e-07	0.49046	0	0	860	1217	18.5	2095.5
ENSMUSG00000039358_Drd5	-0.738106	1.98521e-11	4.37669e-10	-0.800731	1.96767e-11	8.51869e-10	-0.860904	2.51893e-05	4.09951e-06	883	692	526	2101
ENSMUSG00000062151_Unc13c	-0.596671	2.35562e-10	4.42207e-09	-0.646434	7.87001e-11	3.11052e-09	-0.70264	1.42405e-06	2.18391e-07	1037	758	313	2108
ENSMUSG00000021709_Erbb2ip	0.55485	7.08922e-12	1.66875e-10	0.534245	9.34476e-09	2.59462e-07	0.475569	1.57399e-07	2.58403e-08	827	1079	207	2113
ENSMUSG00000034227_Foxj1	1.16767	1.8285e-13	5.32069e-12	1.25074	2.55617e-12	1.26788e-10	1.19286	0.000437788	6.55637e-05	669	604	842	2115
ENSMUSG00000030616_Sytl2	0.704481	3.86351e-13	1.08062e-11	0.694238	1.52027e-11	6.66472e-10	0.631444	0.000203311	3.11857e-05	696	683	738	2117
ENSMUSG00000076437_2700094K13Rik	-0.765136	2.43492e-11	5.29615e-10	-0.832682	3.60295e-11	1.49296e-09	-0.902303	1.99068e-05	3.12044e-06	895	723	500	2118
ENSMUSG00000076431_Sox4	-0.783248	1.91908e-12	4.8581e-11	-0.847777	4.23177e-14	2.64676e-12	-0.89727	0.00055648	8.17034e-05	769	479	875	2123
ENSMUSG00000097466_D430036J16Rik	-1.28905	1.50527e-11	3.39157e-10	-1.52866	6.06698e-13	3.28088e-11	-1.60835	0.000164855	2.51167e-05	864	554	709	2127
ENSMUSG00000014837_4931428F04Rik	-0.76061	4.57718e-13	1.26929e-11	-0.823473	6.47028e-13	3.48013e-11	-0.877658	0.0005277	7.90238e-05	702	557	870	2129
ENSMUSG00000015981_Stk32c	0.6082	1.5401e-12	3.95007e-11	0.591734	7.08882e-11	2.81663e-09	0.546216	8.49361e-05	1.17686e-05	759	754	626	2139
ENSMUSG00000071369_Map3k5	0.785466	7.04661e-15	2.48059e-13	0.781461	1.27485e-14	8.5253e-13	0.73869	0.00251324	0.000391909	553	448	1143	2144
ENSMUSG00000024597_Slc12a2	0.556333	7.7253e-12	1.80538e-10	0.53464	1.01808e-08	2.80444e-07	0.467075	2.52191e-07	4.32908e-08	833	1087	229	2149
ENSMUSG00000059003_Grin2a	0.957512	9.10824e-13	2.41567e-11	0.984765	1.6558e-11	7.22068e-10	0.922554	0.000182182	2.89894e-05	734	687	728	2149
ENSMUSG00000024413_Npc1	0.52721	4.60381e-18	2.1753e-16	0.499227	1.02181e-10	3.9449e-09	0.438469	0.00107986	0.000149189	412	776	966	2154
ENSMUSG00000063694_Cycs	-0.528797	1.03736e-14	3.5869e-13	-0.569948	2.53893e-12	1.26142e-10	-0.640146	0.00115282	0.000171749	563	603	989	2155
ENSMUSG00000062937_Mtap	-0.654212	3.11737e-12	7.69149e-11	-0.707695	7.20687e-12	3.3217e-10	-0.76696	0.000170513	2.6711e-05	789	650	717	2156
ENSMUSG00000030609_Aen	-0.51063	1.01167e-12	2.65239e-11	-0.551156	4.48377e-11	1.8301e-09	-0.612674	0.00014749	2.15278e-05	742	734	690	2166
ENSMUSG00000037725_Ckap2	-1.00371	2.89489e-11	6.18603e-10	-1.12322	7.28396e-12	3.34694e-10	-1.17468	6.67602e-05	9.33928e-06	911	652	603	2166
ENSMUSG00000017417_Plxdc1	0.798977	1.44252e-14	4.91795e-13	0.797858	1.94254e-13	1.11113e-11	0.749287	0.0019306	0.000289657	571	523	1082	2176
ENSMUSG00000045790_Ccdc149	0.628975	1.39519e-14	4.77333e-13	0.609305	3.4235e-10	1.22392e-08	0.542379	0.000259869	3.96711e-05	569	838	771	2178
ENSMUSG00000013846_St3gal1	-0.870277	3.73363e-12	9.1887e-11	-0.951214	1.44227e-12	7.48857e-11	-1.0026	0.00036905	5.40734e-05	791	577	814	2182
ENSMUSG00000028631_Kcnq4	-0.825167	2.53514e-12	6.31902e-11	-0.896853	2.06537e-12	1.04521e-10	-0.958616	0.000360794	5.29153e-05	781	592	811	2184
ENSMUSG00000059203_Il1rapl2	-0.970305	1.16486e-11	2.66466e-10	-1.07597	1.53895e-11	6.73073e-10	-1.14505	0.000105806	1.46597e-05	851	685	648	2184
ENSMUSG00000040037_Negr1	-0.503463	5.83039e-12	1.39435e-10	-0.544716	2.55814e-10	9.27837e-09	-0.597661	3.55822e-05	5.10413e-06	814	826	548	2188
ENSMUSG00000024420_Zfp521	-0.504288	2.65973e-14	8.702e-13	-0.546046	2.64112e-10	9.55619e-09	-0.611207	0.00025517	3.85374e-05	595	828	767	2190
ENSMUSG00000026380_Tfcp2l1	-1.03275	6.09995e-13	1.65617e-11	-1.14207	5.18755e-14	3.21768e-12	-1.18025	0.00116924	0.000174737	717	483	992	2192
ENSMUSG00000060180_Myh13	-1.68933	5.08847e-10	9.0546e-09	-3.08425	8.8744e-13	4.68078e-11	-3.23266	2.79646e-05	4.43139e-06	1094	568	534	2196
ENSMUSG00000005610_Eif4g2	-0.491613	1.59674e-10	3.05042e-09	-0.534175	1.0294e-08	2.83195e-07	-0.58737	2.2564e-10	2.29309e-11	1019	1089	89	2197
ENSMUSG00000032411_Tfdp2	0.485681	5.00259e-17	2.16412e-15	0.456606	7.55861e-09	2.13429e-07	0.396641	0.000142543	2.09853e-05	450	1061	687	2198
ENSMUSG00000068122_Agtr2	-0.902392	5.71188e-12	1.36769e-10	-0.991123	8.77437e-12	3.97688e-10	-1.05344	0.000180915	2.8569e-05	813	661	726	2200
ENSMUSG00000061603_Akap6	-0.446218	1.29368e-10	2.49842e-09	-0.48545	2.30607e-08	5.87978e-07	-0.541144	0	0	1008	1175	18.5	2201.5
ENSMUSG00000004451_Ralb	-0.564716	6.76159e-13	1.8231e-11	-0.60882	3.95548e-12	1.89907e-10	-0.672955	0.000480905	7.20226e-05	722	624	856	2202
ENSMUSG00000070803_Cited4	-1.06882	1.61475e-11	3.60485e-10	-1.20621	7.46164e-12	3.40767e-10	-1.26241	0.000132735	1.87411e-05	872	656	674	2202
ENSMUSG00000009647_Mcu	-0.518959	1.64222e-12	4.20093e-11	-0.560201	2.93432e-12	1.43643e-10	-0.612934	0.000405246	6.12265e-05	761	612	832	2205
ENSMUSG00000037946_Fgd3	0.570808	4.89802e-13	1.3481e-11	0.550589	6.91913e-10	2.37718e-08	0.489482	8.58859e-05	1.18868e-05	707	872	627	2206
ENSMUSG00000023055_Calcoco1	0.511019	9.46378e-16	3.60531e-14	0.48491	1.54702e-09	5.02136e-08	0.426396	0.000266119	4.11272e-05	511	923	776	2210
ENSMUSG00000034930_Rtkn	0.780846	1.21402e-12	3.15111e-11	0.779706	1.68984e-11	7.34773e-10	0.714159	0.000265512	4.02549e-05	750	689	773	2212
ENSMUSG00000029364_Wsb2	-0.400812	4.73408e-12	1.14911e-10	-0.438135	5.09817e-09	1.50036e-07	-0.494576	5.40046e-06	8.16275e-07	802	1018	396	2216
ENSMUSG00000060284_Sp7	1.42992	1.87609e-12	4.75544e-11	1.66927	7.09299e-12	3.28946e-10	1.59061	0.000340936	4.95652e-05	768	646	802	2216
ENSMUSG00000031714_Gab1	0.669994	1.15117e-12	2.99598e-11	0.655511	5.4447e-11	2.20132e-09	0.589091	0.000190384	3.00679e-05	748	741	733	2222
ENSMUSG00000071647_Eml3	0.606354	6.74157e-14	2.07984e-12	0.585037	5.7651e-10	2.00367e-08	0.532979	0.000189618	2.96294e-05	631	862	731	2224
ENSMUSG00000029475_Kdm2b	-0.511414	3.1072e-14	1.00478e-12	-0.551227	4.59133e-11	1.87145e-09	-0.617747	0.000611217	8.9091e-05	602	735	888	2225
ENSMUSG00000040268_Plekha1	0.460422	1.82281e-15	6.69523e-14	0.431819	5.82986e-08	1.38617e-06	0.36608	1.00207e-05	1.40257e-06	530	1260	435	2225
ENSMUSG00000011589_Fsd1	-0.508003	2.38181e-12	5.95208e-11	-0.549926	2.19949e-11	9.48124e-10	-0.607969	0.000222231	3.45315e-05	779	695	752	2226
ENSMUSG00000027654_Fam83d	1.3209	2.47629e-12	6.18024e-11	1.48959	1.37848e-11	6.10916e-10	1.41773	0.000256872	3.93852e-05	780	676	770	2226
ENSMUSG00000032193_Ldlr	0.704989	3.83972e-12	9.43785e-11	0.698308	3.66423e-11	1.51416e-09	0.6408	0.000165826	2.55117e-05	792	725	711	2228
ENSMUSG00000092545_Gm20319	1.46399	5.63479e-12	1.35089e-10	1.75255	2.94401e-12	1.43882e-10	1.70854	0.000358466	5.17746e-05	812	613	808	2233
ENSMUSG00000018750_Zbtb4	0.504457	6.18124e-11	1.25344e-09	0.483794	8.14091e-09	2.27513e-07	0.430372	1.41539e-07	2.27754e-08	960	1072	202	2234
ENSMUSG00000021256_Vash1	-0.496282	5.15066e-13	1.41222e-11	-0.536248	1.116e-10	4.28645e-09	-0.594253	0.000207853	3.25896e-05	710	780	744	2234
ENSMUSG00000028369_Svep1	-0.81259	1.28463e-11	2.9182e-10	-0.888009	1.46774e-10	5.53106e-09	-0.949923	5.64653e-05	7.71798e-06	856	795	585	2236
ENSMUSG00000042532_Golga7b	-0.483656	4.72146e-12	1.14747e-10	-0.523458	4.08021e-11	1.67222e-09	-0.591413	0.000163389	2.49194e-05	801	731	708	2240
ENSMUSG00000066129_Kndc1	0.595308	2.64536e-11	5.69659e-10	0.580495	2.58182e-09	8.04879e-08	0.528841	4.10436e-06	6.06895e-07	904	961	375	2240
ENSMUSG00000053441_Adamts19	0.839731	2.07288e-13	5.98706e-12	0.846601	1.03597e-11	4.62543e-10	0.803153	0.000648384	9.45344e-05	674	671	897	2242
ENSMUSG00000025025_Mxi1	0.492735	2.34051e-13	6.71028e-12	0.466855	3.4705e-09	1.05449e-07	0.414016	5.65956e-05	7.80139e-06	679	986	586	2251
ENSMUSG00000041556_Fbxo2	0.71035	1.02997e-13	3.128e-12	0.700662	6.28021e-12	2.92156e-10	0.638186	0.00108135	0.000150153	641	644	967	2252
ENSMUSG00000027562_Car2	0.601394	8.1916e-16	3.16401e-14	0.578565	5.22666e-12	2.46592e-10	0.520101	0.00223217	0.000347616	504	635	1118	2257
ENSMUSG00000074591_Gm410	1.31239	3.83062e-10	6.92392e-09	1.55345	4.1228e-12	1.96994e-10	1.51019	3.99834e-05	5.46141e-06	1077	627	554	2258
ENSMUSG00000029672_Fam3c	-0.560937	4.04505e-18	1.9253e-16	-0.603162	7.49891e-14	4.51124e-12	-0.664302	0.00635982	0.000988322	409	498	1358	2265
ENSMUSG00000024617_Camk2a	1.02142	1.66288e-21	1.11625e-19	1.02789	2.95229e-17	2.71388e-15	0.97675	0.017792	0.00284401	290	325	1655	2270
ENSMUSG00000006301_Tmbim1	0.572826	5.80246e-13	1.58647e-11	0.552302	8.05082e-11	3.17125e-09	0.485891	0.000335175	4.92015e-05	712	760	801	2273
ENSMUSG00000097960_A330074K22Rik	1.11303	1.16304e-13	3.48857e-12	1.17144	5.88435e-12	2.75022e-10	1.10006	0.00114915	0.000169761	649	641	987	2277
ENSMUSG00000070733_Fryl	0.504017	2.62785e-14	8.63712e-13	0.478319	7.75173e-09	2.18265e-07	0.423966	8.06678e-05	1.1539e-05	592	1064	624	2280
ENSMUSG00000020181_Nav3	-0.649609	3.67215e-14	1.17599e-12	-0.697335	1.66332e-13	9.54624e-12	-0.75173	0.00269948	0.00040934	607	522	1152	2281
ENSMUSG00000041096_Tspyl2	0.576629	1.09836e-13	3.30986e-12	0.554697	6.77247e-11	2.70168e-09	0.490565	0.000614709	9.02717e-05	646	751	890	2287
ENSMUSG00000075334_Rprm	-0.96549	7.54956e-12	1.76643e-10	-1.07115	1.68588e-12	8.64852e-11	-1.1377	0.000537609	7.95503e-05	832	584	871	2287
ENSMUSG00000027674_Pex5l	0.564216	6.73297e-10	1.17342e-08	0.548913	5.41766e-09	1.58658e-07	0.495189	2.40234e-08	2.27812e-09	1117	1023	149	2289
ENSMUSG00000039960_Rhou	0.558045	1.86152e-13	5.40062e-12	0.536306	3.06404e-11	1.28565e-09	0.482284	0.000697649	0.000102819	671	714	910	2295
ENSMUSG00000032401_Lctl	1.56426	1.20047e-08	NA	4.68992	3.55463e-13	1.97943e-11	5.42626	4.39382e-06	7.02318e-07	1384	538	385	2307
ENSMUSG00000097589_Dleu2	0.74775	1.58826e-13	4.69174e-12	0.740989	4.14439e-11	1.6962e-09	0.688486	0.000753516	0.000107552	659	732	917	2308
ENSMUSG00000036251_Trpm8	-1.22145	8.93491e-11	1.77849e-09	-1.44083	1.62419e-12	8.34635e-11	-1.5112	0.000226279	3.47861e-05	978	583	753	2314
ENSMUSG00000022791_Tnk2	0.705205	1.54996e-13	4.60657e-12	0.694243	7.34862e-12	3.37147e-10	0.631216	0.00128273	0.000191449	655	653	1008	2316
ENSMUSG00000030092_Cntn6	-0.745391	4.61593e-15	1.64878e-13	-0.801096	7.30904e-16	5.74728e-14	-0.852347	0.00725997	0.001123	545	381	1390	2316
ENSMUSG00000058809_Gm12141	-0.517752	5.01499e-12	1.21276e-10	-0.559804	8.53996e-10	2.88768e-08	-0.627043	9.64352e-05	1.30338e-05	805	886	636	2327
ENSMUSG00000026872_Zeb2	0.601399	1.03261e-10	2.03666e-09	0.584528	3.60938e-08	8.93664e-07	0.520301	7.59748e-09	5.98119e-10	987	1210	131	2328
ENSMUSG00000048040_Arxes2	-0.496299	1.66245e-12	4.24168e-11	-0.537822	6.04781e-10	2.09222e-08	-0.602262	0.000155868	2.37579e-05	762	866	702	2330
ENSMUSG00000026188_Tmem169	-0.483216	3.38428e-12	8.33946e-11	-0.523405	6.49045e-11	2.59956e-09	-0.580999	0.000317505	4.67436e-05	790	748	794	2332
ENSMUSG00000027605_Acss2	0.469942	1.14567e-17	5.24769e-16	0.440696	4.78703e-09	1.41714e-07	0.386496	0.000658215	9.57858e-05	425	1012	899	2336
ENSMUSG00000022797_Tfrc	-0.481666	2.53881e-10	4.73401e-09	-0.525964	1.62865e-08	4.28758e-07	-0.589683	3.38946e-08	3.54237e-09	1044	1138	156	2338
ENSMUSG00000022885_St6gal1	0.572271	4.18188e-14	1.33021e-12	0.54918	1.03109e-09	3.42465e-08	0.493527	0.000386962	5.91757e-05	612	902	827	2341
ENSMUSG00000057751_Megf6	-0.844451	3.7243e-13	1.04318e-11	-0.918516	1.49899e-12	7.73937e-11	-0.982277	0.00189889	0.000282087	695	580	1077	2352
ENSMUSG00000034295_Fhod3	-0.652439	6.62245e-13	1.78806e-11	-0.703023	5.56168e-14	3.43551e-12	-0.759705	0.00272575	0.000415339	721	485	1155	2361
ENSMUSG00000089827_1700023H06Rik	1.01233	1.384e-11	3.12555e-10	1.06477	1.48597e-10	5.59275e-09	0.99694	0.000162173	2.45283e-05	862	796	706	2364
ENSMUSG00000036578_Fxyd7	-0.645252	7.46985e-12	1.75199e-10	-0.6977	3.3595e-13	1.87425e-11	-0.746558	0.00124704	0.000183957	830	537	1001	2368
ENSMUSG00000019762_Iyd	1.4494	6.94281e-12	1.64206e-10	1.72347	3.56585e-11	1.48168e-09	1.68382	0.000384832	5.87789e-05	823	721	826	2370
ENSMUSG00000066705_Fxyd6	-0.960695	4.09775e-14	1.30772e-12	-1.05292	1.08466e-14	7.36859e-13	-1.13277	0.00535678	0.000843347	610	441	1319	2370
ENSMUSG00000020297_Nsg2	-0.417639	2.55739e-17	1.13147e-15	-0.453895	9.14302e-09	2.54096e-07	-0.515961	0.000479077	7.15444e-05	440	1078	855	2373
ENSMUSG00000029447_Cct6a	-0.362588	2.38334e-14	7.89057e-13	-0.398577	2.91376e-08	7.32941e-07	-0.460304	6.28335e-05	8.68322e-06	588	1191	596	2375
ENSMUSG00000064215_Ifi27	1.01294	7.78321e-12	1.81674e-10	1.06256	2.3171e-10	8.49668e-09	0.989721	0.000190268	2.98489e-05	834	817	732	2383
ENSMUSG00000031161_Hdac6	-0.449493	9.05889e-15	3.13789e-13	-0.487597	6.90114e-11	2.7457e-09	-0.540384	0.00185857	0.000273145	562	753	1071	2386
ENSMUSG00000030189_Ybx3	-0.672276	8.47485e-12	1.96405e-10	-0.727698	1.00613e-12	5.28818e-11	-0.781567	0.00111795	0.000159877	840	570	977	2387
ENSMUSG00000024053_Emilin2	0.965373	8.59937e-12	1.98817e-10	1.00427	4.1057e-10	1.45565e-08	0.942622	0.000154736	2.35694e-05	842	845	701	2388
ENSMUSG00000018167_Stard3	0.58441	5.03337e-12	1.21569e-10	0.565352	3.00304e-09	9.21803e-08	0.506332	7.09918e-05	9.93005e-06	806	976	609	2391
ENSMUSG00000050640_Tmem150c	-0.476041	1.01234e-12	2.65239e-11	-0.514871	1.42291e-11	6.27819e-10	-0.572385	0.00108635	0.000152082	743	679	969	2391
ENSMUSG00000024593_Megf10	0.660569	2.54331e-13	7.25961e-12	0.645868	1.61513e-10	6.03337e-09	0.595529	0.000691226	0.000101512	682	802	908	2392
ENSMUSG00000023945_Slc5a7	-0.951048	5.16889e-11	1.05919e-09	-1.05858	6.63247e-11	2.64936e-09	-1.12433	0.000149967	2.2081e-05	950	750	693	2393
ENSMUSG00000008393_Carhsp1	0.642359	1.20701e-11	2.75785e-10	0.627029	1.09951e-09	3.62777e-08	0.560936	9.53557e-05	1.2771e-05	852	908	634	2394
ENSMUSG00000051041_Olfml1	0.957875	1.70336e-12	4.33454e-11	0.989212	1.05707e-10	4.07055e-09	0.929143	0.000468412	6.96609e-05	765	778	851	2394
ENSMUSG00000026811_St6galnac6	-0.488572	5.81077e-13	1.58651e-11	-0.528139	2.68712e-11	1.13385e-09	-0.592827	0.00111059	0.000156938	713	710	974	2397
ENSMUSG00000026514_Cnih3	0.693582	9.68461e-14	2.95966e-12	0.680036	8.04743e-11	3.17125e-09	0.621165	0.00125801	0.000189284	637	759	1006	2402
ENSMUSG00000048978_Nrsn1	-0.600929	3.90537e-09	5.97234e-08	-0.653426	9.75381e-10	3.2627e-08	-0.707715	3.03208e-07	5.1332e-08	1272	895	237	2404
ENSMUSG00000051335_Gfod1	0.564429	3.67291e-14	1.17599e-12	0.543931	6.28137e-11	2.52797e-09	0.492551	0.00169082	0.000247433	608	744	1053	2405
ENSMUSG00000034850_Tmem127	-0.425258	3.93074e-13	1.09784e-11	-0.462489	4.34745e-10	1.53772e-08	-0.517976	0.00050379	7.5949e-05	697	847	864	2408
ENSMUSG00000033880_Lgals3bp	0.891509	1.50803e-11	3.39385e-10	0.914735	9.50079e-10	3.19455e-08	0.843191	0.000115109	1.58363e-05	865	891	656	2412
ENSMUSG00000024590_Lmnb1	-0.605584	4.32452e-12	1.05761e-10	-0.65498	1.79042e-10	6.65498e-09	-0.717051	0.000368117	5.36859e-05	796	806	813	2415
ENSMUSG00000089941_Gm16168	0.888173	1.8249e-12	4.63173e-11	0.904885	1.67835e-10	6.26172e-09	0.849734	0.000451879	6.7814e-05	767	803	847	2417
ENSMUSG00000095654_Plscr5	-1.32388	2.15411e-09	3.45706e-08	-1.68648	3.56078e-12	1.7206e-10	-1.7578	6.02118e-05	8.14553e-06	1213	620	590	2423
ENSMUSG00000046688_Tifa	0.762355	1.99977e-12	5.04267e-11	0.759265	1.12945e-09	3.72247e-08	0.702372	0.000217015	3.40315e-05	772	909	750	2431
ENSMUSG00000090129_Olfr287	1.17043	5.53203e-11	1.13003e-09	1.29107	1.52164e-11	6.66472e-10	1.24189	0.000321719	4.74344e-05	953	684	796	2433
ENSMUSG00000022661_Cd200	-0.569685	3.06947e-13	8.64737e-12	-0.61615	9.18428e-12	4.15637e-10	-0.680773	0.00196002	0.000292734	691	662	1084	2437
ENSMUSG00000021806_Nid2	-1.02379	1.66251e-12	4.24168e-11	-1.13897	5.65358e-13	3.07397e-11	-1.17939	0.00234662	0.000368216	763	551	1130	2444
ENSMUSG00000022359_Wdyhv1	0.697076	9.44884e-12	2.17424e-10	0.688711	4.38389e-09	1.3109e-07	0.62788	6.62577e-05	9.24389e-06	846	1001	602	2449
ENSMUSG00000048616_Nog	-0.848527	2.23928e-11	4.90349e-10	-0.93119	7.28286e-11	2.88608e-09	-0.990781	0.000344406	5.06593e-05	889	756	805	2450
ENSMUSG00000041360_D19Bwg1357e	-0.438477	7.15711e-13	1.91911e-11	-0.477393	1.55661e-09	5.03612e-08	-0.534815	0.000331473	4.84874e-05	726	926	799	2451
ENSMUSG00000037010_Apln	-0.76304	7.7822e-11	1.56343e-09	-0.832649	9.44681e-12	4.26873e-10	-0.896278	0.000375769	5.64137e-05	969	663	820	2452
ENSMUSG00000039382_Wdr45	0.614892	5.86949e-14	1.83111e-12	0.594003	4.35587e-10	1.53889e-08	0.536316	0.00113144	0.000162842	624	848	980	2452
ENSMUSG00000027273_Snap25	0.629674	1.13001e-13	3.39999e-12	0.610506	1.21566e-09	3.9978e-08	0.544114	0.000677415	9.95711e-05	647	911	905	2463
ENSMUSG00000040631_Dok4	-0.621578	1.53173e-11	3.43527e-10	-0.672551	1.50515e-10	5.65073e-09	-0.723721	0.000325317	4.77831e-05	868	798	797	2463
ENSMUSG00000021936_Mapk8	-0.485502	1.15084e-12	2.99598e-11	-0.525652	1.14771e-10	4.37634e-09	-0.585983	0.000938189	0.000127249	747	785	942	2474
ENSMUSG00000049184_Purg	-0.599146	2.724e-10	5.0455e-09	-0.650135	1.11845e-10	4.29035e-09	-0.699294	0.000101004	1.40992e-05	1051	781	644	2476
ENSMUSG00000032278_Paqr5	1.14449	2.5655e-11	5.53228e-10	1.24477	2.51236e-10	9.12337e-09	1.19368	0.000230444	3.58137e-05	902	825	757	2484
ENSMUSG00000036699_Zcchc12	-0.584692	1.03297e-11	2.37132e-10	-0.633484	2.59619e-11	1.09703e-09	-0.699194	0.000812225	0.000114896	848	709	927	2484
ENSMUSG00000038587_Akap12	-0.58687	3.10641e-11	6.56595e-10	-0.633867	2.32945e-12	1.16508e-10	-0.687845	0.0011128	0.000158895	921	599	976	2496
ENSMUSG00000074896_Ifit3	1.50175	1.04935e-12	2.73831e-11	1.79026	5.04094e-12	2.3858e-10	1.70092	0.00224726	0.000351	746	633	1120	2499
ENSMUSG00000044468_Fam46c	1.27739	2.28791e-15	8.35625e-14	1.37236	2.27232e-14	1.46552e-12	1.33868	0.0108964	0.00173394	533	464	1508	2505
ENSMUSG00000056313_1810011O10Rik	-1.36552	6.03407e-11	1.22615e-09	-1.68252	3.66716e-12	1.76631e-10	-1.76033	0.00085245	0.000117996	958	622	931	2511
ENSMUSG00000058174_Gm5148	0.8454	2.03881e-12	5.12784e-11	0.852988	3.28517e-10	1.17587e-08	0.803009	0.000681428	0.000100213	774	837	906	2517
ENSMUSG00000020150_Gamt	0.909238	1.25592e-10	2.43274e-09	0.94196	4.38713e-10	1.5481e-08	0.870145	0.000123118	1.72447e-05	1005	849	665	2519
ENSMUSG00000075020_E530001K10Rik	-1.18515	2.16832e-11	4.7642e-10	-1.3726	2.19167e-11	9.46111e-10	-1.4311	0.000930626	0.000124667	886	694	939	2519
ENSMUSG00000000171_Sdhd	-0.417717	3.74627e-14	1.19751e-12	-0.455086	5.00879e-10	1.75507e-08	-0.5195	0.00170635	0.000254311	609	855	1058	2522
ENSMUSG00000034275_Igsf9b	-0.608591	1.85045e-08	2.53324e-07	-0.66448	7.05211e-10	2.41181e-08	-0.710386	2.20167e-07	3.79166e-08	1423	876	223	2522
ENSMUSG00000031344_Gabrq	-0.891277	3.0284e-11	6.42898e-10	-0.984735	3.06748e-10	1.10058e-08	-1.05936	0.000265555	4.0546e-05	917	835	774	2526
ENSMUSG00000027962_Vcam1	-0.582924	1.0375e-12	2.71101e-11	-0.630931	8.96904e-11	3.49963e-09	-0.682771	0.00135016	0.000201453	745	767	1017	2529
ENSMUSG00000021277_Traf3	-0.741932	5.65575e-09	8.38541e-08	-0.822658	2.71024e-09	8.41409e-08	-0.90948	4.59027e-07	7.31456e-08	1313	965	253	2531
ENSMUSG00000022440_C1qtnf6	-0.899653	7.56225e-10	1.30625e-08	-1.0052	4.65316e-11	1.89408e-09	-1.0635	0.00012951	1.80641e-05	1127	736	670	2533
ENSMUSG00000030513_Pcsk6	0.648297	5.85713e-12	1.39903e-10	0.635742	1.82453e-09	5.82741e-08	0.573618	0.000289742	4.44562e-05	815	938	787	2540
ENSMUSG00000033581_Igf2bp2	-1.11459	1.82032e-10	3.44376e-09	-1.28857	3.26558e-11	1.36258e-09	-1.35649	0.00032688	4.81328e-05	1029	718	798	2545
ENSMUSG00000031343_Gabra3	-0.540429	1.63419e-10	3.11279e-09	-0.58821	2.32698e-10	8.52251e-09	-0.653239	0.000166532	2.57098e-05	1022	818	712	2552
ENSMUSG00000026425_Srgap2	-0.405856	9.30908e-12	2.14461e-10	-0.44324	6.37096e-09	1.83938e-07	-0.498077	0.000132612	1.84019e-05	845	1037	672	2554
ENSMUSG00000002910_Arrdc2	0.809031	2.00405e-10	3.78031e-09	0.823479	1.90899e-09	6.07126e-08	0.763753	5.95124e-05	8.05713e-06	1032	942	589	2563
ENSMUSG00000022577_Ly6h	-0.624241	8.27594e-13	2.20056e-11	-0.673124	1.50091e-12	7.73937e-11	-0.738788	0.0039294	0.000637512	732	581	1251	2564
ENSMUSG00000051344_Plekhm3	0.474562	1.79572e-13	5.23906e-12	0.447387	6.47919e-09	1.85929e-07	0.394643	0.000471109	7.10672e-05	667	1044	854	2565
ENSMUSG00000026116_Tmem131	0.492916	2.57781e-12	6.41716e-11	0.467462	3.63022e-08	8.97342e-07	0.416412	4.90484e-05	6.76693e-06	782	1212	573	2567
ENSMUSG00000052560_Cpne8	-0.674896	3.40745e-11	7.15564e-10	-0.733286	2.86288e-11	1.20462e-09	-0.797935	0.000913652	0.000122101	927	712	936	2575
ENSMUSG00000039131_Gipc2	-1.31042	5.60652e-11	1.14285e-09	-1.58465	8.50441e-12	3.86036e-10	-1.66742	0.0010457	0.000144413	955	660	961	2576
ENSMUSG00000032262_Elovl4	-0.451075	1.85308e-13	5.38418e-12	-0.490258	1.17249e-10	4.46336e-09	-0.555231	0.00224993	0.000352694	670	787	1121	2578
ENSMUSG00000042644_Itpr3	-0.737179	2.34548e-11	5.12453e-10	-0.800591	2.35101e-11	1.00387e-09	-0.870456	0.00114035	0.000168768	891	701	986	2578
ENSMUSG00000032502_Stac	-1.25247	1.02325e-10	2.02025e-09	-1.49414	8.1997e-12	3.72769e-10	-1.57129	0.000916469	0.000122949	986	659	937	2582
ENSMUSG00000030203_Dusp16	0.65386	9.83333e-13	2.58683e-11	0.639246	1.30634e-10	4.94148e-09	0.591124	0.0016781	0.000244695	740	792	1051	2583
ENSMUSG00000031004_Mki67	-1.13147	7.67118e-13	2.0513e-11	-1.27592	7.55055e-13	4.03941e-11	-1.33449	0.00478021	0.000764768	728	560	1295	2583
ENSMUSG00000077191_Snord64	-0.700658	3.85046e-12	9.45232e-11	-0.759503	9.72662e-12	4.379e-10	-0.818098	0.00246966	0.000382645	793	665	1138	2596
ENSMUSG00000002289_Angptl4	-1.02809	1.06917e-10	2.10025e-09	-1.16312	9.89592e-11	3.82544e-09	-1.20945	0.000401175	6.08125e-05	991	775	831	2597
ENSMUSG00000025950_Idh1	-0.40398	1.74103e-14	5.85366e-13	-0.440424	1.60434e-09	5.16822e-08	-0.504312	0.00205512	0.000308426	579	930	1094	2603
ENSMUSG00000026479_Lamc2	-0.835049	2.18736e-11	4.8006e-10	-0.912453	3.84019e-12	1.84668e-10	-0.960107	0.00208122	0.000314871	887	623	1098	2608
ENSMUSG00000037664_Cdkn1c	-0.884631	9.51698e-10	1.61382e-08	-0.984966	5.54981e-10	1.93333e-08	-1.03575	6.52408e-05	9.05434e-06	1148	860	600	2608
ENSMUSG00000011257_Pabpc4	-0.557075	6.95053e-12	1.64206e-10	-0.601846	9.82011e-11	3.80596e-09	-0.662184	0.00133737	0.000199192	824	773	1015	2612
ENSMUSG00000044117_2900011O08Rik	-0.361582	6.13002e-11	1.24435e-09	-0.397105	6.39391e-08	1.51188e-06	-0.454823	4.41866e-06	7.11945e-07	959	1267	386	2612
ENSMUSG00000015850_Adamtsl4	0.816879	1.38037e-11	3.12098e-10	0.82514	3.01429e-09	9.24311e-08	0.763524	0.00026675	4.14175e-05	861	977	777	2615
ENSMUSG00000009418_Nav1	-0.548973	1.70223e-11	3.77849e-10	-0.595212	4.66188e-10	1.64312e-08	-0.6487	0.000614288	8.96818e-05	877	850	889	2616
ENSMUSG00000059361_Nrsn2	0.619367	5.11489e-12	1.23385e-10	0.602907	8.81194e-10	2.97294e-08	0.543151	0.00079237	0.000111164	807	888	922	2617
ENSMUSG00000076498_Trbc2	-1.32794	5.70928e-10	1.00855e-08	-1.6609	1.49571e-10	5.62232e-09	-1.7176	0.000172934	2.71155e-05	1102	797	719	2618
ENSMUSG00000016382_Pls3	0.589195	3.4788e-15	1.25411e-13	0.566219	3.37181e-11	1.40495e-09	0.511723	0.0064796	0.000996366	540	719	1360	2619
ENSMUSG00000031668_Eif2ak3	0.509276	1.54037e-11	3.45069e-10	0.486479	1.34035e-09	4.3934e-08	0.437561	0.000435938	6.51211e-05	869	914	841	2624
ENSMUSG00000050912_Tmem123	0.616407	1.28468e-11	2.9182e-10	0.600952	1.33869e-08	3.59693e-07	0.530977	0.000115704	1.59884e-05	857	1115	657	2629
ENSMUSG00000047996_Prrg1	0.662046	6.9294e-13	1.86319e-11	0.646727	1.01203e-09	3.36509e-08	0.589891	0.00125729	0.000188221	724	901	1005	2630
ENSMUSG00000008318_Relt	0.621997	5.50082e-10	9.75269e-09	0.613575	1.56247e-09	5.04962e-08	0.568361	6.86504e-05	9.63066e-06	1098	927	606	2631
ENSMUSG00000028919_Arhgef19	0.825241	5.39455e-11	1.10311e-09	0.839363	5.84983e-09	1.70316e-07	0.779636	0.000106989	1.49434e-05	952	1029	650	2631
ENSMUSG00000030718_Ppme1	-0.500617	5.47258e-09	8.14485e-08	-0.54311	1.5681e-09	5.06237e-08	-0.597102	5.10377e-06	8.0467e-07	1308	928	395	2631
ENSMUSG00000031374_Zfp92	-0.649479	2.35277e-11	5.13469e-10	-0.70388	5.53294e-11	2.23398e-09	-0.755595	0.00119393	0.000179768	892	742	997	2631
ENSMUSG00000000708_Kat2b	0.463709	8.33286e-12	1.93344e-10	0.438234	2.0236e-08	5.19942e-07	0.380756	9.0818e-05	1.22548e-05	839	1166	630	2635
ENSMUSG00000061751_Kalrn	0.658396	2.76698e-12	6.87052e-11	0.647464	6.36558e-10	2.19294e-08	0.603945	0.00113632	0.000165809	784	869	983	2636
ENSMUSG00000039686_Zer1	0.450764	4.88012e-14	1.54474e-12	0.42292	4.42069e-08	1.07428e-06	0.361737	0.000321673	4.70894e-05	615	1232	795	2642
ENSMUSG00000036377_C530008M17Rik	-0.46792	1.70987e-11	3.78681e-10	-0.507915	2.75279e-10	9.9243e-09	-0.564889	0.000907915	0.000121255	879	831	935	2645
ENSMUSG00000027293_Ehd4	-0.635049	8.67353e-11	1.73177e-09	-0.687179	3.12537e-11	1.30955e-09	-0.737755	0.00107319	0.000147261	975	715	964	2654
ENSMUSG00000090671_Gm5067	0.835487	2.79005e-11	5.98829e-10	0.848287	5.92167e-09	1.72073e-07	0.780949	0.000170369	2.65101e-05	907	1031	716	2654
ENSMUSG00000091747_D17H6S56E-5	-0.860537	2.88081e-11	6.16271e-10	-0.946712	2.16546e-10	7.96014e-09	-1.00996	0.000841696	0.000117206	910	815	930	2655
ENSMUSG00000015224_Cyp2j9	0.724083	2.30085e-11	5.03266e-10	0.720558	1.14817e-10	4.37634e-09	0.657554	0.00115442	0.000172741	890	786	990	2666
ENSMUSG00000027792_Bche	-0.686076	1.87578e-11	4.14953e-10	-0.744003	3.67702e-11	1.51735e-09	-0.804878	0.00175515	0.000258543	880	726	1061	2667
ENSMUSG00000032360_Hcrtr2	-0.932692	1.79106e-10	3.39168e-09	-1.0417	8.23846e-11	3.23481e-09	-1.11567	0.000570286	8.33521e-05	1028	763	878	2669
ENSMUSG00000011256_Adam19	-0.420716	1.42071e-11	3.20475e-10	-0.458488	4.3844e-09	1.3109e-07	-0.520162	0.000345522	5.10251e-05	863	1002	806	2671
ENSMUSG00000026249_Serpine2	-0.447785	3.01292e-11	6.40311e-10	-0.489017	6.28635e-09	1.81964e-07	-0.551638	0.000182287	2.91997e-05	916	1035	729	2680
ENSMUSG00000031584_Gsr	-0.434982	6.17122e-12	1.46864e-10	-0.473612	4.98682e-09	1.47192e-07	-0.534386	0.000493431	7.39715e-05	818	1015	860	2693
ENSMUSG00000040859_Bsdc1	0.411583	1.08074e-13	3.27002e-12	0.382683	1.03613e-07	2.35163e-06	0.323252	0.000182906	2.94103e-05	643	1320	730	2693
ENSMUSG00000038807_Rap1gap2	0.430127	4.00057e-11	8.32892e-10	0.404558	3.08531e-07	6.31804e-06	0.34613	1.10479e-06	1.77682e-07	935	1463	301	2699
ENSMUSG00000020889_Nr1d1	0.603356	2.15977e-10	4.06618e-09	0.590602	2.8331e-09	8.76827e-08	0.542394	0.000153095	2.3382e-05	1034	968	700	2702
ENSMUSG00000053626_Tll1	-0.696523	1.45428e-10	2.79471e-09	-0.757273	1.33627e-09	4.3848e-08	-0.825855	0.000268849	4.17099e-05	1013	913	778	2704
ENSMUSG00000028197_Col24a1	-1.09749	1.15154e-07	1.37613e-06	-1.35069	1.97255e-12	9.99925e-11	-1.40637	1.65217e-05	2.64267e-06	1630	591	485	2706
ENSMUSG00000040097_Flywch1	0.552091	2.70834e-10	5.02126e-09	0.53354	1.00902e-08	2.7861e-07	0.467035	5.11158e-05	6.91898e-06	1050	1085	575	2710
ENSMUSG00000073406_H2-Bl	-1.02117	5.2371e-09	7.81231e-08	-1.18105	1.7595e-11	7.63955e-10	-1.24473	0.000169138	2.63089e-05	1305	690	715	2710
ENSMUSG00000085069_Gm13111	1.0556	9.03736e-11	1.79704e-09	1.12879	2.92974e-09	9.01152e-08	1.05943	0.000251855	3.82546e-05	979	974	766	2719
ENSMUSG00000042208_0610010F05Rik	-0.457104	6.76017e-12	1.60098e-10	-0.497448	2.61113e-10	9.45912e-09	-0.557812	0.00188689	0.000280584	822	827	1076	2725
ENSMUSG00000020811_Wscd1	0.566645	1.3246e-11	3.00186e-10	0.545336	8.68799e-10	2.93442e-08	0.481745	0.00113427	0.000163832	859	887	981	2727
ENSMUSG00000016940_Kctd2	0.45314	4.92394e-15	1.75558e-13	0.424659	3.44546e-08	8.56618e-07	0.364917	0.00112676	0.000160865	546	1205	978	2729
ENSMUSG00000041548_Hspb8	0.710804	2.45495e-11	5.33377e-10	0.703786	5.70937e-09	1.6655e-07	0.649301	0.000360743	5.25352e-05	896	1027	810	2733
ENSMUSG00000044647_Csrnp3	-0.432978	2.02008e-11	4.44852e-10	-0.472419	1.15614e-08	3.14595e-07	-0.537505	0.000228647	3.52994e-05	884	1101	755	2740
ENSMUSG00000029094_Afap1	-0.756938	9.47819e-13	2.50016e-11	-0.81768	2.04762e-14	1.3394e-12	-0.859627	0.0127815	0.0020337	738	458	1554	2750
ENSMUSG00000038349_Plcl1	0.714454	4.51332e-12	1.09963e-10	0.703939	1.0917e-09	3.60996e-08	0.633991	0.0017488	0.000255722	799	906	1059	2764
ENSMUSG00000027610_Gss	0.540139	4.81419e-12	1.16564e-10	0.518626	5.27408e-09	1.54737e-07	0.459673	0.000936467	0.000126387	804	1021	941	2766
ENSMUSG00000036264_Fstl4	0.825662	1.92754e-12	4.87316e-11	0.833391	1.00595e-11	4.50484e-10	0.791801	0.00559917	0.000878251	770	669	1329	2768
ENSMUSG00000035237_Lcat	0.680715	6.74678e-11	1.36103e-09	0.674079	2.6342e-09	8.18652e-08	0.619583	0.000455773	6.82715e-05	965	964	848	2777
ENSMUSG00000097545_A930011O12Rik	0.487994	2.15398e-12	5.40354e-11	0.464812	1.25837e-08	3.40247e-07	0.413059	0.000639007	9.33005e-05	776	1108	895	2779
ENSMUSG00000037071_Scd1	0.568069	5.40647e-09	8.05262e-08	0.553868	1.92648e-07	4.16117e-06	0.508537	3.93683e-10	4.95933e-11	1307	1387	98	2792
ENSMUSG00000012405_Rpl15	-0.441365	2.21742e-14	7.3663e-13	-0.479948	5.96099e-10	2.06696e-08	-0.542269	0.00607508	0.000937774	586	864	1345	2795
ENSMUSG00000034579_Pla2g3	-0.969748	1.70873e-11	3.78681e-10	-1.08026	4.03616e-12	1.93471e-10	-1.13027	0.00478047	0.000767866	878	625	1296	2799
ENSMUSG00000028614_Ndc1	-0.453153	1.25597e-11	2.85964e-10	-0.492274	2.93589e-09	9.02115e-08	-0.556251	0.00109114	0.000154013	855	975	971	2801
ENSMUSG00000026614_Slc30a10	-0.524025	2.14499e-12	5.38794e-11	-0.56821	4.68004e-10	1.64565e-08	-0.62836	0.0029659	0.000458891	775	852	1176	2803
ENSMUSG00000068747_Sort1	0.461418	3.37486e-14	1.08772e-12	0.434342	1.13147e-07	2.55447e-06	0.375642	0.000553687	8.11601e-05	604	1327	874	2805
ENSMUSG00000050854_Tmem125	0.762495	2.80574e-12	6.95789e-11	0.760648	6.37012e-11	2.55479e-09	0.698631	0.00445031	0.000709766	785	747	1277	2809
ENSMUSG00000038388_Mpp6	0.43895	1.0035e-13	3.05238e-12	0.410906	3.84807e-08	9.48062e-07	0.354481	0.00108295	0.000151117	640	1216	968	2824
ENSMUSG00000033623_Pcgf3	-0.409202	2.8074e-14	9.15437e-13	-0.446	1.17199e-09	3.85843e-08	-0.508569	0.00547306	0.000860652	597	910	1324	2831
ENSMUSG00000055027_Smyd1	-1.21707	7.6732e-10	1.32307e-08	-1.4666	8.99807e-16	7.0019e-14	-1.55126	0.00536838	0.000846775	1129	385	1320	2834
ENSMUSG00000039286_Fndc3b	-0.49798	2.98555e-11	6.35882e-10	-0.541577	3.19816e-09	9.75699e-08	-0.60439	0.000945348	0.000128116	914	982	943	2839
ENSMUSG00000020372_Gnb2l1	-0.41318	2.8078e-10	5.18098e-09	-0.452217	1.43701e-08	3.83019e-07	-0.514006	0.000123874	1.74048e-05	1055	1124	666	2845
ENSMUSG00000085314_Gm14866	1.39081	6.95559e-09	1.01427e-07	1.84056	2.42789e-10	8.83804e-09	1.81193	0.000146337	2.1345e-05	1335	823	689	2847
ENSMUSG00000026526_Fh1	-0.409411	2.16213e-12	5.417e-11	-0.447234	2.12836e-09	6.74746e-08	-0.51	0.00232518	0.000366464	777	945	1129	2851
ENSMUSG00000038379_Ttk	-1.30176	1.33016e-08	1.85488e-07	-1.70541	9.16355e-11	3.56071e-09	-1.78617	0.000141257	2.08081e-05	1397	771	686	2854
ENSMUSG00000026917_Wdr5	-0.426664	1.43336e-12	3.70561e-11	-0.465399	9.7628e-09	2.70318e-07	-0.526973	0.00139491	0.000206061	753	1082	1021	2856
ENSMUSG00000018334_Ksr1	0.518897	1.90645e-11	4.21259e-10	0.496834	1.97235e-08	5.08516e-07	0.443198	0.000398438	5.99937e-05	881	1162	829	2872
ENSMUSG00000033768_Nrxn2	-0.506371	5.5461e-11	1.13172e-09	-0.549408	8.09622e-10	2.75317e-08	-0.603187	0.0015853	0.000227299	954	881	1038	2873
ENSMUSG00000039982_Dtx4	-0.416665	2.3791e-10	4.46185e-09	-0.455491	6.84318e-09	1.94327e-07	-0.512166	0.000277124	4.23094e-05	1038	1055	780	2873
ENSMUSG00000024891_Slc29a2	-0.603217	1.08135e-10	2.12005e-09	-0.654355	4.67009e-10	1.64408e-08	-0.717252	0.00152834	0.000218227	992	851	1031	2874
ENSMUSG00000045294_Insig1	0.432321	1.4622e-12	3.77516e-11	0.405202	2.50668e-07	5.26631e-06	0.341117	0.000151866	2.26385e-05	754	1426	696	2876
ENSMUSG00000024331_Dsc2	-1.1827	1.07523e-09	1.80288e-08	-1.41119	3.13794e-10	1.12451e-08	-1.45232	0.000576226	8.44722e-05	1161	836	880	2877
ENSMUSG00000055567_Unc80	0.575604	2.87438e-13	8.13307e-12	0.555711	1.80348e-09	5.76632e-08	0.508552	0.00396677	0.000645469	688	937	1254	2879
ENSMUSG00000030560_Ctsc	-0.67391	3.32648e-11	6.99315e-10	-0.731106	8.27835e-11	3.24622e-09	-0.7874	0.00309774	0.000489229	926	764	1190	2880
ENSMUSG00000097164_Ccdc41os1	0.503228	1.33699e-12	3.46107e-11	0.478295	8.249e-08	1.91575e-06	0.417736	0.000435523	6.46797e-05	752	1290	840	2882
ENSMUSG00000027660_Skil	-0.499079	2.93331e-09	4.58657e-08	-0.54318	4.76004e-09	1.41194e-07	-0.598181	8.82377e-05	1.20084e-05	1245	1010	628	2883
ENSMUSG00000054619_Mettl7a1	0.691434	1.6229e-11	3.6189e-10	0.683342	2.92411e-09	9.0065e-08	0.621488	0.00165502	0.000241963	873	972	1049	2894
ENSMUSG00000017837_Nkiras2	-0.541155	4.07261e-10	7.33409e-09	-0.587513	5.13052e-10	1.79562e-08	-0.644144	0.00103717	0.000143474	1081	856	960	2897
ENSMUSG00000055980_Irs1	-0.389056	1.56485e-13	4.63663e-12	-0.426253	3.05853e-09	9.35959e-08	-0.480092	0.00415886	0.000669778	657	979	1263	2899
ENSMUSG00000073424_Cyp4f15	0.938185	2.84383e-11	6.09031e-10	0.976623	7.064e-10	2.41312e-08	0.924781	0.00216569	0.000339279	909	877	1113	2899
ENSMUSG00000020914_Top2a	-1.30357	1.62254e-15	6.00494e-14	-1.47822	1.04874e-15	8.11867e-14	-1.53654	0.0440998	0.00729194	526	387	1987	2900
ENSMUSG00000027750_Postn	-1.13165	4.86647e-11	1.00462e-09	-1.30568	8.73941e-11	3.41807e-09	-1.3593	0.00309852	0.00049142	943	766	1191	2900
ENSMUSG00000040997_Abhd4	0.664613	2.04931e-10	3.86194e-09	0.656006	1.00265e-09	3.33759e-08	0.587897	0.00109291	0.000154979	1033	900	972	2905
ENSMUSG00000022018_Rgcc	-0.643645	5.17832e-10	9.20606e-09	-0.700202	3.04146e-09	9.31689e-08	-0.768864	0.000411035	6.16464e-05	1095	978	833	2906
ENSMUSG00000006476_Nsmf	0.583638	4.36061e-10	7.82378e-09	0.571368	1.49014e-08	3.95773e-07	0.526778	0.000150761	2.22664e-05	1085	1128	694	2907
ENSMUSG00000068748_Ptprz1	-0.708531	1.21386e-15	4.56819e-14	-0.761507	2.33272e-13	1.3186e-11	-0.815793	0.0317124	0.0052043	517	530	1860	2907
ENSMUSG00000097783_Gm26747	1.36146	1.14798e-08	1.61706e-07	1.7729	8.16443e-10	2.77008e-08	1.72845	9.94702e-05	1.38296e-05	1382	883	642	2907
ENSMUSG00000033685_Ucp2	-0.780861	5.4705e-10	9.70777e-09	-0.856135	2.47667e-11	1.05246e-09	-0.900651	0.00213485	0.000329438	1097	705	1107	2909
ENSMUSG00000020396_Nefh	-0.616643	6.23969e-11	1.26397e-09	-0.666781	1.50859e-11	6.62696e-10	-0.722725	0.00432442	0.000695239	961	682	1272	2915
ENSMUSG00000022054_Nefm	-0.656549	9.65836e-08	1.16565e-06	-0.722184	9.01243e-09	2.507e-07	-0.782308	2.61973e-07	4.51598e-08	1614	1077	231	2922
ENSMUSG00000019467_Arhgef25	0.739544	9.14736e-11	1.81706e-09	0.740059	2.04392e-09	6.49352e-08	0.66983	0.00125618	0.00018609	980	943	1003	2926
ENSMUSG00000034813_Grip1	-0.548926	4.66597e-12	1.13541e-10	-0.593502	5.00587e-10	1.75507e-08	-0.66592	0.00438278	0.000701003	800	854	1274	2928
ENSMUSG00000053166_Cdh22	-0.603864	1.17324e-10	2.28623e-09	-0.654429	7.47545e-11	2.95848e-09	-0.710732	0.00293222	0.000452521	999	757	1173	2929
ENSMUSG00000026824_Kcnj3	0.667417	2.5293e-13	7.23024e-12	0.653405	2.23154e-11	9.5918e-10	0.601659	0.0127365	0.00202678	681	697	1553	2931
ENSMUSG00000052301_Doc2a	-0.754587	3.175e-09	4.921e-08	-0.834134	6.43721e-09	1.84967e-07	-0.898383	9.53114e-05	1.26405e-05	1256	1042	633	2931
ENSMUSG00000028541_B4galt2	-0.446582	1.21684e-09	2.02463e-08	-0.486699	7.80811e-10	2.66124e-08	-0.540235	0.000601844	8.67416e-05	1170	879	884	2933
ENSMUSG00000052516_Robo2	-0.63467	1.57277e-09	2.58591e-08	-0.693901	1.85707e-09	5.91871e-08	-0.759476	0.00037182	5.44632e-05	1184	940	815	2939
ENSMUSG00000005161_Prdx2	-0.403364	1.48904e-12	3.83936e-11	-0.440579	2.9251e-09	9.0065e-08	-0.502079	0.00349072	0.000553407	755	973	1218	2946
ENSMUSG00000096948_Gm4221	0.904604	2.69476e-11	5.79656e-10	0.930735	4.45782e-09	1.32887e-07	0.862141	0.00157258	0.00022599	905	1005	1037	2947
ENSMUSG00000038026_Kcnj9	0.693484	1.02663e-07	1.23443e-06	0.709222	3.99522e-08	9.81087e-07	0.667024	1.17218e-09	1.35857e-10	1620	1220	111	2951
ENSMUSG00000051098_Mblac2	-0.658455	1.1627e-11	2.66285e-10	-0.715272	9.85248e-11	3.81357e-09	-0.776601	0.005628	0.000881822	850	774	1330	2954
ENSMUSG00000031709_Tbc1d9	-0.352344	2.92713e-15	1.05915e-13	-0.387632	3.16101e-08	7.89831e-07	-0.450077	0.00362416	0.000570646	538	1199	1225	2962
ENSMUSG00000037679_Inf2	1.03477	1.3888e-10	2.67153e-09	1.10216	1.78451e-09	5.71175e-08	1.03898	0.00132831	0.00019807	1012	936	1014	2962
ENSMUSG00000021877_Arf4	-0.391812	5.75058e-13	1.57449e-11	-0.429551	4.56511e-09	1.35815e-07	-0.490673	0.00385012	0.000621767	711	1007	1245	2963
ENSMUSG00000030980_Knop1	-0.45784	5.57451e-10	9.85639e-09	-0.498218	2.38083e-09	7.46101e-08	-0.557207	0.000714868	0.000104796	1101	956	913	2970
ENSMUSG00000042757_Tmem108	0.630487	8.28587e-13	2.20056e-11	0.612934	1.55242e-09	5.02798e-08	0.553703	0.00524891	0.000826343	733	925	1314	2972
ENSMUSG00000037172_E330009J07Rik	0.512461	3.08933e-12	7.63198e-11	0.487346	1.73958e-08	4.55959e-07	0.415771	0.00163403	0.000233897	788	1143	1043	2974
ENSMUSG00000022425_Enpp2	0.60403	2.99853e-19	1.64429e-17	0.579341	9.73469e-12	4.379e-10	0.515322	0.0414906	0.00680003	355	666	1960	2981
ENSMUSG00000006651_Aplp1	0.461605	1.01718e-12	2.66148e-11	0.435837	1.02362e-07	2.32676e-06	0.380143	0.000796212	0.000111906	744	1318	923	2985
ENSMUSG00000029472_Anapc5	-0.342651	5.05216e-14	1.59401e-12	-0.378338	1.46945e-07	3.24416e-06	-0.434525	0.0013123	0.000194742	617	1357	1011	2985
ENSMUSG00000028273_Pdlim5	-0.492437	1.28308e-09	2.13303e-08	-0.53653	5.43332e-10	1.89496e-08	-0.592855	0.00101009	0.000139781	1171	859	956	2986
ENSMUSG00000070369_Itgad	1.08657	2.43097e-09	3.86317e-08	1.20377	3.68327e-10	1.31209e-08	1.15503	0.000797755	0.000112648	1225	841	924	2990
ENSMUSG00000051029_Serpinb1b	1.37184	1.79436e-13	5.23906e-12	1.54048	2.48259e-12	1.23548e-10	1.47192	0.0218365	0.00352934	666	602	1724	2992
ENSMUSG00000034858_Fam214a	0.557869	6.83042e-14	2.10392e-12	0.533655	1.32568e-09	4.35484e-08	0.47179	0.00890995	0.00141283	632	912	1451	2995
ENSMUSG00000063410_Stk24	0.456308	2.38115e-14	7.89057e-13	0.42877	9.72074e-08	2.21969e-06	0.364396	0.00207714	0.000311648	587	1312	1096	2995
ENSMUSG00000044017_Gpr133	1.20802	1.2676e-08	1.77527e-07	1.44103	3.95866e-10	1.40518e-08	1.39788	0.000243601	3.68849e-05	1391	844	761	2996
ENSMUSG00000019947_Arid5b	0.600384	7.12838e-11	1.43356e-09	0.584961	4.42314e-09	1.31985e-07	0.530667	0.00146064	0.000213205	968	1004	1027	2999
ENSMUSG00000028917_Plekhm2	0.543631	1.64401e-11	3.6576e-10	0.524302	6.36823e-10	2.19294e-08	0.472227	0.00397152	0.000650764	875	870	1256	3001
ENSMUSG00000000149_Gna12	0.51653	1.03262e-09	1.74044e-08	0.496237	3.97606e-08	9.77185e-07	0.438613	8.84038e-05	1.21299e-05	1155	1219	629	3003
ENSMUSG00000025738_Fbxl16	0.456665	6.47641e-10	1.13378e-08	0.433475	2.71725e-07	5.63365e-06	0.380639	1.17494e-05	1.66052e-06	1112	1445	447	3004
ENSMUSG00000079304_4933413G19Rik	1.1718	9.40397e-10	1.59605e-08	1.32305	2.86055e-10	1.02757e-08	1.27167	0.00142183	0.000209581	1147	834	1024	3005
ENSMUSG00000098659_RP23-442I7.1	-1.21573	3.04614e-11	6.45962e-10	-1.42442	1.22349e-10	4.64571e-09	-1.51493	0.00484292	0.00077726	918	789	1299	3006
ENSMUSG00000022464_Slc38a4	-1.47005	6.86369e-09	1.00237e-07	-2.16236	2.38563e-10	8.72661e-09	-2.26679	0.000490275	7.29955e-05	1333	819	858	3010
ENSMUSG00000024816_Frmd8	0.600185	5.99639e-10	1.05449e-08	0.587345	7.34752e-09	2.07861e-07	0.524854	0.000450714	6.736e-05	1107	1059	846	3012
ENSMUSG00000021340_Gpld1	0.52169	6.30855e-12	1.49949e-10	0.499601	7.94824e-10	2.70592e-08	0.441717	0.00535042	0.000839922	819	880	1318	3017
ENSMUSG00000063428_Ddo	0.865861	5.3326e-10	9.47169e-09	0.896356	1.01847e-08	2.80444e-07	0.841599	0.000423377	6.33577e-05	1096	1088	837	3021
ENSMUSG00000003534_Ddr1	0.727747	7.96531e-12	1.85258e-10	0.724303	2.35226e-11	1.00387e-09	0.665147	0.00995781	0.00159198	837	702	1484	3023
ENSMUSG00000025504_Eps8l2	1.28564	2.29491e-10	4.31644e-09	1.49529	1.91944e-10	7.1081e-09	1.45251	0.00304533	0.000476099	1035	809	1184	3028
ENSMUSG00000022604_Cep97	0.46292	2.94789e-12	7.29181e-11	0.436352	5.8206e-08	1.38506e-06	0.373172	0.00113698	0.000166796	787	1259	984	3030
ENSMUSG00000026688_Mgst3	-0.630559	2.39504e-11	5.22109e-10	-0.682492	2.35701e-12	1.17689e-10	-0.739746	0.0121386	0.00191941	893	600	1537	3030
ENSMUSG00000050721_Plekho2	0.721598	4.18567e-11	8.68684e-10	0.7212	1.44766e-09	4.72444e-08	0.662438	0.00293781	0.000454638	938	918	1174	3030
ENSMUSG00000039987_Phtf2	-0.48829	3.66373e-11	7.65256e-10	-0.530483	1.52323e-09	4.94951e-08	-0.589332	0.00297285	0.000461027	932	922	1177	3031
ENSMUSG00000003934_Efnb3	0.757011	7.04903e-13	1.89274e-11	0.751126	3.14158e-11	1.31451e-09	0.675007	0.0148673	0.00232846	725	716	1594	3035
ENSMUSG00000035847_Ids	-0.468022	5.52823e-09	8.20885e-08	-0.513698	1.19957e-07	2.70006e-06	-0.584125	5.91675e-06	8.887e-07	1311	1331	402	3044
ENSMUSG00000021594_Srd5a1	0.674886	9.54463e-10	1.6171e-08	0.67079	1.34674e-08	3.61457e-07	0.602832	0.000282769	4.35286e-05	1149	1116	784	3049
ENSMUSG00000047221_Fam185a	-0.554085	1.33919e-10	2.58375e-09	-0.600104	8.19129e-11	3.22051e-09	-0.659932	0.00455478	0.000715714	1009	762	1279	3050
ENSMUSG00000051397_Tacstd2	-1.54278	1.12774e-08	1.59316e-07	-2.67613	2.03268e-10	7.49964e-09	-2.76553	0.000510737	7.64516e-05	1378	812	865	3055
ENSMUSG00000031068_Glrx3	-0.452259	1.53907e-10	2.94603e-09	-0.492822	1.33655e-08	3.59693e-07	-0.561146	0.00080798	0.000114143	1017	1113	926	3056
ENSMUSG00000079442_St6galnac4	-0.499842	5.90244e-11	1.20066e-09	-0.541904	8.39184e-10	2.8408e-08	-0.605924	0.00348883	0.000550994	957	885	1217	3059
ENSMUSG00000037016_Frem2	-0.599656	5.54848e-10	9.81929e-09	-0.652726	2.45351e-09	7.68076e-08	-0.711173	0.00127832	0.000190366	1100	957	1007	3064
ENSMUSG00000062825_Actg1	-0.546343	3.39795e-13	9.54516e-12	-0.589327	5.28591e-11	2.14001e-09	-0.654209	0.0166763	0.00264039	693	740	1632	3065
ENSMUSG00000023004_Tuba1b	-0.402051	2.76178e-08	3.66737e-07	-0.441636	5.60447e-08	1.33788e-06	-0.506058	2.66832e-06	3.70345e-07	1467	1255	345	3067
ENSMUSG00000071708_Sms	-0.482021	7.96669e-10	1.36641e-08	-0.524353	1.55234e-09	5.02798e-08	-0.59014	0.00130751	0.000193635	1135	924	1010	3069
ENSMUSG00000005732_Ranbp1	-0.450223	1.30702e-11	2.96547e-10	-0.489613	8.46121e-09	2.36024e-07	-0.559673	0.00247584	0.000384482	858	1074	1139	3071
ENSMUSG00000040570_Rundc3b	-0.431269	2.62226e-10	4.8663e-09	-0.471381	1.92716e-08	4.99013e-07	-0.53463	0.000523535	7.74777e-05	1049	1157	867	3073
ENSMUSG00000039270_Megf9	0.562252	3.4523e-11	7.23423e-10	0.544053	4.82174e-09	1.42601e-07	0.494123	0.00263981	0.000403427	929	1013	1149	3091
ENSMUSG00000031633_Slc25a4	-0.327612	9.02739e-10	1.53615e-08	-0.363799	4.90565e-06	7.70275e-05	-0.428547	4.26326e-14	2.77285e-15	1144	1908	41	3093
ENSMUSG00000056771_Gm10010	0.590591	2.7021e-11	5.80594e-10	0.573022	1.19849e-08	3.25231e-07	0.516135	0.00196935	0.00029428	906	1104	1085	3095
ENSMUSG00000026615_Eprs	-0.362472	2.5315e-09	4.00656e-08	-0.399136	3.01157e-07	6.17969e-06	-0.45851	6.20009e-06	9.65233e-07	1230	1460	408	3098
ENSMUSG00000054679_Srsf12	-0.603111	8.34253e-11	1.66739e-09	-0.656002	9.24506e-10	3.11205e-08	-0.725449	0.00374767	0.000598573	974	890	1236	3100
ENSMUSG00000059493_Nhs	-0.883932	2.93056e-11	6.2554e-10	-0.977705	3.71907e-11	1.53259e-09	-1.06711	0.00950851	0.00150315	912	727	1468	3107
ENSMUSG00000075590_Nrbp2	0.494958	3.686e-10	6.68113e-09	0.471372	1.29481e-07	2.90137e-06	0.407452	0.000152977	2.30105e-05	1074	1337	698	3109
ENSMUSG00000041959_S100a10	-0.689424	3.81829e-10	6.90804e-09	-0.751735	1.09874e-09	3.62777e-08	-0.80843	0.0023213	0.000364727	1076	907	1128	3111
ENSMUSG00000036585_Fgf1	0.602304	2.40202e-10	4.50049e-09	0.584554	1.46382e-08	3.89127e-07	0.511253	0.000972751	0.000131667	1039	1127	947	3113
ENSMUSG00000019769_Syne1	0.478224	7.87701e-11	1.58084e-09	0.454642	5.89364e-08	1.39911e-06	0.40572	0.000586172	8.61583e-05	970	1262	883	3115
ENSMUSG00000073164_2410018L13Rik	-0.73881	1.59992e-11	3.57586e-10	-0.80431	1.12516e-10	4.31056e-09	-0.878286	0.00933939	0.00148154	871	782	1464	3117
ENSMUSG00000023988_Bysl	-0.46352	7.33213e-10	1.26875e-08	-0.505897	3.97289e-09	1.19622e-07	-0.557586	0.00124099	0.000182894	1125	995	1000	3120
ENSMUSG00000035051_Dhx57	-0.432395	5.32416e-11	1.08986e-09	-0.471002	2.90111e-09	8.96949e-08	-0.530027	0.00317749	0.000511374	951	969	1200	3120
ENSMUSG00000032601_Prkar2a	-0.407571	1.08524e-09	1.81653e-08	-0.447223	1.53138e-08	4.05289e-07	-0.502906	0.000397987	5.95849e-05	1163	1132	828	3123
ENSMUSG00000020737_Hn1	-0.638637	2.284e-08	3.06639e-07	-0.69994	5.5618e-09	1.62721e-07	-0.761808	0.000112196	1.53861e-05	1451	1024	653	3128
ENSMUSG00000027646_Src	0.426809	7.61822e-10	1.31475e-08	0.402309	4.09776e-07	8.18978e-06	0.348768	2.08614e-05	3.22396e-06	1128	1499	503	3130
ENSMUSG00000040033_Stat2	0.590675	9.94234e-11	1.97095e-09	0.572934	2.02313e-08	5.19942e-07	0.516162	0.00115251	0.000170756	982	1165	988	3135
ENSMUSG00000024486_Hbegf	-0.460666	4.03881e-10	7.27995e-09	-0.502236	3.92926e-09	1.18427e-07	-0.560939	0.00176593	0.000261376	1080	994	1063	3137
ENSMUSG00000032034_Kcnj5	-0.963586	2.13444e-09	3.43114e-08	-1.09483	1.71581e-09	5.50952e-08	-1.14909	0.00117518	0.000177746	1211	933	995	3139
ENSMUSG00000022472_Desi1	0.539449	5.31952e-12	1.27846e-10	0.51697	3.50485e-09	1.06385e-07	0.459927	0.0060525	0.000930137	810	987	1343	3140
ENSMUSG00000029054_Gabrd	1.12375	4.22322e-15	1.51128e-13	1.18263	3.56342e-16	2.95724e-14	1.15139	0.0798864	0.0132234	544	361	2235	3140
ENSMUSG00000020886_Dlg4	0.401846	4.45434e-12	1.08662e-10	0.373776	1.54385e-06	2.74494e-05	0.321059	0.00011616	1.61406e-05	798	1685	658	3141
ENSMUSG00000050315_Synpo2	0.657358	7.32092e-08	9.06016e-07	0.664171	5.31548e-08	1.27499e-06	0.622398	1.52876e-06	2.53931e-07	1574	1249	322	3145
ENSMUSG00000046607_Hrk	-0.811682	7.70012e-10	1.32653e-08	-0.894725	2.7666e-10	9.96209e-09	-0.943416	0.0030702	0.000480469	1130	832	1186	3148
ENSMUSG00000022346_Myc	-0.920364	1.30828e-09	2.17306e-08	-1.03683	1.63965e-09	5.27631e-08	-1.09418	0.00164298	0.000239275	1172	931	1047	3150
ENSMUSG00000015711_Prune	-0.431139	1.18936e-12	3.09123e-11	-0.471485	5.27858e-09	1.54737e-07	-0.525907	0.0070954	0.00110546	749	1022	1386	3157
ENSMUSG00000028909_Ptpru	-0.710072	6.61834e-11	1.33651e-09	-0.77067	2.80855e-12	1.38391e-10	-0.819608	0.0142157	0.00226698	964	608	1586	3158
ENSMUSG00000031381_Piga	0.572266	3.22939e-11	6.79639e-10	0.553512	1.09794e-08	3.0012e-07	0.484843	0.00250113	0.000388192	925	1096	1141	3162
ENSMUSG00000026879_Gsn	1.13351	1.61388e-19	9.10649e-18	1.16468	1.65303e-18	1.73158e-16	1.088	0.151982	0.0252131	345	286	2532	3163
ENSMUSG00000054728_Phactr1	-0.496275	1.76346e-08	2.42097e-07	-0.542502	1.88234e-08	4.89038e-07	-0.605931	6.17053e-05	8.59221e-06	1419	1152	595	3166
ENSMUSG00000005804_Bloc1s6	-0.437819	1.11439e-10	2.1759e-09	-0.477256	1.24356e-08	3.36851e-07	-0.540479	0.00179938	0.000262821	997	1106	1064	3167
ENSMUSG00000024030_Abcg1	0.457993	5.30446e-12	1.27641e-10	0.431263	1.1493e-08	3.13018e-07	0.378602	0.004071	0.000658809	809	1100	1259	3168
ENSMUSG00000052688_5430435G22Rik	0.742378	3.90547e-09	5.97234e-08	0.752586	4.55858e-08	1.10583e-06	0.684947	0.000122709	1.70852e-05	1273	1235	664	3172
ENSMUSG00000062098_Btbd3	0.611035	3.3677e-16	1.35173e-14	0.589162	1.27918e-10	4.85101e-09	0.53957	0.0349521	0.00575089	485	790	1897	3172
ENSMUSG00000002458_Rgs19	-0.530141	2.50682e-10	4.67884e-09	-0.576078	3.18761e-09	9.74465e-08	-0.637611	0.00272511	0.000413337	1043	980	1154	3177
ENSMUSG00000054196_Cthrc1	-0.636946	2.4837e-10	4.64014e-09	-0.691423	3.44759e-11	1.43453e-09	-0.742949	0.00793343	0.00124635	1042	720	1417	3179
ENSMUSG00000032216_Nedd4	-0.341255	1.51691e-09	2.49828e-08	-0.377711	5.04568e-06	7.90191e-05	-0.433596	1.86716e-10	2.06274e-11	1182	1913	88	3183
ENSMUSG00000056938_Acbd4	0.557565	3.05932e-11	6.47346e-10	0.537444	1.35083e-08	3.61981e-07	0.480591	0.00261756	0.000399536	920	1118	1147	3185
ENSMUSG00000068617_Efcab1	-0.759188	3.25251e-10	5.94522e-09	-0.831802	2.70365e-10	9.75887e-09	-0.898914	0.00472575	0.000752363	1065	830	1291	3186
ENSMUSG00000045215_Asxl3	-0.646075	2.96755e-10	5.44993e-09	-0.704597	9.75792e-10	3.2627e-08	-0.771765	0.00373774	0.00059092	1060	896	1233	3189
ENSMUSG00000051980_Casr	-0.600574	2.58241e-09	4.08382e-08	-0.655557	5.62369e-09	1.64371e-07	-0.72819	0.000871368	0.000119604	1231	1025	933	3189
ENSMUSG00000015879_Fam184b	-0.808333	4.40141e-09	6.67827e-08	-0.900288	7.98457e-09	2.23979e-07	-0.960147	0.00043435	6.42377e-05	1283	1068	839	3190
ENSMUSG00000024664_Fads3	-0.544346	4.94098e-11	1.01892e-09	-0.590683	2.42625e-10	8.83804e-09	-0.655733	0.00833089	0.00132803	944	822	1434	3200
ENSMUSG00000070366_Ppapdc1a	-0.659551	4.70582e-10	8.43538e-09	-0.71928	4.91232e-09	1.45136e-07	-0.785206	0.00209881	0.000319702	1086	1014	1101	3201
ENSMUSG00000022197_Pdzd2	-0.678179	3.29869e-10	6.01834e-09	-0.739326	1.82609e-10	6.77914e-09	-0.799854	0.00564512	0.000885401	1067	807	1331	3205
ENSMUSG00000028854_Slc9a1	0.50921	1.10413e-10	2.15803e-09	0.486531	6.47365e-08	1.52832e-06	0.428188	0.000973532	0.000132555	996	1269	948	3213
ENSMUSG00000025856_Pdgfa	-0.405402	9.61972e-10	1.62841e-08	-0.443952	2.86304e-08	7.20788e-07	-0.502227	0.000576165	8.39128e-05	1150	1190	879	3219
ENSMUSG00000054720_Lrrc8c	-0.516645	4.13782e-10	7.43776e-09	-0.562575	9.61883e-09	2.66578e-07	-0.624003	0.00170302	0.000250185	1083	1081	1055	3219
ENSMUSG00000029309_Sparcl1	0.422444	7.95103e-13	2.12031e-11	0.39379	1.18938e-06	2.16086e-05	0.330447	0.000439101	6.60068e-05	730	1649	843	3222
ENSMUSG00000020257_Wdr82	-0.399218	1.21587e-10	2.35986e-09	-0.436991	3.50241e-08	8.69334e-07	-0.494696	0.00134691	0.000200322	1003	1207	1016	3226
ENSMUSG00000032244_Fem1b	-0.401882	2.65102e-12	6.59097e-11	-0.439638	4.29609e-08	1.04725e-06	-0.500756	0.00354939	0.000560728	783	1229	1221	3233
ENSMUSG00000078821_Gm17414	-0.467375	1.0508e-09	1.76497e-08	-0.509294	6.39528e-09	1.84227e-07	-0.569834	0.00156148	0.000222084	1159	1040	1034	3233
ENSMUSG00000073838_Tufm	-0.393752	2.31708e-10	4.35391e-09	-0.431579	3.26937e-08	8.16226e-07	-0.492802	0.00122805	0.000181835	1036	1200	999	3235
ENSMUSG00000081752_Gm14680	-0.532473	2.81815e-11	6.04196e-10	-0.578364	6.63905e-10	2.28357e-08	-0.639672	0.00923287	0.00146014	908	871	1460	3239
ENSMUSG00000040860_Crocc	0.545545	2.54228e-11	5.49894e-10	0.525592	2.70236e-08	6.82056e-07	0.457913	0.00270575	0.000411332	900	1187	1153	3240
ENSMUSG00000029561_Oasl2	1.43159	2.46208e-09	3.90622e-08	1.87931	7.00722e-09	1.98797e-07	1.77813	0.00105846	0.000146299	1227	1056	963	3246
ENSMUSG00000008859_Rala	-0.390536	4.6957e-11	9.71427e-10	-0.427994	1.31376e-08	3.54266e-07	-0.492677	0.00314683	0.000500263	941	1111	1195	3247
ENSMUSG00000025592_Dach2	-0.889738	5.12727e-09	7.66021e-08	-1.00286	2.37381e-09	7.45459e-08	-1.07105	0.00115596	0.000173733	1303	954	991	3248
ENSMUSG00000027584_Oprl1	-0.546533	3.03615e-13	8.5659e-12	-0.590555	2.11927e-12	1.06888e-10	-0.653147	0.0421656	0.00687122	690	594	1964	3248
ENSMUSG00000023914_Mep1a	-1.39737	3.39098e-07	NA	-4.0281	1.99934e-10	7.38574e-09	-4.52356	0.000118222	1.62955e-05	1784	811	659	3254
ENSMUSG00000054072_Iigp1	1.42251	1.32895e-08	1.85452e-07	1.97544	1.2018e-08	3.25836e-07	1.92724	0.000228451	3.5043e-05	1396	1105	754	3255
ENSMUSG00000007021_Syngr3	-0.377251	2.73383e-09	4.28844e-08	-0.415595	7.22562e-08	1.69516e-06	-0.469146	0.000203684	3.14191e-05	1241	1277	739	3257
ENSMUSG00000056158_Car10	-0.591009	1.01031e-10	1.99874e-09	-0.641605	1.94212e-11	8.42028e-10	-0.698015	0.0141666	0.00225191	984	691	1584	3259
ENSMUSG00000053465_Hs6st3	-0.698069	6.17947e-10	1.08375e-08	-0.76002	3.59384e-11	1.49125e-09	-0.805022	0.00824426	0.00130851	1110	722	1430	3262
ENSMUSG00000002409_Dyrk1b	0.551614	4.24515e-11	8.80089e-10	0.531333	7.59066e-09	2.14132e-07	0.481912	0.0042071	0.000675368	939	1062	1265	3266
ENSMUSG00000028426_Rad23b	-0.391892	4.00466e-11	8.32892e-10	-0.428733	3.96149e-08	9.74403e-07	-0.49016	0.00218593	0.000340937	936	1218	1114	3268
ENSMUSG00000054667_Irs4	-1.57009	1.93601e-12	4.88824e-11	-2.01991	4.85322e-12	2.30059e-10	-2.11103	0.0320659	0.00529027	771	632	1866	3269
ENSMUSG00000006574_Slc4a1	1.54032	7.88048e-10	1.35401e-08	2.1436	7.17504e-10	2.44826e-08	2.12412	0.00412862	0.000664267	1133	878	1261	3272
ENSMUSG00000031297_Slc7a3	-0.69761	1.76721e-10	3.35304e-09	-0.762181	3.7057e-10	1.31852e-08	-0.827307	0.00760504	0.00118608	1026	842	1404	3272
ENSMUSG00000024440_Pcdh12	-1.19761	5.79345e-11	1.17972e-09	-1.40307	7.13983e-11	2.83314e-09	-1.44446	0.0132741	0.0021115	956	755	1565	3276
ENSMUSG00000039501_Znfx1	0.454169	3.21074e-10	5.87991e-09	0.429766	4.1383e-08	1.0129e-06	0.367514	0.0011737	0.000176743	1063	1224	994	3281
ENSMUSG00000025529_Zfp711	-0.67408	9.67473e-10	1.63488e-08	-0.737303	1.39449e-09	4.55588e-08	-0.807781	0.00345477	0.000543783	1152	917	1214	3283
ENSMUSG00000039683_Sdk1	-0.686825	9.65306e-11	1.91556e-09	-0.748776	8.983e-11	3.49963e-09	-0.810535	0.0120581	0.00189283	981	769	1533	3283
ENSMUSG00000097006_9530082P21Rik	0.483783	4.3734e-12	1.06822e-10	0.458015	2.49351e-08	6.31799e-07	0.391766	0.00507758	0.000802962	797	1182	1307	3286
ENSMUSG00000042046_Dstyk	0.404829	2.28117e-13	6.55946e-12	0.37558	4.86013e-07	9.54785e-06	0.317331	0.00202082	0.000302072	677	1525	1090	3292
ENSMUSG00000037605_Lphn3	-0.44275	7.48975e-12	1.75455e-10	-0.481947	6.33918e-09	1.83316e-07	-0.535977	0.00851799	0.00136722	831	1036	1442	3309
ENSMUSG00000029659_Medag	0.631954	4.48288e-11	9.28385e-10	0.618854	5.73251e-09	1.67062e-07	0.562914	0.00602615	0.00092632	940	1028	1342	3310
ENSMUSG00000025498_Irf7	1.17852	1.33006e-09	2.20735e-08	1.34002	4.1862e-09	1.2554e-07	1.26388	0.00250016	0.000386338	1173	999	1140	3312
ENSMUSG00000043388_Tmem130	-0.534968	1.08857e-10	2.1319e-09	-0.581252	1.06039e-09	3.51417e-08	-0.654771	0.00784582	0.00123224	994	904	1414	3312
ENSMUSG00000022139_Mbnl2	0.407872	2.17928e-12	5.45296e-11	0.378975	1.70614e-06	2.99615e-05	0.31444	0.000414194	6.20692e-05	778	1706	834	3318
ENSMUSG00000027581_Stmn3	-0.479486	1.04621e-11	2.39888e-10	-0.520467	1.87236e-09	5.96111e-08	-0.588279	0.0118027	0.00186653	849	941	1529	3319
ENSMUSG00000027405_Nop56	-0.40962	1.92726e-11	4.25373e-10	-0.448761	1.0867e-08	2.9759e-07	-0.513629	0.00609116	0.000941603	882	1094	1346	3322
ENSMUSG00000034171_Faah	0.608259	1.49025e-10	2.8582e-09	0.59399	2.26188e-09	7.133e-08	0.533527	0.00631259	0.000984364	1015	950	1357	3322
ENSMUSG00000048915_Efna5	-0.835084	3.46101e-09	5.33879e-08	-0.930054	5.70678e-09	1.6655e-07	-0.980119	0.00157147	0.000223388	1262	1026	1035	3323
ENSMUSG00000006586_Runx1t1	-0.481792	1.66088e-09	2.71244e-08	-0.526349	4.39194e-09	1.31185e-07	-0.583568	0.00237218	0.000369988	1192	1003	1131	3326
ENSMUSG00000039000_Ube3c	-0.406884	7.47844e-09	1.08284e-07	-0.445723	5.34265e-08	1.28048e-06	-0.504667	0.000191039	3.05051e-05	1344	1250	735	3329
ENSMUSG00000022765_Snap29	-0.435382	8.33843e-10	1.4264e-08	-0.475287	9.77642e-09	2.70445e-07	-0.535575	0.00220137	0.000344262	1138	1083	1116	3337
ENSMUSG00000049134_Nrap	-0.949732	3.0843e-08	4.06788e-07	-1.09319	3.19174e-09	9.74732e-08	-1.14852	0.000576508	8.50307e-05	1477	981	881	3339
ENSMUSG00000027367_Stard7	-0.419013	2.9927e-09	4.66445e-08	-0.459743	6.55372e-08	1.54479e-06	-0.51847	0.000382246	5.75933e-05	1249	1271	823	3343
ENSMUSG00000020857_Nme2	-0.72853	3.43969e-10	6.25799e-09	-0.797601	1.18931e-10	4.52165e-09	-0.855889	0.0102851	0.00162669	1070	788	1490	3348
ENSMUSG00000035637_Grhpr	0.786134	1.69204e-11	3.76016e-10	0.789605	6.97747e-10	2.39448e-08	0.720399	0.0153101	0.00242431	876	873	1606	3355
ENSMUSG00000032503_Arpp21	-0.515211	1.62952e-10	3.10694e-09	-0.558495	6.25313e-10	2.15827e-08	-0.61089	0.00962376	0.00152508	1021	868	1472	3361
ENSMUSG00000039976_Tbc1d16	-0.466671	8.84846e-08	1.07323e-06	-0.509141	1.54199e-08	4.07736e-07	-0.565006	9.80927e-05	1.34304e-05	1606	1133	639	3378
ENSMUSG00000024601_Isoc1	-0.533476	3.506e-11	7.33885e-10	-0.579656	2.71305e-09	8.4141e-08	-0.645277	0.0102035	0.00160348	930	966	1486	3382
ENSMUSG00000046532_Ar	0.773024	8.90457e-10	1.51658e-08	0.787214	1.57947e-09	5.09359e-08	0.737496	0.00521068	0.000816245	1143	929	1311	3383
ENSMUSG00000094002_Gm9866	-0.452288	1.09928e-09	1.83846e-08	-0.492643	6.99797e-10	2.39877e-08	-0.552783	0.00619931	0.000957078	1164	874	1350	3388
ENSMUSG00000036934_4921524J17Rik	0.708425	3.88833e-11	8.1043e-10	0.702876	3.6381e-09	1.10264e-07	0.65987	0.00942358	0.00149769	934	988	1467	3389
ENSMUSG00000017390_Aldoc	0.657524	1.61746e-14	5.47601e-13	0.639492	1.30388e-10	4.93843e-09	0.571624	0.0489286	0.00806711	575	791	2027	3393
ENSMUSG00000022389_Tef	0.402493	1.44447e-17	6.50913e-16	0.373051	8.12648e-07	1.5264e-05	0.316052	0.00660792	0.00102086	432	1595	1366	3393
ENSMUSG00000029153_Ociad2	0.59931	6.51897e-09	9.56328e-08	0.588512	5.23869e-08	1.25758e-06	0.52278	0.00037472	5.56337e-05	1327	1248	818	3393
ENSMUSG00000055652_Klhl25	-0.454468	6.0274e-10	1.05803e-08	-0.496166	1.40493e-08	3.74802e-07	-0.556066	0.00286405	0.000437831	1109	1123	1166	3398
ENSMUSG00000018076_Med13l	0.393859	1.67051e-13	4.9198e-12	0.363539	5.5428e-07	1.07689e-05	0.309079	0.00314787	0.000502477	661	1542	1196	3399
ENSMUSG00000029592_Usp30	0.435195	1.0965e-10	2.14528e-09	0.408743	2.84905e-07	5.86629e-06	0.347946	0.000983824	0.000133452	995	1455	949	3399
ENSMUSG00000022665_Ccdc80	-0.657691	1.96526e-08	2.68099e-07	-0.723509	2.25441e-08	5.75296e-07	-0.769592	0.000333739	4.8844e-05	1428	1174	800	3402
ENSMUSG00000038886_Man2a2	0.458088	4.99972e-11	1.02885e-09	0.432629	1.55046e-07	3.40295e-06	0.381251	0.00202421	0.000303651	946	1365	1091	3402
ENSMUSG00000028678_Kif2c	-1.21336	2.62099e-08	3.49471e-07	-1.53371	1.0824e-09	3.58316e-08	-1.59808	0.00164243	0.000237933	1461	905	1046	3412
ENSMUSG00000047976_Kcna1	0.462935	1.21939e-11	2.78287e-10	0.437961	2.7101e-07	5.6227e-06	0.374931	0.00219106	0.000342596	853	1444	1115	3412
ENSMUSG00000061411_8430427H17Rik	-0.382544	1.40346e-09	2.32521e-08	-0.420989	4.14178e-08	1.01293e-06	-0.476225	0.00136422	0.000202595	1175	1225	1018	3418
ENSMUSG00000071648_Rom1	0.825729	2.71003e-09	4.25796e-08	0.850239	2.44838e-08	6.21092e-07	0.796786	0.00125633	0.000187156	1239	1181	1004	3424
ENSMUSG00000020846_Fam101b	-0.549224	6.28576e-09	9.24207e-08	-0.597323	4.8892e-10	1.71718e-08	-0.642507	0.00391389	0.000629612	1324	853	1248	3425
ENSMUSG00000079018_Ly6c1	0.720962	3.59391e-10	6.52029e-09	0.718833	5.03816e-09	1.48415e-07	0.657112	0.00579997	0.000900017	1073	1017	1335	3425
ENSMUSG00000040532_Abhd11	-0.449314	2.86076e-09	4.47671e-08	-0.490195	9.53204e-08	2.1866e-06	-0.553824	0.000558333	8.22474e-05	1244	1306	876	3426
ENSMUSG00000090626_Tex9	-0.624883	7.44167e-10	1.28656e-08	-0.679665	2.16551e-09	6.85075e-08	-0.742964	0.00622855	0.000968744	1126	947	1353	3426
ENSMUSG00000039765_Cc2d2a	0.469466	8.65212e-12	1.99799e-10	0.443945	1.51301e-07	3.33052e-06	0.385648	0.00363039	0.000573142	843	1361	1226	3430
ENSMUSG00000036062_N28178	0.407681	5.3553e-16	2.10185e-14	0.377887	4.6201e-07	9.1362e-06	0.324119	0.00800246	0.00127003	496	1515	1422	3433
ENSMUSG00000072964_Bhlhb9	-0.399958	2.47174e-11	5.36426e-10	-0.438463	1.50163e-08	3.98299e-07	-0.496247	0.00764506	0.00119982	897	1129	1407	3433
ENSMUSG00000021978_Extl3	0.441113	1.03878e-09	1.7478e-08	0.416724	5.95868e-07	1.15097e-05	0.366661	0.000180992	2.87787e-05	1157	1551	727	3435
ENSMUSG00000025656_Arhgef9	0.460893	3.91974e-09	5.98945e-08	0.437202	1.9786e-06	3.41654e-05	0.378105	8.88253e-06	1.2506e-06	1274	1735	427	3436
ENSMUSG00000045180_Shroom2	-0.523383	1.82603e-07	2.09719e-06	-0.578158	1.41159e-07	3.12564e-06	-0.655059	4.65358e-06	7.41803e-07	1696	1353	389	3438
ENSMUSG00000028358_Zfp618	-0.54343	1.05869e-09	1.77668e-08	-0.591266	4.61933e-09	1.37292e-07	-0.654495	0.00431997	0.000692384	1160	1008	1271	3439
ENSMUSG00000021262_Evl	-0.427112	2.19546e-09	3.51184e-08	-0.466553	2.13335e-09	6.75614e-08	-0.520482	0.00460941	0.000724793	1217	946	1282	3445
ENSMUSG00000040205_Cuzd1	-1.29586	5.41325e-08	6.83397e-07	-1.75014	3.64002e-09	1.10264e-07	-1.80735	0.000723226	0.000105473	1543	989	914	3446
ENSMUSG00000059901_Adamts14	-1.20498	2.53766e-08	3.38824e-07	-1.51726	1.4505e-09	4.72855e-08	-1.58496	0.00184735	0.00027018	1459	919	1069	3447
ENSMUSG00000061702_Tmem91	-0.734377	2.74937e-09	4.30934e-08	-0.810316	1.72475e-09	5.52638e-08	-0.882111	0.00431084	0.000689527	1242	935	1270	3447
ENSMUSG00000069094_Pde7a	-0.444008	4.77493e-10	8.53568e-09	-0.484362	3.22927e-09	9.84188e-08	-0.538089	0.00693139	0.00106678	1089	983	1377	3449
ENSMUSG00000029088_Kcnip4	0.600269	4.76283e-12	1.15465e-10	0.584538	1.71487e-10	6.38207e-09	0.53166	0.030605	0.00504904	803	805	1849	3457
ENSMUSG00000051378_Kif18b	-1.13763	1.35818e-07	1.59371e-06	-1.42722	9.74295e-10	3.2627e-08	-1.49476	0.000665969	9.82925e-05	1660	894	903	3457
ENSMUSG00000033278_Ptprm	0.625477	6.2716e-11	1.26912e-09	0.612742	2.66087e-10	9.61604e-09	0.56868	0.0188447	0.00297442	962	829	1669	3460
ENSMUSG00000040848_Sft2d2	0.437103	5.04359e-11	1.03569e-09	0.408494	1.04822e-06	1.92558e-05	0.354978	0.000605127	8.73274e-05	948	1630	885	3463
ENSMUSG00000053664_Uck2	-0.887922	8.98845e-09	1.28566e-07	-1.00112	4.52844e-09	1.34858e-07	-1.05647	0.00208303	0.000318085	1361	1006	1100	3467
ENSMUSG00000025980_Hspd1	-0.469402	4.12195e-08	5.32461e-07	-0.513207	4.95598e-08	1.1945e-06	-0.581523	0.000177887	2.77302e-05	1508	1243	722	3473
ENSMUSG00000037295_Ldlrap1	0.719678	3.18968e-10	5.84684e-09	0.721027	5.89674e-09	1.71515e-07	0.663774	0.00701361	0.00108396	1062	1030	1381	3473
ENSMUSG00000010064_Slc38a3	-0.483148	4.20067e-08	5.41912e-07	-0.530012	6.49132e-09	1.86093e-07	-0.592385	0.000769131	0.000109693	1510	1045	920	3475
ENSMUSG00000023066_Rttn	0.563576	3.41304e-11	7.15966e-10	0.544174	1.16558e-08	3.16874e-07	0.491747	0.0086222	0.00138716	928	1102	1446	3476
ENSMUSG00000045045_Lrfn4	-0.45352	2.16452e-09	3.4709e-08	-0.493759	3.4388e-09	1.04592e-07	-0.544796	0.00456947	0.000718724	1214	985	1280	3479
ENSMUSG00000059866_Tnip2	0.756189	3.80156e-09	5.82716e-08	0.767962	9.27122e-08	2.13167e-06	0.711004	0.000688238	0.000100862	1270	1303	907	3480
ENSMUSG00000032942_Ucp3	0.853199	5.25335e-08	6.67103e-07	0.900904	1.32382e-08	3.56659e-07	0.849807	0.000430671	6.3796e-05	1534	1112	838	3484
ENSMUSG00000048498_Cd300e	-1.0773	5.63533e-08	7.07305e-07	-1.29591	9.99507e-10	3.33455e-08	-1.35295	0.00163957	0.000235243	1552	898	1044	3494
ENSMUSG00000039458_Mtmr12	0.619986	5.03205e-10	8.97881e-09	0.607914	1.74759e-08	4.57257e-07	0.552661	0.00407254	0.000661518	1091	1145	1260	3496
ENSMUSG00000004558_Ndrg2	0.550546	2.24409e-08	3.02533e-07	0.535221	5.69847e-07	1.10427e-05	0.467899	2.11636e-05	3.32942e-06	1445	1546	506	3497
ENSMUSG00000040128_Pnrc1	0.541563	3.42803e-10	6.2426e-09	0.519697	7.51416e-08	1.75598e-06	0.464474	0.0026162	0.0003976	1069	1282	1146	3497
ENSMUSG00000019841_Rev3l	-0.536197	3.1515e-09	4.89236e-08	-0.584066	6.72749e-09	1.91275e-07	-0.642624	0.00311501	0.000493621	1254	1052	1192	3498
ENSMUSG00000078582_Hivep3	0.886819	4.21907e-10	7.57682e-09	0.919062	1.78491e-08	4.65801e-07	0.87618	0.00422795	0.000678174	1084	1148	1266	3498
ENSMUSG00000060098_Prmt7	-0.384572	5.10598e-09	7.63648e-08	-0.422727	8.7363e-08	2.01797e-06	-0.483777	0.000659473	9.70359e-05	1301	1297	901	3499
ENSMUSG00000041264_Uspl1	-0.404816	6.80704e-09	9.9484e-08	-0.443276	1.63986e-08	4.30953e-07	-0.503256	0.00147783	0.000214435	1332	1140	1028	3500
ENSMUSG00000038495_Otud7b	0.490822	1.52418e-12	3.91441e-11	0.464607	1.36668e-08	3.65575e-07	0.404524	0.0163025	0.00260609	758	1120	1628	3506
ENSMUSG00000046572_Zfp518b	-0.404524	6.00552e-10	1.05514e-08	-0.443613	1.07876e-07	2.44283e-06	-0.499286	0.00190964	0.000285103	1108	1323	1079	3510
ENSMUSG00000030401_Rtn2	-0.478776	1.19252e-07	1.41987e-06	-0.522444	3.2327e-09	9.84233e-08	-0.574495	0.00062272	9.08693e-05	1636	984	891	3511
ENSMUSG00000033047_Eif3l	-0.371528	4.09261e-11	8.50276e-10	-0.409216	1.76218e-08	4.60674e-07	-0.469179	0.00822763	0.0012988	937	1146	1428	3511
ENSMUSG00000042514_Klhl14	-0.964683	1.97132e-09	3.19e-08	-1.09343	1.50986e-09	4.91673e-08	-1.14674	0.00733902	0.00114077	1203	920	1394	3517
ENSMUSG00000033788_Dysf	-0.821553	1.04707e-10	2.06308e-09	-0.90029	7.19436e-12	3.3217e-10	-0.946328	0.0338687	0.00561352	988	648	1888	3524
ENSMUSG00000035435_Abca17	-1.00017	5.56166e-08	6.9896e-07	-1.17812	1.51928e-09	4.94203e-08	-1.24926	0.00170426	0.000251562	1550	921	1056	3527
ENSMUSG00000049122_Frmd3	-0.591185	2.68208e-09	4.22086e-08	-0.643744	6.49732e-09	1.86093e-07	-0.704725	0.00384219	0.000619171	1237	1046	1244	3527
ENSMUSG00000078812_Eif5a	-0.339957	4.45432e-13	1.23875e-11	-0.375482	1.68718e-07	3.67876e-06	-0.435279	0.00911321	0.00144423	700	1374	1457	3531
ENSMUSG00000027520_Zdbf2	-0.771111	7.07819e-09	1.02983e-07	-0.860936	3.75084e-09	1.13392e-07	-0.935834	0.00321962	0.000520306	1338	991	1204	3533
ENSMUSG00000099104_Gm17087	1.09905	9.1889e-10	1.56227e-08	1.2093	7.3111e-09	2.07026e-07	1.15707	0.00572485	0.000889034	1145	1058	1332	3535
ENSMUSG00000024795_Kif20b	-0.968205	4.17038e-08	5.3836e-07	-1.1244	1.06146e-08	2.9148e-07	-1.19622	0.000928623	0.000123808	1509	1091	938	3538
ENSMUSG00000049076_Acap2	0.430185	1.49143e-15	5.55137e-14	0.401167	1.28147e-07	2.87362e-06	0.346554	0.0193086	0.00307049	523	1336	1679	3538
ENSMUSG00000052369_Tmem106c	0.66216	1.27726e-10	2.46916e-09	0.652372	1.9149e-08	4.96441e-07	0.58181	0.0068861	0.00106252	1007	1155	1376	3538
ENSMUSG00000017485_Top2b	-0.454651	2.92458e-07	3.22931e-06	-0.498818	3.84291e-07	7.72165e-06	-0.558327	7.73102e-07	1.30636e-07	1764	1491	284	3539
ENSMUSG00000035686_Thrsp	1.01446	3.53569e-10	6.42065e-09	1.08505	7.37295e-09	2.08383e-07	1.01732	0.00765974	0.00120441	1072	1060	1408	3540
ENSMUSG00000009073_Nf2	-0.34583	1.97774e-09	3.19773e-08	-0.381771	1.98236e-07	4.26955e-06	-0.441757	0.000968958	0.000130778	1204	1391	946	3541
ENSMUSG00000022965_Ifngr2	-0.50688	7.83675e-09	1.12922e-07	-0.553278	2.90709e-09	8.97872e-08	-0.613747	0.00358773	0.000565668	1351	970	1223	3544
ENSMUSG00000027403_Tgm6	-1.44121	6.31806e-08	7.87412e-07	-2.36486	8.13569e-10	2.76346e-08	-2.45943	0.00208237	0.000316479	1563	882	1099	3544
ENSMUSG00000039959_Hip1	-0.414751	1.75795e-10	3.33874e-09	-0.454622	1.93979e-08	5.00553e-07	-0.516344	0.00659981	0.00101677	1025	1161	1365	3551
ENSMUSG00000036752_Tubb4b	-0.467065	1.82727e-07	2.09737e-06	-0.51272	7.3826e-08	1.72928e-06	-0.574249	5.12473e-05	7.07262e-06	1697	1279	577	3553
ENSMUSG00000059187_Fam19a1	-0.5009	1.03278e-08	1.46433e-07	-0.548107	1.1377e-08	3.10705e-07	-0.602036	0.0019701	0.000295823	1373	1097	1086	3556
ENSMUSG00000019777_Hdac2	-0.412151	6.91659e-10	1.20219e-08	-0.45012	1.93421e-08	4.99974e-07	-0.510763	0.00447186	0.00071271	1120	1159	1278	3557
ENSMUSG00000019990_Pde7b	0.64011	5.78076e-10	1.02025e-08	0.63331	9.05078e-10	3.05008e-08	0.589402	0.0132838	0.00211864	1103	889	1566	3558
ENSMUSG00000097233_Gm17552	1.17475	1.04936e-09	1.76406e-08	1.32911	6.53843e-09	1.87092e-07	1.24974	0.00643731	0.000992331	1158	1047	1359	3564
ENSMUSG00000031111_Igsf1	-0.41485	1.34743e-10	2.59707e-09	-0.454613	6.25624e-09	1.81443e-07	-0.505918	0.0114849	0.00184082	1010	1033	1525	3568
ENSMUSG00000073418_C4b	1.14369	1.45704e-08	2.02168e-07	1.32655	3.33772e-12	1.62329e-10	1.28019	0.0124095	0.00199277	1404	616	1548	3568
ENSMUSG00000035770_Dync1li2	0.405483	8.01351e-19	4.15997e-17	0.375224	3.73126e-07	7.51747e-06	0.315141	0.0210321	0.00336204	375	1487	1708	3570
ENSMUSG00000027857_Tshb	1.20722	8.27971e-08	1.01308e-06	1.49582	6.70321e-09	1.91258e-07	1.4549	0.000864911	0.000118797	1592	1050	932	3574
ENSMUSG00000087312_Gm13833	1.23	1.02939e-11	2.3659e-10	1.36389	1.55178e-10	5.81122e-09	1.30996	0.0384541	0.00623371	847	800	1927	3574
ENSMUSG00000004264_Phb2	-0.388492	2.05384e-09	3.3043e-08	-0.427218	3.35224e-08	8.35521e-07	-0.486508	0.00285716	0.000435749	1210	1202	1165	3577
ENSMUSG00000020385_Clk4	0.394768	7.39875e-13	1.98118e-11	0.364889	8.33467e-07	1.55867e-05	0.310771	0.003914	0.000632242	727	1602	1249	3578
ENSMUSG00000037907_Ankrd13b	-0.491008	2.283e-08	3.06639e-07	-0.535451	6.72934e-09	1.91275e-07	-0.590946	0.00190891	0.000283596	1449	1054	1078	3581
ENSMUSG00000035469_Rcbtb1	0.530795	7.96323e-12	1.85258e-10	0.506456	7.81466e-09	2.19624e-07	0.440227	0.0197824	0.00312924	836	1066	1685	3587
ENSMUSG00000035653_Lrfn5	-0.47452	3.13552e-11	6.62031e-10	-0.515011	5.21434e-10	1.82283e-08	-0.571523	0.0276568	0.00452841	922	857	1810	3589
ENSMUSG00000051940_5031410I06Rik	0.757373	9.35686e-10	1.58944e-08	0.765323	1.61963e-07	3.54178e-06	0.704141	0.00186747	0.000276114	1146	1370	1073	3589
ENSMUSG00000050708_Ftl1	-0.418354	4.50572e-09	6.8259e-08	-0.458917	4.20818e-08	1.02749e-06	-0.52361	0.00192417	0.00028662	1285	1227	1080	3592
ENSMUSG00000039568_Ubald1	0.434468	1.01652e-10	2.00899e-09	0.407763	2.69368e-07	5.59251e-06	0.348953	0.00287389	0.000441995	985	1443	1168	3596
ENSMUSG00000050697_Prkaa1	0.425523	2.08831e-11	4.59358e-10	0.397399	1.73819e-06	3.0435e-05	0.334655	0.00125103	0.000185022	885	1711	1002	3598
ENSMUSG00000087365_C430049B03Rik	-0.956507	3.83505e-07	4.14301e-06	-1.13505	1.04496e-09	3.46689e-08	-1.2003	0.000629291	9.14729e-05	1804	903	892	3599
ENSMUSG00000039126_Prune2	0.394905	3.22496e-11	6.79441e-10	0.366384	1.64847e-06	2.91194e-05	0.307191	0.00113729	0.000167781	924	1696	985	3605
ENSMUSG00000024985_Tcf7l2	-0.554384	3.77996e-07	4.0903e-06	-0.610379	9.95393e-08	2.26776e-06	-0.658643	1.83958e-05	2.85635e-06	1801	1315	492	3608
ENSMUSG00000002222_Rmnd5a	0.437238	1.08142e-10	2.12005e-09	0.411041	8.87223e-07	1.64686e-05	0.355937	0.00128294	0.000192531	993	1614	1009	3616
ENSMUSG00000021010_Npas3	-0.545518	3.72072e-08	4.8449e-07	-0.598678	4.2477e-08	1.03629e-06	-0.676723	0.000634031	9.20805e-05	1496	1228	893	3617
ENSMUSG00000039607_Rbms3	-0.573372	4.64479e-08	5.94478e-07	-0.626588	8.25856e-09	2.30586e-07	-0.68147	0.00139994	0.000207229	1522	1073	1022	3617
ENSMUSG00000008892_Vdac3	-0.437254	1.46388e-10	2.81038e-09	-0.476675	6.20292e-09	1.80071e-07	-0.545057	0.013905	0.00219206	1014	1032	1576	3622
ENSMUSG00000022505_Emp2	-0.506744	8.43979e-10	1.44247e-08	-0.552498	2.01237e-08	5.17943e-07	-0.613398	0.0058228	0.000903701	1139	1164	1336	3639
ENSMUSG00000035486_Plk5	0.943801	5.03094e-10	8.97881e-09	0.990378	2.95387e-08	7.42277e-07	0.932677	0.00652857	0.00100043	1090	1192	1361	3643
ENSMUSG00000031383_Dusp9	-1.08964	2.04485e-07	2.32247e-06	-1.35148	2.07287e-09	6.57851e-08	-1.42253	0.00116962	0.000175739	1715	944	993	3652
ENSMUSG00000020926_Adam11	0.444302	4.95508e-09	7.45445e-08	0.420822	9.33869e-07	1.72596e-05	0.364234	0.000209978	3.28277e-05	1294	1621	745	3660
ENSMUSG00000081534_Slc48a1	0.470835	2.99236e-11	6.36637e-10	0.445149	4.76121e-08	1.14941e-06	0.384678	0.0108305	0.00170963	915	1241	1504	3660
ENSMUSG00000050538_B230217C12Rik	0.684957	4.10297e-09	6.24981e-08	0.685074	3.25288e-07	6.63397e-06	0.623732	0.000761848	0.000108265	1278	1469	918	3665
ENSMUSG00000075602_Ly6a	1.00801	1.3418e-09	2.22494e-08	1.08658	8.99771e-09	2.50523e-07	1	0.00795509	0.00125108	1174	1076	1418	3668
ENSMUSG00000035283_Adrb1	0.785974	1.12253e-10	2.18961e-09	0.795542	5.4252e-10	1.89433e-08	0.747054	0.0278955	0.00456686	998	858	1813	3669
ENSMUSG00000037843_Vstm2l	-0.666307	1.34315e-08	1.87166e-07	-0.734601	1.34767e-08	3.61457e-07	-0.814534	0.00277967	0.000425455	1398	1117	1160	3675
ENSMUSG00000036986_Pml	0.622301	1.50669e-09	2.48566e-08	0.611963	1.54246e-07	3.38788e-06	0.556722	0.00239801	0.000373556	1180	1364	1133	3677
ENSMUSG00000042363_Lgalsl	-0.434076	1.17127e-09	1.95382e-08	-0.473969	2.37994e-09	7.46101e-08	-0.531516	0.0131861	0.00208298	1167	955	1561	3683
ENSMUSG00000078716_Tmem8b	0.428077	1.89339e-10	3.57503e-09	0.40018	9.19162e-07	1.70088e-05	0.345156	0.00155062	0.000220787	1031	1619	1033	3683
ENSMUSG00000031963_Bmper	-0.798834	2.15423e-08	2.92036e-07	-0.897016	3.09199e-08	7.74522e-07	-0.969224	0.00169504	0.000248807	1437	1196	1054	3687
ENSMUSG00000027612_Mmp24	-0.379374	6.62198e-09	9.7029e-08	-0.417218	2.44664e-08	6.21092e-07	-0.469592	0.00300026	0.000469605	1328	1180	1181	3689
ENSMUSG00000040998_Npnt	-0.758097	5.68959e-09	8.42916e-08	-0.838822	2.24965e-09	7.10191e-08	-0.910478	0.0081597	0.00128912	1314	949	1426	3689
ENSMUSG00000056612_Ppp1r14b	-0.469746	6.62411e-09	9.7029e-08	-0.513733	3.62715e-08	8.97324e-07	-0.569607	0.00265157	0.000405382	1329	1211	1150	3690
ENSMUSG00000038967_Pdk2	0.550485	2.02936e-09	3.27033e-08	0.532414	1.47789e-07	3.2604e-06	0.473879	0.00229605	0.000361265	1208	1358	1126	3692
ENSMUSG00000020340_Cyfip2	0.331587	1.51263e-11	3.40027e-10	0.301271	0.000107084	0.00121613	0.245932	1.07569e-07	1.56455e-08	866	2638	189	3693
ENSMUSG00000050296_Abca12	-1.21407	4.45807e-07	4.76842e-06	-1.65538	2.53905e-09	7.92369e-08	-1.72935	0.000726035	0.000106151	1822	960	915	3697
ENSMUSG00000041828_Abca8a	0.850265	8.57515e-10	1.46432e-08	0.877532	4.13826e-08	1.0129e-06	0.808506	0.00587689	0.000907421	1140	1223	1337	3700
ENSMUSG00000032279_Idh3a	-0.347809	1.7853e-13	5.2341e-12	-0.383346	3.71678e-07	7.49392e-06	-0.451404	0.0128528	0.00204066	664	1485	1555	3704
ENSMUSG00000020042_Btbd11	-0.517268	5.50678e-07	5.75419e-06	-0.56728	4.5829e-08	1.10994e-06	-0.615287	6.81045e-05	9.5331e-06	1865	1237	605	3707
ENSMUSG00000057561_Eif1a	-0.426303	1.75502e-09	2.85183e-08	-0.467001	3.65168e-08	9.01901e-07	-0.531463	0.00498111	0.000789965	1198	1213	1303	3714
ENSMUSG00000097837_Gm26794	0.728098	2.43496e-09	3.86634e-08	0.733079	1.06813e-07	2.42059e-06	0.68362	0.00290391	0.000446189	1226	1322	1170	3718
ENSMUSG00000040640_Erc2	-0.541705	1.41386e-07	1.65208e-06	-0.593354	8.3526e-08	1.93681e-06	-0.649565	0.000243652	3.71563e-05	1667	1292	762	3721
ENSMUSG00000021068_Nin	0.527741	2.08913e-08	2.83805e-07	0.513395	1.84323e-07	4.00446e-06	0.468161	0.000698465	0.000103473	1434	1379	911	3724
ENSMUSG00000026156_B3gat2	-0.52867	4.25981e-09	6.46846e-08	-0.577427	1.09103e-08	2.98504e-07	-0.633049	0.00610398	0.000945435	1282	1095	1347	3724
ENSMUSG00000027076_Timm10	-0.512215	1.57518e-08	2.17321e-07	-0.558953	1.66229e-08	4.36464e-07	-0.62434	0.002904	0.000448288	1412	1141	1171	3724
ENSMUSG00000060038_Dhps	-0.445073	1.7197e-09	2.80146e-08	-0.486901	1.88374e-08	4.89038e-07	-0.546857	0.00686894	0.00105828	1195	1154	1375	3724
ENSMUSG00000028402_Mpdz	0.526679	6.12477e-13	1.6606e-11	0.501722	8.00559e-09	2.24177e-07	0.44498	0.0394847	0.00643636	718	1069	1939	3726
ENSMUSG00000061186_Sfmbt2	-0.575336	1.43615e-08	1.99697e-07	-0.628514	7.33979e-08	1.7206e-06	-0.694455	0.0016766	0.000243329	1401	1278	1050	3729
ENSMUSG00000036644_Tbc1d9b	0.398521	5.21828e-12	1.25723e-10	0.370886	6.92209e-07	1.31502e-05	0.309393	0.00617621	0.000949316	808	1577	1348	3733
ENSMUSG00000075296_Aldh3b2	-1.13202	3.61158e-07	3.92775e-06	-1.44979	2.61034e-09	8.1208e-08	-1.51584	0.00112715	0.000161852	1792	963	979	3734
ENSMUSG00000033031_C330027C09Rik	-0.605972	2.39198e-09	3.80741e-08	-0.661498	1.60783e-08	4.23649e-07	-0.722015	0.00701566	0.00108825	1223	1137	1382	3742
ENSMUSG00000033900_Map9	-0.460176	9.31379e-08	1.12546e-06	-0.504234	5.03117e-08	1.2097e-06	-0.559315	0.000607241	8.79142e-05	1612	1246	886	3744
ENSMUSG00000006390_Elovl1	0.621924	3.97414e-09	6.06306e-08	0.612916	2.15374e-08	5.51485e-07	0.54781	0.00503742	0.000799689	1276	1170	1306	3752
ENSMUSG00000037686_Aspg	1.02932	1.68378e-08	2.31976e-07	1.13879	2.32962e-08	5.93478e-07	1.08806	0.00281417	0.00042954	1414	1176	1162	3752
ENSMUSG00000042507_Elmsan1	0.581503	1.93503e-09	3.13649e-08	0.568949	1.34288e-07	2.99117e-06	0.504624	0.00343408	0.000541384	1201	1345	1213	3759
ENSMUSG00000020941_Map3k14	0.712373	2.23898e-09	3.57558e-08	0.712006	1.85991e-07	4.03191e-06	0.665087	0.00284102	0.000433668	1219	1382	1164	3765
ENSMUSG00000038205_Prkab2	-0.395669	3.78059e-09	5.79958e-08	-0.434156	1.53683e-07	3.37799e-06	-0.49565	0.00240144	0.000375345	1269	1363	1134	3766
ENSMUSG00000018770_Atp5g3	-0.418463	4.65147e-09	7.03029e-08	-0.458827	5.06602e-08	1.2171e-06	-0.529021	0.00373639	0.000588366	1288	1247	1232	3767
ENSMUSG00000042410_Agps	-0.324326	8.88567e-10	1.51469e-08	-0.360147	4.3775e-07	8.70376e-06	-0.423631	0.00225878	0.000354392	1142	1505	1122	3769
ENSMUSG00000029716_Tfr2	-0.847643	7.76916e-09	1.12031e-07	-0.948042	6.71279e-09	1.91275e-07	-1.00215	0.00666054	0.0010332	1350	1051	1369	3770
ENSMUSG00000032523_Hhatl	0.684138	5.98673e-09	8.83576e-08	0.688067	3.59718e-08	8.9138e-07	0.633733	0.00382917	0.000616579	1319	1209	1243	3771
ENSMUSG00000044921_Rassf9	-0.829259	8.4548e-08	1.03074e-06	-0.939902	1.8316e-08	4.76741e-07	-1	0.00145024	0.000211989	1597	1151	1026	3774
ENSMUSG00000012443_Kif11	-0.871831	2.63548e-09	4.16099e-08	-0.977036	6.39254e-09	1.84227e-07	-1.0372	0.0111358	0.00174633	1233	1039	1510	3782
ENSMUSG00000056413_Adap1	-0.438763	1.36253e-07	1.59785e-06	-0.47958	5.54985e-08	1.32696e-06	-0.532052	0.000524891	7.79931e-05	1661	1253	868	3782
ENSMUSG00000027244_Atg13	0.398848	1.63252e-11	3.63618e-10	0.369448	1.52969e-06	2.723e-05	0.317009	0.00370062	0.000580708	874	1683	1229	3786
ENSMUSG00000052751_Repin1	0.443669	3.5478e-09	5.46832e-08	0.420097	6.7141e-07	1.27957e-05	0.363691	0.00100082	0.000137963	1263	1572	954	3789
ENSMUSG00000064339_mt-Rnr2	0.629299	1.00842e-07	1.21479e-06	0.624251	4.06347e-06	6.53449e-05	0.546673	1.29946e-06	2.03437e-07	1617	1863	309	3789
ENSMUSG00000033350_Chst2	-0.433734	5.75062e-09	8.5131e-08	-0.473075	2.4948e-08	6.31799e-07	-0.522969	0.00473762	0.000755448	1315	1183	1292	3790
ENSMUSG00000049100_Pcdh10	-0.337288	6.66075e-10	1.16187e-08	-0.374016	1.46378e-06	2.61343e-05	-0.435147	0.00117785	0.00017875	1116	1678	996	3790
ENSMUSG00000025081_Tdrd1	-1.10389	1.18908e-07	1.4175e-06	-1.3644	6.40981e-09	1.84468e-07	-1.43035	0.00220679	0.000345929	1634	1041	1117	3792
ENSMUSG00000062647_Rpl7a	-0.362844	5.97163e-10	1.05108e-08	-0.400078	8.50685e-08	1.96801e-06	-0.464333	0.00731159	0.00113189	1106	1295	1392	3793
ENSMUSG00000035189_Ano4	0.448602	7.74236e-10	1.33263e-08	0.421626	4.72724e-07	9.31121e-06	0.360613	0.00267081	0.00040735	1131	1521	1151	3803
ENSMUSG00000069919_Hba-a1	1.49102	1.57514e-09	2.58761e-08	2.0259	2.18382e-14	1.4192e-12	2.00119	0.0679218	0.0111446	1185	461	2161	3807
ENSMUSG00000024978_Gpam	-0.302714	7.10308e-10	1.23131e-08	-0.337418	1.26032e-06	2.27732e-05	-0.39377	0.00150122	0.000215685	1123	1658	1029	3810
ENSMUSG00000021974_Fgf9	-0.490356	2.44962e-08	3.27519e-07	-0.535721	3.10483e-08	7.77089e-07	-0.601693	0.00278362	0.000427486	1457	1197	1161	3815
ENSMUSG00000029471_Camkk2	-0.389714	3.6785e-07	3.99382e-06	-0.428353	4.0205e-07	8.05148e-06	-0.483177	2.5208e-05	4.13957e-06	1795	1496	527	3818
ENSMUSG00000032172_Olfm2	-0.590781	5.36434e-09	7.99599e-08	-0.64642	1.14691e-08	3.12652e-07	-0.71322	0.00784168	0.00122756	1306	1099	1413	3818
ENSMUSG00000028452_Vcp	-0.340459	1.61759e-10	3.08723e-09	-0.376302	6.43551e-07	1.23275e-05	-0.436105	0.00374501	0.000596023	1020	1564	1235	3819
ENSMUSG00000032652_Crebl2	0.551882	1.01304e-09	1.70892e-08	0.534483	7.74247e-08	1.80511e-06	0.46414	0.00700224	0.00107966	1154	1285	1380	3819
ENSMUSG00000040746_Rnf167	0.365864	9.12477e-12	2.10464e-10	0.336443	4.89369e-06	7.69204e-05	0.275105	0.00187612	0.00027909	844	1906	1075	3825
ENSMUSG00000002718_Cse1l	-0.337326	2.56174e-10	4.76762e-09	-0.373179	3.12822e-07	6.40153e-06	-0.43704	0.00534526	0.000836497	1046	1464	1317	3827
ENSMUSG00000019894_Slc6a15	-0.592795	9.41662e-09	1.34394e-07	-0.649866	4.99901e-09	1.47407e-07	-0.725245	0.0090299	0.00142846	1364	1016	1454	3834
ENSMUSG00000003279_Dlgap1	0.552244	1.91485e-08	2.61406e-07	0.536003	1.07889e-06	1.97449e-05	0.477955	0.000265103	3.99632e-05	1427	1637	772	3836
ENSMUSG00000033585_Ndn	-0.436451	2.49691e-07	2.79835e-06	-0.480553	2.75625e-07	5.70265e-06	-0.555751	0.000111236	1.52376e-05	1738	1448	652	3838
ENSMUSG00000019966_Kitl	-0.924423	1.57992e-12	4.04689e-11	-1.01217	1.1936e-13	6.97057e-12	-1.05787	0.159484	0.026945	760	513	2566	3839
ENSMUSG00000039157_Fam102a	0.519372	5.96632e-10	1.05108e-08	0.500381	1.17109e-08	3.18083e-07	0.446623	0.0169438	0.0026666	1105	1103	1635	3843
ENSMUSG00000037805_Rpl10a	-0.45601	8.48306e-08	1.03277e-06	-0.49943	1.91557e-08	4.96441e-07	-0.564234	0.00203208	0.000305234	1600	1156	1092	3848
ENSMUSG00000030630_Fah	0.564231	5.54144e-10	9.81577e-09	0.54723	5.60276e-08	1.33788e-06	0.485279	0.0103981	0.00166167	1099	1254	1496	3849
ENSMUSG00000024989_Cep55	-1.15965	7.31249e-07	7.48828e-06	-1.54965	3.97821e-09	1.19662e-07	-1.62803	0.00102339	0.000141613	1904	996	958	3858
ENSMUSG00000025314_Ptprj	0.457741	7.62881e-08	9.39343e-07	0.436791	2.90188e-06	4.83261e-05	0.391948	1.5492e-05	2.50365e-06	1582	1798	480	3860
ENSMUSG00000035413_Tmem98	0.671092	3.3248e-09	5.1409e-08	0.667534	7.99761e-08	1.8617e-06	0.607884	0.00524925	0.000829707	1259	1287	1315	3861
ENSMUSG00000036964_Trim17	0.766468	1.07203e-08	1.51666e-07	0.783237	2.00335e-07	4.30969e-06	0.734936	0.00204776	0.000306828	1376	1392	1093	3861
ENSMUSG00000039706_Ldb2	-0.716227	3.15285e-08	4.14706e-07	-0.793301	6.27775e-09	1.81891e-07	-0.864955	0.00622539	0.000964854	1481	1034	1352	3867
ENSMUSG00000036620_Mgat4b	-0.454945	5.07086e-10	9.03151e-09	-0.49683	1.5627e-08	4.12847e-07	-0.5483	0.0171893	0.00271921	1093	1134	1641	3868
ENSMUSG00000060073_Psma3	-0.401929	1.19901e-09	1.99667e-08	-0.441078	2.10464e-08	5.39836e-07	-0.499525	0.0120752	0.00189947	1169	1168	1534	3871
ENSMUSG00000022956_Atp5o	-0.443305	2.68458e-08	3.57216e-07	-0.486781	7.7012e-08	1.79689e-06	-0.557647	0.00228952	0.000357823	1464	1284	1124	3872
ENSMUSG00000029093_Sorcs2	-0.479421	1.23327e-06	1.19621e-05	-0.525883	1.39766e-07	3.09937e-06	-0.56701	2.28319e-05	3.55247e-06	2010	1351	512	3873
ENSMUSG00000043671_Dpy19l3	0.396057	8.20483e-11	1.64325e-09	0.367671	9.2282e-07	1.70659e-05	0.313246	0.00460842	0.000721761	972	1620	1281	3873
ENSMUSG00000035226_Rims4	-0.434946	4.03798e-08	5.22655e-07	-0.475385	2.03916e-08	5.23489e-07	-0.528193	0.00327869	0.000524853	1505	1167	1206	3878
ENSMUSG00000046610_Oacyl	-1.08317	3.63027e-07	3.94367e-06	-1.35286	5.136e-09	1.50852e-07	-1.42033	0.00187493	0.000277603	1794	1020	1074	3888
ENSMUSG00000020893_Per1	0.760465	7.95648e-10	1.36586e-08	0.76778	1.71923e-09	5.5146e-08	0.718201	0.0284784	0.00467066	1134	934	1821	3889
ENSMUSG00000066607_6030419C18Rik	0.485795	1.47435e-08	2.04278e-07	0.467462	1.69259e-07	3.68789e-06	0.411048	0.00214984	0.000332712	1406	1375	1109	3890
ENSMUSG00000056306_Sertm1	-0.727538	7.89914e-08	9.6834e-07	-0.804772	6.37298e-09	1.83938e-07	-0.858297	0.00420366	0.000672574	1589	1038	1264	3891
ENSMUSG00000022055_Nefl	-0.605237	8.1084e-15	2.82372e-13	-0.6503	1.83704e-12	9.34395e-11	-0.718853	0.2123	0.0372755	559	589	2745	3893
ENSMUSG00000062488_I830012O16Rik	1.02589	7.78535e-08	9.54993e-07	1.15401	1.96787e-07	4.24446e-06	1.08161	0.000761952	0.000108976	1588	1389	919	3896
ENSMUSG00000016239_Lonrf3	0.539359	1.68896e-09	2.75598e-08	0.520513	3.5362e-07	7.16786e-06	0.468612	0.00363621	0.000575638	1193	1478	1227	3898
ENSMUSG00000023110_Prmt5	-0.353902	1.15425e-09	1.92707e-08	-0.390905	1.39291e-07	3.09113e-06	-0.451759	0.00702118	0.00109254	1166	1350	1383	3899
ENSMUSG00000075555_Gm10863	0.813173	4.13561e-09	6.2946e-08	0.838809	1.34276e-07	2.99117e-06	0.778151	0.00444791	0.000706834	1279	1344	1276	3899
ENSMUSG00000021520_Uqcrb	-0.445376	3.16997e-09	4.91711e-08	-0.487044	1.99782e-08	5.14642e-07	-0.556593	0.00993304	0.00158634	1255	1163	1483	3901
ENSMUSG00000014782_Plekhg4	-0.880073	2.4762e-08	3.30845e-07	-0.997252	1.88274e-08	4.89038e-07	-1.05708	0.00482124	0.000770992	1458	1153	1297	3908
ENSMUSG00000042590_Ipo11	-0.416776	8.13584e-10	1.39419e-08	-0.456142	1.45044e-08	3.86255e-07	-0.519769	0.0175348	0.00278124	1136	1125	1648	3909
ENSMUSG00000052387_Trpm3	-0.382848	1.90968e-07	2.18681e-06	-0.422217	6.5318e-07	1.24916e-05	-0.48362	0.000103616	1.4238e-05	1701	1566	645	3912
ENSMUSG00000029669_Tspan12	-0.381399	8.76865e-09	1.25792e-07	-0.419367	1.39051e-07	3.08808e-06	-0.480997	0.00334954	0.000529529	1357	1349	1208	3914
ENSMUSG00000025362_Rps26	-0.488113	7.61094e-08	9.37735e-07	-0.535023	5.42853e-08	1.30003e-06	-0.604907	0.00195501	0.000291195	1581	1251	1083	3915
ENSMUSG00000031861_Lpar2	-1.14275	1.09175e-06	1.07994e-05	-1.52364	4.36517e-09	1.30776e-07	-1.59585	0.000968854	0.000129891	1971	1000	945	3916
ENSMUSG00000025213_Kazald1	0.802077	1.34823e-07	1.583e-06	0.837238	7.77367e-08	1.81097e-06	0.780034	0.00111176	0.000157917	1659	1286	975	3920
ENSMUSG00000032624_Eml4	-0.388951	3.75599e-10	6.80166e-09	-0.42785	4.59222e-08	1.11129e-06	-0.485532	0.0153467	0.00243235	1075	1238	1607	3920
ENSMUSG00000042787_Exog	-0.447807	2.59613e-09	4.10218e-08	-0.491066	2.35769e-08	5.9961e-07	-0.54977	0.0111867	0.00175882	1232	1178	1512	3922
ENSMUSG00000026678_Rgs5	-0.489826	6.75006e-09	9.87995e-08	-0.535765	1.63947e-08	4.30953e-07	-0.58591	0.0091016	0.00143896	1330	1139	1456	3925
ENSMUSG00000027805_Pfn2	-0.37346	6.58463e-11	1.33108e-09	-0.411254	4.64605e-07	9.16937e-06	-0.477467	0.00881055	0.00139739	963	1518	1448	3929
ENSMUSG00000028047_Thbs3	0.640832	9.64491e-10	1.63125e-08	0.630526	9.08134e-08	2.09122e-06	0.560395	0.00976094	0.00155276	1151	1301	1477	3929
ENSMUSG00000044816_D630023F18Rik	-0.874505	7.48147e-09	1.08284e-07	-0.984453	1.35702e-08	3.63315e-07	-1.0543	0.00937363	0.00149229	1345	1119	1466	3930
ENSMUSG00000020102_Slc16a7	-0.650808	6.05255e-09	8.92614e-08	-0.711691	2.34586e-09	7.37457e-08	-0.772087	0.0180646	0.00288042	1320	953	1659	3932
ENSMUSG00000034255_Arhgap27	0.510834	1.72848e-09	2.81341e-08	0.489865	6.37026e-07	1.22259e-05	0.427727	0.00299338	0.000465317	1196	1561	1179	3936
ENSMUSG00000049551_Fzd9	-0.670318	2.54984e-08	3.40218e-07	-0.737772	6.8543e-08	1.60931e-06	-0.804449	0.00319467	0.000515833	1460	1276	1202	3938
ENSMUSG00000020664_Dld	-0.342253	2.71291e-09	4.25905e-08	-0.378884	8.14449e-07	1.52883e-05	-0.44071	0.00210982	0.000324554	1240	1596	1104	3940
ENSMUSG00000022025_Lect1	0.853755	6.18448e-08	7.72742e-07	0.900992	1.30858e-07	2.92565e-06	0.846377	0.00159719	0.000231238	1559	1340	1041	3940
ENSMUSG00000024892_Pcx	0.405763	7.68207e-09	1.1094e-07	0.381045	1.64278e-06	2.9036e-05	0.325797	0.000658407	9.6411e-05	1348	1695	900	3943
ENSMUSG00000000740_Rpl13	-0.394766	1.89618e-09	3.07865e-08	-0.433877	4.02387e-08	9.86506e-07	-0.496795	0.0114619	0.00182816	1199	1222	1523	3944
ENSMUSG00000021200_Asb2	0.839759	2.14926e-09	3.45212e-08	0.867529	5.6447e-08	1.34641e-06	0.81848	0.0098891	0.00158071	1212	1256	1482	3950
ENSMUSG00000041460_Cacna2d4	0.704524	1.44635e-09	2.39016e-08	0.70715	7.90554e-09	2.2197e-07	0.664525	0.020763	0.00334147	1178	1067	1706	3951
ENSMUSG00000039542_Ncam1	-0.468816	1.00695e-10	1.99413e-09	-0.512279	2.95738e-08	7.42277e-07	-0.576919	0.0255178	0.00413299	983	1193	1778	3954
ENSMUSG00000025287_Acot9	-0.440414	2.17016e-08	2.93991e-07	-0.483023	8.49428e-08	1.96662e-06	-0.54488	0.00360542	0.000568152	1438	1294	1224	3956
ENSMUSG00000033295_Ptprf	-0.421109	3.48e-08	4.55277e-07	-0.463478	2.90034e-07	5.96372e-06	-0.532081	0.00131315	0.000195847	1489	1457	1012	3958
ENSMUSG00000022419_Deptor	0.59722	6.65455e-10	1.16187e-08	0.583569	8.00657e-09	2.24177e-07	0.537948	0.0253672	0.00412096	1114	1070	1777	3961
ENSMUSG00000025375_Aatk	0.461389	3.80476e-07	4.11485e-06	0.443564	7.63422e-06	0.000114186	0.387567	5.2763e-08	4.79178e-09	1802	2003	161	3966
ENSMUSG00000042628_Zfyve1	0.373172	6.53558e-12	1.54967e-10	0.342346	1.32074e-06	2.38074e-05	0.285344	0.0100639	0.00159768	821	1662	1485	3968
ENSMUSG00000079588_Tmem182	-1.16016	1.11484e-06	1.09887e-05	-1.57634	3.78247e-09	1.14233e-07	-1.65711	0.00119576	0.000180787	1978	992	998	3968
ENSMUSG00000027715_Ccna2	-0.810194	4.58813e-09	6.94534e-08	-0.902247	1.81067e-08	4.72113e-07	-0.9577	0.0121636	0.00193934	1286	1149	1540	3975
ENSMUSG00000048174_Tmem81	0.8083	4.7486e-08	6.06967e-07	0.841279	9.5499e-08	2.18791e-06	0.790547	0.00253303	0.000393781	1524	1307	1144	3975
ENSMUSG00000097451_Rian	-0.543385	3.93415e-28	4.42694e-26	-0.580633	5.84249e-14	3.58679e-12	-0.64291	0.423304	0.0861424	173	488	3316	3977
ENSMUSG00000062184_Hs6st2	-0.391022	1.05832e-08	1.49834e-07	-0.431914	2.18574e-07	4.64087e-06	-0.497854	0.00316635	0.000504702	1375	1411	1197	3983
ENSMUSG00000021866_Anxa11	1.01265	2.32132e-08	3.11006e-07	1.1201	1.18196e-07	2.66242e-06	1.06413	0.00319789	0.000518062	1454	1330	1203	3987
ENSMUSG00000024867_Pip5k1b	0.727158	1.73956e-10	3.30703e-09	0.725917	8.61846e-09	2.40187e-07	0.678072	0.0345735	0.00565876	1024	1075	1891	3990
ENSMUSG00000031605_Klhl2	0.565027	4.14559e-07	4.45868e-06	0.554784	3.12286e-06	5.16308e-05	0.481169	3.57549e-06	5.35449e-07	1812	1812	367	3991
ENSMUSG00000027469_Tpx2	-0.739403	1.56577e-08	2.16176e-07	-0.819555	5.78627e-08	1.37799e-06	-0.873793	0.00546874	0.000857165	1411	1258	1323	3992
ENSMUSG00000043448_Gjc2	0.685211	3.14289e-09	4.88751e-08	0.684045	1.37013e-08	3.6617e-07	0.619249	0.0161118	0.00255569	1251	1121	1622	3994
ENSMUSG00000037624_Kcnk2	-0.49649	3.64428e-08	4.75491e-07	-0.542555	8.47257e-08	1.96311e-06	-0.607557	0.00339138	0.000534247	1493	1293	1210	3996
ENSMUSG00000034210_Efcab14	0.417013	1.05646e-10	2.07948e-09	0.389079	7.09621e-07	1.34384e-05	0.331877	0.00816861	0.00129394	989	1582	1427	3998
ENSMUSG00000032905_Atg12	-0.361835	8.73177e-11	1.74161e-09	-0.399114	9.73921e-08	2.22222e-06	-0.464062	0.0211206	0.0033931	976	1313	1711	4000
ENSMUSG00000075318_Scn2a1	-0.377706	1.19454e-06	1.16387e-05	-0.417648	6.89485e-06	0.000104114	-0.469048	0	0	2001	1984	18.5	4003.5
ENSMUSG00000042938_Gm14117	0.692288	2.31655e-08	3.10581e-07	0.697295	4.03189e-07	8.06889e-06	0.646733	0.00170499	0.000252937	1453	1497	1057	4007
ENSMUSG00000048834_Vstm2a	-0.506851	1.62346e-09	2.65802e-08	-0.553292	6.69207e-09	1.91194e-07	-0.623217	0.0246268	0.00403783	1189	1048	1770	4007
ENSMUSG00000027833_Shox2	0.627188	4.22398e-08	5.43837e-07	0.627265	2.33583e-08	5.94556e-07	0.576669	0.00550049	0.000864153	1513	1177	1325	4015
ENSMUSG00000002808_Epdr1	0.467752	4.7964e-08	6.12272e-07	0.445721	1.03494e-06	1.90454e-05	0.381184	0.000500287	7.49596e-05	1526	1628	862	4016
ENSMUSG00000039529_Atp8b1	0.793671	7.53233e-09	1.08939e-07	0.814479	1.86692e-07	4.04418e-06	0.743135	0.00469859	0.000743128	1346	1383	1288	4017
ENSMUSG00000060519_Tor3a	0.665294	7.37706e-09	1.07011e-07	0.661465	7.51286e-07	1.41648e-05	0.603772	0.00198454	0.000298927	1342	1589	1088	4019
ENSMUSG00000037573_Tob1	0.464577	6.79944e-09	9.94476e-08	0.441444	1.98731e-06	3.4296e-05	0.388166	0.0010112	0.000140691	1331	1736	957	4024
ENSMUSG00000044788_Fads6	0.55794	6.87374e-10	1.19602e-08	0.542583	4.18221e-09	1.2554e-07	0.493854	0.0372777	0.00605143	1118	998	1916	4032
ENSMUSG00000053398_Phgdh	0.527711	3.36152e-10	6.12723e-09	0.505808	3.20638e-07	6.54804e-06	0.437877	0.0105395	0.0016735	1068	1467	1498	4033
ENSMUSG00000039913_Pak7	-0.470841	3.5938e-08	4.69219e-07	-0.515016	5.76017e-08	1.37286e-06	-0.57457	0.0046982	0.000740054	1492	1257	1287	4036
ENSMUSG00000037411_Serpine1	-0.955003	1.37344e-07	1.60871e-06	-1.11843	4.88986e-08	1.17951e-06	-1.17911	0.00238516	0.000371768	1663	1242	1132	4037
ENSMUSG00000061119_Prcp	-0.553825	5.45861e-08	6.88677e-07	-0.608331	2.33983e-07	4.9435e-06	-0.66317	0.00198412	0.000297376	1544	1418	1087	4049
ENSMUSG00000074923_Pak6	-0.524803	3.13977e-08	4.13265e-07	-0.57421	6.4804e-08	1.52871e-06	-0.63704	0.00502614	0.000796442	1480	1270	1305	4055
ENSMUSG00000022808_Snx4	-0.347738	9.94977e-10	1.6799e-08	-0.385235	4.10856e-07	8.20589e-06	-0.449483	0.00762533	0.00119524	1153	1500	1406	4059
ENSMUSG00000086425_F730016J06Rik	-1.0516	1.54472e-07	1.79101e-06	-1.27432	6.72508e-08	1.58269e-06	-1.35216	0.00213949	0.000331072	1680	1273	1108	4061
ENSMUSG00000020849_Ywhae	-0.290998	6.02884e-12	1.43652e-10	-0.325656	1.7109e-05	0.000235339	-0.387415	0.00183752	0.000267232	817	2178	1067	4062
ENSMUSG00000024180_Tmem8	0.497782	5.77532e-09	8.54317e-08	0.477351	4.38398e-07	8.70376e-06	0.42194	0.0037665	0.000603684	1316	1509	1238	4063
ENSMUSG00000022490_Ppp1r1a	-0.631917	6.15942e-09	9.07686e-08	-0.690845	2.52827e-09	7.90651e-08	-0.750884	0.0259675	0.00424134	1321	958	1787	4066
ENSMUSG00000019256_Ahr	-0.52156	3.64708e-08	4.75538e-07	-0.570021	3.36864e-08	8.38214e-07	-0.620526	0.00666618	0.00103731	1494	1204	1370	4068
ENSMUSG00000022033_Pbk	-1.09639	1.8136e-07	2.08414e-06	-1.3573	2.22996e-08	5.70029e-07	-1.41153	0.00318689	0.000513602	1695	1172	1201	4068
ENSMUSG00000062345_Serpinb2	-1.3524	7.98172e-07	8.09693e-06	-2.53049	1.01455e-08	2.79878e-07	-2.66297	0.00183393	0.000265759	1922	1086	1066	4074
ENSMUSG00000033530_Ttc7b	0.479394	1.95967e-09	3.17379e-08	0.458242	1.43876e-07	3.1811e-06	0.410867	0.0113723	0.00180286	1202	1355	1519	4076
ENSMUSG00000046434_Hnrnpa1	-0.373617	3.61255e-09	5.55932e-08	-0.411386	1.30448e-07	2.91866e-06	-0.47669	0.00963276	0.00153058	1265	1339	1473	4077
ENSMUSG00000036853_Mcoln3	-1.37428	6.16521e-07	NA	-3.37153	1.2718e-08	3.43569e-07	-3.60881	0.00200563	0.000300494	1881	1109	1089	4079
ENSMUSG00000032850_Rnft2	-0.345553	3.71674e-09	5.71515e-08	-0.381872	1.10371e-07	2.49556e-06	-0.440082	0.0102535	0.00162087	1266	1325	1489	4080
ENSMUSG00000033009_Ogfod1	0.387597	3.53961e-11	7.40124e-10	0.358382	1.82953e-06	3.18868e-05	0.289302	0.00830459	0.00131825	931	1718	1432	4081
ENSMUSG00000020366_Mapk9	-0.305813	7.03511e-12	1.65802e-10	-0.34119	3.41306e-06	5.57269e-05	-0.400633	0.00801683	0.00127478	826	1834	1423	4083
ENSMUSG00000024805_Pcgf5	0.625148	1.9824e-09	3.2026e-08	0.61417	6.67129e-07	1.27222e-05	0.553222	0.00517435	0.00081289	1205	1571	1310	4086
ENSMUSG00000036751_Cox6b1	-0.388097	5.31022e-08	6.72134e-07	-0.427835	2.41229e-07	5.08226e-06	-0.49622	0.00230705	0.000362991	1539	1422	1127	4088
ENSMUSG00000029838_Ptn	-0.412321	1.74044e-09	2.83051e-08	-0.452714	5.84088e-08	1.38768e-06	-0.513648	0.016931	0.00265786	1197	1261	1634	4092
ENSMUSG00000062127_Cttnbp2nl	-0.373457	1.02776e-08	1.45929e-07	-0.411246	2.00387e-07	4.30969e-06	-0.47024	0.00555237	0.000874696	1371	1393	1328	4092
ENSMUSG00000027379_Bub1	-1.09818	3.88727e-07	4.19244e-06	-1.38337	1.28627e-08	3.47164e-07	-1.45017	0.00299472	0.000467461	1807	1110	1180	4097
ENSMUSG00000028249_Sdcbp	0.603762	1.25869e-10	2.43568e-09	0.587572	1.0642e-08	2.91962e-07	0.520837	0.0460296	0.00755654	1006	1092	2001	4099
ENSMUSG00000053581_Zfand2a	-0.350649	5.95762e-09	8.79946e-08	-0.38708	1.33269e-07	2.97511e-06	-0.449723	0.00854204	0.00137219	1318	1342	1443	4103
ENSMUSG00000035775_Krt20	1.02323	4.24201e-08	5.45798e-07	1.14184	5.98583e-08	1.41987e-06	1.10414	0.00552173	0.000871171	1514	1263	1327	4104
ENSMUSG00000021108_Prkch	-0.767161	5.04877e-10	9.00041e-09	-0.838758	9.55875e-12	4.31281e-10	-0.878774	0.108241	0.0172252	1092	664	2353	4109
ENSMUSG00000097816_Gm26811	-0.643443	6.24611e-08	7.79443e-07	-0.707931	1.13497e-07	2.55851e-06	-0.774386	0.00357507	0.000563195	1561	1329	1222	4112
ENSMUSG00000051331_Cacna1c	0.440968	2.14066e-07	2.41999e-06	0.419783	6.09742e-06	9.33432e-05	0.376504	1.01801e-05	1.42271e-06	1723	1957	436	4116
ENSMUSG00000096936_Gm3510	-0.668369	1.86733e-07	2.14209e-06	-0.740337	1.10287e-07	2.49554e-06	-0.787685	0.0020804	0.000313261	1698	1324	1097	4119
ENSMUSG00000091636_A330050F15Rik	1.00521	1.62749e-09	2.66238e-08	1.08049	4.47217e-08	1.08575e-06	1.01053	0.0204171	0.00323954	1190	1234	1696	4120
ENSMUSG00000038550_Gm129	0.695513	1.70981e-09	2.78768e-08	0.694997	3.56635e-08	8.84471e-07	0.633176	0.0214761	0.00347666	1194	1208	1719	4121
ENSMUSG00000034685_Fam171a2	-0.442441	7.8166e-07	7.9543e-06	-0.485179	6.74849e-08	1.58695e-06	-0.533725	0.00087474	0.000120413	1916	1274	934	4124
ENSMUSG00000070327_Rnf213	0.749333	3.60742e-07	3.92541e-06	0.777241	3.58844e-07	7.26393e-06	0.693782	0.000469503	7.05982e-05	1791	1480	853	4124
ENSMUSG00000089707_4921525B02Rik	0.699649	1.90961e-08	2.60873e-07	0.704263	8.37738e-07	1.5647e-05	0.640769	0.00207141	0.000310036	1426	1604	1095	4125
ENSMUSG00000028546_Elavl4	-0.465697	4.14917e-09	6.30537e-08	-0.508103	4.64001e-09	1.3777e-07	-0.567734	0.0300992	0.00495251	1281	1009	1842	4132
ENSMUSG00000050132_Sarm1	-0.387445	5.48034e-09	8.15018e-08	-0.426128	1.37733e-07	3.06108e-06	-0.480051	0.00973829	0.0015472	1309	1348	1476	4133
ENSMUSG00000050812_AI314180	-0.354655	2.03759e-09	3.28087e-08	-0.391591	1.76289e-06	3.08495e-05	-0.452358	0.00341314	0.000538997	1209	1712	1212	4133
ENSMUSG00000086782_E130102H24Rik	0.902726	9.05772e-08	1.09588e-06	0.972899	2.26898e-07	4.80398e-06	0.916168	0.00215296	0.000334351	1610	1415	1110	4135
ENSMUSG00000048899_Rimkla	-0.392686	7.07328e-10	1.22723e-08	-0.431935	5.02588e-08	1.2094e-06	-0.484824	0.025085	0.00407318	1122	1245	1773	4140
ENSMUSG00000022151_Ttc33	0.435542	2.20469e-11	4.83319e-10	0.407355	9.42093e-07	1.74008e-05	0.345525	0.0166597	0.00263179	888	1622	1631	4141
ENSMUSG00000036834_Plch1	-0.499481	8.50342e-08	1.0346e-06	-0.548405	8.78674e-08	2.02806e-06	-0.626957	0.00387111	0.000624374	1601	1298	1246	4145
ENSMUSG00000041377_Ninj2	1.07097	1.46269e-08	2.02808e-07	1.20067	2.19856e-08	5.62482e-07	1.16406	0.0137213	0.00216978	1405	1171	1573	4149
ENSMUSG00000032035_Ets1	-0.532153	5.91885e-08	7.42411e-07	-0.583114	4.17837e-08	1.02104e-06	-0.635285	0.00673393	0.00104146	1553	1226	1371	4150
ENSMUSG00000042631_Xkr7	-0.797782	1.31492e-07	1.54761e-06	-0.89855	5.43334e-08	1.30014e-06	-0.958641	0.0038719	0.000626979	1655	1252	1247	4154
ENSMUSG00000022900_Ildr1	-1.08858	1.24832e-08	1.75206e-07	-1.29413	4.12803e-09	1.24044e-07	-1.35336	0.0250438	0.00406132	1388	997	1772	4157
ENSMUSG00000000957_Mmp14	-0.636365	2.78104e-08	3.68791e-07	-0.699891	2.95831e-08	7.42277e-07	-0.743819	0.0103764	0.00165583	1469	1194	1495	4158
ENSMUSG00000026170_Cyp27a1	0.93648	3.38775e-09	5.23407e-08	0.994114	5.02536e-08	1.2094e-06	0.916825	0.0178386	0.00285307	1260	1244	1656	4160
ENSMUSG00000038766_Gabpb2	0.50159	3.17679e-11	6.70016e-10	0.47635	4.47317e-07	8.86907e-06	0.418143	0.0218432	0.00355056	923	1511	1726	4160
ENSMUSG00000020827_Mink1	0.432782	7.74689e-09	1.11793e-07	0.409888	1.44714e-06	2.58834e-05	0.356399	0.00245976	0.000380809	1349	1675	1137	4161
ENSMUSG00000015476_Prrt1	0.488317	2.34098e-09	3.72928e-08	0.465285	1.1672e-06	2.12185e-05	0.408539	0.00477621	0.000758557	1222	1648	1293	4163
ENSMUSG00000024165_Hn1l	-0.49767	1.99979e-08	2.72618e-07	-0.545506	9.28779e-08	2.13384e-06	-0.608004	0.00831905	0.00132314	1429	1304	1433	4166
ENSMUSG00000020629_Adi1	0.518021	5.86474e-10	1.03414e-08	0.49658	4.3789e-07	8.70376e-06	0.431806	0.0131841	0.00207586	1104	1506	1560	4170
ENSMUSG00000030782_Tgfb1i1	-0.699666	9.02254e-08	1.0923e-06	-0.777589	1.26562e-07	2.84234e-06	-0.837205	0.0037123	0.000583254	1609	1334	1230	4173
ENSMUSG00000059213_Ddn	1.25294	4.86813e-08	6.20615e-07	1.57797	3.3745e-12	1.63852e-10	1.51827	0.0492383	0.00808741	1528	617	2028	4173
ENSMUSG00000084390_Gm15425	0.963429	4.74363e-09	7.15847e-08	1.03171	1.82531e-08	4.75518e-07	0.997629	0.0221947	0.00362532	1290	1150	1733	4173
ENSMUSG00000043079_Synpo	1.00914	3.07588e-07	3.38295e-06	1.15103	9.73272e-10	3.2627e-08	1.0783	0.011321	0.00178395	1771	893	1516	4180
ENSMUSG00000038042_Ptpdc1	0.521	1.01189e-08	1.4389e-07	0.500825	6.5337e-07	1.24916e-05	0.428631	0.00399685	0.000653426	1369	1567	1257	4193
ENSMUSG00000031320_Rps4x	-0.376739	7.1601e-09	1.04019e-07	-0.415918	3.29894e-07	6.72333e-06	-0.481118	0.0070441	0.00109684	1340	1470	1384	4194
ENSMUSG00000026418_Tnni1	0.750326	1.32576e-07	1.55849e-06	0.773156	7.3852e-07	1.39504e-05	0.695145	0.00100316	0.000138869	1657	1586	955	4198
ENSMUSG00000022641_Bbx	0.447384	5.09705e-09	7.63264e-08	0.423985	9.08575e-07	1.68232e-05	0.362231	0.00462524	0.000730859	1300	1618	1284	4202
ENSMUSG00000030539_Sema4b	-0.459189	8.84033e-09	1.26727e-07	-0.502791	6.60817e-08	1.5564e-06	-0.56171	0.013977	0.00221438	1358	1272	1579	4209
ENSMUSG00000020808_Fam64a	-1.04733	6.79075e-07	6.99447e-06	-1.30219	1.93852e-08	5.00553e-07	-1.36565	0.00277767	0.000421389	1893	1160	1158	4211
ENSMUSG00000023046_Igfbp6	1.21945	3.87154e-07	4.17778e-06	1.59291	6.8056e-08	1.59913e-06	1.53887	0.00243883	0.000377163	1806	1275	1135	4216
ENSMUSG00000030638_Sh3gl3	0.485665	1.29665e-08	1.81336e-07	0.462833	1.36295e-06	2.45095e-05	0.393308	0.00274053	0.000419352	1393	1666	1157	4216
ENSMUSG00000041762_Gpr155	0.3892	1.18017e-10	2.29744e-09	0.359901	1.58584e-06	2.81291e-05	0.296081	0.0117287	0.00186003	1000	1689	1528	4217
ENSMUSG00000070695_Cntnap5a	-0.427682	1.02848e-08	1.45929e-07	-0.468968	3.28403e-08	8.19204e-07	-0.532046	0.0172979	0.00275452	1372	1201	1645	4218
ENSMUSG00000019179_Mdh2	-0.49022	6.15675e-13	1.66695e-11	-0.530843	1.44402e-10	5.44852e-09	-0.596934	0.200179	0.0349615	719	794	2708	4221
ENSMUSG00000036218_Pdzrn4	-0.644444	1.02335e-08	1.45413e-07	-0.706681	9.23565e-08	2.12512e-06	-0.772766	0.0124381	0.00200624	1370	1302	1550	4222
ENSMUSG00000064329_Scn1a	0.384466	4.09635e-10	7.37003e-09	0.355789	1.93515e-05	0.000261621	0.293414	0.000801523	0.000113393	1082	2216	925	4223
ENSMUSG00000069662_Marcks	-0.633706	5.10224e-11	1.04663e-09	-0.686789	2.43906e-10	8.86794e-09	-0.745702	0.133265	0.0214194	949	824	2452	4225
ENSMUSG00000019861_Gopc	-0.337246	3.05836e-09	4.76297e-08	-0.373439	2.03662e-07	4.36446e-06	-0.431371	0.0139363	0.00220693	1250	1398	1578	4226
ENSMUSG00000022408_Fam83f	-0.871561	1.16549e-08	1.64054e-07	-0.979939	1.04888e-08	2.88287e-07	-1.02693	0.0233125	0.00384296	1383	1090	1753	4226
ENSMUSG00000047485_Klhl34	0.731545	2.48303e-10	4.64014e-09	0.731542	7.774e-09	2.18687e-07	0.675915	0.0618801	0.0102878	1041	1065	2127	4233
ENSMUSG00000063445_Nmral1	0.903752	1.13169e-08	1.59758e-07	0.954244	6.26362e-08	1.48224e-06	0.869643	0.014454	0.00229752	1379	1266	1590	4235
ENSMUSG00000039275_Foxk2	-0.34696	8.25921e-11	1.65244e-09	-0.383222	1.68615e-07	3.67876e-06	-0.436029	0.0347214	0.0057047	973	1373	1894	4240
ENSMUSG00000097617_Gm10687	0.661454	1.2166e-08	1.71124e-07	0.659038	6.20491e-07	1.19315e-05	0.5959	0.0048411	0.000774127	1385	1558	1298	4241
ENSMUSG00000021260_Hhipl1	-0.643666	2.20461e-08	2.97829e-07	-0.70698	8.54297e-08	1.97484e-06	-0.77353	0.0108772	0.00172178	1442	1296	1506	4244
ENSMUSG00000029313_Aff1	0.547707	2.08666e-08	2.83667e-07	0.529329	2.2455e-06	3.83758e-05	0.476086	0.00176253	0.000259959	1433	1753	1062	4248
ENSMUSG00000016541_Atxn10	-0.294607	2.66461e-09	4.20017e-08	-0.330623	1.24083e-05	0.000175598	-0.395488	0.000662837	9.76632e-05	1235	2117	902	4254
ENSMUSG00000060802_B2m	0.493597	8.03624e-09	1.1554e-07	0.472638	8.54315e-07	1.59268e-05	0.402842	0.00477947	0.000761665	1354	1607	1294	4255
ENSMUSG00000037275_Gemin5	-0.36628	3.21991e-08	4.2324e-07	-0.404258	1.55672e-07	3.41419e-06	-0.457255	0.00777718	0.00122287	1482	1366	1412	4260
ENSMUSG00000062545_Tlr12	-1.00248	1.46481e-06	1.40471e-05	-1.24083	1.37607e-08	3.67431e-07	-1.30968	0.00211765	0.000326177	2033	1122	1105	4260
ENSMUSG00000034422_Parp14	0.764412	3.22201e-07	3.53368e-06	0.796467	2.10586e-06	3.6196e-05	0.724147	0.000206028	3.23537e-05	1776	1743	743	4262
ENSMUSG00000030432_Rpl28	-0.306969	4.13893e-09	6.29473e-08	-0.342407	1.83046e-06	3.18868e-05	-0.40455	0.00426093	0.000681002	1280	1719	1267	4266
ENSMUSG00000021745_Ptprg	-0.404397	1.20617e-07	1.43392e-06	-0.445992	8.52425e-07	1.59015e-05	-0.507592	0.00140037	0.000208396	1638	1606	1023	4267
ENSMUSG00000003541_Ier3	0.84302	1.24553e-08	1.7494e-07	0.878447	2.1924e-07	4.65171e-06	0.832813	0.00959247	0.00151957	1387	1412	1471	4270
ENSMUSG00000029767_Calu	-0.326082	1.19467e-10	2.32102e-09	-0.361899	8.30094e-07	1.55527e-05	-0.419887	0.0192116	0.00305117	1002	1599	1677	4278
ENSMUSG00000033740_St18	0.765475	8.50702e-09	1.22128e-07	0.779186	9.3457e-08	2.1455e-06	0.709159	0.015904	0.00252232	1356	1305	1618	4279
ENSMUSG00000025408_Ddit3	0.513712	6.21937e-09	9.15828e-08	0.494575	8.12446e-07	1.5264e-05	0.435064	0.0066397	0.00102497	1322	1594	1367	4283
ENSMUSG00000030322_Mbd4	0.53404	2.78818e-09	4.36665e-08	0.514935	8.44673e-07	1.57667e-05	0.453617	0.00833233	0.00133291	1243	1605	1435	4283
ENSMUSG00000021573_Tppp	0.370678	3.47369e-08	4.54757e-07	0.343029	6.22611e-05	0.000750314	0.276919	1.34057e-06	2.07105e-07	1488	2486	310	4284
ENSMUSG00000012114_Med15	0.445104	2.73462e-10	5.06035e-09	0.419743	8.65074e-07	1.61074e-05	0.36161	0.0162784	0.00258925	1052	1609	1626	4287
ENSMUSG00000028469_Npr2	0.373466	2.78002e-10	5.13948e-09	0.344708	7.7815e-06	0.000116099	0.286777	0.00372763	0.000585808	1053	2008	1231	4292
ENSMUSG00000053897_Slc39a8	-0.620088	4.61757e-08	5.91383e-07	-0.681097	1.00358e-07	2.28468e-06	-0.736321	0.00904777	0.00143369	1521	1316	1455	4292
ENSMUSG00000027331_Knstrn	-0.876976	3.53372e-07	3.85168e-06	-1.01611	1.02785e-07	2.33461e-06	-1.08476	0.00307823	0.000484838	1788	1319	1188	4295
ENSMUSG00000054855_Rnd1	-0.490116	8.45578e-08	1.03074e-06	-0.536516	3.14042e-08	7.85342e-07	-0.597774	0.0106477	0.00167949	1598	1198	1499	4295
ENSMUSG00000051726_Kcnf1	0.589275	3.94228e-09	6.01917e-08	0.577566	2.81935e-08	7.10385e-07	0.524449	0.0295867	0.00483039	1275	1189	1833	4297
ENSMUSG00000062960_Kdr	-0.671197	6.48978e-08	8.07779e-07	-0.742488	1.07993e-08	2.96007e-07	-0.785875	0.017027	0.00270159	1565	1093	1639	4297
ENSMUSG00000022037_Clu	0.61523	1.35934e-15	5.07913e-14	0.592864	1.57508e-10	5.8911e-09	0.533479	0.304295	0.0544536	521	801	2976	4298
ENSMUSG00000033032_Afap1l1	-0.570275	1.24665e-07	1.4735e-06	-0.625171	1.24609e-08	3.37231e-07	-0.681546	0.0122391	0.00195932	1648	1107	1543	4298
ENSMUSG00000053819_Camk2d	-0.658659	5.58243e-12	1.33999e-10	-0.710951	4.05639e-12	1.9413e-10	-0.759832	0.258144	0.045465	811	626	2863	4300
ENSMUSG00000034768_Asb16	-0.759298	8.13523e-07	8.24407e-06	-0.861715	9.564e-08	2.18791e-06	-0.927564	0.00185741	0.000271663	1924	1309	1070	4303
ENSMUSG00000026930_Gpsm1	-0.403594	1.58229e-07	1.83239e-06	-0.444282	1.73806e-07	3.78419e-06	-0.507306	0.00392757	0.000634878	1682	1376	1250	4308
ENSMUSG00000042353_Frem3	-0.720905	5.2845e-08	6.69313e-07	-0.797908	3.90377e-09	1.17778e-07	-0.838919	0.0256822	0.00421715	1538	993	1785	4316
ENSMUSG00000055723_Rras2	-0.421782	8.00605e-09	1.15191e-07	-0.463393	7.45869e-08	1.74438e-06	-0.522496	0.0195584	0.00310954	1353	1281	1683	4317
ENSMUSG00000038628_Polr3k	-0.364887	8.71582e-10	1.48704e-08	-0.402497	6.97546e-07	1.32348e-05	-0.467492	0.0152089	0.00240026	1141	1579	1603	4323
ENSMUSG00000043885_Slc36a4	-0.345912	1.18801e-10	2.31039e-09	-0.383337	5.5345e-07	1.07598e-05	-0.446521	0.0255723	0.00419309	1001	1541	1783	4325
ENSMUSG00000037578_Pkd2l1	1.30303	2.41273e-06	NA	2.76724	2.58445e-08	6.53397e-07	2.8365	0.0015938	0.000229924	2101	1185	1040	4326
ENSMUSG00000030172_Erc1	-0.524708	1.73982e-08	2.39019e-07	-0.571481	4.78256e-09	1.41714e-07	-0.615998	0.0351019	0.00578175	1418	1011	1899	4328
ENSMUSG00000039257_Vstm2b	-0.503998	3.93981e-08	5.11649e-07	-0.549763	1.66733e-08	4.37404e-07	-0.600317	0.0197946	0.00313912	1500	1142	1686	4328
ENSMUSG00000028821_Syf2	0.420335	5.0168e-09	7.52984e-08	0.394378	3.64952e-06	5.91965e-05	0.339181	0.00306376	0.000478283	1297	1847	1185	4329
ENSMUSG00000062257_Opcml	-0.587697	3.58025e-09	5.51398e-08	-0.642279	5.13381e-09	1.50852e-07	-0.706745	0.0516654	0.00845993	1264	1019	2046	4329
ENSMUSG00000073755_5730409E04Rik	-0.346213	8.78525e-08	1.06622e-06	-0.382424	3.14631e-07	6.42977e-06	-0.443027	0.00401284	0.000656096	1605	1466	1258	4329
ENSMUSG00000040016_Ptger3	-0.936131	3.73602e-07	4.04726e-06	-1.10105	1.01909e-07	2.31821e-06	-1.14903	0.00346147	0.000548578	1799	1317	1216	4332
ENSMUSG00000032803_Cdv3	-0.332305	2.65603e-09	4.19003e-08	-0.368528	6.81914e-07	1.29711e-05	-0.426432	0.0114758	0.00183449	1234	1575	1524	4333
ENSMUSG00000034310_Tmem132d	-0.523699	2.18518e-08	2.9582e-07	-0.574524	2.59931e-08	6.56599e-07	-0.624268	0.0213813	0.00344524	1439	1186	1716	4341
ENSMUSG00000002055_Spag5	0.542907	5.07031e-09	7.59844e-08	0.525702	9.76075e-07	1.80063e-05	0.465133	0.00799506	0.0012653	1299	1624	1421	4344
ENSMUSG00000047953_Gp5	-1.11859	1.17022e-07	1.39673e-06	-1.38991	1.74328e-08	4.56529e-07	-1.45553	0.0137075	0.00216243	1632	1144	1572	4348
ENSMUSG00000022108_Itm2b	0.349061	3.83599e-09	5.87531e-08	0.319341	9.83833e-05	0.00113146	0.25552	1.50939e-05	2.44939e-06	1271	2605	478	4354
ENSMUSG00000042032_Mat2b	0.425332	5.10746e-09	7.63648e-08	0.399379	2.18418e-06	3.74347e-05	0.343715	0.00500583	0.000793198	1302	1748	1304	4354
ENSMUSG00000041915_Ammecr1l	-0.392103	2.77749e-08	3.68571e-07	-0.432675	2.44934e-07	5.15307e-06	-0.487801	0.00930369	0.00147617	1468	1424	1463	4355
ENSMUSG00000025060_Slk	0.407976	3.24355e-09	5.01925e-08	0.381462	5.30008e-06	8.23065e-05	0.315839	0.00298632	0.000463171	1258	1928	1178	4364
ENSMUSG00000026510_Trp53bp2	0.439408	7.28018e-10	1.26088e-08	0.412938	4.62465e-06	7.33068e-05	0.350738	0.00620196	0.00096096	1124	1890	1351	4365
ENSMUSG00000020935_Dcakd	-0.410297	1.34443e-07	1.57948e-06	-0.450886	3.37064e-07	6.86013e-06	-0.511138	0.00375805	0.000601127	1658	1472	1237	4367
ENSMUSG00000019368_Sec14l4	1.11647	1.21311e-06	1.18019e-05	1.39905	4.65992e-08	1.12677e-06	1.34792	0.00229466	0.000359545	2004	1239	1125	4368
ENSMUSG00000052981_Ube2ql1	-0.363959	1.47868e-08	2.04733e-07	-0.40184	3.85833e-07	7.74743e-06	-0.470093	0.00954505	0.00151408	1407	1492	1470	4369
ENSMUSG00000039197_Adk	0.358568	2.8517e-10	5.25702e-09	0.328523	8.87053e-06	0.000130335	0.266608	0.00439518	0.0007039	1056	2039	1275	4370
ENSMUSG00000034333_Zbed4	-0.471103	1.30922e-07	1.54278e-06	-0.516712	2.57125e-07	5.37184e-06	-0.576456	0.00464168	0.000733903	1653	1434	1285	4372
ENSMUSG00000022307_Oxr1	0.38328	7.40499e-12	1.73888e-10	0.354122	4.31604e-06	6.90359e-05	0.293144	0.0191991	0.00304153	829	1873	1676	4378
ENSMUSG00000071424_Grid2	-0.44845	4.84756e-07	5.15107e-06	-0.49563	8.31653e-07	1.55625e-05	-0.563228	0.000964645	0.000129002	1834	1601	944	4379
ENSMUSG00000079598_Clec2l	-0.410313	1.56079e-08	2.15641e-07	-0.449699	1.59741e-08	4.21275e-07	-0.505879	0.0296344	0.00485742	1410	1136	1835	4381
ENSMUSG00000043230_Fam124b	-1.22551	2.51292e-06	2.32505e-05	-1.8713	1.3376e-08	3.59693e-07	-1.95606	0.00288691	0.000444087	2108	1114	1169	4391
ENSMUSG00000058773_Hist1h1b	-1.14218	1.78163e-10	3.37712e-09	-1.33235	2.18416e-10	8.01903e-09	-1.39008	0.155769	0.0260709	1027	816	2549	4392
ENSMUSG00000028948_Nol9	-0.384053	2.02927e-08	2.76444e-07	-0.422462	4.34383e-07	8.65272e-06	-0.483231	0.00924954	0.00146547	1430	1504	1461	4395
ENSMUSG00000061477_Rps7	-0.345007	1.85376e-10	3.5036e-09	-0.381427	3.87623e-07	7.77816e-06	-0.448297	0.0327349	0.00537741	1030	1493	1872	4395
ENSMUSG00000031295_Phka2	0.434096	8.91726e-09	1.27641e-07	0.408428	3.37867e-06	5.5252e-05	0.353622	0.00341285	0.000536624	1360	1832	1211	4403
ENSMUSG00000036155_Mgat5	-0.446597	4.94897e-06	4.32219e-05	-0.491452	1.01425e-06	1.86761e-05	-0.537851	3.90276e-05	5.39898e-06	2233	1627	553	4413
ENSMUSG00000024292_Cyp4f14	0.820736	5.27001e-08	6.68034e-07	0.858127	4.38284e-07	8.70376e-06	0.784803	0.0069785	0.00107107	1536	1508	1378	4422
ENSMUSG00000006095_Tbcb	-0.358969	1.39438e-08	1.94028e-07	-0.397178	3.71707e-07	7.49392e-06	-0.460133	0.0121556	0.0019327	1400	1486	1539	4425
ENSMUSG00000004961_Syt5	-0.469626	6.9019e-08	8.55792e-07	-0.51509	6.41953e-08	1.51674e-06	-0.57146	0.0144467	0.00228987	1571	1268	1589	4428
ENSMUSG00000041408_Wapal	0.44388	2.30387e-09	3.67317e-08	0.420039	1.1638e-06	2.11695e-05	0.364772	0.0132712	0.00210437	1221	1647	1564	4432
ENSMUSG00000040717_Il17rd	-0.541082	1.52969e-07	1.77595e-06	-0.592901	1.48697e-07	3.278e-06	-0.650005	0.00748349	0.00115873	1677	1359	1398	4434
ENSMUSG00000079057_Cyp4v3	0.761897	7.5538e-08	9.32466e-07	0.785243	9.00977e-07	1.66934e-05	0.715578	0.00381023	0.000611416	1578	1616	1241	4435
ENSMUSG00000049866_Arl4c	-0.340328	4.60487e-09	6.96526e-08	-0.376519	2.36219e-07	4.98372e-06	-0.434776	0.0223185	0.00365759	1287	1420	1736	4443
ENSMUSG00000031775_Pllp	0.626402	6.96187e-09	1.01442e-07	0.619496	2.13129e-08	5.46204e-07	0.546698	0.0394956	0.0064534	1336	1169	1940	4445
ENSMUSG00000056214_Pard6g	-0.587771	4.86135e-08	6.20157e-07	-0.64555	2.61583e-07	5.43843e-06	-0.704939	0.0097913	0.00156389	1527	1441	1479	4447
ENSMUSG00000056145_AI504432	-0.504337	3.57246e-07	3.88954e-06	-0.556707	4.57429e-07	9.0516e-06	-0.627151	0.00254834	0.000395663	1790	1514	1145	4449
ENSMUSG00000010803_Gabra1	0.513243	1.51135e-09	2.49123e-08	0.490553	5.03211e-07	9.84258e-06	0.423409	0.0227804	0.00376578	1181	1531	1746	4458
ENSMUSG00000025402_Nab2	0.683494	2.67719e-08	3.56477e-07	0.687709	6.02116e-07	1.16155e-05	0.628309	0.00855219	0.00137716	1463	1553	1444	4460
ENSMUSG00000027589_Pcmtd2	0.399349	1.54165e-10	2.94806e-09	0.371141	2.26874e-06	3.8721e-05	0.315027	0.0199951	0.00316891	1018	1755	1689	4462
ENSMUSG00000075217_4833423E24Rik	1.202	6.18786e-07	6.4074e-06	1.58011	2.13962e-07	4.56235e-06	1.54057	0.0029453	0.000456758	1883	1405	1175	4463
ENSMUSG00000019997_Ctgf	0.96554	4.3408e-08	5.57404e-07	1.05301	1.30348e-07	2.91861e-06	1.03061	0.0161805	0.00257244	1517	1338	1624	4479
ENSMUSG00000033960_9430020K01Rik	0.487062	5.51227e-09	8.19139e-08	0.464362	4.53561e-07	8.98098e-06	0.404287	0.0184827	0.00291784	1310	1513	1663	4486
ENSMUSG00000041577_Prelp	0.992276	2.27833e-08	3.06639e-07	1.0871	1.35742e-07	3.01908e-06	1.02812	0.0203858	0.00321927	1447	1347	1694	4488
ENSMUSG00000041774_Ydjc	-0.560824	2.09053e-07	2.36882e-06	-0.613795	1.31926e-07	2.94734e-06	-0.675614	0.00827284	0.00131337	1719	1341	1431	4491
ENSMUSG00000025892_Gria4	-0.479518	3.14933e-09	4.89236e-08	-0.521888	1.51957e-08	4.02518e-07	-0.57885	0.0588042	0.00986022	1253	1131	2109	4493
ENSMUSG00000000296_Tpd52l1	0.613677	6.97147e-09	1.01506e-07	0.603501	2.0978e-07	4.48594e-06	0.556502	0.0237941	0.00387674	1337	1401	1756	4494
ENSMUSG00000028261_Ndufaf4	-0.400261	2.96223e-08	3.91219e-07	-0.440543	3.47774e-07	7.05892e-06	-0.498732	0.0130225	0.00206169	1475	1476	1558	4509
ENSMUSG00000021609_Slc6a3	-0.882978	0.000205452	0.00125416	-6.00893	2.24612e-11	9.64061e-10	-6.14735	7.01593e-05	9.82962e-06	3205	698	608	4511
ENSMUSG00000028403_Zdhhc21	-0.324794	4.2132e-08	5.42809e-07	-0.362535	5.97889e-06	9.16692e-05	-0.422466	0.00164142	0.000236589	1512	1954	1045	4511
ENSMUSG00000094500_Smim18	-0.621758	1.46495e-07	1.70768e-06	-0.684872	4.69088e-07	9.25176e-06	-0.755425	0.0054458	0.000853677	1671	1519	1322	4512
ENSMUSG00000028059_Arhgef2	0.42711	6.77086e-11	1.36448e-09	0.400674	5.45277e-07	1.06285e-05	0.350093	0.0469502	0.00776973	966	1537	2012	4515
ENSMUSG00000022701_2610015P09Rik	0.718149	2.11763e-08	2.87476e-07	0.727606	1.06366e-06	1.95138e-05	0.670823	0.00882534	0.00140252	1435	1633	1449	4517
ENSMUSG00000024325_Ring1	0.405469	3.21639e-09	4.98118e-08	0.378592	1.00973e-05	0.00014635	0.317696	0.00314556	0.000498047	1257	2067	1194	4518
ENSMUSG00000028121_Bcar3	0.549625	5.56579e-08	6.99027e-07	0.535826	1.80691e-06	3.15462e-05	0.48369	0.00397022	0.000648118	1551	1716	1255	4522
ENSMUSG00000025927_Tfap2b	1.15746	2.74607e-05	0.000206003	2.50472	1.83722e-07	3.99429e-06	2.45588	3.76442e-05	5.2783e-06	2602	1378	551	4531
ENSMUSG00000059288_Cdyl	0.497322	4.93332e-09	7.42746e-08	0.476969	2.50975e-07	5.26765e-06	0.427693	0.0276658	0.00454118	1293	1427	1811	4531
ENSMUSG00000032714_Syde1	0.610116	2.70987e-08	3.60335e-07	0.602653	1.69653e-06	2.98276e-05	0.546685	0.00655829	0.00100859	1465	1704	1363	4532
ENSMUSG00000022551_Cyc1	-0.374333	2.1317e-08	2.89183e-07	-0.413229	1.67242e-07	3.65189e-06	-0.478175	0.0219338	0.0035612	1436	1372	1727	4535
ENSMUSG00000035168_Tanc1	0.617917	7.42759e-09	1.07664e-07	0.612746	2.77143e-08	6.98901e-07	0.573246	0.0464583	0.00767246	1343	1188	2007	4538
ENSMUSG00000042793_Lgr6	-0.68769	6.22071e-08	7.7677e-07	-0.757116	1.5806e-08	4.17208e-07	-0.810786	0.0302534	0.00497994	1560	1135	1844	4539
ENSMUSG00000004508_Gab2	-0.377862	6.22588e-09	9.16094e-08	-0.416596	2.02035e-07	4.3327e-06	-0.474056	0.0286468	0.00471006	1323	1397	1824	4544
ENSMUSG00000024598_Fbn2	-0.494576	1.25731e-07	1.4852e-06	-0.543763	3.707e-07	7.48369e-06	-0.596285	0.00771312	0.00121823	1649	1484	1411	4544
ENSMUSG00000026870_Cutal	0.858963	6.03591e-07	6.27318e-06	0.929847	1.90989e-07	4.12832e-06	0.878694	0.00461286	0.000727824	1875	1386	1283	4544
ENSMUSG00000037235_Mxd4	0.411187	4.01562e-09	6.12154e-08	0.386131	4.63403e-07	9.15168e-06	0.335275	0.0235017	0.00385417	1277	1517	1754	4548
ENSMUSG00000028337_Coro2a	-0.374183	1.92597e-07	2.20028e-06	-0.412949	3.50862e-07	7.11677e-06	-0.469025	0.00675133	0.00104562	1705	1477	1372	4554
ENSMUSG00000021118_Plek2	-1.07081	2.37721e-06	2.20991e-05	-1.39078	4.42134e-08	1.07428e-06	-1.45721	0.00368109	0.000578167	2097	1233	1228	4558
ENSMUSG00000031302_Nlgn3	-0.316653	1.70731e-10	3.2489e-09	-0.353125	2.57711e-06	4.3181e-05	-0.411413	0.0229785	0.00378775	1023	1788	1748	4559
ENSMUSG00000002900_Lamb1	0.476063	6.53099e-08	8.12286e-07	0.45503	3.677e-06	5.95817e-05	0.397654	0.00263047	0.000401479	1566	1848	1148	4562
ENSMUSG00000025993_Slc40a1	-0.489024	4.61568e-07	4.92348e-06	-0.538654	6.78276e-07	1.29101e-05	-0.589946	0.00282395	0.000431599	1827	1574	1163	4564
ENSMUSG00000044676_Zfp612	0.451368	1.42315e-09	2.35582e-08	0.426765	1.78583e-06	3.12327e-05	0.358836	0.0191683	0.00303188	1176	1713	1675	4564
ENSMUSG00000030495_Slc7a10	-0.391566	1.15054e-07	1.37577e-06	-0.430294	2.33887e-07	4.9435e-06	-0.487716	0.0116274	0.00185357	1629	1417	1527	4573
ENSMUSG00000024594_Prrc1	-0.432903	1.097e-07	1.31418e-06	-0.475736	8.31553e-07	1.55625e-05	-0.534594	0.00627162	0.000980434	1626	1600	1356	4582
ENSMUSG00000086928_Gm14210	1.07209	6.15323e-07	6.37832e-06	1.2804	1.61911e-07	3.54178e-06	1.24236	0.00599492	0.000918726	1880	1369	1340	4589
ENSMUSG00000022562_Oplah	0.445601	2.28174e-08	3.06639e-07	0.422101	1.91247e-06	3.30997e-05	0.372856	0.00797963	0.00125582	1448	1731	1419	4598
ENSMUSG00000029683_Lmod2	1.34836	5.93888e-07	6.17586e-06	2.23683	7.52466e-08	1.75706e-06	2.24393	0.00846753	0.00136226	1874	1283	1441	4598
ENSMUSG00000059713_Rcan3	-0.37989	5.56382e-09	8.2554e-08	-0.418318	2.10118e-07	4.48827e-06	-0.485458	0.0337753	0.00558357	1312	1402	1886	4600
ENSMUSG00000036833_Pnpla7	0.715635	2.52525e-09	3.99993e-08	0.717372	1.14618e-08	3.12652e-07	0.664186	0.0877154	0.014434	1229	1098	2274	4601
ENSMUSG00000050761_Gp1bb	-0.550339	1.37595e-07	1.61068e-06	-0.603658	1.41784e-07	3.13716e-06	-0.657112	0.0141579	0.00224438	1664	1354	1583	4601
ENSMUSG00000025630_Hprt	-0.302676	9.2147e-09	1.31705e-07	-0.3382	3.50109e-06	5.7005e-05	-0.402561	0.00755135	0.00116781	1362	1840	1400	4602
ENSMUSG00000097347_Gm17275	0.617172	5.55243e-08	6.9825e-07	0.610834	1.84025e-06	3.20163e-05	0.55486	0.0057572	0.000892686	1549	1722	1333	4604
ENSMUSG00000020527_Myo19	-0.44665	6.62787e-08	8.23387e-07	-0.490727	4.9153e-07	9.64989e-06	-0.551911	0.0111835	0.00175258	1568	1526	1511	4605
ENSMUSG00000095403_Gm21092	-0.399568	7.55272e-08	9.32466e-07	-0.439181	2.60615e-06	4.36188e-05	-0.50696	0.00380546	0.000608836	1577	1790	1240	4607
ENSMUSG00000048351_Selrc1	-0.427852	1.67962e-07	1.93703e-06	-0.46919	3.31035e-07	6.742e-06	-0.532617	0.0089536	0.00141803	1689	1471	1452	4612
ENSMUSG00000045092_S1pr1	0.437046	2.23522e-09	3.57249e-08	0.411302	6.5941e-07	1.2591e-05	0.350461	0.0291186	0.00476323	1218	1569	1828	4615
ENSMUSG00000049354_Dcaf7	-0.360541	7.15737e-12	1.68276e-10	-0.397282	5.47336e-07	1.06617e-05	-0.453915	0.083044	0.0136766	828	1538	2250	4616
ENSMUSG00000045532_C1ql1	-0.650531	9.1186e-07	9.15954e-06	-0.725305	2.92061e-07	6.00128e-06	-0.780772	0.00353265	0.000558279	1941	1458	1220	4619
ENSMUSG00000020034_Tcp11l2	0.454222	1.55743e-08	2.1533e-07	0.43089	3.80922e-06	6.16201e-05	0.378045	0.00658505	0.00101267	1409	1852	1364	4625
ENSMUSG00000021798_Ldb3	0.598185	2.95796e-08	3.90921e-07	0.588625	2.47261e-06	4.17334e-05	0.532993	0.00699339	0.00107537	1474	1775	1379	4628
ENSMUSG00000020176_Grb10	-0.407427	2.7452e-07	3.04608e-06	-0.450306	3.74238e-07	7.53481e-06	-0.518257	0.00711885	0.0011098	1755	1488	1387	4630
ENSMUSG00000008730_Hipk1	0.37832	2.5741e-10	4.78605e-09	0.349499	6.69438e-06	0.000101445	0.295953	0.0153797	0.00244041	1047	1977	1608	4632
ENSMUSG00000036941_Elac1	0.462412	1.43682e-09	2.37643e-08	0.437654	2.00078e-06	3.44995e-05	0.370235	0.0217746	0.00351872	1177	1737	1723	4637
ENSMUSG00000048814_Lonrf2	-0.310022	3.05202e-11	6.46503e-10	-0.345995	6.1761e-06	9.43067e-05	-0.406386	0.0239233	0.00389948	919	1962	1758	4639
ENSMUSG00000024858_Adrbk1	0.330771	2.54878e-11	5.50689e-10	0.300773	2.25702e-05	0.000301597	0.242871	0.0105062	0.00166758	901	2242	1497	4640
ENSMUSG00000047821_Trim16	-0.690024	7.70429e-08	9.46606e-07	-0.760514	9.36827e-09	2.59874e-07	-0.81405	0.0435005	0.00716267	1585	1080	1980	4645
ENSMUSG00000054934_Kcnmb4	0.657894	4.07274e-08	5.26454e-07	0.65645	1.43583e-06	2.5712e-05	0.60461	0.00952762	0.00150861	1507	1673	1469	4649
ENSMUSG00000025085_Ablim1	-0.350643	7.23916e-07	7.42882e-06	-0.389141	2.06385e-06	3.55146e-05	-0.444086	0.00138531	0.000204896	1900	1741	1020	4661
ENSMUSG00000021670_Hmgcr	-0.299325	6.65744e-10	1.16187e-08	-0.33428	6.55803e-06	9.953e-05	-0.398388	0.0138767	0.00218462	1115	1974	1575	4664
ENSMUSG00000087679_C330006A16Rik	0.505107	1.21881e-08	1.71311e-07	0.485799	6.16636e-07	1.1865e-05	0.423512	0.0215575	0.00350811	1386	1557	1722	4665
ENSMUSG00000069763_Tmem100	-0.50591	1.92184e-07	2.19686e-06	-0.555014	6.33015e-07	1.21622e-05	-0.619921	0.00758469	0.00118151	1704	1559	1403	4666
ENSMUSG00000030249_Abcc9	-0.465288	7.58489e-08	9.35711e-07	-0.512384	3.40121e-07	6.91294e-06	-0.567976	0.0158644	0.00251404	1579	1474	1617	4670
ENSMUSG00000078700_D030028A08Rik	-0.538007	1.88827e-07	2.16357e-06	-0.589784	2.07472e-07	4.43974e-06	-0.645107	0.0137011	0.00215508	1700	1400	1571	4671
ENSMUSG00000020840_Blmh	-0.318709	1.46404e-09	2.41735e-08	-0.355222	6.63106e-07	1.26535e-05	-0.412167	0.0383829	0.00621698	1179	1570	1926	4675
ENSMUSG00000030082_Sec61a1	-0.401276	1.39071e-07	1.62698e-06	-0.441246	9.56696e-08	2.18791e-06	-0.503025	0.0206032	0.00328025	1665	1310	1700	4675
ENSMUSG00000078853_Igtp	0.905948	3.7502e-08	4.88002e-07	0.97303	1.94701e-07	4.20248e-06	0.931234	0.0260339	0.00428997	1497	1388	1791	4676
ENSMUSG00000024981_Acsl5	-0.404042	8.31365e-08	1.01659e-06	-0.444087	2.5978e-07	5.41597e-06	-0.507004	0.0175428	0.0027902	1593	1437	1649	4679
ENSMUSG00000007411_Mark3	-0.317275	3.7127e-08	4.83769e-07	-0.353433	2.65703e-06	4.44456e-05	-0.408839	0.00738339	0.0011497	1495	1791	1396	4682
ENSMUSG00000035311_Gnptab	-0.278	1.25597e-12	3.25566e-11	-0.312471	5.20856e-06	8.11162e-05	-0.372658	0.0469236	0.00775025	751	1923	2011	4685
ENSMUSG00000022634_Yaf2	-0.333025	1.6627e-08	2.29233e-07	-0.369363	5.65279e-07	1.09613e-05	-0.426759	0.0225304	0.00371157	1413	1545	1741	4699
ENSMUSG00000024381_Bin1	0.370573	3.41879e-09	5.27784e-08	0.343476	9.21116e-06	0.000134876	0.282571	0.00731239	0.00113632	1261	2046	1393	4700
ENSMUSG00000097166_9330179D12Rik	1.1503	2.60034e-06	2.40137e-05	1.52854	2.1495e-07	4.57363e-06	1.47249	0.00302736	0.000473928	2112	1408	1183	4703
ENSMUSG00000035683_Melk	-1.04051	3.6378e-06	3.26647e-05	-1.34428	7.40304e-08	1.73272e-06	-1.41181	0.00395841	0.000640164	2172	1280	1252	4704
ENSMUSG00000097756_A730056A06Rik	-0.613738	5.26201e-07	5.53705e-06	-0.679403	7.03954e-07	1.33479e-05	-0.743603	0.00435053	0.000698111	1852	1580	1273	4705
ENSMUSG00000066306_Numa1	0.393492	4.99951e-09	7.50968e-08	0.366131	4.83737e-06	7.61549e-05	0.309745	0.0108792	0.00172786	1296	1903	1507	4706
ENSMUSG00000028434_Epb4.1l4b	-0.534532	1.59754e-09	2.61875e-08	-0.58119	6.03994e-10	2.09191e-08	-0.63242	0.186815	0.0320274	1187	865	2659	4711
ENSMUSG00000028693_Nasp	-0.467517	5.96033e-08	7.47133e-07	-0.510767	1.34184e-07	2.99117e-06	-0.576355	0.0279545	0.00457975	1554	1343	1814	4711
ENSMUSG00000087044_1700042G15Rik	1.17322	1.59624e-05	NA	3.22227	3.73072e-08	9.19908e-07	3.45943	0.00152356	0.000216955	2470	1215	1030	4715
ENSMUSG00000054640_Slc8a1	-0.425156	9.73961e-08	1.17473e-06	-0.467165	2.10189e-07	4.48827e-06	-0.51674	0.0205372	0.00325986	1615	1403	1698	4716
ENSMUSG00000045917_6330416G13Rik	0.513781	3.43411e-08	4.50181e-07	0.495001	1.27441e-06	2.3e-05	0.431755	0.0139774	0.00222182	1486	1660	1580	4726
ENSMUSG00000037992_Rara	-0.656259	7.65361e-08	9.41719e-07	-0.724275	2.75055e-07	5.69479e-06	-0.786486	0.0204365	0.00324968	1583	1447	1697	4727
ENSMUSG00000036469_March1	-0.481456	1.69127e-08	2.32843e-07	-0.526939	8.79851e-08	2.02921e-06	-0.5826	0.047057	0.00780874	1415	1299	2014	4728
ENSMUSG00000020019_Ntn4	-0.695838	1.97559e-07	2.25301e-06	-0.771061	4.00134e-08	9.81785e-07	-0.825808	0.0270525	0.00441406	1708	1221	1801	4730
ENSMUSG00000005716_Pvalb	1.61328	1.52936e-11	3.43391e-10	2.11144	1.24897e-16	1.08773e-14	2.01381	0.500849	0.108354	867	344	3523	4734
ENSMUSG00000021696_Elovl7	0.468543	4.06246e-08	5.25474e-07	0.44431	2.53922e-06	4.26415e-05	0.378512	0.00858855	0.00138215	1506	1784	1445	4735
ENSMUSG00000039753_Fbxl5	0.330066	7.04026e-10	1.22259e-08	0.299564	9.01804e-05	0.00104854	0.236674	0.00160149	0.000232553	1121	2576	1042	4739
ENSMUSG00000090862_Rps13	-0.358034	5.38597e-07	5.6466e-06	-0.396639	1.58797e-06	2.81337e-05	-0.463153	0.00312625	0.000495827	1858	1691	1193	4742
ENSMUSG00000010914_Pdhx	-0.29877	1.17492e-09	1.95824e-08	-0.334684	2.00274e-06	3.44995e-05	-0.392669	0.0300376	0.00493885	1168	1738	1841	4747
ENSMUSG00000000538_Tom1l2	0.365754	9.83986e-14	2.99769e-12	0.335763	5.37646e-06	8.33283e-05	0.27346	0.0699744	0.011543	639	1933	2176	4748
ENSMUSG00000068566_Myadm	-0.411125	4.59219e-07	4.9011e-06	-0.452774	6.55582e-07	1.25259e-05	-0.511805	0.00625332	0.000976529	1826	1568	1355	4749
ENSMUSG00000020823_Sec14l1	0.43106	5.05218e-09	7.57711e-08	0.40754	7.15361e-07	1.35385e-05	0.358319	0.0325193	0.00533359	1298	1583	1869	4750
ENSMUSG00000019935_Slc17a8	-0.819755	2.83264e-07	3.13669e-06	-0.934191	2.00695e-07	4.31322e-06	-1	0.0151537	0.00236025	1759	1394	1598	4751
ENSMUSG00000028961_Pgd	-0.369643	1.2128e-07	1.4396e-06	-0.408376	1.2524e-06	2.26574e-05	-0.472753	0.00914534	0.00144951	1641	1656	1458	4755
ENSMUSG00000020723_Cacng4	-0.466265	2.53518e-06	2.34453e-05	-0.514026	3.41353e-07	6.93328e-06	-0.556922	0.00292998	0.000450405	2109	1475	1172	4756
ENSMUSG00000050192_Eif5a2	0.406187	1.91664e-07	2.19349e-06	0.382935	7.62085e-06	0.000114042	0.320744	0.0016825	0.000246061	1702	2002	1052	4756
ENSMUSG00000019979_Apaf1	-0.445446	1.37281e-08	1.91162e-07	-0.487774	2.14658e-07	4.57363e-06	-0.554549	0.0406899	0.0067117	1399	1406	1955	4760
ENSMUSG00000026443_Lrrn2	0.430106	2.90857e-08	3.84915e-07	0.407442	1.25854e-06	2.27548e-05	0.354261	0.0168994	0.00264912	1472	1657	1633	4762
ENSMUSG00000028766_Alpl	-0.643155	5.10599e-07	5.39036e-06	-0.714563	9.01007e-07	1.66934e-05	-0.770614	0.00484665	0.00078039	1846	1617	1300	4763
ENSMUSG00000020671_Rab10	-0.282226	1.67147e-07	1.92877e-06	-0.317748	2.57474e-05	0.000340109	-0.380246	0.000358945	5.21543e-05	1688	2268	809	4765
ENSMUSG00000000088_Cox5a	-0.520076	4.97651e-09	7.4809e-08	-0.56808	2.19208e-09	6.92747e-08	-0.636632	0.150336	0.0248132	1295	948	2524	4767
ENSMUSG00000028042_Zbtb7b	0.555073	6.53434e-08	8.12286e-07	0.545863	2.25901e-07	4.78626e-06	0.494765	0.0257089	0.00422918	1567	1414	1786	4767
ENSMUSG00000037815_Ctnna1	0.400629	1.25964e-08	1.7654e-07	0.373784	4.2362e-06	6.78676e-05	0.30807	0.01125	0.00176509	1390	1870	1513	4773
ENSMUSG00000020599_Rgs9	-0.575909	7.73621e-08	9.49564e-07	-0.634306	2.4368e-07	5.13029e-06	-0.696637	0.0243294	0.00396825	1587	1423	1764	4774
ENSMUSG00000045983_Eif4g1	-0.36185	4.74566e-10	8.49115e-09	-0.397937	5.72982e-07	1.10963e-05	-0.456668	0.0640779	0.0106584	1088	1547	2142	4777
ENSMUSG00000028988_Ctnnbip1	-0.34137	8.00117e-09	1.15191e-07	-0.37754	1.12302e-07	2.5373e-06	-0.433641	0.0580732	0.00974452	1352	1326	2104	4782
ENSMUSG00000044320_1700001O22Rik	0.881542	5.38642e-07	5.6466e-06	0.958879	2.79642e-07	5.76984e-06	0.906891	0.0096559	0.00153609	1859	1452	1474	4785
ENSMUSG00000035067_Xkr6	-0.610766	2.61581e-07	2.91817e-06	-0.677859	4.43007e-07	8.78944e-06	-0.747929	0.0120925	0.00190611	1746	1510	1535	4791
ENSMUSG00000024037_Wdr4	-0.382054	8.24191e-08	1.00909e-06	-0.420801	3.90609e-07	7.83284e-06	-0.477647	0.0207879	0.00335169	1591	1494	1707	4792
ENSMUSG00000036712_Cyld	0.413924	2.31176e-08	3.10152e-07	0.390005	5.31754e-06	8.24577e-05	0.337798	0.007688	0.00120901	1452	1932	1409	4793
ENSMUSG00000028222_Calb1	0.598633	4.89559e-07	5.19359e-06	0.598973	8.87777e-07	1.64687e-05	0.551923	0.00623269	0.000972632	1837	1615	1354	4806
ENSMUSG00000046982_Tshz1	-0.431576	1.52665e-07	1.77429e-06	-0.473216	1.04993e-07	2.38114e-06	-0.526886	0.0275606	0.00451562	1676	1321	1809	4806
ENSMUSG00000037366_Pafah2	-0.597253	1.21483e-07	1.44114e-06	-0.657569	2.60831e-07	5.4341e-06	-0.714633	0.0220377	0.00358252	1642	1438	1729	4809
ENSMUSG00000032598_Nckipsd	0.479772	4.38302e-08	5.62454e-07	0.458552	1.67469e-06	2.94957e-05	0.393858	0.0144836	0.00230518	1518	1701	1591	4810
ENSMUSG00000027074_Slc43a3	-0.969709	3.38778e-06	3.06174e-05	-1.19957	1.25726e-07	2.82567e-06	-1.26748	0.00537237	0.000850201	2158	1333	1321	4812
ENSMUSG00000030157_Clec2d	0.78183	2.76156e-07	3.06146e-06	0.81459	2.29697e-06	3.90993e-05	0.757073	0.00495728	0.000786746	1757	1760	1302	4819
ENSMUSG00000042256_Ptchd4	-0.568577	1.08379e-07	1.29915e-06	-0.624803	3.36658e-08	8.38214e-07	-0.67605	0.0447319	0.00738482	1625	1203	1992	4820
ENSMUSG00000066842_Hmcn1	-0.499487	3.25023e-07	3.55862e-06	-0.549085	2.14925e-07	4.57363e-06	-0.595264	0.0173135	0.00276337	1779	1407	1646	4832
ENSMUSG00000025007_Aldh18a1	-0.340572	1.40293e-07	1.64029e-06	-0.377516	1.52528e-06	2.71675e-05	-0.439981	0.0102187	0.00160927	1666	1682	1487	4835
ENSMUSG00000003382_Etv3	0.40794	3.4467e-08	4.51527e-07	0.38292	1.00409e-05	0.000145814	0.319511	0.00468671	0.000736976	1487	2063	1286	4836
ENSMUSG00000061904_Slc25a3	-0.333523	3.0261e-13	8.54994e-12	-0.368886	7.4585e-07	1.40711e-05	-0.433095	0.158554	0.0265837	689	1588	2559	4836
ENSMUSG00000032783_Troap	-1.18469	1.65308e-05	NA	-2.26562	3.71427e-08	9.16604e-07	-2.40599	0.00251247	0.000390052	2483	1214	1142	4839
ENSMUSG00000033540_Idua	0.643712	6.34623e-09	9.3169e-08	0.636682	2.27079e-07	4.80442e-06	0.570763	0.0576734	0.00965269	1326	1416	2100	4842
ENSMUSG00000034341_Wbp2	0.528338	3.56773e-08	4.66128e-07	0.511685	3.05654e-07	6.26769e-06	0.44374	0.0346883	0.00568938	1491	1461	1893	4845
ENSMUSG00000037795_N4bp2	-0.536555	1.31592e-07	1.54785e-06	-0.590735	2.73708e-07	5.67083e-06	-0.654727	0.0231321	0.00383185	1656	1446	1752	4854
ENSMUSG00000026430_Rassf5	-0.485269	4.39561e-08	5.63698e-07	-0.533462	1.84906e-07	4.01419e-06	-0.603349	0.0413973	0.00676461	1519	1380	1958	4857
ENSMUSG00000019558_Slc6a8	0.375801	2.98752e-09	4.66083e-08	0.348302	3.95985e-06	6.38844e-05	0.29076	0.0235551	0.00386539	1247	1857	1755	4859
ENSMUSG00000024521_Pmaip1	0.985824	2.15303e-06	2.01796e-05	1.15447	3.39154e-07	6.89796e-06	1.11289	0.00515077	0.000809558	2080	1473	1309	4862
ENSMUSG00000040298_Btbd16	0.775494	1.9215e-07	2.19686e-06	0.807273	1.78922e-06	3.12738e-05	0.735297	0.00878139	0.00139227	1703	1714	1447	4864
ENSMUSG00000029126_Nsg1	-0.303058	1.59813e-09	2.61875e-08	-0.338327	1.09641e-05	0.000157465	-0.404322	0.0151352	0.00235224	1188	2086	1597	4871
ENSMUSG00000063887_Nlgn1	-0.406466	9.43471e-09	1.34554e-07	-0.447036	6.15559e-08	1.45783e-06	-0.509865	0.0804426	0.0134327	1365	1265	2242	4872
ENSMUSG00000032840_2410131K14Rik	-0.328493	2.35012e-08	3.14647e-07	-0.365534	1.11714e-06	2.03902e-05	-0.424202	0.0255628	0.00415706	1455	1641	1780	4876
ENSMUSG00000024335_Brd2	-0.341006	5.27097e-08	6.68034e-07	-0.376582	1.22612e-06	2.22087e-05	-0.433628	0.0198328	0.00314902	1537	1654	1687	4878
ENSMUSG00000038517_Tbkbp1	0.406742	4.32498e-08	5.55739e-07	0.382107	4.32831e-06	6.91952e-05	0.32714	0.0102419	0.00161507	1516	1874	1488	4878
ENSMUSG00000032382_Snx1	0.355474	4.77294e-09	7.19712e-08	0.326853	1.05105e-05	0.000151751	0.261448	0.011418	0.0018155	1291	2075	1521	4887
ENSMUSG00000042331_Specc1	0.362161	3.22699e-10	5.90412e-09	0.33287	1.50702e-05	0.000210583	0.269098	0.0195123	0.00309976	1064	2144	1682	4890
ENSMUSG00000036352_Ubac1	-0.328921	3.71909e-07	4.0334e-06	-0.366	8.16977e-07	1.53261e-05	-0.422761	0.0106763	0.00168549	1797	1597	1500	4894
ENSMUSG00000026475_Rgs16	0.74786	8.70001e-05	0.000581006	0.838259	4.04575e-07	8.09123e-06	0.808174	1.46281e-05	2.2379e-06	2927	1498	470	4895
ENSMUSG00000028630_Dyrk2	-0.517171	1.52934e-06	1.46442e-05	-0.569944	5.88626e-07	1.13772e-05	-0.618748	0.00523942	0.000822975	2036	1550	1313	4899
ENSMUSG00000051910_Sox6	-0.352298	6.92408e-08	8.57995e-07	-0.391036	2.29959e-06	3.91218e-05	-0.448787	0.0133557	0.00212581	1572	1761	1567	4900
ENSMUSG00000038520_Tbc1d17	0.393201	9.25946e-09	1.32248e-07	0.367537	7.71695e-06	0.00011525	0.307855	0.012012	0.0018862	1363	2006	1532	4901
ENSMUSG00000028270_Gbp2	0.965873	4.28608e-07	4.59455e-06	1.08438	7.62848e-07	1.43737e-05	1.02209	0.0108463	0.0017157	1818	1590	1505	4913
ENSMUSG00000031139_Mcf2	0.493206	3.31054e-08	4.3486e-07	0.474255	7.07508e-07	1.34069e-05	0.423447	0.030939	0.00509079	1483	1581	1852	4916
ENSMUSG00000020121_Srgap1	-0.6273	5.39691e-08	6.81776e-07	-0.689511	6.69456e-09	1.91194e-07	-0.738687	0.100279	0.0162109	1542	1049	2326	4917
ENSMUSG00000047773_Ankfn1	-0.847639	5.47589e-08	6.90408e-07	-0.963287	1.52036e-07	3.34424e-06	-1.03978	0.0468403	0.00773076	1545	1362	2010	4917
ENSMUSG00000061306_Slc38a10	-0.369317	1.2451e-07	1.47256e-06	-0.406884	2.56707e-07	5.36684e-06	-0.460577	0.0298552	0.00491163	1647	1433	1839	4919
ENSMUSG00000063253_Scoc	-0.369264	8.61113e-07	8.69465e-06	-0.409717	2.50868e-06	4.21996e-05	-0.472392	0.00334942	0.000527193	1931	1781	1207	4919
ENSMUSG00000028577_Plaa	-0.308384	2.55969e-10	4.76762e-09	-0.344354	1.45594e-06	2.60253e-05	-0.402321	0.0744085	0.0122326	1045	1676	2201	4922
ENSMUSG00000021125_Arg2	-0.699387	6.17405e-07	6.3965e-06	-0.782336	4.84081e-07	9.52238e-06	-0.837783	0.0113718	0.00179655	1882	1523	1518	4923
ENSMUSG00000030276_Ttll3	0.556748	7.42386e-08	9.18172e-07	0.54196	3.99994e-06	6.44963e-05	0.486987	0.0103181	0.00164415	1575	1858	1493	4926
ENSMUSG00000024897_Apba1	-0.414767	5.53373e-08	6.96875e-07	-0.455024	2.16693e-07	4.60418e-06	-0.503632	0.0429083	0.00701629	1546	1410	1972	4928
ENSMUSG00000030894_Tpp1	0.402389	2.68054e-09	4.22086e-08	0.374196	5.76591e-06	8.87215e-05	0.320274	0.0229657	0.00377677	1236	1947	1747	4930
ENSMUSG00000006057_Atp5g1	-0.406591	3.70247e-07	4.01761e-06	-0.448986	2.59113e-07	5.40582e-06	-0.516444	0.0205782	0.00327005	1796	1436	1699	4931
ENSMUSG00000041346_Wrap53	0.491267	3.35045e-08	4.39806e-07	0.47021	3.43944e-06	5.61231e-05	0.40991	0.0157651	0.00249754	1484	1836	1615	4935
ENSMUSG00000023243_Kcnk5	1.22434	2.67619e-06	2.4644e-05	1.80938	1.44916e-07	3.20172e-06	1.76867	0.00927841	0.00147081	2118	1356	1462	4936
ENSMUSG00000073599_Ecscr	-0.770848	1.48596e-06	1.42428e-05	-0.881017	6.52865e-07	1.24916e-05	-0.946702	0.00595703	0.000914935	2034	1565	1339	4938
ENSMUSG00000007659_Bcl2l1	0.354917	8.27467e-10	1.41674e-08	0.325866	6.83541e-06	0.000103425	0.265742	0.0289651	0.00473662	1137	1980	1826	4943
ENSMUSG00000025137_Pcyt2	0.41713	2.74787e-08	3.65139e-07	0.392483	2.28852e-06	3.89776e-05	0.328817	0.0214854	0.00348713	1466	1759	1720	4945
ENSMUSG00000026185_Igfbp5	-0.538652	6.25343e-08	7.79856e-07	-0.588557	3.0835e-08	7.73042e-07	-0.63854	0.072286	0.0118703	1562	1195	2188	4945
ENSMUSG00000044934_Zfp367	0.513891	4.01384e-08	5.20223e-07	0.495624	3.39881e-06	5.55511e-05	0.431782	0.0154653	0.00245654	1503	1833	1610	4946
ENSMUSG00000005233_Spc25	-0.9551	3.95938e-06	3.53242e-05	-1.17891	1.51243e-07	3.33052e-06	-1.24311	0.00757668	0.00117694	2186	1360	1402	4948
ENSMUSG00000043241_Upf2	0.472791	2.28396e-08	3.06639e-07	0.450109	5.117e-06	7.99271e-05	0.384999	0.0141252	0.00223685	1450	1918	1582	4950
ENSMUSG00000041431_Ccnb1	-1.01389	5.90395e-07	6.14282e-06	-1.23809	9.87848e-08	2.25228e-06	-1.29496	0.0243486	0.0039798	1873	1314	1765	4952
ENSMUSG00000038650_Rnh1	0.413656	9.85887e-09	1.40294e-07	0.388295	6.47889e-06	9.84784e-05	0.327085	0.0160024	0.00253065	1368	1971	1619	4958
ENSMUSG00000029777_Gars	-0.296447	6.35573e-10	1.11366e-08	-0.332612	3.67725e-06	5.95817e-05	-0.391434	0.0458513	0.00751804	1111	1849	1999	4959
ENSMUSG00000057789_Bak1	-0.391661	2.86166e-07	3.16343e-06	-0.431621	8.75003e-07	1.6272e-05	-0.493013	0.014334	0.00227458	1762	1611	1587	4960
ENSMUSG00000060402_Chst8	0.532385	1.69667e-07	1.95554e-06	0.521163	4.38075e-07	8.70376e-06	0.469485	0.0253101	0.00409702	1690	1507	1775	4972
ENSMUSG00000021242_Npc2	0.48258	9.37541e-08	1.1322e-06	0.461875	1.19524e-06	2.1702e-05	0.389691	0.0212277	0.0034139	1613	1650	1713	4976
ENSMUSG00000039623_Ap5z1	0.45455	3.2272e-07	3.53739e-06	0.433907	1.27908e-05	0.00018067	0.366937	0.00192842	0.000288139	1777	2121	1081	4979
ENSMUSG00000020805_Slc13a5	-0.554414	2.34615e-07	2.6385e-06	-0.607575	8.81656e-08	2.03181e-06	-0.659571	0.0401293	0.0065906	1732	1300	1948	4980
ENSMUSG00000027965_Olfm3	-0.521321	1.09348e-05	8.96287e-05	-0.577958	2.49016e-06	4.19588e-05	-0.631097	0.000384768	5.83837e-05	2379	1778	825	4982
ENSMUSG00000047496_Rnf152	-0.482598	3.85009e-05	0.000279246	-0.538634	7.426e-06	0.000111461	-0.581872	1.07047e-06	1.7159e-07	2691	1996	299	4986
ENSMUSG00000058400_Qrfpr	-0.919219	1.14551e-06	1.12454e-05	-1.09479	5.38845e-07	1.05099e-05	-1.15056	0.00934829	0.00148691	1986	1536	1465	4987
ENSMUSG00000021748_Pdhb	-0.32752	3.14335e-09	4.88751e-08	-0.364029	2.16341e-06	3.71211e-05	-0.430131	0.0442976	0.00736606	1252	1746	1991	4989
ENSMUSG00000041801_Phlda3	0.667562	2.46396e-07	2.76301e-06	0.674119	7.82458e-07	1.47247e-05	0.596043	0.0184342	0.00289912	1737	1592	1661	4990
ENSMUSG00000028532_Cachd1	-0.35526	1.5422e-07	1.78915e-06	-0.393483	5.12954e-07	1.00245e-05	-0.443746	0.0259714	0.0042535	1679	1533	1788	5000
ENSMUSG00000038481_Cdk19	0.369734	2.20232e-08	2.97727e-07	0.343325	8.26433e-06	0.000122267	0.288159	0.0121399	0.00192605	1441	2025	1538	5004
ENSMUSG00000000168_Dlat	-0.333852	1.13771e-08	1.60492e-07	-0.37066	1.59768e-06	2.82722e-05	-0.431794	0.0390052	0.00631761	1380	1693	1932	5005
ENSMUSG00000032666_1700025G04Rik	-0.357966	5.13642e-09	7.668e-08	-0.396178	8.07351e-07	1.51836e-05	-0.460952	0.0590595	0.00990677	1304	1593	2111	5008
ENSMUSG00000086552_A730090H04Rik	1.27272	3.05081e-06	2.78173e-05	2.21366	2.40063e-07	5.06125e-06	2.23447	0.0088592	0.00140766	2139	1421	1450	5010
ENSMUSG00000028602_Tnfrsf8	-1.16784	8.75259e-08	1.06292e-06	-1.48744	4.56269e-08	1.10594e-06	-1.57521	0.0693198	0.0114089	1604	1236	2171	5011
ENSMUSG00000046169_Adamts6	-0.583	2.33503e-07	2.62904e-06	-0.64224	1.22066e-07	2.74548e-06	-0.701547	0.0403022	0.00664235	1730	1332	1951	5013
ENSMUSG00000021591_Glrx	-0.361572	5.53433e-08	6.96875e-07	-0.39949	4.95556e-07	9.70986e-06	-0.460999	0.0396326	0.00647049	1547	1529	1941	5017
ENSMUSG00000015243_Abca1	-0.377364	6.33783e-07	6.55224e-06	-0.417333	2.00348e-06	3.44995e-05	-0.463557	0.00762078	0.00119066	1886	1739	1405	5030
ENSMUSG00000021940_Ptpn20	-1.1003	4.46117e-06	3.94215e-05	-1.50631	2.51084e-07	5.26765e-06	-1.59474	0.00735585	0.00114523	2207	1428	1395	5030
ENSMUSG00000052776_Oas1a	1.18081	1.59511e-05	0.000125972	2.07724	2.01962e-07	4.3327e-06	2.08092	0.00286505	0.000439911	2469	1396	1167	5032
ENSMUSG00000018405_Mrm1	-0.508057	4.64824e-07	4.9555e-06	-0.559255	4.3313e-07	8.63349e-06	-0.613288	0.020673	0.00331084	1828	1503	1703	5034
ENSMUSG00000035011_Zbtb7a	0.478087	6.43209e-07	6.64615e-06	0.461416	2.5061e-06	4.21799e-05	0.398693	0.00664982	0.00102908	1887	1780	1368	5035
ENSMUSG00000035093_Secisbp2l	0.372511	5.365e-07	5.63021e-06	0.347088	0.000127177	0.00141643	0.291328	1.96698e-05	3.01959e-06	1857	2689	497	5043
ENSMUSG00000018417_Myo1b	-0.550318	4.00643e-08	5.19609e-07	-0.60128	2.58455e-09	8.04891e-08	-0.64518	0.163845	0.0277797	1502	962	2582	5046
ENSMUSG00000032965_Ift57	-0.441136	1.59379e-06	1.52165e-05	-0.485614	2.23189e-07	4.73215e-06	-0.534693	0.014633	0.00232059	2042	1413	1593	5048
ENSMUSG00000012126_Ubxn11	0.678458	1.02269e-07	1.23045e-06	0.686192	3.11857e-06	5.15898e-05	0.626904	0.0160051	0.00253896	1619	1811	1620	5050
ENSMUSG00000015087_Rabl6	0.334182	6.88679e-09	1.00499e-07	0.306162	3.02324e-05	0.000392262	0.244412	0.00770728	0.00121362	1334	2309	1410	5053
ENSMUSG00000051499_Zfp786	-0.59676	7.84426e-07	7.97828e-06	-0.65916	1.65901e-06	2.92539e-05	-0.726121	0.00836438	0.00135243	1917	1699	1439	5055
ENSMUSG00000030170_Wnt5b	0.820583	1.15552e-06	1.13323e-05	0.879074	1.06484e-06	1.95237e-05	0.83335	0.00834071	0.00133779	1988	1634	1436	5058
ENSMUSG00000019998_Stx7	-0.330374	1.72882e-07	1.98906e-06	-0.36811	2.75251e-06	4.594e-05	-0.435082	0.0139129	0.00219949	1693	1795	1577	5065
ENSMUSG00000063455_D630045J12Rik	0.459979	1.05696e-07	1.26933e-06	0.436863	4.78199e-06	7.54417e-05	0.383728	0.012413	0.0019995	1622	1899	1549	5070
ENSMUSG00000034424_Gcsh	-0.421331	2.69765e-07	2.99915e-06	-0.464488	4.24194e-07	8.461e-06	-0.531367	0.0289847	0.00474989	1752	1502	1827	5081
ENSMUSG00000035000_Dpp4	-0.677562	2.58795e-07	2.89205e-06	-0.752484	1.13288e-07	2.55571e-06	-0.80151	0.0479159	0.00790715	1743	1328	2019	5090
ENSMUSG00000022309_Angpt1	-0.568289	1.87716e-07	2.1521e-06	-0.624895	2.61415e-07	5.43843e-06	-0.67508	0.0405348	0.00667697	1699	1440	1953	5092
ENSMUSG00000021373_Cap2	0.497339	8.32505e-08	1.01675e-06	0.480719	3.58042e-07	7.25259e-06	0.429694	0.0482129	0.00796676	1594	1479	2022	5095
ENSMUSG00000084894_Gm13834	1.09532	1.81874e-06	1.72373e-05	1.36681	6.41248e-07	1.22912e-05	1.32193	0.00972993	0.00154165	2057	1563	1475	5095
ENSMUSG00000067001_Serpinb7	-1.08822	4.74236e-05	NA	-3.4784	8.01373e-08	1.864e-06	-3.9542	0.00174889	0.000257131	2750	1288	1060	5098
ENSMUSG00000085041_BB031773	-1.02775	1.24262e-05	0.000100457	-1.37975	1.40121e-07	3.10493e-06	-1.45664	0.00591924	0.000911167	2412	1352	1338	5102
ENSMUSG00000053768_Chchd3	-0.296777	1.01944e-07	1.2273e-06	-0.332975	2.4239e-06	4.09805e-05	-0.397108	0.0213435	0.00343478	1618	1772	1715	5105
ENSMUSG00000068794_Col28a1	-1.08874	4.71198e-07	5.0152e-06	-1.37099	8.15833e-08	1.89616e-06	-1.43455	0.0438829	0.00725488	1831	1289	1985	5105
ENSMUSG00000042401_Crtac1	-0.649284	1.70739e-07	1.96673e-06	-0.717045	4.41243e-08	1.07386e-06	-0.788148	0.0722781	0.0118426	1691	1231	2187	5109
ENSMUSG00000048163_Selplg	0.55072	9.07831e-08	1.09769e-06	0.536651	3.27897e-06	5.37388e-05	0.474463	0.0189442	0.0029935	1611	1828	1671	5110
ENSMUSG00000004865_Srpk1	-0.330033	5.20489e-08	6.61381e-07	-0.366371	1.65129e-06	2.91349e-05	-0.431801	0.0331328	0.0055094	1533	1698	1881	5112
ENSMUSG00000016252_Atp5e	-0.423141	1.70538e-06	1.6242e-05	-0.466576	2.61354e-07	5.43843e-06	-0.531229	0.0165287	0.00261464	2047	1439	1629	5115
ENSMUSG00000043903_Gm22	-0.886728	2.5566e-06	2.3621e-05	-1.05645	1.66783e-06	2.9392e-05	-1.11132	0.0050893	0.000806239	2111	1700	1308	5119
ENSMUSG00000029861_Fam131b	-0.332904	2.44604e-07	2.7445e-06	-0.369717	1.59485e-06	2.82388e-05	-0.431206	0.0204089	0.00322941	1736	1692	1695	5123
ENSMUSG00000039252_Lgi2	-0.619962	3.7781e-07	4.0903e-06	-0.688096	9.55488e-08	2.18791e-06	-0.773079	0.0482522	0.00798667	1800	1308	2023	5131
ENSMUSG00000027840_Wnt2b	-0.58212	1.0534e-06	1.04625e-05	-0.642385	1.97546e-07	4.25776e-06	-0.687734	0.025648	0.00420511	1963	1390	1784	5137
ENSMUSG00000003464_Pex19	-0.273533	3.08903e-08	4.06862e-07	-0.308554	7.68498e-06	0.000114887	-0.372724	0.0183812	0.00288976	1479	2004	1660	5143
ENSMUSG00000048721_Fndc9	-0.497418	3.20725e-07	3.51948e-06	-0.546705	5.85953e-07	1.13328e-05	-0.603324	0.028358	0.00465758	1775	1549	1820	5144
ENSMUSG00000027133_Nop10	-0.490745	2.35505e-07	2.64699e-06	-0.54105	3.14215e-07	6.42563e-06	-0.616556	0.0400766	0.00657337	1733	1465	1947	5145
ENSMUSG00000029084_Cd38	0.684554	4.94236e-07	5.24035e-06	0.69562	3.17755e-06	5.23632e-05	0.619838	0.0103695	0.00164999	1838	1818	1494	5150
ENSMUSG00000048546_Tob2	0.470828	6.17371e-08	7.71892e-07	0.450127	8.59036e-06	0.000126778	0.388814	0.0132031	0.0020901	1558	2030	1562	5150
ENSMUSG00000029816_Gpnmb	1.07733	5.22358e-06	4.54571e-05	1.39038	4.53496e-07	8.98098e-06	1.35954	0.00748364	0.00116325	2241	1512	1399	5152
ENSMUSG00000032254_Kif23	-0.995181	1.18532e-06	1.15668e-05	-1.22142	2.50063e-07	5.2573e-06	-1.2777	0.0221886	0.0036146	1997	1425	1732	5154
ENSMUSG00000021097_Clmn	0.760335	1.08355e-09	1.81528e-08	0.773484	2.7369e-09	8.4793e-08	0.738036	0.320861	0.0587208	1162	967	3026	5155
ENSMUSG00000021799_Opn4	1.03356	2.06309e-06	1.93927e-05	1.23792	1.12957e-06	2.05844e-05	1.17955	0.00835389	0.00134267	2074	1644	1437	5155
ENSMUSG00000028145_Them4	-0.415023	5.7318e-07	5.98289e-06	-0.457678	3.41329e-06	5.57269e-05	-0.523411	0.00897167	0.00142322	1867	1835	1453	5155
ENSMUSG00000028655_Mfsd2a	-0.412472	2.01028e-07	2.28454e-06	-0.455318	2.79112e-07	5.76287e-06	-0.511616	0.0441909	0.0073475	1714	1451	1990	5155
ENSMUSG00000052613_Pcdh15	-0.539897	1.26698e-07	1.49572e-06	-0.595863	2.34677e-07	4.95469e-06	-0.6451	0.0564003	0.0093347	1650	1419	2086	5155
ENSMUSG00000023031_Cela1	0.996207	5.3424e-06	4.63874e-05	1.19986	4.94836e-07	9.70208e-06	1.15094	0.00705261	0.00110114	2246	1528	1385	5159
ENSMUSG00000025417_Pip4k2c	0.430489	5.82843e-07	6.07399e-06	0.408829	9.28271e-06	0.000135737	0.351151	0.00381101	0.000613992	1870	2048	1242	5160
ENSMUSG00000059022_Kcp	-0.681692	5.48579e-07	5.73533e-06	-0.761859	1.14477e-06	2.08361e-05	-0.821706	0.0175674	0.00280809	1864	1646	1651	5161
ENSMUSG00000021250_Fos	0.962264	9.75803e-07	9.74651e-06	1.09654	9.8418e-10	3.28707e-08	1.05547	0.0987127	0.0160313	1952	897	2321	5170
ENSMUSG00000001542_Ell2	0.43157	6.4836e-08	8.07525e-07	0.407733	7.9431e-06	0.000118098	0.340128	0.0145159	0.00231285	1564	2015	1592	5171
ENSMUSG00000021238_Aldh6a1	0.394213	1.44352e-08	2.00578e-07	0.366339	7.81909e-06	0.000116543	0.301964	0.0240057	0.00392229	1402	2010	1760	5172
ENSMUSG00000038172_Ttc39b	0.364597	1.36903e-10	2.6361e-09	0.334011	1.48488e-05	0.000207876	0.273569	0.0484198	0.00800665	1011	2140	2024	5175
ENSMUSG00000031422_Morf4l2	-0.302745	8.19943e-08	1.00452e-06	-0.338732	1.53726e-05	0.000214508	-0.407053	0.0083977	0.00135732	1590	2147	1440	5177
ENSMUSG00000029594_Rbm19	-0.446173	1.31326e-07	1.54659e-06	-0.490585	4.01797e-07	8.05148e-06	-0.547744	0.0503151	0.00829235	1654	1495	2038	5187
ENSMUSG00000031807_Pgls	-0.380762	7.17202e-07	7.3638e-06	-0.421362	1.40442e-06	2.51946e-05	-0.479885	0.0160927	0.00254733	1899	1670	1621	5190
ENSMUSG00000072855_Gm10430	-0.738583	1.16917e-06	1.1443e-05	-0.834883	4.85064e-07	9.53546e-06	-0.889911	0.0191262	0.00302224	1992	1524	1674	5190
ENSMUSG00000031837_Necab2	0.442196	1.61234e-07	1.86608e-06	0.421588	1.07569e-06	1.96984e-05	0.370035	0.0327683	0.00539204	1683	1636	1873	5192
ENSMUSG00000047003_Zfp41	-0.415859	7.58206e-07	7.73585e-06	-0.458307	4.65723e-06	7.37062e-05	-0.524875	0.00730104	0.00112744	1911	1893	1391	5195
ENSMUSG00000031996_Aplp2	0.339356	2.30499e-13	6.61817e-12	0.309044	4.89793e-05	0.000604194	0.254753	0.0568122	0.00944773	678	2428	2091	5197
ENSMUSG00000027996_Sfrp2	-0.963261	3.97405e-08	5.15752e-07	-1.12213	4.75057e-08	1.14776e-06	-1.21664	0.135312	0.0221073	1501	1240	2467	5208
ENSMUSG00000037921_Ddx60	1.11633	1.64163e-07	1.89577e-06	1.32621	2.55307e-07	5.34877e-06	1.24731	0.0574039	0.00958417	1686	1430	2097	5213
ENSMUSG00000043415_Otud1	0.673311	1.98555e-07	2.25908e-06	0.680717	6.89043e-07	1.30984e-05	0.63743	0.0383562	0.00620027	1712	1576	1925	5213
ENSMUSG00000031551_Ido1	-1.14446	1.65799e-05	0.00013025	-1.85816	1.26898e-07	2.84773e-06	-1.96347	0.0074455	0.0011542	2484	1335	1397	5216
ENSMUSG00000091900_Gm4353	-0.660465	1.25498e-06	1.21607e-05	-0.738469	8.34954e-07	1.56047e-05	-0.801096	0.0152005	0.00239226	2012	1603	1602	5217
ENSMUSG00000021694_Ercc8	-0.395537	2.95231e-07	3.25808e-06	-0.436122	4.22771e-06	6.77677e-05	-0.500694	0.014188	0.00225944	1765	1869	1585	5219
ENSMUSG00000032199_Polr2m	-0.321441	5.09219e-08	6.47907e-07	-0.359113	3.22222e-06	5.28956e-05	-0.42349	0.0321194	0.00530464	1531	1825	1867	5223
ENSMUSG00000039515_Ppp2r4	0.307073	5.55034e-08	6.9825e-07	0.278166	0.00013964	0.00153409	0.218894	0.000985868	0.000134349	1548	2727	950	5225
ENSMUSG00000066440_Zfyve26	0.399041	1.53582e-10	2.94269e-09	0.370113	6.88263e-06	0.000103982	0.308814	0.0784416	0.013016	1016	1983	2228	5227
ENSMUSG00000026950_Neb	-0.612026	6.86445e-07	7.06291e-06	-0.676018	2.80526e-07	5.78409e-06	-0.726564	0.0331055	0.0054947	1895	1453	1880	5228
ENSMUSG00000030107_Usp18	1.29011	5.41932e-07	5.67498e-06	1.87159	5.00095e-07	9.79238e-06	1.79008	0.0297584	0.00488449	1861	1530	1837	5228
ENSMUSG00000050141_BC049635	0.654433	3.12964e-07	3.44013e-06	0.659929	3.12689e-06	5.1642e-05	0.605124	0.0172536	0.00274567	1772	1814	1644	5230
ENSMUSG00000020267_Hint1	-0.413911	1.86196e-08	2.5472e-07	-0.455453	1.7522e-07	3.81222e-06	-0.527359	0.129107	0.0206521	1424	1377	2435	5236
ENSMUSG00000029385_Ccng2	0.475781	1.20403e-07	1.4327e-06	0.455318	5.66918e-06	8.74577e-05	0.396196	0.018534	0.00293658	1637	1942	1665	5244
ENSMUSG00000030921_Trim30a	0.875817	7.26367e-07	7.44221e-06	0.955681	2.49203e-06	4.19667e-05	0.885601	0.0132266	0.00209722	1903	1779	1563	5245
ENSMUSG00000054641_Mmrn1	-1.1648	7.69855e-06	6.48889e-05	-1.78793	1.89133e-07	4.09115e-06	-1.87447	0.012347	0.00198604	2313	1385	1547	5245
ENSMUSG00000027799_Nbea	-0.33317	3.29315e-05	0.000242557	-0.372686	9.01927e-05	0.00104854	-0.422435	0	0	2650	2577	18.5	5245.5
ENSMUSG00000033902_Mapkbp1	-0.378143	3.35757e-08	4.40443e-07	-0.416176	2.57748e-07	5.3811e-06	-0.474184	0.101175	0.0162839	1485	1435	2328	5248
ENSMUSG00000031833_Mast3	0.889936	1.0359e-09	1.74446e-08	0.925294	6.43947e-09	1.84967e-07	0.850378	0.328695	0.0609968	1156	1043	3052	5251
ENSMUSG00000031137_Fgf13	-0.487809	3.52965e-08	4.61462e-07	-0.533745	2.50655e-08	6.34238e-07	-0.582436	0.162707	0.027622	1490	1184	2579	5253
ENSMUSG00000021180_Rps6ka5	0.443085	1.30063e-07	1.53358e-06	0.422111	5.92498e-06	9.09357e-05	0.365997	0.0175644	0.00279915	1652	1952	1650	5254
ENSMUSG00000032297_Celf6	-0.47779	2.2628e-07	2.5551e-06	-0.525659	8.59077e-07	1.60056e-05	-0.58891	0.0378365	0.00613376	1725	1608	1921	5254
ENSMUSG00000000563_Atp5f1	-0.320195	1.10712e-09	1.84998e-08	-0.356287	2.92771e-06	4.86745e-05	-0.423653	0.0912938	0.0148952	1165	1802	2288	5255
ENSMUSG00000002319_Ipo4	-0.269155	1.23478e-07	1.46302e-06	-0.304392	6.87766e-06	0.000103963	-0.360682	0.0169742	0.00267535	1644	1981	1636	5261
ENSMUSG00000029108_Pcdh7	-0.357819	4.96368e-07	5.2601e-06	-0.39739	3.10325e-06	5.13647e-05	-0.456327	0.0157635	0.00248932	1839	1810	1614	5263
ENSMUSG00000073633_Fbxo36	0.954473	3.64349e-06	3.27007e-05	1.10452	1.30621e-06	2.35598e-05	1.03787	0.00823523	0.00130365	2173	1661	1429	5263
ENSMUSG00000051401_Kctd16	0.546891	5.32228e-07	5.59141e-06	0.539195	1.57625e-06	2.79756e-05	0.498449	0.0215459	0.00349763	1855	1688	1721	5264
ENSMUSG00000022051_Bnip3l	0.320984	4.982e-11	1.02629e-09	0.289798	3.92071e-05	0.000495406	0.233484	0.0403733	0.00665963	945	2371	1952	5268
ENSMUSG00000026483_Fam129a	-0.649862	4.59154e-07	4.9011e-06	-0.724343	1.45855e-06	2.60565e-05	-0.776708	0.0245733	0.00401454	1825	1677	1768	5270
ENSMUSG00000062661_Ncs1	0.363332	3.81272e-11	7.95523e-10	0.334716	1.42198e-05	0.000199911	0.278625	0.0761629	0.0124329	933	2131	2208	5272
ENSMUSG00000029211_Gabra4	0.640742	3.72836e-09	5.72419e-08	0.636769	1.76434e-08	4.60835e-07	0.59193	0.257251	0.045168	1267	1147	2859	5273
ENSMUSG00000033526_Ppip5k1	0.335997	2.93954e-10	5.4087e-09	0.306132	3.07176e-05	0.000397696	0.249286	0.0351509	0.00581264	1058	2314	1901	5273
ENSMUSG00000027698_Nceh1	-0.282036	1.24981e-06	1.21166e-05	-0.318216	3.66885e-05	0.000466929	-0.379161	0.000699737	0.000104127	2011	2354	912	5277
ENSMUSG00000020061_Mybpc1	-1.09157	1.6438e-05	0.000129188	-1.5841	1.85883e-07	4.03191e-06	-1.65821	0.00786689	0.00123693	2482	1381	1415	5278
ENSMUSG00000022340_Sybu	-0.364317	7.51166e-08	9.28441e-07	-0.40378	1.00744e-06	1.85621e-05	-0.462864	0.0556572	0.00920012	1576	1626	2080	5282
ENSMUSG00000070304_Scn2b	0.442203	2.5208e-09	3.99612e-08	0.41861	1.4907e-06	2.65833e-05	0.358851	0.113732	0.0181754	1228	1680	2377	5285
ENSMUSG00000017774_Myo1c	-0.408625	1.13772e-06	1.11908e-05	-0.449806	6.12826e-07	1.17993e-05	-0.503516	0.0230691	0.00379877	1982	1556	1749	5287
ENSMUSG00000059439_Bcas3	0.378941	4.78247e-08	6.10895e-07	0.352089	3.68803e-06	5.97241e-05	0.293345	0.037905	0.00615029	1525	1850	1922	5297
ENSMUSG00000041362_4930506M07Rik	-0.379567	4.56997e-07	4.88542e-06	-0.419593	5.7582e-07	1.11441e-05	-0.471704	0.0384568	0.00625042	1823	1548	1928	5299
ENSMUSG00000013629_Cad	-0.333565	3.19917e-07	3.51259e-06	-0.371359	4.53716e-06	7.20725e-05	-0.432649	0.017133	0.00271039	1774	1886	1640	5300
ENSMUSG00000041817_Fam169a	-0.3258	3.23076e-07	3.53929e-06	-0.362308	2.19269e-06	3.75376e-05	-0.422552	0.0255507	0.00414503	1778	1750	1779	5307
ENSMUSG00000049612_Omg	0.354012	7.87709e-10	1.35401e-08	0.323931	9.61289e-06	0.000140211	0.266567	0.0608178	0.0101671	1132	2054	2122	5308
ENSMUSG00000022742_Cpox	0.325755	1.12742e-08	1.59316e-07	0.295642	0.000104633	0.00119326	0.237134	0.00522981	0.000819609	1377	2627	1312	5316
ENSMUSG00000028416_Bag1	-0.291336	6.64587e-08	8.25097e-07	-0.327147	3.07492e-06	5.10087e-05	-0.387329	0.0396775	0.00648759	1569	1806	1942	5317
ENSMUSG00000017760_Ctsa	0.377713	3.7285e-09	5.72419e-08	0.34917	5.95263e-06	9.13133e-05	0.288376	0.0574431	0.00960698	1268	1953	2098	5319
ENSMUSG00000029334_Prkg2	0.554375	5.41085e-06	4.69399e-05	0.554478	4.63517e-06	7.34347e-05	0.515374	0.00307367	0.000482653	2248	1891	1187	5326
ENSMUSG00000021990_Spata13	-0.467984	6.5394e-06	5.57855e-05	-0.516736	3.88197e-06	6.2763e-05	-0.572768	0.00309698	0.000487035	2286	1853	1189	5328
ENSMUSG00000006782_Cnp	0.808079	4.58996e-14	1.45526e-12	0.806688	5.26147e-12	2.47843e-10	0.73535	0.65303	0.173051	614	636	4080	5330
ENSMUSG00000030591_Psmd8	-0.275068	1.30336e-08	1.82143e-07	-0.310503	6.13441e-06	9.38136e-05	-0.369016	0.0433451	0.00712598	1394	1959	1978	5331
ENSMUSG00000002504_Slc9a3r2	0.487997	6.06173e-07	6.29353e-06	0.471093	3.58786e-06	5.82758e-05	0.414939	0.0157342	0.00248109	1877	1844	1613	5334
ENSMUSG00000054976_Nyap2	-0.483108	2.37313e-07	2.66423e-06	-0.534629	7.81397e-07	1.47139e-05	-0.599397	0.0466314	0.00769186	1735	1591	2008	5334
ENSMUSG00000039347_Atp6v0e2	-0.424128	7.65779e-08	9.41719e-07	-0.466261	2.77152e-07	5.7303e-06	-0.528176	0.0958014	0.0156078	1584	1449	2309	5342
ENSMUSG00000056972_Magel2	-0.983852	5.84592e-09	8.64104e-08	-1.13528	2.53123e-09	7.90751e-08	-1.23164	0.335402	0.0622357	1317	959	3066	5342
ENSMUSG00000028011_Tdo2	1.28126	3.05189e-07	3.36226e-06	1.76815	6.73731e-07	1.28317e-05	1.73001	0.0463486	0.00763379	1768	1573	2005	5346
ENSMUSG00000086316_2210013O21Rik	-0.395423	9.71393e-07	9.71815e-06	-0.437405	4.50398e-06	7.16214e-05	-0.502694	0.0112779	0.00177137	1948	1884	1514	5346
ENSMUSG00000038775_Vill	-0.936985	1.12556e-05	9.19484e-05	-1.17635	2.98597e-07	6.13136e-06	-1.24576	0.0107506	0.00169754	2387	1459	1502	5348
ENSMUSG00000029245_Epha5	-0.534154	5.45163e-07	5.70268e-06	-0.5911	2.15807e-07	4.58862e-06	-0.651126	0.0550886	0.00913308	1863	1409	2077	5349
ENSMUSG00000036036_Zfp57	-0.598794	2.83144e-07	3.13669e-06	-0.661622	2.84645e-07	5.86498e-06	-0.725056	0.0635717	0.010534	1758	1454	2137	5349
ENSMUSG00000038332_Sesn1	0.445991	3.79088e-08	4.92967e-07	0.421629	5.73933e-06	8.8358e-05	0.373832	0.0360291	0.0058905	1498	1946	1906	5350
ENSMUSG00000028719_Cmpk1	-0.337819	4.31781e-08	5.55183e-07	-0.375309	5.52056e-07	1.07466e-05	-0.437151	0.0928366	0.0151965	1515	1539	2297	5351
ENSMUSG00000049807_Arhgap23	0.437507	5.15782e-07	5.44071e-06	0.416065	4.42688e-06	7.05828e-05	0.355786	0.0162933	0.00259768	1847	1879	1627	5353
ENSMUSG00000028137_Celf3	0.413601	2.92055e-07	3.2267e-06	0.391748	7.48503e-06	0.000112178	0.337113	0.014881	0.00233633	1763	1999	1595	5357
ENSMUSG00000025946_Pth2r	-1.03322	5.60328e-06	4.83935e-05	-1.34827	7.05149e-10	2.41181e-08	-1.38991	0.0783522	0.0129573	2258	875	2226	5359
ENSMUSG00000030691_Fchsd2	-0.311209	4.43039e-09	6.71701e-08	-0.348466	3.27068e-06	5.36324e-05	-0.405643	0.0819613	0.013615	1284	1827	2248	5359
ENSMUSG00000010721_Lmbr1	-0.31076	2.36122e-08	3.15916e-07	-0.347432	1.9284e-06	3.33561e-05	-0.40987	0.0704753	0.0116239	1456	1732	2179	5367
ENSMUSG00000033769_Exoc6b	0.355942	8.59622e-12	1.98817e-10	0.325752	1.58893e-05	0.000221065	0.265069	0.112781	0.0180552	841	2153	2374	5368
ENSMUSG00000009614_Sardh	-0.404856	3.32445e-07	3.63375e-06	-0.44685	2.00371e-06	3.44995e-05	-0.505174	0.0305666	0.00503521	1782	1740	1848	5370
ENSMUSG00000025742_Prps2	0.358303	7.11697e-09	1.0347e-07	0.330009	4.01994e-05	0.000506662	0.268605	0.0187241	0.00295542	1339	2377	1667	5383
ENSMUSG00000049659_Aftph	0.331148	2.18303e-09	3.49482e-08	0.301344	5.16183e-05	0.000633784	0.245556	0.0224373	0.00367915	1216	2440	1738	5394
ENSMUSG00000024056_Ndc80	-1.15384	7.61382e-06	6.43588e-05	-1.73607	3.24148e-07	6.61523e-06	-1.82103	0.0170012	0.0026841	2307	1468	1637	5412
ENSMUSG00000048905_4930539E08Rik	-0.633835	7.58956e-07	7.73944e-06	-0.703623	2.53597e-07	5.31667e-06	-0.756659	0.0545096	0.00900047	1912	1429	2071	5412
ENSMUSG00000020256_Aldh1l2	-0.642677	1.06558e-06	1.05727e-05	-0.716001	5.03316e-07	9.84258e-06	-0.766401	0.0376913	0.00608425	1965	1532	1918	5415
ENSMUSG00000043753_Dmrta1	-0.757144	1.16747e-06	1.14322e-05	-0.86202	1.43724e-06	2.57217e-05	-0.938599	0.0230986	0.0038098	1991	1674	1750	5415
ENSMUSG00000023015_Racgap1	-0.498555	1.09323e-06	1.0803e-05	-0.548919	1.22188e-06	2.21453e-05	-0.611194	0.0260274	0.00427782	1973	1653	1790	5416
ENSMUSG00000005057_Sh2b2	-0.549936	2.65284e-06	2.44405e-05	-0.61001	2.35702e-06	3.99401e-05	-0.665036	0.0121996	0.001946	2117	1768	1541	5426
ENSMUSG00000028957_Per3	0.418357	9.58784e-09	1.36637e-07	0.392493	4.2177e-06	6.76664e-05	0.330214	0.0728999	0.0120641	1366	1867	2195	5428
ENSMUSG00000061666_Gdpd1	-0.305012	8.32538e-08	1.01675e-06	-0.341431	5.42132e-06	8.398e-05	-0.40505	0.0352132	0.00582809	1595	1934	1902	5431
ENSMUSG00000032875_Arhgef17	0.396701	2.89499e-08	3.83379e-07	0.371885	7.89146e-06	0.000117401	0.314301	0.0402659	0.00662509	1471	2013	1950	5434
ENSMUSG00000039911_Spsb1	0.490917	4.70281e-08	6.01509e-07	0.471397	2.16934e-06	3.72016e-05	0.413354	0.0683738	0.01125	1523	1747	2165	5435
ENSMUSG00000040584_Abcb1a	0.440055	1.19058e-07	1.41842e-06	0.416784	6.06266e-06	9.28586e-05	0.363221	0.0304907	0.00499376	1635	1956	1845	5436
ENSMUSG00000034957_Cebpa	0.716026	7.80103e-07	7.9426e-06	0.737373	4.46068e-06	7.10082e-05	0.687261	0.0172211	0.00273684	1915	1882	1643	5440
ENSMUSG00000020892_Aloxe3	-0.761748	8.6866e-07	8.76176e-06	-0.863613	1.70022e-06	2.98751e-05	-0.940905	0.0274881	0.00449012	1933	1705	1807	5445
ENSMUSG00000038068_Rnf144b	-0.380455	7.52482e-07	7.6855e-06	-0.420908	1.90366e-06	3.29663e-05	-0.483	0.0275589	0.00450288	1909	1730	1808	5447
ENSMUSG00000046287_Pnma3	-0.424367	1.50923e-07	1.75719e-06	-0.467266	1.65056e-06	2.91349e-05	-0.533671	0.0557535	0.00924482	1673	1697	2082	5452
ENSMUSG00000052133_Sema5b	-0.517068	1.7732e-06	1.68221e-05	-0.571669	2.3681e-06	4.01051e-05	-0.639019	0.0165327	0.00262318	2055	1769	1630	5454
ENSMUSG00000063316_Rpl27	-0.442026	4.85416e-07	5.15526e-06	-0.487466	6.0473e-07	1.16584e-05	-0.55293	0.0540791	0.00886854	1835	1554	2065	5454
ENSMUSG00000040447_Spns2	0.474908	8.47167e-08	1.03203e-06	0.453142	8.25231e-06	0.00012215	0.383356	0.0294802	0.00481687	1599	2024	1832	5455
ENSMUSG00000047842_Diras2	-0.359199	9.66413e-06	8.01925e-05	-0.400192	1.07352e-05	0.000154697	-0.457468	0.00159088	0.000228612	2350	2079	1039	5468
ENSMUSG00000032766_Gng11	0.608779	1.98273e-07	2.25718e-06	0.605368	6.81536e-06	0.000103174	0.537359	0.0255644	0.00416908	1711	1979	1781	5471
ENSMUSG00000042284_Itga1	-0.515711	1.03917e-06	1.03317e-05	-0.56934	3.69466e-07	7.46381e-06	-0.618628	0.0492972	0.00810772	1961	1483	2029	5473
ENSMUSG00000031596_Slc7a2	0.600569	1.69761e-08	2.3355e-07	0.589865	2.86526e-07	5.89563e-06	0.551217	0.17011	0.0291186	1416	1456	2607	5479
ENSMUSG00000044807_Zfp354c	-0.384171	5.33323e-06	4.63284e-05	-0.427485	5.71639e-06	8.805e-05	-0.48878	0.00471056	0.000746205	2245	1945	1289	5479
ENSMUSG00000024812_Tjp2	0.398061	3.41904e-07	3.73085e-06	0.372902	1.61064e-05	0.000223601	0.30882	0.012112	0.00191275	1786	2158	1536	5480
ENSMUSG00000044066_Cep68	-0.296681	1.04578e-07	1.25668e-06	-0.332805	1.89677e-05	0.000257244	-0.396098	0.017916	0.00286216	1621	2209	1657	5487
ENSMUSG00000029769_Ccdc136	0.545865	5.39702e-07	5.65467e-06	0.539039	1.21367e-06	2.201e-05	0.500401	0.043216	0.00710766	1860	1652	1977	5489
ENSMUSG00000002625_Akap8l	0.341092	1.03954e-08	1.47284e-07	0.312499	1.69335e-05	0.000233139	0.253043	0.0398005	0.0065218	1374	2176	1944	5494
ENSMUSG00000027134_Lpcat4	0.420968	1.23049e-06	1.19472e-05	0.40158	4.50652e-06	7.16237e-05	0.348522	0.0151804	0.00238426	2008	1885	1601	5494
ENSMUSG00000024761_Gm16437	0.795534	2.63835e-06	2.43236e-05	0.851434	6.47575e-06	9.84784e-05	0.789274	0.00789158	0.00124162	2114	1970	1416	5500
ENSMUSG00000003657_Calb2	-0.65522	9.53835e-05	0.000632005	-0.761508	8.29219e-08	1.92429e-06	-0.799871	0.00412943	0.000667013	2950	1291	1262	5503
ENSMUSG00000021193_Pitrm1	-0.301296	5.05506e-07	5.3511e-06	-0.337446	2.71259e-06	4.53243e-05	-0.398576	0.0325711	0.00534816	1841	1793	1870	5504
ENSMUSG00000031209_Heph	0.607891	2.74612e-07	3.04608e-06	0.604196	1.4185e-06	2.5432e-05	0.539881	0.0555873	0.00915543	1756	1671	2078	5505
ENSMUSG00000042599_Jhdm1d	0.400941	5.78585e-06	4.97716e-05	0.380199	5.4998e-05	0.00067015	0.325622	0.000277809	4.26109e-05	2267	2457	781	5505
ENSMUSG00000056579_Tug1	-0.319716	1.25192e-05	0.000101167	-0.357674	2.31215e-05	0.000308345	-0.412369	0.000461308	6.91918e-05	2413	2246	850	5509
ENSMUSG00000028990_Lzic	-0.379894	4.65705e-07	4.96217e-06	-0.420455	2.19153e-06	3.75376e-05	-0.482782	0.0392636	0.00640227	1829	1749	1937	5515
ENSMUSG00000045629_Sh3tc2	0.642446	7.50859e-07	7.67295e-06	0.647639	8.48971e-06	0.000125354	0.584963	0.0144058	0.00228222	1908	2029	1588	5525
ENSMUSG00000029076_Sdf4	0.304591	2.26196e-09	3.6093e-08	0.27395	0.000193122	0.0020308	0.211103	0.00918364	0.00145481	1220	2849	1459	5528
ENSMUSG00000059714_Flot1	-0.288868	1.97812e-07	2.25457e-06	-0.324492	5.20425e-06	8.11162e-05	-0.386545	0.0352665	0.00584356	1709	1922	1903	5534
ENSMUSG00000019843_Fyn	-0.284453	2.93164e-10	5.39927e-09	-0.319601	8.31096e-06	0.000122896	-0.37628	0.133297	0.021465	1057	2026	2453	5536
ENSMUSG00000048922_Cdca2	-0.917177	4.63472e-06	4.07701e-05	-1.11707	5.97431e-07	1.15325e-05	-1.17769	0.0244072	0.00400291	2217	1552	1767	5536
ENSMUSG00000022323_Hrsp12	0.488195	2.13807e-07	2.41847e-06	0.46894	1.21045e-05	0.000172112	0.404855	0.021056	0.00338273	1722	2107	1710	5539
ENSMUSG00000006218_Fam131c	-0.733729	1.11164e-06	1.09627e-05	-0.830393	1.68995e-06	2.97294e-05	-0.898519	0.0317838	0.00521858	1977	1703	1861	5541
ENSMUSG00000009406_Elk1	0.421886	6.02195e-08	7.53886e-07	0.397805	1.64274e-05	0.000227215	0.341491	0.0283167	0.00464455	1556	2166	1819	5541
ENSMUSG00000029684_Wasl	0.413754	2.31109e-07	2.60358e-06	0.387869	2.72872e-05	0.000358238	0.330584	0.0118252	0.00187304	1729	2282	1530	5541
ENSMUSG00000002948_Map2k7	0.317797	2.27572e-08	3.06584e-07	0.288808	4.2464e-05	0.000531625	0.228303	0.0207521	0.00333125	1446	2393	1705	5544
ENSMUSG00000042305_Tmem183a	-0.319898	1.80462e-08	2.47572e-07	-0.356363	9.46922e-07	1.74793e-05	-0.413378	0.144001	0.0238371	1420	1623	2504	5547
ENSMUSG00000038127_Ccdc50	-0.331609	1.10524e-06	1.09107e-05	-0.369884	9.60824e-06	0.000140211	-0.429649	0.0114132	0.00180918	1975	2053	1520	5548
ENSMUSG00000091345_Col6a5	-1.13203	1.09865e-05	9.00141e-05	-1.71046	1.21324e-06	2.201e-05	-1.81214	0.0113306	0.00179024	2380	1651	1517	5548
ENSMUSG00000052151_Ppap2c	0.582633	2.55614e-07	2.86143e-06	0.574381	1.84411e-05	0.000251126	0.51101	0.0153879	0.00244845	1740	2200	1609	5549
ENSMUSG00000030207_8430419L09Rik	0.317784	6.87496e-10	1.19602e-08	0.288379	6.43789e-05	0.000772727	0.224795	0.0396806	0.00650468	1119	2496	1943	5558
ENSMUSG00000032826_Ank2	-0.475671	3.65288e-33	6.29297e-31	-0.511658	7.41848e-12	3.39313e-10	-0.571888	0.780208	0.254759	113	655	4792	5560
ENSMUSG00000024269_Tpgs2	-0.299459	1.26957e-08	1.77676e-07	-0.335847	2.26701e-06	3.8721e-05	-0.397377	0.124585	0.0197721	1392	1754	2415	5561
ENSMUSG00000022257_Laptm4b	0.405777	7.70725e-08	9.46606e-07	0.378836	1.03972e-05	0.00015026	0.312617	0.0355778	0.00587468	1586	2073	1905	5564
ENSMUSG00000021116_Eif2s1	-0.304298	1.45588e-06	1.39821e-05	-0.340328	1.62585e-05	0.000225191	-0.407291	0.00684387	0.00105405	2030	2163	1374	5567
ENSMUSG00000039115_Itga9	-0.392124	7.10359e-07	7.29739e-06	-0.434287	1.71797e-06	3.01338e-05	-0.494623	0.041554	0.00681775	1898	1708	1961	5567
ENSMUSG00000028150_Rorc	1.1383	1.68319e-05	0.000132017	1.73177	5.53421e-07	1.07598e-05	1.70044	0.0122448	0.00196598	2488	1540	1544	5572
ENSMUSG00000031093_Dock11	-0.572812	4.57559e-07	4.88875e-06	-0.63291	3.6614e-07	7.40161e-06	-0.69328	0.0866892	0.0141777	1824	1482	2266	5572
ENSMUSG00000029503_P2rx2	-1.16837	1.78973e-05	0.000139698	-2.07255	6.38117e-07	1.2239e-05	-2.18057	0.0114521	0.00182183	2500	1562	1522	5584
ENSMUSG00000032417_Rwdd2a	-0.615886	2.84041e-07	3.14172e-06	-0.684562	1.34948e-07	3.00364e-06	-0.766828	0.137286	0.022706	1761	1346	2480	5587
ENSMUSG00000025905_Oprk1	-0.776883	5.27515e-07	5.54489e-06	-0.883899	1.08267e-06	1.98021e-05	-0.957038	0.0575256	0.00962981	1854	1638	2099	5591
ENSMUSG00000025383_Il23a	-0.769689	2.76254e-06	2.53672e-05	-0.886697	1.43427e-06	2.56993e-05	-0.949626	0.0266548	0.00435131	2124	1672	1796	5592
ENSMUSG00000039497_Dse	-0.438195	9.75003e-07	9.74651e-06	-0.484092	2.33155e-06	3.95532e-05	-0.532526	0.0329169	0.00545063	1950	1766	1877	5593
ENSMUSG00000079391_Gm2974	-1.02514	2.08013e-05	0.00015955	-1.40002	1.05319e-06	1.93336e-05	-1.46713	0.00798184	0.00126056	2544	1632	1420	5596
ENSMUSG00000048216_Gpr85	-0.450513	3.84478e-07	4.15121e-06	-0.496434	8.29354e-07	1.55486e-05	-0.562742	0.074143	0.0121479	1805	1598	2198	5601
ENSMUSG00000039153_Runx2	0.701227	2.55846e-07	2.86239e-06	0.714443	4.56748e-06	7.24772e-05	0.664633	0.043154	0.0070711	1741	1888	1975	5604
ENSMUSG00000030761_Myo7a	-0.335506	1.55622e-07	1.80327e-06	-0.37336	7.31754e-06	0.000109998	-0.43785	0.0391633	0.0063853	1681	1993	1936	5610
ENSMUSG00000048758_Rpl29	-0.417945	8.98665e-07	9.03632e-06	-0.461839	1.58714e-06	2.81337e-05	-0.522412	0.0437645	0.00721796	1939	1690	1983	5612
ENSMUSG00000022043_Trim35	-0.260288	3.40694e-07	3.71973e-06	-0.294947	6.14732e-05	0.000741415	-0.355221	0.00605676	0.000933952	1785	2484	1344	5613
ENSMUSG00000011877_Git1	0.438704	8.0538e-07	8.1658e-06	0.417507	9.08645e-06	0.000133181	0.36644	0.0175718	0.00281703	1923	2044	1652	5619
ENSMUSG00000042750_Bex2	-0.29379	7.60535e-09	1.09913e-07	-0.329065	5.12046e-06	7.99395e-05	-0.390341	0.108456	0.0172639	1347	1919	2354	5620
ENSMUSG00000022111_Uchl3	-0.43218	1.16075e-06	1.13721e-05	-0.476289	3.95147e-06	6.38178e-05	-0.543289	0.0253612	0.00410899	1990	1855	1776	5621
ENSMUSG00000025789_St8sia2	-0.905555	3.87179e-06	3.45744e-05	-1.09464	2.46959e-06	4.17059e-05	-1.15371	0.0187747	0.0029649	2184	1774	1668	5626
ENSMUSG00000069806_Cacng7	0.40255	1.5199e-07	1.76855e-06	0.378913	3.12449e-06	5.16308e-05	0.326332	0.0637301	0.0105837	1674	1813	2139	5626
ENSMUSG00000018995_Nars2	-0.361222	1.22877e-06	1.19364e-05	-0.400769	8.18512e-06	0.000121335	-0.464458	0.0152964	0.00241628	2007	2021	1605	5633
ENSMUSG00000045038_Prkce	0.446288	1.47991e-05	0.000118072	0.42883	0.000152333	0.00165593	0.373663	9.96053e-06	1.36282e-06	2444	2756	433	5633
ENSMUSG00000021759_Ppap2a	-0.409939	3.4697e-06	3.12418e-05	-0.454904	5.71095e-06	8.805e-05	-0.519138	0.0115224	0.00184716	2166	1943	1526	5635
ENSMUSG00000051351_Zfp46	-0.355517	4.75314e-06	4.17461e-05	-0.394657	4.40086e-06	7.02426e-05	-0.449292	0.0122006	0.00195265	2220	1877	1542	5639
ENSMUSG00000007682_Dio2	-0.428733	4.75986e-06	4.17764e-05	-0.474406	1.10179e-06	2.01272e-05	-0.52047	0.0255674	0.00418109	2222	1640	1782	5644
ENSMUSG00000026712_Mrc1	-0.537982	1.92951e-07	2.20208e-06	-0.593318	2.13016e-07	4.54541e-06	-0.64075	0.153718	0.0257166	1706	1404	2542	5652
ENSMUSG00000032120_C2cd2l	0.419546	1.99041e-07	2.26327e-06	0.398156	2.66258e-06	4.45135e-05	0.345975	0.0646887	0.0107837	1713	1792	2147	5652
ENSMUSG00000050064_Zfp697	-0.430794	3.75222e-06	3.35991e-05	-0.476477	7.4151e-06	0.000111353	-0.526044	0.0098538	0.00156949	2178	1995	1480	5653
ENSMUSG00000031654_Cbln1	-0.660206	1.55261e-06	1.48451e-05	-0.737797	1.11839e-06	2.03931e-05	-0.807355	0.0438344	0.00723642	2039	1643	1984	5666
ENSMUSG00000020990_Cdkl1	-0.408671	6.26913e-07	6.48465e-06	-0.449655	3.78968e-07	7.62491e-06	-0.503327	0.0916383	0.0150955	1885	1489	2294	5668
ENSMUSG00000028718_Stil	0.738467	8.18925e-07	8.29449e-06	0.766853	5.82387e-06	8.94755e-05	0.720383	0.0277419	0.00455399	1925	1950	1812	5687
ENSMUSG00000059895_Ptp4a3	-0.363427	6.50479e-07	6.7177e-06	-0.401842	3.34385e-06	5.47422e-05	-0.4666	0.0425587	0.00696164	1888	1830	1969	5687
ENSMUSG00000019699_Akt3	-0.425892	1.70679e-06	1.62475e-05	-0.468651	1.27185e-06	2.29677e-05	-0.518336	0.0453812	0.00744154	2048	1659	1995	5702
ENSMUSG00000038943_Prc1	-0.52241	1.82321e-06	1.72713e-05	-0.578094	5.07787e-06	7.94817e-05	-0.643015	0.0222835	0.00363608	2058	1914	1734	5706
ENSMUSG00000073678_Pgap1	-0.3128	3.83166e-07	4.14164e-06	-0.350052	8.68008e-06	0.000128039	-0.408352	0.0329096	0.00543599	1803	2031	1876	5710
ENSMUSG00000025781_Atp5c1	-0.2963	2.38515e-06	2.21526e-05	-0.334454	4.91818e-05	0.000605854	-0.404189	0.00302527	0.000471767	2099	2432	1182	5713
ENSMUSG00000030443_Zfp583	-0.497786	3.91622e-07	4.21665e-06	-0.547883	1.3698e-06	2.46178e-05	-0.611623	0.0800913	0.0132533	1810	1667	2236	5713
ENSMUSG00000033615_Cplx1	0.37968	1.13539e-06	1.11742e-05	0.356418	6.81429e-05	0.00081205	0.301037	0.00351707	0.000555839	1981	2514	1219	5714
ENSMUSG00000029219_Slc10a4	-1.15722	7.88591e-06	6.63132e-05	-1.76477	1.80234e-06	3.14847e-05	-1.84609	0.0196332	0.00311935	2319	1715	1684	5718
ENSMUSG00000024511_Rab27b	-0.465837	4.04538e-06	3.60089e-05	-0.51858	3.52676e-06	5.73605e-05	-0.593058	0.0198939	0.00315894	2191	1842	1688	5721
ENSMUSG00000037363_Letm2	0.527281	3.37029e-07	3.68179e-06	0.512711	1.84206e-05	0.000250961	0.44957	0.0225076	0.00370076	1783	2199	1740	5722
ENSMUSG00000046178_Nxph1	-0.495735	4.08287e-06	3.62928e-05	-0.551291	1.87553e-06	3.25356e-05	-0.617985	0.0274114	0.00447738	2194	1727	1806	5727
ENSMUSG00000039481_Nrtn	0.912598	1.14039e-05	9.29261e-05	1.06282	1.89889e-06	3.29028e-05	1.01687	0.0155588	0.00246467	2393	1729	1611	5733
ENSMUSG00000026305_Lrrfip1	-0.322699	1.70312e-06	1.62284e-05	-0.360705	3.0871e-06	5.11823e-05	-0.41368	0.0332668	0.00553884	2046	1807	1883	5736
ENSMUSG00000027086_Fastkd1	-0.369063	1.28076e-06	1.23981e-05	-0.409643	5.03812e-06	7.8942e-05	-0.473252	0.0285931	0.00468379	2014	1912	1822	5748
ENSMUSG00000030259_Rassf8	0.473796	1.21615e-07	1.44183e-06	0.451335	1.08439e-05	0.000155888	0.380769	0.0480145	0.00794684	1643	2084	2021	5748
ENSMUSG00000039313_AF529169	-0.641457	4.38077e-06	3.87286e-05	-0.726153	6.9781e-06	0.000105265	-0.801155	0.0128566	0.00204761	2206	1986	1556	5748
ENSMUSG00000005043_Sgsh	0.525598	2.98087e-07	3.28588e-06	0.512379	1.79647e-05	0.000245419	0.446315	0.0261395	0.0043143	1767	2193	1793	5753
ENSMUSG00000044912_Syt16	-0.391541	1.20779e-06	1.1756e-05	-0.433424	2.06812e-06	3.55677e-05	-0.487332	0.0467273	0.00771129	2003	1742	2009	5754
ENSMUSG00000073805_Fam196a	-0.578461	1.84752e-06	1.74761e-05	-0.643873	2.30618e-06	3.91893e-05	-0.724642	0.0387659	0.00630069	2061	1763	1931	5755
ENSMUSG00000037224_Zfyve28	0.368053	4.15835e-07	4.46994e-06	0.342031	2.90222e-05	0.000378527	0.291112	0.0174555	0.00277229	1813	2297	1647	5757
ENSMUSG00000056900_Usp13	-0.286189	8.94066e-08	1.08374e-06	-0.322023	6.01485e-06	9.21733e-05	-0.379446	0.0731157	0.0121196	1607	1955	2197	5759
ENSMUSG00000021816_Ppp3cb	-0.338107	3.98881e-06	3.55378e-05	-0.376717	1.75654e-05	0.000240732	-0.434006	0.00720514	0.00111419	2189	2186	1388	5763
ENSMUSG00000015090_Ptgds	1.14227	8.96408e-08	1.0859e-06	1.36241	6.30013e-11	2.5301e-09	1.3173	0.462396	0.0962973	1608	746	3413	5767
ENSMUSG00000098204_Gm26984	-0.971628	1.71947e-06	1.63363e-05	-1.18732	5.14348e-07	1.00452e-05	-1.24793	0.0711537	0.0116782	2052	1534	2181	5767
ENSMUSG00000025092_Hspa12a	0.337701	1.18747e-06	1.15814e-05	0.311145	0.000258499	0.00260929	0.257641	0.00034231	4.99298e-05	1999	2968	803	5770
ENSMUSG00000046312_AI464131	-0.356884	4.84068e-06	4.23521e-05	-0.396794	1.84393e-06	3.20431e-05	-0.451242	0.0281247	0.00461858	2229	1724	1817	5770
ENSMUSG00000063260_Syt10	0.686863	1.64189e-07	1.89577e-06	0.699717	4.63145e-07	9.15168e-06	0.656228	0.159688	0.0271	1687	1516	2569	5772
ENSMUSG00000062785_Kcnc3	0.465793	4.28613e-06	3.79609e-05	0.448947	3.94757e-05	0.000498589	0.38109	0.00317601	0.000509151	2202	2372	1199	5773
ENSMUSG00000025499_Hras	-0.353168	1.10327e-06	1.08967e-05	-0.393249	1.84265e-06	3.20395e-05	-0.454876	0.0555999	0.00917777	1974	1723	2079	5776
ENSMUSG00000085586_Gm11613	0.624261	4.23166e-07	4.53872e-06	0.624714	1.21572e-05	0.000172534	0.558753	0.0308432	0.00507683	1817	2111	1851	5779
ENSMUSG00000075324_Fign	-0.779305	2.94426e-08	3.89374e-07	-0.869121	1.82801e-09	5.83231e-08	-0.902848	0.445659	0.0915044	1473	939	3368	5780
ENSMUSG00000003418_St8sia6	-0.590762	5.79716e-07	6.04464e-06	-0.656641	1.83597e-06	3.19603e-05	-0.721579	0.0724934	0.0119532	1869	1721	2191	5781
ENSMUSG00000024186_Rgs11	-0.369728	1.0456e-06	1.03904e-05	-0.408385	2.23756e-06	3.82621e-05	-0.470267	0.0544893	0.00895648	1962	1752	2069	5783
ENSMUSG00000090053_Palm2	-0.404945	3.49864e-06	3.14878e-05	-0.448636	5.08504e-06	7.95109e-05	-0.502649	0.0206283	0.00329045	2167	1916	1701	5784
ENSMUSG00000036403_Cep135	0.431618	1.78006e-07	2.0468e-06	0.406961	4.33282e-05	0.000541088	0.3504	0.0202218	0.00320913	1694	2399	1693	5786
ENSMUSG00000022091_Sorbs3	0.555688	1.12615e-07	1.34826e-06	0.541649	2.92481e-06	4.86532e-05	0.47349	0.110581	0.0175773	1627	1801	2362	5790
ENSMUSG00000029516_Cit	0.590717	4.79971e-06	4.20504e-05	0.596672	1.05268e-05	0.000151914	0.558544	0.0103164	0.00163252	2226	2076	1491	5793
ENSMUSG00000006728_Cdk4	-0.306201	2.07362e-07	2.35103e-06	-0.342622	1.00525e-05	0.000145912	-0.40885	0.0472167	0.00782829	1718	2064	2015	5797
ENSMUSG00000027164_Traf6	0.350662	4.92397e-08	6.27323e-07	0.321346	6.65273e-05	0.000795645	0.265487	0.0243947	0.00399136	1529	2505	1766	5800
ENSMUSG00000032959_Pebp1	-0.28947	1.98381e-05	0.000152946	-0.32652	5.5391e-05	0.000674302	-0.387781	0.000364215	5.32987e-05	2531	2461	812	5804
ENSMUSG00000059898_Dsc3	-1.0626	1.01367e-05	8.36858e-05	-1.45904	1.52238e-06	2.71321e-05	-1.53937	0.024166	0.00394518	2362	1681	1762	5805
ENSMUSG00000026828_Galnt5	0.962372	7.63536e-06	6.44848e-05	1.14135	3.18506e-06	5.24581e-05	1.07358	0.0192412	0.00306082	2309	1819	1678	5806
ENSMUSG00000031785_Gpr56	-0.329894	4.39417e-07	4.70266e-06	-0.367535	6.28191e-06	9.57272e-05	-0.422394	0.0480084	0.00792701	1821	1966	2020	5807
ENSMUSG00000075703_Ept1	-0.320846	7.73238e-07	7.87683e-06	-0.357844	5.51745e-06	8.53367e-05	-0.418258	0.0414534	0.00678232	1914	1937	1959	5810
ENSMUSG00000097198_9330159N05Rik	1.16767	1.6324e-05	0.000128396	1.93479	1.36195e-06	2.4506e-05	1.922	0.0185461	0.00294595	2480	1665	1666	5811
ENSMUSG00000039908_Slc26a11	0.525261	2.69518e-07	2.99812e-06	0.509373	8.33048e-06	0.000123124	0.455507	0.0499336	0.00821013	1751	2027	2034	5812
ENSMUSG00000018339_Gpx3	-0.769038	5.46251e-06	4.73037e-05	-0.891702	2.84244e-06	4.74146e-05	-0.956547	0.0251516	0.00408506	2252	1796	1774	5822
ENSMUSG00000012609_Ttll5	0.34499	2.21982e-08	2.99676e-07	0.316932	3.1208e-05	0.000403347	0.260173	0.0543119	0.00891245	1443	2318	2067	5828
ENSMUSG00000027894_Slc6a17	0.323687	2.47233e-06	2.29144e-05	0.296707	0.000552791	0.00504563	0.239918	1.14109e-05	1.61568e-06	2104	3282	445	5831
ENSMUSG00000018761_Mpdu1	-0.307633	2.28153e-07	2.57326e-06	-0.344815	7.99201e-06	0.000118707	-0.403002	0.0564875	0.00937986	1727	2017	2088	5832
ENSMUSG00000078350_Smim1	0.594696	7.4882e-06	6.33795e-05	0.600696	3.22631e-05	0.000415193	0.534129	0.00324511	0.000522567	2304	2328	1205	5837
ENSMUSG00000028339_Col15a1	-0.576082	2.60655e-07	2.91117e-06	-0.63503	2.05287e-07	4.39613e-06	-0.711337	0.198047	0.0343513	1744	1399	2698	5841
ENSMUSG00000003617_Cp	0.556579	7.89206e-07	8.02271e-06	0.54709	4.79126e-06	7.55481e-05	0.507629	0.0488223	0.0080268	1918	1900	2025	5843
ENSMUSG00000044734_Serpinb1a	1.0692	7.64981e-06	6.45509e-05	1.38492	2.89921e-06	4.83261e-05	1.31719	0.0223433	0.00366835	2311	1797	1737	5845
ENSMUSG00000025968_Ndufs1	-0.260029	3.07121e-07	3.37972e-06	-0.29564	7.06876e-05	0.000838705	-0.359732	0.0125701	0.00201305	1770	2525	1551	5846
ENSMUSG00000028645_Slc2a1	0.574099	1.84079e-08	2.52179e-07	0.560478	1.6563e-07	3.61933e-06	0.507644	0.328782	0.0610845	1422	1371	3053	5846
ENSMUSG00000045664_Cdc42ep2	0.489884	2.47306e-06	2.29144e-05	0.47394	1.78671e-05	0.000244198	0.410781	0.0126139	0.00201988	2105	2192	1552	5849
ENSMUSG00000093577_Gm20632	0.758356	7.72604e-06	6.50812e-05	0.812383	4.71771e-06	7.4506e-05	0.758579	0.0171908	0.00272802	2315	1897	1642	5854
ENSMUSG00000026223_Itm2c	0.54759	9.49373e-13	2.50087e-11	0.525894	3.69433e-09	1.11796e-07	0.464092	0.66598	0.178935	739	990	4130	5859
ENSMUSG00000084862_Gm16278	0.858719	4.31081e-06	3.81621e-05	0.952803	3.00816e-06	4.99565e-05	0.907592	0.0314056	0.00513316	2203	1804	1855	5862
ENSMUSG00000056917_Sipa1	-0.366729	2.17026e-06	2.03215e-05	-0.407027	7.02774e-06	0.000105908	-0.469083	0.0268752	0.00437634	2082	1988	1798	5868
ENSMUSG00000059674_Cdh24	-0.929762	5.56488e-06	4.80832e-05	-1.15325	9.90419e-09	2.73727e-07	-1.24633	0.151166	0.0249629	2257	1084	2527	5868
ENSMUSG00000001248_Gramd1a	-0.325843	1.18228e-06	1.15539e-05	-0.362368	1.11755e-06	2.03902e-05	-0.416815	0.079083	0.0131342	1995	1642	2232	5869
ENSMUSG00000004771_Rab11a	-0.314085	1.24041e-10	2.40508e-09	-0.350371	2.59927e-06	4.35279e-05	-0.414617	0.339713	0.0633979	1004	1789	3079	5872
ENSMUSG00000010175_Prox1	0.561137	1.81303e-05	0.000141404	0.565348	4.34388e-05	0.000542017	0.516087	0.00108768	0.000153046	2502	2401	970	5873
ENSMUSG00000008489_Elavl2	-0.308921	9.48721e-07	9.51017e-06	-0.346528	1.87971e-05	0.000255161	-0.411731	0.0218404	0.00353996	1945	2207	1725	5877
ENSMUSG00000087160_Gm16336	1.08538	8.52332e-05	NA	2.14549	4.73658e-07	9.32347e-06	2.16993	0.00836421	0.00134755	2923	1522	1438	5883
ENSMUSG00000028778_Hcrtr1	-0.915514	2.07194e-07	2.35049e-06	-1.06989	2.56137e-07	5.36241e-06	-1.15491	0.210445	0.036766	1717	1431	2737	5885
ENSMUSG00000030649_Anapc15	-0.430728	2.63847e-06	2.43236e-05	-0.475948	6.8779e-06	0.000103963	-0.540127	0.0262449	0.00432653	2115	1982	1794	5891
ENSMUSG00000036622_Atp13a2	-0.37354	2.1316e-06	1.9998e-05	-0.412255	2.19417e-06	3.75415e-05	-0.46698	0.0539007	0.00882476	2078	1751	2063	5892
ENSMUSG00000034709_Ppp1r21	0.306725	1.54872e-08	2.14278e-07	0.27638	0.000127494	0.00141887	0.216444	0.0265089	0.00433889	1408	2692	1795	5895
ENSMUSG00000024231_Cul2	-0.272209	4.03679e-08	5.22655e-07	-0.307787	1.55097e-05	0.000216219	-0.368548	0.0836789	0.0138312	1504	2149	2255	5908
ENSMUSG00000072663_Spef2	0.873686	3.35698e-06	3.03955e-05	0.968651	4.4335e-06	7.06506e-05	0.898623	0.0328382	0.00540668	2154	1880	1874	5908
ENSMUSG00000072591_5930412G12Rik	-0.602289	5.23983e-06	4.55578e-05	-0.672384	4.36543e-06	6.97142e-05	-0.723595	0.0260721	0.00430212	2243	1876	1792	5911
ENSMUSG00000031285_Dcx	-0.632463	3.06219e-06	2.79081e-05	-0.711192	1.85116e-06	3.21501e-05	-0.76416	0.0519351	0.00850233	2140	1725	2048	5913
ENSMUSG00000027882_Stxbp3a	0.402474	1.24461e-07	1.47256e-06	0.376014	4.04961e-05	0.000509543	0.312981	0.0339175	0.00564347	1646	2381	1890	5917
ENSMUSG00000058355_Abce1	-0.343989	3.39844e-06	3.06995e-05	-0.382653	5.27006e-06	8.19335e-05	-0.440435	0.0305045	0.00500758	2159	1927	1846	5932
ENSMUSG00000043635_Adamts3	-0.347011	3.21632e-06	2.92307e-05	-0.386223	4.05285e-06	6.5209e-05	-0.445831	0.0394187	0.00641931	2146	1862	1938	5946
ENSMUSG00000031400_G6pdx	0.362978	2.10495e-07	2.38377e-06	0.335364	2.97319e-05	0.000386941	0.279881	0.0385139	0.00626715	1720	2302	1929	5951
ENSMUSG00000074578_1500012F01Rik	0.501558	3.06734e-07	3.37737e-06	0.484142	8.12498e-06	0.000120503	0.426616	0.0696743	0.0114624	1769	2020	2173	5962
ENSMUSG00000016194_Hsd11b1	0.522532	5.07963e-07	5.37197e-06	0.508336	2.37554e-05	0.000315885	0.444857	0.0322004	0.00531904	1842	2253	1868	5963
ENSMUSG00000038894_Irs2	0.377988	1.27063e-06	1.23062e-05	0.353093	4.16396e-05	0.000522834	0.302571	0.0135288	0.00213308	2013	2386	1568	5967
ENSMUSG00000038156_Spon1	0.400209	1.37254e-05	0.000109911	0.380048	8.88024e-05	0.00103438	0.33268	0.00104675	0.000145351	2435	2572	962	5969
ENSMUSG00000028310_Ppp3r2	-0.858679	8.74079e-06	7.30915e-05	-1.03323	4.44103e-06	7.0733e-05	-1.08795	0.0240123	0.0039337	2332	1881	1761	5974
ENSMUSG00000024091_Vapa	-0.288772	1.32047e-08	1.84402e-07	-0.325141	1.26182e-05	0.000178398	-0.388802	0.136387	0.0224753	1395	2119	2475	5989
ENSMUSG00000088819_Gm22388	1.04317	1.84618e-05	0.000143484	1.3744	4.4826e-06	7.13192e-05	1.31647	0.0149469	0.00234423	2510	1883	1596	5989
ENSMUSG00000046844_Vat1l	-0.63712	1.06077e-06	1.05304e-05	-0.713162	1.88017e-07	4.06994e-06	-0.796095	0.181133	0.0311061	1964	1384	2643	5991
ENSMUSG00000024360_Etf1	-0.31019	8.51963e-08	1.03592e-06	-0.347141	1.82491e-06	3.18419e-05	-0.406694	0.192905	0.0331475	1602	1717	2678	5997
ENSMUSG00000000346_Dazap2	0.318733	7.02051e-08	8.69391e-07	0.289389	7.03337e-05	0.000835498	0.225088	0.0353838	0.00585908	1573	2522	1904	5999
ENSMUSG00000018765_Fxr2	0.316736	1.25588e-08	1.7614e-07	0.286771	7.5924e-05	0.000896927	0.225124	0.0549195	0.00906669	1389	2536	2074	5999
ENSMUSG00000034906_Ncaph	-0.664239	3.36547e-06	3.04441e-05	-0.747098	5.30772e-06	8.2348e-05	-0.8246	0.0372154	0.00603512	2156	1931	1915	6002
ENSMUSG00000031367_Ap1s2	-0.422371	1.94036e-06	1.82831e-05	-0.468252	4.02752e-06	6.48713e-05	-0.54356	0.0549512	0.0090888	2069	1860	2075	6004
ENSMUSG00000071860_2900055J20Rik	0.571891	2.56437e-07	2.86735e-06	0.5636	1.85723e-06	3.22369e-05	0.524332	0.153353	0.0255151	1742	1726	2538	6006
ENSMUSG00000030282_Cmas	-0.293448	1.9298e-07	2.20208e-06	-0.329685	3.23749e-06	5.31172e-05	-0.385632	0.136313	0.0224293	1707	1826	2474	6007
ENSMUSG00000021959_Lats2	0.387641	4.21322e-07	4.52393e-06	0.362175	2.8586e-05	0.00037301	0.310824	0.0350174	0.00576631	1815	2295	1898	6008
ENSMUSG00000022679_Mpv17l	-0.421268	9.96518e-07	9.93813e-06	-0.463547	3.07594e-07	6.30316e-06	-0.517791	0.166612	0.0283118	1955	1462	2592	6009
ENSMUSG00000053519_Kcnip1	-0.571227	1.95734e-06	1.84342e-05	-0.638709	1.09327e-06	1.99837e-05	-0.714979	0.093135	0.015298	2070	1639	2300	6009
ENSMUSG00000036913_Trim67	-0.457326	4.487e-06	3.96138e-05	-0.505872	1.53924e-06	2.73836e-05	-0.551303	0.0609785	0.010215	2209	1684	2124	6017
ENSMUSG00000047786_Lix1	-0.416716	1.39275e-06	1.34022e-05	-0.460454	3.19805e-06	5.26142e-05	-0.524568	0.0695156	0.0114356	2026	1821	2172	6019
ENSMUSG00000042364_Snx18	-0.319887	3.46518e-06	3.12154e-05	-0.35876	7.55126e-06	0.000113114	-0.412062	0.0315224	0.00514738	2165	2000	1856	6021
ENSMUSG00000061273_Mmgt1	-0.342794	2.6346e-07	2.93577e-06	-0.380921	2.35074e-06	3.98561e-05	-0.447844	0.144193	0.0239331	1748	1767	2506	6021
ENSMUSG00000074892_B3galt5	0.472137	1.54624e-06	1.47914e-05	0.451443	2.52109e-05	0.000333463	0.37354	0.0214695	0.00346619	2038	2265	1718	6021
ENSMUSG00000022420_Dnal4	0.493481	2.29796e-06	2.14347e-05	0.478464	3.07121e-05	0.000397696	0.422584	0.0161385	0.00256406	2090	2313	1623	6026
ENSMUSG00000036052_Dnajb5	0.431248	1.09244e-06	1.08007e-05	0.410331	7.70834e-06	0.000115179	0.360637	0.052157	0.00852363	1972	2005	2049	6026
ENSMUSG00000086688_Gm11560	-0.949926	6.6798e-05	0.000458356	-1.2839	8.73267e-07	1.62498e-05	-1.35509	0.0136974	0.00214773	2846	1610	1570	6026
ENSMUSG00000038633_Degs1	0.390284	2.19828e-08	2.97387e-07	0.362697	1.14698e-05	0.000164021	0.29637	0.141769	0.0235502	1440	2095	2498	6033
ENSMUSG00000073676_Hspe1	-0.360445	1.15616e-06	1.13328e-05	-0.400821	9.04387e-06	0.000132621	-0.468928	0.0462425	0.00759515	1989	2043	2003	6035
ENSMUSG00000040441_Slc26a10	1.05651	1.13507e-06	1.11742e-05	1.27109	2.31963e-06	3.93732e-05	1.2156	0.0913904	0.0149953	1980	1765	2291	6036
ENSMUSG00000062373_Tmem65	-0.310701	6.04198e-06	5.18146e-05	-0.348304	1.73758e-05	0.000238681	-0.403834	0.0140859	0.00222933	2274	2181	1581	6036
ENSMUSG00000028037_Ifi44	1.04168	1.71613e-05	0.000134493	1.36938	4.42126e-06	7.05306e-05	1.3055	0.0188872	0.00298395	2490	1878	1670	6038
ENSMUSG00000038417_Fig4	-0.310535	2.62041e-07	2.92162e-06	-0.347863	9.50067e-06	0.000138777	-0.411871	0.0803409	0.0133729	1747	2051	2240	6038
ENSMUSG00000087038_2900079G21Rik	-0.541823	9.15372e-06	7.62823e-05	-0.602568	8.97641e-06	0.000131761	-0.665905	0.0179633	0.00287127	2340	2041	1658	6039
ENSMUSG00000021983_Atp8a2	-0.356992	7.26324e-07	7.44221e-06	-0.395643	1.23797e-06	2.24098e-05	-0.451486	0.138445	0.0228457	1902	1655	2483	6040
ENSMUSG00000021288_Klc1	-0.327098	4.87406e-09	7.34391e-08	-0.36212	4.09083e-06	6.57496e-05	-0.42012	0.268115	0.0472768	1292	1864	2887	6043
ENSMUSG00000026889_Rbm18	-0.271932	7.09355e-07	7.29092e-06	-0.308363	3.05608e-05	0.000396009	-0.370145	0.0296258	0.00484391	1897	2312	1834	6043
ENSMUSG00000028871_Rspo1	-0.98897	5.97805e-06	5.13116e-05	-1.25656	1.074e-06	1.96795e-05	-1.31603	0.0641085	0.0106834	2272	1635	2143	6050
ENSMUSG00000032883_Acsl3	0.370021	8.30959e-09	1.19382e-07	0.342471	3.45217e-05	0.000441226	0.287804	0.107652	0.0171479	1355	2344	2351	6050
ENSMUSG00000037003_Tenc1	0.639926	1.3695e-07	1.60506e-06	0.639249	1.39632e-06	2.50643e-05	0.577665	0.20363	0.0356983	1662	1669	2720	6051
ENSMUSG00000040740_Slc25a34	-0.741989	9.30986e-06	7.7484e-05	-0.859977	4.1467e-06	6.66119e-05	-0.914565	0.0302266	0.00496622	2343	1865	1843	6051
ENSMUSG00000044005_Gls2	0.42673	9.71466e-07	9.71815e-06	0.40507	2.98443e-05	0.000388235	0.341957	0.0269886	0.00438891	1949	2303	1799	6051
ENSMUSG00000062867_Impdh2	-0.380854	2.02527e-06	1.90555e-05	-0.420917	4.54141e-06	7.21018e-05	-0.48487	0.0569821	0.00949314	2072	1887	2093	6052
ENSMUSG00000033355_Rtp4	1.13856	5.92577e-06	5.09078e-05	1.57656	5.12763e-06	8.00098e-05	1.4991	0.0319609	0.00526158	2270	1920	1864	6054
ENSMUSG00000004446_Bid	-0.544388	4.63387e-06	4.07701e-05	-0.604744	5.81716e-06	8.94643e-05	-0.665096	0.0345755	0.00567405	2216	1948	1892	6056
ENSMUSG00000091537_Tma7	-0.361938	1.18538e-06	1.15668e-05	-0.401783	8.73897e-06	0.000128762	-0.471451	0.0496396	0.0081486	1998	2033	2031	6062
ENSMUSG00000025825_Iscu	0.49319	1.52227e-07	1.77025e-06	0.473691	6.61763e-06	0.000100384	0.397742	0.128061	0.0204745	1675	1975	2431	6081
ENSMUSG00000049044_Rapgef4	0.368807	2.33643e-06	2.17519e-05	0.341322	0.000212555	0.0022065	0.271546	0.00210498	0.000322936	2094	2886	1103	6083
ENSMUSG00000038279_Nop2	-0.332411	4.48984e-06	3.96162e-05	-0.370053	7.27931e-06	0.000109478	-0.429556	0.0336881	0.00556861	2210	1992	1885	6087
ENSMUSG00000067212_H2-T23	0.64473	1.70843e-06	1.62552e-05	0.654376	1.85144e-05	0.000252009	0.580193	0.0298259	0.00489806	2049	2201	1838	6088
ENSMUSG00000029614_Rpl6	-0.276479	2.61023e-07	2.9136e-06	-0.312465	2.37779e-05	0.00031594	-0.375509	0.0571541	0.00953861	1745	2254	2095	6094
ENSMUSG00000041238_Rbbp8	-0.572102	2.7433e-06	2.52143e-05	-0.636189	3.93928e-06	6.36554e-05	-0.696514	0.0602881	0.0100717	2122	1854	2118	6094
ENSMUSG00000059316_Slc27a4	-0.310959	6.76118e-07	6.96937e-06	-0.347534	4.80184e-06	7.56353e-05	-0.40633	0.0932689	0.0153319	1891	1902	2301	6094
ENSMUSG00000032818_Loxhd1	1.09897	2.74803e-06	2.52458e-05	1.40867	1.63731e-06	2.89563e-05	1.39079	0.0888471	0.014564	2123	1694	2278	6095
ENSMUSG00000029775_Klhdc10	-0.272738	2.82268e-08	3.74058e-07	-0.308725	5.31599e-05	0.000650048	-0.371225	0.0700698	0.0115699	1470	2450	2177	6097
ENSMUSG00000018830_Myh11	0.741693	7.28508e-06	6.16871e-05	0.792938	1.18799e-05	0.00016924	0.75471	0.0202213	0.00319907	2303	2103	1692	6098
ENSMUSG00000021771_Vdac2	-0.246724	4.89541e-07	5.19359e-06	-0.281293	0.000117676	0.00132337	-0.34588	0.0151662	0.00236826	1836	2664	1599	6099
ENSMUSG00000009575_Cbx5	-0.230744	5.24404e-07	5.52113e-06	-0.265513	0.000597668	0.00539161	-0.324372	0.000831417	0.000116426	1851	3321	929	6101
ENSMUSG00000030145_Zfp248	-0.386787	1.3643e-06	1.31414e-05	-0.428901	5.58871e-06	8.63942e-05	-0.48726	0.0637729	0.0106086	2024	1938	2140	6102
ENSMUSG00000031342_Gpm6b	0.418618	2.07345e-08	2.82068e-07	0.391752	3.86716e-05	0.000489464	0.326903	0.0954001	0.015469	1432	2367	2305	6104
ENSMUSG00000048416_Mlf1	-0.920079	5.19089e-05	0.000364937	-1.20296	1.49057e-06	2.65833e-05	-1.27392	0.0177333	0.00283498	2778	1679	1654	6111
ENSMUSG00000098234_Snhg6	-0.44201	3.86309e-06	3.45125e-05	-0.488545	1.04982e-05	0.000151646	-0.553295	0.0313239	0.00511899	2183	2074	1854	6111
ENSMUSG00000029752_Asns	-0.334679	3.14446e-06	2.86311e-05	-0.373019	3.2048e-06	5.26963e-05	-0.432863	0.0648097	0.0108339	2142	1822	2149	6113
ENSMUSG00000075033_Nxpe3	0.374357	1.41998e-07	1.65824e-06	0.347397	6.29547e-05	0.000756846	0.289655	0.0405639	0.00669432	1668	2492	1954	6114
ENSMUSG00000050663_Trhde	-0.592032	3.07342e-08	4.05629e-07	-0.647223	2.27553e-09	7.161e-08	-0.695664	0.549673	0.126977	1476	952	3687	6115
ENSMUSG00000031628_Casp3	-0.492476	1.39721e-06	1.34385e-05	-0.543327	1.67815e-06	2.95393e-05	-0.597483	0.116994	0.0186647	2027	1702	2389	6118
ENSMUSG00000027778_Ift80	0.330275	1.13646e-07	1.35977e-06	0.301397	0.000163618	0.00176198	0.238501	0.0210486	0.00337239	1628	2782	1709	6119
ENSMUSG00000028943_Espn	1.12599	1.34024e-05	0.000107545	1.6295	3.52972e-06	5.73776e-05	1.57191	0.0305137	0.00502139	2430	1843	1847	6120
ENSMUSG00000091680_Klhdc7b	1.11176	4.07462e-05	0.00029378	1.8452	2.90713e-06	4.83859e-05	1.83007	0.0156754	0.00247287	2708	1800	1612	6120
ENSMUSG00000006235_Epor	0.964197	1.56512e-05	0.000124208	1.17671	5.20937e-06	8.11162e-05	1.12553	0.0225975	0.00373322	2457	1924	1743	6124
ENSMUSG00000064210_Ano6	-0.351419	5.18251e-07	5.46226e-06	-0.390493	3.13561e-06	5.17575e-05	-0.442319	0.134879	0.0218318	1849	1815	2461	6125
ENSMUSG00000022124_Fbxl3	0.324032	1.92024e-09	3.11511e-08	0.293526	6.50588e-05	0.000779639	0.237484	0.127328	0.0203419	1200	2500	2428	6128
ENSMUSG00000037242_Clic4	0.457837	2.49382e-06	2.30848e-05	0.439043	1.87465e-05	0.000254591	0.370317	0.0280768	0.0045927	2107	2206	1815	6128
ENSMUSG00000038342_Mlxip	-0.412529	2.78765e-06	2.55616e-05	-0.45613	9.89789e-07	1.82481e-05	-0.499838	0.1147	0.0182966	2127	1625	2380	6132
ENSMUSG00000001380_Hars	-0.267898	3.90578e-07	4.20774e-06	-0.302496	2.12528e-05	0.00028501	-0.366698	0.0567416	0.00942506	1809	2234	2090	6133
ENSMUSG00000026470_Stx6	0.348558	5.04032e-07	5.33841e-06	0.320695	0.000125744	0.00140252	0.258002	0.0158238	0.00250578	1840	2686	1616	6142
ENSMUSG00000054556_Gm4876	-0.678777	1.41136e-05	0.000112834	-0.777107	5.46465e-06	8.45638e-05	-0.840801	0.0246521	0.00404947	2439	1936	1771	6146
ENSMUSG00000041046_Ramp3	0.891527	3.11611e-10	5.71736e-09	0.931275	4.22096e-11	1.72518e-09	0.897369	0.710462	0.205008	1061	733	4353	6147
ENSMUSG00000028890_Mtf1	0.36539	1.29408e-07	1.52677e-06	0.338238	6.82686e-05	0.000813225	0.276578	0.0437607	0.00719952	1651	2515	1982	6148
ENSMUSG00000021832_Psmc6	-0.325788	2.14107e-06	2.00772e-05	-0.363346	5.71551e-06	8.805e-05	-0.426736	0.0627511	0.0104101	2079	1944	2132	6155
ENSMUSG00000001300_Efnb2	-0.451516	1.1821e-06	1.15539e-05	-0.499403	4.66956e-06	7.38234e-05	-0.56006	0.0867363	0.0142097	1994	1895	2267	6156
ENSMUSG00000053477_Tcf4	0.547547	4.27815e-05	0.000306864	0.546995	0.000195616	0.00205342	0.481987	5.32345e-05	7.30745e-06	2722	2854	580	6156
ENSMUSG00000003411_Rab3b	-0.728078	1.22255e-06	1.18819e-05	-0.827606	6.95178e-07	1.31982e-05	-0.910848	0.162296	0.0275172	2006	1578	2577	6161
ENSMUSG00000035184_Fam124a	-0.509881	3.40153e-06	3.07131e-05	-0.560905	1.39589e-06	2.50643e-05	-0.610498	0.10186	0.0164669	2160	1668	2333	6161
ENSMUSG00000021065_Fut8	-0.331271	1.63187e-07	1.88644e-06	-0.369254	3.15369e-06	5.20271e-05	-0.434964	0.189905	0.0324953	1685	1816	2667	6168
ENSMUSG00000025475_Gpr123	0.49954	1.27746e-05	0.000102975	0.492192	1.58942e-05	0.000221065	0.452011	0.0151779	0.00237626	2419	2154	1600	6173
ENSMUSG00000031667_Aktip	0.400741	8.58273e-08	1.04295e-06	0.37359	1.00242e-05	0.000145643	0.309258	0.145204	0.024126	1603	2062	2510	6175
ENSMUSG00000027384_Ndufaf5	-0.341552	8.53506e-07	8.63127e-06	-0.380408	7.74374e-06	0.000115593	-0.445859	0.0817923	0.0135542	1928	2007	2246	6181
ENSMUSG00000020887_A230052G05Rik	-0.952358	2.40753e-05	0.000182719	-1.24217	2.14333e-06	3.67977e-05	-1.32636	0.0330836	0.00548001	2571	1745	1879	6195
ENSMUSG00000045394_Epcam	-0.884421	2.48713e-05	0.000188173	-1.10351	2.26957e-06	3.8721e-05	-1.16993	0.0319887	0.00527591	2579	1756	1865	6200
ENSMUSG00000010517_Faf1	-0.281022	9.75536e-08	1.1759e-06	-0.316925	7.98519e-06	0.000118665	-0.379136	0.161399	0.0273082	1616	2016	2573	6205
ENSMUSG00000057604_Lmcd1	-0.557684	1.10976e-05	9.08479e-05	-0.623855	1.11665e-05	0.000160219	-0.682742	0.0224574	0.00368994	2382	2088	1739	6209
ENSMUSG00000032380_Dapk2	0.647663	3.45134e-06	3.11052e-05	0.660124	1.99787e-05	0.000269129	0.603822	0.0286333	0.00469693	2164	2224	1823	6211
ENSMUSG00000021390_Ogn	0.868297	1.92024e-06	1.81199e-05	0.957895	5.22716e-06	8.13086e-05	0.921997	0.0777818	0.01284	2066	1926	2222	6214
ENSMUSG00000024497_Pou4f3	-1.07803	6.98875e-05	NA	-3.01312	2.55374e-06	4.28373e-05	-3.2854	0.0135656	0.00214037	2865	1786	1569	6220
ENSMUSG00000030417_Pdcd5	-0.355339	1.34731e-06	1.29971e-05	-0.394252	4.01887e-06	6.47667e-05	-0.460823	0.105134	0.016765	2021	1859	2341	6221
ENSMUSG00000029851_Fam115c	-0.758274	1.56633e-05	0.000124216	-0.88809	1.0837e-05	0.000155864	-0.956931	0.0201165	0.00317893	2458	2083	1690	6231
ENSMUSG00000054792_Klhl18	-0.342907	3.54671e-06	3.18909e-05	-0.381623	3.6112e-06	5.86066e-05	-0.441073	0.0784115	0.0129866	2169	1846	2227	6242
ENSMUSG00000027699_Ect2	-0.833064	1.12919e-05	9.21973e-05	-0.997554	4.28203e-06	6.85284e-05	-1.0608	0.0440441	0.0072734	2388	1872	1986	6246
ENSMUSG00000058013_Sept11	-0.347579	2.54733e-06	2.35465e-05	-0.386473	7.85205e-06	0.000116976	-0.440508	0.0617976	0.0102392	2110	2011	2125	6246
ENSMUSG00000050390_C77080	-0.484675	2.63889e-06	2.43236e-05	-0.534516	5.65154e-06	8.72755e-05	-0.60738	0.0760145	0.0124041	2116	1940	2207	6263
ENSMUSG00000025140_Pycr1	0.633725	1.21437e-06	1.18083e-05	0.637792	1.97694e-05	0.000266909	0.58601	0.050651	0.00833376	2005	2219	2040	6264
[truncated: 27,963 more rows]

## Sheet: Table S13~MG P14 vs Adult
Table S13: Differential analysis: P14 vs Adult (MG only)
[Note: Rows 1 - 5 are locked. Rows 6 and below can be independently scrolled]
	DESeq2			EdgeR			BaySeq			DESeq2	EdgeR	BaySeq	All
Gene ID_Name	log2 fold change	p-value	p-Adjusted	log2 fold change	p-value	p-Adjusted	log2 fold change (raw)	1-Likelihood	p-value	Rank	Rank	Rank	Rank
ENSMUSG00000030701_Plekhb1	2.12538	1.29682e-234	1.34428e-230	2.12667	2.37286e-124	1.75882e-120	1.90427	0	0	2	4	40	46
ENSMUSG00000047945_Marcksl1	-2.68667	3.54769e-197	1.83877e-193	-2.74403	5.00388e-131	4.94533e-127	-2.97094	0	0	4	3	40	47
ENSMUSG00000005125_Ndrg1	2.78696	1.64237e-167	5.67494e-164	2.82578	1.90591e-151	2.82542e-147	2.60871	0	0	6	2	40	48
ENSMUSG00000052229_Gpr17	-2.54036	1.36249e-265	2.82472e-261	-2.58141	1.48303e-113	4.88561e-110	-2.80155	0	0	1	9	40	50
ENSMUSG00000042834_Nrep	-2.77859	1.82007e-193	7.54674e-190	-2.8377	1.69808e-117	8.39107e-114	-3.06251	0	0	5	6	40	51
ENSMUSG00000015806_Qdpr	2.38614	4.14008e-159	1.22617e-155	2.4078	7.90132e-119	4.68533e-115	2.18011	0	0	7	5	40	52
ENSMUSG00000051980_Casr	-4.52481	2.49967e-124	3.23895e-121	-4.91952	1.69675e-157	5.03068e-153	-5.15564	0	0	16	1	40	57
ENSMUSG00000044847_Lsm11	-2.9062	1.94577e-150	5.04247e-147	-2.99322	1.90749e-106	5.65553e-103	-3.20903	0	0	8	10	40	58
ENSMUSG00000022865_Cxadr	-2.01536	2.65438e-146	6.1145e-143	-2.05352	5.65571e-94	1.11791e-90	-2.27849	0	0	9	15	40	64
ENSMUSG00000046598_Bdh1	-1.95776	1.45347e-142	3.01333e-139	-1.99494	8.3757e-99	1.77379e-95	-2.21523	0	0	10	14	40	64
ENSMUSG00000020661_Dnmt3a	-2.09657	1.24697e-215	8.6174e-212	-2.12874	5.21593e-71	4.83273e-68	-2.3522	0	0	3	32	40	75
ENSMUSG00000048249_Crebrf	1.97087	4.32622e-112	4.07688e-109	1.98204	1.01265e-81	1.58021e-78	1.75746	0	0	22	19	40	81
ENSMUSG00000047146_Tet1	-1.89646	1.91661e-126	2.64901e-123	-1.93395	2.7576e-74	3.02815e-71	-2.1606	0	0	15	27	40	82
ENSMUSG00000024754_Tmem2	-1.82724	2.3369e-105	1.93794e-102	-1.86957	3.39891e-76	4.38149e-73	-2.09524	0	0	25	23	40	88
ENSMUSG00000030287_Itpr2	-1.53286	1.30024e-126	1.92548e-123	-1.56158	1.85866e-63	1.19799e-60	-1.78185	0	0	14	46	40	100
ENSMUSG00000060012_Kif13b	1.7559	1.07087e-97	6.52976e-95	1.7638	5.61898e-73	5.74473e-70	1.54567	0	0	34	29	40	103
ENSMUSG00000074794_Arrdc3	1.62412	4.00988e-100	2.7711e-97	1.62387	1.18683e-70	1.06631e-67	1.40408	0	0	30	33	40	103
ENSMUSG00000004894_Hapln2	3.08919	6.50025e-130	1.03664e-126	3.16913	8.26081e-114	3.06156e-110	2.95195	2.13163e-14	8.45884e-16	13	8	84	105
ENSMUSG00000090121_Abhd12b	4.06319	1.74299e-117	2.00754e-114	4.31059	4.79555e-117	2.03119e-113	4.09887	7.10543e-15	2.63164e-16	18	7	80	105
ENSMUSG00000046157_Tmem229b	-1.64588	2.29703e-99	1.5362e-96	-1.67889	1.9768e-69	1.62806e-66	-1.89801	0	0	31	36	40	107
ENSMUSG00000028639_Ybx1	-1.48192	4.30259e-112	4.07688e-109	-1.51023	1.16137e-62	7.17367e-60	-1.73535	0	0	21	48	40	109
ENSMUSG00000027562_Car2	1.59605	2.66568e-104	2.12558e-101	1.59781	6.96971e-64	4.69647e-61	1.37059	0	0	26	44	40	110
ENSMUSG00000024501_Dpysl3	-1.90907	4.27446e-116	4.66411e-113	-1.94744	1.1346e-60	6.46919e-58	-2.17226	0	0	19	52	40	111
ENSMUSG00000032735_Ablim3	-2.0565	2.93208e-86	1.35084e-83	-2.11271	3.82764e-74	4.05306e-71	-2.32916	0	0	45	28	40	113
ENSMUSG00000005397_Nid1	-2.02289	6.44743e-87	3.10856e-84	-2.07872	1.31332e-66	9.49726e-64	-2.30722	0	0	43	41	40	124
ENSMUSG00000058886_Deaf1	-1.74447	9.11573e-85	4.02101e-82	-1.78762	3.38591e-68	2.71322e-65	-2.00501	0	0	47	37	40	124
ENSMUSG00000021303_Gng4	-2.06683	3.95619e-84	1.70875e-81	-2.12839	1.01322e-67	7.70281e-65	-2.36143	0	0	48	39	40	127
ENSMUSG00000045136_Tubb2b	-1.97149	4.5436e-81	1.77732e-78	-2.0301	1.07882e-64	7.43858e-62	-2.25575	0	0	53	43	40	136
ENSMUSG00000044734_Serpinb1a	4.5385	3.41841e-99	2.2147e-96	5.00341	6.55613e-100	1.61986e-96	4.78608	1.98952e-13	1.22865e-14	32	12	96	140
ENSMUSG00000031502_Col4a1	-1.7658	2.71763e-76	9.54947e-74	-1.81335	1.66442e-63	1.09663e-60	-2.03149	0	0	59	45	40	144
ENSMUSG00000010021_Kif19a	-2.74296	5.33873e-113	5.53413e-110	-2.83505	2.03355e-102	5.48116e-99	-3.05932	1.69109e-12	1.46783e-13	20	11	114	145
ENSMUSG00000026830_Ermn	1.71253	1.04314e-75	3.54531e-73	1.72567	6.31784e-62	3.74635e-59	1.50004	0	0	61	50	40	151
ENSMUSG00000041642_Kif21b	-1.46438	2.98116e-89	1.58476e-86	-1.49485	3.00325e-55	1.23671e-52	-1.71479	0	0	39	72	40	151
ENSMUSG00000036777_Anln	2.41049	1.09547e-98	6.88222e-96	2.45359	2.75191e-80	4.07957e-77	2.22412	1.13687e-12	7.04622e-14	33	20	108	161
ENSMUSG00000022548_Apod	2.07581	3.50259e-69	9.4306e-67	2.11421	6.12451e-61	3.5605e-58	1.8914	0	0	77	51	40	168
ENSMUSG00000029168_Dpysl5	-1.94794	2.77717e-69	7.57582e-67	-2.00778	1.44714e-60	8.09551e-58	-2.22774	0	0	76	53	40	169
ENSMUSG00000025478_Dpysl4	-1.8946	6.0519e-67	1.47609e-64	-1.95587	1.40674e-59	7.58334e-57	-2.18605	0	0	85	55	40	180
ENSMUSG00000053411_Cbx7	2.09031	3.28776e-131	5.68015e-128	2.10123	2.73001e-92	5.05887e-89	1.87736	7.15019e-11	5.97039e-12	12	16	155	183
ENSMUSG00000019978_Epb4.1l2	-1.23508	7.98938e-102	5.91556e-99	-1.25874	4.13865e-44	1.03989e-41	-1.48032	0	0	28	118	40	186
ENSMUSG00000032554_Trf	1.83661	1.07553e-66	2.56298e-64	1.85939	6.31125e-58	3.17156e-55	1.64027	0	0	87	59	40	186
ENSMUSG00000039904_Gpr37	1.72352	3.55831e-70	1.02459e-67	1.73801	2.05193e-54	8.00497e-52	1.51102	0	0	72	76	40	188
ENSMUSG00000034009_Rxfp1	-2.08869	2.48786e-62	5.4293e-60	-2.16441	1.00394e-59	5.5122e-57	-2.39456	0	0	95	54	40	189
ENSMUSG00000002341_Ncan	-1.70088	1.0392e-103	7.97955e-101	-1.73618	2.15552e-41	4.84158e-39	-1.95398	0	0	27	132	40	199
ENSMUSG00000031503_Col4a2	-1.59894	5.58665e-65	1.31567e-62	-1.64157	1.85419e-54	7.32998e-52	-1.8588	0	0	88	75	40	203
ENSMUSG00000020604_Arsg	2.054	2.10137e-110	1.89416e-107	2.07112	2.98144e-83	4.91092e-80	1.84591	1.35394e-10	1.42729e-11	23	18	169	210
ENSMUSG00000096929_A330023F24Rik	1.42724	1.63934e-67	4.04605e-65	1.42949	3.00019e-51	1.01082e-48	1.20828	0	0	84	88	40	212
ENSMUSG00000058135_Gstm1	1.8791	2.1426e-58	3.79661e-56	1.90823	1.63715e-58	8.36894e-56	1.69028	0	0	117	58	40	215
ENSMUSG00000029231_Pdgfra	-1.16479	1.46072e-91	8.18477e-89	-1.18894	2.10703e-40	4.39939e-38	-1.41047	0	0	37	142	40	219
ENSMUSG00000053475_Tnfaip6	3.34123	1.1606e-108	1.00257e-105	3.47269	1.4288e-99	3.25865e-96	3.26437	2.82007e-10	2.94472e-11	24	13	183	220
ENSMUSG00000020387_Phf15	1.76047	7.82406e-87	3.68655e-84	1.76738	7.86726e-67	5.83141e-64	1.54722	1.67688e-11	1.12686e-12	44	40	137	221
ENSMUSG00000026255_Efhd1	2.34613	4.75518e-81	1.82564e-78	2.39839	3.34172e-76	4.38149e-73	2.18291	4.97167e-11	3.54306e-12	54	22	148	224
ENSMUSG00000027669_Gnb4	-1.48891	4.69245e-92	2.70233e-89	-1.51941	2.23425e-55	9.46333e-53	-1.74808	2.89901e-12	2.45346e-13	36	70	119	225
ENSMUSG00000028370_Pappa	-2.29715	2.71569e-59	5.07222e-57	-2.40063	1.6107e-54	6.45346e-52	-2.61907	0	0	111	74	40	225
ENSMUSG00000095334_Gm21984	3.57465	6.73005e-83	2.68322e-80	3.811	2.65871e-83	4.63695e-80	3.60942	1.06624e-10	1.02759e-11	52	17	163	232
ENSMUSG00000039109_F13a1	-2.22475	3.12155e-83	1.29432e-80	-2.29798	3.58329e-75	4.08619e-72	-2.52002	9.55183e-11	8.50049e-12	50	26	160	236
ENSMUSG00000024810_Il33	1.86021	5.4901e-68	1.37133e-65	1.88559	9.86399e-58	4.87429e-55	1.65186	1.84741e-13	1.03216e-14	83	60	95	238
ENSMUSG00000037428_Vgf	-1.6557	1.33771e-60	2.66666e-58	-1.7024	3.76004e-48	1.10378e-45	-1.91526	0	0	104	101	40	245
ENSMUSG00000027570_Col9a3	-1.95177	2.81152e-63	6.40533e-61	-2.01472	9.95321e-56	4.27685e-53	-2.24068	1.42109e-13	8.46604e-15	91	69	94	254
ENSMUSG00000015149_Sirt2	-1.41849	1.4162e-87	6.99062e-85	-1.44804	2.2552e-46	6.02383e-44	-1.66875	5.11591e-13	4.24296e-14	42	111	104.5	257.5
ENSMUSG00000027215_Cd82	2.22489	1.56207e-90	8.52234e-88	2.25795	5.70256e-76	7.0448e-73	2.03777	5.38243e-10	5.50869e-11	38	24	198	260
ENSMUSG00000027375_Mal	1.60921	4.66295e-89	2.41681e-86	1.61256	5.75371e-50	1.85426e-47	1.39014	2.58638e-11	1.43013e-12	40	92	139	271
ENSMUSG00000053279_Aldh1a1	1.5592	1.92089e-60	3.79275e-58	1.56896	2.29375e-55	9.5785e-53	1.35552	2.27374e-13	1.45039e-14	105	71	97	273
ENSMUSG00000023328_Ache	-1.59211	2.57229e-57	4.40734e-55	-1.63487	1.96045e-45	5.14383e-43	-1.85978	0	0	121	113	40	274
ENSMUSG00000020427_Igfbp3	-1.97508	3.91295e-83	1.59065e-80	-2.03081	3.10125e-72	3.06497e-69	-2.24793	3.82762e-10	4.63224e-11	51	30	194	275
ENSMUSG00000044447_Dock5	2.41372	2.27054e-74	7.47189e-72	2.47904	1.50229e-69	1.31004e-66	2.25504	2.83599e-10	3.21932e-11	63	34	185	282
ENSMUSG00000026519_Tmem63a	1.92812	3.90831e-72	1.20936e-69	1.95458	3.05707e-63	1.92849e-60	1.73454	1.90724e-10	1.94151e-11	67	47	175	289
ENSMUSG00000006522_Itih3	1.73251	2.71496e-46	3.23486e-44	1.76869	2.36471e-54	9.10537e-52	1.55231	0	0	174	77	40	291
ENSMUSG00000026834_Acvr1c	1.78954	5.83612e-47	7.15943e-45	1.82633	5.02018e-53	1.81516e-50	1.61415	0	0	169	82	40	291
ENSMUSG00000046182_Gsg1l	-2.16912	6.54485e-79	2.38049e-76	-2.23953	1.8315e-69	1.55149e-66	-2.46113	7.25485e-10	6.62054e-11	57	35	202	294
ENSMUSG00000092274_Neat1	1.63768	6.76161e-52	1.01581e-49	1.65706	2.0655e-44	5.27932e-42	1.43895	0	0	138	116	40	294
ENSMUSG00000044042_Fmn1	2.23052	2.2636e-94	1.34083e-91	2.26099	2.10755e-77	2.97556e-74	2.04483	5.1331e-09	4.49099e-10	35	21	242	298
ENSMUSG00000023067_Cdkn1a	-3.16301	2.57722e-72	8.0956e-70	-3.38382	9.57502e-76	1.13556e-72	-3.59719	8.13536e-10	8.66557e-11	66	25	208	299
ENSMUSG00000039470_Zdhhc2	-1.2901	2.64828e-63	6.10047e-61	-1.31933	8.12667e-44	2.0079e-41	-1.54431	7.10543e-14	2.87411e-15	90	120	89	299
ENSMUSG00000038173_Enpp6	-1.79083	1.36461e-68	3.53639e-66	-1.84078	2.5114e-49	7.92134e-47	-2.07096	4.83169e-12	4.49052e-13	80	94	126	300
ENSMUSG00000036580_Spg20	1.25624	2.74541e-68	6.94121e-66	1.25259	1.37591e-42	3.31662e-40	1.0293	2.4869e-13	1.93067e-14	82	123	98	303
ENSMUSG00000044471_AB041803	1.75704	3.32377e-70	9.70541e-68	1.77218	2.48417e-57	1.18795e-54	1.54826	2.33626e-10	2.29984e-11	71	62	178	311
ENSMUSG00000054226_Tprkb	1.21552	1.12397e-68	2.94965e-66	1.21022	1.95797e-40	4.11715e-38	0.985582	1.13687e-13	5.8697e-15	79	141	92.5	312.5
ENSMUSG00000042978_Sbk1	-1.45227	1.48532e-61	3.01899e-59	-1.49079	2.30883e-48	6.84546e-46	-1.71677	1.54898e-12	1.20348e-13	102	100	112	314
ENSMUSG00000004347_Pde1c	-1.65204	4.50646e-53	7.07787e-51	-1.70379	3.44031e-51	1.13335e-48	-1.92316	1.13687e-13	7.02902e-15	132	90	92.5	314.5
ENSMUSG00000023805_Synj2	1.5646	3.79492e-47	4.71115e-45	1.5821	2.22789e-46	6.00498e-44	1.37782	0	0	167	110	40	317
ENSMUSG00000026839_Upp2	2.16867	6.88323e-89	3.48056e-86	2.20112	3.53147e-71	3.37756e-68	1.96919	5.81181e-09	5.32216e-10	41	31	246	318
ENSMUSG00000030102_Itpr1	1.48083	1.01611e-73	3.24093e-71	1.48288	5.52565e-48	1.59058e-45	1.26723	5.09033e-11	4.16838e-12	65	103	150	318
ENSMUSG00000079523_Tmsb10	-1.49274	2.62103e-50	3.72186e-48	-1.53327	5.34933e-41	1.17483e-38	-1.7593	0	0	146	135	40	321
ENSMUSG00000027500_Stmn2	-1.39394	1.20233e-133	2.26607e-130	-1.41984	1.34468e-40	2.88901e-38	-1.64498	1.59787e-10	1.67427e-11	11	138	172.5	321.5
ENSMUSG00000020774_Aspa	2.09114	1.72993e-80	6.52088e-78	2.12442	6.53743e-68	5.10075e-65	1.89935	2.84371e-09	2.38326e-10	55	38	229	322
ENSMUSG00000062960_Kdr	-1.65256	2.97963e-56	4.98175e-54	-1.70226	1.3351e-44	3.44211e-42	-1.9319	2.84217e-14	1.17031e-15	124	115	86.5	325.5
ENSMUSG00000019843_Fyn	-1.13258	1.80482e-101	1.29026e-98	-1.1549	1.02758e-37	1.92828e-35	-1.37555	2.65885e-11	1.60984e-12	29	158	140	327
ENSMUSG00000031841_Cdh13	-1.11729	2.48002e-71	7.56114e-69	-1.1423	4.13313e-40	8.50994e-38	-1.36036	1.91847e-12	1.62189e-13	68	144	115	327
ENSMUSG00000091002_Tcerg1l	-1.85295	1.36017e-74	4.54823e-72	-1.90225	6.75926e-59	3.57867e-56	-2.12817	8.32252e-10	9.02232e-11	62	56	209	327
ENSMUSG00000055945_Prr18	1.69369	1.98669e-59	3.74436e-57	1.70951	1.32262e-56	6.03297e-54	1.49313	7.68949e-11	6.42504e-12	110	65	156	331
ENSMUSG00000072235_Tuba1a	-1.52442	6.0539e-119	7.38291e-116	-1.55212	7.04203e-29	7.62004e-27	-1.77749	0	0	17	274	40	331
ENSMUSG00000027479_Mapre1	-1.17029	3.42756e-71	1.02986e-68	-1.1957	1.4181e-35	2.29755e-33	-1.42033	1.42109e-14	4.33258e-16	69	183	82	334
ENSMUSG00000022122_Ednrb	-1.18132	9.39344e-62	1.96712e-59	-1.20728	3.64003e-34	5.34273e-32	-1.43697	0	0	99	202	40	341
ENSMUSG00000025068_Gsto1	-1.43882	8.75082e-76	3.0237e-73	-1.47198	1.17428e-48	3.55269e-46	-1.69264	2.833e-10	3.08269e-11	60	98	184	342
ENSMUSG00000024013_Fgd2	-2.26274	5.33773e-60	1.03422e-57	-2.36257	9.80179e-59	5.09848e-56	-2.58	3.46368e-10	4.10898e-11	107	57	191	355
ENSMUSG00000068615_Gjd2	-2.04758	1.74694e-85	7.87339e-83	-2.10813	1.63214e-66	1.15217e-63	-2.33265	9.66363e-09	1.09997e-09	46	42	267	355
ENSMUSG00000024661_Fth1	1.46386	3.76862e-80	1.3952e-77	1.46157	3.41639e-42	7.97579e-40	1.2435	1.59787e-10	1.75695e-11	56	127	172.5	355.5
ENSMUSG00000026421_Csrp1	1.33041	5.80906e-59	1.06578e-56	1.33241	9.41484e-41	2.0525e-38	1.11441	2.25953e-12	1.8027e-13	113	136	116	365
ENSMUSG00000025384_2310003H01Rik	-1.75433	3.77516e-46	4.47238e-44	-1.81952	5.80093e-48	1.65377e-45	-2.02713	8.52651e-14	4.6849e-15	175	104	90.5	369.5
ENSMUSG00000021451_Sema4d	-1.19215	5.648e-65	1.31567e-62	-1.21927	1.83103e-36	3.08456e-34	-1.44277	3.42482e-12	2.97547e-13	89	176	121	386
ENSMUSG00000024593_Megf10	1.44663	1.13763e-61	2.33518e-59	1.44948	4.25986e-47	1.19152e-44	1.2357	2.33889e-10	2.41766e-11	101	106	179	386
ENSMUSG00000078771_Evi2a	1.79188	1.04117e-66	2.50994e-64	1.81209	1.18199e-52	4.22227e-50	1.58848	2.2268e-09	1.95437e-10	86	83	225	394
ENSMUSG00000008734_Gprc5b	1.14734	4.56033e-47	5.62766e-45	1.14523	6.08305e-35	9.44274e-33	0.925568	0	0	168	191	40	399
ENSMUSG00000038128_Camk4	-1.80894	9.76966e-53	1.51153e-50	-1.87206	7.26785e-32	9.49271e-30	-2.08708	0	0	134	227	40	401
ENSMUSG00000037280_Galnt6	1.92126	3.63321e-71	1.07605e-68	1.94511	1.23925e-57	6.02337e-55	1.72536	1.38528e-08	1.47558e-09	70	61	276	407
ENSMUSG00000073680_Tmem88b	1.46407	3.58433e-56	5.94483e-54	1.47036	9.66074e-44	2.3672e-41	1.2484	1.03668e-10	9.09159e-12	125	121	161	407
ENSMUSG00000033904_Ccp110	1.14123	3.00177e-59	5.5565e-57	1.13695	5.58591e-37	9.7998e-35	0.91257	8.01492e-12	7.676e-13	112	169	133	414
ENSMUSG00000026655_Fam107b	-1.64288	4.48365e-70	1.27336e-67	-1.68689	2.92019e-54	1.11001e-51	-1.91527	9.09587e-09	1.00462e-09	73	78	264	415
ENSMUSG00000026737_Pip4k2a	1.25265	1.95695e-49	2.74131e-47	1.25378	3.84676e-39	7.70626e-37	1.02835	3.38218e-12	2.71487e-13	148	148	120	416
ENSMUSG00000071847_Apcdd1	-1.34714	1.06246e-54	1.74816e-52	-1.38368	1.2392e-39	2.4994e-37	-1.60526	3.68416e-11	2.45147e-12	126	147	144	417
ENSMUSG00000071984_Fndc1	-2.68331	1.7629e-59	3.38411e-57	-2.84314	1.60247e-51	5.46112e-49	-3.0825	2.023e-09	1.77987e-10	108	87	223	418
ENSMUSG00000033044_Dhrs7c	-4.35669	2.23554e-40	2.12602e-38	-9.33206	4.16184e-56	1.84171e-53	#NAME?	9.88365e-12	8.3563e-13	218	67	134	419
ENSMUSG00000039087_Rreb1	1.63967	4.49127e-60	8.78424e-58	1.64994	1.40245e-50	4.56937e-48	1.42905	1.77776e-09	1.69676e-10	106	91	222	419
ENSMUSG00000019232_Etnppl	3.08559	1.82108e-31	1.13719e-29	3.60348	5.23604e-62	3.16823e-59	3.39348	0	0	332	49	40	421
ENSMUSG00000015090_Ptgds	2.88497	4.00714e-33	2.69727e-31	3.24957	3.4555e-54	1.29686e-51	3.03355	0	0	308	79	40	427
ENSMUSG00000098132_Rassf10	-2.8228	8.02854e-51	1.16397e-48	-3.05542	5.8989e-56	2.57201e-53	-3.28077	1.50722e-09	1.41087e-10	143	68	218	429
ENSMUSG00000028655_Mfsd2a	-1.47274	6.95336e-53	1.08389e-50	-1.51563	2.07182e-42	4.91419e-40	-1.73309	2.29363e-10	2.0608e-11	133	125	176	434
ENSMUSG00000017386_Traf4	-1.68269	4.97294e-69	1.32178e-66	-1.72912	6.44724e-54	2.35993e-51	-1.94658	1.58398e-08	1.52744e-09	78	81	277	436
ENSMUSG00000037578_Pkd2l1	4.2758	5.7417e-43	5.95185e-41	5.94641	3.55076e-54	1.31596e-51	5.8809	8.8697e-11	7.43772e-12	200	80	158	438
ENSMUSG00000027435_Cd93	-1.39719	4.13945e-48	5.43159e-46	-1.43643	9.13013e-39	1.76928e-36	-1.65797	6.11067e-12	5.69591e-13	158	153	129	440
ENSMUSG00000004415_Col26a1	-1.95763	1.05591e-41	1.05245e-39	-2.04924	1.86486e-40	3.94937e-38	-2.26475	2.98428e-13	2.20979e-14	208	140	100	448
ENSMUSG00000049493_Pls1	1.89511	1.90989e-59	3.63265e-57	1.9293	3.67228e-49	1.13416e-46	1.7014	5.67266e-09	5.10666e-10	109	96	245	450
ENSMUSG00000032060_Cryab	1.96297	1.18299e-53	1.90122e-51	2.0119	4.41608e-52	1.55872e-49	1.78798	4.64075e-09	3.9267e-10	129	84	239	452
ENSMUSG00000058672_Tubb2a	-1.45363	9.19595e-74	2.97891e-71	-1.48734	6.97667e-30	7.92534e-28	-1.71062	5.1017e-12	4.85687e-13	64	261	127	452
ENSMUSG00000039328_Rnf122	-1.66105	1.935e-69	5.34887e-67	-1.70515	9.63729e-52	3.32251e-49	-1.92495	3.11208e-08	2.7374e-09	75	86	295	456
ENSMUSG00000050063_Klk6	3.19433	1.88968e-57	3.26474e-55	3.45185	3.39409e-55	1.37851e-52	3.227	1.1716e-08	1.13958e-09	120	73	268	461
ENSMUSG00000038602_Slc35f1	-1.25744	2.64928e-45	2.95295e-43	-1.29061	1.54753e-36	2.63694e-34	-1.5198	3.97904e-13	2.94666e-14	186	174	101.5	461.5
ENSMUSG00000050121_Opalin	1.68171	7.81039e-62	1.6523e-59	1.69994	4.67949e-49	1.43033e-46	1.47186	1.21126e-08	1.22007e-09	98	97	270	465
ENSMUSG00000034235_Usp54	1.10435	6.80291e-57	1.15605e-54	1.09726	7.14666e-35	1.1036e-32	0.878444	5.45128e-11	5.14057e-12	122	192	153	467
ENSMUSG00000044338_Aplnr	-2.89005	1.82821e-62	4.07554e-60	-3.08338	1.0999e-56	5.09546e-54	-3.32475	4.12733e-08	4.51867e-09	93	64	312	469
ENSMUSG00000060657_Marf1	1.28538	8.39535e-59	1.5135e-56	1.28302	7.03112e-38	1.33632e-35	1.06073	7.75657e-10	7.97438e-11	115	156	206	477
ENSMUSG00000019846_Lama4	-1.77496	1.4167e-62	3.19251e-60	-1.82895	3.1854e-51	1.06117e-48	-2.06148	3.1809e-08	3.02655e-09	92	89	298	479
ENSMUSG00000070527_Mkrn3	-2.58183	5.25349e-62	1.13454e-59	-2.72493	2.48619e-56	1.11686e-53	-2.94256	5.51072e-08	5.50559e-09	96	66	319	481
ENSMUSG00000020758_Itgb4	2.41688	7.80045e-62	1.6523e-59	2.5028	2.93297e-57	1.38031e-54	2.27612	6.27242e-08	6.00668e-09	97	63	322	482
ENSMUSG00000032652_Crebl2	1.16054	1.24406e-51	1.85553e-49	1.15646	2.31486e-36	3.87759e-34	0.932849	1.23755e-10	1.28734e-11	139	177	167	483
ENSMUSG00000020422_Tns3	-1.10812	3.63545e-52	5.54192e-50	-1.13804	4.19037e-32	5.59641e-30	-1.3548	5.68434e-12	5.26301e-13	136	222	128	486
ENSMUSG00000016946_Kctd5	-1.00941	7.12283e-54	1.15368e-51	-1.03406	1.26302e-31	1.62109e-29	-1.25719	6.77147e-12	6.61835e-13	128	231	131	490
ENSMUSG00000025950_Idh1	-1.16077	3.13192e-58	5.50262e-56	-1.18814	1.24392e-37	2.31956e-35	-1.41716	1.74524e-09	1.55063e-10	118	159	220	497
ENSMUSG00000027674_Pex5l	1.57926	6.80431e-40	6.35436e-38	1.60946	6.01645e-37	1.0493e-34	1.39389	1.32161e-12	8.19406e-14	222	170	109	501
ENSMUSG00000050332_Amer1	-1.21077	1.43395e-41	1.42243e-39	-1.2456	3.22858e-35	5.11894e-33	-1.46579	1.03739e-12	6.04957e-14	209	187	107	503
ENSMUSG00000051615_Rap2a	-1.0111	1.70611e-68	4.36679e-66	-1.03547	3.47166e-33	4.83245e-31	-1.25722	1.14599e-09	1.00169e-10	81	213	211	505
ENSMUSG00000033249_Hsf4	2.61523	7.22807e-51	1.0553e-48	2.75823	9.24286e-50	2.94668e-47	2.53678	1.23505e-08	1.26114e-09	142	93	271	506
ENSMUSG00000020905_Usp43	-2.21793	2.8419e-48	3.80118e-46	-2.33388	8.32664e-47	2.30726e-44	-2.54514	7.4286e-09	7.77653e-10	155	107	256	518
ENSMUSG00000038112_AW551984	-1.7475	3.51262e-38	3.02173e-36	-1.83218	1.54234e-34	2.34507e-32	-2.05983	2.84217e-14	1.48718e-15	241	195	86.5	522.5
ENSMUSG00000055723_Rras2	-1.89424	2.72098e-47	3.39827e-45	-1.97817	4.81664e-45	1.25271e-42	-2.20897	5.21871e-09	4.68727e-10	166	114	243	523
ENSMUSG00000074060_Fbxw15	4.07104	7.41994e-35	5.45497e-33	6.44009	1.69786e-46	4.66111e-44	6.55459	2.88054e-11	1.97876e-12	282	108	142	532
ENSMUSG00000059288_Cdyl	1.39955	2.19585e-42	2.25369e-40	1.4137	9.53438e-38	1.80054e-35	1.19577	1.6739e-10	1.84306e-11	202	157	174	533
ENSMUSG00000021670_Hmgcr	-1.02752	1.26363e-69	3.54022e-67	-1.05088	7.92925e-31	9.52811e-29	-1.27418	1.31156e-09	1.16469e-10	74	246	214	534
ENSMUSG00000032702_Kank1	-1.19538	2.62265e-42	2.67846e-40	-1.22818	1.17624e-33	1.68475e-31	-1.44459	4.53326e-12	4.13991e-13	203	207	125	535
ENSMUSG00000091712_Sec14l5	1.60707	4.18733e-52	6.33662e-50	1.62327	3.43124e-40	7.11419e-38	1.40226	8.24752e-09	9.14452e-10	137	143	261	541
ENSMUSG00000029403_Cdkl2	-1.1646	2.86732e-54	4.68073e-52	-1.19256	2.07432e-37	3.7501e-35	-1.42022	7.04397e-09	7.00402e-10	127	164	253	544
ENSMUSG00000069662_Marcks	-1.4736	8.26846e-58	1.44052e-55	-1.51231	1.9643e-34	2.95632e-32	-1.74648	3.49587e-09	2.8981e-10	119	197	233	549
ENSMUSG00000060675_Pla2g16	1.54417	2.231e-62	4.92054e-60	1.55351	3.88358e-48	1.12887e-45	1.32989	1.68758e-07	1.78321e-08	94	102	362	558
ENSMUSG00000054850_6330419J24Rik	-1.45729	7.05916e-59	1.28378e-56	-1.49719	2.8337e-43	6.88658e-41	-1.72226	6.42094e-08	6.18688e-09	114	122	323	559
ENSMUSG00000020486_Sept4	1.21597	5.34964e-41	5.20699e-39	1.22187	1.31951e-31	1.6863e-29	1.00085	2.68585e-12	2.01685e-13	213	232	117	562
ENSMUSG00000027199_Gatm	1.1638	5.20712e-45	5.74223e-43	1.16279	2.49527e-31	3.12162e-29	0.933481	3.83835e-11	2.93814e-12	188	237	146	571
ENSMUSG00000037071_Scd1	1.24225	4.23368e-84	1.79128e-81	1.2352	1.267e-36	2.1714e-34	1.01434	1.26773e-07	1.29498e-08	49	173	349	571
ENSMUSG00000040339_Fam102b	-1.31899	1.40351e-40	1.34711e-38	-1.35598	8.09701e-33	1.0962e-30	-1.5801	1.32161e-11	1.01184e-12	216	219	136	571
ENSMUSG00000018470_Kcnab3	1.51849	6.20107e-46	7.2225e-44	1.53502	2.46951e-41	5.46406e-39	1.31776	9.40264e-09	1.03631e-09	178	134	265	577
ENSMUSG00000036545_Adamts2	1.54402	6.99965e-51	1.0292e-48	1.55837	2.26856e-41	5.05719e-39	1.33762	3.50932e-08	3.537e-09	141	133	303	577
ENSMUSG00000007944_Ttc9b	-1.82118	5.58744e-46	6.54456e-44	-1.89404	7.3999e-44	1.84369e-41	-2.1132	2.38005e-08	2.31279e-09	177	119	290	586
ENSMUSG00000030103_Bhlhe40	1.21054	9.67274e-42	9.6877e-40	1.21313	5.57652e-40	1.13245e-37	0.996622	4.33512e-09	3.22681e-10	207	146	235	588
ENSMUSG00000000305_Cdh4	-1.18526	6.80654e-45	7.4663e-43	-1.21555	1.15129e-38	2.21654e-36	-1.43353	6.6366e-09	6.25616e-10	189	154	250	593
ENSMUSG00000032902_Slc16a1	-1.03746	1.62382e-45	1.83962e-43	-1.06319	2.19187e-27	2.10996e-25	-1.28617	9.80549e-13	5.12797e-14	183	308	106	597
ENSMUSG00000032890_Rims3	1.58674	1.9866e-39	1.8224e-37	1.61795	2.95111e-31	3.67637e-29	1.40808	1.85452e-11	1.25308e-12	226	238	138	602
ENSMUSG00000011256_Adam19	-1.12987	6.87514e-47	8.38443e-45	-1.15822	8.43508e-34	1.22152e-31	-1.38081	2.89624e-09	2.49882e-10	170	204	230	604
ENSMUSG00000030849_Fgfr2	1.16872	3.49745e-49	4.83394e-47	1.16776	6.72196e-36	1.1011e-33	0.9425	1.31733e-08	1.38636e-09	150	181	274	605
ENSMUSG00000060716_Plekhh1	1.40859	3.79227e-39	3.43324e-37	1.42388	3.29561e-34	4.91013e-32	1.20395	2.33086e-10	2.18084e-11	229	199	177	605
ENSMUSG00000039601_Rcan2	1.3467	6.527e-36	5.06808e-34	1.35856	9.34751e-31	1.11752e-28	1.14276	8.52651e-14	3.78956e-15	267	248	90.5	605.5
ENSMUSG00000002808_Epdr1	1.02892	1.18928e-52	1.82639e-50	1.01991	3.36675e-37	6.04974e-35	0.796848	3.63002e-08	3.85259e-09	135	165	306	606
ENSMUSG00000067279_Ppp1r3c	1.05391	3.09635e-42	3.14674e-40	1.04653	2.99842e-29	3.32959e-27	0.825007	1.24203e-11	9.21442e-13	204	267	135	606
ENSMUSG00000041828_Abca8a	2.18068	1.99497e-58	3.5655e-56	2.23816	5.22205e-52	1.82151e-49	2.0215	3.16099e-07	4.23491e-08	116	85	407	608
ENSMUSG00000027347_Rasgrp1	1.63197	7.75499e-37	6.28033e-35	1.66994	1.66074e-31	2.09529e-29	1.46016	3.7943e-12	3.5221e-13	256	235	123	614
ENSMUSG00000051107_Gm15440	-1.34366	2.59793e-45	2.91137e-43	-1.38192	2.68813e-34	4.02527e-32	-1.60796	3.0934e-09	2.62192e-10	185	198	231	614
ENSMUSG00000026473_Glul	1.3381	3.88699e-48	5.13281e-46	1.34085	1.29338e-22	9.13031e-21	1.12846	0	0	157	420	40	617
ENSMUSG00000036528_Ppfibp2	1.50166	2.48886e-46	2.9826e-44	1.51704	2.9036e-36	4.80944e-34	1.29266	9.40641e-09	1.06777e-09	173	179	266	618
ENSMUSG00000039057_Myo16	-1.53413	4.76434e-36	3.74145e-34	-1.59973	6.46376e-31	7.88659e-29	-1.82912	1.52056e-12	1.07478e-13	264	243	111	618
ENSMUSG00000003949_Hlf	1.24647	2.07564e-34	1.50462e-32	1.25602	5.70822e-33	7.79922e-31	1.04085	2.70006e-12	2.22858e-13	286	217	118	621
ENSMUSG00000025584_Pde8a	1.6476	1.04612e-61	2.16883e-59	1.66178	3.3383e-49	1.04186e-46	1.4389	4.62738e-07	6.10066e-08	100	95	430	625
ENSMUSG00000037035_Inhbb	-2.1781	5.845e-49	8.02507e-47	-2.28724	1.37304e-48	4.11205e-46	-2.50542	2.22835e-07	2.38513e-08	151	99	375	625
ENSMUSG00000024197_Plin3	1.57084	8.30679e-46	9.62103e-44	1.58931	3.51198e-37	6.23513e-35	1.37262	2.16031e-08	2.23844e-09	179	167	289	635
ENSMUSG00000004849_Ap1s1	-1.17027	3.02538e-34	2.1554e-32	-1.20555	1.60717e-31	2.03637e-29	-1.42675	3.75735e-11	2.69369e-12	291	234	145	670
ENSMUSG00000086844_B230206H07Rik	2.73303	9.28811e-46	1.06978e-43	2.92695	9.6739e-46	2.56091e-43	2.71719	2.31761e-07	2.6518e-08	180	112	380	672
ENSMUSG00000002228_Ppm1j	-2.69795	1.64056e-47	2.06923e-45	-2.9086	2.28766e-47	6.45971e-45	-3.12485	2.86083e-07	4.1008e-08	164	105	405	674
ENSMUSG00000022763_Aifm3	1.05619	9.09505e-48	1.17849e-45	1.04937	4.03254e-35	6.32597e-33	0.829981	6.6983e-08	6.55837e-09	160	189	325	674
ENSMUSG00000026193_Fn1	-1.54859	1.3795e-34	1.01059e-32	-1.6194	1.40669e-31	1.78999e-29	-1.83579	8.94005e-11	7.95321e-12	283	233	159	675
ENSMUSG00000054619_Mettl7a1	1.48276	4.04192e-44	4.34182e-42	1.49726	4.68686e-37	8.27148e-35	1.27778	4.96795e-08	4.91185e-09	193	168	315	676
ENSMUSG00000031004_Mki67	-2.58994	1.70055e-41	1.67885e-39	-2.81852	1.94169e-37	3.53184e-35	-3.0581	3.51251e-08	3.64091e-09	210	163	304	677
ENSMUSG00000044968_Napepld	1.40905	4.23339e-34	2.97514e-32	1.4295	3.11186e-35	4.9604e-33	1.22136	4.5668e-10	5.03657e-11	295	186	196	677
ENSMUSG00000020838_Slc6a4	-3.38613	4.92859e-37	4.02281e-35	-4.10961	2.14855e-46	5.84424e-44	-4.36923	5.00175e-08	5.05459e-09	254	109	316	679
ENSMUSG00000027533_Fabp5	-1.09263	1.17677e-40	1.13473e-38	-1.12167	2.10355e-28	2.18836e-26	-1.35056	2.47795e-10	2.54189e-11	215	285	180	680
ENSMUSG00000053192_Mllt11	-0.992084	2.33029e-56	3.92777e-54	-1.01483	1.02333e-26	9.57122e-25	-1.24264	4.68408e-09	4.10551e-10	123	317	240	680
ENSMUSG00000026662_Sephs1	-0.931766	4.86139e-46	5.72649e-44	-0.956961	3.87128e-27	3.69066e-25	-1.17873	4.28443e-10	4.8282e-11	176	311	195	682
ENSMUSG00000018589_Glra2	-1.18032	7.65851e-36	5.8806e-34	-1.21701	8.84846e-30	9.97521e-28	-1.44357	5.23102e-11	4.4872e-12	270	263	151	684
ENSMUSG00000037593_BC030499	1.82358	1.08282e-48	1.4769e-46	1.86167	4.76227e-40	9.73769e-38	1.63043	2.54492e-07	3.15694e-08	152	145	389	686
ENSMUSG00000021608_Lpcat1	-0.972931	1.42919e-47	1.82901e-45	-0.997298	5.50143e-31	6.74016e-29	-1.22013	1.87117e-08	1.97711e-09	162	242	285	689
ENSMUSG00000026478_Lamc1	-0.979335	2.16219e-48	2.91081e-46	-1.0038	9.84386e-28	9.82696e-26	-1.22881	5.01666e-09	4.29664e-10	154	297	241	692
ENSMUSG00000064179_Tnnt1	1.72839	3.5911e-29	1.98535e-27	1.80036	2.47085e-31	3.10416e-29	1.58662	1.42109e-14	5.99253e-16	375	236	82	693
ENSMUSG00000040711_Sh3pxd2b	-1.03014	8.69608e-38	7.29908e-36	-1.0588	6.36832e-32	8.35462e-30	-1.27819	1.7765e-09	1.624e-10	247	226	221	694
ENSMUSG00000032911_Cspg4	-1.08121	5.75011e-40	5.39418e-38	-1.11088	1.86106e-33	2.62754e-31	-1.32763	1.18991e-08	1.17958e-09	221	210	269	700
ENSMUSG00000027339_Rassf2	1.03351	3.38086e-53	5.39169e-51	1.02533	7.66026e-31	9.27016e-29	0.804658	7.12099e-08	6.75669e-09	130	245	326	701
ENSMUSG00000034098_Fstl5	-1.31764	2.35046e-31	1.46336e-29	-1.36894	3.89465e-30	4.49309e-28	-1.59612	1.56319e-12	1.33117e-13	333	257	113	703
ENSMUSG00000032262_Elovl4	-1.00974	1.85378e-43	1.93129e-41	-1.03766	1.43545e-29	1.60603e-27	-1.26167	6.41617e-09	5.77877e-10	199	265	248	712
ENSMUSG00000048126_Col6a3	-1.60384	1.64684e-47	2.06923e-45	-1.65803	1.01412e-41	2.31291e-39	-1.87058	3.84794e-07	4.98943e-08	165	130	417	712
ENSMUSG00000025821_Zfp282	-1.02444	5.09678e-36	3.97242e-34	-1.05315	1.68251e-28	1.76272e-26	-1.27473	1.26875e-10	1.3552e-11	266	283	168	717
ENSMUSG00000066150_Slc31a1	-1.30328	2.21636e-50	3.16894e-48	-1.33928	1.20509e-35	1.96317e-33	-1.56144	2.58047e-07	3.27258e-08	145	182	391	718
ENSMUSG00000038526_Car14	1.84985	1.47778e-47	1.87959e-45	1.89209	1.12387e-40	2.43225e-38	1.6675	4.02404e-07	5.3185e-08	163	137	421	721
ENSMUSG00000037855_Zfp365	0.901042	2.77289e-44	3.00982e-42	0.892357	4.17858e-24	3.3304e-22	0.67382	1.04606e-10	9.68119e-12	191	372	162	725
ENSMUSG00000074591_Gm410	2.71324	1.27991e-35	9.68431e-34	2.97642	1.7971e-42	4.29695e-40	2.77419	7.98055e-08	7.40481e-09	274	124	329	727
ENSMUSG00000026188_Tmem169	-1.11946	9.9774e-38	8.34078e-36	-1.15119	2.65027e-30	3.06945e-28	-1.37285	2.05549e-09	1.86369e-10	248	256	224	728
ENSMUSG00000020547_Bzw2	-1.02263	2.46342e-45	2.77563e-43	-1.05008	4.08093e-28	4.15792e-26	-1.27084	7.18114e-09	7.25917e-10	184	291	254	729
ENSMUSG00000021277_Traf3	-1.64338	1.73367e-29	9.82034e-28	-1.73628	1.38337e-26	1.26983e-24	-1.96862	0	0	366	323	40	729
ENSMUSG00000023017_Asic1	-0.952122	1.92274e-48	2.60538e-46	-0.974888	9.98427e-28	9.93368e-26	-1.19808	1.60189e-08	1.57957e-09	153	298	278	729
ENSMUSG00000036402_Gng12	-1.04157	1.36873e-45	1.55915e-43	-1.0695	6.20387e-28	6.25641e-26	-1.29623	7.43799e-09	8.03569e-10	182	294	257	733
ENSMUSG00000022514_Il1rap	1.11441	2.26e-33	1.54126e-31	1.11602	5.43218e-31	6.68293e-29	0.903331	3.24476e-10	3.94831e-11	304	241	190	735
ENSMUSG00000024736_Tmem132a	-1.60516	1.17777e-27	5.89796e-26	-1.68759	2.02475e-28	2.11379e-26	-1.90482	0	0	414	284	40	738
ENSMUSG00000032841_Prr5l	1.47692	3.61533e-53	5.7216e-51	1.48726	1.05688e-41	2.39201e-39	1.2652	7.4491e-07	1.15163e-07	131	131	476	738
ENSMUSG00000001985_Grik3	-1.03853	1.91885e-36	1.53597e-34	-1.0671	1.33714e-28	1.42097e-26	-1.28265	5.96472e-10	6.29254e-11	259	279	201	739
ENSMUSG00000051502_Ufsp1	-1.69168	5.94529e-38	5.01048e-36	-1.7647	3.3385e-34	4.94917e-32	-1.98402	2.85963e-08	2.64086e-09	246	200	294	740
ENSMUSG00000036560_Lgi4	2.0418	3.91067e-50	5.51538e-48	2.10006	2.25338e-44	5.71031e-42	1.88015	7.88245e-07	1.206e-07	147	117	480	744
ENSMUSG00000051351_Zfp46	-0.980299	7.83238e-37	6.31832e-35	-1.00589	2.2157e-28	2.28897e-26	-1.2326	7.68992e-10	7.63491e-11	257	287	205	749
ENSMUSG00000031934_Panx1	-1.59505	3.0267e-45	3.35559e-43	-1.64991	1.26209e-37	2.33873e-35	-1.87927	2.805e-07	3.98034e-08	187	160	403	750
ENSMUSG00000026558_Uck2	-1.51565	1.54916e-43	1.62208e-41	-1.56598	9.562e-42	2.1977e-39	-1.78508	4.25046e-07	5.82954e-08	198	129	427	754
ENSMUSG00000039372_March4	-1.30846	3.45299e-38	2.98281e-36	-1.35113	1.92945e-32	2.60028e-30	-1.5701	3.57564e-08	3.7462e-09	240	220	305	765
ENSMUSG00000018217_Pmp22	1.29235	4.96975e-39	4.44107e-37	1.29944	1.23183e-30	1.45508e-28	1.07731	3.30387e-08	3.2263e-09	232	251	300	783
ENSMUSG00000031161_Hdac6	-0.891335	5.57335e-40	5.25212e-38	-0.915699	4.70596e-26	4.21532e-24	-1.13559	4.44462e-09	3.57365e-10	220	331	237	788
ENSMUSG00000030223_Ptpro	-1.28641	5.38902e-38	4.56021e-36	-1.32903	1.67942e-30	1.96811e-28	-1.55969	2.61913e-08	2.46948e-09	245	253	292	790
ENSMUSG00000063903_Klk1	-3.15517	1.46095e-32	9.58492e-31	-3.8059	1.38493e-40	2.95409e-38	-4.05311	9.147e-08	8.80129e-09	316	139	335	790
ENSMUSG00000019874_Fabp7	-1.46778	1.8282e-33	1.25921e-31	-1.52771	7.75348e-30	8.77415e-28	-1.75916	4.42095e-09	3.40047e-10	301	262	236	799
ENSMUSG00000026980_Ly75	-1.91178	1.23194e-43	1.29648e-41	-2.0006	1.66471e-37	3.04673e-35	-2.22	5.40014e-07	7.41418e-08	197	162	443	802
ENSMUSG00000026955_Sapcd2	-2.33446	5.29105e-38	4.49566e-36	-2.50986	3.48422e-37	6.22311e-35	-2.73862	2.75557e-07	3.68184e-08	244	166	398	808
ENSMUSG00000034714_Ttyh2	1.15509	2.93054e-32	1.90458e-30	1.16077	2.87092e-27	2.7458e-25	0.943186	2.98343e-10	3.36241e-11	319	310	186	815
ENSMUSG00000079598_Clec2l	-1.18064	3.65183e-36	2.91191e-34	-1.21402	1.17579e-30	1.39443e-28	-1.43078	3.83608e-08	4.17666e-09	260	250	309	819
ENSMUSG00000062372_Otof	-1.57883	1.26628e-32	8.36066e-31	-1.65011	3.0182e-32	4.04917e-30	-1.87763	2.67284e-08	2.55228e-09	314	221	293	828
ENSMUSG00000022604_Cep97	0.874969	7.03998e-39	6.2373e-37	0.865997	2.42894e-23	1.84183e-21	0.643327	7.57687e-10	7.29538e-11	234	391	204	829
ENSMUSG00000015850_Adamtsl4	1.63865	4.46675e-44	4.77343e-42	1.663	1.43369e-35	2.31019e-33	1.4443	6.38702e-07	8.66948e-08	194	184	454	832
ENSMUSG00000022186_Oxct1	-1.15096	2.31143e-49	3.21614e-47	-1.18031	2.4251e-21	1.58723e-19	-1.4001	3.46368e-09	2.75991e-10	149	453	232	834
ENSMUSG00000023259_Slc26a6	-1.5216	2.70295e-35	2.01574e-33	-1.58181	9.53615e-31	1.13549e-28	-1.80778	3.88147e-08	4.28839e-09	278	249	310	837
ENSMUSG00000022211_Lrrc16b	-1.05868	1.11394e-38	9.70348e-37	-1.08784	4.23951e-30	4.85318e-28	-1.31541	1.12566e-07	1.07154e-08	238	259	342	839
ENSMUSG00000053581_Zfand2a	-0.874532	2.1082e-38	1.82876e-36	-0.897649	4.21796e-28	4.28282e-26	-1.11996	5.62779e-08	5.66426e-09	239	292	320	851
ENSMUSG00000034832_Tet3	-1.04818	4.48034e-33	2.99634e-31	-1.08185	1.06895e-27	1.05998e-25	-1.29765	5.97221e-09	5.5424e-10	310	299	247	856
ENSMUSG00000030739_Myh14	1.2739	1.53051e-27	7.59104e-26	1.29225	1.86408e-27	1.80026e-25	1.07187	7.37543e-12	7.12696e-13	418	307	132	857
ENSMUSG00000028610_Dmrtb1	-2.77269	3.95215e-30	2.35448e-28	-3.20184	2.82875e-38	5.41095e-36	-3.43888	1.47344e-07	1.54257e-08	348	155	356	859
ENSMUSG00000041313_Slc7a1	-1.12894	3.60252e-38	3.08626e-36	-1.1648	8.48005e-34	1.22152e-31	-1.37728	3.74629e-07	4.82913e-08	242	205	415	862
ENSMUSG00000005357_Slc1a6	-1.41328	1.78428e-39	1.65141e-37	-1.45719	1.97924e-35	3.17203e-33	-1.68097	6.47119e-07	8.79265e-08	224	185	455	864
ENSMUSG00000018012_Rac3	-1.61083	1.89366e-46	2.28251e-44	-1.66487	4.97088e-39	9.89138e-37	-1.89085	1.89465e-06	2.6768e-07	172	149	549	870
ENSMUSG00000020953_Coch	-1.51203	8.4079e-27	3.998e-25	-1.58581	1.09069e-27	1.07792e-25	-1.79828	2.68017e-11	1.7885e-12	436	300	141	877
ENSMUSG00000022537_Tmem44	-1.00318	4.33792e-48	5.65621e-46	-1.02832	3.91543e-30	4.49956e-28	-1.25584	6.58681e-07	9.40667e-08	159	258	460	877
ENSMUSG00000041423_Paqr6	2.01991	5.46485e-42	5.49987e-40	2.09127	1.57316e-37	2.89705e-35	1.86401	1.21344e-06	1.73112e-07	206	161	510	877
ENSMUSG00000026479_Lamc2	-1.77436	1.27442e-35	9.67814e-34	-1.85753	8.4871e-34	1.22152e-31	-2.07644	2.76299e-07	3.80142e-08	273	206	400	879
ENSMUSG00000034755_Pcdh11x	-1.23768	1.19684e-29	6.87335e-28	-1.28197	1.56698e-24	1.30139e-22	-1.51334	1.12422e-10	1.08988e-11	361	357	164	882
ENSMUSG00000090061_3110047P20Rik	-1.7643	7.65485e-30	4.45788e-28	-1.87184	5.67592e-29	6.18696e-27	-2.10672	7.26779e-09	7.51571e-10	356	272	255	883
ENSMUSG00000028613_Lrp8	-0.810258	3.64234e-48	4.84058e-46	-0.83254	4.00683e-23	2.98488e-21	-1.05482	9.21541e-08	9.04936e-09	156	398	336	890
ENSMUSG00000015970_Chdh	1.82458	7.50495e-41	7.27068e-39	1.8712	8.83666e-35	1.3575e-32	1.65668	8.58375e-07	1.27756e-07	214	193	485	892
ENSMUSG00000053024_Cntn2	1.12674	2.15077e-39	1.96431e-37	1.12716	1.56572e-27	1.52354e-25	0.911932	1.76626e-07	1.91349e-08	227	304	365	896
ENSMUSG00000087230_Mroh3	-2.95439	6.24075e-31	3.8279e-29	-3.48821	1.02353e-36	1.76434e-34	-3.73408	2.54386e-07	3.09949e-08	338	172	388	898
ENSMUSG00000043753_Dmrta1	-2.37563	7.34595e-30	4.29004e-28	-2.62332	4.3708e-34	6.38374e-32	-2.85454	1.09604e-07	1.04168e-08	355	203	341	899
ENSMUSG00000027360_Hdc	-2.55897	1.12547e-42	1.16085e-40	-2.76282	3.31559e-42	7.80191e-40	-2.97473	2.50855e-06	3.55349e-07	201	126	575	902
ENSMUSG00000032047_Acat1	-0.886361	9.93212e-47	1.20417e-44	-0.908445	2.47221e-24	2.00954e-22	-1.13348	1.81929e-07	2.0011e-08	171	364	367	902
ENSMUSG00000004035_Gstm7	1.18479	1.38462e-35	1.04385e-33	1.18666	8.55788e-29	9.22664e-27	0.969443	1.42439e-07	1.46846e-08	275	275	354	904
ENSMUSG00000034000_Neu4	-1.05154	4.07886e-38	3.47996e-36	-1.08143	1.22641e-28	1.30798e-26	-1.30149	2.47651e-07	2.98435e-08	243	278	386	907
ENSMUSG00000034275_Igsf9b	-1.37481	2.68452e-26	1.23679e-24	-1.43275	6.7761e-26	5.9793e-24	-1.64269	3.89377e-12	3.80771e-13	450	336	124	910
ENSMUSG00000015224_Cyp2j9	1.02453	1.48573e-34	1.08458e-32	1.02084	2.51783e-27	2.41589e-25	0.803556	5.30606e-08	5.34961e-09	284	309	318	911
ENSMUSG00000020914_Top2a	-2.75961	2.70523e-44	2.95184e-42	-3.01203	8.70597e-39	1.69818e-36	-3.2575	2.35632e-06	3.3329e-07	190	152	569	911
ENSMUSG00000033952_Aspm	-2.69955	1.8982e-35	1.4207e-33	-3.00904	1.62114e-34	2.45231e-32	-3.24836	5.14329e-07	6.99416e-08	277	196	439	912
ENSMUSG00000005611_Mrvi1	2.19987	1.02344e-38	8.95276e-37	2.31261	6.39705e-42	1.48177e-39	2.10647	2.03396e-06	2.89225e-07	237	128	556	921
ENSMUSG00000023832_Acat2	-0.950315	4.2244e-39	3.80784e-37	-0.976806	9.06322e-26	7.95016e-24	-1.20018	1.4589e-07	1.50541e-08	230	338	355	923
ENSMUSG00000036578_Fxyd7	-1.31147	2.82196e-28	1.46262e-26	-1.35868	1.13653e-26	1.05303e-24	-1.58898	7.83629e-10	8.31442e-11	400	320	207	927
ENSMUSG00000028194_Ddah1	-1.02284	1.75121e-28	9.19139e-27	-1.05334	1.50318e-23	1.1576e-21	-1.27167	4.99796e-11	3.85472e-12	395	385	149	929
ENSMUSG00000021806_Nid2	-2.12007	2.98296e-39	2.7124e-37	-2.251	2.68707e-36	4.47578e-34	-2.48011	1.50352e-06	2.15426e-07	228	178	529	935
ENSMUSG00000029838_Ptn	-0.881868	2.09275e-33	1.43191e-31	-0.905539	1.28317e-19	7.51871e-18	-1.13341	6.45173e-12	6.14838e-13	303	506	130	939
ENSMUSG00000026175_Vil1	-2.11023	3.83513e-36	3.04636e-34	-2.24521	1.76966e-36	2.9982e-34	-2.462	1.17659e-06	1.64975e-07	261	175	506	942
ENSMUSG00000001525_Tubb5	-1.23099	9.29368e-61	1.87065e-58	-1.25932	1.055e-22	7.53726e-21	-1.47938	4.4254e-07	6.00701e-08	103	415	429	947
ENSMUSG00000032733_Snx33	1.11301	7.40455e-36	5.72802e-34	1.11217	2.89482e-25	2.45927e-23	0.8911	8.11834e-08	7.62838e-09	268	349	330	947
ENSMUSG00000021709_Erbb2ip	1.06926	5.26549e-30	3.11898e-28	1.07177	1.28229e-22	9.07367e-21	0.846638	3.05761e-10	3.65047e-11	350	419	188	957
ENSMUSG00000021256_Vash1	-0.968076	5.0616e-33	3.37418e-31	-0.995886	1.51476e-25	1.30936e-23	-1.21623	3.91505e-08	4.40049e-09	311	343	311	965
ENSMUSG00000039033_Tasp1	0.977567	9.0863e-44	9.61108e-42	0.969446	2.47657e-28	2.54957e-26	0.748188	7.89104e-07	1.2199e-07	196	288	481	965
ENSMUSG00000028367_Txn1	-0.946077	4.4445e-40	4.20746e-38	-0.970148	1.84152e-25	1.57802e-23	-1.19582	2.76495e-07	3.86089e-08	219	346	401	966
ENSMUSG00000055717_Slain1	0.975838	6.13843e-31	3.77632e-29	0.974256	2.23163e-24	1.83793e-22	0.751059	1.25606e-08	1.34318e-09	337	360	273	970
ENSMUSG00000078202_Nrarp	-1.22568	1.22943e-36	9.87926e-35	-1.26439	7.93768e-31	9.52811e-29	-1.48533	7.14061e-07	1.00566e-07	258	247	465	970
ENSMUSG00000025383_Il23a	-3.22432	2.27091e-28	1.1859e-26	-4.17868	9.23294e-35	1.41107e-32	-4.45213	2.34169e-07	2.7063e-08	397	194	381	972
ENSMUSG00000044499_Hs3st5	-1.44038	6.15347e-30	3.60378e-28	-1.49775	1.08809e-28	1.16465e-26	-1.7252	1.17315e-07	1.13342e-08	354	277	344	975
ENSMUSG00000044934_Zfp367	1.18054	3.08682e-34	2.19164e-32	1.18413	1.04284e-25	9.12073e-24	0.961028	1.242e-07	1.19736e-08	292	339	346	977
ENSMUSG00000035329_Fbxo33	0.998219	3.97148e-27	1.91927e-25	0.997755	3.21276e-24	2.57446e-22	0.778278	2.56321e-10	2.66946e-11	429	370	181	980
ENSMUSG00000004317_Clcn5	-0.959183	3.35329e-34	2.36464e-32	-0.984997	3.11718e-23	2.35168e-21	-1.21016	3.13952e-08	2.92964e-09	294	393	297	984
ENSMUSG00000063229_Ldha	-1.23218	5.02582e-25	2.18439e-23	-1.28379	2.23989e-24	1.83963e-22	-1.51344	4.56879e-11	3.22896e-12	477	361	147	985
ENSMUSG00000089829_Gm16565	-2.6812	7.06962e-31	4.32352e-29	-3.04127	1.81734e-33	2.5781e-31	-3.26651	5.37249e-07	7.20349e-08	339	209	441	989
ENSMUSG00000047181_Samd14	-1.24942	4.51224e-29	2.47481e-27	-1.29279	4.7005e-27	4.46491e-25	-1.51867	3.39636e-08	3.32842e-09	378	312	301	991
ENSMUSG00000039633_Lonrf1	1.03072	1.24416e-37	1.0359e-35	1.02659	1.22611e-27	1.20774e-25	0.806681	5.59438e-07	7.52348e-08	249	301	444	994
ENSMUSG00000022965_Ifngr2	-0.967122	4.16363e-35	3.09392e-33	-0.995737	1.46938e-28	1.55038e-26	-1.21696	5.10278e-07	6.79136e-08	279	281	437	997
ENSMUSG00000042524_Sun2	1.04096	1.36059e-26	6.38187e-25	1.04472	3.20061e-24	2.57168e-22	0.828134	3.14429e-10	3.79752e-11	442	369	189	1000
ENSMUSG00000045763_Basp1	-1.14548	9.82195e-48	1.26477e-45	-1.17615	1.24598e-26	1.15085e-24	-1.40435	1.36657e-06	1.98847e-07	161	321	522	1004
ENSMUSG00000022051_Bnip3l	0.825737	4.78948e-41	4.68375e-39	0.815736	3.76873e-22	2.55696e-20	0.592491	1.47658e-07	1.57961e-08	212	437	357	1006
ENSMUSG00000044533_Rps2	-1.01929	1.187e-28	6.27777e-27	-1.0525	4.42632e-23	3.2809e-21	-1.27694	1.37226e-09	1.2231e-10	392	400	215	1007
ENSMUSG00000051855_Mest	-1.11639	2.95835e-37	2.43383e-35	-1.15056	3.58158e-29	3.9476e-27	-1.3762	8.58427e-07	1.2926e-07	252	269	486	1007
ENSMUSG00000021990_Spata13	-1.20734	8.0892e-29	4.3447e-27	-1.25006	3.50352e-26	3.16695e-24	-1.4793	3.11749e-08	2.83348e-09	386	328	296	1010
ENSMUSG00000036040_Adamtsl2	-1.77251	1.02882e-33	7.1098e-32	-1.86138	4.84087e-32	6.37898e-30	-2.09356	9.77476e-07	1.37435e-07	300	225	491	1016
ENSMUSG00000043298_Smco3	1.38145	4.50101e-35	3.32081e-33	1.3948	3.43601e-29	3.80128e-27	1.17328	7.19458e-07	1.03212e-07	281	268	467	1016
ENSMUSG00000025938_Slco5a1	-1.82595	2.07712e-37	1.72251e-35	-1.91555	5.10459e-33	7.00676e-31	-2.14333	1.99659e-06	2.86081e-07	250	216	555	1021
ENSMUSG00000029121_Crmp1	-1.05953	2.06183e-51	3.05328e-49	-1.08458	1.02673e-26	9.57283e-25	-1.3034	2.24417e-06	3.12443e-07	140	318	563	1021
ENSMUSG00000038013_Wipf2	0.874394	1.30978e-30	7.89759e-29	0.866248	5.48159e-21	3.52044e-19	0.646757	1.61174e-09	1.47802e-10	343	461	219	1023
ENSMUSG00000061718_Ppp1r1b	2.186	3.62399e-41	3.56079e-39	2.28103	5.08144e-39	9.97745e-37	2.0688	6.08169e-06	8.67913e-07	211	151	662	1024
ENSMUSG00000075224_Lrrc55	-1.4044	7.49006e-36	5.77264e-34	-1.45395	4.75553e-33	6.58863e-31	-1.67864	1.65464e-06	2.4548e-07	269	214	541	1024
ENSMUSG00000028756_Pink1	0.957462	1.7582e-50	2.53132e-48	0.948791	5.37607e-24	4.25054e-22	0.728685	1.19194e-06	1.67e-07	144	375	507	1026
ENSMUSG00000021750_Fam107a	1.10171	1.13376e-24	4.83644e-23	1.10854	4.12043e-26	3.70202e-24	0.901757	1.20579e-09	1.05384e-10	486	330	212	1028
ENSMUSG00000089827_1700023H06Rik	1.73279	4.37985e-29	2.40857e-27	1.79423	1.59656e-28	1.6786e-26	1.5819	2.12078e-07	2.33192e-08	377	282	374	1033
ENSMUSG00000020263_Appl2	0.874151	3.17503e-44	3.42837e-42	0.862433	1.25557e-23	9.71968e-22	0.643702	6.55581e-07	9.28366e-08	192	383	459	1034
ENSMUSG00000024066_Xdh	3.11962	4.40158e-35	3.25906e-33	3.58185	5.01343e-39	9.90955e-37	3.39232	3.6319e-06	4.86269e-07	280	150	604	1034
ENSMUSG00000040147_Maob	1.20756	4.07541e-32	2.61583e-30	1.21392	1.79512e-27	1.73933e-25	0.996356	3.16464e-07	4.3021e-08	323	306	408	1037
ENSMUSG00000050808_Muc15	-2.08266	7.025e-39	6.2373e-37	-2.20702	7.72584e-37	1.33955e-34	-2.43647	4.7935e-06	6.77167e-07	233	171	636	1040
ENSMUSG00000022665_Ccdc80	-1.67879	1.01839e-33	7.06131e-32	-1.75612	5.08959e-31	6.28755e-29	-1.98433	1.09846e-06	1.59063e-07	299	240	503	1042
ENSMUSG00000020181_Nav3	-1.11806	5.12003e-42	5.17797e-40	-1.14764	1.09691e-26	1.0195e-24	-1.36564	1.31565e-06	1.92162e-07	205	319	519	1043
ENSMUSG00000058145_Adamts17	-1.36421	9.81976e-29	5.20673e-27	-1.41736	2.7978e-29	3.1185e-27	-1.63263	2.52037e-07	3.04177e-08	391	266	387	1044
ENSMUSG00000026939_Tmem141	-1.39525	2.01201e-33	1.38123e-31	-1.44849	6.21078e-29	6.74518e-27	-1.66993	7.30937e-07	1.07196e-07	302	273	470	1045
ENSMUSG00000005958_Ephb3	-1.15323	4.23333e-33	2.8403e-31	-1.18874	4.93713e-26	4.40906e-24	-1.4112	3.37944e-07	4.3742e-08	309	332	409	1050
ENSMUSG00000006920_Ezh1	0.92896	5.36957e-30	3.17156e-28	0.920636	8.59647e-25	7.22031e-23	0.698775	1.25337e-07	1.26227e-08	351	353	348	1052
ENSMUSG00000030994_D7Ertd443e	2.08111	5.083e-37	4.13258e-35	2.17626	2.08518e-33	2.93003e-31	1.96215	2.84454e-06	4.02637e-07	255	211	587	1053
ENSMUSG00000093930_Hmgcs1	-0.935861	9.06208e-78	3.23923e-75	-0.957303	3.70908e-17	1.76235e-15	-1.182	2.25203e-07	2.54472e-08	58	624	378	1060
ENSMUSG00000029875_AI836003	-1.06511	5.83528e-25	2.52562e-23	-1.10096	3.55392e-23	2.67437e-21	-1.32616	3.8176e-10	4.45792e-11	479	394	193	1066
ENSMUSG00000034926_Dhcr24	-0.945154	2.069e-29	1.16245e-27	-0.974312	4.74032e-24	3.75791e-22	-1.19699	6.61259e-08	6.37188e-09	369	374	324	1067
ENSMUSG00000032267_Usp28	-1.19171	7.98652e-25	3.421e-23	-1.23837	5.11234e-26	4.55182e-24	-1.45265	6.85765e-09	6.50445e-10	484	333	251	1068
ENSMUSG00000029622_Arpc1b	-1.24104	1.00959e-33	7.02377e-32	-1.28216	4.25864e-29	4.67646e-27	-1.50743	1.06466e-06	1.55316e-07	298	270	501	1069
ENSMUSG00000057182_Scn3a	-0.986486	8.03408e-27	3.82903e-25	-1.02131	5.81082e-22	3.90669e-20	-1.24915	5.81295e-10	6.02577e-11	435	441	200	1076
ENSMUSG00000067274_Rplp0	-0.817212	4.06185e-28	2.08441e-26	-0.84256	1.44585e-18	7.79419e-17	-1.06446	3.52429e-12	3.23996e-13	404	550	122	1076
ENSMUSG00000042659_Arrdc4	-1.67586	9.92445e-36	7.59239e-34	-1.75017	4.0884e-36	6.73428e-34	-1.96697	4.50748e-06	6.326e-07	271	180	629	1080
ENSMUSG00000026043_Col3a1	-2.18882	1.59855e-18	4.40707e-17	-2.54145	2.59511e-28	2.65319e-26	-2.76745	0	0	752	290	40	1082
ENSMUSG00000090129_Olfr287	2.09016	6.82787e-29	3.70564e-27	2.22063	4.48345e-32	5.96098e-30	2.00856	7.76309e-07	1.19207e-07	382	223	479	1084
ENSMUSG00000031667_Aktip	0.949964	2.19984e-34	1.58909e-32	0.94303	1.85773e-23	1.42325e-21	0.721671	3.44274e-07	4.51983e-08	287	387	411	1085
ENSMUSG00000028150_Rorc	2.83616	1.17487e-22	4.39663e-21	3.48896	7.55845e-33	1.02798e-30	3.31288	4.54365e-08	4.76928e-09	554	218	314	1086
ENSMUSG00000067879_3110035E14Rik	-1.54203	7.81151e-24	3.17983e-22	-1.63776	2.83114e-24	2.28721e-22	-1.86794	1.13293e-09	9.51885e-11	509	367	210	1086
ENSMUSG00000025586_Cpeb1	0.96487	3.72098e-28	1.91423e-26	0.958627	3.21219e-22	2.1995e-20	0.73471	7.81331e-09	8.30739e-10	403	433	258	1094
ENSMUSG00000023011_Faim2	0.950677	9.09295e-29	4.85863e-27	0.948791	4.57928e-20	2.75806e-18	0.721055	1.47313e-09	1.28564e-10	388	492	216	1096
ENSMUSG00000055865_Fam19a3	-2.75421	1.15919e-27	5.81896e-26	-3.22612	3.04062e-33	4.25242e-31	-3.46094	7.34221e-07	1.09849e-07	413	212	472	1097
ENSMUSG00000076431_Sox4	-1.77833	4.418e-36	3.48266e-34	-1.86029	3.3579e-35	5.29566e-33	-2.08556	5.35381e-06	7.5327e-07	263	188	647	1098
ENSMUSG00000008167_Fbxw9	-1.21376	1.09787e-29	6.33983e-28	-1.25582	1.55402e-25	1.3394e-23	-1.47526	2.65281e-07	3.56351e-08	359	344	396	1099
ENSMUSG00000042035_Igsf3	-0.92811	7.50947e-31	4.57901e-29	-0.956711	2.10933e-23	1.6077e-21	-1.1842	1.89938e-07	2.13672e-08	340	389	370	1099
ENSMUSG00000047797_Gjb1	1.51114	1.68705e-30	1.01087e-28	1.548	1.47459e-26	1.34938e-24	1.31913	4.72199e-07	6.29071e-08	346	324	432	1102
ENSMUSG00000023945_Slc5a7	-2.702	1.28101e-29	7.31625e-28	-3.10099	5.0607e-33	6.97883e-31	-3.33522	1.50072e-06	2.12986e-07	363	215	528	1106
ENSMUSG00000020183_Cpm	1.21108	1.96957e-32	1.28811e-30	1.21697	1.28265e-27	1.25925e-25	1.00086	9.06649e-07	1.34016e-07	317	302	489	1108
ENSMUSG00000009418_Nav1	-1.16241	1.30863e-32	8.61287e-31	-1.2015	1.04324e-23	8.18281e-22	-1.42013	4.35419e-07	5.91765e-08	315	378	428	1121
ENSMUSG00000025809_Itgb1	-0.761545	3.96097e-37	3.24581e-35	-0.782393	2.39049e-19	1.3709e-17	-1.00618	1.64415e-07	1.65886e-08	253	517	359	1129
ENSMUSG00000035441_Myo1d	1.2158	8.7569e-40	8.14117e-38	1.21854	2.2788e-30	2.64957e-28	0.998585	5.55135e-06	7.89373e-07	223	255	652	1130
ENSMUSG00000019996_Map7	0.943845	4.93174e-39	4.42619e-37	0.934258	1.3372e-27	1.30847e-25	0.713718	3.48552e-06	4.55497e-07	231	303	598	1132
ENSMUSG00000027273_Snap25	1.01011	1.67044e-40	1.59592e-38	1.00291	5.54493e-14	1.87481e-12	0.782143	0	0	217	876	40	1133
ENSMUSG00000028876_Epha10	-0.888571	3.15958e-33	2.14067e-31	-0.912761	9.70846e-25	8.13125e-23	-1.13447	7.44294e-07	1.13837e-07	306	354	475	1135
ENSMUSG00000017724_Etv4	-1.37465	1.32653e-31	8.41027e-30	-1.42539	1.76872e-25	1.52002e-23	-1.65488	7.11682e-07	9.92438e-08	327	345	464	1136
ENSMUSG00000036902_Neto2	-0.970885	5.46552e-28	2.77723e-26	-1.00083	3.07431e-22	2.11485e-20	-1.23155	3.6347e-08	3.95843e-09	408	431	307	1146
ENSMUSG00000060568_Fam78b	-1.34104	1.09345e-29	6.33222e-28	-1.39505	2.42187e-26	2.1959e-24	-1.61799	6.78134e-07	9.53337e-08	358	327	461	1146
ENSMUSG00000022440_C1qtnf6	-2.46889	1.43416e-24	6.06794e-23	-2.84017	4.43227e-31	5.49843e-29	-3.078	3.93196e-07	5.07156e-08	490	239	418	1147
ENSMUSG00000039976_Tbc1d16	-1.05917	8.12048e-24	3.269e-22	-1.09565	1.15211e-23	8.98915e-22	-1.30942	6.89604e-09	6.75229e-10	515	380	252	1147
ENSMUSG00000024538_Ppic	-2.29291	1.12541e-32	7.45432e-31	-2.49147	4.69333e-30	5.35202e-28	-2.72137	2.7753e-06	3.94377e-07	313	260	585	1158
ENSMUSG00000041852_Tcf20	0.972794	6.35154e-44	6.75283e-42	0.96599	1.91972e-19	1.10735e-17	0.743641	6.03105e-07	8.54763e-08	195	514	453	1162
ENSMUSG00000002930_Ppp1r17	-2.69263	5.56612e-26	2.51958e-24	-3.17096	6.88634e-31	8.36775e-29	-3.41504	6.87089e-07	9.66145e-08	458	244	462	1164
ENSMUSG00000054162_Spock3	1.03967	3.07824e-26	1.41503e-24	1.04387	7.59183e-20	4.51988e-18	0.815733	1.47993e-09	1.34791e-10	451	498	217	1166
ENSMUSG00000019849_Prep	-1.07474	1.51638e-26	7.08055e-25	-1.10928	5.6204e-25	4.73407e-23	-1.33063	1.95472e-07	2.18365e-08	444	352	371	1167
ENSMUSG00000007207_Stx1a	-1.54465	1.91587e-21	6.54362e-20	-1.64521	9.61514e-23	6.9194e-21	-1.87173	8.41567e-11	6.92014e-12	607	412	157	1176
ENSMUSG00000050697_Prkaa1	0.829675	3.50768e-32	2.26546e-30	0.820236	3.57024e-19	2.02398e-17	0.595376	9.8631e-08	9.57475e-09	321	523	338	1182
ENSMUSG00000024378_Stard4	-1.18314	7.68511e-25	3.29871e-23	-1.22632	2.12829e-25	1.81326e-23	-1.45416	1.37956e-07	1.43226e-08	483	348	353	1184
ENSMUSG00000030494_Rhpn2	1.69488	6.47567e-33	4.303e-31	1.7393	1.34465e-28	1.42384e-26	1.51785	3.25578e-06	4.25375e-07	312	280	592	1184
ENSMUSG00000017837_Nkiras2	-1.2232	6.24597e-32	3.97213e-30	-1.26415	2.53191e-28	2.59753e-26	-1.47982	2.36546e-06	3.36856e-07	326	289	570	1185
ENSMUSG00000023961_Enpp4	1.17287	7.91535e-39	6.98303e-37	1.17216	4.72327e-29	5.16753e-27	0.948484	8.22492e-06	1.0722e-06	235	271	684	1190
ENSMUSG00000025366_Esyt1	-1.25423	4.55715e-22	1.63176e-20	-1.30614	1.86476e-22	1.3009e-20	-1.52718	3.03032e-10	3.50648e-11	579	425	187	1191
ENSMUSG00000019906_Lin7a	-0.857011	2.49913e-32	1.6293e-30	-0.88196	3.09705e-22	2.12557e-20	-1.1038	5.70656e-07	7.63481e-08	318	432	445	1195
ENSMUSG00000018750_Zbtb4	0.924127	6.2857e-23	2.39991e-21	0.926375	1.71425e-19	9.90758e-18	0.705487	3.51861e-11	2.21098e-12	543	513	143	1199
ENSMUSG00000040624_Plekhg1	1.48873	6.89851e-23	2.61941e-21	1.54475	2.12064e-20	1.3209e-18	1.33784	2.75108e-10	2.80595e-11	546	476	182	1204
ENSMUSG00000040653_Ppp1r14c	-1.45612	8.11673e-34	5.66586e-32	-1.51723	7.57456e-32	9.84992e-30	-1.74031	7.84831e-06	1.02008e-06	297	228	679	1204
ENSMUSG00000048355_Arxes1	-0.974989	1.32129e-27	6.58487e-26	-1.00623	2.70978e-21	1.76965e-19	-1.22841	8.84871e-08	8.55378e-09	416	454	334	1204
ENSMUSG00000022351_Sqle	-0.83926	9.53047e-28	4.79577e-26	-0.864211	4.27279e-21	2.77208e-19	-1.09087	9.70499e-08	9.31049e-09	412	457	337	1206
ENSMUSG00000025597_Klhl4	1.25767	4.81685e-36	3.76842e-34	1.26579	1.21186e-29	1.361e-27	1.03686	7.70774e-06	1.00005e-06	265	264	677	1206
ENSMUSG00000021959_Lats2	0.922305	8.83304e-26	3.94669e-24	0.918878	1.11279e-21	7.38102e-20	0.702817	3.29396e-08	3.1266e-09	464	447	299	1210
ENSMUSG00000020053_Igf1	-1.33593	6.79053e-23	2.58314e-21	-1.39577	8.39999e-23	6.1192e-21	-1.61797	7.86157e-09	8.57885e-10	545	407	259	1211
ENSMUSG00000035681_Kcnc2	1.36885	1.8917e-24	7.92296e-23	1.40528	3.55991e-21	2.31464e-19	1.19209	8.47943e-09	9.43326e-10	495	456	262	1213
ENSMUSG00000030089_Slc41a3	-1.41165	1.06433e-26	5.02635e-25	-1.47111	4.71353e-27	4.46491e-25	-1.68097	7.23812e-07	1.04538e-07	439	313	468	1220
ENSMUSG00000051041_Olfml1	1.93424	2.55978e-37	2.11432e-35	2.0078	1.37895e-33	1.96559e-31	1.77714	1.60285e-05	2.24062e-06	251	208	765	1224
ENSMUSG00000018822_Sfrp5	3.03413	2.61807e-33	1.7796e-31	3.48397	3.43559e-34	5.06774e-32	3.27001	1.17882e-05	1.56087e-06	305	201	724	1230
ENSMUSG00000067377_Tspan6	-1.43345	1.25264e-35	9.54766e-34	-1.48872	1.81781e-30	2.1219e-28	-1.71463	1.0858e-05	1.45125e-06	272	254	716	1242
ENSMUSG00000024440_Pcdh12	-2.13841	9.35444e-28	4.71864e-26	-2.33141	8.10114e-27	7.60097e-25	-2.55994	1.30199e-06	1.89993e-07	411	316	518	1245
ENSMUSG00000039952_Dag1	-0.75155	9.48805e-39	8.33501e-37	-0.773819	4.55728e-20	2.75191e-18	-0.993723	1.34745e-06	1.94384e-07	236	491	520	1247
ENSMUSG00000041605_5730559C18Rik	-1.8045	6.39771e-24	2.62129e-22	-1.93737	2.47389e-24	2.00954e-22	-2.16317	2.26045e-07	2.59765e-08	506	365	379	1250
ENSMUSG00000005103_Wdr1	-0.994095	1.86905e-39	1.72219e-37	-1.02085	8.68729e-23	6.31297e-21	-1.24064	4.32502e-06	5.77991e-07	225	408	620	1253
ENSMUSG00000005871_Apc	-1.02066	3.85866e-33	2.60579e-31	-1.05078	1.14714e-13	3.75405e-12	-1.27204	0	0	307	906	40	1253
ENSMUSG00000020723_Cacng4	-1.0857	7.66551e-22	2.69358e-20	-1.12537	1.38702e-20	8.73114e-19	-1.3421	3.73873e-10	4.2823e-11	590	471	192	1253
ENSMUSG00000040097_Flywch1	0.782763	3.27766e-25	1.42757e-23	0.774803	3.73886e-17	1.77246e-15	0.557089	5.44276e-11	4.81575e-12	476	625	152	1253
ENSMUSG00000025727_A930017K11Rik	3.18155	1.2612e-18	3.5097e-17	7.31612	4.62668e-32	6.12394e-30	Inf	2.00706e-08	2.04037e-09	745	224	286	1255
ENSMUSG00000022500_Litaf	1.30103	4.15548e-36	3.28822e-34	1.31189	1.30699e-30	1.53774e-28	1.09205	1.47099e-05	1.94054e-06	262	252	748	1262
ENSMUSG00000003746_Man1a	-1.16373	9.50007e-26	4.22651e-24	-1.20908	5.42671e-22	3.65674e-20	-1.44131	1.76034e-07	1.82679e-08	466	440	363	1269
ENSMUSG00000022791_Tnk2	0.98421	5.47752e-27	2.62263e-25	0.982419	9.92561e-23	7.12553e-21	0.764145	4.14687e-07	5.4877e-08	433	413	423	1269
ENSMUSG00000024987_Cyp26a1	-2.99514	6.31865e-21	2.07276e-19	-4.30515	5.82172e-27	5.47962e-25	-4.60768	7.92496e-08	7.18407e-09	632	315	328	1275
ENSMUSG00000028773_Fabp3	-0.982704	2.79143e-27	1.3649e-25	-1.01234	4.4874e-22	3.03068e-20	-1.23741	3.65197e-07	4.67211e-08	424	439	413	1276
ENSMUSG00000020902_Ntn1	-1.06126	6.42451e-29	3.50508e-27	-1.09547	3.07944e-24	2.48104e-22	-1.3166	1.50952e-06	2.20289e-07	380	368	531	1279
ENSMUSG00000024598_Fbn2	-1.1353	4.37436e-28	2.23372e-26	-1.17483	6.18389e-23	4.54953e-21	-1.39693	7.36872e-07	1.11174e-07	406	403	473	1282
ENSMUSG00000020102_Slc16a7	-1.15268	1.27003e-28	6.69983e-27	-1.19382	6.15534e-26	5.46406e-24	-1.42016	2.12328e-06	2.95787e-07	393	334	558	1285
ENSMUSG00000027522_Stx16	0.820739	2.438e-34	1.75502e-32	0.810404	1.15636e-23	8.99863e-22	0.591343	4.2892e-06	5.65885e-07	288	381	618	1287
ENSMUSG00000035580_Kcnh8	-1.60605	1.39628e-28	7.34715e-27	-1.68529	7.21503e-26	6.34773e-24	-1.92267	2.14254e-06	3.02378e-07	394	337	560	1291
ENSMUSG00000020635_Fkbp1b	-1.37168	2.9454e-32	1.90825e-30	-1.42277	1.07909e-28	1.1592e-26	-1.6451	9.35775e-06	1.20424e-06	320	276	696	1292
ENSMUSG00000097006_9530082P21Rik	0.760684	3.32267e-34	2.35104e-32	0.748328	9.36664e-19	5.11439e-17	0.529155	6.48824e-07	8.91566e-08	293	543	456	1292
ENSMUSG00000037826_Ppm1k	0.96892	1.41704e-24	6.0078e-23	0.969447	7.19479e-22	4.80447e-20	0.74864	1.66496e-07	1.7414e-08	489	444	361	1294
ENSMUSG00000030237_Slco1a4	0.856172	7.24096e-29	3.90936e-27	0.847535	1.75147e-21	1.15398e-19	0.628674	7.17557e-07	1.0189e-07	384	450	466	1300
ENSMUSG00000041957_Pkp2	1.68338	2.48213e-34	1.78061e-32	1.72432	5.34008e-35	8.33306e-33	1.51543	2.66564e-05	3.68452e-06	289	190	830	1309
ENSMUSG00000030729_Pgm2l1	-1.10457	2.05922e-29	1.1601e-27	-1.14178	1.6444e-17	8.072e-16	-1.36561	1.01309e-07	9.84536e-09	368	604	339	1311
ENSMUSG00000030084_Plxna1	-0.996545	5.49281e-24	2.25499e-22	-1.03202	4.11192e-20	2.49825e-18	-1.25231	7.44454e-08	6.96369e-09	505	488	327	1320
ENSMUSG00000021364_Elovl2	-1.20378	1.81235e-35	1.36136e-33	-1.24293	8.60554e-28	8.61979e-26	-1.46726	1.49837e-05	1.99218e-06	276	296	751	1323
ENSMUSG00000057751_Megf6	-1.69269	8.57489e-30	4.97968e-28	-1.78658	1.56727e-27	1.52354e-25	-2.00596	6.79857e-06	9.34301e-07	357	305	670	1332
ENSMUSG00000028633_Ctps	-0.741982	5.53983e-30	3.26283e-28	-0.765108	3.49553e-20	2.13689e-18	-0.983354	1.055e-06	1.53498e-07	352	485	500	1337
ENSMUSG00000031839_Hsbp1	-0.859393	1.65751e-29	9.41467e-28	-0.884878	2.13357e-20	1.32617e-18	-1.113	1.02102e-06	1.44511e-07	365	477	495	1337
ENSMUSG00000055407_Map6	-0.831257	1.31042e-30	7.89759e-29	-0.85416	3.26714e-19	1.8557e-17	-1.07282	7.32046e-07	1.08523e-07	344	522	471	1337
ENSMUSG00000038860_Garnl3	-0.942173	4.73254e-27	2.28174e-25	-0.969579	4.48554e-20	2.71412e-18	-1.19579	3.95899e-07	5.23535e-08	430	490	420	1340
ENSMUSG00000097164_Ccdc41os1	0.937501	6.07099e-32	3.87273e-30	0.931185	1.66933e-21	1.10231e-19	0.710632	2.26519e-06	3.22769e-07	325	449	566	1340
ENSMUSG00000059316_Slc27a4	-0.738521	1.52946e-24	6.44488e-23	-0.760717	1.49892e-16	6.72339e-15	-0.979309	4.97295e-10	5.26343e-11	492	661	197	1350
ENSMUSG00000045404_Kcnk13	1.64051	1.57533e-31	9.86702e-30	1.6865	4.86693e-27	4.59553e-25	1.46207	1.01917e-05	1.37371e-06	331	314	710	1355
ENSMUSG00000001700_Gramd3	-0.823293	5.97455e-30	3.5089e-28	-0.848202	1.05667e-19	6.21609e-18	-1.07067	1.0969e-06	1.57192e-07	353	504	502	1359
ENSMUSG00000020134_Peli1	-0.852214	4.40643e-26	2.01665e-24	-0.880908	3.99688e-19	2.25129e-17	-1.10612	2.37067e-07	2.81545e-08	453	526	383	1362
ENSMUSG00000051335_Gfod1	0.8238	5.93607e-26	2.68119e-24	0.81688	6.21732e-21	3.97279e-19	0.599684	5.2579e-07	7.09776e-08	459	464	440	1363
ENSMUSG00000053399_Adamts18	-1.8687	5.62283e-27	2.686e-25	-2.0011	1.26778e-25	1.10293e-23	-2.22767	2.97563e-06	4.11275e-07	434	340	589	1363
ENSMUSG00000068566_Myadm	-1.07309	2.55164e-23	1.00001e-21	-1.11452	8.32099e-22	5.54402e-20	-1.33128	2.60792e-07	3.33076e-08	529	445	392	1366
ENSMUSG00000042662_Dusp15	-1.02736	3.00728e-29	1.66703e-27	-1.05899	1.19905e-22	8.50491e-21	-1.28289	2.51703e-06	3.59102e-07	374	418	576	1368
ENSMUSG00000037907_Ankrd13b	-0.998485	2.41116e-21	8.16799e-20	-1.03455	1.08295e-20	6.83156e-19	-1.25161	2.05712e-08	2.10494e-09	612	470	287	1369
ENSMUSG00000039835_Nhsl1	-0.898526	4.28424e-29	2.36226e-27	-0.927477	1.43306e-24	1.19687e-22	-1.14884	5.22444e-06	7.17614e-07	376	355	642	1373
ENSMUSG00000033022_Cdo1	-0.932743	7.31396e-26	3.28922e-24	-0.962536	1.05005e-19	6.18945e-18	-1.18767	3.41753e-07	4.44689e-08	461	503	410	1374
ENSMUSG00000022033_Pbk	-2.5886	1.4809e-19	4.41755e-18	-3.25337	5.20505e-28	5.26704e-26	-3.51307	2.61826e-07	3.38891e-08	695	293	393	1381
ENSMUSG00000042607_Asb4	-1.86981	9.05405e-23	3.40669e-21	-2.02965	1.27378e-23	9.835e-22	-2.264	5.76644e-07	7.85844e-08	551	384	447	1382
ENSMUSG00000035206_Sppl2b	-1.00682	5.84197e-22	2.07746e-20	-1.04215	3.6382e-22	2.47975e-20	-1.25584	1.77863e-07	1.95686e-08	583	435	366	1384
ENSMUSG00000002997_Prkar2b	-0.950938	1.46286e-23	5.79887e-22	-0.984408	3.67507e-22	2.49913e-20	-1.21367	4.22765e-07	5.74344e-08	523	436	426	1385
ENSMUSG00000040502_March9	-1.09035	2.00008e-26	9.23512e-25	-1.12704	2.29821e-24	1.87713e-22	-1.34619	2.60522e-06	3.70591e-07	449	363	579	1391
ENSMUSG00000031549_Ido2	-1.99783	7.86767e-22	2.75063e-20	-2.20316	3.9342e-25	3.33272e-23	-2.43592	5.97123e-07	8.08879e-08	593	350	449	1392
ENSMUSG00000047003_Zfp41	-1.13428	7.42778e-29	3.99981e-27	-1.17408	3.98721e-23	2.97775e-21	-1.39637	4.12258e-06	5.36026e-07	385	397	613	1395
ENSMUSG00000090486_BC035947	2.20766	1.19385e-27	5.96405e-26	2.37958	2.20275e-28	2.28354e-26	2.16595	9.05169e-06	1.18114e-06	415	286	694	1395
ENSMUSG00000026158_Ogfrl1	0.938133	3.66513e-24	1.51971e-22	0.938155	1.55969e-19	9.04955e-18	0.719149	2.472e-07	2.92778e-08	500	511	385	1396
ENSMUSG00000022358_Fbxo32	1.1232	1.66036e-26	7.71805e-25	1.1326	1.58087e-22	1.11333e-20	0.908086	1.53322e-06	2.252e-07	446	421	533	1400
ENSMUSG00000028328_Tmod1	1.53022	1.55793e-31	9.78755e-30	1.5628	6.41508e-26	5.67763e-24	1.33793	1.37663e-05	1.80764e-06	330	335	740	1405
ENSMUSG00000058975_Kcnc1	1.01647	6.34149e-25	2.73899e-23	1.01908	1.37979e-19	8.06893e-18	0.801481	3.93485e-07	5.15336e-08	480	507	419	1406
ENSMUSG00000036036_Zfp57	-1.2334	1.88338e-28	9.86014e-27	-1.27925	9.53815e-23	6.88069e-21	-1.50838	3.54808e-06	4.75886e-07	396	411	602	1409
ENSMUSG00000019769_Syne1	0.735581	1.03569e-23	4.14515e-22	0.72747	1.9609e-15	7.86723e-14	0.508893	6.74021e-11	5.54486e-12	518	739	154	1411
ENSMUSG00000031285_Dcx	-1.31359	5.9885e-26	2.69899e-24	-1.37155	1.10156e-21	7.32289e-20	-1.60588	1.21745e-06	1.75155e-07	460	446	511	1417
ENSMUSG00000031652_N4bp1	0.803944	2.03586e-24	8.50955e-23	0.794228	4.15588e-20	2.51979e-18	0.579622	4.77855e-07	6.38654e-08	496	489	433	1418
ENSMUSG00000034647_Ankrd12	0.782236	2.42307e-27	1.19607e-25	0.774683	1.53748e-16	6.88592e-15	0.548455	1.04934e-07	1.0125e-08	420	662	340	1422
ENSMUSG00000024074_Crim1	0.836379	1.07397e-30	6.51041e-29	0.827532	9.19541e-20	5.46362e-18	0.610645	2.79287e-06	3.9847e-07	342	499	586	1427
ENSMUSG00000034993_Vat1	-0.88925	1.33009e-27	6.61282e-26	-0.91458	1.86455e-23	1.4248e-21	-1.1389	4.38887e-06	6.14203e-07	417	388	626	1431
ENSMUSG00000036882_Arhgap33	-1.24723	8.04471e-24	3.25113e-22	-1.30076	9.96657e-23	7.13766e-21	-1.52179	1.27597e-06	1.83545e-07	513	414	515	1442
ENSMUSG00000055415_Atp10b	-1.40884	2.54227e-28	1.32428e-26	-1.47019	1.55816e-23	1.19684e-21	-1.69048	6.04783e-06	8.52124e-07	398	386	660	1444
ENSMUSG00000032482_Cspg5	-0.643861	1.35602e-31	8.57106e-30	-0.662793	7.11554e-14	2.38114e-12	-0.884853	3.96908e-09	3.05534e-10	328	886	234	1448
ENSMUSG00000030788_Rnf141	0.78176	2.83078e-31	1.75712e-29	0.773092	3.79295e-18	1.9764e-16	0.545864	1.80885e-06	2.61878e-07	334	569	547	1450
ENSMUSG00000032033_Barx2	-2.60932	1.74911e-23	6.89402e-22	-3.10555	1.35506e-26	1.24771e-24	-3.35122	3.74405e-06	4.9699e-07	526	322	606	1454
ENSMUSG00000025184_R3hcc1l	0.940955	8.27669e-28	4.18518e-26	0.935884	1.29724e-21	8.58527e-20	0.716444	3.45375e-06	4.50422e-07	410	448	597	1455
ENSMUSG00000039765_Cc2d2a	0.826479	5.01217e-26	2.28379e-24	0.818377	5.22657e-19	2.91832e-17	0.597043	7.27311e-07	1.05866e-07	455	531	469	1455
ENSMUSG00000033623_Pcgf3	-0.743881	2.36572e-29	1.32557e-27	-0.767935	6.95715e-21	4.42645e-19	-0.988802	4.32581e-06	5.84027e-07	370	466	621	1457
ENSMUSG00000039579_Grin3a	-0.932379	1.12436e-20	3.60281e-19	-0.96554	1.082e-17	5.3646e-16	-1.19188	1.27143e-09	1.10858e-10	647	598	213	1458
ENSMUSG00000021835_Bmp4	-2.1478	8.51793e-29	4.56315e-27	-2.33355	1.65409e-26	1.50899e-24	-2.55934	1.52255e-05	2.02708e-06	387	325	753	1465
ENSMUSG00000050541_Adra1b	1.66554	1.52872e-30	9.18649e-29	1.72114	9.69116e-32	1.25473e-29	1.51281	4.33309e-05	6.00346e-06	345	229	896	1470
ENSMUSG00000032435_Dync1li1	-0.748723	2.83138e-22	1.03164e-20	-0.771957	6.24757e-16	2.62371e-14	-0.991476	5.63034e-10	5.76394e-11	569	706	199	1474
ENSMUSG00000026605_Cenpf	-1.92933	1.52999e-31	9.64128e-30	-2.04977	7.2614e-28	7.29807e-26	-2.2854	3.22276e-05	4.38764e-06	329	295	853	1477
ENSMUSG00000022353_Mtss1	-0.823928	2.65884e-23	1.04006e-21	-0.849371	1.58354e-19	9.17001e-18	-1.07133	5.75663e-07	7.74677e-08	530	512	446	1488
ENSMUSG00000021448_Shc3	1.13692	1.49392e-18	4.14065e-17	1.15989	5.54854e-20	3.3234e-18	0.953996	6.45403e-09	6.01476e-10	748	495	249	1492
ENSMUSG00000026824_Kcnj3	0.873517	2.84262e-23	1.10985e-21	0.868733	3.90179e-19	2.20351e-17	0.648851	5.11791e-07	6.8927e-08	531	525	438	1494
ENSMUSG00000021477_Ctsl	-0.795859	2.71148e-27	1.32895e-25	-0.818953	2.77179e-18	1.46751e-16	-1.04341	1.44606e-06	2.05733e-07	423	560	525	1508
ENSMUSG00000038437_Mllt6	0.788813	1.0207e-21	3.54459e-20	0.783261	6.45514e-18	3.26602e-16	0.563153	8.23891e-08	8.07545e-09	597	586	332	1515
ENSMUSG00000021294_Kif26a	-1.20593	1.16302e-24	4.95107e-23	-1.25185	2.23812e-22	1.54681e-20	-1.47412	3.5911e-06	4.81053e-07	487	429	603	1519
ENSMUSG00000022438_Parvb	-1.2408	9.25433e-25	3.95589e-23	-1.29083	1.15906e-22	8.24098e-21	-1.5089	4.31308e-06	5.71938e-07	485	417	619	1521
ENSMUSG00000047216_Cdh19	1.40811	2.30252e-24	9.6048e-23	1.44432	1.09868e-22	7.83046e-21	1.22592	3.8333e-06	5.07854e-07	497	416	608	1521
ENSMUSG00000036503_Rnf13	0.8553	1.51655e-25	6.68958e-24	0.850852	8.4896e-19	4.65264e-17	0.623512	1.24319e-06	1.79319e-07	470	541	513	1524
ENSMUSG00000045629_Sh3tc2	1.33778	4.12876e-24	1.70513e-22	1.36531	5.48566e-21	3.52044e-19	1.14439	2.25589e-06	3.15888e-07	502	462	564	1528
ENSMUSG00000044534_Ackr2	-2.80337	8.95997e-17	2.07551e-15	-4.50447	3.75993e-23	2.8151e-21	-4.87447	4.51182e-09	3.74821e-10	895	396	238	1529
ENSMUSG00000032411_Tfdp2	0.774562	8.88806e-27	4.21664e-25	0.764532	1.83435e-16	8.12954e-15	0.541894	4.15739e-07	5.65748e-08	437	669	425	1531
ENSMUSG00000001467_Cyp51	-0.698946	6.77959e-29	3.68909e-27	-0.720332	4.22151e-17	1.98672e-15	-0.944841	1.38779e-06	2.03366e-07	381	630	524	1535
ENSMUSG00000022864_D16Ertd472e	1.51009	4.70217e-30	2.79328e-28	1.54169	1.80119e-24	1.48757e-22	1.31653	2.54446e-05	3.62955e-06	349	359	828	1536
ENSMUSG00000022151_Ttc33	0.835729	1.25713e-26	5.92338e-25	0.827167	3.71813e-18	1.94082e-16	0.604438	1.64488e-06	2.4287e-07	440	568	540	1548
ENSMUSG00000034059_Ypel4	0.980856	5.27987e-24	2.17187e-22	0.9816	1.25233e-19	7.35255e-18	0.759247	1.70987e-06	2.53505e-07	504	505	544	1553
ENSMUSG00000040254_Sema3d	-0.997309	1.22978e-29	7.04303e-28	-1.02927	2.7709e-21	1.80559e-19	-1.25372	1.37155e-05	1.759e-06	362	455	737	1554
ENSMUSG00000026198_Abcb6	-0.930411	8.31581e-23	3.14032e-21	-0.964307	6.15791e-20	3.68097e-18	-1.18424	1.24299e-06	1.77241e-07	549	496	512	1557
ENSMUSG00000021877_Arf4	-0.703241	2.86878e-29	1.59452e-27	-0.726176	2.62424e-18	1.39437e-16	-0.950006	4.73359e-06	6.64217e-07	373	558	634	1565
ENSMUSG00000050761_Gp1bb	-1.46246	2.43431e-25	1.06473e-23	-1.53326	6.87222e-23	5.04343e-21	-1.7617	8.45609e-06	1.11476e-06	474	404	688	1566
ENSMUSG00000051344_Plekhm3	0.860843	4.28855e-28	2.19531e-26	0.854191	6.02975e-22	4.04471e-20	0.635589	1.12568e-05	1.50471e-06	405	442	720	1567
ENSMUSG00000028197_Col24a1	-1.3967	2.74274e-22	1.00287e-20	-1.46817	1.90071e-22	1.32287e-20	-1.68329	2.68019e-06	3.82305e-07	567	426	582	1575
ENSMUSG00000033295_Ptprf	-0.80366	2.57463e-28	1.33778e-26	-0.829773	4.02882e-18	2.08465e-16	-1.05273	3.72499e-06	4.91623e-07	399	573	605	1577
ENSMUSG00000087465_Gm13905	2.43493	1.87474e-17	4.62703e-16	2.96895	2.29491e-23	1.74466e-21	2.78051	1.31575e-07	1.32887e-08	840	390	350	1580
ENSMUSG00000063568_Jazf1	-1.01674	1.95475e-29	1.10425e-27	-1.05021	3.54778e-22	2.42369e-20	-1.27349	1.77672e-05	2.52394e-06	367	434	780	1581
ENSMUSG00000028795_Ccdc28b	-0.826193	4.55392e-23	1.76141e-21	-0.853265	3.95436e-18	2.0497e-16	-1.07472	7.54323e-07	1.17832e-07	536	572	478	1586
ENSMUSG00000033307_Mif	-0.841905	2.73626e-21	9.23913e-20	-0.867584	5.17903e-18	2.64746e-16	-1.09089	2.64943e-07	3.50537e-08	614	580	395	1589
ENSMUSG00000020834_Dhrs13	-1.11733	4.09181e-22	1.47277e-20	-1.15966	4.13665e-19	2.31411e-17	-1.38065	9.04347e-07	1.32433e-07	576	530	488	1594
ENSMUSG00000021614_Vcan	-1.04629	4.93065e-26	2.25159e-24	-1.08284	9.07955e-23	6.5819e-21	-1.30724	1.28467e-05	1.66382e-06	454	409	731	1594
ENSMUSG00000035576_L3mbtl1	-1.37907	9.23869e-29	4.92382e-27	-1.43705	2.00133e-25	1.71002e-23	-1.66377	3.43922e-05	4.62624e-06	389	347	860	1596
ENSMUSG00000005716_Pvalb	2.3929	6.26158e-34	4.38564e-32	2.56881	1.03341e-31	1.33215e-29	2.33338	0.000130328	1.80138e-05	296	230	1072	1598
ENSMUSG00000000489_Pdgfb	-1.12032	2.07572e-25	9.11733e-24	-1.16245	5.66807e-23	4.18041e-21	-1.38075	1.21926e-05	1.61817e-06	472	402	728	1602
ENSMUSG00000006411_Pvrl4	1.50468	5.14177e-26	2.3377e-24	1.54929	1.59388e-22	1.11983e-20	1.32402	1.28087e-05	1.6485e-06	456	422	730	1608
ENSMUSG00000022225_Cma1	3.21699	1.53791e-18	4.2512e-17	7.95358	7.69172e-23	5.63091e-21	Inf	6.49989e-07	9.03838e-08	750	405	457	1612
ENSMUSG00000020374_Rasgef1c	-1.69024	8.92286e-26	3.97825e-24	-1.79631	3.90671e-24	3.1221e-22	-2.00928	1.74914e-05	2.48509e-06	465	371	778	1614
ENSMUSG00000020099_Unc5b	0.788539	2.36802e-21	8.035e-20	0.7843	9.02091e-17	4.18562e-15	0.559975	1.86094e-07	2.09103e-08	611	639	369	1619
ENSMUSG00000019942_Cdk1	-2.34613	5.63027e-19	1.61003e-17	-2.79775	1.09518e-23	8.56751e-22	-3.04551	1.29031e-06	1.8569e-07	725	379	516	1620
ENSMUSG00000047361_Gm973	1.33395	4.06387e-24	1.68168e-22	1.35989	5.68168e-21	3.63836e-19	1.13971	5.9836e-06	8.36341e-07	501	463	658	1622
ENSMUSG00000075415_Fnbp1	0.784587	4.98406e-27	2.39523e-25	0.776788	1.15153e-16	5.26065e-15	0.554672	1.79587e-06	2.59045e-07	431	649	546	1626
ENSMUSG00000028541_B4galt2	-0.930587	1.87039e-21	6.39885e-20	-0.963524	3.78377e-22	2.5613e-20	-1.18123	2.71611e-06	3.86308e-07	606	438	583	1627
ENSMUSG00000042032_Mat2b	0.660264	2.51381e-25	1.09719e-23	0.64861	2.65661e-15	1.0405e-13	0.426177	2.78108e-07	3.92047e-08	475	757	402	1634
ENSMUSG00000042804_Gpr153	-1.15717	1.68872e-17	4.19326e-16	-1.20952	4.49643e-18	2.31048e-16	-1.42298	2.47174e-09	2.0551e-10	834	577	226	1637
ENSMUSG00000048376_F2r	1.26128	1.55103e-27	7.67446e-26	1.27793	2.79408e-24	2.26344e-22	1.05509	3.22587e-05	4.42028e-06	419	366	854	1639
ENSMUSG00000027536_Chmp4c	-2.94546	6.22532e-21	2.04538e-19	-4.08861	1.60728e-24	1.33112e-22	-4.37851	6.04186e-06	8.4424e-07	631	358	659	1648
ENSMUSG00000056656_Apol8	2.11049	6.07525e-22	2.15671e-20	2.31344	6.34641e-24	5.00438e-22	2.10032	8.50047e-06	1.12548e-06	584	376	689	1649
ENSMUSG00000086129_Gm13558	2.80466	8.48797e-18	2.17788e-16	3.88607	1.37128e-25	1.1888e-23	3.75489	1.0525e-06	1.51691e-07	808	342	499	1649
ENSMUSG00000024558_Mapk4	0.942659	1.23841e-18	3.4509e-17	0.945781	9.02076e-17	4.18562e-15	0.727487	1.35451e-08	1.43057e-09	744	638	275	1657
ENSMUSG00000074771_Ankef1	1.53495	3.75443e-20	1.15485e-18	1.60196	7.25974e-21	4.60908e-19	1.38228	1.29841e-06	1.87842e-07	674	467	517	1658
ENSMUSG00000033581_Igf2bp2	-2.5484	1.31388e-20	4.17143e-19	-3.10736	4.29985e-24	3.41786e-22	-3.35649	4.94478e-06	6.96859e-07	653	373	639	1665
ENSMUSG00000041261_Car8	-1.1242	2.45744e-27	1.21016e-25	-1.16518	1.19065e-23	9.24129e-22	-1.38347	3.44962e-05	4.69554e-06	421	382	862	1665
ENSMUSG00000025083_Afap1l2	-1.04152	4.99103e-27	2.39523e-25	-1.07562	1.89363e-21	1.24488e-19	-1.29534	1.85497e-05	2.64392e-06	432	451	786	1669
ENSMUSG00000032737_Inppl1	-0.734246	5.77316e-21	1.90285e-19	-0.759886	1.12502e-16	5.14751e-15	-0.978109	2.62857e-07	3.44702e-08	629	648	394	1671
ENSMUSG00000026347_Tmem163	-0.856863	1.48666e-23	5.88195e-22	-0.88404	1.49894e-19	8.71416e-18	-1.09924	5.07483e-06	7.03699e-07	524	510	640	1674
ENSMUSG00000025701_Alox5	-1.57928	4.35258e-21	1.44844e-19	-1.68528	1.45655e-20	9.13007e-19	-1.91034	2.62112e-06	3.74472e-07	623	473	580	1676
ENSMUSG00000041415_Dicer1	-0.645428	2.12065e-25	9.29498e-24	-0.666806	4.7155e-13	1.45031e-11	-0.88961	5.53989e-09	4.89511e-10	473	964	244	1681
ENSMUSG00000043241_Upf2	0.907752	5.03867e-23	1.94167e-21	0.903838	9.54567e-18	4.77267e-16	0.674755	1.9831e-06	2.79919e-07	538	593	553	1684
ENSMUSG00000006587_Snai3	-2.93819	7.96566e-18	2.04893e-16	-4.90138	8.13559e-21	5.15411e-19	-5.26053	3.54089e-07	4.59481e-08	806	468	412	1686
ENSMUSG00000055027_Smyd1	-1.82779	1.45725e-26	6.8198e-25	-1.94727	4.55944e-25	3.85136e-23	-2.17585	4.32241e-05	5.91997e-06	443	351	894	1688
ENSMUSG00000040855_Reps2	1.01666	1.52054e-26	7.08402e-25	1.01854	2.17816e-17	1.06043e-15	0.803159	4.80126e-06	6.83641e-07	445	609	637	1691
ENSMUSG00000037089_Slc35b2	-0.883544	7.15912e-21	2.34059e-19	-0.915928	5.28803e-19	2.94708e-17	-1.13808	1.45571e-06	2.0811e-07	634	532	526	1692
ENSMUSG00000006728_Cdk4	-0.740772	1.22399e-23	4.87994e-22	-0.765178	2.83554e-16	1.23634e-14	-0.991756	1.01042e-06	1.40971e-07	520	680	493	1693
ENSMUSG00000021108_Prkch	-1.17512	1.00031e-17	2.54147e-16	-1.2295	3.53484e-18	1.85824e-16	-1.43852	4.22907e-08	4.63935e-09	816	564	313	1693
ENSMUSG00000097736_9530059O14Rik	-0.883345	5.69239e-20	1.73551e-18	-0.914959	2.86997e-18	1.51679e-16	-1.14076	6.00468e-07	8.43311e-08	680	561	452	1693
ENSMUSG00000057789_Bak1	-0.956988	4.68756e-21	1.55492e-19	-0.991307	3.87542e-18	2.0123e-16	-1.21369	1.16156e-06	1.62972e-07	625	571	505	1701
ENSMUSG00000022686_B3gnt5	-2.2351	8.27723e-21	2.6855e-19	-2.55717	3.65485e-23	2.74336e-21	-2.79421	7.13825e-06	9.61422e-07	639	395	673	1707
ENSMUSG00000028402_Mpdz	0.828997	2.96464e-27	1.44619e-25	0.818242	2.07038e-19	1.19194e-17	0.595891	1.67386e-05	2.35136e-06	425	515	771	1711
ENSMUSG00000056692_D17Wsu92e	0.742475	6.48275e-22	2.29352e-20	0.734555	9.78338e-17	4.52523e-15	0.519107	9.02741e-07	1.30848e-07	586	641	487	1714
ENSMUSG00000027660_Skil	-0.805708	2.95456e-22	1.07463e-20	-0.833363	1.53351e-18	8.22187e-17	-1.05922	3.40698e-06	4.35288e-07	570	553	594	1717
ENSMUSG00000037725_Ckap2	-2.19255	2.79831e-21	9.43326e-20	-2.48447	8.54994e-24	6.72406e-22	-2.72437	1.20454e-05	1.60362e-06	615	377	727	1719
ENSMUSG00000038766_Gabpb2	0.919656	7.54865e-25	3.24686e-23	0.915371	3.38013e-18	1.78006e-16	0.691804	7.4117e-06	9.80473e-07	482	563	675	1720
ENSMUSG00000031596_Slc7a2	0.953912	8.26619e-23	3.12728e-21	0.952607	2.41125e-18	1.28581e-16	0.731863	4.25729e-06	5.5985e-07	548	556	617	1721
ENSMUSG00000019179_Mdh2	-0.676005	1.74848e-21	5.99164e-20	-0.699708	8.08383e-14	2.68096e-12	-0.917538	2.49304e-09	2.15587e-10	605	894	227	1726
ENSMUSG00000031628_Casp3	-1.30365	5.80139e-23	2.22731e-21	-1.36169	2.43921e-20	1.50982e-18	-1.59229	1.01152e-05	1.34887e-06	540	479	708	1727
ENSMUSG00000032035_Ets1	-0.832523	2.34655e-23	9.23123e-22	-0.858772	1.20934e-17	5.966e-16	-1.08646	3.50597e-06	4.6059e-07	527	601	599	1727
ENSMUSG00000035566_Pcdh17	-0.885609	2.51711e-18	6.81263e-17	-0.924469	2.75216e-15	1.07367e-13	-1.15207	7.51399e-10	6.95808e-11	766	760	203	1729
ENSMUSG00000024165_Hn1l	-1.19686	1.71669e-25	7.55637e-24	-1.24379	6.42909e-21	4.09927e-19	-1.47081	2.05519e-05	2.88086e-06	471	465	797	1733
ENSMUSG00000055980_Irs1	-0.764486	5.47285e-26	2.48278e-24	-0.788858	1.03062e-19	6.08705e-18	-1.00509	1.70905e-05	2.40813e-06	457	502	774	1733
ENSMUSG00000045314_Sowahb	2.23181	1.17202e-24	4.97915e-23	2.44957	2.28538e-24	1.8718e-22	2.23288	4.00589e-05	5.5548e-06	488	362	885	1735
ENSMUSG00000020805_Slc13a5	-1.17835	9.33372e-22	3.24676e-20	-1.22642	3.40674e-20	2.08691e-18	-1.44851	5.96717e-06	8.20671e-07	596	484	656	1736
ENSMUSG00000037174_Elf2	0.738542	1.03661e-26	4.9066e-25	0.72826	5.23617e-16	2.2115e-14	0.502944	3.51129e-06	4.65674e-07	438	702	600	1740
ENSMUSG00000047497_Adamts12	-1.9155	1.10088e-29	6.33983e-28	-2.04495	1.67955e-26	1.52751e-24	-2.27049	0.000118121	1.63861e-05	360	326	1056	1742
ENSMUSG00000037653_Kctd8	-1.01428	1.67103e-22	6.20858e-21	-1.05216	5.90244e-19	3.27105e-17	-1.27428	5.94199e-06	8.12814e-07	558	535	655	1748
ENSMUSG00000033105_Lss	-0.713746	3.47796e-27	1.69261e-25	-0.736684	2.99642e-16	1.30456e-14	-0.95854	5.31483e-06	7.31878e-07	426	681	644	1751
ENSMUSG00000022197_Pdzd2	-0.985505	3.51581e-27	1.70702e-25	-1.02014	4.65071e-23	3.43863e-21	-1.24068	5.07666e-05	7.22362e-06	427	401	924	1752
ENSMUSG00000029153_Ociad2	0.866657	2.31951e-18	6.31125e-17	0.864626	5.40829e-17	2.53719e-15	0.646746	1.64671e-07	1.69999e-08	761	632	360	1753
ENSMUSG00000032946_Rasgrp2	-0.82593	8.08909e-24	3.2627e-22	-0.851619	1.93397e-20	1.20717e-18	-1.06883	1.59204e-05	2.22257e-06	514	475	764	1753
ENSMUSG00000092545_Gm20319	1.95008	3.88252e-18	1.0413e-16	2.14569	1.93829e-22	1.34586e-20	1.94166	2.13976e-06	2.99086e-07	773	427	559	1759
ENSMUSG00000001151_Pcnt	0.696578	9.78708e-21	3.15071e-19	0.687375	1.96803e-15	7.88514e-14	0.468533	2.24856e-07	2.49173e-08	644	740	377	1761
ENSMUSG00000024907_Gal	-2.80911	2.98515e-20	9.27859e-19	-3.74286	4.20797e-23	3.12687e-21	-4	9.08298e-06	1.19251e-06	667	399	695	1761
ENSMUSG00000045092_S1pr1	0.706271	2.72654e-29	1.51954e-27	0.694514	3.70857e-17	1.76235e-15	0.473135	1.62977e-05	2.277e-06	372	623	767	1762
ENSMUSG00000041556_Fbxo2	1.00923	1.02728e-21	3.56145e-20	1.01605	1.45041e-19	8.46522e-18	0.793489	6.17483e-06	8.83785e-07	598	508	664	1770
ENSMUSG00000028927_Padi2	0.930664	6.16324e-20	1.86535e-18	0.933391	1.17813e-16	5.36563e-15	0.700717	5.02976e-07	6.58813e-08	685	651	435	1771
ENSMUSG00000016382_Pls3	0.841382	6.20938e-23	2.37514e-21	0.834249	1.18519e-18	6.42406e-17	0.60486	8.37252e-06	1.09341e-06	542	547	686	1775
ENSMUSG00000087361_0610043K17Rik	2.12152	9.44945e-19	2.65815e-17	2.37844	2.90645e-23	2.1983e-21	2.16273	5.46333e-06	7.74794e-07	737	392	650	1779
ENSMUSG00000036067_Slc2a6	-0.849142	1.29352e-20	4.11306e-19	-0.878127	6.53119e-19	3.59932e-17	-1.09883	3.33212e-06	4.30277e-07	652	538	593	1783
ENSMUSG00000023019_Gpd1	1.10721	1.75671e-24	7.38745e-23	1.11152	2.13067e-22	1.47599e-20	0.889785	3.61643e-05	4.94272e-06	493	428	869	1790
ENSMUSG00000045328_Cenpe	-1.7561	6.11251e-21	2.0115e-19	-1.90229	4.58607e-20	2.75806e-18	-2.13013	7.04814e-06	9.5223e-07	630	493	672	1795
ENSMUSG00000057101_Zfp180	0.769373	1.19354e-20	3.80686e-19	0.762059	5.54471e-16	2.33848e-14	0.545635	5.37431e-07	7.30878e-08	650	703	442	1795
ENSMUSG00000034520_Gjc1	1.29405	4.20168e-21	1.40047e-19	1.32579	3.11837e-20	1.92217e-18	1.10961	8.94704e-06	1.16978e-06	622	481	693	1796
ENSMUSG00000081225_Cyp2j12	2.50233	7.65904e-26	3.43695e-24	2.81119	1.26851e-25	1.10293e-23	2.60039	8.04598e-05	1.13688e-05	462	341	996	1799
ENSMUSG00000038844_Kif16b	0.804198	3.21815e-23	1.25411e-21	0.797798	4.68488e-17	2.2013e-15	0.576899	4.86861e-06	6.90201e-07	532	631	638	1801
ENSMUSG00000046613_Vwa5b2	-0.668808	1.04765e-22	3.93475e-21	-0.691364	1.05949e-16	4.87021e-15	-0.912149	3.76625e-06	5.02376e-07	552	645	607	1804
ENSMUSG00000070436_Serpinh1	-1.19973	1.24398e-19	3.72692e-18	-1.25302	7.78753e-19	4.28372e-17	-1.47901	2.46498e-06	3.47879e-07	692	539	573	1804
ENSMUSG00000025076_Casp7	-1.36036	3.88522e-23	1.50558e-21	-1.42596	2.30543e-20	1.42999e-18	-1.65303	2.09813e-05	2.99292e-06	535	478	802	1815
ENSMUSG00000027475_Kif3b	-0.789409	9.98265e-24	4.0031e-22	-0.81579	6.34026e-19	3.50714e-17	-1.03565	1.57537e-05	2.18663e-06	517	536	762	1815
ENSMUSG00000028909_Ptpru	-0.902926	6.2706e-18	1.63731e-16	-0.936342	1.73724e-17	8.51363e-16	-1.15353	3.8021e-07	4.90892e-08	794	605	416	1815
ENSMUSG00000029822_Osbpl3	1.28978	1.82111e-17	4.50539e-16	1.33349	2.94223e-19	1.67436e-17	1.13075	6.51049e-07	9.16079e-08	838	521	458	1817
ENSMUSG00000078234_Klhdc7a	1.32481	8.55108e-22	2.98453e-20	1.35982	9.29944e-23	6.72485e-21	1.14364	2.33269e-05	3.3243e-06	594	410	816	1820
ENSMUSG00000033174_Mgll	-0.745173	8.44911e-19	2.37999e-17	-0.77011	8.7034e-15	3.23367e-13	-0.988959	2.41881e-08	2.38796e-09	736	798	291	1825
ENSMUSG00000029307_Dmp1	2.63476	1.87199e-16	4.20477e-15	3.51545	8.0447e-23	5.87481e-21	3.35548	1.04027e-06	1.48088e-07	923	406	497	1826
ENSMUSG00000032556_Bfsp2	-1.39587	3.49974e-23	1.36129e-21	-1.46314	3.25517e-20	2.00234e-18	-1.69116	2.28166e-05	3.22699e-06	533	482	812	1827
ENSMUSG00000017943_Gdap1l1	-0.727658	1.12855e-20	3.61067e-19	-0.751622	7.10692e-18	3.57141e-16	-0.971193	3.17489e-06	4.20586e-07	648	590	591	1829
ENSMUSG00000028680_Plk3	-0.862043	7.46063e-20	2.25144e-18	-0.891919	1.2499e-15	5.12561e-14	-1.11421	4.15603e-07	5.57278e-08	687	723	424	1834
ENSMUSG00000031994_Adamts8	-1.56545	8.91181e-21	2.88237e-19	-1.66896	4.41624e-21	2.85889e-19	-1.88418	1.37336e-05	1.77523e-06	641	458	738	1837
ENSMUSG00000068299_1700019G17Rik	1.08496	6.56671e-22	2.31927e-20	1.0914	6.39356e-19	3.53003e-17	0.87407	1.07198e-05	1.42502e-06	587	537	714	1838
ENSMUSG00000057716_Tmem178b	-0.780037	9.62359e-46	1.1023e-43	-0.801306	2.14655e-15	8.53126e-14	-1.02491	4.71022e-05	6.77383e-06	181	746	914	1841
ENSMUSG00000002343_Armc6	-0.761927	1.10616e-21	3.82216e-20	-0.78714	2.05317e-16	9.05868e-15	-1.01118	2.59288e-06	3.66725e-07	600	672	578	1850
ENSMUSG00000091735_Gpr62	1.1172	7.73073e-22	2.71191e-20	1.12847	1.00165e-18	5.44917e-17	0.912679	1.0876e-05	1.46439e-06	591	545	717	1853
ENSMUSG00000073433_Arhgdig	-0.825022	8.34643e-21	2.70372e-19	-0.852798	2.39028e-16	1.04836e-14	-1.07476	1.62892e-06	2.40269e-07	640	676	539	1855
ENSMUSG00000029482_Aacs	-0.907231	2.71804e-20	8.48652e-19	-0.938045	7.23741e-20	4.31754e-18	-1.16083	9.46074e-06	1.22784e-06	664	497	698	1859
ENSMUSG00000028051_Hcn3	-0.954462	5.97131e-20	1.81255e-18	-0.988115	1.23209e-16	5.58564e-15	-1.21323	1.49014e-06	2.10542e-07	683	654	527	1864
ENSMUSG00000019866_Aim1	2.22974	3.30524e-24	1.37599e-22	2.44697	1.43865e-24	1.19816e-22	2.23657	9.2737e-05	1.27021e-05	498	356	1014	1868
ENSMUSG00000027956_Tmem144	1.15217	4.99162e-22	1.78117e-20	1.16459	1.19053e-18	6.44126e-17	0.942074	1.43842e-05	1.88935e-06	581	548	745	1874
ENSMUSG00000061740_Cyp2d22	1.08251	1.32999e-22	4.95925e-21	1.08798	1.02944e-19	6.08705e-18	0.874469	2.4564e-05	3.49883e-06	556	501	823	1880
ENSMUSG00000046688_Tifa	1.17917	6.19976e-22	2.19715e-20	1.19585	2.53372e-18	1.34869e-16	0.972725	1.37655e-05	1.79146e-06	585	557	739	1881
ENSMUSG00000035547_Capn5	-0.752025	1.12196e-25	4.98084e-24	-0.776823	2.56467e-19	1.46512e-17	-0.998948	4.46744e-05	6.29853e-06	467	519	903	1889
ENSMUSG00000027368_Dusp2	-2.12542	1.19051e-17	2.99536e-16	-2.46708	1.96293e-21	1.28759e-19	-2.70361	4.22987e-06	5.53848e-07	824	452	616	1892
ENSMUSG00000054920_Klhl5	-0.705488	2.95494e-28	1.52772e-26	-0.725787	2.688e-15	1.0514e-13	-0.955129	1.36088e-05	1.7266e-06	401	758	735	1894
ENSMUSG00000079588_Tmem182	-2.68608	4.18404e-14	7.76576e-13	-5.60197	9.93161e-21	6.27852e-19	-6.35755	3.69871e-08	4.06567e-09	1117	469	308	1894
ENSMUSG00000076498_Trbc2	-1.91297	5.43562e-18	1.42647e-16	-2.14013	3.37372e-20	2.07096e-18	-2.37656	4.35203e-06	5.96089e-07	790	483	623	1896
ENSMUSG00000030956_Fam53b	0.975862	1.11094e-20	3.56531e-19	0.981518	4.79898e-21	3.09989e-19	0.769778	1.98595e-05	2.77115e-06	646	459	792	1897
ENSMUSG00000042105_Inpp5f	-0.914282	3.07472e-31	1.90284e-29	-0.942129	1.40547e-18	7.59033e-17	-1.16284	9.29665e-05	1.27812e-05	335	549	1015	1899
ENSMUSG00000022323_Hrsp12	1.08038	1.15149e-21	3.97215e-20	1.09193	2.85533e-17	1.37209e-15	0.861666	8.12993e-06	1.0513e-06	601	617	682	1900
ENSMUSG00000039830_Olig2	-0.814316	7.85739e-21	2.55729e-19	-0.841247	4.30161e-16	1.83508e-14	-1.06071	2.53149e-06	3.62867e-07	637	695	577	1909
ENSMUSG00000042353_Frem3	-1.12346	7.69782e-19	2.18918e-17	-1.17041	5.31599e-19	2.9571e-17	-1.39565	5.36448e-06	7.60386e-07	729	533	648	1910
ENSMUSG00000024978_Gpam	-0.648231	5.60899e-23	2.15743e-21	-0.669477	3.63255e-15	1.39872e-13	-0.886873	3.88012e-06	5.13391e-07	539	770	609	1918
ENSMUSG00000048960_Prex2	0.672973	5.2244e-28	2.66124e-26	0.659275	1.5882e-15	6.45049e-14	0.439152	1.77741e-05	2.54346e-06	407	730	781	1918
ENSMUSG00000038267_Slc22a23	-0.781263	1.77175e-26	8.19911e-25	-0.805466	3.21526e-17	1.53757e-15	-1.02415	3.13952e-05	4.3227e-06	448	620	851	1919
ENSMUSG00000036585_Fgf1	1.00596	7.91477e-24	3.21113e-22	1.00569	1.4093e-20	8.85263e-19	0.781409	5.55944e-05	8.10018e-06	511	472	942	1925
ENSMUSG00000024030_Abcg1	0.730477	3.38506e-24	1.40639e-22	0.720395	6.60018e-17	3.09145e-15	0.502238	2.1162e-05	3.0379e-06	499	633	804	1936
ENSMUSG00000046532_Ar	1.24948	1.94866e-17	4.80375e-16	1.28888	1.50568e-18	8.08728e-17	1.06781	1.9339e-06	2.70709e-07	841	552	550	1943
ENSMUSG00000030203_Dusp16	1.03292	5.05749e-24	2.08453e-22	1.03886	3.54139e-20	2.16047e-18	0.817166	6.5221e-05	9.09647e-06	503	486	960	1949
ENSMUSG00000051910_Sox6	-0.731656	2.62036e-22	9.64337e-21	-0.756625	2.95476e-15	1.14968e-13	-0.977612	4.38252e-06	6.08163e-07	563	762	625	1950
ENSMUSG00000027712_Anxa5	0.848335	5.74587e-17	1.35214e-15	0.851511	1.81831e-16	8.08263e-15	0.633408	2.8137e-07	4.04014e-08	881	667	404	1952
ENSMUSG00000044340_Phlpp1	0.702581	4.25345e-19	1.23332e-17	0.693964	4.06542e-13	1.26348e-11	0.475011	1.84949e-08	1.91818e-09	715	954	284	1953
ENSMUSG00000024553_Galr1	-1.46443	4.20413e-19	1.22073e-17	-1.5598	3.19117e-18	1.68354e-16	-1.79119	7.75169e-06	1.01e-06	714	562	678	1954
ENSMUSG00000022808_Snx4	-0.735369	2.71656e-19	7.99997e-18	-0.761161	1.43624e-14	5.19304e-13	-0.991128	5.09578e-07	6.6899e-08	704	820	436	1960
ENSMUSG00000006403_Adamts4	-0.869041	4.74316e-19	1.36198e-17	-0.898416	8.7679e-17	4.08741e-15	-1.12167	3.97421e-06	5.30166e-07	722	636	612	1970
ENSMUSG00000001864_Aif1l	1.17255	5.30021e-21	1.74974e-19	1.19197	1.20887e-17	5.966e-16	0.962859	1.38703e-05	1.85618e-06	628	600	743	1971
ENSMUSG00000030082_Sec61a1	-0.745873	3.42194e-21	1.14796e-19	-0.769458	2.13024e-16	9.37082e-15	-0.99272	8.11232e-06	1.03051e-06	618	674	680	1972
ENSMUSG00000026042_Col5a2	-1.35978	1.05591e-17	2.67946e-16	-1.44414	2.88384e-17	1.38354e-15	-1.6727	1.59911e-06	2.37688e-07	817	618	538	1973
ENSMUSG00000021767_Kat6b	0.691707	7.87574e-31	4.78827e-29	0.678625	1.17535e-14	4.29161e-13	0.454942	2.4386e-05	3.4732e-06	341	812	822	1975
ENSMUSG00000024413_Npc1	0.704445	6.39331e-29	3.49726e-27	0.692363	1.09778e-15	4.51428e-14	0.472741	3.94519e-05	5.32055e-06	379	721	879	1979
ENSMUSG00000024130_Abca3	-0.743447	8.45505e-26	3.78596e-24	-0.766524	2.13158e-15	8.4831e-14	-0.981352	1.71346e-05	2.42713e-06	463	745	775	1983
ENSMUSG00000043635_Adamts3	-0.762938	5.05065e-18	1.33729e-16	-0.79109	7.97034e-16	3.3097e-14	-1.01648	1.01336e-06	1.42736e-07	783	714	494	1991
ENSMUSG00000053897_Slc39a8	-1.00668	1.54439e-20	4.89577e-19	-1.04615	2.25474e-17	1.09412e-15	-1.2671	1.19054e-05	1.58924e-06	654	611	726	1991
ENSMUSG00000040649_Rimklb	-0.748461	1.13514e-25	5.02858e-24	-0.773398	1.12134e-18	6.08914e-17	-0.995551	7.28779e-05	1.04373e-05	468	546	982	1996
ENSMUSG00000031385_Plxnb3	-0.782307	2.62985e-22	9.64992e-21	-0.806003	1.77753e-16	7.91322e-15	-1.03	1.69442e-05	2.37027e-06	565	666	772	2003
ENSMUSG00000020737_Hn1	-0.840096	4.47994e-17	1.06025e-15	-0.871472	2.08182e-15	8.29622e-14	-1.09604	2.41562e-07	2.87103e-08	876	744	384	2004
ENSMUSG00000028793_Rnf19b	-0.66391	4.42051e-19	1.27463e-17	-0.686132	3.7083e-14	1.28744e-12	-0.908577	4.70863e-07	6.19575e-08	719	854	431	2004
ENSMUSG00000050966_Lin28a	-2.54385	1.57003e-22	5.84377e-21	-3.01578	1.655e-22	1.16003e-20	-3.23461	9.99133e-05	1.37611e-05	557	423	1027	2007
ENSMUSG00000029094_Afap1	-0.974471	1.11978e-17	2.83113e-16	-1.01173	1.91027e-17	9.31539e-16	-1.23017	3.15068e-06	4.15918e-07	820	608	590	2018
ENSMUSG00000053664_Uck2	-1.78456	7.0558e-18	1.82623e-16	-1.96465	2.5778e-19	1.46979e-17	-2.1964	9.49168e-06	1.23966e-06	801	520	699	2020
ENSMUSG00000042284_Itga1	-0.879107	9.8161e-21	3.15515e-19	-0.909903	4.02712e-17	1.89825e-15	-1.1382	1.47428e-05	1.95764e-06	645	629	749	2023
ENSMUSG00000043391_2510009E07Rik	-0.850827	2.02412e-20	6.37751e-19	-0.880395	1.18998e-16	5.41129e-15	-1.10179	1.07748e-05	1.43809e-06	658	652	715	2025
ENSMUSG00000059554_Ccdc28a	1.14458	3.07602e-22	1.1149e-20	1.15984	7.95106e-19	4.36557e-17	0.934421	4.6881e-05	6.72966e-06	572	540	913	2025
ENSMUSG00000019433_Gipc1	-0.885213	4.24121e-18	1.13164e-16	-0.918058	3.43256e-16	1.47924e-14	-1.14127	2.14769e-06	3.05667e-07	777	688	561	2026
ENSMUSG00000030172_Erc1	-0.782576	1.27873e-16	2.92612e-15	-0.81072	1.51869e-14	5.47781e-13	-1.02788	3.47623e-08	3.43251e-09	906	822	302	2030
ENSMUSG00000036256_Igfbp7	-0.968345	9.18661e-21	2.96662e-19	-1.00382	2.37786e-17	1.14823e-15	-1.22854	1.74387e-05	2.44648e-06	642	614	776	2032
ENSMUSG00000055567_Unc80	0.815294	4.44703e-22	1.59508e-20	0.811525	6.73159e-10	1.41049e-08	0.593688	0	0	578	1415	40	2033
ENSMUSG00000026489_Adck3	0.906349	6.66269e-22	2.34916e-20	0.903314	1.39587e-17	6.86335e-16	0.680415	3.03534e-05	4.10176e-06	588	603	844	2035
ENSMUSG00000001865_Cpa3	2.99663	1.03285e-16	2.38186e-15	5.30828	3.70739e-18	1.93863e-16	5.27612	2.41329e-06	3.40492e-07	899	567	571	2037
ENSMUSG00000055485_Soga1	-0.972198	6.19153e-16	1.32881e-14	-1.01577	1.30627e-15	5.33466e-14	-1.23198	1.24501e-07	1.22979e-08	966	726	347	2039
ENSMUSG00000039501_Znfx1	0.727574	2.76519e-20	8.62073e-19	0.720084	3.36617e-17	1.60714e-15	0.499905	1.55298e-05	2.11533e-06	665	621	758	2044
ENSMUSG00000015966_Il17rb	1.5048	2.00226e-18	5.49086e-17	1.57778	5.02187e-18	2.57156e-16	1.3604	1.05427e-05	1.39911e-06	756	579	712	2047
ENSMUSG00000028339_Col15a1	-1.06234	9.86924e-20	2.96965e-18	-1.10716	9.99699e-17	4.6025e-15	-1.33508	1.1046e-05	1.47774e-06	689	644	718	2051
ENSMUSG00000028698_Pik3r3	-0.774592	3.07578e-20	9.53171e-19	-0.798817	1.07451e-15	4.43088e-14	-1.02817	6.33266e-06	8.91979e-07	669	719	665	2053
ENSMUSG00000069441_Dsg1a	-2.24084	4.95425e-14	9.12181e-13	-2.88007	4.07295e-19	2.2871e-17	-3.13614	2.7567e-07	3.7417e-08	1126	528	399	2053
ENSMUSG00000086006_Gm13293	2.12437	2.25711e-16	5.02626e-15	2.44931	2.94432e-20	1.81867e-18	2.23947	5.42245e-06	7.6757e-07	931	480	649	2060
ENSMUSG00000029475_Kdm2b	-0.706534	4.34324e-22	1.56055e-20	-0.73042	3.1333e-15	1.21596e-13	-0.951804	1.17506e-05	1.54673e-06	577	764	723	2064
ENSMUSG00000021745_Ptprg	-0.663742	2.3982e-18	6.50777e-17	-0.69018	5.06858e-13	1.54926e-11	-0.911805	8.1295e-08	7.85093e-09	764	970	331	2065
ENSMUSG00000037166_Ppp1r14a	1.75038	1.49705e-24	6.32117e-23	1.83724	2.28745e-22	1.57723e-20	1.60702	0.000184782	2.68207e-05	491	430	1144	2065
ENSMUSG00000063445_Nmral1	1.28908	2.12635e-20	6.68946e-19	1.3179	1.05979e-17	5.27209e-16	1.08434	2.24163e-05	3.179e-06	659	596	810	2065
ENSMUSG00000028222_Calb1	0.873875	7.78365e-17	1.81724e-15	0.878632	3.23114e-16	1.40058e-14	0.649678	1.04159e-06	1.49882e-07	888	684	498	2070
ENSMUSG00000027715_Ccna2	-1.48726	3.90106e-19	1.13432e-17	-1.58689	5.55077e-18	2.83261e-16	-1.81954	1.75008e-05	2.50437e-06	713	581	779	2073
ENSMUSG00000025132_Arhgdia	-0.806692	1.62459e-19	4.83228e-18	-0.83462	3.94745e-17	1.86366e-15	-1.05495	1.48733e-05	1.97486e-06	697	628	750	2075
ENSMUSG00000039323_Igfbp2	-1.192	1.33855e-14	2.5887e-13	-1.26231	2.14026e-14	7.61782e-13	-1.4954	1.57286e-10	1.59062e-11	1072	833	171	2076
ENSMUSG00000051098_Mblac2	-0.964803	5.91157e-20	1.79705e-18	-1.00415	1.22748e-16	5.57329e-15	-1.23737	1.37676e-05	1.82378e-06	682	653	741	2076
ENSMUSG00000020467_Efemp1	1.58249	4.90009e-19	1.4051e-17	1.66333	2.76553e-18	1.46682e-16	1.442	2.07178e-05	2.90321e-06	723	559	798	2080
ENSMUSG00000000296_Tpd52l1	1.07954	3.68736e-19	1.0752e-17	1.09506	9.95866e-17	4.59198e-15	0.876575	1.36217e-05	1.74276e-06	711	643	736	2090
ENSMUSG00000007021_Syngr3	-0.644389	5.55342e-20	1.69813e-18	-0.666199	2.12885e-13	6.7942e-12	-0.887632	8.05414e-07	1.24805e-07	678	929	483	2090
ENSMUSG00000040373_Cacng5	-0.918356	2.62393e-17	6.35507e-16	-0.952046	1.60898e-16	7.18443e-15	-1.16455	2.44879e-06	3.44178e-07	856	664	572	2092
ENSMUSG00000028405_Aco1	-0.597255	1.18872e-23	4.74848e-22	-0.618717	9.80538e-15	3.60694e-13	-0.840973	1.66072e-05	2.314e-06	519	806	769	2094
ENSMUSG00000052688_5430435G22Rik	-1.46392	8.17746e-19	2.3066e-17	-1.55775	1.27726e-17	6.29061e-16	-1.79318	1.57257e-05	2.16881e-06	735	602	761	2098
ENSMUSG00000025268_Maged2	-0.780057	4.84417e-21	1.6043e-19	-0.807342	7.36017e-16	3.06922e-14	-1.02842	1.60906e-05	2.2587e-06	626	711	766	2103
ENSMUSG00000062380_Tubb3	-1.09593	2.61996e-27	1.28713e-25	-1.12932	3.08116e-15	1.19729e-13	-1.34544	4.78553e-05	6.99614e-06	422	763	919	2104
ENSMUSG00000024064_Galnt14	-1.06514	2.70975e-17	6.55526e-16	-1.11132	4.34921e-18	2.23871e-16	-1.3252	7.50436e-06	9.90124e-07	857	576	676	2109
ENSMUSG00000027379_Bub1	-2.28935	9.88621e-14	1.75781e-12	-3.04457	6.65969e-18	3.36377e-16	-3.31451	1.51653e-07	1.61756e-08	1166	587	358	2111
ENSMUSG00000028431_Ikbkap	-0.586026	3.01165e-22	1.09348e-20	-0.607026	1.08335e-12	3.20241e-11	-0.827625	1.8141e-06	2.64711e-07	571	1003	548	2122
ENSMUSG00000035311_Gnptab	-0.609678	9.61911e-29	5.11342e-27	-0.63002	9.42445e-15	3.48846e-13	-0.85239	5.42247e-05	7.90024e-06	390	801	938	2129
ENSMUSG00000035226_Rims4	-0.77062	1.13038e-17	2.85097e-16	-0.797532	1.30615e-16	5.91239e-15	-1.01182	5.92431e-06	8.04971e-07	822	655	654	2131
ENSMUSG00000028763_Hspg2	-1.66657	7.79317e-24	3.17983e-22	-1.77856	6.79167e-22	4.54551e-20	-2.00548	0.000228359	3.31198e-05	508	443	1186	2137
ENSMUSG00000029832_Nfe2l3	0.883477	6.36028e-20	1.92218e-18	0.88292	7.00576e-15	2.63262e-13	0.658538	6.10019e-06	8.75805e-07	686	789	663	2138
ENSMUSG00000032942_Ucp3	1.52978	1.68887e-17	4.19326e-16	1.61213	5.66561e-18	2.88625e-16	1.39813	1.15216e-05	1.51861e-06	835	582	721	2138
ENSMUSG00000031012_Cask	-0.68293	3.76121e-22	1.35849e-20	-0.70722	8.04705e-13	2.4222e-11	-0.929637	2.62777e-06	3.7835e-07	574	985	581	2140
ENSMUSG00000024529_Lox	-1.92409	5.14207e-18	1.35803e-16	-2.15567	3.62042e-19	2.04851e-17	-2.38268	2.87458e-05	3.85752e-06	785	524	836	2145
ENSMUSG00000040009_Gnaz	-0.661115	8.03991e-19	2.2771e-17	-0.684408	1.29022e-14	4.6765e-13	-0.908426	3.43767e-06	4.40334e-07	732	818	595	2145
ENSMUSG00000042579_4632404H12Rik	0.973483	2.33962e-18	6.35714e-17	0.977773	1.31309e-15	5.35512e-14	0.757653	6.48566e-06	9.08697e-07	763	727	667	2157
ENSMUSG00000071176_Arhgef10	0.736402	6.82635e-22	2.40278e-20	0.727221	8.9883e-17	4.18358e-15	0.507482	5.26346e-05	7.55912e-06	589	637	931	2157
ENSMUSG00000034579_Pla2g3	-1.53237	7.96192e-21	2.58725e-19	-1.63456	9.78816e-20	5.80419e-18	-1.84438	9.69962e-05	1.34272e-05	638	500	1023	2161
ENSMUSG00000040631_Dok4	-1.00558	8.17697e-19	2.3066e-17	-1.04611	1.35138e-16	6.08921e-15	-1.27494	1.67002e-05	2.33268e-06	734	658	770	2162
ENSMUSG00000038855_Itpkb	0.758564	3.03492e-20	9.41917e-19	0.75252	1.80875e-17	8.83487e-16	0.534544	4.18191e-05	5.75504e-06	668	607	890	2165
ENSMUSG00000053166_Cdh22	-0.983562	1.7939e-17	4.4434e-16	-1.02263	1.07987e-15	4.44682e-14	-1.24555	4.19342e-06	5.4787e-07	837	720	615	2172
ENSMUSG00000019947_Arid5b	0.881843	2.16422e-17	5.30361e-16	0.881129	2.23644e-16	9.82345e-15	0.670731	5.96865e-06	8.28507e-07	846	675	657	2178
ENSMUSG00000027864_Ptgfrn	-0.881582	6.6592e-19	1.89902e-17	-0.911894	2.22677e-18	1.18958e-16	-1.12755	4.33552e-05	6.0451e-06	727	555	897	2179
ENSMUSG00000031398_Plxna3	-0.646249	3.68167e-19	1.07505e-17	-0.669397	4.42438e-13	1.36543e-11	-0.897006	1.211e-06	1.71068e-07	710	960	509	2179
ENSMUSG00000004789_Dlst	-0.623048	2.06166e-17	5.06426e-16	-0.647064	3.24492e-12	9.11931e-11	-0.864872	1.84481e-08	1.85961e-09	844	1055	283	2182
ENSMUSG00000045180_Shroom2	-0.909667	5.61605e-20	1.71475e-18	-0.947417	1.1232e-16	5.14708e-15	-1.1756	3.39287e-05	4.52243e-06	679	647	857	2183
ENSMUSG00000051223_Bzw1	-0.93198	3.45643e-28	1.78255e-26	-0.961365	3.60456e-18	1.89153e-16	-1.18068	0.00026571	3.85262e-05	402	565	1217	2184
ENSMUSG00000056972_Magel2	-1.6276	2.62341e-22	9.64337e-21	-1.73939	5.34489e-20	3.20791e-18	-1.96861	0.000174595	2.47814e-05	564	494	1129	2187
ENSMUSG00000019256_Ahr	-0.871345	1.6847e-17	4.19293e-16	-0.904472	4.4258e-15	1.69099e-13	-1.12718	2.71769e-06	3.903e-07	833	776	584	2193
ENSMUSG00000019861_Gopc	-0.654789	4.02459e-20	1.23612e-18	-0.677327	1.99297e-15	7.97431e-14	-0.897942	1.7446e-05	2.46578e-06	675	741	777	2193
ENSMUSG00000028631_Kcnq4	-1.29687	2.12219e-18	5.81206e-17	-1.36743	9.59335e-18	4.78844e-16	-1.58926	3.03388e-05	4.07062e-06	757	594	843	2194
ENSMUSG00000042364_Snx18	-0.65727	9.87599e-19	2.76315e-17	-0.680261	1.4703e-13	4.77468e-12	-0.900618	1.73562e-06	2.56225e-07	741	913	545	2199
ENSMUSG00000024330_Col11a2	-0.850184	2.47641e-15	5.07823e-14	-0.881974	5.16966e-14	1.76381e-12	-1.11067	5.88656e-08	5.82999e-09	1011	869	321	2201
ENSMUSG00000020601_Trib2	-0.742606	7.93412e-24	3.2127e-22	-0.766088	7.28719e-16	3.04307e-14	-0.989543	7.25566e-05	1.03099e-05	512	710	980	2202
ENSMUSG00000026098_Pms1	1.15987	6.07112e-20	1.84015e-18	1.17858	7.93734e-18	3.98197e-16	0.951001	5.19131e-05	7.41371e-06	684	591	928	2203
ENSMUSG00000027852_Nras	-0.678912	1.41998e-23	5.63967e-22	-0.701913	7.44002e-15	2.78874e-13	-0.920865	4.37718e-05	6.12882e-06	522	791	899	2212
ENSMUSG00000032405_Pias1	0.675821	8.87455e-23	3.34522e-21	0.664756	5.94754e-14	2.00157e-12	0.440399	1.84089e-05	2.62366e-06	550	881	785	2216
ENSMUSG00000024921_Smarca2	0.677586	5.8085e-32	3.71672e-30	0.66479	2.4666e-13	7.81327e-12	0.443802	6.4747e-05	8.92095e-06	324	936	957	2217
ENSMUSG00000058318_Phf21a	0.689279	1.70413e-19	5.06162e-18	0.678824	2.36453e-13	7.52209e-12	0.456253	2.9171e-06	4.06913e-07	698	932	588	2218
ENSMUSG00000073164_2410018L13Rik	-1.38891	1.06578e-22	3.9956e-21	-1.46021	2.27636e-19	1.30798e-17	-1.68495	0.000195358	2.83848e-05	553	516	1155	2224
ENSMUSG00000035126_Wdr78	1.00866	3.11112e-19	9.11014e-18	1.01605	9.34037e-17	4.32707e-15	0.795153	3.9047e-05	5.28168e-06	708	640	878	2226
ENSMUSG00000074748_Atxn7l3b	-0.831196	1.70211e-34	1.23818e-32	-0.856165	7.15491e-17	3.34599e-15	-1.0804	0.000407022	5.98169e-05	285	634	1312	2231
ENSMUSG00000062393_Dgkk	-2.60691	4.41725e-19	1.27463e-17	-3.30497	3.68284e-26	3.31892e-24	-3.53131	0.000226052	3.29551e-05	718	329	1185	2232
ENSMUSG00000058174_Gm5148	1.20325	4.52528e-18	1.2028e-16	1.22822	4.38379e-16	1.86746e-14	1.00946	1.54869e-05	2.09761e-06	780	696	757	2233
ENSMUSG00000001228_Uhrf1	-1.94884	5.60496e-17	1.32048e-15	-2.21113	1.47263e-18	7.92412e-17	-2.44779	2.16872e-05	3.08416e-06	880	551	806	2237
ENSMUSG00000026837_Col5a1	-1.16056	2.31968e-18	6.31125e-17	-1.21735	3.80204e-18	1.97766e-16	-1.44148	4.5365e-05	6.42682e-06	762	570	906	2238
ENSMUSG00000003269_Cyth2	-0.633581	1.70695e-17	4.23307e-16	-0.655982	3.96188e-15	1.52158e-13	-0.873708	4.5773e-06	6.45101e-07	836	772	631	2239
ENSMUSG00000052369_Tmem106c	1.01022	3.55172e-20	1.09575e-18	1.01619	3.60955e-16	1.54653e-14	0.790873	3.88479e-05	5.20481e-06	672	692	876	2240
ENSMUSG00000024150_Mcfd2	0.695679	7.8491e-22	2.74878e-20	0.684276	2.293e-14	8.13218e-13	0.46163	2.3705e-05	3.42274e-06	592	836	820	2248
ENSMUSG00000027074_Slc43a3	-2.23169	3.22454e-13	5.40431e-12	-2.94862	2.60954e-17	1.25805e-15	-3.21501	2.66666e-07	3.6217e-08	1237	615	397	2249
ENSMUSG00000026442_Nfasc	-1.00318	2.73317e-34	1.95393e-32	-1.03181	1.9689e-14	7.03323e-13	-1.25053	0.000174858	2.49142e-05	290	830	1130	2250
ENSMUSG00000052133_Sema5b	-1.15667	4.62003e-22	1.65142e-20	-1.20557	9.58758e-19	5.22541e-17	-1.42829	0.000173279	2.43828e-05	580	544	1126	2250
ENSMUSG00000030980_Knop1	-0.715993	3.73773e-17	8.92749e-16	-0.742042	5.83489e-15	2.20943e-13	-0.96286	3.53092e-06	4.70775e-07	868	783	601	2252
ENSMUSG00000039275_Foxk2	-0.648139	2.19515e-22	8.12675e-21	-0.670711	3.57057e-15	1.37664e-13	-0.88732	5.3334e-05	7.75289e-06	560	769	935	2264
ENSMUSG00000090671_Gm5067	1.31883	4.06987e-22	1.46742e-20	1.34759	8.90411e-19	4.87081e-17	1.12663	0.000188229	2.7378e-05	575	542	1148	2265
ENSMUSG00000022359_Wdyhv1	1.05193	2.80767e-18	7.56939e-17	1.06206	7.26893e-16	3.03972e-14	0.846715	1.97529e-05	2.72792e-06	769	709	790	2268
ENSMUSG00000086905_Gm13716	-1.23538	4.13677e-18	1.1052e-16	-1.2979	3.78292e-17	1.78883e-15	-1.51883	3.55754e-05	4.87121e-06	776	627	867	2270
ENSMUSG00000032643_Fhl3	-1.75676	1.37947e-15	2.88298e-14	-1.9634	6.84951e-18	3.44789e-16	-2.1973	8.73473e-06	1.14743e-06	992	589	691	2272
ENSMUSG00000039358_Drd5	-1.17704	6.41308e-18	1.6682e-16	-1.23355	3.74231e-17	1.77246e-15	-1.45651	3.1811e-05	4.35497e-06	797	626	852	2275
ENSMUSG00000037664_Cdkn1c	-1.54885	3.70153e-20	1.14027e-18	-1.65225	1.48556e-19	8.65329e-18	-1.87447	0.000144933	2.04274e-05	673	509	1094	2276
ENSMUSG00000021779_Thrb	0.895397	3.02737e-19	8.88999e-18	0.896692	2.47757e-15	9.76828e-14	0.673093	2.50487e-05	3.55049e-06	706	752	825	2283
ENSMUSG00000032382_Snx1	0.601233	2.43772e-20	7.63427e-19	0.58908	1.94348e-13	6.21599e-12	0.366506	9.41797e-06	1.21603e-06	662	927	697	2286
ENSMUSG00000048537_Phldb1	0.671037	9.21334e-17	2.13182e-15	0.664542	8.94002e-12	2.38366e-10	0.442669	1.63998e-08	1.63268e-09	896	1112	279	2287
ENSMUSG00000030513_Pcsk6	0.934109	1.1827e-19	3.54844e-18	0.936703	1.42755e-16	6.41294e-15	0.723151	5.52776e-05	8.04971e-06	691	660	941	2292
ENSMUSG00000033540_Idua	0.960673	9.46728e-21	3.0525e-19	0.961889	1.2563e-15	5.14476e-14	0.741344	5.27344e-05	7.70409e-06	643	724	934	2301
ENSMUSG00000057914_Cacnb2	0.760805	2.8373e-20	8.83227e-19	0.753992	3.49717e-16	1.50272e-14	0.537272	5.68064e-05	8.30474e-06	666	690	946	2302
ENSMUSG00000045838_A430105I19Rik	0.926553	4.51682e-18	1.20209e-16	0.928706	7.74842e-15	2.90067e-13	0.70902	1.31302e-05	1.69479e-06	779	792	733	2304
ENSMUSG00000026879_Gsn	-0.711422	1.52917e-15	3.17981e-14	-0.737078	2.03051e-12	5.86769e-11	-0.95701	1.76809e-08	1.80078e-09	997	1026	282	2305
ENSMUSG00000026566_Mpzl1	-1.05025	5.76212e-22	2.05258e-20	-1.09176	4.57242e-18	2.34546e-16	-1.31601	0.000192043	2.76636e-05	582	578	1150	2310
ENSMUSG00000018459_Slc13a3	-0.992385	7.15402e-18	1.84934e-16	-1.03123	1.25936e-15	5.15017e-14	-1.26146	1.83549e-05	2.60353e-06	802	725	784	2311
ENSMUSG00000010803_Gabra1	1.04294	5.95644e-28	3.01929e-26	1.04395	1.0773e-17	5.35025e-16	0.812067	0.000390875	5.82641e-05	409	597	1306	2312
ENSMUSG00000003617_Cp	0.893564	9.57978e-20	2.88674e-18	0.891981	3.1392e-16	1.36273e-14	0.675434	5.62868e-05	8.20207e-06	688	683	944	2315
ENSMUSG00000026380_Tfcp2l1	-1.39723	3.42097e-18	9.1989e-17	-1.4818	4.10897e-18	2.11873e-16	-1.70117	6.98259e-05	1.012e-05	771	575	977	2323
ENSMUSG00000049401_Ogfr	-0.663473	1.42512e-16	3.2432e-15	-0.686498	2.52459e-14	8.91089e-13	-0.905153	2.48245e-06	3.51598e-07	911	840	574	2325
ENSMUSG00000015217_Hmgb3	-1.04371	4.63635e-19	1.33316e-17	-1.08436	1.32693e-16	5.98813e-15	-1.30873	6.25926e-05	8.5746e-06	721	657	951	2329
ENSMUSG00000026963_Tmem210	-1.75881	3.25721e-17	7.81579e-16	-1.94003	1.08333e-16	4.97207e-15	-2.17585	2.35532e-05	3.39798e-06	864	646	819	2329
ENSMUSG00000053963_6330403A02Rik	0.835715	3.93621e-15	7.91519e-14	0.834886	1.25844e-13	4.10017e-12	0.61035	2.57228e-07	3.2148e-08	1031	910	390	2331
ENSMUSG00000036833_Pnpla7	0.961378	2.23981e-17	5.47592e-16	0.966926	1.00266e-14	3.67917e-13	0.751813	8.11253e-06	1.04091e-06	848	808	681	2337
ENSMUSG00000062825_Actg1	-0.766294	3.56102e-31	2.19723e-29	-0.789334	1.0771e-13	3.53263e-12	-1.00875	0.000151195	2.10087e-05	336	904	1099	2339
ENSMUSG00000031328_Flna	-0.637037	3.04802e-17	7.34785e-16	-0.661155	1.35594e-11	3.53583e-10	-0.88278	1.16971e-07	1.10252e-08	860	1137	343	2340
ENSMUSG00000097960_A330074K22Rik	1.62606	7.82228e-24	3.17983e-22	1.69355	4.81796e-21	3.10538e-19	1.46467	0.000514189	7.76597e-05	510	460	1373	2343
ENSMUSG00000003526_Prodh	0.953894	3.94805e-18	1.05751e-16	0.956566	4.42397e-16	1.88187e-14	0.744223	3.79464e-05	5.12791e-06	774	697	874	2345
ENSMUSG00000028988_Ctnnbip1	-0.703261	8.0668e-19	2.2816e-17	-0.726309	7.6854e-16	3.19585e-14	-0.944345	4.44129e-05	6.21355e-06	733	713	901	2347
ENSMUSG00000036206_Sh3bp4	-0.853075	1.81288e-18	4.9847e-17	-0.886592	3.00299e-16	1.30551e-14	-1.09949	4.58293e-05	6.64187e-06	754	682	911	2347
ENSMUSG00000025742_Prps2	0.737356	1.29275e-20	4.11306e-19	0.729637	2.13885e-14	7.61782e-13	0.507704	3.53116e-05	4.83575e-06	651	832	866	2349
ENSMUSG00000056938_Acbd4	0.894693	1.50985e-17	3.7759e-16	0.896575	1.3601e-14	4.92377e-13	0.678006	9.75319e-06	1.28756e-06	829	819	703	2351
ENSMUSG00000030630_Fah	0.844339	8.41465e-18	2.16174e-16	0.843427	8.48352e-14	2.80723e-12	0.623654	5.85524e-06	7.97131e-07	807	896	653	2356
ENSMUSG00000031511_Arhgef7	-0.504261	1.65117e-20	5.22627e-19	-0.524149	2.90477e-10	6.408e-09	-0.744537	1.76378e-07	1.87023e-08	655	1344	364	2363
ENSMUSG00000033902_Mapkbp1	-0.679977	1.21934e-18	3.40233e-17	-0.703178	5.27573e-14	1.79175e-12	-0.924576	1.4659e-05	1.92345e-06	743	873	747	2363
ENSMUSG00000016487_Ppfibp1	-0.70883	2.44609e-21	8.27282e-20	-0.732786	1.31128e-16	5.92655e-15	-0.951975	0.000146303	2.06565e-05	613	656	1096	2365
ENSMUSG00000018362_Kpna2	-0.816042	3.6621e-17	8.75694e-16	-0.844088	1.81266e-14	6.48293e-13	-1.07176	6.86877e-06	9.43145e-07	867	829	671	2367
ENSMUSG00000022949_Clic6	1.97424	4.89153e-13	8.0646e-12	2.32557	3.50614e-17	1.67128e-15	2.11668	9.69155e-07	1.35721e-07	1256	622	490	2368
ENSMUSG00000045087_S1pr5	0.874212	7.79801e-18	2.0108e-16	0.876125	3.41987e-15	1.32026e-13	0.658425	2.08043e-05	2.92561e-06	804	768	799	2371
ENSMUSG00000005161_Prdx2	-0.562428	1.34387e-19	4.01457e-18	-0.581988	6.31382e-11	1.50397e-09	-0.803437	5.01654e-07	6.48742e-08	694	1244	434	2372
ENSMUSG00000033685_Ucp2	-1.50401	1.19018e-22	4.44593e-21	-1.58647	1.77244e-22	1.23941e-20	-1.80689	0.000558692	8.51985e-05	555	424	1396	2375
ENSMUSG00000063904_Dpp3	-0.790361	5.25212e-18	1.38357e-16	-0.816651	2.61186e-16	1.14049e-14	-1.03377	4.71242e-05	6.81793e-06	787	679	915	2381
ENSMUSG00000015354_Pcolce2	1.34019	2.34353e-21	7.96493e-20	1.3729	1.80144e-17	8.81367e-16	1.15056	0.000205028	3.02863e-05	610	606	1168	2384
ENSMUSG00000075602_Ly6a	1.52999	5.27246e-21	1.74336e-19	1.59593	2.5528e-19	1.46116e-17	1.37156	0.000301233	4.32186e-05	627	518	1241	2386
ENSMUSG00000018322_Tomm34	0.828597	4.42301e-18	1.17864e-16	0.824253	6.02181e-16	2.53249e-14	0.602489	4.48468e-05	6.34117e-06	778	705	904	2387
ENSMUSG00000019841_Rev3l	-0.720687	6.06703e-16	1.30344e-14	-0.747984	3.18868e-12	8.96974e-11	-0.974545	1.85776e-07	2.04615e-08	965	1054	368	2387
ENSMUSG00000059003_Grin2a	1.00925	1.59647e-15	3.31644e-14	1.0168	1.52065e-14	5.4782e-13	0.79138	2.27454e-06	3.26212e-07	998	823	567	2388
ENSMUSG00000032503_Arpp21	-0.87902	3.63249e-23	1.41028e-21	-0.907431	4.80405e-16	2.0377e-14	-1.12781	0.000209858	3.10459e-05	534	699	1173	2406
ENSMUSG00000042644_Itpr3	-1.00768	3.14499e-18	8.46779e-17	-1.0491	3.4099e-16	1.47162e-14	-1.26586	5.91498e-05	8.51774e-06	770	687	950	2407
ENSMUSG00000000538_Tom1l2	0.581176	7.16898e-21	2.34059e-19	0.568688	1.94491e-10	4.35533e-09	0.349091	5.98626e-07	8.20384e-08	635	1324	450	2409
ENSMUSG00000056268_Dennd1b	0.749861	8.68058e-24	3.48771e-22	0.740705	5.13036e-16	2.1699e-14	0.517285	0.000235334	3.41233e-05	516	701	1192	2409
ENSMUSG00000061411_8430427H17Rik	-0.722821	3.58164e-17	8.57444e-16	-0.749803	2.02897e-15	8.10741e-14	-0.971287	2.16673e-05	3.06105e-06	866	742	805	2413
ENSMUSG00000020941_Map3k14	1.19357	4.3311e-19	1.25233e-17	1.21669	2.57549e-16	1.12626e-14	0.994947	9.59921e-05	1.32643e-05	717	678	1021	2416
ENSMUSG00000036026_Tmem63b	-0.617996	6.22865e-15	1.23336e-13	-0.640255	5.5889e-12	1.53006e-10	-0.856261	2.1188e-08	2.1712e-09	1047	1083	288	2418
ENSMUSG00000038990_Cables2	-0.662955	9.70952e-19	2.72024e-17	-0.687187	2.19096e-15	8.67286e-14	-0.904051	5.23567e-05	7.46208e-06	740	749	929	2418
ENSMUSG00000032356_Rasgrf1	0.821884	6.93597e-29	3.75448e-27	0.813046	5.54558e-14	1.87481e-12	0.589805	0.000199327	2.95464e-05	383	877	1163	2423
ENSMUSG00000045394_Epcam	-2.19318	8.80538e-13	1.41295e-11	-2.90362	1.83242e-16	8.12954e-15	-3.16993	7.01523e-07	9.7921e-08	1292	668	463	2423
ENSMUSG00000020732_Rab37	1.19086	4.92835e-13	8.11553e-12	1.24526	3.78739e-14	1.31336e-12	1.04285	5.0867e-08	5.19911e-09	1259	855	317	2431
ENSMUSG00000039298_Cdk5rap2	0.767791	4.96915e-18	1.3174e-16	0.760946	3.9034e-13	1.21439e-11	0.533612	9.5219e-06	1.25149e-06	782	953	700	2435
ENSMUSG00000012443_Kif11	-1.53199	6.42243e-19	1.83402e-17	-1.63977	2.25016e-17	1.09369e-15	-1.87447	0.000153144	2.13672e-05	726	610	1102	2438
ENSMUSG00000026961_Lrrc26	-1.61672	1.03232e-16	2.38186e-15	-1.75974	2.01071e-16	8.8846e-15	-1.98625	3.75932e-05	5.09032e-06	898	671	873	2442
ENSMUSG00000036863_Syde2	-1.23332	1.80123e-18	4.95925e-17	-1.29738	1.67379e-16	7.4626e-15	-1.52484	9.88283e-05	1.35931e-05	753	665	1025	2443
ENSMUSG00000001435_Col18a1	-1.26335	1.97843e-17	4.86557e-16	-1.33269	2.48206e-16	1.08701e-14	-1.56119	5.11562e-05	7.31836e-06	843	677	926	2446
ENSMUSG00000046844_Vat1l	-0.817089	7.93521e-18	2.04364e-16	-0.848969	2.48577e-14	8.78434e-13	-1.08252	2.21739e-05	3.10781e-06	805	839	807	2451
ENSMUSG00000026688_Mgst3	-0.945685	6.14764e-15	1.21848e-13	-0.984509	5.79988e-14	1.9541e-12	-1.20345	1.56358e-06	2.3264e-07	1046	880	536	2462
ENSMUSG00000030515_Tarsl2	-0.673752	6.17142e-18	1.61344e-16	-0.698599	1.90055e-13	6.09183e-12	-0.924172	1.40385e-05	1.87255e-06	793	925	744	2462
ENSMUSG00000039115_Itga9	-0.777181	7.16171e-17	1.67581e-15	-0.806157	7.79057e-14	2.58949e-12	-1.03062	8.3224e-06	1.08278e-06	886	892	685	2463
ENSMUSG00000030189_Ybx3	-0.98347	2.23697e-17	5.47543e-16	-1.02555	2.36424e-17	1.14351e-15	-1.23945	8.6502e-05	1.20212e-05	847	613	1005	2465
ENSMUSG00000029659_Medag	1.15649	3.91012e-17	9.30708e-16	1.18597	4.54326e-16	1.92984e-14	0.963811	4.44929e-05	6.25599e-06	871	698	902	2471
ENSMUSG00000058258_Idi1	-0.652118	2.28513e-20	7.17808e-19	-0.675168	3.7889e-15	1.45703e-13	-0.899499	0.000108379	1.50864e-05	660	771	1042	2473
ENSMUSG00000016940_Kctd2	0.611671	2.10508e-21	7.17805e-20	0.598987	2.54277e-12	7.25608e-11	0.379644	2.62256e-05	3.65681e-06	608	1039	829	2476
ENSMUSG00000044788_Fads6	0.920508	1.17064e-14	2.27458e-13	0.933036	9.25707e-15	3.43079e-13	0.717814	3.8977e-06	5.18939e-07	1067	800	610	2477
ENSMUSG00000051378_Kif18b	-2.08132	5.05757e-12	7.56518e-11	-2.69687	2.08519e-16	9.18631e-15	-2.9542	4.07393e-07	5.40244e-08	1386	673	422	2481
ENSMUSG00000040972_Igsf21	-1.04231	1.42259e-15	2.96244e-14	-1.08936	1.9408e-16	8.58846e-15	-1.30958	2.3408e-05	3.37334e-06	995	670	818	2483
ENSMUSG00000035637_Grhpr	1.09734	9.39997e-18	2.4e-16	1.11365	8.16672e-16	3.38177e-14	0.893194	6.51383e-05	9.03795e-06	812	716	959	2487
ENSMUSG00000032850_Rnft2	-0.618055	1.91677e-20	6.04846e-19	-0.638877	4.62738e-14	1.58793e-12	-0.857574	6.7605e-05	9.5737e-06	657	864	968	2489
ENSMUSG00000028719_Cmpk1	-0.700527	2.55372e-20	7.98549e-19	-0.724187	7.83344e-15	2.9288e-13	-0.94957	0.000105456	1.43776e-05	663	793	1034	2490
ENSMUSG00000050663_Trhde	-0.84473	5.69452e-16	1.2285e-14	-0.876687	1.35608e-15	5.52285e-14	-1.10025	2.09916e-05	3.01533e-06	961	728	803	2492
ENSMUSG00000041309_Nkx6-2	1.28423	6.28816e-17	1.4764e-15	1.33191	2.34437e-17	1.13576e-15	1.11773	8.30446e-05	1.15118e-05	883	612	998	2493
ENSMUSG00000066842_Hmcn1	-0.749084	2.16381e-17	5.30361e-16	-0.776069	5.18249e-14	1.76616e-12	-1.00235	1.81399e-05	2.56341e-06	845	870	782	2497
ENSMUSG00000019990_Pde7b	1.00669	1.88875e-16	4.23784e-15	1.02175	6.12863e-18	3.10611e-16	0.809745	7.70311e-05	1.10267e-05	924	585	991	2500
ENSMUSG00000033032_Afap1l1	-0.887851	3.44167e-16	7.56656e-15	-0.920035	4.25431e-15	1.62967e-13	-1.14356	1.85716e-05	2.66416e-06	943	774	787	2504
ENSMUSG00000042532_Golga7b	-0.67614	3.78014e-17	9.01839e-16	-0.69993	9.72255e-15	3.58092e-13	-0.925479	2.66629e-05	3.71217e-06	869	805	831	2505
ENSMUSG00000097908_4933404O12Rik	-0.895732	1.08976e-16	2.50753e-15	-0.93202	1.1788e-14	4.29891e-13	-1.15512	2.02589e-05	2.85866e-06	901	813	796	2510
ENSMUSG00000027996_Sfrp2	-1.60164	1.89414e-19	5.59391e-18	-1.72474	1.19301e-17	5.9051e-16	-1.95361	0.00025858	3.77863e-05	702	599	1213	2514
ENSMUSG00000020935_Dcakd	-0.945028	7.00853e-18	1.81626e-16	-0.983253	9.88249e-17	4.56396e-15	-1.20445	0.000131661	1.82244e-05	800	642	1074	2516
ENSMUSG00000056413_Adap1	-0.849852	1.13321e-17	2.85464e-16	-0.87866	5.14758e-15	1.95417e-13	-1.0947	4.75576e-05	6.8624e-06	823	781	916	2520
ENSMUSG00000045790_Ccdc149	0.833627	4.2829e-19	1.24013e-17	0.827008	2.59776e-15	1.02015e-13	0.606168	0.000114544	1.6007e-05	716	755	1052	2523
ENSMUSG00000032076_Cadm1	-0.639356	1.43871e-14	2.76691e-13	-0.666951	2.35893e-11	5.9271e-10	-0.893317	1.23592e-08	1.30194e-09	1078	1180	272	2530
ENSMUSG00000034674_Tdg	-0.766408	3.08104e-19	9.0348e-18	-0.793068	2.37068e-14	8.39766e-13	-1.01474	7.57832e-05	1.08265e-05	707	837	988	2532
ENSMUSG00000025504_Eps8l2	2.14862	3.13647e-19	9.17141e-18	2.41352	4.03735e-20	2.45798e-18	2.2074	0.000456611	6.82481e-05	709	487	1342	2538
ENSMUSG00000036620_Mgat4b	-0.810619	4.09834e-16	8.96275e-15	-0.843384	1.59358e-14	5.73399e-13	-1.06592	1.69549e-05	2.38913e-06	948	824	773	2545
ENSMUSG00000030718_Ppme1	-0.79676	1.74965e-14	3.3432e-13	-0.82662	1.84963e-13	5.93504e-12	-1.04359	1.582e-06	2.35152e-07	1085	924	537	2546
ENSMUSG00000045625_Pigz	1.02093	2.33048e-17	5.67749e-16	1.0331	6.47026e-15	2.43757e-13	0.813836	4.56708e-05	6.5988e-06	851	787	910	2548
ENSMUSG00000027015_Cybrd1	-1.48017	1.73186e-19	5.13662e-18	-1.58061	9.14911e-18	4.58213e-16	-1.80527	0.000323152	4.75297e-05	699	592	1261	2552
ENSMUSG00000098557_KCTD12	-0.771618	8.31195e-16	1.7747e-14	-0.802921	9.50376e-15	3.50469e-13	-1.02505	1.82246e-05	2.58341e-06	971	804	783	2558
ENSMUSG00000029447_Cct6a	-0.518618	1.58449e-18	4.37411e-17	-0.539711	2.61266e-10	5.7808e-09	-0.76264	7.51892e-07	1.16498e-07	751	1340	477	2568
ENSMUSG00000024335_Brd2	-0.687162	5.08457e-18	1.34456e-16	-0.708995	1.99822e-12	5.78002e-11	-0.932958	1.56631e-05	2.15097e-06	784	1025	760	2569
ENSMUSG00000032517_Mobp	0.761141	4.64018e-21	1.54167e-19	0.753716	4.72381e-08	7.35203e-07	0.534756	0	0	624	1905	40	2569
ENSMUSG00000020821_Kif1c	0.613019	1.27721e-19	3.82094e-18	0.601767	1.25545e-12	3.69275e-11	0.380765	3.95769e-05	5.35948e-06	693	1008	880	2581
ENSMUSG00000025453_Nnt	1.01731	1.98747e-18	5.45752e-17	1.03006	2.18828e-15	8.67286e-14	0.794321	0.000134129	1.88634e-05	755	748	1080	2583
ENSMUSG00000036751_Cox6b1	-0.666422	3.79073e-19	1.10378e-17	-0.688109	4.79716e-13	1.4739e-11	-0.915876	4.54457e-05	6.46984e-06	712	965	907	2584
ENSMUSG00000035835_BC005764	-0.727912	1.0415e-16	2.39915e-15	-0.752676	4.71284e-14	1.61539e-12	-0.9726	2.53241e-05	3.57685e-06	900	865	826	2591
ENSMUSG00000028337_Coro2a	-0.651187	2.99405e-15	6.07365e-14	-0.673908	2.58596e-12	7.36513e-11	-0.894794	1.55971e-06	2.30152e-07	1022	1041	535	2598
ENSMUSG00000001986_Gria3	0.841622	6.16099e-18	1.61344e-16	0.835625	1.69778e-14	6.09412e-13	0.61854	7.31357e-05	1.05011e-05	791	826	983	2600
ENSMUSG00000050708_Ftl1	-0.777147	5.41658e-18	1.42328e-16	-0.805451	9.46934e-15	3.49635e-13	-1.02933	8.76121e-05	1.232e-05	789	803	1009	2601
ENSMUSG00000047547_Cltb	-0.70279	1.14413e-18	3.19677e-17	-0.725095	3.60639e-13	1.12553e-11	-0.943531	4.78132e-05	6.90706e-06	742	950	917	2609
ENSMUSG00000096054_Syne1	0.890094	1.36966e-25	6.05455e-24	0.883001	2.96738e-17	1.42132e-15	0.664993	0.000862737	0.000136237	469	619	1521	2609
ENSMUSG00000024193_Phf1	0.954726	1.21037e-17	3.04161e-16	0.962352	8.72551e-16	3.60813e-14	0.744675	0.00012878	1.75956e-05	825	717	1068	2610
ENSMUSG00000039126_Prune2	0.700737	1.06226e-21	3.67659e-20	0.691805	1.662e-14	5.97292e-13	0.470359	0.000230351	3.3286e-05	599	825	1187	2611
ENSMUSG00000087365_C430049B03Rik	-1.84766	9.58741e-12	1.39192e-10	-2.22725	1.54168e-16	6.89429e-15	-2.46949	1.3778e-06	2.01102e-07	1428	663	523	2614
ENSMUSG00000000594_Gm2a	-0.599181	4.0297e-21	1.34748e-19	-0.619453	2.96831e-13	9.31297e-12	-0.83812	0.000113897	1.59133e-05	620	945	1051	2616
ENSMUSG00000025993_Slc40a1	-0.909988	1.57293e-17	3.91947e-16	-0.945812	8.38382e-15	3.11885e-13	-1.17241	7.70256e-05	1.09601e-05	832	797	990	2619
ENSMUSG00000028364_Tnc	-1.14268	6.79387e-15	1.34143e-13	-1.20068	4.58678e-15	1.74799e-13	-1.42016	2.0091e-05	2.79299e-06	1050	778	793	2621
ENSMUSG00000056076_Eif3b	-0.762985	3.47202e-20	1.07276e-18	-0.79244	1.05393e-17	5.25175e-16	-1.01028	0.000502151	7.6083e-05	671	595	1368	2634
ENSMUSG00000025237_Parp6	-0.506669	1.01679e-19	3.05509e-18	-0.52612	7.31057e-11	1.72986e-09	-0.748873	9.67562e-06	1.26351e-06	690	1253	701	2644
ENSMUSG00000026614_Slc30a10	-0.765297	1.09148e-17	2.76633e-16	-0.793753	2.31104e-13	7.35981e-12	-1.02429	4.41868e-05	6.1711e-06	818	931	900	2649
ENSMUSG00000020889_Nr1d1	0.798225	5.87082e-14	1.07053e-12	0.801108	3.16746e-13	9.92729e-12	0.584963	2.32391e-06	3.29729e-07	1136	946	568	2650
ENSMUSG00000020897_Aurkb	-2.12172	5.13399e-12	7.67396e-11	-2.80806	1.66789e-15	6.74641e-14	-3.078	1.50385e-06	2.17857e-07	1387	733	530	2650
ENSMUSG00000028630_Dyrk2	-1.08179	1.46151e-16	3.31873e-15	-1.13309	3.25397e-16	1.40842e-14	-1.35354	0.000116807	1.62897e-05	913	685	1055	2653
[truncated: 28,832 more rows]

## Sheet: Table S14~MG P21 vs Adult
Table S14: Differential analysis: P21 vs Adult (MG only)
[truncated: 29,433 more rows]
