# Supplementary material for: Transcriptional maturation of the mouse auditory forebrain
Source: BMC Genomics. 2015 Aug 14;16(1):606. doi: 10.1186/s12864-015-1709-8 (PMC4536593; doi:10.1186/s12864-015-1709-8)
Supplement: Additional file 6: — Differential expression in A1 for age group comparisons with P7 (P7-Adult, P7-P14, P7-P21). Table S15. Differential expression analyses in A1 comparing P7 with Adult using DESeq2, EdgeR, and BaySeq. For each gene, the log2 fold-change, p-values, and rank are listed. The final column (All Rank) is the sum of rankings obtained by all three methods (lowest number = highest rank). Gene listing is ordered from highest to lowest rank. Table S16. Differential expression analyses in A1 comparing P7 with P14 using DESeq2, EdgeR, and BaySeq. For each gene, the log2 fold-change, p-values, and rank are listed. The final column (All Rank) is the sum of rankings obtained by all three methods (lowest number = highest rank). Gene listing is ordered from highest to lowest rank. Table S17. Differential expression analyses in A1 comparing P7 with P21 using DESeq2, EdgeR, and BaySeq. For each gene, the log2 fold-change, p-values, and rank are listed. The final column (All Rank) is the sum of rankings obtained by all three methods (lowest number = highest rank). Gene listing is ordered from highest to lowest rank. [file 12864_2015_1709_MOESM6_ESM.xlsx]

## Sheet: Table S15~A1 P7 vs Adult
Table S15: Differential analysis: P7 vs Adult (A1 only)
[Note: Rows 1 - 5 are locked. Rows 6 and below can be independently scrolled]
	DESeq2			EdgeR			BaySeq			DESeq2	EdgeR	BaySeq	All
Gene ID_Name	log2 fold change	p-value	p-Adjusted	log2 fold change	p-value	p-Adjusted	log2 fold change (raw)	1-Likelihood	p-value	Rank	Rank	Rank	Rank
ENSMUSG00000018012_Rac3	-3.80148	0	0	-3.93029	0	0	-3.67429	0	0	22	6	185	213
ENSMUSG00000019874_Fabp7	-3.89346	0	0	-4.03176	0	0	-3.78045	0	0	22	6	185	213
ENSMUSG00000022237_Ankrd33b	6.60556	0	0	6.56423	0	0	6.82163	0	0	22	6	185	213
ENSMUSG00000024501_Dpysl3	-5.83738	0	0	-5.98031	0	0	-5.71579	0	0	22	6	185	213
ENSMUSG00000028364_Tnc	-4.77404	0	0	-4.92085	0	0	-4.66979	0	0	22	6	185	213
ENSMUSG00000029168_Dpysl5	-5.28575	0	0	-5.46549	0	0	-5.20896	0	0	22	6	185	213
ENSMUSG00000031628_Casp3	-3.85559	0	0	-3.99568	0	0	-3.73521	0	0	22	6	185	213
ENSMUSG00000036913_Trim67	-5.97588	0	0	-6.20251	0	0	-5.9385	0	0	22	6	185	213
ENSMUSG00000045136_Tubb2b	-5.00049	0	0	-5.13084	0	0	-4.86709	0	0	22	6	185	213
ENSMUSG00000047139_Cd24a	-5.82126	0	0	-5.98371	0	0	-5.72985	0	0	22	6	185	213
ENSMUSG00000027270_Lamp5	4.42144	0	0	4.35516	1.20898e-306	2.81767e-303	4.60247	0	0	22	13	185	220
ENSMUSG00000022353_Mtss1	-2.69206	0	0	-2.81408	1.89532e-298	4.10175e-295	-2.55071	0	0	22	14	185	221
ENSMUSG00000042834_Nrep	-3.82654	0	0	-3.95186	3.28719e-295	6.63969e-292	-3.69465	0	0	22	15	185	222
ENSMUSG00000037492_Zmat4	3.30118	0	0	3.2021	1.1457e-265	1.82697e-262	3.45544	0	0	22	19	185	226
ENSMUSG00000022865_Cxadr	-3.68188	0	0	-3.81394	1.63168e-253	1.90141e-250	-3.55075	0	0	22	26	185	233
ENSMUSG00000047945_Marcksl1	-3.29749	0	0	-3.43187	3.43991e-246	3.72223e-243	-3.17563	0	0	22	28	185	235
ENSMUSG00000021373_Cap2	3.03823	0	0	2.93368	1.82258e-241	1.72564e-238	3.18976	0	0	22	32	185	239
ENSMUSG00000030337_Vamp1	3.09562	0	0	2.99596	3.1285e-231	2.63298e-228	3.2519	0	0	22	36	185	243
ENSMUSG00000037855_Zfp365	2.97443	0	0	2.86161	5.22882e-228	4.16902e-225	3.11769	0	0	22	38	185	245
ENSMUSG00000025586_Cpeb1	2.7947	0	0	2.68796	4.30003e-222	3.25706e-219	2.94412	0	0	22	40	185	247
ENSMUSG00000028838_Extl1	2.73257	0	0	2.6211	2.00492e-217	1.41267e-214	2.88469	0	0	22	43	185	250
ENSMUSG00000028639_Ybx1	-2.58856	0	0	-2.71186	3.47241e-213	2.33794e-210	-2.45061	0	0	22	45	185	252
ENSMUSG00000031934_Panx1	-2.27748	0	0	-2.40134	8.30036e-213	5.46705e-210	-2.13889	0	0	22	46	185	253
ENSMUSG00000032356_Rasgrf1	3.41537	3.9756e-305	2.61604e-302	3.32705	1.24069e-243	1.25302e-240	3.5794	0	0	45	30	185	260
ENSMUSG00000036273_Lrrk2	2.73125	0	0	2.62312	1.78662e-206	9.66628e-204	2.88343	0	0	22	56	185	263
ENSMUSG00000023011_Faim2	2.54405	0	0	2.43731	4.51254e-201	2.3173e-198	2.69292	0	0	22	59	185	266
ENSMUSG00000021614_Vcan	-3.63171	5.66071e-306	3.80953e-303	-3.77933	6.54343e-222	4.83544e-219	-3.50864	0	0	44	41	185	270
ENSMUSG00000021750_Fam107a	5.03567	6.91827e-274	2.96894e-271	5.00567	1.26706e-275	2.39933e-272	5.26762	0	0	69	16	185	270
ENSMUSG00000020186_Csrp2	-3.65453	8.39272e-290	4.77917e-287	-3.80098	3.72037e-229	3.04648e-226	-3.54572	0	0	52	37	185	274
ENSMUSG00000020387_Phf15	3.47076	1.63638e-272	6.92211e-270	3.38027	1.66128e-265	2.51667e-262	3.6266	0	0	70	20	185	275
ENSMUSG00000029121_Crmp1	-2.94828	0	0	-3.07543	4.84406e-185	2.03841e-182	-2.82164	0	0	22	72	185	279
ENSMUSG00000040649_Rimklb	-2.37386	0	0	-2.49748	1.12779e-184	4.68081e-182	-2.23662	0	0	22	73	185	280
ENSMUSG00000008734_Gprc5b	2.64649	7.41554e-282	3.72172e-279	2.54008	2.45804e-209	1.46027e-206	2.79504	0	0	59	51	185	295
ENSMUSG00000018427_Ypel2	2.74187	4.56958e-300	2.94152e-297	2.63534	1.20517e-196	5.53246e-194	2.89705	0	0	46	66	185	297
ENSMUSG00000045967_Gpr158	2.79849	2.68649e-296	1.62346e-293	2.69394	5.34122e-186	2.27927e-183	2.95292	0	0	49	71	185	305
ENSMUSG00000030102_Itpr1	2.91709	0	0	2.80572	2.73659e-165	8.12875e-163	3.05684	0	0	22	102	185	309
ENSMUSG00000036036_Zfp57	-2.87146	3.55419e-247	1.13165e-244	-3.00825	8.03062e-242	7.84877e-239	-2.74719	0	0	93	31	185	309
ENSMUSG00000018398_Sept8	2.97517	3.19577e-271	1.3143e-268	2.87392	1.2238e-206	6.7416e-204	3.12669	0	0	72	55	185	312
ENSMUSG00000038418_Egr1	4.98177	9.16117e-229	2.4661e-226	4.95842	3.24701e-272	5.78694e-269	5.20368	0	0	110	17	185	312
ENSMUSG00000053411_Cbx7	2.93897	2.61056e-291	1.51571e-288	2.83907	1.08768e-180	4.22494e-178	3.08994	0	0	51	78	185	314
ENSMUSG00000046447_Camk2n1	3.14242	0	0	3.03264	8.67923e-159	2.39058e-156	3.29747	0	0	22	110	185	317
ENSMUSG00000037703_Lzts3	2.62908	8.22212e-276	3.63381e-273	2.52772	7.79349e-180	2.98895e-177	2.77406	0	0	67	79	185	331
ENSMUSG00000065954_Tacc1	2.37439	0	0	2.26481	7.51118e-149	1.79192e-146	2.51345	0	0	22	127	185	334
ENSMUSG00000042659_Arrdc4	-2.65011	1.0714e-276	4.80687e-274	-2.77902	1.35396e-176	4.82616e-174	-2.52419	0	0	66	85	185	336
ENSMUSG00000056158_Car10	3.18201	1.6285e-270	6.42952e-268	3.08711	2.41942e-179	9.04984e-177	3.34604	0	0	75	81	185	341
ENSMUSG00000028931_Kcnab2	2.78073	7.58652e-249	2.49605e-246	2.67941	3.91981e-190	1.72119e-187	2.92933	0	0	90	69	185	344
ENSMUSG00000018648_Dusp14	3.28651	1.03798e-231	2.81979e-229	3.19576	4.84688e-208	2.77077e-205	3.4574	0	0	109	53	185	347
ENSMUSG00000040631_Dok4	-2.97736	5.91484e-213	1.34726e-210	-3.11861	9.02005e-224	7.00742e-221	-2.8716	0	0	130	39	185	354
ENSMUSG00000024165_Hn1l	-2.75145	9.80171e-264	3.72101e-261	-2.88262	4.37772e-172	1.4262e-169	-2.6247	0	0	78	93	185	356
ENSMUSG00000025207_Sema4g	-2.57642	1.64705e-221	4.13311e-219	-2.70617	1.55868e-205	8.28505e-203	-2.44682	0	0	118	57	185	360
ENSMUSG00000015217_Hmgb3	-2.16775	3.43392e-271	1.3929e-268	-2.2915	1.17645e-164	3.46058e-162	-2.03155	0	0	73	103	185	361
ENSMUSG00000070304_Scn2b	2.98889	1.43187e-226	3.68688e-224	2.89112	2.56259e-197	1.19448e-194	3.14338	0	0	115	65	185	365
ENSMUSG00000031398_Plxna3	-2.1735	3.19106e-245	1.00522e-242	-2.29727	2.06065e-172	6.78625e-170	-2.04351	0	0	94	92	185	371
ENSMUSG00000025950_Idh1	-3.02306	2.59242e-215	6.19066e-213	-3.16739	2.48455e-198	1.19487e-195	-2.89797	0	0	124	63	185	372
ENSMUSG00000023019_Gpd1	2.93391	2.87289e-227	7.46221e-225	2.83573	1.72667e-183	6.97527e-181	3.08925	0	0	114	75	185	374
ENSMUSG00000055567_Unc80	2.37502	0	0	2.26233	1.00423e-132	1.80037e-130	2.52121	0	0	22	169	185	376
ENSMUSG00000063446_E130309F12Rik	-3.08455	1.00185e-214	2.36092e-212	-3.22332	1.07476e-183	4.4004e-181	-2.97277	0	0	125	74	185	384
ENSMUSG00000022037_Clu	2.27831	4.46582e-281	2.20396e-278	2.17062	9.52896e-138	1.88698e-135	2.42396	0	0	60	153	185	398
ENSMUSG00000036377_C530008M17Rik	-2.13095	3.04342e-247	9.79551e-245	-2.25321	2.39382e-151	5.84903e-149	-1.99907	0	0	92	124	185	401
ENSMUSG00000030172_Erc1	-1.70747	0	0	-1.82631	2.4948e-124	3.83693e-122	-1.56691	0	0	22	197	185	404
ENSMUSG00000074968_Ano3	3.77088	2.2344e-188	3.75926e-186	3.70367	2.10678e-198	1.02954e-195	3.95563	0	0	176	62	185	423
ENSMUSG00000031328_Flna	-2.15228	0	0	-2.27614	2.54462e-119	3.55285e-117	-2.02102	0	0	22	217	185	424
ENSMUSG00000034361_Cpne2	-2.2309	5.13557e-212	1.13485e-209	-2.35833	6.42076e-160	1.80126e-157	-2.0962	0	0	134	108	185	427
ENSMUSG00000017386_Traf4	-2.62088	1.05078e-195	1.92065e-193	-2.75422	5.67875e-177	2.04827e-174	-2.50028	0	0	162	84	185	431
ENSMUSG00000062380_Tubb3	-2.77276	1.33707e-262	4.949e-260	-2.9066	8.67316e-132	1.51023e-129	-2.65074	0	0	80	174	185	439
ENSMUSG00000026223_Itm2c	2.83051	3.91669e-221	9.74598e-219	2.72888	2.15071e-143	4.75637e-141	2.97834	0	0	119	137	185	441
ENSMUSG00000060657_Marf1	1.9908	0	0	1.87616	3.21136e-115	4.15803e-113	2.13503	0	0	22	234	185	441
ENSMUSG00000040097_Flywch1	2.12668	1.49334e-214	3.48183e-212	2.01825	2.10213e-147	4.82502e-145	2.27077	0	0	127	132	185	444
ENSMUSG00000030134_Rasgef1a	2.16301	5.10353e-219	1.22862e-216	2.05427	3.41019e-143	7.4871e-141	2.30886	0	0	123	138	185	446
ENSMUSG00000022139_Mbnl2	2.26196	1.76043e-253	6.20571e-251	2.15072	2.88484e-130	4.829e-128	2.41233	0	0	84	181	185	450
ENSMUSG00000031285_Dcx	-3.97909	2.36262e-209	5.06953e-207	-4.14891	4.77524e-148	1.11293e-145	-3.87167	0	0	138	130	185	453
ENSMUSG00000049225_Pdp1	2.09817	1.32511e-251	4.56254e-249	1.98617	1.42573e-129	2.37345e-127	2.24899	0	0	86	182	185	453
ENSMUSG00000001525_Tubb5	-2.46432	0	0	-2.59076	9.06256e-112	1.10717e-109	-2.33283	0	0	22	248	185	455
ENSMUSG00000032652_Crebl2	2.34444	3.50298e-220	8.57247e-218	2.23507	3.93446e-138	7.89446e-136	2.4936	0	0	121	151	185	457
ENSMUSG00000022340_Sybu	-1.81151	1.03354e-250	3.47775e-248	-1.93487	7.87179e-125	1.22938e-122	-1.6718	0	0	88	194	185	467
ENSMUSG00000025938_Slco5a1	-4.13643	2.19857e-288	1.22834e-285	-4.29845	7.31603e-261	1.00755e-257	-4.04022	1.42109e-14	4.47586e-16	53	22	392.5	467.5
ENSMUSG00000072235_Tuba1a	-2.99099	4.35918e-272	1.81802e-269	-3.13015	1.05563e-120	1.50865e-118	-2.88236	0	0	71	212	185	468
ENSMUSG00000035184_Fam124a	-2.35575	0	0	-2.47767	1.25626e-199	6.34369e-197	-2.22177	1.42109e-14	9.68922e-16	22	60	392.5	474.5
ENSMUSG00000019194_Scn1b	3.23759	1.30583e-163	1.77371e-161	3.16001	8.23377e-181	3.23983e-178	3.40579	0	0	218	77	185	480
ENSMUSG00000059003_Grin2a	2.07073	7.2122e-263	2.7033e-260	1.96268	1.86822e-118	2.56124e-116	2.21347	0	0	79	221	185	485
ENSMUSG00000024423_Impact	2.3058	1.58857e-210	3.45876e-208	2.19666	3.7024e-134	6.75755e-132	2.45387	0	0	136	166	185	487
ENSMUSG00000040424_Hipk4	4.19143	0	0	4.1165	4.67045e-262	6.73835e-259	4.38093	4.26326e-14	3.71203e-15	22	21	444	487
ENSMUSG00000019769_Syne1	2.30554	5.11458e-237	1.44236e-234	2.1999	3.46313e-124	5.27265e-122	2.4556	0	0	105	199	185	489
ENSMUSG00000056486_Chn1	2.28371	6.22768e-298	3.84183e-295	2.17191	3.26349e-111	3.86239e-109	2.42158	0	0	48	256	185	489
ENSMUSG00000024883_Rin1	4.13828	1.44147e-270	5.76803e-268	4.06769	1.11288e-257	1.40492e-254	4.32137	1.42109e-14	3.74957e-16	74	24	392.5	490.5
ENSMUSG00000007039_Ddah2	-2.58084	1.16519e-177	1.77847e-175	-2.71541	9.97722e-158	2.65167e-155	-2.45943	0	0	194	114	185	493
ENSMUSG00000020737_Hn1	-2.16247	9.38893e-204	1.86588e-201	-2.28948	4.48867e-135	8.34342e-133	-2.02325	0	0	149	163	185	497
ENSMUSG00000037568_Vash2	-4.28094	4.27402e-287	2.30105e-284	-4.44529	2.34485e-266	3.9469e-263	-4.18703	2.84217e-14	2.47864e-15	55	18	427	500
ENSMUSG00000040659_Efhd2	3.27257	6.17044e-160	7.94404e-158	3.19285	1.88375e-176	6.6365e-174	3.44096	0	0	230	86	185	501
ENSMUSG00000033208_S100b	3.69664	6.77525e-255	2.41713e-252	3.61449	1.22381e-249	1.37329e-246	3.86355	1.42109e-14	7.99588e-16	83	27	392.5	502.5
ENSMUSG00000096054_Syne1	2.35743	1.21775e-197	2.26785e-195	2.25364	1.23355e-135	2.35058e-133	2.50426	0	0	159	159	185	503
ENSMUSG00000055761_Nkain3	-2.33329	4.23343e-182	6.776e-180	-2.45908	1.31927e-140	2.81489e-138	-2.20263	0	0	185	142	185	512
ENSMUSG00000048249_Crebrf	2.60305	0	0	2.49412	1.54133e-162	4.4903e-160	2.75842	1.42109e-14	1.38981e-15	22	104	392.5	518.5
ENSMUSG00000047976_Kcna1	3.2482	3.28892e-154	3.95887e-152	3.17026	4.21107e-169	1.32903e-166	3.42901	0	0	246	96	185	527
ENSMUSG00000020547_Bzw2	-2.14077	6.49789e-288	3.56313e-285	-2.26622	3.86213e-178	1.42701e-175	-2.00582	1.42109e-14	2.64564e-16	54	82	392.5	528.5
ENSMUSG00000030103_Bhlhe40	3.24374	4.77694e-157	5.89375e-155	3.16131	1.35514e-158	3.69892e-156	3.41205	0	0	240	111	185	536
ENSMUSG00000010803_Gabra1	2.77469	1.55179e-175	2.33249e-173	2.67985	9.33296e-137	1.82432e-134	2.92521	0	0	197	155	185	537
ENSMUSG00000038065_2410066E13Rik	-2.00708	3.6614e-173	5.31459e-171	-2.13553	4.72466e-139	9.67214e-137	-1.87126	0	0	204	148	185	537
ENSMUSG00000047003_Zfp41	-2.3205	5.69695e-179	8.83206e-177	-2.45081	5.4924e-135	1.01469e-132	-2.19214	0	0	191	164	185	540
ENSMUSG00000074480_Mex3a	-4.08114	3.15677e-278	1.46055e-275	-4.2386	6.53719e-259	8.61147e-256	-3.97251	5.68434e-14	5.31751e-15	64	23	456	543
ENSMUSG00000031765_Mt1	3.53406	2.99308e-223	7.57506e-221	3.45331	2.40894e-237	2.14665e-234	3.69398	1.42109e-14	6.6097e-16	117	34	392.5	543.5
ENSMUSG00000022389_Tef	1.83662	0	0	1.72223	6.86223e-95	5.94033e-93	1.97591	0	0	22	350	185	557
ENSMUSG00000046093_Hpcal4	2.35881	1.31332e-234	3.63445e-232	2.25207	2.30544e-108	2.55862e-106	2.50646	0	0	107	273	185	565
ENSMUSG00000048458_Fam212b	2.61297	4.29304e-267	1.65092e-264	2.50857	8.85986e-199	4.40059e-196	2.75318	2.84217e-14	2.65838e-15	77	61	427	565
ENSMUSG00000029510_Gpc2	-4.03043	1.37192e-242	4.23166e-240	-4.19192	3.8518e-232	3.33434e-229	-3.93601	3.55271e-14	2.91046e-15	96	35	437	568
ENSMUSG00000017390_Aldoc	2.5825	5.1748e-191	8.90878e-189	2.48462	1.735e-120	2.4564e-118	2.72623	0	0	172	214	185	571
ENSMUSG00000021573_Tppp	2.64448	1.63736e-180	2.59272e-178	2.5439	3.32671e-123	5.01456e-121	2.79616	0	0	187	201	185	573
ENSMUSG00000043439_E130012A19Rik	4.11199	1.77043e-237	5.04079e-235	4.04414	2.07521e-238	1.9053e-235	4.30306	4.26326e-14	3.7991e-15	104	33	444	581
ENSMUSG00000029054_Gabrd	3.40866	9.70043e-238	2.81607e-235	3.32333	3.63118e-207	2.03736e-204	3.57433	2.84217e-14	2.23504e-15	102	54	427	583
ENSMUSG00000027500_Stmn2	-2.50106	1.13687e-183	1.82956e-181	-2.63726	4.32425e-119	6.00992e-117	-2.37657	0	0	184	218	185	587
ENSMUSG00000005447_Pafah1b3	-3.06973	8.93587e-205	1.78784e-202	-3.21105	2.44925e-209	1.46027e-206	-2.95555	1.42109e-14	1.14604e-16	148	50	392.5	590.5
ENSMUSG00000032340_Neo1	-2.12885	1.00461e-214	2.36092e-212	-2.2575	1.62146e-107	1.75454e-105	-1.99731	0	0	126	280	185	591
ENSMUSG00000033009_Ogfod1	2.10899	3.00109e-259	1.08372e-256	1.99722	1.99362e-154	5.03356e-152	2.25791	1.42109e-14	7.652e-16	82	120	392.5	594.5
ENSMUSG00000024590_Lmnb1	-2.30666	1.74763e-153	2.07828e-151	-2.43587	1.00168e-133	1.80649e-131	-2.17808	0	0	249	168	185	602
ENSMUSG00000026425_Srgap2	-1.62443	4.92206e-213	1.12982e-210	-1.74657	3.20491e-106	3.37161e-104	-1.48432	0	0	129	288	185	602
ENSMUSG00000039542_Ncam1	-2.18201	9.58114e-221	2.36423e-218	-2.30663	2.00647e-104	2.01298e-102	-2.05647	0	0	120	302	185	607
ENSMUSG00000041642_Kif21b	-2.38952	1.69983e-175	2.54211e-173	-2.51925	3.55551e-116	4.72478e-114	-2.26086	0	0	198	228	185	611
ENSMUSG00000007594_Hapln4	5.90322	1.22522e-286	6.47854e-284	5.91336	0	0	6.17788	3.97904e-13	3.73451e-14	56	6	556	618
ENSMUSG00000003469_Phyhip	2.05726	7.67073e-213	1.73388e-210	1.95017	4.10847e-104	4.08126e-102	2.20127	0	0	131	305	185	621
ENSMUSG00000028328_Tmod1	3.9139	2.04173e-207	4.25759e-205	3.84612	3.43961e-198	1.62833e-195	4.10811	2.13163e-14	1.62263e-15	142	64	416.5	622.5
ENSMUSG00000020121_Srgap1	-3.30809	5.88903e-206	1.20262e-203	-3.45233	1.17607e-208	6.85244e-206	-3.1888	2.84217e-14	1.98683e-15	145	52	427	624
ENSMUSG00000029161_Cgref1	-1.81297	1.65688e-166	2.28195e-164	-1.93661	1.18776e-116	1.59234e-114	-1.67555	0	0	215	226	185	626
ENSMUSG00000003585_Sec14l2	2.36464	4.35021e-158	5.48145e-156	2.26136	4.56268e-122	6.67827e-120	2.51543	0	0	235	207	185	627
ENSMUSG00000085007_Gm11549	4.40383	8.48136e-233	2.32539e-230	4.34724	2.70243e-245	2.82339e-242	4.6027	1.27898e-13	1.14725e-14	108	29	490	627
ENSMUSG00000016494_Cd34	2.47951	6.22341e-279	2.9251e-276	2.37278	9.06206e-171	2.92087e-168	2.62637	8.52651e-14	6.36148e-15	63	94	470.5	627.5
ENSMUSG00000070527_Mkrn3	-4.08312	4.52756e-200	8.64939e-198	-4.25676	3.02953e-202	1.58256e-199	-4.00196	2.13163e-14	1.66986e-15	155	58	416.5	629.5
ENSMUSG00000050708_Ftl1	-1.68162	1.18624e-205	2.40587e-203	-1.80186	1.25294e-104	1.26118e-102	-1.54816	0	0	146	301	185	632
ENSMUSG00000026885_Ttll11	2.02604	6.38165e-188	1.06761e-185	1.91481	6.26674e-108	6.87933e-106	2.17377	0	0	177	276	185	638
ENSMUSG00000067274_Rplp0	-1.57355	1.14706e-208	2.44357e-206	-1.69341	4.57693e-101	4.37451e-99	-1.44428	0	0	139	317	185	641
ENSMUSG00000050600_Zfp831	4.13192	9.30188e-237	2.59847e-234	4.07089	4.90705e-217	3.37895e-214	4.32709	1.56319e-13	1.39419e-14	106	44	501	651
ENSMUSG00000031391_L1cam	-1.90016	4.9595e-200	9.41383e-198	-2.0225	9.15273e-100	8.63893e-98	-1.76808	0	0	156	321	185	662
ENSMUSG00000033530_Ttc7b	1.47881	9.70152e-285	5.03985e-282	1.363	9.47618e-88	6.8197e-86	1.62332	0	0	57	421	185	663
ENSMUSG00000032946_Rasgrp2	-2.62154	5.29822e-211	1.16212e-208	-2.7503	4.64719e-174	1.56445e-171	-2.50322	4.26326e-14	3.27075e-15	135	90	444	669
ENSMUSG00000036298_Slc2a13	2.06042	1.56975e-152	1.82282e-150	1.95232	1.0131e-111	1.23272e-109	2.20873	0	0	255	249	185	689
ENSMUSG00000055430_Nap1l5	2.08543	2.94744e-148	3.30594e-146	1.98107	4.69426e-113	5.87714e-111	2.23011	0	0	264	242	185	691
ENSMUSG00000067786_Nnat	-2.90627	3.20357e-127	2.62772e-125	-3.06173	2.43021e-139	5.04318e-137	-2.79421	0	0	361	146	185	692
ENSMUSG00000076431_Sox4	-2.3047	3.7089e-220	9.00199e-218	-2.43127	1.06818e-179	4.04547e-177	-2.1772	1.27898e-13	1.12358e-14	122	80	490	692
ENSMUSG00000046532_Ar	3.92081	3.58949e-240	1.07362e-237	3.85207	1.37003e-212	8.83173e-210	4.1077	3.69482e-13	3.29209e-14	99	47	547.5	693.5
ENSMUSG00000039976_Tbc1d16	-2.97389	3.19868e-125	2.54613e-123	-3.13467	2.10448e-141	4.55439e-139	-2.88103	0	0	372	140	185	697
ENSMUSG00000020610_Amz2	-1.62382	0	0	-1.74376	3.44969e-122	5.07372e-120	-1.48488	8.52651e-14	6.69724e-15	22	206	470.5	698.5
ENSMUSG00000028654_Mycl	-2.37096	7.46798e-178	1.15174e-175	-2.50277	6.07097e-157	1.57212e-154	-2.23999	1.42109e-14	5.55112e-16	192	117	392.5	701.5
ENSMUSG00000021684_Pde8b	2.27526	5.96429e-270	2.3238e-267	2.16698	4.70341e-168	1.46911e-165	2.42003	2.41585e-13	2.3237e-14	76	97	529.5	702.5
ENSMUSG00000041362_4930506M07Rik	-2.40819	1.26253e-124	9.9693e-123	-2.54635	4.33529e-140	9.12157e-138	-2.28706	0	0	375	144	185	704
ENSMUSG00000058886_Deaf1	-1.87933	2.71664e-274	1.18298e-271	-2.00074	3.66122e-157	9.56272e-155	-1.74163	2.13163e-13	2.08408e-14	68	116	522	706
ENSMUSG00000025417_Pip4k2c	2.36748	8.49338e-208	1.78367e-205	2.25897	3.92429e-169	1.25156e-166	2.51835	8.52651e-14	7.03016e-15	141	95	470.5	706.5
ENSMUSG00000020723_Cacng4	-2.52026	3.27473e-197	6.02285e-195	-2.64823	3.51374e-173	1.16988e-170	-2.39264	5.68434e-14	4.29155e-15	161	91	456	708
ENSMUSG00000069170_Gpr98	-3.08216	3.56394e-187	5.89563e-185	-3.22788	5.811e-159	1.61525e-156	-2.96499	2.84217e-14	2.83565e-15	179	109	427	715
ENSMUSG00000032024_Clmp	-2.34703	1.46336e-239	4.33314e-237	-2.4748	4.32478e-174	1.47227e-171	-2.22571	2.41585e-13	2.40594e-14	100	89	529.5	718.5
ENSMUSG00000094910_D430019H16Rik	-1.77745	4.29052e-185	7.05814e-183	-1.90121	5.92088e-94	4.95555e-92	-1.64295	0	0	180	362	185	727
ENSMUSG00000022594_Lynx1	3.65077	9.3332e-126	7.46934e-124	3.60254	1.62708e-131	2.80097e-129	3.84746	0	0	370	176	185	731
ENSMUSG00000040276_Pacsin1	2.17712	1.45987e-136	1.3767e-134	2.07741	2.1647e-115	2.82698e-113	2.32118	0	0	314	232	185	731
ENSMUSG00000024617_Camk2a	2.60371	3.27228e-194	5.87245e-192	2.50834	3.62249e-91	2.86565e-89	2.76109	0	0	165	383	185	733
ENSMUSG00000027533_Fabp5	-1.94779	3.03374e-280	1.44891e-277	-2.07013	1.76733e-157	4.65624e-155	-1.81549	3.97904e-13	3.86397e-14	62	115	556	733
ENSMUSG00000002808_Epdr1	2.14517	2.48403e-214	5.74645e-212	2.03325	2.56723e-162	7.33791e-160	2.29368	1.56319e-13	1.27983e-14	128	106	501	735
ENSMUSG00000050822_Slc29a4	-4.44176	2.61234e-227	6.8455e-225	-4.62285	2.94699e-254	3.57152e-251	-4.37238	7.67386e-13	7.66176e-14	113	25	598.5	736.5
ENSMUSG00000063632_Sox11	-3.10253	1.65847e-163	2.24242e-161	-3.25293	3.78901e-182	1.51052e-179	-2.99198	4.26326e-14	3.97208e-15	219	76	444	739
ENSMUSG00000030246_Ldhb	2.01165	2.5385e-146	2.78398e-144	1.90705	3.64964e-106	3.81299e-104	2.15091	0	0	270	290	185	745
ENSMUSG00000026833_Olfm1	2.04922	3.64855e-174	5.37498e-172	1.94257	6.13565e-93	5.06534e-91	2.19786	0	0	201	367	185	753
ENSMUSG00000040653_Ppp1r14c	-2.29008	2.69535e-200	5.1826e-198	-2.41664	2.35255e-154	5.8907e-152	-2.16343	9.9476e-14	8.13111e-15	154	121	478	753
ENSMUSG00000038764_Ptpn3	2.1625	6.71004e-277	3.05679e-274	2.05035	1.63715e-156	4.2036e-154	2.30987	5.25802e-13	5.32537e-14	65	118	575	758
ENSMUSG00000040724_Kcna2	2.46384	5.52378e-228	1.4604e-225	2.35864	3.13799e-158	8.48882e-156	2.60469	2.55795e-13	2.5792e-14	112	112	534	758
ENSMUSG00000029126_Nsg1	-1.46887	0	0	-1.58822	2.50183e-75	1.36332e-73	-1.32993	0	0	22	556	185	763
ENSMUSG00000059824_Dbp	2.81367	2.07031e-201	4.03316e-199	2.71982	2.42641e-135	4.56617e-133	2.96935	5.68434e-14	4.98e-15	152	161	456	769
ENSMUSG00000047181_Samd14	-2.66891	2.5024e-160	3.23575e-158	-2.80597	4.16942e-177	1.52199e-174	-2.55758	7.10543e-14	5.88299e-15	229	83	464	776
ENSMUSG00000025268_Maged2	-1.77172	5.8804e-251	2.00143e-248	-1.89379	5.48189e-132	9.60059e-130	-1.6367	2.13163e-13	2.01025e-14	87	173	522	782
ENSMUSG00000025190_Got1	1.96934	8.33556e-134	7.61804e-132	1.8615	7.98271e-108	8.73142e-106	2.11405	0	0	324	277	185	786
ENSMUSG00000004267_Eno2	2.33076	1.64318e-138	1.61648e-136	2.23104	2.7321e-104	2.72294e-102	2.47534	0	0	301	304	185	790
ENSMUSG00000038642_Ctss	3.12552	3.45718e-157	4.28328e-155	3.04386	2.30559e-135	4.36593e-133	3.29143	1.42109e-14	1.23114e-15	239	160	392.5	791.5
ENSMUSG00000041649_Klf8	-2.66176	1.96427e-172	2.80986e-170	-2.79853	1.17681e-135	2.25665e-133	-2.53138	2.84217e-14	2.59874e-15	207	158	427	792
ENSMUSG00000034164_Emid1	-2.77031	8.15525e-171	1.14993e-168	-2.9074	1.9177e-141	4.18004e-139	-2.65391	4.26326e-14	3.44846e-15	210	139	444	793
ENSMUSG00000050558_Prokr2	-4.04248	2.31483e-179	3.62669e-177	-4.21935	1.40746e-175	4.90151e-173	-3.97537	1.98952e-13	1.86775e-14	189	87	517.5	793.5
ENSMUSG00000026204_Ptprn	1.7576	1.84219e-173	2.68715e-171	1.64636	4.72874e-89	3.52885e-87	1.90206	0	0	203	406	185	794
ENSMUSG00000038530_Rgs4	2.1001	3.95249e-159	5.02305e-157	1.99226	7.48664e-92	6.0008e-90	2.23897	0	0	233	378	185	796
ENSMUSG00000022763_Aifm3	4.02194	3.86354e-193	6.8505e-191	3.96802	3.90288e-192	1.73896e-189	4.20715	4.54747e-13	4.20889e-14	167	68	562	797
ENSMUSG00000021775_Nr1d2	1.69048	0	0	1.57435	3.37421e-105	3.4306e-103	1.83356	1.13687e-13	9.13555e-15	22	298	483.5	803.5
ENSMUSG00000031910_Has3	-2.40949	1.48716e-171	2.107e-169	-2.53897	1.78705e-120	2.51832e-118	-2.2839	1.42109e-14	6.95892e-16	209	215	392.5	816.5
ENSMUSG00000030237_Slco1a4	2.8265	2.607e-172	3.71135e-170	2.73368	1.36973e-127	2.24325e-125	3.00046	2.84217e-14	2.29637e-15	208	185	427	820
ENSMUSG00000033174_Mgll	2.05007	9.36364e-125	7.41355e-123	1.94846	2.53482e-110	2.92015e-108	2.19307	0	0	374	263	185	822
ENSMUSG00000031932_Gpr83	4.74077	5.27767e-200	9.95396e-198	4.72127	6.97372e-195	3.15358e-192	4.98421	8.66862e-13	8.3938e-14	157	67	605	829
ENSMUSG00000042599_Jhdm1d	2.07402	5.14763e-253	1.79325e-250	1.9613	1.22766e-132	2.18798e-130	2.22163	5.40012e-13	5.4938e-14	85	170	577.5	832.5
ENSMUSG00000032528_Vipr1	3.29961	8.97936e-160	1.15103e-157	3.21612	1.20861e-155	3.07719e-153	3.47779	1.13687e-13	9.35156e-15	231	119	483.5	833.5
ENSMUSG00000042743_Sgtb	1.77784	4.54284e-137	4.35334e-135	1.66772	2.25481e-97	1.99755e-95	1.91835	0	0	309	342	185	836
ENSMUSG00000027499_Pkia	-1.92419	2.20175e-160	2.85947e-158	-2.05275	2.4621e-86	1.73481e-84	-1.78586	0	0	228	430	185	843
ENSMUSG00000021948_Prkcd	-2.09795	3.43074e-135	3.17462e-133	-2.22738	5.87623e-98	5.25186e-96	-1.96644	0	0	320	339	185	844
ENSMUSG00000034584_Exph5	3.48443	2.77417e-175	4.12793e-173	3.4104	3.75856e-151	9.11015e-149	3.67712	2.13163e-13	2.04723e-14	199	125	522	846
ENSMUSG00000018411_Mapt	-1.88462	2.88142e-223	7.35533e-221	-2.00918	1.97844e-75	1.08789e-73	-1.75444	0	0	116	551	185	852
ENSMUSG00000036246_Gmip	-2.40014	9.71704e-146	1.0463e-143	-2.5331	5.39514e-127	8.74128e-125	-2.27512	1.42109e-14	1.03546e-15	275	187	392.5	854.5
ENSMUSG00000030814_Bcl7c	-1.77254	1.01117e-249	3.36425e-247	-1.89308	6.28702e-124	9.52421e-122	-1.63408	4.83169e-13	4.59284e-14	89	200	566	855
ENSMUSG00000025384_2310003H01Rik	-2.92457	7.98226e-125	6.3368e-123	-3.07691	6.0014e-168	1.85541e-165	-2.82547	1.42109e-14	4.11367e-16	373	98	392.5	863.5
ENSMUSG00000021364_Elovl2	-1.89383	2.67877e-192	4.69355e-190	-2.01715	2.01933e-116	2.69523e-114	-1.75559	8.52651e-14	6.86405e-15	169	227	470.5	866.5
ENSMUSG00000048899_Rimkla	-2.22761	1.95016e-162	2.58952e-160	-2.35404	1.00074e-118	1.3782e-116	-2.10424	2.84217e-14	2.71774e-15	223	220	427	870
ENSMUSG00000003949_Hlf	3.0711	9.44709e-176	1.42723e-173	2.98211	5.88491e-139	1.19665e-136	3.24983	2.27374e-13	2.12349e-14	196	149	525.5	870.5
ENSMUSG00000009418_Nav1	-2.30616	3.79715e-129	3.19425e-127	-2.43674	2.70018e-98	2.4494e-96	-2.17433	0	0	352	334	185	871
ENSMUSG00000034059_Ypel4	2.33219	5.17588e-153	6.10609e-151	2.23225	9.26836e-116	1.22092e-113	2.48879	1.42109e-14	9.01704e-16	251	230	392.5	873.5
ENSMUSG00000050332_Amer1	-2.34389	1.25441e-174	1.85722e-172	-2.47322	3.6464e-144	8.24468e-142	-2.21363	3.2685e-13	2.93394e-14	200	134	541.5	875.5
ENSMUSG00000043004_Gng2	-1.82319	2.33827e-152	2.70463e-150	-1.95031	2.7723e-85	1.90465e-83	-1.69219	0	0	256	441	185	882
ENSMUSG00000046449_C77370	-1.932	3.31312e-130	2.88543e-128	-2.06282	5.58695e-94	4.68902e-92	-1.79532	0	0	340	361	185	886
ENSMUSG00000038524_Fchsd1	-2.01179	4.43637e-118	3.21186e-116	-2.13886	5.87403e-106	6.0741e-104	-1.88903	0	0	409	293	185	887
ENSMUSG00000047821_Trim16	-3.28698	4.90795e-157	6.03026e-155	-3.44351	4.3108e-137	8.48107e-135	-3.18755	1.35003e-13	1.17225e-14	241	154	494	889
ENSMUSG00000034310_Tmem132d	3.37646	1.94951e-170	2.73588e-168	3.29684	1.63155e-151	4.01893e-149	3.56224	4.12115e-13	3.93091e-14	211	123	558.5	892.5
ENSMUSG00000037795_N4bp2	-1.83079	6.22599e-130	5.34371e-128	-1.95645	3.0076e-93	2.49656e-91	-1.6918	0	0	345	365	185	895
ENSMUSG00000063704_Mapk15	-5.18522	3.02386e-155	3.66966e-153	-5.45991	2.15045e-219	1.55129e-216	-5.21482	9.23706e-13	8.9337e-14	244	42	609	895
ENSMUSG00000002475_Abhd3	2.42333	1.0979e-147	1.22218e-145	2.32623	7.38165e-114	9.39702e-112	2.57351	1.42109e-14	3.84077e-17	266	238	392.5	896.5
ENSMUSG00000002997_Prkar2b	-1.67583	1.11136e-121	8.39501e-120	-1.80222	7.60914e-101	7.20443e-99	-1.54326	0	0	392	320	185	897
ENSMUSG00000046157_Tmem229b	-1.98446	1.33846e-188	2.26475e-186	-2.10903	2.00163e-162	5.77575e-160	-1.85401	1.06581e-12	1.04113e-13	175	105	619	899
ENSMUSG00000042671_Rgs8	2.32005	1.02429e-228	2.73246e-226	2.21675	2.50479e-136	4.86474e-134	2.46937	1.25056e-12	1.32612e-13	111	156	636	903
ENSMUSG00000036949_Slc39a12	2.34581	2.44477e-146	2.69116e-144	2.24687	5.19171e-113	6.47318e-111	2.4972	1.42109e-14	1.10134e-15	269	243	392.5	904.5
ENSMUSG00000038174_Fam126b	1.80473	9.61056e-141	9.77932e-139	1.69366	1.38206e-86	9.76073e-85	1.94993	0	0	291	429	185	905
ENSMUSG00000020591_Ntsr2	3.5361	1.26396e-172	1.82572e-170	3.46571	4.954e-167	1.51612e-164	3.71495	7.95808e-13	7.89873e-14	205	99	601.5	905.5
ENSMUSG00000040242_Fgfr1op2	1.99988	5.68185e-282	2.90078e-279	1.88735	4.51747e-141	9.70711e-139	2.14596	3.39639e-12	3.55112e-13	58	141	714	913
ENSMUSG00000029798_Herc6	3.32645	1.36537e-187	2.27135e-185	3.24363	3.40341e-131	5.7607e-129	3.50376	4.26326e-13	4.06659e-14	178	179	560.5	917.5
ENSMUSG00000033854_Kcnk10	-2.45876	5.58458e-147	6.19345e-145	-2.58994	8.11863e-127	1.3084e-124	-2.33298	7.10543e-14	5.74253e-15	267	188	464	919
ENSMUSG00000004558_Ndrg2	1.92684	2.09774e-144	2.22638e-142	1.82103	8.37671e-84	5.55356e-82	2.06608	0	0	279	457	185	921
ENSMUSG00000009376_Met	-2.90821	2.67781e-104	1.57327e-102	-3.07551	2.28018e-114	2.93979e-112	-2.81327	0	0	504	235	185	924
ENSMUSG00000033953_Ppp3r1	1.59387	1.51271e-292	8.95859e-290	1.48003	1.9807e-66	8.70989e-65	1.73573	0	0	50	689	185	924
ENSMUSG00000034472_Rasd2	3.05842	1.81264e-162	2.41775e-160	2.97229	9.9052e-136	1.91151e-133	3.22825	3.83693e-13	3.4805e-14	222	157	552	931
ENSMUSG00000027568_Ntsr1	-2.97502	9.44971e-137	8.93979e-135	-3.12877	1.20878e-147	2.7957e-145	-2.85941	1.42109e-13	1.19859e-14	313	131	496	940
ENSMUSG00000049303_Syt12	3.3266	2.77592e-157	3.46827e-155	3.24777	4.6125e-147	1.05075e-144	3.49993	5.11591e-13	5.07796e-14	237	133	571	941
ENSMUSG00000056612_Ppp1r14b	-1.86981	2.18419e-160	2.84916e-158	-1.99413	2.56573e-99	2.38456e-97	-1.73697	1.42109e-14	1.4522e-15	227	326	392.5	945.5
ENSMUSG00000048142_Nat8l	2.17419	1.85162e-117	1.32436e-115	2.07367	1.63009e-94	1.40708e-92	2.32249	0	0	414	351	185	950
ENSMUSG00000024403_Atp6v1g2	1.79928	1.69978e-192	2.99596e-190	1.68852	8.25299e-114	1.04623e-111	1.94639	3.55271e-13	3.10683e-14	168	239	545	952
ENSMUSG00000027560_Dok5	-2.31096	3.63451e-177	5.51905e-175	-2.44081	4.51588e-148	1.06064e-145	-2.17966	1.16529e-12	1.20476e-13	195	129	628.5	952.5
ENSMUSG00000063568_Jazf1	-1.61044	2.84524e-212	6.33461e-210	-1.73131	9.15564e-122	1.33364e-119	-1.47313	9.80549e-13	9.49786e-14	133	208	613	954
ENSMUSG00000033595_Lgi3	3.74761	7.86286e-133	7.07681e-131	3.70243	3.18989e-175	1.09826e-172	3.943	3.69482e-13	3.23057e-14	329	88	547.5	964.5
ENSMUSG00000045589_Frrs1l	1.70133	3.71595e-198	6.96412e-196	1.58736	1.54914e-70	7.54598e-69	1.84016	0	0	158	622	185	965
ENSMUSG00000033526_Ppip5k1	1.96146	3.78183e-248	1.23059e-245	1.85029	3.27714e-131	5.57814e-129	2.10246	2.74269e-12	2.87785e-13	91	178	697	966
ENSMUSG00000059970_Hspa2	2.66867	9.04486e-133	8.11598e-131	2.58052	6.90057e-128	1.13627e-125	2.82468	5.68434e-14	5.093e-15	330	184	456	970
ENSMUSG00000028334_Nans	-1.74138	1.70565e-116	1.194e-114	-1.86601	6.07687e-94	5.0721e-92	-1.61141	0	0	423	363	185	971
ENSMUSG00000044933_Sstr3	2.31406	1.89544e-138	1.85847e-136	2.21333	9.38721e-107	9.94454e-105	2.46559	1.42109e-14	1.35839e-15	302	286	392.5	980.5
ENSMUSG00000025175_Fn3k	2.84264	1.68693e-194	3.04584e-192	2.75007	1.76392e-125	2.79807e-123	3.0015	1.20082e-12	1.23889e-13	164	191	631	986
ENSMUSG00000029005_Draxin	-6.03467	4.26137e-207	8.82402e-205	-6.34496	5.33768093639785e-310	1.34768e-306	-6.09728	1.44951e-11	1.42282e-12	143	12	831	986
ENSMUSG00000039982_Dtx4	-1.74838	4.31588e-122	3.29375e-120	-1.87727	5.57687e-88	4.06173e-86	-1.60878	0	0	388	416	185	989
ENSMUSG00000033161_Atp1a1	1.97584	4.92944e-203	9.66661e-201	1.86407	1.98287e-68	9.15809e-67	2.12632	0	0	151	656	185	992
ENSMUSG00000032046_Abhd12	1.42321	2.15518e-168	2.99611e-166	1.3083	2.52609e-72	1.282e-70	1.56253	0	0	213	597	185	995
ENSMUSG00000045092_S1pr1	2.00754	1.0992e-195	1.99683e-193	1.89863	1.68647e-124	2.62035e-122	2.14883	1.26477e-12	1.36161e-13	163	195	637.5	995.5
ENSMUSG00000034595_Ppp1r18	-2.39921	2.94105e-139	2.9224e-137	-2.53189	1.81277e-111	2.16234e-109	-2.27867	4.26326e-14	3.53671e-15	298	254	444	996
ENSMUSG00000055723_Rras2	-1.89683	6.29228e-241	1.90123e-238	-2.01952	3.39275e-138	6.85291e-136	-1.75504	5.51381e-12	5.48331e-13	98	150	750	998
ENSMUSG00000026090_2010300C02Rik	2.44225	7.95688e-108	4.93944e-106	2.35325	4.55185e-97	4.02075e-95	2.60734	0	0	477	343	185	1005
ENSMUSG00000004936_Map2k1	1.81961	8.1917e-119	6.00407e-117	1.71199	7.31305e-88	5.31345e-86	1.96568	0	0	404	417	185	1006
ENSMUSG00000033805_Ephx4	2.30287	7.44332e-129	6.20857e-127	2.19956	8.43351e-111	9.86557e-109	2.4593	1.42109e-14	8.67838e-16	355	259	392.5	1006.5
ENSMUSG00000046598_Bdh1	-1.71015	6.27435e-146	6.85571e-144	-1.83517	4.25121e-123	6.37639e-121	-1.58146	2.55795e-13	2.62211e-14	271	202	534	1007
ENSMUSG00000044361_BC024139	-3.35617	1.21932e-142	1.26242e-140	-3.51471	2.74484e-139	5.65735e-137	-3.26452	5.61329e-13	5.58126e-14	286	147	579	1012
ENSMUSG00000025743_Sdc3	-1.79471	1.50296e-118	1.09616e-116	-1.91824	1.45894e-87	1.04746e-85	-1.66384	0	0	406	422	185	1013
ENSMUSG00000031778_Cx3cl1	2.10704	4.10007e-120	3.0736e-118	2.00709	9.34015e-86	6.49055e-84	2.25335	0	0	395	436	185	1016
ENSMUSG00000030270_Cpne9	3.75454	8.63995e-184	1.39802e-181	3.69026	2.24442e-148	5.31262e-146	3.95704	3.29692e-12	3.34085e-13	183	128	709	1020
ENSMUSG00000022661_Cd200	-1.53322	1.32307e-110	8.57273e-109	-1.65932	3.98536e-91	3.14449e-89	-1.39556	0	0	457	384	185	1026
ENSMUSG00000028693_Nasp	-1.87071	4.43221e-205	8.92804e-203	-1.99534	1.08539e-143	2.41802e-141	-1.73419	5.47118e-12	5.41701e-13	147	136	749	1032
ENSMUSG00000044847_Lsm11	-2.51144	6.92341e-94	3.55302e-92	-2.66756	3.63567e-109	4.06471e-107	-2.40607	0	0	577	271	185	1033
ENSMUSG00000037995_Igsf9	-2.87884	8.17383e-132	7.29022e-130	-3.02584	5.31008e-132	9.35376e-130	-2.77665	2.55795e-13	2.4929e-14	332	172	534	1038
ENSMUSG00000004748_Mtfp1	2.0881	7.53567e-140	7.56402e-138	1.98269	1.73022e-99	1.62802e-97	2.22988	2.84217e-14	1.79755e-15	295	322	427	1044
ENSMUSG00000024426_Atat1	-2.01232	3.72176e-162	4.91987e-160	-2.13621	2.10457e-134	3.8645e-132	-1.8768	1.54898e-12	1.69912e-13	224	165	655	1044
ENSMUSG00000042506_Usp22	-1.42412	4.52812e-242	1.38229e-239	-1.54423	1.19724e-61	4.7355e-60	-1.28461	0	0	97	766	185	1048
ENSMUSG00000036862_Dchs1	-2.90147	3.75376e-111	2.4537e-109	-3.05733	7.89709e-123	1.17865e-120	-2.80264	1.42109e-14	1.06849e-15	453	203	392.5	1048.5
ENSMUSG00000056820_Tsnax	1.57124	1.21144e-238	3.55169e-236	1.45891	3.16015e-84	2.12298e-82	1.70855	1.56319e-13	1.4225e-14	101	451	501	1053
ENSMUSG00000048216_Gpr85	-1.65921	9.12061e-145	9.71476e-143	-1.7854	7.43147e-110	8.40144e-108	-1.52135	1.7053e-13	1.63425e-14	278	268	507.5	1053.5
ENSMUSG00000068615_Gjd2	-2.34694	2.16853e-142	2.2296e-140	-2.4787	2.41393e-101	2.31447e-99	-2.21895	5.68434e-14	5.2055e-15	288	316	456	1060
ENSMUSG00000027220_Syt13	1.95139	1.91026e-99	1.04556e-97	1.84849	3.05555e-98	2.75527e-96	2.10449	0	0	541	336	185	1062
ENSMUSG00000026489_Adck3	2.68302	2.01267e-130	1.75803e-128	2.5942	1.01606e-109	1.14441e-107	2.84057	5.68434e-14	4.40756e-15	339	269	456	1064
ENSMUSG00000025738_Fbxl16	2.02682	1.18675e-131	1.05528e-129	1.92444	8.00999e-76	4.42052e-74	2.17361	0	0	333	549	185	1067
ENSMUSG00000022307_Oxr1	2.03299	5.74854e-107	3.51694e-105	1.92965	2.23484e-89	1.68856e-87	2.17921	0	0	484	401	185	1070
ENSMUSG00000020256_Aldh1l2	-2.77824	2.57868e-135	2.39365e-133	-2.92433	2.06314e-124	3.18923e-122	-2.65825	3.97904e-13	3.79936e-14	319	196	556	1071
ENSMUSG00000097006_9530082P21Rik	2.0566	1.86429e-163	2.50924e-161	1.94894	7.20237e-138	1.43564e-135	2.19885	3.04112e-12	3.10011e-13	220	152	703	1075
ENSMUSG00000030688_Stard10	2.8357	4.38354e-154	5.2551e-152	2.74902	4.12471e-118	5.6293e-116	3.00145	9.09495e-13	8.66113e-14	247	222	607.5	1076.5
ENSMUSG00000043635_Adamts3	-1.97756	3.1209e-179	4.86384e-177	-2.1035	1.42185e-131	2.46168e-129	-1.83511	3.32534e-12	3.46649e-13	190	175	712	1077
ENSMUSG00000025372_Baiap2	1.59343	2.13821e-129	1.81417e-127	1.48183	7.26898e-76	4.0189e-74	1.7313	0	0	349	548	185	1082
ENSMUSG00000023805_Synj2	2.65555	1.11876e-117	8.02121e-116	2.56824	3.76265e-144	8.44451e-142	2.81101	2.98428e-13	2.71802e-14	413	135	538.5	1086.5
ENSMUSG00000067377_Tspan6	-2.23775	1.97705e-124	1.55698e-122	-2.37445	7.5576e-121	1.09038e-118	-2.1079	1.56319e-13	1.45069e-14	376	210	501	1087
ENSMUSG00000030786_Itgam	2.77567	3.34878e-180	5.27451e-178	2.68082	3.82351e-114	4.88797e-112	2.93769	1.7053e-12	1.8991e-13	188	237	663.5	1088.5
ENSMUSG00000048163_Selplg	3.93351	1.87882e-135	1.74949e-133	3.89672	4.5268e-126	7.21857e-124	4.15589	6.53699e-13	6.34041e-14	318	190	586.5	1094.5
ENSMUSG00000021567_Nkd2	-2.99126	1.56845e-152	1.82282e-150	-3.13445	2.72613e-126	4.37017e-124	-2.88832	1.54188e-12	1.67803e-13	254	189	654	1097
ENSMUSG00000038026_Kcnj9	1.88551	2.28788e-143	2.38544e-141	1.77763	1.92471e-107	2.07526e-105	2.03129	2.55795e-13	2.53613e-14	284	281	534	1099
ENSMUSG00000046743_Fat4	-2.51678	3.53713e-106	2.1245e-104	-2.65896	3.55775e-87	2.5363e-85	-2.39778	0	0	493	425	185	1103
ENSMUSG00000037593_BC030499	4.2281	4.54525e-184	7.39502e-182	4.18848	8.06117e-158	2.16139e-155	4.44982	1.21076e-11	1.15521e-12	182	113	813	1108
ENSMUSG00000020827_Mink1	1.62478	5.01595e-135	4.62702e-133	1.51461	6.4773e-72	3.2331e-70	1.76904	0	0	321	607	185	1113
ENSMUSG00000039166_Akap7	-1.38455	1.65913e-244	5.17142e-242	-1.50418	7.7697e-88	5.61829e-86	-1.24591	7.81597e-13	7.77926e-14	95	419	600	1114
ENSMUSG00000039157_Fam102a	1.87586	2.19136e-164	2.99025e-162	1.76591	6.92121e-111	8.12786e-109	2.02103	1.40687e-12	1.51348e-13	217	258	646	1121
ENSMUSG00000034981_Parm1	2.13144	4.43396e-130	3.85026e-128	2.02301	3.14226e-94	2.68181e-92	2.28654	2.84217e-14	2.35741e-15	341	355	427	1123
ENSMUSG00000059743_Fdps	-1.90565	8.50112e-178	1.30428e-175	-2.03143	3.26152e-140	6.91031e-138	-1.76379	8.49809e-12	8.50837e-13	193	143	787	1123
ENSMUSG00000033767_D930015E06Rik	-1.75172	1.58489e-180	2.52313e-178	-1.87219	1.48628e-132	2.63341e-130	-1.61406	7.47491e-12	7.41935e-13	186	171	775	1132
ENSMUSG00000017400_Stac2	3.085	1.06447e-157	1.33559e-155	3.00035	2.30967e-120	3.23974e-118	3.25529	2.55795e-12	2.53748e-13	236	216	686.5	1138.5
ENSMUSG00000020785_Camkk1	1.79099	2.10873e-197	3.90259e-195	1.67907	1.44414e-101	1.38903e-99	1.93238	1.7053e-12	1.87624e-13	160	315	663.5	1138.5
ENSMUSG00000022351_Sqle	-1.89709	2.9014e-90	1.3947e-88	-2.03196	2.11418e-97	1.87846e-95	-1.76567	0	0	616	341	185	1142
ENSMUSG00000066705_Fxyd6	-1.69974	1.17827e-98	6.39007e-97	-1.82659	9.28917e-89	6.84777e-87	-1.56883	0	0	546	411	185	1142
ENSMUSG00000045314_Sowahb	3.93934	2.72677e-143	2.83307e-141	3.8985	7.68541e-167	2.32852e-164	4.15712	6.69331e-12	6.576e-13	285	100	765	1150
ENSMUSG00000022770_Dlg1	1.62229	7.13419e-135	6.56057e-133	1.50985	4.199e-69	1.96329e-67	1.76619	0	0	322	648	185	1155
ENSMUSG00000031762_Mt2	3.00772	5.75141e-169	8.03326e-167	2.92209	1.07893e-120	1.53471e-118	3.17315	4.29878e-12	4.35395e-13	212	213	731	1156
ENSMUSG00000049122_Frmd3	-2.15529	7.13053e-140	7.1817e-138	-2.2851	5.97473e-118	8.11759e-116	-2.02421	1.37845e-12	1.45534e-13	294	223	642.5	1159.5
ENSMUSG00000026259_Ngef	1.7494	1.77097e-125	1.41348e-123	1.64073	5.6672e-72	2.84279e-70	1.8966	0	0	371	604	185	1160
ENSMUSG00000037148_Arhgap10	3.20736	9.18826e-138	8.8913e-136	3.13723	1.54731e-111	1.85298e-109	3.38845	7.95808e-13	8.0178e-14	306	253	601.5	1160.5
ENSMUSG00000049044_Rapgef4	2.36493	2.62122e-99	1.42941e-97	2.2682	4.89893e-86	3.41999e-84	2.53169	0	0	543	434	185	1162
ENSMUSG00000072769_Gm10419	1.72164	1.02136e-150	1.15875e-148	1.61316	9.53402e-80	5.66396e-78	1.86347	1.42109e-14	1.51399e-15	261	510	392.5	1163.5
ENSMUSG00000026473_Glul	2.10524	2.68775e-138	2.61799e-136	2.00071	4.10512e-67	1.82907e-65	2.24353	0	0	304	680	185	1169
ENSMUSG00000024431_Nr3c1	1.70989	1.32982e-116	9.37555e-115	1.5974	8.72012e-74	4.61086e-72	1.85124	0	0	420	573	185	1178
ENSMUSG00000046434_Hnrnpa1	-1.18865	1.91771e-140	1.93807e-138	-1.30778	9.59402e-66	4.14664e-64	-1.05501	0	0	293	701	185	1179
ENSMUSG00000031659_Adcy7	-1.70648	1.91597e-117	1.36708e-115	-1.83154	3.74552e-92	3.03427e-90	-1.57474	1.42109e-14	6.25867e-16	415	374	392.5	1181.5
ENSMUSG00000014361_Mertk	2.77787	1.08086e-128	8.96512e-127	2.69432	5.91565e-112	7.25637e-110	2.94586	6.25278e-13	6.1386e-14	357	247	585	1189
ENSMUSG00000017167_Cntnap1	3.48496	2.02041e-97	1.08973e-95	3.45468	1.18242e-111	1.43299e-109	3.67605	1.42109e-14	1.89985e-16	549	250	392.5	1191.5
ENSMUSG00000042978_Sbk1	-2.28393	1.76171e-85	7.70548e-84	-2.43123	7.63382e-99	6.98759e-97	-2.17467	0	0	677	331	185	1193
ENSMUSG00000022257_Laptm4b	2.45721	3.29557e-110	2.13068e-108	2.36414	1.04952e-110	1.22301e-108	2.60992	9.9476e-14	7.7473e-15	458	260	478	1196
ENSMUSG00000025612_Bach1	-1.42023	1.48477e-208	3.1404e-206	-1.53975	1.15243e-97	1.02695e-95	-1.2832	3.58114e-12	3.72629e-13	140	340	717.5	1197.5
ENSMUSG00000048978_Nrsn1	2.42898	1.93751e-111	1.2721e-109	2.32934	2.86269e-94	2.4501e-92	2.60446	1.42109e-14	1.42109e-15	451	354	392.5	1197.5
ENSMUSG00000008136_Fhl2	1.82361	2.4085e-129	2.03766e-127	1.71397	1.27249e-83	8.39952e-82	1.96253	1.42109e-14	1.52395e-16	350	459	392.5	1201.5
ENSMUSG00000044533_Rps2	-1.08159	1.08508e-156	1.3277e-154	-1.1995	3.60168e-61	1.40623e-59	-0.944429	0	0	242	776	185	1203
ENSMUSG00000021719_Rgs7bp	2.04606	1.85787e-93	9.46876e-92	1.94932	1.82902e-85	1.2652e-83	2.18823	0	0	581	438	185	1204
ENSMUSG00000041028_Ghitm	1.5004	2.31373e-122	1.77492e-120	1.38767	1.7279e-69	8.19278e-68	1.64496	0	0	386	639	185	1210
ENSMUSG00000022489_Pde1b	1.68685	2.38874e-191	4.13644e-189	1.57595	3.90832e-102	3.80754e-100	1.8275	4.33431e-12	4.40721e-13	171	311	732	1214
ENSMUSG00000049313_Sorl1	2.23166	2.14697e-101	1.19951e-99	2.13447	3.62842e-80	2.18557e-78	2.37093	0	0	530	503	185	1218
ENSMUSG00000061718_Ppp1r1b	3.13199	1.52282e-131	1.35007e-129	3.0624	5.24931e-125	8.2406e-123	3.32096	2.6148e-12	2.74005e-13	334	193	692.5	1219.5
ENSMUSG00000029475_Kdm2b	-2.09613	7.34956e-146	8.00103e-144	-2.22395	1.7551e-131	3.0043e-129	-1.96738	7.31859e-12	7.15881e-13	272	177	772	1221
ENSMUSG00000047986_Palm3	-3.01548	5.98622e-126	4.80374e-124	-3.16411	1.83066e-103	1.80083e-101	-2.91532	3.48166e-13	3.04724e-14	369	308	544	1221
ENSMUSG00000019772_Vip	2.48283	1.55592e-131	1.37529e-129	2.38523	3.40376e-94	2.88065e-92	2.63903	2.41585e-13	2.28235e-14	335	358	529.5	1222.5
ENSMUSG00000026825_Dnm1	2.08927	3.0994e-105	1.83921e-103	1.99073	5.34339e-76	2.96509e-74	2.23908	0	0	499	546	185	1230
ENSMUSG00000020251_Glt8d2	3.36999	3.66406e-139	3.62864e-137	3.3041	1.57308e-117	2.12773e-115	3.54462	3.31113e-12	3.38278e-13	299	224	710.5	1233.5
ENSMUSG00000035835_BC005764	-1.97609	9.09319e-88	4.17455e-86	-2.10503	4.46962e-89	3.34371e-87	-1.86546	0	0	645	405	185	1235
ENSMUSG00000009073_Nf2	-1.04906	8.94665e-154	1.06822e-151	-1.1687	1.57815e-59	5.91768e-58	-0.908011	0	0	248	808	185	1241
ENSMUSG00000029392_Rilpl1	2.35603	1.09604e-126	8.89175e-125	2.26072	2.37508e-102	2.32129e-100	2.50876	4.9738e-13	4.67232e-14	365	310	568	1243
ENSMUSG00000049657_Zbtb5	-1.56255	1.09607e-145	1.17593e-143	-1.68444	9.30621e-88	6.71333e-86	-1.42514	3.69482e-13	3.3534e-14	276	420	547.5	1243.5
ENSMUSG00000025789_St8sia2	-5.73484	1.29515e-190	2.20407e-188	-6.03022	1.42887e-212	9.01914e-210	-5.76818	9.31095e-11	9.4693e-12	174	48	1027	1249
ENSMUSG00000034574_Daam1	-1.42004	3.41223e-104	2.00078e-102	-1.54476	4.50693e-75	2.44277e-73	-1.28211	0	0	505	559	185	1249
ENSMUSG00000026421_Csrp1	2.76959	6.03786e-118	4.35005e-116	2.68186	5.54409e-121	8.03707e-119	2.929	1.19371e-12	1.2218e-13	411	209	630	1250
ENSMUSG00000030774_Pak1	1.5898	6.80372e-137	6.49887e-135	1.47559	4.73372e-62	1.89963e-60	1.73384	0	0	310	755	185	1250
ENSMUSG00000034813_Grip1	-1.49852	3.80675e-203	7.51477e-201	-1.6172	4.34953e-108	4.79207e-106	-1.36248	1.42251e-11	1.39147e-12	150	275	829	1254
ENSMUSG00000041468_Gpr12	-1.42619	6.85192e-152	7.86404e-150	-1.54598	1.15795e-81	7.23375e-80	-1.28567	1.84741e-13	1.79774e-14	258	485	513	1256
ENSMUSG00000003279_Dlgap1	1.4235	0	0	1.30638	1.15044e-48	3.31647e-47	1.5679	0	0	22	1051	185	1258
ENSMUSG00000059456_Ptk2b	1.85964	5.70257e-112	3.7776e-110	1.74989	5.72119e-70	2.74708e-68	2.01612	0	0	447	631	185	1263
ENSMUSG00000028047_Thbs3	-1.67159	5.85658e-159	7.41108e-157	-1.79347	4.65982e-94	3.92175e-92	-1.53674	1.76215e-12	2.01501e-13	234	360	669.5	1263.5
ENSMUSG00000032487_Ptgs2	4.42913	2.29672e-146	2.53762e-144	4.41794	2.73552e-166	8.20602e-164	4.69368	3.07381e-11	3.04917e-12	268	101	900	1269
ENSMUSG00000041774_Ydjc	-1.44938	1.05118e-115	7.27257e-114	-1.56928	3.03505e-84	2.04346e-82	-1.3178	1.42109e-14	1.29508e-15	428	450	392.5	1270.5
ENSMUSG00000020836_Coro6	3.24947	2.23635e-139	2.22965e-137	3.17047	4.54355e-110	5.1752e-108	3.4411	3.19744e-12	3.29901e-13	297	266	708	1271
ENSMUSG00000035011_Zbtb7a	2.34227	2.25397e-138	2.20271e-136	2.2446	3.26616e-125	5.15408e-123	2.49351	7.48912e-12	7.59302e-13	303	192	776.5	1271.5
ENSMUSG00000048355_Arxes1	-1.90451	5.69487e-116	3.95847e-114	-2.03323	3.18839e-89	2.39707e-87	-1.76652	4.26326e-14	3.88578e-15	426	403	444	1273
ENSMUSG00000041556_Fbxo2	2.65515	6.04434e-112	3.99507e-110	2.56824	6.57262e-101	6.26217e-99	2.805	1.7053e-13	1.60396e-14	448	318	507.5	1273.5
ENSMUSG00000073164_2410018L13Rik	-1.91634	2.98159e-86	1.32366e-84	-2.04568	2.74268e-87	1.96448e-85	-1.78468	0	0	667	423	185	1275
ENSMUSG00000027298_Tyro3	2.33612	5.34362e-83	2.2669e-81	2.25104	6.67377e-90	5.10611e-88	2.48392	0	0	698	396	185	1279
ENSMUSG00000034853_Acot11	2.46399	1.07897e-108	6.79774e-107	2.37035	6.8522e-101	6.50808e-99	2.61909	1.27898e-13	1.05201e-14	470	319	490	1279
ENSMUSG00000020080_Hkdc1	3.79857	1.97825e-136	1.85962e-134	3.75157	1.72104e-122	2.55609e-120	4.02276	6.63647e-12	6.497e-13	315	204	764	1283
ENSMUSG00000027273_Snap25	2.40074	5.69673e-111	3.71555e-109	2.30979	2.38597e-69	1.12252e-67	2.5512	0	0	454	644	185	1283
ENSMUSG00000030739_Myh14	2.08638	7.73552e-127	6.3101e-125	1.98377	2.53053e-86	1.77888e-84	2.23503	1.27898e-13	1.02796e-14	363	431	490	1284
ENSMUSG00000005089_Slc1a2	2.44756	7.12604e-119	5.23596e-117	2.35824	8.267e-66	3.57819e-64	2.60078	0	0	403	700	185	1288
ENSMUSG00000027612_Mmp24	-1.66612	7.15981e-137	6.81701e-135	-1.79017	1.19604e-111	1.44373e-109	-1.53737	4.0643e-12	4.19611e-13	311	251	728	1290
ENSMUSG00000035051_Dhx57	-1.13371	8.3261e-146	9.03092e-144	-1.25442	2.93636e-70	1.41891e-68	-0.994988	1.42109e-14	9.35398e-16	273	627	392.5	1292.5
ENSMUSG00000020649_Rrm2	-3.30727	7.69214e-129	6.39809e-127	-3.46838	1.38209e-110	1.60438e-108	-3.22335	2.16005e-12	2.24984e-13	356	261	677.5	1294.5
ENSMUSG00000017009_Sdc4	2.53238	1.51301e-105	9.03258e-104	2.44294	3.49708e-99	3.21075e-97	2.67909	8.52651e-14	6.52972e-15	496	330	470.5	1296.5
ENSMUSG00000047261_Gap43	-2.44178	1.19591e-84	5.1772e-83	-2.59367	5.97502e-86	4.16163e-84	-2.34386	0	0	684	435	185	1304
ENSMUSG00000058446_Znrf2	-1.83834	1.61603e-159	2.0626e-157	-1.96539	4.63548e-127	7.55085e-125	-1.69956	2.82796e-11	2.69024e-12	232	186	888	1306
ENSMUSG00000035964_Tmem59l	1.80966	2.47928e-100	1.37479e-98	1.70491	5.39962e-91	4.23829e-89	1.95063	1.42109e-14	1.00228e-15	534	386	392.5	1312.5
ENSMUSG00000033022_Cdo1	-1.29082	1.61372e-143	1.69447e-141	-1.40909	4.67339e-73	2.40807e-71	-1.15303	4.26326e-14	3.35981e-15	282	588	444	1314
ENSMUSG00000097164_Ccdc41os1	1.86999	7.51144e-137	7.12889e-135	1.76174	1.33349e-71	6.61247e-70	2.01434	1.42109e-14	1.57518e-15	312	611	392.5	1315.5
ENSMUSG00000003518_Dusp3	1.69648	2.37619e-92	1.17858e-90	1.58615	3.13794e-77	1.7804e-75	1.8367	0	0	597	534	185	1316
ENSMUSG00000032238_Rora	2.07871	3.30319e-153	3.91243e-151	1.97034	6.8836e-103	6.74949e-101	2.22825	6.12488e-12	6.11984e-13	250	309	759	1318
ENSMUSG00000017314_Mpp2	1.78937	3.72186e-152	4.28825e-150	1.67969	3.06373e-105	3.12542e-103	1.93715	7.07701e-12	6.90381e-13	257	297	769	1323
ENSMUSG00000026657_Frmd4a	-1.8406	1.81127e-99	9.95055e-98	-1.96777	1.0624e-71	5.28547e-70	-1.69891	0	0	539	609	185	1333
ENSMUSG00000039601_Rcan2	1.86039	1.35518e-116	9.50903e-115	1.74896	1.65526e-89	1.25692e-87	2.01583	1.84741e-13	1.73273e-14	422	399	513	1334
ENSMUSG00000037259_Dzank1	1.57591	1.91557e-123	1.48876e-121	1.46635	8.32515e-75	4.48818e-73	1.72498	1.42109e-14	1.13403e-15	381	562	392.5	1335.5
ENSMUSG00000029413_Naaa	2.25069	1.97806e-151	2.26147e-149	2.15038	4.06599e-90	3.13464e-88	2.40177	2.52953e-12	2.43662e-13	259	393	684	1336
ENSMUSG00000042035_Igsf3	-2.31273	3.12204e-111	2.04528e-109	-2.44656	2.18483e-113	2.75816e-111	-2.19585	1.46372e-12	1.55398e-13	452	240	647.5	1339.5
ENSMUSG00000030956_Fam53b	2.23595	1.11066e-110	7.21226e-109	2.13437	5.49034e-110	6.2302e-108	2.38304	1.13687e-12	1.12184e-13	456	267	624.5	1347.5
ENSMUSG00000002731_Prkra	-1.62134	1.93135e-109	1.22987e-107	-1.74536	6.8344e-81	4.21729e-79	-1.49188	1.42109e-14	7.66084e-17	465	491	392.5	1348.5
ENSMUSG00000070880_Gad1	1.65	1.5877e-92	7.92807e-91	1.54431	5.38222e-74	2.85088e-72	1.78954	0	0	593	572	185	1350
ENSMUSG00000021224_Numb	1.78781	6.33924e-168	8.77155e-166	1.67522	9.55026e-81	5.85737e-79	1.93596	1.46372e-12	1.53376e-13	214	494	647.5	1355.5
ENSMUSG00000038112_AW551984	-2.8148	1.87584e-105	1.11537e-103	-2.96956	3.02908e-124	4.63511e-122	-2.70154	1.71951e-12	1.9221e-13	498	198	665.5	1361.5
ENSMUSG00000042453_Reln	-1.55493	3.621e-126	2.91363e-124	-1.67801	2.60547e-59	9.72175e-58	-1.42716	0	0	368	812	185	1365
ENSMUSG00000025959_Klf7	-1.85092	2.90213e-133	2.63604e-131	-1.97659	4.5663e-112	5.62398e-110	-1.70802	1.0516e-11	1.01427e-12	326	246	802	1374
ENSMUSG00000029544_Cabp1	2.09748	1.95813e-133	1.78407e-131	1.99209	6.25448e-134	1.13472e-131	2.24994	2.81091e-11	2.63264e-12	325	167	886	1378
ENSMUSG00000059991_Nptx2	3.30451	5.26281e-108	3.28078e-106	3.25182	1.12641e-128	1.86491e-126	3.50864	3.69482e-12	3.86177e-13	475	183	721	1379
ENSMUSG00000027162_Lin7c	-1.42058	9.26059e-127	7.53339e-125	-1.54368	1.85092e-70	9.00149e-69	-1.27976	1.42109e-14	4.83615e-16	364	623	392.5	1379.5
ENSMUSG00000031906_Smpd3	-1.64585	2.28526e-81	9.38543e-80	-1.77342	1.63197e-82	1.04315e-80	-1.52325	0	0	721	474	185	1380
ENSMUSG00000029552_Tes	-3.20905	4.75277e-119	3.50958e-117	-3.36841	2.36237e-104	2.36222e-102	-3.12193	2.28795e-12	2.33905e-13	401	303	681	1385
ENSMUSG00000034520_Gjc1	-2.67808	4.92898e-122	3.74236e-120	-2.82646	5.21886e-104	5.16735e-102	-2.55592	2.64322e-12	2.80802e-13	390	306	695	1391
ENSMUSG00000093930_Hmgcs1	-1.78364	2.79828e-102	1.58432e-100	-1.91435	1.84562e-66	8.13955e-65	-1.65118	0	0	523	687	185	1395
ENSMUSG00000025025_Mxi1	1.4376	2.33259e-212	5.2326e-210	1.32163	9.23433e-80	5.50752e-78	1.58286	6.13909e-12	6.19257e-13	132	508	760.5	1400.5
ENSMUSG00000057182_Scn3a	-1.36071	2.39096e-128	1.96663e-126	-1.48247	1.25627e-68	5.82888e-67	-1.2195	1.42109e-14	1.48317e-15	360	653	392.5	1405.5
ENSMUSG00000021710_Nln	-1.31469	1.59071e-280	7.72174e-278	-1.43431	7.56032e-89	5.58689e-87	-1.17416	3.86535e-11	4.29611e-12	61	410	937	1408
ENSMUSG00000087380_2210408F21Rik	3.27573	3.44322e-110	2.22129e-108	3.21068	2.45997e-94	2.11139e-92	3.47962	7.38964e-13	7.31644e-14	459	353	596	1408
ENSMUSG00000019990_Pde7b	2.79645	1.02667e-111	6.75573e-110	2.72127	1.57691e-92	1.2983e-90	2.97335	7.10543e-13	6.76158e-14	450	368	591	1409
ENSMUSG00000053080_2700081O15Rik	-1.70436	8.73985e-119	6.39002e-117	-1.83	4.83216e-106	5.01386e-104	-1.57286	3.41061e-12	3.59386e-13	405	292	715	1412
ENSMUSG00000005580_Adcy9	1.90959	4.07403e-151	4.63985e-149	1.80261	2.6871e-115	3.49416e-113	2.05659	3.46745e-11	3.72994e-12	260	233	921	1414
ENSMUSG00000003363_Pld3	1.62969	4.01155e-108	2.51133e-106	1.5221	6.85979e-62	2.73831e-60	1.77151	0	0	473	759	185	1417
ENSMUSG00000042032_Mat2b	1.62652	1.651e-172	2.37319e-170	1.51228	1.2103e-93	1.00741e-91	1.77443	1.95541e-11	1.82636e-12	206	364	852	1422
ENSMUSG00000024030_Abcg1	1.84683	4.84501e-130	4.18267e-128	1.73756	2.82485e-114	3.62658e-112	1.99467	1.93978e-11	1.72219e-12	343	236	847	1426
ENSMUSG00000014837_4931428F04Rik	-2.12393	4.83358e-98	2.61181e-96	-2.25706	3.07965e-92	2.51502e-90	-1.99644	1.7053e-13	1.48159e-14	548	371	507.5	1426.5
ENSMUSG00000036745_Ttll7	1.76805	4.98232e-104	2.90989e-102	1.65579	1.73657e-63	7.13902e-62	1.9201	0	0	507	737	185	1429
ENSMUSG00000039713_Plekhg5	2.4152	5.74921e-130	4.94883e-128	2.31739	1.40202e-109	1.57328e-107	2.57254	1.2335e-11	1.18249e-12	344	270	815	1429
ENSMUSG00000041444_Arhgap32	1.65899	2.30757e-161	3.02342e-159	1.54793	4.73686e-50	1.4098e-48	1.81028	0	0	226	1018	185	1429
ENSMUSG00000026355_Mcm6	-1.92378	6.10249e-112	4.02452e-110	-2.05412	1.94031e-82	1.23503e-80	-1.79161	1.7053e-13	1.54301e-14	449	476	507.5	1432.5
ENSMUSG00000032769_Trpa1	-5.09625	3.45741e-115	2.38642e-113	-5.42957	1.98217e-139	4.14178e-137	-5.19202	2.05418e-11	1.99585e-12	429	145	860	1434
ENSMUSG00000038370_Pcp4l1	3.45428	2.6959e-136	2.51824e-134	3.39377	1.40968e-111	1.69486e-109	3.64242	2.18137e-11	2.12865e-12	317	252	866	1435
ENSMUSG00000038630_Zkscan16	2.21704	6.01043e-138	5.83524e-136	2.11778	1.7535e-105	1.80094e-103	2.38062	1.8602e-11	1.6396e-12	305	295	843	1443
ENSMUSG00000068747_Sort1	1.5056	1.27108e-165	1.74249e-163	1.39098	7.74835e-49	2.2465e-47	1.65025	0	0	216	1045	185	1446
ENSMUSG00000021340_Gpld1	1.58415	1.47758e-162	1.97976e-160	1.47116	1.15025e-72	5.86647e-71	1.73034	1.20792e-12	1.25604e-13	221	594	632	1447
ENSMUSG00000040479_Dgkz	1.70715	3.42805e-127	2.80409e-125	1.59791	4.14469e-66	1.80945e-64	1.85138	1.42109e-14	1.26319e-15	362	694	392.5	1448.5
ENSMUSG00000030077_Chl1	-2.13637	1.88656e-143	1.97395e-141	-2.26767	2.61867e-85	1.80319e-83	-2.00354	3.86535e-12	4.09707e-13	283	440	726	1449
ENSMUSG00000078161_BC007180	2.41902	4.15144e-117	2.95501e-115	2.32	2.4341e-98	2.21466e-96	2.58348	2.8777e-12	2.9857e-13	416	333	700	1449
ENSMUSG00000031824_6430548M08Rik	1.53474	4.82973e-156	5.88531e-154	1.41932	1.08763e-61	4.30758e-60	1.68203	4.26326e-14	3.18129e-15	243	765	444	1452
ENSMUSG00000022425_Enpp2	1.81221	6.68727e-97	3.58077e-95	1.7015	5.26175e-65	2.22966e-63	1.96535	0	0	553	715	185	1453
ENSMUSG00000054520_Sh3bp2	-2.86199	5.70171e-110	3.66233e-108	-3.01831	6.85498e-113	8.47724e-111	-2.75994	5.41434e-12	5.35111e-13	461	245	748	1454
ENSMUSG00000056091_St3gal5	1.54305	1.04692e-200	2.02617e-198	1.4307	2.87267e-99	2.66165e-97	1.68394	5.93587e-11	6.17657e-12	153	327	978	1458
ENSMUSG00000019894_Slc6a15	-1.51741	3.82387e-115	2.63322e-113	-1.6414	3.58258e-98	3.22092e-96	-1.38896	3.08376e-12	3.13951e-13	430	337	704	1471
ENSMUSG00000036095_Dgkb	2.14672	4.44536e-122	3.38385e-120	2.04785	4.78179e-90	3.66781e-88	2.29465	2.58638e-12	2.6723e-13	389	395	690.5	1474.5
ENSMUSG00000037062_Sh3glb1	-1.4633	5.71043e-103	3.25803e-101	-1.58995	1.98839e-80	1.20488e-78	-1.32193	5.68434e-14	4.75253e-15	519	500	456	1475
ENSMUSG00000035283_Adrb1	1.99319	6.93939e-97	3.70907e-95	1.88884	1.16071e-80	7.09017e-79	2.15224	2.84217e-14	2.41816e-15	554	496	427	1477
ENSMUSG00000030695_Aldoa	1.98111	1.37317e-102	7.80442e-101	1.87738	3.00599e-61	1.17821e-59	2.12391	0	0	521	773	185	1479
ENSMUSG00000020834_Dhrs13	-2.59432	3.80375e-122	2.91041e-120	-2.73695	2.28025e-106	2.40721e-104	-2.48288	1.13829e-11	1.08953e-12	387	287	808	1482
ENSMUSG00000029094_Afap1	-2.34943	5.78241e-131	5.0808e-129	-2.48104	8.81489e-116	1.16626e-113	-2.21938	3.44045e-11	3.69631e-12	337	229	920	1486
ENSMUSG00000029153_Ociad2	2.0788	1.98798e-109	1.26322e-107	1.97453	8.53534e-105	8.62012e-103	2.23405	3.73745e-12	3.90818e-13	466	300	722	1488
ENSMUSG00000041205_Map6d1	1.81236	1.17232e-103	6.77999e-102	1.70692	5.16606e-83	3.35882e-81	1.96166	1.84741e-13	1.7653e-14	512	466	513	1491
ENSMUSG00000019841_Rev3l	-1.82139	6.04313e-79	2.37956e-77	-1.95543	3.16343e-75	1.72075e-73	-1.68595	0	0	752	557	185	1494
ENSMUSG00000028995_Fam126a	-2.08332	6.00016e-117	4.26069e-115	-2.21952	1.8769e-110	2.17047e-108	-1.94809	1.29319e-11	1.21071e-12	417	262	817	1496
ENSMUSG00000032648_Pygm	2.96127	3.91562e-124	3.07548e-122	2.88204	6.32427e-107	6.72325e-105	3.13358	1.68114e-11	1.56037e-12	377	285	839	1501
ENSMUSG00000035329_Fbxo33	1.98676	1.09954e-122	8.5232e-121	1.87745	6.06839e-107	6.47395e-105	2.14056	1.58451e-11	1.50689e-12	382	284	836	1502
ENSMUSG00000057335_Cep170	-1.47871	3.04243e-120	2.29235e-118	-1.60289	2.02173e-69	9.57097e-68	-1.33905	8.52651e-14	7.36026e-15	393	640	470.5	1503.5
ENSMUSG00000028358_Zfp618	-1.71688	5.52155e-119	4.06713e-117	-1.83882	1.39654e-74	7.48892e-73	-1.58148	2.70006e-13	2.66751e-14	402	565	537	1504
ENSMUSG00000062825_Actg1	-1.42966	7.14484e-110	4.57934e-108	-1.55239	6.51947e-57	2.2995e-55	-1.30073	0	0	462	859	185	1506
ENSMUSG00000025933_Tmem14a	1.76326	7.28335e-135	6.67701e-133	1.65096	5.88501e-68	2.6853e-66	1.91321	2.06057e-13	1.97312e-14	323	664	520	1507
ENSMUSG00000048960_Prex2	2.316	3.03998e-112	2.02285e-110	2.21637	8.60344e-90	6.56592e-88	2.46137	1.97531e-12	2.16637e-13	445	397	675	1517
ENSMUSG00000096929_A330023F24Rik	1.73359	9.87488e-192	1.72003e-189	1.62125	3.18017e-92	2.58895e-90	1.88404	5.76392e-11	6.06768e-12	170	372	976	1518
ENSMUSG00000017412_Cacnb4	1.92024	5.61281e-94	2.88543e-92	1.81631	2.37947e-75	1.29898e-73	2.06969	1.42109e-14	2.27374e-16	576	555	392.5	1523.5
ENSMUSG00000038172_Ttc39b	2.0898	6.2884e-132	5.62555e-130	1.98416	2.93059e-122	4.33127e-120	2.24373	6.39773e-11	6.73511e-12	331	205	988	1524
ENSMUSG00000032875_Arhgef17	1.81489	5.09626e-85	2.20945e-83	1.71037	6.12116e-68	2.78467e-66	1.9557	0	0	683	666	185	1534
ENSMUSG00000040339_Fam102b	-1.34443	2.46059e-97	1.32234e-95	-1.46903	1.18154e-80	7.20286e-79	-1.20573	1.27898e-13	1.07596e-14	551	497	490	1538
ENSMUSG00000026556_Vangl2	-1.65708	9.20159e-96	4.83958e-94	-1.78159	3.64892e-78	2.09782e-76	-1.52155	5.68434e-14	4.52306e-15	563	527	456	1546
ENSMUSG00000007656_Arpp19	1.59223	2.74269e-137	2.6454e-135	1.47873	1.43141e-64	5.99017e-63	1.7373	1.98952e-13	1.83281e-14	307	724	517.5	1548.5
ENSMUSG00000036585_Fgf1	2.14707	2.76549e-92	1.36938e-90	2.04985	2.66971e-81	1.65752e-79	2.3014	8.52651e-14	7.19556e-15	598	488	470.5	1556.5
ENSMUSG00000020086_H2afy2	-1.9475	7.11146e-130	6.08605e-128	-2.07285	3.39293e-111	3.99996e-109	-1.81788	5.30349e-11	5.55606e-12	346	257	966	1569
ENSMUSG00000039579_Grin3a	-1.70881	2.14152e-87	9.72587e-86	-1.83679	2.53406e-92	2.08068e-90	-1.56947	3.83693e-13	3.60668e-14	652	369	552	1573
ENSMUSG00000025656_Arhgef9	1.7498	8.2266e-124	6.44438e-122	1.6391	1.1824e-65	5.10318e-64	1.90512	1.56319e-13	1.33724e-14	378	702	501	1581
ENSMUSG00000039458_Mtmr12	1.64071	5.54165e-174	8.12346e-172	1.5285	1.83128e-83	1.20096e-81	1.78331	3.43192e-11	3.62947e-12	202	462	917.5	1581.5
ENSMUSG00000020340_Cyfip2	1.44947	1.48102e-237	4.25771e-235	1.33629	6.61999e-42	1.54763e-40	1.59372	0	0	103	1296	185	1584
ENSMUSG00000027188_Pamr1	2.6184	4.58257e-104	2.68171e-102	2.52673	6.98053e-105	7.07345e-103	2.77908	7.61702e-12	7.85532e-13	506	299	780	1585
ENSMUSG00000026824_Kcnj3	1.56415	1.37167e-143	1.44543e-141	1.45109	5.3073e-85	3.62163e-83	1.70547	2.18705e-11	2.17411e-12	281	444	868	1593
ENSMUSG00000020905_Usp43	-2.56041	1.03622e-103	6.0164e-102	-2.70855	4.05083e-96	3.54717e-94	-2.4491	4.66116e-12	4.73907e-13	510	346	738	1594
ENSMUSG00000031872_Bean1	-1.42251	9.62974e-103	5.48358e-101	-1.54398	1.45622e-70	7.10477e-69	-1.29165	5.68434e-14	4.63805e-15	520	621	456	1597
ENSMUSG00000027674_Pex5l	1.8311	1.52904e-74	5.54177e-73	1.72752	1.67328e-72	8.50621e-71	1.98054	0	0	817	596	185	1598
ENSMUSG00000016946_Kctd5	-1.4092	5.94457e-129	4.97245e-127	-1.53027	6.02987e-81	3.73606e-79	-1.27589	5.98277e-12	5.83172e-13	354	489	755.5	1598.5
ENSMUSG00000001986_Gria3	1.64392	1.74735e-129	1.48681e-127	1.53462	5.70948e-61	2.21493e-59	1.80357	8.52651e-14	6.19252e-15	348	781	470.5	1599.5
ENSMUSG00000097198_9330159N05Rik	3.79438	7.63983e-108	4.75258e-106	3.76245	2.30608e-94	1.98493e-92	4.03541	7.41807e-12	7.24551e-13	476	352	773	1601
ENSMUSG00000024524_Gnal	-1.14577	4.91516e-194	8.76764e-192	-1.26272	7.23784e-54	2.3862e-52	-1.00732	2.27374e-13	2.20187e-14	166	919	525.5	1610.5
ENSMUSG00000019979_Apaf1	-1.67172	2.61748e-136	2.45273e-134	-1.79649	1.0618e-105	1.09423e-103	-1.53627	7.76197e-11	7.88886e-12	316	294	1006	1616
ENSMUSG00000015247_Nipsnap3b	-1.97972	4.85832e-83	2.06398e-81	-2.11422	1.1269e-84	7.62118e-83	-1.8475	9.9476e-14	7.55419e-15	697	448	478	1623
ENSMUSG00000009628_Tex15	-3.46433	1.64776e-104	9.70014e-103	-3.65013	4.48411e-117	6.0382e-115	-3.4143	3.04397e-11	2.9878e-12	503	225	898	1626
ENSMUSG00000038080_Kdm1b	-1.77113	1.55059e-122	1.19259e-120	-1.89761	3.17547e-94	2.69497e-92	-1.63463	2.79385e-11	2.60385e-12	385	357	885	1627
ENSMUSG00000019996_Map7	2.15377	8.71568e-110	5.57408e-108	2.05469	4.43839e-113	5.57985e-111	2.29778	3.62093e-11	3.97034e-12	463	241	928	1632
ENSMUSG00000038459_Abhd17c	-1.43928	1.08922e-128	9.00921e-127	-1.56089	1.084e-78	6.32812e-77	-1.30279	5.98277e-12	5.90314e-13	358	519	755.5	1632.5
ENSMUSG00000044934_Zfp367	1.78263	4.97759e-114	3.38882e-112	1.67126	6.28723e-66	2.72909e-64	1.93463	1.56319e-13	1.36577e-14	434	698	501	1633
ENSMUSG00000033276_Stk36	-2.24628	8.50155e-124	6.6422e-122	-2.37875	1.465e-91	1.165e-89	-2.12106	2.35616e-11	2.36283e-12	379	381	876	1636
ENSMUSG00000020592_Sdc1	-4.09243	2.28456e-101	1.27398e-99	-4.33041	1.90691e-105	1.95187e-103	-4.08641	1.31877e-11	1.22536e-12	531	296	818	1645
ENSMUSG00000062098_Btbd3	1.865	4.76871e-130	4.12884e-128	1.7588	1.29819e-80	7.89808e-79	2.01182	1.1525e-11	1.10243e-12	342	498	809	1649
ENSMUSG00000008167_Fbxw9	-1.67252	8.47897e-89	3.96636e-87	-1.79657	1.06285e-89	8.09099e-88	-1.5469	1.09424e-12	1.0571e-13	633	398	620.5	1651.5
ENSMUSG00000026930_Gpsm1	-1.83097	3.69477e-88	1.7068e-86	-1.96166	5.93364e-92	4.76863e-90	-1.70635	1.23634e-12	1.29108e-13	641	377	634	1652
ENSMUSG00000027479_Mapre1	-1.47324	5.7997e-73	2.05179e-71	-1.60158	8.43168e-70	4.04214e-68	-1.3355	0	0	837	632	185	1654
ENSMUSG00000028405_Aco1	-1.0772	7.84033e-153	9.2127e-151	-1.1971	3.25973e-71	1.60852e-69	-0.934379	9.08074e-12	8.9108e-13	252	614	791	1657
ENSMUSG00000022419_Deptor	2.56886	7.54895e-133	6.815e-131	2.4782	3.98822e-93	3.3015e-91	2.72441	5.32197e-11	5.60535e-12	328	366	967	1661
ENSMUSG00000021536_Adcy2	1.33889	1.03266e-116	7.29787e-115	1.22576	5.93933e-67	2.63856e-65	1.4839	5.25802e-13	5.16072e-14	419	682	575	1676
ENSMUSG00000051351_Zfp46	-1.21098	1.14588e-145	1.22493e-143	-1.32817	4.52539e-82	2.85647e-80	-1.07721	3.5655e-11	3.86635e-12	277	480	925	1682
ENSMUSG00000053164_Gpr21	-1.96827	1.62932e-89	7.76906e-88	-2.10326	4.4267e-88	3.23962e-86	-1.83531	1.47793e-12	1.57436e-13	621	414	649	1684
ENSMUSG00000019066_Rab3d	-1.57818	2.66391e-88	1.23638e-86	-1.7023	9.15785e-75	4.92832e-73	-1.44816	1.13687e-13	8.91864e-15	638	563	483.5	1684.5
ENSMUSG00000020661_Dnmt3a	-1.38847	3.17131e-118	2.30726e-116	-1.50985	9.02473e-69	4.19373e-67	-1.24678	1.15108e-12	1.1548e-13	407	652	626	1685
ENSMUSG00000021209_Ppp4r4	1.80147	1.3028e-119	9.66844e-118	1.69267	6.98334e-69	3.2551e-67	1.95538	1.26477e-12	1.3439e-13	399	650	637.5	1686.5
ENSMUSG00000009621_Vav2	-2.16969	3.43746e-102	1.94249e-100	-2.29952	4.09962e-110	4.70494e-108	-2.0596	3.10507e-11	3.08025e-12	524	264	901	1689
ENSMUSG00000037826_Ppm1k	2.24625	1.52124e-102	8.62937e-101	2.14602	3.48279e-88	2.5612e-86	2.41482	6.13909e-12	6.2651e-13	522	412	760.5	1694.5
ENSMUSG00000025790_Slco3a1	-1.45569	6.3384e-117	4.4901e-115	-1.57661	2.5195e-99	2.3488e-97	-1.31908	4.69811e-11	4.98099e-12	418	325	954	1697
ENSMUSG00000027087_Itgav	2.25075	1.96954e-113	1.33456e-111	2.15199	2.58649e-86	1.80983e-84	2.40244	1.39408e-11	1.36047e-12	437	433	827	1697
ENSMUSG00000079523_Tmsb10	-2.38908	1.60001e-71	5.4709e-70	-2.54316	3.15722e-94	2.687e-92	-2.28567	9.9476e-14	8.70082e-15	866	356	478	1700
ENSMUSG00000015711_Prune	-1.36307	3.98697e-131	3.51364e-129	-1.4855	1.07362e-90	8.38366e-89	-1.2252	5.95435e-11	6.28541e-12	336	388	980	1704
ENSMUSG00000022686_B3gnt5	-4.48943	5.27476e-129	4.42467e-127	-4.7408	7.17314e-151	1.72486e-148	-4.48113	4.59877e-10	4.97785e-11	353	126	1233	1712
ENSMUSG00000037169_Mycn	-2.01139	1.27254e-76	4.79404e-75	-2.14702	2.8313e-92	2.31845e-90	-1.88457	4.26326e-13	4.13533e-14	786	370	560.5	1716.5
ENSMUSG00000032411_Tfdp2	1.5852	3.2099e-142	3.28887e-140	1.47426	7.70267e-77	4.32979e-75	1.73211	2.83649e-11	2.71912e-12	289	539	889	1717
ENSMUSG00000051323_Pcdh19	-1.56666	2.06688e-71	7.05911e-70	-1.69253	1.95524e-67	8.80235e-66	-1.42592	0	0	867	673	185	1725
ENSMUSG00000027351_Spred1	1.48666	6.34485e-122	4.80505e-120	1.37331	2.41853e-60	9.20561e-59	1.63408	3.2685e-13	2.82375e-14	391	796	541.5	1728.5
ENSMUSG00000039253_Fn3krp	1.60551	8.86069e-120	6.60891e-118	1.49095	2.35285e-65	1.00545e-63	1.76004	1.13687e-12	1.13823e-13	397	709	624.5	1730.5
ENSMUSG00000018750_Zbtb4	1.29394	9.47225e-146	1.02366e-143	1.17883	6.57825e-58	2.38692e-56	1.43313	1.10845e-12	1.08912e-13	274	835	622	1731
ENSMUSG00000033249_Hsf4	3.85276	2.95137e-88	1.36765e-86	3.85393	3.82518e-84	2.55839e-82	4.12077	1.33582e-12	1.39821e-13	639	453	640.5	1732.5
ENSMUSG00000052727_Map1b	-1.50546	1.18968e-190	2.03628e-188	-1.628	8.03236e-40	1.76351e-38	-1.36651	0	0	173	1380	185	1738
ENSMUSG00000022883_Robo1	-1.45143	6.74756e-88	3.10734e-86	-1.57283	2.41694e-79	1.42745e-77	-1.31629	6.11067e-13	6.04205e-14	643	513	583.5	1739.5
ENSMUSG00000062421_Arf2	-1.26647	3.00736e-126	2.42646e-124	-1.38783	9.05388e-83	5.81175e-81	-1.12814	3.40066e-11	3.56246e-12	367	472	916	1755
ENSMUSG00000070570_Slc17a7	1.8383	1.01746e-79	4.06584e-78	1.73639	4.2171e-58	1.54125e-56	1.98621	0	0	741	829	185	1755
ENSMUSG00000052087_Rgs14	3.00005	1.10356e-90	5.34819e-89	2.9415	5.66802e-104	5.5938e-102	3.18601	1.6712e-11	1.54217e-12	611	307	838	1756
ENSMUSG00000028756_Pink1	1.40514	1.56095e-139	1.56153e-137	1.2903	1.02446e-55	3.54328e-54	1.54138	6.96332e-13	6.65261e-14	296	876	590	1762
ENSMUSG00000028832_Stmn1	-1.57776	1.21447e-78	4.76314e-77	-1.70806	1.97874e-58	7.27572e-57	-1.44359	0	0	755	824	185	1764
ENSMUSG00000060675_Pla2g16	2.8248	4.66014e-116	3.24686e-114	2.74183	4.2972e-92	3.46268e-90	3.00051	5.30065e-11	5.50686e-12	425	376	965	1766
ENSMUSG00000058672_Tubb2a	-1.8566	3.18292e-72	1.10492e-70	-1.99262	6.2675e-64	2.59416e-62	-1.74156	0	0	853	732	185	1770
ENSMUSG00000031861_Lpar2	-3.73846	8.37997e-87	3.76539e-85	-3.96019	3.02788e-90	2.34027e-88	-3.69763	3.59535e-12	3.81581e-13	659	392	719.5	1770.5
ENSMUSG00000022519_Srl	-1.80481	2.32065e-74	8.3801e-73	-1.9398	5.35428e-75	2.89685e-73	-1.67597	1.42109e-14	3.38354e-16	820	560	392.5	1772.5
ENSMUSG00000044471_AB041803	3.72191	1.35373e-116	9.50903e-115	3.68871	2.64778e-111	3.14598e-109	3.94897	1.94618e-10	1.78205e-11	421	255	1099	1775
ENSMUSG00000066357_Wdr6	-1.55973	1.83129e-75	6.73619e-74	-1.6871	1.33601e-60	5.15649e-59	-1.42843	0	0	805	785	185	1775
ENSMUSG00000026663_Atf6	1.62876	6.33859e-207	1.30342e-204	1.51481	2.85171e-82	1.80756e-80	1.77498	3.01256e-10	3.03487e-11	144	478	1163	1785
ENSMUSG00000041308_Sntb2	1.90105	3.61046e-114	2.47475e-112	1.79309	2.8232e-63	1.15747e-61	2.04929	1.0516e-12	1.02557e-13	432	739	617.5	1788.5
ENSMUSG00000075316_Scn9a	-2.24821	1.02019e-85	4.47537e-84	-2.39074	7.85604e-83	5.0751e-81	-2.11877	1.50635e-12	1.63621e-13	675	469	651.5	1795.5
ENSMUSG00000029211_Gabra4	1.4587	2.85469e-157	3.5517e-155	1.34493	2.15447e-69	1.01835e-67	1.60096	3.43192e-11	3.596e-12	238	641	917.5	1796.5
ENSMUSG00000079037_Prnp	1.62199	9.40328e-87	4.21242e-85	1.51366	7.22672e-53	2.29995e-51	1.76929	0	0	661	952	185	1798
ENSMUSG00000030718_Ppme1	1.07795	3.37502e-149	3.79992e-147	0.962236	1.08069e-45	2.86212e-44	1.2204	1.42109e-14	5.90581e-16	263	1144	392.5	1799.5
ENSMUSG00000022587_Ly6e	1.74199	1.17717e-122	9.10107e-121	1.63048	7.73523e-102	7.46376e-100	1.88558	2.04082e-10	1.89796e-11	383	314	1106	1803
ENSMUSG00000042105_Inpp5f	-1.54887	5.32557e-67	1.6794e-65	-1.67843	3.69017e-67	1.64661e-65	-1.41057	0	0	939	679	185	1803
ENSMUSG00000085601_Gm4969	-4.41026	3.60975e-69	1.19029e-67	-4.75918	6.21865e-96	5.41416e-94	-4.53163	4.12115e-13	3.9976e-14	898	348	558.5	1804.5
ENSMUSG00000036644_Tbc1d9b	1.40031	4.86108e-79	1.91666e-77	1.28783	5.01826e-56	1.74762e-54	1.54729	0	0	751	870	185	1806
ENSMUSG00000006218_Fam131c	-3.22381	1.11675e-74	4.05743e-73	-3.41303	9.37337e-80	5.57946e-78	-3.17532	1.20792e-13	9.79555e-15	815	509	486	1810
ENSMUSG00000006517_Mvd	-1.73337	4.60194e-92	2.26735e-90	-1.86239	2.80131e-91	2.22183e-89	-1.59897	1.50493e-11	1.4392e-12	601	382	832	1815
ENSMUSG00000032718_Mansc1	3.04198	8.52057e-101	4.73363e-99	2.97721	2.26269e-78	1.3108e-76	3.23312	6.77858e-12	6.65591e-13	533	523	766	1822
ENSMUSG00000003526_Prodh	2.36497	4.21961e-99	2.29682e-97	2.27262	7.67202e-82	4.81257e-80	2.52114	1.01466e-11	9.67745e-13	544	483	798	1825
ENSMUSG00000036452_Arhgap26	1.18508	9.69027e-109	6.13116e-107	1.06916	4.5999e-45	1.18813e-43	1.33132	0	0	468	1173	185	1826
ENSMUSG00000032010_Usp2	1.82343	3.70266e-137	3.55973e-135	1.71675	2.30392e-78	1.33214e-76	1.97464	7.06848e-11	7.28134e-12	308	524	997	1829
ENSMUSG00000058254_Tspan7	1.50527	1.88977e-99	1.03626e-97	1.3968	1.32438e-46	3.62803e-45	1.64154	0	0	540	1106	185	1831
ENSMUSG00000075592_Nynrin	-2.30118	2.13203e-90	1.0282e-88	-2.43888	2.67228e-79	1.57519e-77	-2.18488	3.11218e-12	3.21858e-13	614	514	706	1834
ENSMUSG00000087184_Gm11650	-3.154	5.10253e-67	1.61078e-65	-3.34746	5.98752e-80	3.5781e-78	-3.1057	1.42109e-14	1.54466e-15	938	507	392.5	1837.5
ENSMUSG00000030137_Tuba8	4.3074	5.50731e-73	1.95302e-71	4.39573	1.16748e-91	9.33308e-90	4.67713	1.15818e-12	1.17143e-13	835	379	627	1841
ENSMUSG00000000811_Txnrd3	-2.33522	1.27177e-109	8.11601e-108	-2.47427	4.78528e-89	3.56227e-87	-2.20607	5.52163e-11	5.8073e-12	464	407	971	1842
ENSMUSG00000091898_Tnnc1	2.99344	5.85958e-82	2.43691e-80	2.93348	2.56161e-71	1.2661e-69	3.18882	1.98952e-13	1.93722e-14	712	613	517.5	1842.5
ENSMUSG00000039126_Prune2	2.13501	2.90471e-97	1.55818e-95	2.03542	1.96797e-89	1.49064e-87	2.30984	2.93028e-11	2.80732e-12	552	400	892	1844
ENSMUSG00000036915_Kirrel2	3.80461	2.27573e-78	8.89007e-77	3.811	1.75364e-82	1.11856e-80	4.08883	9.66338e-13	9.35316e-14	758	475	612	1845
ENSMUSG00000031750_Il34	2.24921	2.49059e-77	9.50372e-76	2.16018	2.35509e-76	1.31408e-74	2.40223	2.41585e-13	2.3649e-14	776	543	529.5	1848.5
ENSMUSG00000020914_Top2a	-3.73238	3.8142e-112	2.53234e-110	-3.93442	7.9645e-121	1.14364e-118	-3.70185	3.55598e-10	3.77539e-11	446	211	1193	1850
ENSMUSG00000028161_Ppp3ca	1.43317	8.30362e-153	9.71852e-151	1.31819	3.58014e-39	7.63343e-38	1.5751	0	0	253	1421	185	1859
ENSMUSG00000030894_Tpp1	1.63447	1.43763e-122	1.10858e-120	1.5262	4.94915e-61	1.92489e-59	1.77825	2.68585e-12	2.84258e-13	384	779	696	1859
ENSMUSG00000035246_Pcyt1b	-1.15628	3.54896e-129	2.99397e-127	-1.27591	3.39655e-79	1.99822e-77	-1.02069	6.80132e-11	7.15642e-12	351	515	995	1861
ENSMUSG00000016757_Ttll12	-1.42945	7.02813e-80	2.8161e-78	-1.55121	3.70617e-71	1.82585e-69	-1.30149	1.7053e-13	1.51236e-14	739	615	507.5	1861.5
ENSMUSG00000020669_Sh3yl1	-1.69494	2.26307e-99	1.23638e-97	-1.82093	2.0206e-70	9.81094e-69	-1.56567	2.7498e-12	2.91312e-13	542	624	698	1864
ENSMUSG00000032271_Nnmt	-4.61834	2.79377e-87	1.263e-85	-4.9457	2.67288e-108	2.95558e-106	-4.70321	3.85256e-11	4.2594e-12	655	274	935.5	1864.5
ENSMUSG00000059213_Ddn	1.72316	1.71388e-86	7.65458e-85	1.61606	4.06819e-50	1.21198e-48	1.86643	0	0	663	1017	185	1865
ENSMUSG00000008226_Scrn3	2.29682	7.31842e-91	3.55839e-89	2.20289	2.40576e-83	1.5709e-81	2.45458	9.46443e-12	9.23043e-13	609	464	794	1867
ENSMUSG00000034353_Ramp1	1.71381	5.63505e-92	2.76257e-90	1.6093	1.86923e-67	8.42768e-66	1.85599	7.24754e-13	6.98321e-14	604	672	593	1869
ENSMUSG00000007655_Cav1	-1.89466	5.67471e-103	3.2439e-101	-2.02185	4.31474e-80	2.58867e-78	-1.76543	1.98241e-11	1.88923e-12	518	505	855	1878
ENSMUSG00000019823_Mical1	-1.76998	2.41202e-79	9.54844e-78	-1.89768	1.09619e-69	5.23029e-68	-1.64959	1.56319e-13	1.30859e-14	748	635	501	1884
ENSMUSG00000040209_Zfp704	-1.40292	9.38489e-104	5.45964e-102	-1.52666	8.71148e-61	3.37089e-59	-1.26063	7.24754e-13	7.09347e-14	509	783	593	1885
ENSMUSG00000015981_Stk32c	1.58628	1.92608e-128	1.58867e-126	1.47204	6.21084e-78	3.55049e-76	1.74055	7.58291e-11	7.61204e-12	359	530	1002	1891
ENSMUSG00000055652_Klhl25	-1.74154	5.93571e-77	2.2476e-75	-1.87134	2.25943e-74	1.2031e-72	-1.61271	3.2685e-13	2.98873e-14	782	569	541.5	1892.5
ENSMUSG00000028613_Lrp8	-1.3373	1.0839e-94	5.64066e-93	-1.45827	4.01272e-73	2.0747e-71	-1.20477	5.08749e-12	5.09643e-13	569	586	744	1899
ENSMUSG00000032532_Cck	2.55863	5.13146e-92	2.51986e-90	2.47794	4.04531e-106	4.21185e-104	2.74062	7.72502e-11	7.81947e-12	603	291	1005	1899
ENSMUSG00000032802_Srxn1	1.74849	4.97835e-114	3.38882e-112	1.6394	1.2881e-98	1.1755e-96	1.8969	2.60385e-10	2.68222e-11	435	332	1147	1914
ENSMUSG00000053166_Cdh22	2.71569	2.77172e-89	1.30483e-87	2.64283	4.82409e-88	3.52193e-86	2.90213	2.21974e-11	2.21999e-12	629	415	870	1914
ENSMUSG00000052852_Reep1	-1.33683	3.79523e-95	1.98904e-93	-1.46064	1.00817e-66	4.46573e-65	-1.20338	1.87583e-12	2.06322e-13	565	684	671	1920
ENSMUSG00000056972_Magel2	-3.55167	3.78094e-79	1.49476e-77	-3.75956	2.01724e-90	1.56313e-88	-3.51758	8.34888e-12	8.31407e-13	749	391	785	1925
ENSMUSG00000042155_Klhl23	-1.35356	9.03963e-72	3.10525e-70	-1.47613	1.2648e-55	4.35959e-54	-1.22751	0	0	862	879	185	1926
ENSMUSG00000051817_Sox12	-1.97385	9.03835e-82	3.7275e-80	-2.10229	7.57374e-82	4.76077e-80	-1.8503	4.22062e-12	4.24825e-13	718	482	729	1929
ENSMUSG00000039959_Hip1	-1.16427	1.77435e-101	9.93202e-100	-1.2842	2.20158e-65	9.43472e-64	-1.03049	2.78533e-12	2.9488e-13	529	707	699	1935
ENSMUSG00000020532_Acaca	-1.25438	4.50194e-108	2.81238e-106	-1.37731	8.75887e-55	2.9519e-53	-1.11641	4.83169e-13	4.51559e-14	474	899	566	1939
ENSMUSG00000036353_P2ry12	2.07054	2.37181e-87	1.07388e-85	1.97331	2.12645e-70	1.03084e-68	2.23088	1.66267e-12	1.83053e-13	654	625	661	1940
ENSMUSG00000039372_March4	-1.93203	8.31984e-97	4.43889e-95	-2.05703	1.9052e-85	1.31489e-83	-1.80293	4.33005e-11	4.72759e-12	555	439	948	1942
ENSMUSG00000073725_Lmbrd1	1.18397	8.97262e-118	6.44875e-116	1.06952	1.88519e-47	5.24496e-46	1.32681	4.26326e-14	4.05799e-15	412	1089	444	1945
ENSMUSG00000033826_Dnah8	-3.42438	8.91794e-81	3.63231e-79	-3.62935	1.50931e-81	9.40926e-80	-3.3643	4.44089e-12	4.51572e-13	727	486	734	1947
ENSMUSG00000098659_RP23-442I7.1	-5.39864	1.11349e-101	6.25646e-100	-5.82018	4.64954e-131	7.82622e-129	-5.58419	5.33831e-10	5.99396e-11	527	180	1262	1969
ENSMUSG00000015224_Cyp2j9	1.94289	3.82235e-109	2.42363e-107	1.83684	1.41513e-68	6.55589e-67	2.09434	1.94476e-11	1.76392e-12	467	654	849	1970
ENSMUSG00000027011_Ube2e3	-1.19087	6.27892e-106	3.76367e-104	-1.31156	1.89341e-58	6.97043e-57	-1.05359	1.52056e-12	1.65699e-13	494	823	653	1970
ENSMUSG00000030207_8430419L09Rik	1.0957	9.31243e-105	5.49303e-103	0.980066	2.37895e-42	5.6135e-41	1.23773	0	0	502	1284	185	1971
ENSMUSG00000032047_Acat1	-1.19506	2.26561e-80	9.17743e-79	-1.31709	7.15488e-64	2.95742e-62	-1.0559	1.7053e-13	1.57354e-14	731	733	507.5	1971.5
ENSMUSG00000014444_Piezo1	-1.98549	1.33911e-69	4.45533e-68	-2.11883	5.99463e-79	3.51306e-77	-1.85843	4.83169e-13	4.43806e-14	890	517	566	1973
ENSMUSG00000055128_Cgrrf1	3.05595	2.28784e-106	1.37974e-104	2.98609	1.53802e-80	9.33848e-79	3.2364	6.09433e-11	6.50556e-12	491	499	984	1974
ENSMUSG00000021643_Serf1	-2.31619	1.7054e-76	6.40034e-75	-2.46264	2.8595e-87	2.04333e-85	-2.20624	6.43752e-12	6.34136e-13	789	424	762	1975
ENSMUSG00000007038_Neu1	1.39321	1.53049e-106	9.26777e-105	1.28168	1.43869e-60	5.54572e-59	1.53477	2.89901e-12	3.0228e-13	489	786	701	1976
ENSMUSG00000019849_Prep	-1.5189	5.26188e-94	2.70973e-92	-1.64224	3.40896e-99	3.13935e-97	-1.38393	1.51715e-10	1.46966e-11	575	329	1077	1981
ENSMUSG00000020810_Cygb	1.65295	2.05839e-93	1.04727e-91	1.54741	2.29303e-61	9.01092e-60	1.79827	1.16529e-12	1.18812e-13	582	771	628.5	1981.5
ENSMUSG00000035686_Thrsp	2.91662	1.71165e-88	7.98169e-87	2.84705	5.66891e-77	3.19845e-75	3.10522	1.16387e-11	1.11544e-12	635	537	810	1982
ENSMUSG00000027457_Snph	1.49003	1.96739e-82	8.27505e-81	1.38196	3.15908e-55	1.08029e-53	1.6284	1.42109e-14	5.19457e-16	704	886	392.5	1982.5
ENSMUSG00000032523_Hhatl	3.87856	7.02812e-84	3.01172e-82	3.89033	9.74334e-82	6.09925e-80	4.14975	1.19087e-11	1.14172e-12	691	484	812	1987
ENSMUSG00000005716_Pvalb	7.0911	6.83844e-111	4.4504e-109	7.76895	1.68866e-210	1.04414e-207	8.10809	1.9233e-09	2.10393e-10	455	49	1484	1988
ENSMUSG00000041720_Pi4ka	1.22499	5.11559e-262	1.87009e-259	1.10838	4.88127e-40	1.07951e-38	1.36476	3.2685e-13	2.87895e-14	81	1370	541.5	1992.5
ENSMUSG00000074825_Itpripl1	-2.65255	9.5711e-100	5.27765e-98	-2.80321	3.57378e-85	2.44974e-83	-2.54057	8.11937e-11	8.4595e-12	537	442	1014	1993
ENSMUSG00000051652_Lrrc3	-1.61826	2.66712e-93	1.34771e-91	-1.74065	5.23745e-76	2.91164e-74	-1.47938	2.12026e-11	2.0836e-12	586	545	864	1995
ENSMUSG00000046491_C1qtnf2	-3.32963	6.03255e-73	2.12908e-71	-3.52985	3.00142e-74	1.59539e-72	-3.29593	6.53699e-13	6.23968e-14	839	570	586.5	1995.5
ENSMUSG00000086605_Gm14290	1.74397	1.26871e-143	1.34171e-141	1.63399	5.89841e-89	4.38015e-87	1.88792	6.83301e-10	8.00934e-11	280	408	1310	1998
ENSMUSG00000020101_4632428N05Rik	2.02325	5.28295e-78	2.03955e-76	1.92428	2.23901e-61	8.81005e-60	2.1705	7.10543e-14	5.4598e-15	767	770	464	2001
ENSMUSG00000022295_Atp6v1c1	1.32081	1.28807e-76	4.84639e-75	1.20691	2.59258e-49	7.57474e-48	1.46423	0	0	787	1037	185	2009
ENSMUSG00000033960_9430020K01Rik	1.76075	2.69788e-90	1.29897e-88	1.64914	7.52059e-65	3.17352e-63	1.9066	2.359e-12	2.37021e-13	615	718	682	2015
ENSMUSG00000000538_Tom1l2	1.22282	1.18794e-123	9.25685e-122	1.10968	4.97619e-44	1.24602e-42	1.36913	2.84217e-14	1.73386e-15	380	1210	427	2017
ENSMUSG00000017837_Nkiras2	-1.48256	2.078e-92	1.03241e-90	-1.6043	5.64667e-62	2.263e-60	-1.35177	1.75504e-12	1.99165e-13	596	756	668	2020
ENSMUSG00000009647_Mcu	-1.3104	5.45587e-120	4.07964e-118	-1.43186	6.32033e-76	3.50079e-74	-1.17319	1.76144e-10	1.64251e-11	396	547	1090	2033
ENSMUSG00000019647_Sema6a	-1.76677	1.58565e-107	9.76144e-106	-1.8939	3.06898e-99	2.83488e-97	-1.62652	4.41631e-10	4.68132e-11	481	328	1224	2033
ENSMUSG00000029560_Snx8	-1.78512	1.21971e-70	4.11821e-69	-1.92115	9.58643e-70	4.58846e-68	-1.65949	2.27374e-13	2.24084e-14	877	633	525.5	2035.5
ENSMUSG00000020963_Tshr	-3.69372	2.59256e-88	1.20515e-86	-3.91632	4.65096e-85	3.18092e-83	-3.65885	5.04912e-11	5.12036e-12	637	443	957.5	2037.5
ENSMUSG00000043079_Synpo	2.28639	2.51053e-84	1.08209e-82	2.19801	2.61434e-78	1.50588e-76	2.45387	1.38698e-11	1.33001e-12	687	526	824.5	2037.5
ENSMUSG00000069662_Marcks	-1.49278	2.15078e-71	7.33719e-70	-1.62199	2.56364e-51	7.88559e-50	-1.35369	0	0	868	985	185	2038
ENSMUSG00000066652_Lefty2	-4.22178	2.83235e-93	1.42877e-91	-4.48269	9.6094e-108	1.04353e-105	-4.24793	3.16135e-10	3.29497e-11	587	279	1174	2040
ENSMUSG00000042208_0610010F05Rik	-1.40466	3.08492e-80	1.24452e-78	-1.53121	3.1626e-68	1.44744e-66	-1.26676	1.39266e-12	1.47471e-13	734	662	644.5	2040.5
ENSMUSG00000028082_Sh3d19	-1.81919	7.2063e-101	4.01101e-99	-1.95109	1.74719e-95	1.5168e-93	-1.6759	3.0164e-10	3.08143e-11	532	349	1165	2046
ENSMUSG00000025425_St8sia5	2.35526	3.64574e-69	1.20082e-67	2.27504	1.31237e-86	9.29025e-85	2.52527	3.59535e-12	3.77111e-13	899	428	719.5	2046.5
ENSMUSG00000053025_Sv2b	1.5021	9.17296e-87	4.11546e-85	1.39004	3.13665e-44	7.90633e-43	1.64533	0	0	660	1202	185	2047
ENSMUSG00000029151_Slc30a3	3.03144	4.11722e-76	1.53545e-74	2.98919	7.44293e-88	5.39487e-86	3.2126	1.58735e-11	1.52405e-12	794	418	837	2049
ENSMUSG00000022965_Ifngr2	-1.20443	1.3014e-93	6.6556e-92	-1.32588	6.58557e-83	4.26345e-81	-1.07029	7.78613e-11	7.95834e-12	579	468	1007	2054
ENSMUSG00000046230_Vps13a	1.44929	3.03843e-73	1.08268e-71	1.33806	4.29551e-49	1.2514e-47	1.59941	0	0	831	1040	185	2056
ENSMUSG00000015879_Fam184b	-1.56017	8.23783e-77	3.11136e-75	-1.68091	3.03527e-66	1.32894e-64	-1.43104	5.82645e-13	5.67209e-14	784	692	581	2057
ENSMUSG00000036928_Stag3	-2.52748	2.14876e-106	1.29851e-104	-2.66683	1.09283e-86	7.75426e-85	-2.41334	2.59043e-10	2.62108e-11	490	427	1144	2061
ENSMUSG00000025478_Dpysl4	-1.23321	5.34833e-87	2.4105e-85	-1.35423	2.18986e-78	1.27104e-76	-1.10122	2.75548e-11	2.57519e-12	657	522	884	2063
ENSMUSG00000034210_Efcab14	1.35304	3.07709e-154	3.719e-152	1.24191	9.42545e-60	3.54748e-58	1.49369	8.24514e-11	8.67645e-12	245	805	1017	2067
ENSMUSG00000038777_Sema6c	-2.10011	4.69539e-72	1.6222e-70	-2.2398	1.34988e-84	9.10884e-83	-1.98287	6.52278e-12	6.41854e-13	857	449	763	2069
ENSMUSG00000021036_Sptlc2	-1.19151	1.65438e-126	1.33847e-124	-1.31312	6.78506e-73	3.47253e-71	-1.0545	2.2365e-10	2.07496e-11	366	592	1116	2074
ENSMUSG00000038244_Mical2	1.65402	2.94494e-73	1.05063e-71	1.55045	2.41244e-59	9.02371e-58	1.79362	4.26326e-14	3.62457e-15	830	810	444	2084
ENSMUSG00000037536_Fbxo34	1.60344	3.53296e-142	3.6074e-140	1.4927	3.53743e-88	2.59508e-86	1.74589	1.01296e-09	1.21021e-10	290	413	1383	2086
ENSMUSG00000049288_Lix1l	-1.41744	2.62661e-80	1.06252e-78	-1.5416	6.66939e-66	2.89083e-64	-1.27932	1.62004e-12	1.76372e-13	732	699	658	2089
ENSMUSG00000037351_Actr1b	1.40246	3.75696e-77	1.42991e-75	1.29181	8.51864e-54	2.80236e-52	1.54164	1.42109e-14	1.16656e-15	778	921	392.5	2091.5
ENSMUSG00000019232_Etnppl	5.42445	7.99202e-74	2.86851e-72	5.77958	1.09639e-108	1.22127e-106	6.08864	7.4138e-11	7.47633e-12	825	272	1000	2097
ENSMUSG00000026315_Serpinb8	4.55773	1.12558e-93	5.76638e-92	4.63027	6.34753e-102	6.14433e-100	4.89433	3.9131e-10	4.19532e-11	578	313	1208	2099
ENSMUSG00000054675_Tmem119	2.99115	3.3804e-91	1.64904e-89	2.92279	5.6996e-73	2.92689e-71	3.17276	3.12355e-11	3.14258e-12	607	590	903	2100
ENSMUSG00000026494_Kif26b	-1.93475	4.36209e-73	1.54875e-71	-2.06513	2.1794e-75	1.1919e-73	-1.81203	3.33955e-12	3.50847e-13	834	554	713	2101
ENSMUSG00000041360_D19Bwg1357e	-1.24393	5.31226e-113	3.56693e-111	-1.36616	7.59949e-79	4.44497e-77	-1.10877	2.58581e-10	2.58031e-11	441	518	1142	2101
ENSMUSG00000023832_Acat2	-1.87623	1.66698e-92	8.30991e-91	-2.00926	5.03517e-102	4.8896e-100	-1.7441	3.68203e-10	3.85773e-11	594	312	1196	2102
ENSMUSG00000035681_Kcnc2	1.66242	1.58962e-93	8.11555e-92	1.55567	9.06647e-81	5.57193e-79	1.817	1.0256e-10	1.00609e-11	580	493	1034	2107
ENSMUSG00000021608_Lpcat1	-1.19868	3.30748e-120	2.48573e-118	-1.32027	1.43992e-66	6.36886e-65	-1.05682	9.42464e-11	9.63395e-12	394	685	1029	2108
ENSMUSG00000022525_Hrasls	2.27573	8.06882e-108	4.99845e-106	2.17773	3.51197e-73	1.8189e-71	2.44148	1.10774e-10	1.10879e-11	478	585	1045	2108
ENSMUSG00000056316_Gm9996	-2.91056	5.12301e-92	2.51986e-90	-3.0744	1.12583e-83	7.44771e-82	-2.81282	1.20316e-10	1.15869e-11	602	458	1050	2110
ENSMUSG00000013846_St3gal1	-1.66699	2.39129e-68	7.74712e-67	-1.79634	1.05802e-70	5.17032e-69	-1.54015	5.40012e-13	5.40973e-14	914	620	577.5	2111.5
ENSMUSG00000054752_Fsd1l	-1.05375	1.70249e-150	1.92414e-148	-1.1725	1.55427e-65	6.6891e-64	-0.914126	2.59902e-10	2.66184e-11	262	704	1146	2112
ENSMUSG00000008475_Arpc5	-1.61799	6.80772e-66	2.09329e-64	-1.75201	9.27907e-76	5.11158e-74	-1.49154	8.81073e-13	8.52534e-14	963	550	606	2119
ENSMUSG00000003528_Slc25a1	-1.64939	1.8895e-87	8.59446e-86	-1.77398	2.81995e-96	2.47649e-94	-1.52406	2.37961e-10	2.24315e-11	651	345	1125	2121
ENSMUSG00000028527_Ak4	1.82353	1.15138e-82	4.8497e-81	1.71801	1.10601e-72	5.65091e-71	1.97516	1.41966e-11	1.37597e-12	703	593	828	2124
ENSMUSG00000028988_Ctnnbip1	-1.32095	1.32498e-94	6.85908e-93	-1.44431	3.8202e-82	2.41637e-80	-1.18766	1.50507e-10	1.44421e-11	572	479	1075	2126
ENSMUSG00000014846_Tppp3	-1.66251	4.23603e-71	1.43845e-69	-1.7939	5.48504e-72	2.75598e-70	-1.52818	1.50635e-12	1.61558e-13	872	603	651.5	2126.5
ENSMUSG00000049630_C1ql3	2.44055	4.0097e-77	1.52415e-75	2.36083	3.18727e-92	2.58895e-90	2.61358	5.94724e-11	6.23101e-12	779	373	979	2131
ENSMUSG00000059631_1500035N22Rik	-2.53172	2.36532e-72	8.23025e-71	-2.6855	1.43887e-67	6.50671e-66	-2.42626	9.30811e-13	9.07165e-14	851	670	610	2131
ENSMUSG00000084390_Gm15425	4.52226	6.70608e-90	3.20798e-88	4.59854	2.95882e-98	2.67601e-96	4.87097	3.2302e-10	3.41683e-11	619	335	1179	2133
ENSMUSG00000002055_Spag5	2.28969	2.02996e-97	1.09289e-95	2.19914	2.10858e-68	9.72384e-67	2.44986	3.74314e-11	4.07762e-12	550	657	931	2138
ENSMUSG00000002266_Zim1	-3.1845	3.52551e-80	1.42033e-78	-3.37408	6.05882e-82	3.81643e-80	-3.11235	3.72609e-11	4.04175e-12	735	481	930	2146
ENSMUSG00000026594_Ralgps2	-1.08808	6.00035e-104	3.49756e-102	-1.20915	6.88117e-65	2.91181e-63	-0.947726	3.60956e-11	3.93556e-12	508	716	927	2151
ENSMUSG00000031004_Mki67	-3.15164	1.41001e-79	5.61181e-78	-3.34508	1.54516e-96	1.3609e-94	-3.10449	1.4677e-10	1.41903e-11	744	344	1073	2161
ENSMUSG00000056429_Tgoln1	1.50598	3.27113e-105	1.93723e-103	1.39321	2.04203e-73	1.06671e-71	1.65115	1.5423e-10	1.52096e-11	500	580	1081	2161
ENSMUSG00000074782_4833422C13Rik	-1.32443	3.97343e-82	1.65948e-80	-1.4458	2.19999e-60	8.40544e-59	-1.18723	1.69109e-12	1.85331e-13	709	793	662	2164
ENSMUSG00000024277_Mapre2	-1.09566	9.96076e-210	2.15291e-207	-1.21443	4.15939e-46	1.12218e-44	-0.952632	3.15481e-11	3.2053e-12	137	1123	905	2165
ENSMUSG00000070476_Fam217b	1.30504	4.87447e-113	3.28041e-111	1.18896	1.10855e-63	4.56963e-62	1.44848	6.62084e-11	6.85355e-12	440	735	990	2165
ENSMUSG00000024601_Isoc1	-1.8341	4.8891e-84	2.09813e-82	-1.96485	2.36913e-67	1.0587e-65	-1.69734	1.02034e-11	9.90781e-13	690	678	800	2168
ENSMUSG00000034187_Nsf	1.50762	2.06582e-76	7.74317e-75	1.3993	1.55797e-44	3.95671e-43	1.64998	0	0	790	1193	185	2168
ENSMUSG00000075602_Ly6a	3.83259	1.53152e-72	5.34784e-71	3.85529	2.19779e-74	1.17233e-72	4.13233	5.71276e-12	5.61839e-13	848	568	752	2168
ENSMUSG00000031349_Nsdhl	-1.42741	6.52968e-73	2.30179e-71	-1.55475	6.8383e-62	2.73333e-60	-1.29007	5.11591e-13	4.91656e-14	840	758	571	2169
ENSMUSG00000030161_Gabarapl1	1.39677	1.11561e-107	6.89651e-106	1.2832	1.83854e-50	5.53169e-49	1.53547	2.58638e-12	2.63869e-13	479	1007	690.5	2176.5
ENSMUSG00000038371_Sbf2	-1.02406	1.32391e-99	7.28667e-98	-1.14197	2.75525e-43	6.69436e-42	-0.882496	1.42109e-14	1.19893e-15	538	1247	392.5	2177.5
ENSMUSG00000091387_Gcnt4	3.23157	5.96927e-95	3.1229e-93	3.17689	3.96288e-84	2.64466e-82	3.42204	2.88907e-10	2.94277e-11	566	454	1159	2179
ENSMUSG00000048490_Nrip1	-1.14371	7.15178e-90	3.41567e-88	-1.26417	6.32786e-48	1.78845e-46	-1.00518	1.27898e-13	1.09982e-14	620	1072	490	2182
ENSMUSG00000036560_Lgi4	3.64633	2.12474e-89	1.00665e-87	3.63322	2.4087e-79	1.42537e-77	3.87199	1.12536e-10	1.11849e-11	625	512	1046	2183
ENSMUSG00000029330_Cds1	1.42876	4.62698e-119	3.42524e-117	1.3171	1.09407e-77	6.21918e-76	1.57356	5.00663e-10	5.63264e-11	400	533	1252	2185
ENSMUSG00000026605_Cenpf	-2.8237	2.5609e-89	1.20942e-87	-2.98228	5.65854e-85	3.85264e-83	-2.74688	2.19856e-10	2.05676e-11	627	445	1115	2187
ENSMUSG00000052331_Ankrd44	-1.54556	1.3376e-103	7.70579e-102	-1.66956	5.17066e-84	3.44309e-82	-1.40039	4.32806e-10	4.61736e-11	514	455	1222	2191
ENSMUSG00000031958_Ldhd	2.41065	3.67744e-114	2.51484e-112	2.31409	4.75698e-73	2.44698e-71	2.57339	3.15012e-10	3.27083e-11	433	589	1173	2195
ENSMUSG00000022309_Angpt1	-2.48013	4.71277e-69	1.54712e-67	-2.64014	2.40213e-83	1.5709e-81	-2.3822	1.81331e-11	1.59958e-12	902	463	841	2206
ENSMUSG00000037111_Setd7	1.79431	2.07086e-93	1.0518e-91	1.68712	5.87079e-83	3.80885e-81	1.93511	2.85326e-10	2.89813e-11	583	467	1157	2207
ENSMUSG00000014776_Nol3	2.87931	1.19764e-91	5.86169e-90	2.8044	1.50289e-73	7.86432e-72	3.07173	9.2065e-11	9.30611e-12	605	579	1025	2209
ENSMUSG00000025821_Zfp282	-1.23255	1.08581e-94	5.64067e-93	-1.35278	3.68275e-78	2.11326e-76	-1.09733	2.23793e-10	2.09314e-11	570	528	1117	2215
ENSMUSG00000020828_Pld2	-1.14192	2.13012e-93	1.08005e-91	-1.26166	7.80969e-52	2.42685e-50	-1.00097	1.64846e-12	1.80812e-13	584	975	660	2219
ENSMUSG00000000805_Car4	2.69845	2.15124e-86	9.57899e-85	2.62185	2.12169e-75	1.16455e-73	2.87157	8.18687e-11	8.60384e-12	665	552	1016	2233
ENSMUSG00000008859_Rala	-1.54958	6.3414e-65	1.91607e-63	-1.68164	1.9029e-74	1.01683e-72	-1.41615	2.55795e-12	2.50389e-13	980	567	686.5	2233.5
ENSMUSG00000024598_Fbn2	-2.44781	2.56658e-78	9.98672e-77	-2.60222	4.78614e-76	2.66563e-74	-2.35842	3.79714e-11	4.14976e-12	761	544	933	2238
ENSMUSG00000020372_Gnb2l1	-0.949353	4.12451e-116	2.88044e-114	-1.06878	1.09902e-45	2.90559e-44	-0.812658	1.91847e-12	2.0887e-13	424	1146	672	2242
ENSMUSG00000032518_Rpsa	-1.2106	1.80409e-142	1.86136e-140	-1.32967	7.26099e-55	2.45529e-53	-1.07174	1.30527e-10	1.25554e-11	287	896	1059	2242
ENSMUSG00000045648_Vwc2l	-1.75924	1.27436e-81	5.24828e-80	-1.887	1.59465e-76	8.91413e-75	-1.63385	6.01403e-11	6.39487e-12	719	542	982	2243
ENSMUSG00000020230_Prmt2	-1.30733	5.03672e-99	2.73656e-97	-1.42957	2.58457e-80	1.56302e-78	-1.17074	3.69198e-10	3.91293e-11	545	501	1198	2244
ENSMUSG00000074657_Kif5a	1.67388	1.66644e-87	7.59151e-86	1.56469	2.64945e-39	5.67702e-38	1.82292	0	0	650	1414	185	2249
ENSMUSG00000002741_Ykt6	-1.00478	1.04677e-108	6.60896e-107	-1.12469	3.60348e-55	1.22948e-53	-0.869762	2.95159e-11	2.86703e-12	469	888	894	2251
ENSMUSG00000058192_Zfp846	-1.21893	1.18717e-79	4.73763e-78	-1.33969	5.03875e-56	1.75275e-54	-1.0827	1.39266e-12	1.49401e-13	742	871	644.5	2257.5
ENSMUSG00000055805_Fmnl1	1.92309	2.35123e-83	1.00176e-81	1.82037	1.65765e-81	1.03128e-79	2.07015	1.51232e-10	1.45693e-11	695	487	1076	2258
ENSMUSG00000090150_Acad11	1.71667	2.38321e-82	9.99565e-81	1.6086	6.9128e-59	2.56044e-57	1.87194	4.54747e-12	4.68225e-13	706	818	736.5	2260.5
ENSMUSG00000024479_Mal2	1.41102	6.69575e-70	2.24032e-68	1.29894	6.19735e-53	1.97858e-51	1.56226	2.84217e-14	2.11152e-15	885	949	427	2261
ENSMUSG00000079018_Ly6c1	2.47263	8.73976e-96	4.60486e-94	2.38138	2.06294e-67	9.2597e-66	2.6412	9.19513e-11	9.22529e-12	562	675	1024	2261
ENSMUSG00000020857_Nme2	-1.48595	4.12274e-76	1.53558e-74	-1.60736	4.44514e-69	2.07518e-67	-1.35877	1.33582e-11	1.26952e-12	795	649	821	2265
ENSMUSG00000024810_Il33	3.46832	1.00728e-82	4.25484e-81	3.43851	6.72745e-85	4.57014e-83	3.71407	2.29008e-10	2.1302e-11	701	446	1119	2266
ENSMUSG00000045382_Cxcr4	-3.37905	2.03297e-68	6.6007e-67	-3.5941	1.93709e-71	9.58986e-70	-3.34453	5.31486e-12	5.28579e-13	912	612	747	2271
ENSMUSG00000029359_Tesc	3.44327	1.89468e-89	9.00535e-88	3.41175	1.57793e-90	1.22585e-88	3.64888	5.22476e-10	5.91951e-11	623	390	1260	2273
ENSMUSG00000028957_Per3	1.86852	4.06379e-118	2.94934e-116	1.765	2.44082e-70	1.18134e-68	2.02456	4.83283e-10	5.35266e-11	408	626	1244	2278
ENSMUSG00000036225_Kctd1	1.99389	4.69163e-113	3.16455e-111	1.89287	1.55178e-83	1.01987e-81	2.13813	1.00668e-09	1.19087e-10	439	461	1380	2280
ENSMUSG00000025076_Casp7	-2.31689	6.76765e-100	3.73875e-98	-2.45461	2.00944e-78	1.16856e-76	-2.18754	4.44771e-10	4.74602e-11	536	521	1226	2283
ENSMUSG00000033105_Lss	-1.16324	9.14785e-113	6.1146e-111	-1.28378	1.41324e-62	5.73973e-61	-1.01792	2.15493e-10	1.94996e-11	443	746	1109	2298
ENSMUSG00000078137_Ankrd63	5.00986	7.55944e-114	5.134e-112	5.10229	4.31841e-135	8.07649e-133	5.34993	5.97113e-09	6.55794e-10	436	162	1700	2298
ENSMUSG00000050556_Kcnb1	1.715	1.4351e-77	5.50451e-76	1.61257	1.9023e-66	8.37731e-65	1.86464	1.89146e-11	1.66006e-12	772	688	844	2304
ENSMUSG00000027475_Kif3b	-0.974224	5.82487e-64	1.73696e-62	-1.09586	4.26967e-46	1.14785e-44	-0.837554	0	0	993	1127	185	2305
ENSMUSG00000033952_Aspm	-3.19881	1.48105e-73	5.30294e-72	-3.39446	2.47139e-73	1.28656e-71	-3.14664	2.99849e-11	2.9572e-12	827	582	897	2306
ENSMUSG00000061751_Kalrn	1.26895	2.13988e-161	2.81617e-159	1.1554	5.786e-31	9.22653e-30	1.41122	0	0	225	1900	185	2310
ENSMUSG00000051335_Gfod1	1.51746	9.36663e-75	3.41571e-73	1.4062	3.18677e-57	1.13591e-55	1.65681	1.49214e-12	1.5949e-13	812	850	650	2312
ENSMUSG00000026662_Sephs1	-1.2014	1.14432e-106	6.95782e-105	-1.32229	4.93343e-66	2.1476e-64	-1.06395	2.42906e-10	2.34006e-11	487	696	1130	2313
ENSMUSG00000027419_Pcsk2	1.22448	1.26448e-130	1.10777e-128	1.1081	2.24e-32	3.79148e-31	1.37448	0	0	338	1790	185	2313
ENSMUSG00000076437_2700094K13Rik	-1.39071	1.23089e-85	5.39171e-84	-1.51027	2.50038e-62	1.01143e-60	-1.25851	2.86633e-11	2.74827e-12	676	749	890	2315
ENSMUSG00000006024_Napa	1.1635	8.86275e-89	4.13935e-87	1.04959	2.08424e-43	5.0885e-42	1.30364	4.26326e-14	3.00115e-15	634	1241	444	2319
ENSMUSG00000073678_Pgap1	-1.2161	8.90928e-58	2.34084e-56	-1.34012	2.68967e-50	8.06048e-49	-1.07568	0	0	1127	1011	185	2323
ENSMUSG00000024292_Cyp4f14	3.18518	1.84857e-60	5.17371e-59	3.1604	4.30381e-63	1.76212e-61	3.42836	2.27374e-13	2.16276e-14	1058	740	525.5	2323.5
ENSMUSG00000027447_Cst3	1.54412	1.18981e-96	6.31387e-95	1.43744	2.51107e-58	9.21072e-57	1.68128	4.14957e-11	4.52687e-12	558	826	943	2327
ENSMUSG00000041710_Trpc5	-1.59437	1.82385e-86	8.13343e-85	-1.71794	3.86529e-92	3.12295e-90	-1.47445	6.19792e-10	7.07739e-11	664	375	1289	2328
ENSMUSG00000029090_Gpr125	-1.39629	1.99919e-98	1.08223e-96	-1.51955	7.98147e-81	4.91509e-79	-1.26711	6.37257e-10	7.29351e-11	547	492	1294	2333
ENSMUSG00000044216_Kcnj4	1.84499	1.17945e-87	5.40628e-86	1.74189	7.10878e-89	5.26606e-87	1.99612	6.09162e-10	6.94952e-11	646	409	1286	2341
ENSMUSG00000068037_Mas1	1.90795	2.86914e-103	1.64329e-101	1.80041	1.67188e-61	6.60424e-60	2.06387	1.34776e-10	1.30088e-11	517	767	1063	2347
ENSMUSG00000038525_Armc10	-1.13402	6.69442e-105	3.95666e-103	-1.25444	3.46662e-60	1.31619e-58	-0.994437	1.20636e-10	1.16906e-11	501	798	1051	2350
ENSMUSG00000038967_Pdk2	2.08186	5.02718e-75	1.83777e-73	1.99152	1.75649e-60	6.75357e-59	2.24178	5.91172e-12	5.76011e-13	810	788	754	2352
ENSMUSG00000031016_Wee1	2.75481	1.75615e-103	1.00778e-101	2.67611	1.53391e-79	9.09481e-78	2.92543	7.52401e-10	8.8802e-11	516	511	1328	2355
ENSMUSG00000045349_Sh2d5	2.0221	2.3608e-78	9.21022e-77	1.92367	8.96562e-83	5.76731e-81	2.16656	2.45663e-10	2.35971e-11	759	471	1131	2361
ENSMUSG00000029634_Rnf6	1.61499	7.06016e-102	3.9745e-100	1.50625	7.97398e-85	5.40483e-83	1.75853	1.08754e-09	1.28383e-10	526	447	1394	2367
ENSMUSG00000046807_Fam211b	-1.95657	4.7677e-67	1.50829e-65	-2.09384	2.90957e-64	1.20925e-62	-1.8241	3.31113e-12	3.4246e-13	936	729	710.5	2375.5
ENSMUSG00000027134_Lpcat4	1.74896	1.47054e-107	9.07173e-106	1.64421	1.1793e-82	7.55398e-81	1.89422	1.32344e-09	1.51172e-10	480	473	1424	2377
ENSMUSG00000068876_Cgn	-1.93097	4.5192e-76	1.67902e-74	-2.06363	5.68298e-70	2.73306e-68	-1.79904	4.38689e-11	4.80989e-12	797	630	950	2377
ENSMUSG00000063018_2010204K13Rik	3.07626	1.08503e-64	3.2618e-63	3.03435	1.09359e-59	4.10577e-58	3.30796	6.6791e-13	6.54568e-14	985	807	588.5	2380.5
ENSMUSG00000020358_Hnrnpab	-1.08581	8.75778e-95	4.56561e-93	-1.20818	1.74442e-57	6.24732e-56	-0.941348	5.36318e-11	5.65496e-12	568	846	968	2382
ENSMUSG00000027932_Slc27a3	-2.44445	2.22544e-93	1.12645e-91	-2.58418	1.36293e-83	8.97697e-82	-2.33707	7.93278e-10	9.49623e-11	585	460	1340	2385
ENSMUSG00000029245_Epha5	-1.13919	2.43019e-69	8.04927e-68	-1.25716	1.34973e-50	4.09351e-49	-0.997266	1.42109e-13	1.22483e-14	894	999	496	2389
ENSMUSG00000024534_Sncaip	-2.31776	1.38669e-103	7.97306e-102	-2.4534	2.85644e-80	1.72399e-78	-2.20387	9.97112e-10	1.15232e-10	515	502	1374	2391
ENSMUSG00000025189_Cnnm1	1.97289	1.13878e-103	6.59891e-102	1.87166	6.16307e-87	4.38331e-85	2.12626	1.62393e-09	1.81308e-10	511	426	1457	2394
ENSMUSG00000001270_Ckb	1.51294	2.26642e-69	7.51521e-68	1.40648	2.58919e-41	5.95651e-40	1.65157	0	0	893	1317	185	2395
ENSMUSG00000031327_Chic1	1.33005	1.71253e-140	1.73664e-138	1.21302	4.14944e-58	1.51835e-56	1.47535	5.71958e-10	6.61819e-11	292	828	1278	2398
ENSMUSG00000086537_Nespos	-3.72929	3.33676e-60	9.21686e-59	-4.00225	1.48461e-69	7.05028e-68	-3.75275	2.57927e-12	2.60498e-13	1072	638	688.5	2398.5
ENSMUSG00000046341_Gm11223	-1.53696	3.58038e-58	9.48289e-57	-1.66877	5.65263e-64	2.34286e-62	-1.40744	3.83693e-13	3.66943e-14	1118	731	552	2401
ENSMUSG00000074500_Zfp558	-2.73646	2.29549e-87	1.04091e-85	-2.89806	1.67508e-78	9.75993e-77	-2.62449	4.56133e-10	4.87785e-11	653	520	1230	2403
ENSMUSG00000037902_Sirpa	1.35647	4.69613e-118	3.39164e-116	1.24377	3.92334e-45	1.01511e-43	1.50298	1.37703e-11	1.29953e-12	410	1171	823	2404
ENSMUSG00000022055_Nefl	2.03294	5.25159e-51	1.18615e-49	1.94891	4.90389e-54	1.63093e-52	2.17912	0	0	1311	911	185	2407
ENSMUSG00000044548_Dact1	-2.03701	1.06413e-54	2.60844e-53	-2.18976	3.22007e-68	1.47152e-66	-1.92012	2.98428e-13	2.76835e-14	1208	663	538.5	2409.5
ENSMUSG00000022296_Baalc	1.71628	1.84026e-79	7.30455e-78	1.61192	1.01194e-61	4.01833e-60	1.87067	3.21734e-11	3.23727e-12	746	763	906	2415
ENSMUSG00000032285_Dnaja4	1.62996	6.76827e-82	2.81087e-80	1.52207	1.62635e-54	5.44477e-53	1.78157	1.01608e-11	9.79251e-13	713	905	799	2417
ENSMUSG00000050640_Tmem150c	-1.62526	3.96662e-81	1.62456e-79	-1.75626	1.34302e-91	1.07081e-89	-1.49843	7.16682e-10	8.3876e-11	723	380	1318	2421
ENSMUSG00000009569_Mkl2	1.40037	1.43268e-129	1.22256e-127	1.28963	2.62484e-48	7.45337e-47	1.54916	8.07319e-11	8.24387e-12	347	1067	1011	2425
ENSMUSG00000025757_Hspa4l	1.40966	3.71768e-64	1.10972e-62	1.29892	5.83484e-51	1.7803e-49	1.55309	4.26326e-14	3.09143e-15	992	993	444	2429
ENSMUSG00000032827_Ppp1r9a	1.04628	2.52474e-298	1.59064e-295	0.930024	3.75359e-27	5.16938e-26	1.18979	0	0	47	2200	185	2432
ENSMUSG00000078794_Dact3	1.60513	2.23644e-94	1.15573e-92	1.49597	4.49738e-80	2.69292e-78	1.75041	9.16117e-10	1.04084e-10	573	506	1356	2435
ENSMUSG00000033061_Resp18	1.80007	2.73601e-61	7.78252e-60	1.69925	1.00633e-59	3.78285e-58	1.95946	8.2423e-13	8.26418e-14	1041	806	603.5	2450.5
ENSMUSG00000021097_Clmn	1.57822	8.63784e-115	5.93445e-113	1.46795	2.34755e-69	1.10616e-67	1.73313	1.00489e-09	1.18443e-10	431	643	1379	2453
ENSMUSG00000028051_Hcn3	-2.0835	2.24485e-56	5.73036e-55	-2.23118	4.118e-75	2.23597e-73	-1.98277	4.54747e-12	4.62683e-13	1160	558	736.5	2454.5
ENSMUSG00000021587_Pcsk1	2.91029	2.34349e-70	7.8677e-69	2.85579	8.32613e-83	5.36734e-81	3.09612	2.01211e-10	1.84806e-11	882	470	1103	2455
ENSMUSG00000020657_Dnajc27	1.23128	1.46082e-87	6.67535e-86	1.11689	1.33819e-52	4.22778e-51	1.37798	1.96962e-11	1.84731e-12	648	959	853	2460
ENSMUSG00000046841_Ckap4	-1.24651	2.88644e-67	9.17063e-66	-1.36986	4.46863e-58	1.62925e-56	-1.10812	3.1406e-12	3.25845e-13	932	831	707	2470
ENSMUSG00000018470_Kcnab3	2.53444	3.83799e-69	1.26274e-67	2.457	1.17553e-69	5.59123e-68	2.71741	3.85256e-11	4.22276e-12	900	637	935.5	2472.5
ENSMUSG00000026452_Syt2	3.55422	1.58185e-86	7.07554e-85	3.53434	2.28971e-99	2.14779e-97	3.77709	2.0182e-09	2.16321e-10	662	323	1489	2474
ENSMUSG00000027340_Slc23a2	1.26203	1.36933e-92	6.8608e-91	1.14759	1.61468e-41	3.73732e-40	1.40473	5.25802e-13	5.24319e-14	591	1309	575	2475
ENSMUSG00000022346_Myc	-2.66211	6.52484e-86	2.88369e-84	-2.81573	9.67495e-86	6.70782e-84	-2.57177	9.73131e-10	1.12667e-10	670	437	1370	2477
ENSMUSG00000091345_Col6a5	-3.05863	6.46018e-56	1.6308e-54	-3.25997	3.06745e-65	1.30714e-63	-3.01301	7.31859e-13	7.20455e-14	1173	711	595	2479
ENSMUSG00000020580_Rock2	1.72276	1.24155e-66	3.87393e-65	1.61683	1.1121e-52	3.52451e-51	1.87309	6.11067e-13	5.9476e-14	949	956	583.5	2488.5
ENSMUSG00000054792_Klhl18	-1.09686	1.09885e-94	5.69843e-93	-1.21431	2.30052e-65	9.8448e-64	-0.960909	4.02665e-10	4.28349e-11	571	708	1211	2490
ENSMUSG00000047216_Cdh19	5.61181	7.59493e-63	2.21789e-61	6.19152	2.1019e-107	2.25828e-105	6.54535	3.66391e-10	3.83015e-11	1014	282	1195	2491
ENSMUSG00000039059_Hrh3	1.81476	9.27957e-68	2.977e-66	1.71386	1.38248e-64	5.80949e-63	1.97143	1.94262e-11	1.74306e-12	923	721	848	2492
ENSMUSG00000064065_Ipcef1	1.59813	2.08585e-52	4.84045e-51	1.49155	1.92173e-49	5.63647e-48	1.75527	0	0	1276	1033	185	2494
ENSMUSG00000057880_Abat	1.25291	8.89408e-73	3.12041e-71	1.1406	9.42426e-44	2.33281e-42	1.39525	2.84217e-14	2.77683e-15	844	1224	427	2495
ENSMUSG00000038437_Mllt6	1.33036	4.89803e-70	1.64068e-68	1.22076	1.52705e-44	3.88142e-43	1.47193	2.84217e-14	2.53883e-15	884	1192	427	2503
ENSMUSG00000017740_Slc12a5	1.59319	6.17768e-63	1.80758e-61	1.49009	1.20415e-41	2.79138e-40	1.73988	0	0	1012	1307	185	2504
ENSMUSG00000019889_Ptprk	-1.39824	6.98694e-74	2.51386e-72	-1.52612	8.93861e-55	3.00913e-53	-1.25942	8.45546e-12	8.41107e-13	823	900	786	2509
ENSMUSG00000079445_B3gnt7	-3.1095	1.13762e-61	3.26415e-60	-3.3086	1.67717e-66	7.40741e-65	-3.06429	9.166e-12	9.01528e-13	1032	686	792	2510
ENSMUSG00000033720_Sfxn5	1.18798	7.12728e-67	2.24278e-65	1.07657	9.61338e-40	2.10149e-38	1.32231	0	0	941	1386	185	2512
ENSMUSG00000037754_Ppp1r16b	1.36187	2.68844e-85	1.16898e-83	1.25071	7.24817e-50	2.14878e-48	1.49886	1.16671e-11	1.12845e-12	681	1022	811	2514
ENSMUSG00000036766_Dner	-1.43771	2.16185e-57	5.64006e-56	-1.56509	6.22969e-60	2.35052e-58	-1.31403	5.82645e-13	5.76261e-14	1135	803	581	2519
ENSMUSG00000027763_Mbnl1	1.39187	3.57232e-88	1.65281e-86	1.27984	3.61351e-62	1.45782e-60	1.53767	2.4248e-10	2.32061e-11	640	751	1129	2520
ENSMUSG00000032735_Ablim3	-1.26803	1.23539e-106	7.49613e-105	-1.38691	5.4332e-77	3.07117e-75	-1.12553	2.09923e-09	2.24922e-10	488	536	1496	2520
ENSMUSG00000040140_Tdrd6	-2.51681	1.97474e-65	6.01585e-64	-2.67143	1.08252e-61	4.29296e-60	-2.42872	8.14993e-12	8.21819e-13	972	764	784	2520
ENSMUSG00000092216_Gm19345	-2.81367	4.93669e-57	1.28004e-55	-2.99403	1.62943e-62	6.6089e-61	-2.74616	1.23634e-12	1.30852e-13	1142	747	634	2523
ENSMUSG00000032338_Hcn4	-2.83088	4.94427e-72	1.70238e-70	-3.00502	3.66619e-84	2.45748e-82	-2.7592	4.03517e-10	4.34295e-11	860	452	1213	2525
ENSMUSG00000026904_Slc4a10	1.59303	3.20861e-78	1.24522e-76	1.48453	2.16574e-53	7.03296e-52	1.74726	1.43388e-11	1.40707e-12	763	933	830	2526
ENSMUSG00000022829_Stxbp5l	1.37566	2.61019e-84	1.12341e-82	1.26294	1.09804e-55	3.78913e-54	1.52377	5.24381e-11	5.35954e-12	688	878	962	2528
ENSMUSG00000040407_Akap9	-1.31401	4.08877e-67	1.29489e-65	-1.43962	8.73485e-46	2.32148e-44	-1.1775	5.68434e-14	4.86652e-15	935	1140	456	2531
ENSMUSG00000059554_Ccdc28a	2.38265	3.06058e-92	1.51297e-90	2.2886	4.46361e-72	2.24648e-70	2.55409	7.75934e-10	9.18575e-11	599	602	1334	2535
ENSMUSG00000027489_Necab3	1.49818	1.48726e-101	8.34076e-100	1.38378	2.87898e-61	1.12989e-59	1.65125	4.72525e-10	5.14724e-11	528	772	1238	2538
ENSMUSG00000005124_Wisp1	3.08551	8.71604e-66	2.67175e-64	3.04223	2.24292e-60	8.55871e-59	3.31008	7.7236e-12	7.94416e-13	966	794	781	2541
ENSMUSG00000026730_Pter	2.35439	2.25475e-74	8.15205e-73	2.27031	2.24367e-82	1.42513e-80	2.53438	4.83496e-10	5.38719e-11	819	477	1245	2541
ENSMUSG00000027852_Nras	-1.30046	7.80889e-69	2.55502e-67	-1.42692	3.09602e-65	1.31746e-63	-1.16525	3.57971e-11	3.90083e-12	905	712	926	2543
ENSMUSG00000010086_Rnf112	1.51593	7.22253e-82	2.99114e-80	1.40483	9.36537e-53	2.97123e-51	1.65568	2.34479e-11	2.31444e-12	715	955	874	2544
ENSMUSG00000055485_Soga1	-2.1783	9.50239e-79	3.73177e-77	-2.31667	5.21752e-91	4.10598e-89	-2.0561	1.17241e-09	1.3694e-10	754	385	1406	2545
ENSMUSG00000028480_Glipr2	-2.57392	3.73476e-76	1.39458e-74	-2.731	1.39327e-64	5.84673e-63	-2.47543	9.67049e-11	9.88432e-12	793	722	1032	2547
ENSMUSG00000015846_Rxra	1.76092	2.71732e-67	8.64259e-66	1.65568	5.90956e-55	2.00053e-53	1.89941	3.78009e-12	3.95506e-13	931	895	723.5	2549.5
ENSMUSG00000074892_B3galt5	2.5875	7.83438e-79	3.08079e-77	2.50502	3.38205e-72	1.70782e-70	2.76619	3.69184e-10	3.88535e-11	753	600	1197	2550
ENSMUSG00000025466_Fuom	2.19653	8.94025e-97	4.75278e-95	2.09902	4.3733e-63	1.78816e-61	2.35464	5.01771e-10	5.70361e-11	557	741	1254	2552
ENSMUSG00000038619_Ensa	1.2134	2.00169e-89	9.49871e-88	1.09805	3.16479e-44	7.97064e-43	1.35384	4.27747e-12	4.30102e-13	624	1203	730	2557
ENSMUSG00000021476_Habp4	1.3843	8.21192e-82	3.3914e-80	1.27068	6.75143e-61	2.61579e-59	1.53585	1.3226e-10	1.2781e-11	717	782	1061	2560
ENSMUSG00000097493_9930014A18Rik	-2.5682	7.30617e-82	3.02155e-80	-2.72323	1.40403e-73	7.35972e-72	-2.45496	5.54486e-10	6.22358e-11	716	578	1268	2562
ENSMUSG00000078532_Nkain1	-1.84796	3.31974e-53	7.83272e-52	-1.98886	7.71008e-64	3.18256e-62	-1.72867	5.82645e-13	5.85282e-14	1255	734	581	2570
ENSMUSG00000030302_Atp2b2	1.65334	2.31167e-66	7.18269e-65	1.55064	7.94227e-39	1.67924e-37	1.80113	0	0	953	1433	185	2571
ENSMUSG00000024887_Asah2	2.34199	1.59994e-84	6.90609e-83	2.2485	1.14195e-69	5.44006e-68	2.50895	4.99924e-10	5.59712e-11	686	636	1251	2573
ENSMUSG00000090061_3110047P20Rik	-1.39365	6.23911e-78	2.3993e-76	-1.51723	1.01126e-53	3.31953e-52	-1.25872	2.64464e-11	2.49213e-12	770	923	881	2574
ENSMUSG00000033730_Egr3	2.07187	7.0014e-62	2.01672e-60	1.98467	5.14164e-63	2.09948e-61	2.23465	1.24913e-11	1.19635e-12	1028	742	816	2586
ENSMUSG00000030946_Lhpp	-1.41138	7.11084e-72	2.44552e-70	-1.5357	5.19376e-57	1.84263e-55	-1.27917	2.34621e-11	2.33861e-12	861	854	875	2590
ENSMUSG00000072568_Fam84b	-1.93798	3.41799e-55	8.46239e-54	-2.08338	5.22345e-60	1.97825e-58	-1.80134	7.53175e-13	7.43035e-14	1196	800	597	2593
ENSMUSG00000028126_Pip5k1a	1.45528	7.02564e-106	4.20275e-104	1.34153	4.33644e-66	1.89044e-64	1.59773	1.16333e-09	1.35471e-10	495	695	1404	2594
ENSMUSG00000036087_Slain2	-1.24158	1.03869e-92	5.21298e-91	-1.36545	3.28356e-70	1.58164e-68	-1.10346	9.9736e-10	1.15874e-10	590	629	1375	2594
ENSMUSG00000024044_Epb4.1l3	1.43857	1.12929e-64	3.39141e-63	1.33244	6.59086e-56	2.29002e-54	1.5759	4.87432e-12	4.91435e-13	986	872	741	2599
ENSMUSG00000046668_Cxxc5	1.90175	4.2776e-69	1.40582e-67	1.80247	2.19483e-67	9.82258e-66	2.04283	8.85336e-11	8.9852e-12	901	677	1021	2599
ENSMUSG00000038775_Vill	3.31357	5.99703e-78	2.30921e-76	3.27959	3.00202e-66	1.31628e-64	3.53062	2.58346e-10	2.55991e-11	769	691	1141	2601
ENSMUSG00000031971_Ccsap	1.26646	2.07196e-107	1.27024e-105	1.15321	3.53879e-54	1.17822e-52	1.40915	3.9303e-10	4.22436e-11	483	910	1209	2602
ENSMUSG00000030898_Cckbr	3.47974	1.48963e-59	4.0729e-58	3.50612	3.10899e-72	1.57519e-70	3.7148	3.74882e-11	4.11347e-12	1083	598	932	2613
ENSMUSG00000041828_Abca8a	-2.70957	4.7791e-67	1.51029e-65	-2.88293	7.08787e-77	3.99161e-75	-2.59852	2.57486e-10	2.5395e-11	937	538	1140	2615
ENSMUSG00000020846_Fam101b	-1.95096	2.0755e-68	6.73138e-67	-2.08957	7.25758e-67	3.21947e-65	-1.80723	8.81357e-11	8.90721e-12	913	683	1020	2616
ENSMUSG00000029059_Fam213b	1.66562	3.56923e-72	1.23757e-70	1.56481	1.05128e-55	3.63188e-54	1.81231	2.81375e-11	2.66139e-12	854	877	887	2618
ENSMUSG00000030403_Vasp	-1.57728	2.45008e-72	8.51518e-71	-1.70079	9.61929e-54	3.16101e-52	-1.45226	1.94689e-11	1.78475e-12	852	922	850.5	2624.5
ENSMUSG00000079434_Neu2	2.91678	5.959e-56	1.50556e-54	2.87465	1.06644e-57	3.8374e-56	3.14187	9.37916e-13	9.21031e-14	1172	842	611	2625
ENSMUSG00000049690_Nckap5	-1.56686	2.1181e-60	5.90019e-59	-1.6954	1.44685e-58	5.34592e-57	-1.43304	5.00222e-12	5.03481e-13	1063	820	743	2626
ENSMUSG00000031026_Trim66	2.40277	1.21549e-66	3.80464e-65	2.33056	2.55367e-66	1.12132e-64	2.55934	6.6791e-11	7.03403e-12	946	690	993	2629
ENSMUSG00000038976_Ppp1r9b	1.38888	2.71224e-67	8.63573e-66	1.27807	9.13497e-37	1.82206e-35	1.52969	0	0	930	1519	185	2634
ENSMUSG00000022791_Tnk2	1.81303	1.47259e-63	4.35177e-62	1.71449	1.67586e-64	7.00348e-63	1.95859	3.27987e-11	3.36628e-12	1002	725	910	2637
ENSMUSG00000071531_Gprin2	-3.07403	8.37885e-59	2.25346e-57	-3.27868	4.51173e-62	1.81295e-60	-3.02095	7.78755e-12	8.03359e-13	1101	754	782	2637
ENSMUSG00000042331_Specc1	1.39692	1.29441e-119	9.63034e-118	1.28574	9.44101e-65	3.97836e-63	1.53612	2.52668e-09	2.63985e-10	398	719	1524	2641
ENSMUSG00000000441_Raf1	-0.86071	1.1086e-90	5.36383e-89	-0.980818	1.74113e-39	3.77074e-38	-0.719641	1.23634e-12	1.27359e-13	612	1399	634	2645
ENSMUSG00000002032_Tmem25	1.32319	1.5106e-84	6.52998e-83	1.21184	1.56539e-47	4.36321e-46	1.46543	2.40021e-11	2.38751e-12	685	1087	877	2649
ENSMUSG00000069114_Zbtb10	-1.25291	4.48944e-75	1.64526e-73	-1.37532	2.65466e-59	9.89311e-58	-1.1182	1.04208e-10	1.02418e-11	808	813	1036	2657
ENSMUSG00000022216_Psme1	-1.14524	7.60584e-70	2.53908e-68	-1.26656	1.42847e-50	4.32365e-49	-1.00574	7.48912e-12	7.5063e-13	887	1001	776.5	2664.5
ENSMUSG00000030772_Dkk3	2.13044	1.61404e-47	3.28025e-46	2.051	1.25762e-49	3.70655e-48	2.28869	0	0	1457	1028	185	2670
ENSMUSG00000022468_Endou	4.72333	8.53109e-56	2.14626e-54	5.01057	2.31594e-73	1.20772e-71	5.31622	3.32179e-11	3.46373e-12	1177	581	913	2671
ENSMUSG00000032089_Il10ra	2.94114	6.78815e-63	1.98424e-61	2.89623	6.19318e-52	1.93444e-50	3.15182	2.57927e-12	2.57128e-13	1013	970	688.5	2671.5
ENSMUSG00000036564_Ndrg4	1.33797	8.94635e-86	3.93042e-84	1.22586	4.46078e-32	7.45053e-31	1.47552	0	0	674	1814	185	2673
ENSMUSG00000044629_Cnrip1	-1.1658	3.44722e-76	1.28883e-74	-1.28845	2.46686e-64	1.02666e-62	-1.02965	2.8335e-10	2.87595e-11	792	728	1156	2676
ENSMUSG00000000409_Lck	-2.41523	1.44266e-59	3.9481e-58	-2.56808	5.93553e-54	1.96326e-52	-2.31987	2.27374e-12	2.30885e-13	1082	916	680	2678
ENSMUSG00000042675_Ypel3	1.35401	6.59195e-107	4.02462e-105	1.24166	1.52587e-67	6.88986e-66	1.49951	2.55332e-09	2.6847e-10	485	671	1527	2683
ENSMUSG00000022048_Dpysl2	-1.21907	7.73189e-81	3.15357e-79	-1.34165	1.70998e-32	2.91061e-31	-1.08114	0	0	726	1780	185	2691
ENSMUSG00000029503_P2rx2	-6.02821	1.11191e-56	2.86053e-55	-7.30557	4.532e-110	5.1752e-108	-7.2817	5.82482e-10	6.65856e-11	1151	265	1279	2695
ENSMUSG00000031728_Zfp821	-0.897323	1.51076e-92	7.5566e-91	-1.01575	2.01128e-51	6.20548e-50	-0.758739	2.30159e-10	2.16742e-11	592	982	1121	2695
ENSMUSG00000059898_Dsc3	-5.07544	1.36731e-64	4.09379e-63	-5.61298	3.50252e-89	2.62671e-87	-5.42358	6.56712e-10	7.64641e-11	989	404	1302	2695
ENSMUSG00000056692_D17Wsu92e	1.19392	9.75881e-60	2.67563e-58	1.07913	7.13754e-39	1.5112e-37	1.33569	0	0	1080	1431	185	2696
ENSMUSG00000026469_Xpr1	-1.09954	1.72655e-95	9.06468e-94	-1.22139	2.62207e-47	7.2684e-46	-0.954461	1.09083e-10	1.08019e-11	564	1093	1042	2699
ENSMUSG00000058454_Dhcr7	-1.30417	8.41577e-65	2.53767e-63	-1.42827	1.36014e-52	4.29266e-51	-1.16551	6.03961e-12	5.97513e-13	982	960	757	2699
ENSMUSG00000059149_Mfsd4	1.09854	6.10888e-116	4.2363e-114	0.981689	1.87137e-43	4.57617e-42	1.24222	1.06709e-10	1.04275e-11	427	1239	1038	2704
ENSMUSG00000037493_Cib2	-1.08769	1.65652e-76	6.22478e-75	-1.20911	1.01018e-48	2.92045e-47	-0.948979	2.20695e-11	2.197e-12	788	1048	869	2705
ENSMUSG00000034930_Rtkn	2.56651	1.90381e-85	8.30246e-84	2.48503	9.7588e-74	5.14213e-72	2.73202	1.59234e-09	1.76388e-10	679	575	1452	2706
ENSMUSG00000052429_Prmt1	-1.39978	8.71125e-86	3.83282e-84	-1.52619	3.37953e-72	1.70782e-70	-1.26099	1.40818e-09	1.59663e-10	673	599	1434	2706
ENSMUSG00000022436_Sh3bp1	2.61402	6.22844e-81	2.54738e-79	2.53901	1.55108e-58	5.72409e-57	2.78561	3.01071e-10	3.01155e-11	724	821	1162	2707
ENSMUSG00000039206_Daglb	1.12178	4.1198e-148	4.60345e-146	1.00719	8.15965e-46	2.17242e-44	1.26344	6.69957e-10	7.8714e-11	265	1138	1307	2710
ENSMUSG00000017376_Nlk	1.18223	3.5316e-108	2.22026e-106	1.06856	2.10681e-42	4.98299e-41	1.32986	5.05338e-11	5.21502e-12	471	1281	959	2711
ENSMUSG00000001034_Mapk7	-1.31173	1.07364e-74	3.91039e-73	-1.43117	3.09063e-62	1.24853e-60	-1.17589	2.79982e-10	2.78806e-11	813	750	1152	2715
ENSMUSG00000028434_Epb4.1l4b	1.98392	2.05003e-66	6.3831e-65	1.89443	7.46273e-53	2.37257e-51	2.14504	1.22071e-11	1.16879e-12	951	953	814	2718
ENSMUSG00000036712_Cyld	1.20818	2.47798e-69	8.19837e-68	1.09595	8.3244e-35	1.53882e-33	1.36387	0	0	895	1639	185	2719
ENSMUSG00000019942_Cdk1	-4.07961	1.07879e-49	2.34883e-48	-4.45864	3.32488e-74	1.76422e-72	-4.25399	8.63309e-12	8.70536e-13	1360	571	789	2720
ENSMUSG00000025362_Rps26	-1.14102	5.07626e-90	2.43225e-88	-1.2587	2.16881e-75	1.18826e-73	-1.00785	3.04074e-09	3.06105e-10	618	553	1550	2721
ENSMUSG00000039089_L3mbtl3	-1.47214	7.65031e-86	3.37605e-84	-1.60057	2.44882e-68	1.12246e-66	-1.33814	1.07762e-09	1.27008e-10	671	661	1392	2724
ENSMUSG00000038013_Wipf2	1.72519	1.9173e-90	9.26154e-89	1.62088	4.63988e-65	1.96889e-63	1.87124	1.12865e-09	1.31867e-10	613	714	1399	2726
ENSMUSG00000003824_Syce2	-2.51877	3.22673e-77	1.22969e-75	-2.6702	1.30216e-65	5.61208e-64	-2.42019	5.00869e-10	5.66812e-11	777	703	1253	2733
ENSMUSG00000028936_Rpl22	-1.04723	1.97853e-91	9.66769e-90	-1.16797	1.92974e-57	6.89473e-56	-0.90885	5.8715e-10	6.73978e-11	606	848	1281	2735
ENSMUSG00000045777_Ifitm10	2.19912	3.54251e-82	1.4816e-80	2.10499	9.49662e-55	3.1899e-53	2.36347	2.39751e-10	2.26245e-11	708	902	1126	2736
ENSMUSG00000023033_Scn8a	1.40631	5.96918e-93	3.00091e-91	1.29781	2.85543e-45	7.42607e-44	1.54686	6.07656e-11	6.45018e-12	589	1165	983	2737
ENSMUSG00000097915_A330009N23Rik	2.40192	7.44474e-77	2.8154e-75	2.31105	3.51885e-56	1.22969e-54	2.57722	1.73159e-10	1.62784e-11	783	867	1089	2739
ENSMUSG00000028128_F3	1.91854	2.39085e-71	8.14678e-70	1.81878	3.94236e-55	1.34209e-53	2.06155	5.99272e-11	6.34009e-12	869	890	981	2740
ENSMUSG00000028779_Pef1	1.11108	6.82209e-81	2.78633e-79	0.99853	1.98978e-38	4.16917e-37	1.25126	5.11591e-13	4.83543e-14	725	1446	571	2742
ENSMUSG00000028643_Ccdc23	-1.86048	5.02338e-82	2.09503e-80	-1.98983	2.19685e-65	9.42779e-64	-1.72338	7.51228e-10	8.83019e-11	710	706	1327	2743
ENSMUSG00000024805_Pcgf5	2.162	6.12674e-80	2.45825e-78	2.06513	7.78011e-56	2.70013e-54	2.32594	2.47155e-10	2.39915e-11	738	873	1133	2744
ENSMUSG00000039058_Ak5	1.53201	5.03142e-87	2.27112e-85	1.42141	4.2205e-65	1.79345e-63	1.68091	9.9989e-10	1.17156e-10	656	713	1377	2746
ENSMUSG00000001542_Ell2	1.85919	4.30737e-55	1.06377e-53	1.76118	9.73792e-55	3.26733e-53	2.01658	1.56319e-12	1.72036e-13	1199	903	656	2758
ENSMUSG00000026198_Abcb6	-1.12627	3.68002e-78	1.42443e-76	-1.24669	5.84007e-57	2.06848e-55	-0.993764	2.53408e-10	2.51912e-11	765	855	1139	2759
ENSMUSG00000032059_Alg9	-1.03976	1.11872e-73	4.01047e-72	-1.16182	3.03687e-45	7.89118e-44	-0.897406	6.9349e-12	6.73765e-13	826	1166	767	2759
ENSMUSG00000054123_Gm9936	-3.07029	2.40804e-49	5.17825e-48	-3.28459	3.05621e-65	1.30418e-63	-3.04751	1.9611e-12	2.14027e-13	1377	710	674	2761
ENSMUSG00000020321_Mdh1	1.31978	2.19823e-60	6.11766e-59	1.20845	6.93452e-37	1.38865e-35	1.46287	0	0	1064	1513	185	2762
ENSMUSG00000046593_Tmem215	3.96345	7.92793e-70	2.64362e-68	4.01231	3.24989e-69	1.52187e-67	4.27536	4.54122e-10	4.81164e-11	888	647	1228	2763
ENSMUSG00000026972_Arrdc1	-1.39468	2.31316e-75	8.4876e-74	-1.51618	6.03021e-53	1.92725e-51	-1.25972	8.00995e-11	8.10042e-12	807	948	1009	2764
ENSMUSG00000033615_Cplx1	1.74161	2.27008e-49	4.88868e-48	1.64399	1.42467e-50	4.31646e-49	1.8857	1.42109e-14	8.338e-16	1375	1000	392.5	2767.5
ENSMUSG00000028078_Dclk2	-1.21598	2.41396e-68	7.812e-67	-1.33851	9.80726e-68	4.44821e-66	-1.08734	3.49303e-10	3.72206e-11	915	668	1191	2774
ENSMUSG00000004508_Gab2	-1.28195	3.18627e-66	9.8898e-65	-1.407	1.14713e-67	5.19517e-66	-1.14691	2.80721e-10	2.83186e-11	954	669	1154	2777
ENSMUSG00000027589_Pcmtd2	1.13255	2.0497e-112	1.36698e-110	1.01627	3.07216e-46	8.30332e-45	1.27551	4.03347e-10	4.31324e-11	444	1121	1212	2777
ENSMUSG00000034917_Tjp3	-3.38335	8.84591e-49	1.87365e-47	-3.63879	6.28302e-63	2.56208e-61	-3.40785	1.37845e-12	1.43614e-13	1398	743	642.5	2783.5
ENSMUSG00000029482_Aacs	-1.39538	2.40766e-58	6.4055e-57	-1.52255	2.90429e-73	1.50933e-71	-1.26892	1.68058e-10	1.61342e-11	1113	583	1088	2784
ENSMUSG00000031883_Car7	2.59387	1.91634e-77	7.32191e-76	2.51937	2.65542e-69	1.24735e-67	2.76594	9.92699e-10	1.13949e-10	775	645	1372	2792
ENSMUSG00000037679_Inf2	2.47879	9.15517e-61	2.57694e-59	2.41061	6.20891e-68	2.82035e-66	2.65899	1.48546e-10	1.43154e-11	1052	667	1074	2793
ENSMUSG00000032011_Thy1	1.4962	2.64789e-55	6.57224e-54	1.39248	1.31493e-50	3.99197e-49	1.63917	8.2423e-13	8.14119e-14	1193	998	603.5	2794.5
ENSMUSG00000068117_Mei1	5.85281	2.38103e-58	6.34034e-57	6.7045	4.71473e-90	3.62556e-88	7.09049	6.41521e-10	7.4248e-11	1112	394	1297	2803
ENSMUSG00000026701_Prdx6	1.46285	1.76367e-107	1.08349e-105	1.35228	4.32565e-58	1.57902e-56	1.6015	2.03478e-09	2.19959e-10	482	830	1492	2804
ENSMUSG00000021670_Hmgcr	-1.43036	3.26795e-46	6.42119e-45	-1.56547	2.0427e-46	5.56062e-45	-1.29596	0	0	1507	1113	185	2805
ENSMUSG00000091636_A330050F15Rik	4.17399	3.57533e-48	7.40344e-47	4.36416	1.12964e-64	4.75359e-63	4.66727	1.5774e-12	1.74175e-13	1430	720	657	2807
ENSMUSG00000026479_Lamc2	3.38752	4.1749e-72	1.44419e-70	3.37219	6.64777e-78	3.79311e-76	3.58398	1.30606e-09	1.49525e-10	856	531	1422	2809
ENSMUSG00000026104_Stat1	1.46678	2.03576e-88	9.47812e-87	1.35741	1.02817e-45	2.72543e-44	1.60832	1.07008e-10	1.06132e-11	636	1143	1040	2819
ENSMUSG00000032470_Mras	1.19267	1.11012e-74	4.03832e-73	1.08073	1.64428e-43	4.03388e-42	1.33141	7.44649e-12	7.33236e-13	814	1235	774	2823
ENSMUSG00000026664_Phyh	1.22363	3.55416e-85	1.54314e-83	1.11085	5.64923e-51	1.72541e-49	1.36683	2.72919e-10	2.76615e-11	682	992	1151	2825
ENSMUSG00000037656_Slc20a2	1.14248	2.17547e-96	1.15032e-94	1.02941	7.85138e-42	1.82424e-40	1.28403	5.12017e-11	5.31055e-12	560	1304	961	2825
ENSMUSG00000040270_Bach2	-1.9376	5.75843e-53	1.35006e-51	-2.07642	3.68829e-60	1.3986e-58	-1.82361	7.2049e-12	6.98842e-13	1263	799	770	2832
ENSMUSG00000000531_Grasp	2.7213	5.15918e-63	1.51256e-61	2.66232	1.22342e-71	6.0766e-70	2.90089	4.13223e-10	4.52245e-11	1010	610	1219	2839
ENSMUSG00000002897_Il17ra	2.7711	6.84219e-64	2.03418e-62	2.71174	5.99278e-68	2.73036e-66	2.96172	3.27233e-10	3.46636e-11	996	665	1181	2842
ENSMUSG00000029076_Sdf4	1.02882	9.06393e-139	8.9464e-137	0.912711	3.4813e-39	7.43315e-38	1.17205	2.51248e-10	2.459e-11	300	1419	1136	2855
ENSMUSG00000007888_Crlf1	-2.83422	5.98683e-65	1.81079e-63	-3.0127	7.50796e-65	3.17261e-63	-2.78022	3.03281e-10	3.1048e-11	979	717	1166	2862
ENSMUSG00000073234_Gm8773	-4.50696	1.0705e-56	2.7564e-55	-4.94922	2.38864e-78	1.3785e-76	-4.73533	3.47512e-10	3.66962e-11	1150	525	1189	2864
ENSMUSG00000006342_Susd2	2.92811	5.82197e-65	1.76272e-63	2.8829	2.39659e-53	7.77429e-52	3.1259	4.84732e-11	5.02653e-12	978	934	955	2867
ENSMUSG00000022211_Lrrc16b	-1.39269	7.76304e-73	2.72682e-71	-1.51493	6.79104e-81	4.19908e-79	-1.26287	2.6986e-09	2.82375e-10	843	490	1536	2869
ENSMUSG00000024937_Ehbp1l1	-1.30411	2.65761e-78	1.03274e-76	-1.42496	4.41984e-73	2.2813e-71	-1.16898	2.54893e-09	2.66972e-10	762	587	1526	2875
ENSMUSG00000024043_Arhgap28	-4.11643	4.70045e-72	1.6222e-70	-4.41156	3.47463e-77	1.96774e-75	-4.17544	1.91765e-09	2.09238e-10	858	535	1483	2876
ENSMUSG00000029403_Cdkl2	-1.37611	2.27185e-82	9.54211e-81	-1.50109	5.16554e-78	2.95852e-76	-1.23767	4.6103e-09	4.98689e-10	705	529	1643	2877
ENSMUSG00000081309_Gm12397	-2.76912	1.38821e-53	3.30968e-52	-2.94871	5.0959e-58	1.85572e-56	-2.70834	1.07221e-11	1.02636e-12	1242	832	803	2877
ENSMUSG00000024376_Epb4.1l4a	-2.06813	5.69172e-73	2.016e-71	-2.20413	7.63662e-58	2.76752e-56	-1.94753	3.89271e-10	4.16638e-11	836	836	1207	2879
ENSMUSG00000054855_Rnd1	-0.940102	4.89043e-100	2.70674e-98	-1.05673	4.95545e-52	1.55104e-50	-0.800031	1.02567e-09	1.22975e-10	535	968	1386	2889
ENSMUSG00000020123_Avpr1a	-4.54571	2.64997e-58	7.03751e-57	-4.9882	5.69225e-72	2.85064e-70	-4.75489	3.14508e-10	3.24674e-11	1115	605	1172	2892
ENSMUSG00000038884_A230050P20Rik	1.23863	3.09963e-92	1.52972e-90	1.12719	1.74152e-48	4.98249e-47	1.37549	4.70536e-10	5.07917e-11	600	1059	1236	2895
ENSMUSG00000074001_Klhl40	2.49582	1.18227e-63	3.49731e-62	2.41915	1.15476e-48	3.32575e-47	2.68405	1.92699e-11	1.70129e-12	1001	1052	846	2899
ENSMUSG00000039735_Fnbp1l	-1.70426	5.40625e-62	1.56028e-60	-1.83901	1.88993e-58	6.96607e-57	-1.56641	1.26263e-10	1.21161e-11	1026	822	1055	2903
ENSMUSG00000039470_Zdhhc2	-1.0232	6.57448e-54	1.57889e-52	-1.14735	1.18392e-44	3.02193e-43	-0.88845	1.42109e-13	1.25096e-14	1233	1187	496	2916
ENSMUSG00000022076_Klhl1	-2.81854	5.05382e-68	1.62485e-66	-3.00109	4.00965e-72	2.02137e-70	-2.72515	1.09485e-09	1.29767e-10	921	601	1396	2918
ENSMUSG00000035551_Igfbpl1	-4.39114	5.53052e-49	1.17647e-47	-4.85851	7.13306e-78	4.06236e-76	-4.65896	6.81766e-11	7.21768e-12	1392	532	996	2920
ENSMUSG00000026384_Ptpn4	1.47764	1.58974e-78	6.21847e-77	1.3659	3.37908e-59	1.25465e-57	1.62733	8.98893e-10	1.02293e-10	757	816	1353	2926
ENSMUSG00000067071_Hes6	-1.50656	9.25142e-59	2.48588e-57	-1.63437	1.89763e-55	6.51864e-54	-1.37909	4.18794e-11	4.60589e-12	1102	882	945	2929
ENSMUSG00000026188_Tmem169	-1.07949	1.00023e-57	2.62103e-56	-1.20041	5.39818e-50	1.60347e-48	-0.944215	7.92966e-12	8.1246e-13	1130	1020	783	2933
ENSMUSG00000026393_Nek7	1.77643	3.99036e-59	1.08105e-57	1.67242	1.02027e-51	3.16075e-50	1.93077	2.09042e-11	2.0394e-12	1093	978	862	2933
ENSMUSG00000020142_Slc1a4	-1.29784	2.1924e-54	5.32997e-53	-1.42409	2.34493e-55	8.03695e-54	-1.16523	1.52767e-11	1.45581e-12	1218	884	833	2935
ENSMUSG00000066441_Rdh11	-1.18621	1.24999e-79	4.98163e-78	-1.30906	9.27471e-63	3.77188e-61	-1.04518	1.53881e-09	1.71516e-10	743	745	1447	2935
ENSMUSG00000028990_Lzic	-1.34251	5.42321e-71	1.83738e-69	-1.46466	2.56748e-48	7.29731e-47	-1.2148	7.14664e-11	7.4096e-12	874	1066	999	2939
ENSMUSG00000040260_Daam2	1.69171	4.83288e-63	1.4183e-61	1.58952	3.51159e-55	1.19948e-53	1.83347	1.09878e-10	1.08969e-11	1009	887	1043	2939
ENSMUSG00000029723_Tsc22d4	1.1008	4.2949e-77	1.63046e-75	0.988627	1.15839e-38	2.44408e-37	1.24365	3.85114e-12	4.04941e-13	780	1436	725	2941
ENSMUSG00000009292_Trpm2	1.2869	5.07052e-76	1.87914e-74	1.17746	1.89678e-49	5.56868e-48	1.42499	2.16161e-10	1.98532e-11	799	1032	1111	2942
ENSMUSG00000039057_Myo16	-1.88225	7.43378e-48	1.52545e-46	-2.02271	1.63758e-53	5.34647e-52	-1.7684	5.11591e-13	4.9974e-14	1443	928	571	2942
ENSMUSG00000025665_Rps6ka6	-2.20668	6.63949e-64	1.9759e-62	-2.35108	2.09395e-67	9.385e-66	-2.08912	6.08694e-10	6.90753e-11	995	676	1285	2956
ENSMUSG00000050505_Pcdh20	1.5195	1.0437e-66	3.27385e-65	1.41306	3.9956e-50	1.1927e-48	1.67317	7.12248e-11	7.34541e-12	944	1015	998	2957
ENSMUSG00000026917_Wdr5	-0.901913	3.42371e-68	1.10556e-66	-1.02178	5.63781e-47	1.55427e-45	-0.764416	4.14673e-11	4.48762e-12	917	1099	942	2958
ENSMUSG00000030406_Gipr	-2.77773	4.55445e-61	1.28931e-59	-2.95445	1.65826e-63	6.82633e-62	-2.70679	3.30708e-10	3.5164e-11	1046	736	1183	2965
ENSMUSG00000046572_Zfp518b	-1.33779	7.09955e-84	3.03793e-82	-1.46131	1.6142e-68	7.46672e-67	-1.19546	3.97459e-09	4.42197e-10	692	655	1619	2966
ENSMUSG00000054619_Mettl7a1	1.52889	5.54454e-71	1.87634e-69	1.41954	3.91738e-45	1.01443e-43	1.67438	3.52784e-11	3.83194e-12	875	1170	924	2969
ENSMUSG00000026167_Wnt10a	4.91294	5.28017e-55	1.30076e-53	5.28263	2.18159e-68	1.00453e-66	5.58849	2.15643e-10	1.96763e-11	1202	658	1110	2970
ENSMUSG00000040147_Maob	2.05335	1.09613e-77	4.20977e-76	1.95336	1.8613e-57	6.65805e-56	2.21694	8.90431e-10	1.01703e-10	771	847	1352	2970
ENSMUSG00000032294_Pkm	1.33541	1.22526e-66	3.83117e-65	1.22363	1.2933e-31	2.12152e-30	1.47267	0	0	947	1847	185	2979
ENSMUSG00000026121_Sema4c	-1.13348	3.12021e-62	9.04922e-61	-1.25361	2.57917e-45	6.71915e-44	-0.998825	1.08145e-11	1.03853e-12	1021	1163	804	2988
ENSMUSG00000020935_Dcakd	-1.3218	8.12063e-49	1.72373e-47	-1.44666	1.00949e-57	3.63682e-56	-1.20027	5.8975e-12	5.68925e-13	1395	841	753	2989
ENSMUSG00000018378_Cuedc1	-1.04561	1.15056e-53	2.74753e-52	-1.16755	7.24366e-46	1.93364e-44	-0.910627	1.00897e-12	9.64672e-14	1240	1135	614.5	2989.5
ENSMUSG00000047844_Bex4	-1.90575	1.41432e-68	4.60214e-67	-2.04171	6.25538e-62	2.50364e-60	-1.7818	7.40627e-10	8.68131e-11	910	757	1324	2991
ENSMUSG00000002341_Ncan	-1.32322	1.4061e-50	3.13997e-49	-1.44667	2.55952e-37	5.22563e-36	-1.20198	0	0	1326	1484	185	2995
ENSMUSG00000032788_Pdxk	1.20108	4.21699e-133	3.81864e-131	1.0886	1.55793e-48	4.46567e-47	1.34115	3.95966e-09	4.37836e-10	327	1057	1617	3001
ENSMUSG00000017417_Plxdc1	3.17524	3.88462e-72	1.34535e-70	3.14149	5.10182e-67	2.26982e-65	3.38716	1.72795e-09	1.92623e-10	855	681	1468	3004
ENSMUSG00000033578_Tmem35	-1.28069	1.722e-80	6.98494e-79	-1.40487	5.33322e-66	2.31831e-64	-1.14583	3.45487e-09	3.63602e-10	730	697	1581	3008
ENSMUSG00000024068_Spast	-1.14187	6.73725e-50	1.47557e-48	-1.26832	2.57768e-49	7.53848e-48	-1.00347	1.09424e-12	1.07302e-13	1352	1036	620.5	3008.5
ENSMUSG00000050821_Fam131a	1.46859	1.67937e-52	3.90327e-51	1.36259	6.36803e-48	1.79812e-46	1.60918	1.71951e-12	1.94503e-13	1274	1073	665.5	3012.5
ENSMUSG00000021665_Hexb	1.65596	1.42906e-96	7.56994e-95	1.54949	9.87408e-71	4.83304e-69	1.79539	1.0966e-08	1.22665e-09	559	619	1835	3013
ENSMUSG00000057060_Slc35f3	1.82977	5.50193e-91	2.67957e-89	1.72748	1.84593e-52	5.81373e-51	1.98097	1.52198e-09	1.69634e-10	608	962	1445	3015
ENSMUSG00000046982_Tshz1	1.43061	5.72439e-82	2.38404e-80	1.3199	4.13197e-52	1.29597e-50	1.57	8.67786e-10	9.93764e-11	711	966	1348	3025
ENSMUSG00000031216_Stard8	2.70786	1.13489e-64	3.40479e-63	2.65049	3.34136e-61	1.30628e-59	2.88644	5.62622e-10	6.30207e-11	987	775	1270	3032
ENSMUSG00000044006_Cilp2	-2.55179	7.47251e-61	2.10732e-59	-2.71051	2.10024e-62	8.50708e-61	-2.45592	4.71687e-10	5.1132e-11	1050	748	1237	3035
ENSMUSG00000037509_Arhgef4	0.99977	3.73171e-96	1.96969e-94	0.884346	1.80401e-33	3.17779e-32	1.1391	6.05382e-12	6.04711e-13	561	1720	758	3039
ENSMUSG00000035914_Cd276	-1.34515	1.5019e-61	4.29689e-60	-1.46714	3.67172e-53	1.18472e-51	-1.21079	1.37149e-10	1.34701e-11	1035	939	1067	3041
ENSMUSG00000036902_Neto2	-1.48612	1.02783e-53	2.45643e-52	-1.6179	1.7716e-53	5.77781e-52	-1.34528	2.45279e-11	2.41273e-12	1239	929	878	3046
ENSMUSG00000029333_Rasgef1b	1.56018	6.06917e-102	3.42313e-100	1.45382	2.1208e-61	8.3558e-60	1.71005	7.83129e-09	8.41704e-10	525	769	1753	3047
ENSMUSG00000024440_Pcdh12	-3.0403	5.15273e-54	1.24047e-52	-3.25322	3.80268e-55	1.29599e-53	-3.0035	3.70974e-11	4.006e-12	1230	889	929	3048
ENSMUSG00000087679_C330006A16Rik	1.19336	1.6092e-77	6.15632e-76	1.07926	2.6416e-42	6.22358e-41	1.33256	6.62368e-11	6.91348e-12	774	1286	991	3051
ENSMUSG00000053470_Kdm3a	1.12898	4.07249e-113	2.75321e-111	1.01394	5.18164e-44	1.29426e-42	1.27002	1.1417e-09	1.34017e-10	438	1213	1402	3053
ENSMUSG00000058135_Gstm1	1.99609	8.35771e-76	3.0935e-74	1.89983	1.00672e-71	5.01671e-70	2.15414	4.64085e-09	5.0371e-10	800	608	1645	3053
ENSMUSG00000048482_Bdnf	2.84591	9.04681e-56	2.27214e-54	2.80617	2.389e-68	1.0967e-66	3.0501	4.05507e-10	4.4025e-11	1179	660	1215	3054
ENSMUSG00000046182_Gsg1l	1.98463	1.76339e-58	4.6999e-57	1.89905	3.08209e-50	9.21827e-49	2.15752	3.87104e-11	4.3328e-12	1111	1013	938	3062
ENSMUSG00000063659_Zbtb18	-0.913416	4.31327e-94	2.22509e-92	-1.03234	5.60169e-26	7.36632e-25	-0.778229	0	0	574	2304	185	3063
ENSMUSG00000008730_Hipk1	0.992697	6.96552e-113	4.66643e-111	0.876182	9.29042e-32	1.53479e-30	1.13917	8.61178e-12	8.60685e-13	442	1834	788	3064
ENSMUSG00000028789_Adc	1.32648	4.472e-71	1.51684e-69	1.21492	8.69387e-46	2.31262e-44	1.47415	1.21574e-10	1.17951e-11	873	1139	1052	3064
ENSMUSG00000006522_Itih3	2.1531	6.86387e-82	2.84658e-80	2.05565	7.40226e-57	2.60783e-55	2.31628	2.0222e-09	2.18741e-10	714	860	1491	3065
ENSMUSG00000023921_Mut	1.02367	7.49068e-83	3.1732e-81	0.909733	5.84987e-33	1.01164e-31	1.16454	1.03739e-12	9.9476e-14	699	1752	616	3067
ENSMUSG00000053414_Hunk	1.77367	4.12857e-62	1.19502e-60	1.67884	3.62588e-50	1.0834e-48	1.92285	9.49427e-11	9.71677e-12	1023	1014	1030	3067
ENSMUSG00000038331_Satb2	-1.48568	8.78686e-49	1.86248e-47	-1.61349	2.24901e-45	5.87926e-44	-1.34578	1.84741e-13	1.70003e-14	1397	1159	513	3069
ENSMUSG00000047146_Tet1	-1.84354	4.04621e-68	1.30231e-66	-1.98004	1.05731e-80	6.47158e-79	-1.71016	4.7996e-09	5.34383e-10	920	495	1657	3072
ENSMUSG00000030307_Slc6a11	-0.979514	2.32744e-73	8.31336e-72	-1.09845	1.2975e-45	3.41841e-44	-0.83814	1.98028e-10	1.79843e-11	829	1150	1100	3079
ENSMUSG00000009566_Fpgs	-1.55115	9.40812e-70	3.13368e-68	-1.67457	6.40164e-53	2.0395e-51	-1.42143	4.74792e-10	5.24933e-11	889	951	1241	3081
ENSMUSG00000047419_Cmya5	1.73565	4.02636e-68	1.29768e-66	1.62675	3.50173e-44	8.79e-43	1.89468	4.93543e-11	5.0729e-12	918	1207	956	3081
ENSMUSG00000059288_Cdyl	2.24197	3.10115e-61	8.80424e-60	2.15954	1.28263e-49	3.77661e-48	2.41708	8.04903e-11	8.1721e-12	1043	1029	1010	3082
ENSMUSG00000024772_Ehd1	-1.20049	3.37516e-71	1.14744e-69	-1.3234	6.23784e-60	2.35067e-58	-1.06684	1.18968e-09	1.38426e-10	871	804	1408	3083
ENSMUSG00000026202_Tuba4a	1.92483	7.64475e-45	1.45294e-43	1.84008	1.82245e-48	5.2042e-47	2.07276	7.10543e-14	5.60147e-15	1558	1061	464	3083
ENSMUSG00000050751_Pgbd5	1.21638	2.54174e-58	6.75614e-57	1.10296	4.43571e-37	8.92977e-36	1.36744	9.9476e-14	8.32181e-15	1114	1505	478	3097
ENSMUSG00000025592_Dach2	-3.45468	2.86065e-54	6.92615e-53	-3.71287	5.14304e-58	1.87064e-56	-3.4549	1.10639e-10	1.09925e-11	1223	833	1044	3100
ENSMUSG00000049866_Arl4c	-1.05652	1.60802e-87	7.33669e-86	-1.1744	1.64331e-60	6.32644e-59	-0.920908	5.08314e-09	5.63414e-10	649	787	1668	3104
ENSMUSG00000025089_Gfra1	1.82568	8.56075e-50	1.86804e-48	1.72864	4.52128e-56	1.57636e-54	1.98633	2.47837e-11	2.43818e-12	1357	869	879	3105
ENSMUSG00000038055_Dexi	1.50623	4.13333e-76	1.53759e-74	1.39959	9.47195e-48	2.66216e-46	1.64708	4.59735e-10	4.94456e-11	796	1078	1231.5	3105.5
ENSMUSG00000020936_Nmt1	1.00232	2.20182e-86	9.7895e-85	0.885951	4.53132e-35	8.47469e-34	1.14288	1.38698e-11	1.31479e-12	666	1620	824.5	3110.5
ENSMUSG00000037936_Scarb1	-1.06192	7.86838e-51	1.77044e-49	-1.18268	1.67886e-45	4.40398e-44	-0.924372	1.33582e-12	1.41687e-13	1316	1155	640.5	3111.5
ENSMUSG00000024150_Mcfd2	1.45059	1.21335e-61	3.47808e-60	1.33995	1.667e-51	5.15374e-50	1.59115	2.18918e-10	2.02097e-11	1033	980	1113	3126
ENSMUSG00000021112_Mpp5	1.43431	1.73803e-79	6.90803e-78	1.322	3.14322e-57	1.12171e-55	1.57951	2.66749e-09	2.79234e-10	745	849	1534	3128
ENSMUSG00000026074_Map4k4	-1.2448	9.90461e-50	2.15969e-48	-1.37231	1.47482e-49	4.33406e-48	-1.1109	4.76064e-12	4.79708e-13	1358	1031	739	3128
ENSMUSG00000045411_2410002F23Rik	-0.969581	6.80559e-73	2.3962e-71	-1.09021	1.85802e-53	6.04665e-52	-0.828591	9.2605e-10	1.05287e-10	841	931	1358	3130
ENSMUSG00000008384_Sertad1	3.3655	1.13775e-58	3.0461e-57	3.36344	3.99001e-62	1.60543e-60	3.62449	5.67248e-10	6.42034e-11	1106	753	1273	3132
ENSMUSG00000002343_Armc6	-1.42888	1.77824e-65	5.4284e-64	-1.55428	4.7576e-79	2.79352e-77	-1.30526	4.65697e-09	5.08749e-10	970	516	1647	3133
ENSMUSG00000042305_Tmem183a	-1.03233	3.72177e-66	1.15278e-64	-1.15482	3.94355e-57	1.40237e-55	-0.893715	7.78371e-10	9.23718e-11	956	852	1335	3143
ENSMUSG00000043441_Gpr149	-3.15443	3.41266e-48	7.08145e-47	-3.38292	1.30888e-56	4.60052e-55	-3.14568	2.00089e-11	1.93148e-12	1427	862	857	3146
ENSMUSG00000060477_Irak2	1.62844	3.07605e-73	1.09477e-71	1.52093	7.0173e-46	1.87487e-44	1.782	3.3198e-10	3.54146e-11	832	1134	1184	3150
ENSMUSG00000039629_Strip2	1.68415	6.5658e-66	2.0231e-64	1.58345	1.01621e-45	2.69606e-44	1.84011	1.22228e-10	1.19e-11	961	1142	1053	3156
ENSMUSG00000037103_Dcaf15	-1.09294	1.74902e-58	4.6658e-57	-1.21183	4.17392e-46	1.1251e-44	-0.962303	3.51008e-11	3.79787e-12	1110	1124	923	3157
ENSMUSG00000056214_Pard6g	-1.94768	2.39691e-76	8.97281e-75	-2.08304	3.14476e-59	1.16908e-57	-1.82806	3.07479e-09	3.09664e-10	791	815	1552	3158
ENSMUSG00000031376_Atp2b3	1.20747	3.42285e-93	1.72371e-91	1.09447	1.16599e-49	3.43984e-48	1.35321	2.95181e-09	2.97348e-10	588	1027	1545	3160
ENSMUSG00000062127_Cttnbp2nl	-1.20968	9.57713e-69	3.12322e-67	-1.33177	2.17134e-69	1.02473e-67	-1.07746	3.86376e-09	4.22679e-10	908	642	1610	3160
ENSMUSG00000031791_Tmem38a	1.52228	4.46118e-77	1.69142e-75	1.4121	6.80719e-71	3.34269e-69	1.66446	8.51033e-09	9.11537e-10	781	617	1770	3168
ENSMUSG00000056209_Npm3	-1.66219	8.91492e-64	2.64244e-62	-1.7901	5.92997e-49	1.72424e-47	-1.53455	2.40171e-10	2.28175e-11	999	1042	1127	3168
ENSMUSG00000043467_Zbtb37	-1.06594	7.11262e-70	2.37711e-68	-1.18746	8.66692e-44	2.1471e-42	-0.923432	1.35202e-10	1.31236e-11	886	1223	1064	3173
ENSMUSG00000023004_Tuba1b	-0.798921	5.93336e-71	2.00563e-69	-0.918566	2.91702e-37	5.91564e-36	-0.664039	1.13687e-11	1.07678e-12	876	1494	807	3177
ENSMUSG00000004071_Cdip1	1.00936	1.55782e-77	5.96747e-76	0.893963	2.84913e-34	5.16904e-33	1.14653	4.53326e-12	4.57125e-13	773	1670	735	3178
ENSMUSG00000047409_Ctdspl	1.23939	5.12695e-58	1.35186e-56	1.12461	7.8602e-40	1.72696e-38	1.39082	1.98952e-12	2.19259e-13	1123	1379	676	3178
ENSMUSG00000040495_Chrm4	1.78913	3.88157e-55	9.60209e-54	1.68845	6.15523e-57	2.17356e-55	1.94491	2.41926e-10	2.30117e-11	1197	858	1128	3183
ENSMUSG00000048376_F2r	-2.22775	3.11329e-71	1.05963e-69	-2.3755	2.4607e-64	1.02551e-62	-2.11171	3.53556e-09	3.77411e-10	870	727	1588	3185
ENSMUSG00000031807_Pgls	-1.0128	5.83682e-62	1.6829e-60	-1.13043	1.46866e-44	3.73929e-43	-0.874116	5.44844e-11	5.70535e-12	1027	1190	969	3186
ENSMUSG00000025318_Jph3	1.22248	3.49079e-53	8.22975e-52	1.11278	1.55372e-38	3.26454e-37	1.35773	1.27898e-13	1.00381e-14	1256	1442	490	3188
ENSMUSG00000022440_C1qtnf6	-2.56473	1.33877e-50	2.99188e-49	-2.73477	1.41164e-53	4.62876e-52	-2.49313	4.13607e-11	4.44833e-12	1325	924	941	3190
ENSMUSG00000066150_Slc31a1	-1.18086	1.24975e-58	3.34295e-57	-1.30566	1.15963e-48	3.33661e-47	-1.04174	9.56391e-11	9.80011e-12	1107	1053	1031	3191
ENSMUSG00000034993_Vat1	-1.76115	2.87737e-64	8.59756e-63	-1.89837	1.11962e-74	6.01458e-73	-1.63381	4.4982e-09	4.83747e-10	991	564	1637	3192
ENSMUSG00000054967_Zfp647	-1.98437	2.80561e-58	7.44417e-57	-2.12166	4.73947e-53	1.52276e-51	-1.86947	2.50267e-10	2.41911e-11	1116	943	1134	3193
ENSMUSG00000089715_Cbx6	1.34871	3.96775e-88	1.83005e-86	1.23768	1.3161e-43	3.24188e-42	1.49128	7.60366e-10	8.98109e-11	642	1230	1330	3202
ENSMUSG00000041020_Map7d2	1.32495	4.66257e-76	1.73012e-74	1.2133	2.96208e-56	1.03632e-54	1.46623	2.84565e-09	2.88908e-10	798	866	1540	3204
ENSMUSG00000028015_Ctso	1.62772	9.12321e-73	3.19701e-71	1.51941	4.8133e-43	1.16109e-41	1.77998	2.12353e-10	1.93227e-11	845	1256	1108	3209
ENSMUSG00000030980_Knop1	-1.0705	2.69521e-63	7.94107e-62	-1.1932	5.56627e-55	1.88643e-53	-0.93318	6.90434e-10	8.10235e-11	1005	894	1312	3211
ENSMUSG00000029219_Slc10a4	-4.4622	1.37214e-43	2.51738e-42	-5.01951	1.15207e-72	5.86647e-71	-4.8437	7.91758e-11	8.029e-12	1614	595	1008	3217
ENSMUSG00000024654_Asrgl1	1.35064	2.79727e-74	1.00889e-72	1.24184	2.79062e-53	9.03315e-52	1.48555	1.69297e-09	1.87417e-10	821	936	1463	3220
ENSMUSG00000087361_0610043K17Rik	3.1176	4.17408e-54	1.00732e-52	3.10283	1.15362e-47	3.23036e-46	3.37197	3.33102e-11	3.49639e-12	1227	1082	914	3223
ENSMUSG00000031782_Coq9	1.10932	2.79145e-83	1.18761e-81	0.995522	1.60269e-38	3.36509e-37	1.24911	1.56746e-10	1.57265e-11	696	1443	1085	3224
ENSMUSG00000026839_Upp2	1.33226	1.95632e-92	9.73589e-91	1.21706	1.65004e-41	3.81335e-40	1.47999	7.22608e-10	8.43603e-11	595	1311	1319	3225
ENSMUSG00000044968_Napepld	1.96508	3.8424e-74	1.38415e-72	1.86922	1.5933e-51	4.93093e-50	2.12424	1.3266e-09	1.51997e-10	822	979	1425	3226
ENSMUSG00000070564_Ntn5	4.96326	1.29052e-55	3.22478e-54	5.34117	3.12881e-69	1.46744e-67	5.63705	1.09445e-09	1.29075e-10	1185	646	1395	3226
ENSMUSG00000041939_Mvk	-1.32297	1.11495e-44	2.10688e-43	-1.45032	1.4607e-53	4.78447e-52	-1.19064	4.77485e-12	4.85512e-13	1567	925	740	3232
ENSMUSG00000041670_Rims1	1.3263	3.58942e-80	1.44411e-78	1.21427	2.58173e-46	6.99028e-45	1.46904	1.01271e-09	1.20376e-10	736	1119	1382	3237
ENSMUSG00000024990_Rbp4	2.52304	6.64497e-54	1.59452e-52	2.45801	1.35664e-46	3.71305e-45	2.71852	3.23155e-11	3.26933e-12	1234	1107	907	3248
ENSMUSG00000024158_Hagh	1.19813	1.57242e-72	5.48419e-71	1.08441	1.87711e-48	5.35524e-47	1.34057	8.53049e-10	9.76759e-11	849	1062	1345	3256
ENSMUSG00000009828_Ick	-1.42519	2.9485e-67	9.35777e-66	-1.5524	1.6457e-74	8.80944e-73	-1.28184	7.9674e-09	8.61769e-10	933	566	1758	3257
ENSMUSG00000036469_March1	-1.20871	2.37081e-89	1.12144e-87	-1.32947	1.00181e-57	3.61343e-56	-1.06404	9.28803e-09	1.00541e-09	626	840	1791	3257
ENSMUSG00000041199_Rpusd1	1.27497	2.34955e-67	7.48898e-66	1.165	2.56183e-43	6.23942e-42	1.42029	1.63979e-10	1.59944e-11	929	1244	1087	3260
ENSMUSG00000058793_Cds2	1.04738	6.10692e-95	3.18928e-93	0.931942	1.38753e-23	1.6689e-22	1.18677	0	0	567	2519	185	3271
ENSMUSG00000050947_Amigo1	1.42296	4.35041e-89	2.04152e-87	1.3088	8.27003e-55	2.79026e-53	1.56659	7.44024e-09	8.0269e-10	631	898	1743	3272
ENSMUSG00000065979_Cpped1	1.30907	1.30633e-81	5.37245e-80	1.19804	2.87909e-42	6.77782e-41	1.45335	5.40879e-10	6.10773e-11	720	1287	1265	3272
ENSMUSG00000040759_Cmtm5	2.52582	4.90812e-72	1.6919e-70	2.44825	2.24067e-68	1.03017e-66	2.70675	8.51965e-09	9.15833e-10	859	659	1771	3289
ENSMUSG00000044197_Gpr146	1.86804	3.33918e-70	1.11978e-68	1.76634	7.09862e-50	2.1065e-48	2.02054	1.13441e-09	1.32583e-10	883	1021	1400	3304
ENSMUSG00000022641_Bbx	1.55968	9.3671e-77	3.53337e-75	1.45125	8.04868e-55	2.71861e-53	1.70178	4.13017e-09	4.5998e-10	785	897	1627	3309
ENSMUSG00000027335_Adra1d	3.88938	1.17397e-60	3.30127e-59	3.96354	4.23646e-80	2.54675e-78	4.19462	7.88e-09	8.53711e-10	1053	504	1756	3313
ENSMUSG00000027698_Nceh1	1.5837	2.51428e-47	5.07847e-46	1.48314	4.60871e-52	1.444e-50	1.72268	2.65459e-11	2.5194e-12	1466	967	882	3315
ENSMUSG00000024593_Megf10	1.57056	4.61603e-66	1.42529e-64	1.46595	1.52744e-46	4.17674e-45	1.7156	4.98261e-10	5.5616e-11	959	1108	1250	3317
ENSMUSG00000034271_Jdp2	1.60876	1.72732e-56	4.42455e-55	1.50227	2.4426e-46	6.62543e-45	1.76062	1.13189e-10	1.12823e-11	1156	1117	1047	3320
ENSMUSG00000029608_Rph3a	1.68166	2.03747e-54	4.95739e-53	1.58553	7.83343e-56	2.71553e-54	1.83895	4.59735e-10	4.91123e-11	1217	874	1231.5	3322.5
ENSMUSG00000026000_Lancl1	0.949491	1.12721e-82	4.75466e-81	0.832938	1.67571e-31	2.73696e-30	1.09337	7.23333e-12	7.07317e-13	702	1855	771	3328
ENSMUSG00000078350_Smim1	2.55932	7.83397e-58	2.06014e-56	2.49585	3.00765e-42	7.06402e-41	2.74958	3.30402e-11	3.43111e-12	1126	1290	912	3328
ENSMUSG00000007877_Tcap	3.74689	6.42545e-48	1.32036e-46	3.84172	5.72079e-53	1.83223e-51	4.12828	4.43521e-11	4.85147e-12	1441	946	951	3338
ENSMUSG00000039953_Clstn1	1.26333	2.10443e-72	7.33107e-71	1.15086	6.42473e-26	8.43764e-25	1.40276	0	0	850	2307	185	3342
ENSMUSG00000026424_Gpr37l1	1.96924	8.54983e-66	2.62351e-64	1.87757	5.95651e-73	3.05364e-71	2.11417	9.28492e-09	1.00078e-09	965	591	1790	3346
ENSMUSG00000050164_Mchr1	2.27858	9.23739e-76	3.41484e-74	2.19282	2.55729e-59	9.55372e-58	2.43496	7.33711e-09	7.91289e-10	801	811	1740	3352
ENSMUSG00000028710_Atpaf1	1.19775	4.56325e-75	1.67024e-73	1.08337	2.8069e-35	5.31522e-34	1.34674	4.37694e-11	4.76873e-12	809	1600	949	3358
ENSMUSG00000006301_Tmbim1	1.11515	1.87307e-70	6.30984e-69	1.00247	8.92709e-33	1.53156e-31	1.25887	3.58114e-12	3.68154e-13	879	1766	717.5	3362.5
ENSMUSG00000020333_Acsl6	1.06162	2.21555e-73	7.92325e-72	0.946972	1.07882e-33	1.91707e-32	1.20333	1.5504e-11	1.47266e-12	828	1705	834	3367
ENSMUSG00000029772_Ahcyl2	1.05536	1.51794e-105	9.04378e-104	0.938673	1.66664e-37	3.42344e-36	1.20118	1.09939e-09	1.31154e-10	497	1475	1398	3370
ENSMUSG00000070498_Tmem132b	1.24676	3.06841e-82	1.28513e-80	1.13157	2.28024e-37	4.66802e-36	1.39708	3.34211e-10	3.59183e-11	707	1480	1186	3373
ENSMUSG00000029003_Mad2l2	-1.61741	1.24101e-71	4.24828e-70	-1.7448	1.56004e-52	4.91843e-51	-1.48561	3.01374e-09	3.02574e-10	865	961	1548	3374
ENSMUSG00000011148_Adssl1	3.37387	7.58265e-49	1.61069e-47	3.39906	1.0048e-50	3.05965e-49	3.66496	6.45173e-11	6.79354e-12	1394	995	989	3378
ENSMUSG00000099104_Gm17087	3.94599	2.52872e-45	4.8622e-44	4.09697	1.94129e-53	6.31086e-52	4.39232	3.26494e-11	3.3339e-12	1540	932	909	3381
ENSMUSG00000031627_Irf2	2.12284	3.35978e-81	1.37793e-79	2.02904	6.85018e-54	2.26086e-52	2.282	7.43032e-09	7.9888e-10	722	918	1742	3382
ENSMUSG00000023456_Tpi1	1.35206	2.44667e-61	6.96619e-60	1.24107	1.08239e-40	2.44734e-39	1.49174	7.69802e-11	7.6812e-12	1040	1340	1003	3383
ENSMUSG00000095403_Gm21092	-1.07879	1.26419e-67	4.04692e-66	-1.1986	2.4456e-39	5.25136e-38	-0.939871	1.2642e-10	1.22243e-11	925	1411	1056	3392
ENSMUSG00000037104_Socs5	1.44418	1.90108e-79	7.53585e-78	1.33114	8.52712e-59	3.15451e-57	1.58978	1.082e-08	1.18427e-09	747	819	1827	3393
ENSMUSG00000027406_Idh3b	1.00057	3.84279e-84	1.65151e-82	0.884884	9.01873e-37	1.80006e-35	1.13978	3.55129e-10	3.74873e-11	689	1518	1192	3399
ENSMUSG00000025153_Fasn	-1.26159	1.63878e-45	3.16749e-44	-1.38711	4.32015e-34	7.76347e-33	-1.13225	0	0	1532	1686	185	3403
ENSMUSG00000031970_Dbndd1	-1.05797	5.26471e-55	1.29803e-53	-1.17647	2.5339e-45	6.6069e-44	-0.924597	1.08827e-10	1.07075e-11	1201	1162	1041	3404
ENSMUSG00000063434_Sorcs3	1.32385	3.29872e-86	1.46225e-84	1.21471	9.72738e-56	3.36823e-54	1.46679	1.22481e-08	1.38813e-09	668	875	1864	3407
ENSMUSG00000032312_Csk	-1.69593	2.00914e-54	4.8925e-53	-1.8302	2.98351e-64	1.23828e-62	-1.57406	1.6841e-09	1.86387e-10	1216	730	1462	3408
ENSMUSG00000044408_Sptssa	-1.35466	1.40723e-46	2.80037e-45	-1.48345	4.17835e-46	1.1253e-44	-1.21633	9.93339e-12	9.56228e-13	1488	1125	797	3410
ENSMUSG00000037300_Ttc13	-0.818278	2.64586e-89	1.24756e-87	-0.936933	1.12254e-39	2.44682e-38	-0.677794	1.08298e-09	1.27694e-10	628	1390	1393	3411
ENSMUSG00000047514_Tspyl1	1.04813	3.33955e-56	8.4809e-55	0.933278	2.41629e-35	4.5899e-34	1.19028	1.63425e-12	1.78585e-13	1166	1595	659	3420
ENSMUSG00000085271_E130006D01Rik	-2.97124	2.24296e-44	4.19826e-43	-3.18885	5.16538e-53	1.65784e-51	-2.94937	2.97575e-11	2.92704e-12	1582	944	896	3422
ENSMUSG00000031618_Nr3c2	1.58361	7.46957e-73	2.62686e-71	1.4794	2.0114e-60	7.70435e-59	1.73064	9.49157e-09	1.01946e-09	842	791	1794	3427
ENSMUSG00000021131_Erh	-1.17833	1.75558e-45	3.39102e-44	-1.30475	9.39293e-47	2.58012e-45	-1.04609	9.74865e-12	9.4495e-13	1533	1103	796	3432
ENSMUSG00000049401_Ogfr	-0.973017	1.23671e-56	3.17608e-55	-1.09444	3.18488e-52	9.99954e-51	-0.837984	7.3392e-10	8.58248e-11	1153	965	1322	3440
ENSMUSG00000017697_Ada	-2.09168	6.43272e-49	1.3674e-47	-2.23759	7.36497e-45	1.89265e-43	-1.98765	2.27871e-11	2.26651e-12	1393	1179	872	3444
ENSMUSG00000042195_Slc35f2	-1.88964	4.7898e-62	1.38507e-60	-2.02573	6.16662e-48	1.7445e-46	-1.76801	8.84796e-10	1.00536e-10	1024	1071	1350	3445
ENSMUSG00000044224_Dnajc21	1.25995	1.77202e-59	4.8316e-58	1.15003	3.64077e-38	7.61271e-37	1.40769	3.28129e-11	3.39861e-12	1086	1449	911	3446
ENSMUSG00000020919_Stat5b	1.20235	7.22045e-84	3.08521e-82	1.08759	2.42205e-35	4.59794e-34	1.34739	3.01512e-10	3.05816e-11	693	1596	1164	3453
ENSMUSG00000050592_Fam78a	2.73453	4.45677e-48	9.19841e-47	2.69089	1.15087e-45	3.04002e-44	2.95335	2.29718e-11	2.29023e-12	1434	1147	873	3454
ENSMUSG00000079391_Gm2974	-3.54866	3.99765e-43	7.24889e-42	-3.85602	7.64542e-58	2.76752e-56	-3.63156	6.36291e-11	6.67712e-12	1633	837	987	3457
ENSMUSG00000089682_Bcl2l2	1.45257	4.02746e-68	1.29768e-66	1.34237	3.01603e-61	1.18061e-59	1.5981	8.53584e-09	9.20134e-10	919	774	1772	3465
ENSMUSG00000038615_Nfe2l1	1.27962	2.84568e-69	9.40441e-68	1.16617	9.22459e-43	2.20415e-41	1.41859	7.02684e-10	8.24349e-11	896	1268	1315	3479
ENSMUSG00000037172_E330009J07Rik	1.22347	1.3892e-65	4.24955e-64	1.10794	6.90037e-44	1.71648e-42	1.3658	6.48342e-10	7.51297e-11	968	1218	1299	3485
ENSMUSG00000029165_Agbl5	-0.903971	3.62438e-56	9.18848e-55	-1.02386	2.58471e-37	5.26996e-36	-0.765409	1.57172e-11	1.48971e-12	1168	1486	835	3489
ENSMUSG00000036905_C1qb	2.16787	4.64154e-58	1.22496e-56	2.08223	1.83514e-50	5.52695e-49	2.32252	9.3992e-10	1.0772e-10	1122	1006	1362	3490
ENSMUSG00000033088_Triobp	-2.19052	1.3116e-48	2.77016e-47	-2.34454	1.00001e-57	3.61125e-56	-2.09859	5.44816e-10	6.14594e-11	1402	839	1266	3507
ENSMUSG00000026974_Zmynd19	-0.854979	9.21709e-56	2.31098e-54	-0.975813	4.56308e-37	9.174e-36	-0.715053	1.39124e-11	1.34524e-12	1181	1507	826	3514
ENSMUSG00000029629_Phf14	-1.14598	2.03286e-70	6.84035e-69	-1.26752	2.5175e-51	7.75474e-50	-0.997965	4.78163e-09	5.2666e-10	880	983	1654	3517
ENSMUSG00000020092_Pald1	-1.19205	2.44211e-63	7.20971e-62	-1.31442	1.58071e-45	4.15011e-44	-1.05182	9.42762e-10	1.08944e-10	1003	1154	1364	3521
ENSMUSG00000026335_Pam	1.27078	2.99633e-106	1.80334e-104	1.15806	1.22309e-38	2.57878e-37	1.41106	3.58408e-09	3.85405e-10	492	1437	1592	3521
ENSMUSG00000033998_Kcnk1	1.78066	1.9226e-67	6.1347e-66	1.67658	6.23502e-75	3.36736e-73	1.92868	2.3041e-08	2.67218e-09	928	561	2033	3522
ENSMUSG00000021458_2010111I01Rik	1.28175	5.91271e-86	2.61706e-84	1.16878	7.60424e-48	2.14519e-46	1.42966	8.87354e-09	9.55265e-10	669	1074	1780	3523
ENSMUSG00000049516_Spty2d1	1.31897	7.61837e-50	1.66485e-48	1.20763	1.64818e-40	3.69353e-39	1.46112	1.32303e-11	1.24001e-12	1355	1352	819	3526
ENSMUSG00000025870_Arl10	-1.40768	3.80771e-50	8.37667e-49	-1.53337	5.3499e-51	1.63563e-49	-1.2804	3.63443e-10	3.80267e-11	1346	991	1194	3531
ENSMUSG00000040502_March9	-1.59975	2.13135e-49	4.59661e-48	-1.73312	5.55703e-61	2.15855e-59	-1.47562	1.00395e-09	1.178e-10	1373	780	1378	3531
ENSMUSG00000021303_Gng4	-1.45661	4.1503e-61	1.17715e-59	-1.58467	1.14471e-76	6.41081e-75	-1.33409	1.61032e-08	1.96385e-09	1044	541	1952	3537
ENSMUSG00000020671_Rab10	-0.895981	9.50789e-65	2.86116e-63	-1.0169	2.23495e-37	4.5784e-36	-0.754931	1.54401e-10	1.53383e-11	984	1479	1082	3545
ENSMUSG00000032737_Inppl1	1.42642	3.20042e-56	8.14154e-55	1.31765	3.52514e-39	7.52145e-38	1.56602	5.59766e-11	5.90973e-12	1164	1420	973	3557
ENSMUSG00000028347_Tmeff1	-1.16022	1.90266e-50	4.22654e-49	-1.28527	1.77482e-53	5.7821e-52	-1.02125	6.3892e-10	7.33722e-11	1333	930	1295	3558
ENSMUSG00000040543_Pitpnm3	1.54542	8.92627e-97	4.75278e-95	1.43918	3.57978e-66	1.56508e-64	1.69205	6.18398e-08	7.05017e-09	556	693	2313	3562
ENSMUSG00000033152_Podxl2	-1.12051	7.31397e-40	1.21534e-38	-1.24452	1.53735e-48	4.41084e-47	-0.993163	3.96483e-12	4.14597e-13	1782	1056	727	3565
ENSMUSG00000030609_Aen	-1.13643	3.56545e-50	7.86126e-49	-1.26118	5.61182e-52	1.75466e-50	-1.00354	5.15058e-10	5.84634e-11	1343	969	1258	3570
ENSMUSG00000037904_Ankrd9	1.99014	2.40605e-65	7.32225e-64	1.89203	2.69893e-46	7.30108e-45	2.15557	1.8607e-09	2.02418e-10	973	1120	1477	3570
ENSMUSG00000062906_Hdac10	-1.07058	6.96883e-54	1.67088e-52	-1.19361	2.28488e-37	4.67436e-36	-0.928378	2.03642e-11	1.97426e-12	1235	1481	859	3575
ENSMUSG00000026655_Fam107b	-1.36796	4.87875e-54	1.17546e-52	-1.4942	9.11689e-46	2.42089e-44	-1.24486	3.87402e-10	4.13756e-11	1229	1141	1206	3576
ENSMUSG00000021895_Arhgef3	1.52017	1.82971e-55	4.56058e-54	1.41284	5.7964e-58	2.10575e-56	1.67384	3.1289e-09	3.16885e-10	1188	834	1556	3578
ENSMUSG00000031698_Mylk3	4.53328	1.87999e-44	3.52332e-43	4.89472	2.16892e-54	7.24521e-53	5.20457	1.79625e-10	1.67216e-11	1580	907	1092	3579
ENSMUSG00000022773_Ypel1	-1.31734	2.3383e-61	6.66404e-60	-1.4441	4.87283e-61	1.89765e-59	-1.17663	8.28855e-09	8.94532e-10	1039	778	1766	3583
ENSMUSG00000031144_Syp	1.13958	4.73688e-52	1.0941e-50	1.0279	3.16794e-28	4.53603e-27	1.27604	0	0	1282	2116	185	3583
ENSMUSG00000027562_Car2	2.34459	1.92083e-67	6.1347e-66	2.25924	1.38429e-73	7.26885e-72	2.50997	2.73965e-08	3.25791e-09	927	577	2087	3591
ENSMUSG00000037892_Pcdh18	-1.43329	8.05051e-53	1.88446e-51	-1.56127	4.01764e-48	1.13869e-46	-1.30989	5.24139e-10	5.95638e-11	1265	1069	1261	3595
ENSMUSG00000024270_Slc39a6	-1.14202	7.65183e-58	2.01403e-56	-1.26639	3.40814e-57	1.21339e-55	-1.00722	3.9761e-09	4.44379e-10	1125	851	1620	3596
ENSMUSG00000056665_Them6	2.28816	1.2309e-72	4.3083e-71	2.20168	5.63898e-54	1.8713e-52	2.44604	1.10206e-08	1.2373e-09	846	913	1837	3596
ENSMUSG00000044676_Zfp612	1.41019	3.38399e-69	1.1171e-67	1.30094	1.98718e-43	4.85546e-42	1.5542	1.67149e-09	1.84338e-10	897	1240	1460	3597
ENSMUSG00000055782_Abcd2	1.69806	1.95773e-68	6.36339e-67	1.59475	3.90239e-62	1.57227e-60	1.84329	1.55401e-08	1.84906e-09	911	752	1936	3599
ENSMUSG00000030256_Bhlhe41	1.72381	9.95306e-67	3.12535e-65	1.62304	9.71408e-43	2.31928e-41	1.8774	1.06179e-09	1.24972e-10	943	1269	1389	3601
ENSMUSG00000037742_Eef1a1	-0.976348	6.99981e-87	3.15002e-85	-1.09666	1.40003e-21	1.53745e-20	-0.843109	0	0	658	2759	185	3602
ENSMUSG00000074896_Ifit3	3.44892	7.18525e-45	1.36825e-43	3.50702	8.70991e-48	2.45254e-46	3.76988	5.92664e-11	6.12213e-12	1555	1076	977	3608
ENSMUSG00000039501_Znfx1	1.57327	1.78889e-75	6.58842e-74	1.46427	2.62491e-53	8.50582e-52	1.72297	1.25865e-08	1.45902e-09	804	935	1876	3615
ENSMUSG00000046782_Ttc6	-4.34623	6.67093e-39	1.0718e-37	-4.93874	3.73471e-56	1.30362e-54	-4.73954	3.14984e-11	3.17394e-12	1843	868	904	3615
ENSMUSG00000027867_Spag17	-3.87749	1.54845e-37	2.40059e-36	-4.30652	2.30777e-60	8.79506e-59	-4.11402	3.43476e-11	3.66289e-12	1910	795	919	3624
ENSMUSG00000026554_Dcaf8	0.908853	1.30584e-80	5.31144e-79	0.793084	3.32201e-30	5.14836e-29	1.04598	4.1851e-11	4.56641e-12	728	1955	944	3627
ENSMUSG00000097311_Gm26871	-1.6645	2.10872e-56	5.38751e-55	-1.79338	2.29074e-58	8.41269e-57	-1.52193	4.79173e-09	5.31808e-10	1159	825	1656	3640
ENSMUSG00000024647_Cbln2	1.56961	7.36741e-52	1.68983e-50	1.46349	5.01406e-41	1.1474e-39	1.71829	9.30953e-11	9.38778e-12	1291	1324	1026	3641
ENSMUSG00000015087_Rabl6	1.10939	1.43111e-78	5.60536e-77	0.994862	2.71388e-43	6.60443e-42	1.25015	4.59389e-09	4.96185e-10	756	1245	1642	3643
ENSMUSG00000028042_Zbtb7b	2.20839	1.92742e-75	7.08099e-74	2.11779	5.66723e-54	1.87862e-52	2.36805	1.52528e-08	1.79985e-09	806	914	1929	3649
ENSMUSG00000019843_Fyn	-0.798839	2.82485e-54	6.84506e-53	-0.92003	1.64016e-34	3.00627e-33	-0.655889	7.54596e-12	7.68025e-13	1222	1653	778	3653
ENSMUSG00000044562_Rasip1	-1.34932	7.08367e-51	1.59509e-49	-1.47374	2.54311e-50	7.62882e-49	-1.2196	7.75316e-10	9.13444e-11	1315	1010	1333	3658
ENSMUSG00000006205_Htra1	1.92644	1.55386e-65	4.74835e-64	1.82618	7.73794e-62	3.08074e-60	2.06992	1.53186e-08	1.81383e-09	969	761	1931	3661
ENSMUSG00000027177_Hipk3	0.895788	4.02094e-90	1.92973e-88	0.777804	1.55495e-24	1.93876e-23	1.04156	1.00897e-12	9.79509e-14	617	2430	614.5	3661.5
ENSMUSG00000028785_Hpca	1.5848	2.93296e-47	5.91607e-46	1.4861	1.4926e-40	3.34985e-39	1.72115	1.89289e-11	1.6805e-12	1468	1350	845	3663
ENSMUSG00000062382_Gm10116	-1.63981	3.82057e-53	8.99293e-52	-1.76854	5.01792e-51	1.53569e-49	-1.52177	1.28763e-09	1.47092e-10	1258	990	1419	3667
ENSMUSG00000028234_Rps20	-0.867786	1.54823e-59	4.2292e-58	-0.98793	1.38513e-37	2.84905e-36	-0.727603	2.1754e-10	2.0031e-11	1084	1473	1112	3669
ENSMUSG00000019699_Akt3	-0.833773	2.46469e-59	6.69558e-58	-0.954505	6.49746e-25	8.21962e-24	-0.69005	0	0	1090	2395	185	3670
ENSMUSG00000041565_L3mbtl4	-2.56637	3.04542e-56	7.76059e-55	-2.73312	9.01748e-55	3.03232e-53	-2.47665	3.8206e-09	4.18422e-10	1162	901	1608	3671
ENSMUSG00000018001_Cyth3	-1.23189	1.47913e-54	3.61673e-53	-1.35708	6.09369e-57	2.15434e-55	-1.10836	3.7669e-09	4.09981e-10	1211	857	1604	3672
ENSMUSG00000001630_Stk38l	1.13046	1.47993e-55	3.69497e-54	1.01609	5.09318e-34	9.14719e-33	1.27441	1.03029e-11	1.00241e-12	1186	1687	801	3674
ENSMUSG00000034312_Iqsec1	1.08728	3.77221e-53	8.88614e-52	0.976761	2.8903e-33	5.03856e-32	1.227	2.18847e-12	2.27876e-13	1257	1738	679	3674
ENSMUSG00000036104_Rab3gap1	1.15443	6.01568e-73	2.12566e-71	1.03888	1.65068e-42	3.91946e-41	1.29804	3.17482e-09	3.25971e-10	838	1276	1561	3675
ENSMUSG00000026447_Pik3c2b	-1.65416	1.93136e-60	5.40032e-59	-1.78452	2.01719e-67	9.06778e-66	-1.52475	1.58443e-08	1.89904e-09	1059	674	1943	3676
ENSMUSG00000025314_Ptprj	1.11204	1.17897e-66	3.69424e-65	0.996059	2.26364e-32	3.82722e-31	1.25658	4.53184e-11	4.89398e-12	945	1792	952	3689
ENSMUSG00000027257_Pacsin3	1.82111	2.08605e-48	4.36847e-47	1.72636	1.51742e-47	4.2334e-46	1.9826	3.48592e-10	3.69583e-11	1414	1086	1190	3690
ENSMUSG00000028876_Epha10	1.37601	2.58752e-60	7.17406e-59	1.26676	2.45211e-46	6.64527e-45	1.52148	2.32849e-09	2.38352e-10	1068	1118	1506	3692
ENSMUSG00000028943_Espn	4.23904	1.64305e-42	2.91855e-41	4.51204	7.88481e-53	2.50413e-51	4.81307	1.43899e-10	1.40667e-11	1667	954	1072	3693
ENSMUSG00000007950_Abhd8	1.33404	3.74023e-39	6.05533e-38	1.22996	1.31612e-38	2.77107e-37	1.46969	2.84217e-14	1.86095e-15	1829	1439	427	3695
ENSMUSG00000025558_Dock9	-1.22233	6.04619e-39	9.71953e-38	-1.35184	5.74962e-39	1.22161e-37	-1.09631	2.84217e-14	2.17342e-15	1842	1426	427	3695
ENSMUSG00000014813_Stc1	-2.34008	2.74675e-54	6.66126e-53	-2.49371	2.73086e-44	6.88923e-43	-2.25037	5.7053e-10	6.539e-11	1221	1201	1276	3698
ENSMUSG00000047388_Atmin	1.15019	2.44957e-78	9.54399e-77	1.03605	6.77434e-44	1.68651e-42	1.29313	6.72615e-09	7.4784e-10	760	1217	1728	3705
ENSMUSG00000000308_Ckmt1	1.3562	2.53044e-53	5.98951e-52	1.24746	4.87086e-51	1.49219e-49	1.49894	1.72231e-09	1.91576e-10	1251	989	1467	3707
ENSMUSG00000071855_Ccdc112	-1.40826	8.16132e-51	1.83218e-49	-1.53569	1.86064e-46	5.07415e-45	-1.2718	5.70907e-10	6.57859e-11	1319	1111	1277	3707
ENSMUSG00000038576_Susd4	1.09408	5.85493e-78	2.25743e-76	0.98136	8.05039e-45	2.06529e-43	1.23445	8.28926e-09	8.98717e-10	768	1181	1767	3716
ENSMUSG00000020864_Ankrd40	1.54122	4.43558e-58	1.17165e-56	1.433	2.79757e-59	1.04129e-57	1.69347	8.93789e-09	9.64204e-10	1121	814	1782	3717
ENSMUSG00000019528_Gyg	-0.965507	1.47866e-46	2.9366e-45	-1.0868	3.60586e-39	7.68287e-38	-0.829602	1.13118e-11	1.06401e-12	1491	1422	806	3719
ENSMUSG00000050423_Ppp1r3g	2.52862	2.08536e-56	5.33244e-55	2.4646	7.26586e-49	2.10863e-47	2.71126	2.41902e-09	2.56683e-10	1158	1044	1519	3721
ENSMUSG00000026566_Mpzl1	-1.27691	3.36314e-56	8.5335e-55	-1.39956	2.29712e-40	5.1326e-39	-1.14778	3.76126e-10	3.99615e-11	1167	1356	1201	3724
ENSMUSG00000049119_Fam110b	-0.937631	4.0593e-57	1.05531e-55	-1.0566	2.51369e-50	7.54803e-49	-0.796113	3.37769e-09	3.59708e-10	1139	1009	1579	3727
ENSMUSG00000072946_Ptgr2	1.21214	9.84707e-72	3.3787e-70	1.10153	3.09523e-35	5.85023e-34	1.35166	5.40211e-10	6.06978e-11	863	1603	1264	3730
ENSMUSG00000028878_Fam76a	1.0605	1.23148e-66	3.84657e-65	0.944041	6.21517e-38	1.29243e-36	1.20333	7.42617e-10	8.7802e-11	948	1457	1326	3731
ENSMUSG00000033863_Klf9	1.81924	1.10029e-41	1.9199e-40	1.72733	8.35859e-48	2.3558e-46	1.96728	5.25091e-11	5.4085e-12	1697	1075	963	3735
ENSMUSG00000091735_Gpr62	2.34048	2.03229e-50	4.5111e-49	2.26534	1.82916e-43	4.47657e-42	2.52635	3.20547e-10	3.36782e-11	1334	1238	1177	3749
ENSMUSG00000035849_Krt222	1.24928	9.483e-55	2.32644e-53	1.13826	9.79577e-38	2.02727e-36	1.39088	1.54984e-10	1.54672e-11	1207	1464	1083	3754
ENSMUSG00000021215_Net1	1.98162	6.24036e-47	1.25107e-45	1.89185	5.85396e-42	1.37066e-40	2.13499	6.78284e-11	7.09519e-12	1477	1294	994	3765
ENSMUSG00000019467_Arhgef25	1.78067	1.18527e-74	4.30112e-73	1.67538	3.0629e-70	1.4777e-68	1.9182	6.37296e-08	7.29074e-09	816	628	2323	3767
ENSMUSG00000054920_Klhl5	-1.27542	9.47463e-59	2.54355e-57	-1.40236	1.84415e-56	6.4669e-55	-1.13099	9.80609e-09	1.04831e-09	1103	864	1800	3767
ENSMUSG00000079388_2610042L04Rik	-3.03839	4.46462e-40	7.43543e-39	-3.2778	9.02551e-52	2.80179e-50	-3.04629	8.7276e-11	8.82946e-12	1778	976	1019	3773
ENSMUSG00000002985_Apoe	1.69275	1.15065e-39	1.89816e-38	1.60297	3.33992e-32	5.61247e-31	1.83339	0	0	1795	1803	185	3783
ENSMUSG00000019927_Ube2d1	-1.08503	2.10428e-60	5.8672e-59	-1.20612	7.96368e-45	2.04478e-43	-0.937788	2.85702e-09	2.90575e-10	1062	1180	1541	3783
ENSMUSG00000048696_Mex3d	-1.58134	1.32623e-43	2.43769e-42	-1.71678	2.81778e-58	1.03232e-56	-1.46104	8.58947e-10	9.88059e-11	1611	827	1347	3785
ENSMUSG00000063652_Slc22a21	-2.04848	5.59288e-47	1.12431e-45	-2.19505	5.62564e-41	1.28444e-39	-1.93895	6.18883e-11	6.56179e-12	1473	1327	985	3785
ENSMUSG00000046818_Ddit4l	2.3404	4.50498e-65	1.36677e-63	2.26582	1.47616e-53	4.82989e-52	2.51137	1.29266e-08	1.51874e-09	976	926	1886	3788
ENSMUSG00000028007_Snx7	-1.57104	1.01806e-44	1.92747e-43	-1.70992	1.77758e-47	4.95011e-46	-1.43138	2.52697e-10	2.49906e-11	1564	1088	1138	3790
ENSMUSG00000092074_Dynlt1a	-2.58743	5.38429e-44	9.99588e-43	-2.76783	2.46794e-49	7.22452e-48	-2.52421	2.91898e-10	2.9654e-11	1595	1035	1160	3790
ENSMUSG00000030792_Dkkl1	1.4385	2.40753e-60	6.69384e-59	1.32846	3.18485e-36	6.22547e-35	1.58432	3.18096e-10	3.34342e-11	1065	1550	1176	3791
ENSMUSG00000021196_Pfkp	-1.04614	2.23455e-42	3.95264e-41	-1.17132	1.97596e-30	3.09074e-29	-0.917601	0	0	1674	1937	185	3796
ENSMUSG00000031311_Nono	-0.779926	1.57384e-52	3.66376e-51	-0.901024	4.451e-35	8.33476e-34	-0.644666	3.25855e-11	3.30162e-12	1272	1618	908	3798
ENSMUSG00000006958_Chrd	1.54027	1.25271e-45	2.4356e-44	1.43597	8.98322e-40	1.968e-38	1.68279	2.97433e-11	2.89706e-12	1523	1383	895	3801
ENSMUSG00000095595_Fam177a	-1.34101	1.14186e-47	2.33344e-46	-1.47134	7.4213e-62	2.95856e-60	-1.20883	3.60674e-09	3.91457e-10	1449	760	1595	3804
ENSMUSG00000038822_Hace1	1.10674	4.93148e-110	3.17448e-108	0.99189	8.43758e-40	1.84979e-38	1.25219	1.78475e-08	2.07199e-09	460	1382	1966	3808
ENSMUSG00000025337_Sbds	1.26576	4.08801e-57	1.06184e-55	1.15401	2.26965e-40	5.07497e-39	1.4073	6.99544e-10	8.19628e-11	1140	1355	1314	3809
ENSMUSG00000024867_Pip5k1b	2.45925	1.54135e-74	5.57957e-73	2.3794	1.17372e-57	4.21842e-56	2.64367	3.55324e-08	4.12812e-09	818	843	2154	3815
ENSMUSG00000005610_Eif4g2	-1.07835	1.4875e-44	2.79659e-43	-1.203	7.26598e-29	1.06711e-27	-0.941952	0	0	1575	2063	185	3823
ENSMUSG00000002625_Akap8l	1.19633	3.02701e-65	9.19312e-64	1.08542	2.04151e-45	5.34142e-44	1.33752	5.85537e-09	6.43301e-10	975	1158	1696	3829
ENSMUSG00000038608_Dock10	1.79204	9.2062e-56	2.31021e-54	1.6896	7.51114e-54	2.47361e-52	1.9567	6.90623e-09	7.61868e-10	1180	920	1732	3832
ENSMUSG00000098087_Gm17750	-2.4729	1.20045e-44	2.26412e-43	-2.64817	1.27009e-45	3.34909e-44	-2.40018	2.29662e-10	2.14881e-11	1570	1149	1120	3839
ENSMUSG00000024059_Clip4	0.90309	3.84027e-79	1.51619e-77	0.787805	7.11942e-27	9.69458e-26	1.04654	2.13731e-11	2.1059e-12	750	2225	865	3840
ENSMUSG00000004451_Ralb	-0.921803	2.84103e-44	5.29758e-43	-1.04247	4.84075e-37	9.71291e-36	-0.790397	5.24381e-12	5.22163e-13	1588	1510	746	3844
ENSMUSG00000024066_Xdh	4.5484	3.28146e-48	6.81876e-47	4.8594	1.51093e-56	5.30453e-55	5.16993	3.13864e-09	3.20504e-10	1425	863	1558	3846
ENSMUSG00000030084_Plxna1	-1.59086	6.05581e-54	1.45551e-52	-1.72048	1.51382e-50	4.57742e-49	-1.46124	3.93602e-09	4.31309e-10	1232	1002	1614	3848
ENSMUSG00000033032_Afap1l1	1.55421	5.53119e-51	1.24835e-49	1.45128	3.43159e-37	6.93597e-36	1.69964	1.06979e-10	1.05204e-11	1312	1499	1039	3850
ENSMUSG00000020889_Nr1d1	1.7289	3.73346e-63	1.09674e-61	1.63266	1.20882e-50	3.67349e-49	1.88369	1.14369e-08	1.28592e-09	1008	997	1846	3851
ENSMUSG00000072704_2700089E24Rik	1.13086	5.24603e-75	1.91542e-73	1.01498	1.62655e-40	3.64777e-39	1.27622	5.48683e-09	6.22452e-10	811	1351	1689	3851
ENSMUSG00000025283_Sat1	1.20206	3.60906e-58	9.55031e-57	1.08942	1.35238e-35	2.5966e-34	1.35005	2.94577e-10	2.98822e-11	1119	1578	1161	3858
ENSMUSG00000090877_Hspa1b	3.41946	4.5641e-44	8.4945e-43	3.47587	5.08827e-45	1.31315e-43	3.74723	1.92138e-10	1.74985e-11	1591	1174	1097	3862
ENSMUSG00000052751_Repin1	1.40714	6.578e-51	1.48348e-49	1.30213	2.79046e-37	5.66279e-36	1.55442	1.32218e-10	1.26683e-11	1313	1493	1060	3866
ENSMUSG00000048285_Frmd6	1.65422	7.84459e-69	2.56387e-67	1.542	1.69162e-57	6.06541e-56	1.80601	3.07278e-08	3.60881e-09	906	845	2116	3867
ENSMUSG00000041923_Nol4	1.11571	4.03581e-80	1.6215e-78	1.00418	4.7043e-39	1.00022e-37	1.25884	6.16168e-09	6.75004e-10	737	1425	1706	3868
ENSMUSG00000044788_Fads6	1.7372	1.10865e-45	2.15975e-44	1.63931	8.46192e-45	2.16903e-43	1.8833	3.09015e-10	3.19879e-11	1520	1182	1170	3872
ENSMUSG00000048756_Foxo3	1.27555	1.25294e-58	3.34844e-57	1.16423	1.05317e-37	2.17661e-36	1.4267	6.45386e-10	7.4688e-11	1108	1466	1298	3872
ENSMUSG00000033295_Ptprf	-1.26539	1.79886e-37	2.78006e-36	-1.39073	4.4724e-40	9.91982e-39	-1.14118	7.24754e-13	6.87258e-14	1916	1366	593	3875
ENSMUSG00000029414_Kntc1	-2.62517	1.27239e-45	2.4706e-44	-2.80906	5.73432e-46	1.53751e-44	-2.57521	4.31427e-10	4.58569e-11	1525	1130	1221	3876
ENSMUSG00000027326_Casc5	-2.23453	5.66435e-47	1.1379e-45	-2.3926	1.08674e-40	2.45534e-39	-2.14123	1.32914e-10	1.28941e-11	1474	1341	1062	3877
ENSMUSG00000033209_Ttc28	-2.32103	4.13326e-52	9.55425e-51	-2.47966	1.79883e-60	6.90758e-59	-2.22511	1.02176e-08	1.12755e-09	1281	789	1816	3886
ENSMUSG00000037935_Smarce1	-0.907072	1.62799e-53	3.87824e-52	-1.02817	7.88684e-46	2.10163e-44	-0.769748	2.33369e-09	2.39742e-10	1243	1137	1507	3887
ENSMUSG00000031532_Tmem66	0.979892	1.18827e-60	3.33516e-59	0.86516	1.98892e-31	3.23632e-30	1.11932	5.53086e-11	5.85822e-12	1055	1862	972	3889
ENSMUSG00000024172_St6gal2	-0.797841	1.60011e-62	4.64973e-61	-0.916761	1.14544e-32	1.95629e-31	-0.656812	1.99279e-10	1.81489e-11	1019	1774	1101	3894
ENSMUSG00000027329_Spef1	-1.47643	1.06436e-55	2.66415e-54	-1.60596	6.57787e-44	1.63895e-42	-1.34697	2.09394e-09	2.23668e-10	1183	1216	1495	3894
ENSMUSG00000014668_Chfr	-0.861177	6.21288e-55	1.52926e-53	-0.981693	2.34921e-45	6.13061e-44	-0.722804	2.65288e-09	2.77676e-10	1203	1161	1533	3897
ENSMUSG00000019188_H13	-1.04524	2.23054e-51	5.06897e-50	-1.16576	2.35899e-55	8.07601e-54	-0.915056	6.30531e-09	7.00875e-10	1303	885	1714	3902
ENSMUSG00000029684_Wasl	1.22219	8.48616e-88	3.90192e-86	1.10897	1.91281e-44	4.84568e-43	1.37312	2.59091e-08	3.01961e-09	644	1196	2066	3906
ENSMUSG00000031841_Cdh13	-1.68089	1.14923e-30	1.45303e-29	-1.83612	8.25207e-40	1.81044e-38	-1.55218	0	0	2342	1381	185	3908
ENSMUSG00000048004_Tmem196	1.70417	4.77943e-61	1.35171e-59	1.60213	1.52124e-43	3.73504e-42	1.85469	4.16887e-09	4.62259e-10	1047	1234	1628	3909
ENSMUSG00000022375_Lrrc6	2.23922	7.35616e-59	1.98201e-57	2.15732	1.41734e-39	3.08053e-38	2.4172	1.28512e-09	1.46287e-10	1099	1394	1418	3911
ENSMUSG00000031790_Mmp15	-1.49193	1.00834e-36	1.52259e-35	-1.62792	7.39757e-47	2.03756e-45	-1.37573	1.94689e-11	1.80553e-12	1961	1100	850.5	3911.5
ENSMUSG00000078700_D030028A08Rik	-1.31723	2.31287e-50	5.1224e-49	-1.44348	4.61001e-43	1.11383e-41	-1.18942	7.3247e-10	8.53342e-11	1337	1254	1321	3912
ENSMUSG00000034245_Hdac11	1.18812	6.1002e-60	1.68187e-58	1.07731	1.0774e-43	2.65824e-42	1.32352	3.89225e-09	4.24832e-10	1074	1228	1611	3913
ENSMUSG00000076612_Ighg2c	5.09001	3.57846e-40	5.97978e-39	5.91843	1.68913e-65	7.25919e-64	6.32493	1.4449e-09	1.64092e-10	1772	705	1439	3916
ENSMUSG00000034758_Tle6	2.70126	5.00918e-44	9.31117e-43	2.66251	3.34832e-44	8.41888e-43	2.93039	2.31914e-10	2.18616e-11	1593	1205	1122	3920
ENSMUSG00000024331_Dsc2	-2.64678	1.36632e-40	2.31321e-39	-2.8409	2.10203e-46	5.717e-45	-2.58808	1.29127e-10	1.24439e-11	1749	1114	1058	3921
ENSMUSG00000074280_Gm6166	-2.01123	2.87456e-59	7.79474e-58	-2.15103	3.97488e-55	1.35164e-53	-1.8953	1.57066e-08	1.86329e-09	1092	891	1938	3921
ENSMUSG00000055866_Per2	1.77144	4.05992e-43	7.35729e-42	1.67796	3.80105e-48	1.07832e-46	1.92655	4.33616e-10	4.64904e-11	1634	1068	1223	3925
ENSMUSG00000002297_Dbf4	-1.71933	1.32911e-57	3.47362e-56	-1.85155	1.6826e-43	4.12455e-42	-1.59252	3.13499e-09	3.18694e-10	1133	1236	1557	3926
ENSMUSG00000051435_Fhad1	2.86791	1.78357e-44	3.34684e-43	2.84409	1.04746e-42	2.4989e-41	3.11761	1.52639e-10	1.4952e-11	1578	1270	1079	3927
ENSMUSG00000025068_Gsto1	-1.07155	3.26567e-43	5.93615e-42	-1.19266	3.13217e-43	7.59188e-42	-0.939001	1.19854e-10	1.14832e-11	1629	1250	1049	3928
ENSMUSG00000037224_Zfyve28	1.12028	3.84568e-89	1.80753e-87	1.00546	2.36371e-39	5.08995e-38	1.26778	1.32292e-08	1.54937e-09	630	1407	1891	3928
ENSMUSG00000056394_Lig1	-1.22471	3.74128e-52	8.66168e-51	-1.34538	2.81204e-38	5.88798e-37	-1.09602	3.81171e-10	4.10884e-11	1279	1447	1205	3931
ENSMUSG00000004187_Kifc2	1.23018	6.50536e-64	1.93793e-62	1.1203	3.46827e-35	6.53087e-34	1.36885	7.82805e-10	9.34029e-11	994	1609	1337	3940
ENSMUSG00000013089_Etv5	2.00169	3.57822e-63	1.05218e-61	1.90812	9.30673e-74	4.91246e-72	2.14442	7.15065e-08	8.24216e-09	1007	574	2360	3941
ENSMUSG00000032807_Alox12b	4.8573	1.29211e-45	2.50726e-44	5.35076	5.26046e-54	1.7476e-52	5.66432	2.28886e-09	2.34207e-10	1526	912	1503	3941
ENSMUSG00000073424_Cyp4f15	2.31634	1.62616e-59	4.43798e-58	2.23893	5.79468e-46	1.55232e-44	2.48816	6.63479e-09	7.37485e-10	1085	1131	1725	3941
ENSMUSG00000019795_Pcmt1	0.968602	1.02707e-83	4.38222e-82	0.852533	3.64242e-34	6.57201e-33	1.10642	3.27972e-09	3.40724e-10	694	1679	1569	3942
ENSMUSG00000001089_Luzp1	1.39832	9.24663e-65	2.78537e-63	1.28684	6.61749e-52	2.06272e-50	1.54026	1.97863e-08	2.31745e-09	983	972	1995	3950
ENSMUSG00000021973_Micu2	-1.15182	1.81995e-47	3.69366e-46	-1.27462	1.81352e-37	3.72011e-36	-1.00975	8.59899e-11	8.7524e-12	1459	1477	1018	3954
ENSMUSG00000041132_N4bp2l1	1.49408	7.51956e-66	2.30977e-64	1.38772	9.32488e-37	1.85872e-35	1.64126	1.81892e-09	2.00178e-10	964	1520	1475	3959
ENSMUSG00000059327_Eda	-1.38966	9.72738e-58	2.55352e-56	-1.5144	1.28166e-40	2.88927e-39	-1.2547	2.01651e-09	2.1511e-10	1128	1344	1488	3960
ENSMUSG00000040990_Sh3kbp1	-0.801591	1.89926e-85	8.29482e-84	-0.920622	3.47744e-35	6.54407e-34	-0.660641	5.23053e-09	5.80023e-10	678	1610	1674	3962
ENSMUSG00000021259_Cyp46a1	1.688	1.81706e-55	4.53285e-54	1.5899	5.08209e-55	1.7262e-53	1.8355	1.31584e-08	1.53704e-09	1187	892	1889	3968
ENSMUSG00000024847_Aip	1.01287	2.77239e-52	6.42861e-51	0.901153	4.78778e-30	7.35599e-29	1.1544	3.78009e-12	4.00181e-13	1277	1972	723.5	3972.5
ENSMUSG00000005237_Dnah2	-1.85728	3.08313e-60	8.52423e-59	-1.99028	6.2323e-52	1.94466e-50	-1.73217	1.57104e-08	1.87043e-09	1071	971	1939	3981
ENSMUSG00000018821_Avpi1	1.86096	4.05167e-66	1.25365e-64	1.76209	3.0305e-47	8.39287e-46	2.01392	1.53574e-08	1.82084e-09	957	1094	1932	3983
ENSMUSG00000007891_Ctsd	1.10893	2.07602e-50	4.60473e-49	0.995981	2.69107e-32	4.53219e-31	1.23987	1.97105e-11	1.86822e-12	1335	1799	854	3988
ENSMUSG00000013150_Gfod2	-1.08073	1.97485e-47	4.0053e-46	-1.204	1.78334e-45	4.67402e-44	-0.949747	9.93253e-10	1.1459e-10	1460	1156	1373	3989
ENSMUSG00000066189_Cacng3	1.74623	2.19484e-70	7.37701e-69	1.64997	1.63276e-53	5.3365e-52	1.90227	3.90384e-08	4.53671e-09	881	927	2181	3989
ENSMUSG00000016624_Phf21b	2.25703	1.80993e-60	5.07037e-59	2.17461	7.55414e-57	2.65825e-55	2.42513	2.64211e-08	3.09789e-09	1057	861	2073	3991
ENSMUSG00000070565_Rasal2	1.02609	3.70474e-58	9.79473e-57	0.913193	1.61741e-27	2.251e-26	1.17404	2.62901e-12	2.77398e-13	1120	2177	694	3991
ENSMUSG00000036718_Micall2	-2.50125	2.09714e-46	4.13713e-45	-2.68085	1.40194e-45	3.69036e-44	-2.41181	8.01343e-10	9.5489e-11	1501	1151	1341	3993
ENSMUSG00000022103_Gfra2	1.33749	3.48573e-66	1.0808e-64	1.22639	3.34007e-45	8.66417e-44	1.49079	1.25543e-08	1.44716e-09	955	1168	1874	3997
ENSMUSG00000020075_Ddx21	-0.804032	8.73932e-56	2.19677e-54	-0.925054	2.01386e-36	3.95693e-35	-0.664468	6.0507e-10	6.78172e-11	1178	1542	1282	4002
ENSMUSG00000030127_Cops7a	1.13653	7.02615e-62	2.02188e-60	1.02196	4.4074e-44	1.10451e-42	1.27235	8.17691e-09	8.86167e-10	1029	1209	1764	4002
ENSMUSG00000024670_Cd6	4.58872	9.22391e-41	1.56791e-39	5.04548	5.35063e-50	1.59091e-48	5.37102	4.79069e-10	5.28367e-11	1742	1019	1242	4003
ENSMUSG00000025579_Gaa	1.49933	6.54327e-41	1.11867e-39	1.39893	2.5675e-37	5.23839e-36	1.64031	8.91021e-12	8.80713e-13	1732	1485	790	4007
ENSMUSG00000021379_Id4	1.26798	6.67515e-66	2.05466e-64	1.15571	3.75935e-35	7.06142e-34	1.41257	1.40689e-09	1.58792e-10	962	1613	1433	4008
ENSMUSG00000001763_Tspan33	1.59876	1.62306e-49	3.52091e-48	1.49426	9.87946e-42	2.29194e-40	1.75957	7.8704e-10	9.39213e-11	1365	1306	1338	4009
ENSMUSG00000020396_Nefh	2.17068	1.81694e-41	3.15366e-40	2.09747	9.29687e-49	2.69289e-47	2.32826	5.03746e-10	5.81002e-11	1706	1046	1257	4009
ENSMUSG00000060510_Zfp266	-0.898719	1.68294e-50	3.74971e-49	-1.0216	1.25134e-37	2.57912e-36	-0.757046	3.97847e-10	4.25375e-11	1329	1470	1210	4009
ENSMUSG00000003423_Pih1d1	-1.07553	1.27735e-41	2.22361e-40	-1.19738	6.71582e-39	1.42291e-37	-0.946719	2.68017e-11	2.5469e-12	1701	1430	883	4014
ENSMUSG00000033065_Pfkm	1.14804	2.28399e-85	9.94577e-84	1.03383	5.71518e-36	1.10928e-34	1.28255	8.71776e-09	9.41944e-10	680	1561	1777	4018
ENSMUSG00000039943_Plcb4	1.43225	8.06002e-86	3.55157e-84	1.3198	3.01217e-52	9.46708e-51	1.58806	7.75033e-08	8.96268e-09	672	964	2386	4022
ENSMUSG00000012405_Rpl15	-0.985488	5.87062e-58	1.54657e-56	-1.10719	5.00401e-47	1.38206e-45	-0.84871	9.85173e-09	1.06293e-09	1124	1097	1803	4024
ENSMUSG00000028669_Pithd1	1.31625	1.49204e-52	3.47606e-51	1.20705	3.62257e-49	1.05637e-47	1.46172	6.36896e-09	7.07459e-10	1271	1039	1716	4026
ENSMUSG00000061740_Cyp2d22	1.97942	2.45821e-68	7.94652e-67	1.88025	3.24386e-45	8.4218e-44	2.14225	1.59936e-08	1.94938e-09	916	1167	1950	4033
ENSMUSG00000022228_Zscan26	1.24123	5.77196e-63	1.69054e-61	1.1299	3.05439e-49	8.9154e-48	1.38422	1.91656e-08	2.23962e-09	1011	1038	1986	4035
ENSMUSG00000026288_Inpp5d	1.33672	8.45784e-64	2.51199e-62	1.22747	9.43336e-32	1.55671e-30	1.4825	3.7943e-10	4.05235e-11	997	1836	1203	4036
ENSMUSG00000019027_Dnah1	1.98647	8.05561e-65	2.43155e-63	1.89417	1.28466e-46	3.52241e-45	2.14863	1.6299e-08	1.97842e-09	981	1105	1954	4040
ENSMUSG00000048170_Mcmbp	-0.801332	2.3862e-51	5.41438e-50	-0.921653	1.55889e-35	2.98178e-34	-0.664096	2.80508e-10	2.80997e-11	1305	1584	1153	4042
ENSMUSG00000004500_Zfp324	-0.912881	1.90161e-41	3.29869e-40	-1.0343	4.33139e-36	8.42855e-35	-0.772148	7.57439e-12	7.76763e-13	1707	1557	779	4043
ENSMUSG00000027699_Ect2	-2.62744	5.47996e-42	9.60729e-41	-2.82069	2.33353e-43	5.69253e-42	-2.57374	2.36028e-10	2.22397e-11	1689	1242	1124	4055
ENSMUSG00000052387_Trpm3	-1.23907	8.94644e-68	2.87324e-66	-1.36101	1.25663e-52	3.97425e-51	-1.09788	3.86684e-08	4.47356e-09	922	958	2177	4057
ENSMUSG00000024076_Vit	-2.51338	2.49043e-44	4.64969e-43	-2.68877	7.47382e-42	1.73785e-40	-2.43962	3.11481e-10	3.22266e-11	1586	1303	1171	4060
ENSMUSG00000024072_Yipf4	1.0094	1.08523e-62	3.15977e-61	0.89255	4.17807e-28	5.95144e-27	1.15341	3.50582e-11	3.76392e-12	1017	2127	922	4066
ENSMUSG00000053004_Hrh1	1.47999	9.79368e-52	2.23766e-50	1.37493	7.90006e-41	1.79427e-39	1.63218	1.43248e-09	1.62311e-10	1296	1334	1437	4067
ENSMUSG00000024500_Ppp2r2b	-0.743578	8.09599e-51	1.82028e-49	-0.863481	3.47763e-30	5.38126e-29	-0.605142	9.4218e-12	9.12272e-13	1317	1958	793	4068
ENSMUSG00000078958_Atp6ap1l	2.009	1.47077e-61	4.21188e-60	1.91157	3.46693e-43	8.39656e-42	2.17816	9.04666e-09	9.73221e-10	1034	1251	1784	4069
ENSMUSG00000022323_Hrsp12	1.7022	8.19108e-69	2.67416e-67	1.59649	7.02033e-42	1.63617e-40	1.85526	1.24979e-08	1.42344e-09	907	1300	1870	4077
ENSMUSG00000042272_Sestd1	-1.0227	1.74402e-61	4.97515e-60	-1.14264	1.4515e-36	2.865e-35	-0.875074	2.3242e-09	2.36963e-10	1038	1535	1505	4078
ENSMUSG00000025264_Tsr2	0.915039	3.42981e-67	1.08737e-65	0.800261	6.94161e-32	1.15242e-30	1.05748	7.39519e-10	8.63189e-11	934	1825	1323	4082
ENSMUSG00000022564_Grina	1.034	6.48412e-55	1.59469e-53	0.921444	1.48998e-29	2.24372e-28	1.17066	2.18421e-11	2.15139e-12	1204	2012	867	4083
ENSMUSG00000098557_KCTD12	-1.08987	1.17112e-43	2.15659e-42	-1.2115	7.07183e-42	1.6469e-40	-0.94818	3.17584e-10	3.3192e-11	1608	1301	1175	4084
ENSMUSG00000028174_Rpe65	4.79036	7.623e-30	9.39345e-29	5.97425	1.53126e-57	5.49693e-56	6.52356	1.7959e-11	1.5799e-12	2403	844	840	4087
ENSMUSG00000021676_Iqgap2	1.8557	3.33166e-45	6.38949e-44	1.7624	2.15294e-48	6.13063e-47	2.0109	1.88351e-09	2.05807e-10	1544	1064	1480	4088
ENSMUSG00000021733_Slc4a7	-1.03919	4.86869e-69	1.59476e-67	-1.16026	1.40509e-47	3.92363e-46	-0.899114	2.83261e-08	3.39865e-09	904	1085	2099	4088
ENSMUSG00000022421_Nptxr	1.46939	1.24252e-40	2.10483e-39	1.36945	8.83556e-28	1.24108e-26	1.63085	0	0	1748	2157	185	4090
ENSMUSG00000053436_Mapk14	0.891765	7.19028e-107	4.38089e-105	0.774938	9.44161e-30	1.43389e-28	1.03267	3.82542e-09	4.2054e-10	486	1995	1609	4090
ENSMUSG00000055675_Kbtbd11	1.09982	5.15455e-62	1.48909e-60	0.986238	1.75615e-39	3.80056e-38	1.24448	5.16782e-09	5.66173e-10	1025	1400	1669	4094
ENSMUSG00000069227_Gprin1	-1.12324	1.03466e-52	2.41428e-51	-1.24693	6.82362e-43	1.63562e-41	-0.992667	3.2214e-09	3.36976e-10	1269	1264	1567	4100
ENSMUSG00000006219_Fblim1	-3.59736	9.54092e-45	1.80752e-43	-3.91189	1.05759e-49	3.12612e-48	-3.69131	2.40973e-09	2.55259e-10	1563	1025	1518	4106
ENSMUSG00000021143_Pacs2	-1.33425	7.26617e-29	8.69679e-28	-1.47154	4.23759e-38	8.84232e-37	-1.21062	0	0	2474	1452	185	4111
ENSMUSG00000037337_Map4k1	-2.26793	5.0294e-45	9.60809e-44	-2.42698	2.98922e-42	7.02618e-41	-2.18149	5.6427e-10	6.38079e-11	1550	1289	1272	4111
ENSMUSG00000003992_Ssbp2	-0.95633	4.20553e-45	8.04458e-44	-1.07766	1.99142e-31	3.23865e-30	-0.813428	2.99849e-12	3.0612e-13	1548	1863	702	4113
ENSMUSG00000028517_Ppap2b	1.66864	2.54379e-53	6.01631e-52	1.57284	2.8119e-50	8.41848e-49	1.80874	1.16662e-08	1.30263e-09	1252	1012	1849	4113
ENSMUSG00000036885_Arhgef26	-1.61023	1.82711e-50	4.06481e-49	-1.74123	1.27564e-48	3.66691e-47	-1.46965	6.74004e-09	7.51306e-10	1331	1054	1729	4114
ENSMUSG00000027244_Atg13	0.983847	2.15062e-69	7.13922e-68	0.868439	3.09637e-28	4.43984e-27	1.1285	2.19728e-10	2.03888e-11	892	2113	1114	4119
ENSMUSG00000050132_Sarm1	-1.11081	2.36467e-53	5.6151e-52	-1.23224	1.93263e-50	5.80902e-49	-0.976499	1.24341e-08	1.41751e-09	1247	1008	1869	4124
ENSMUSG00000033964_Zbtb41	-0.902594	9.06264e-61	2.55332e-59	-1.0243	1.5047e-39	3.26806e-38	-0.762848	5.31323e-09	5.96774e-10	1051	1395	1680	4126
ENSMUSG00000048602_Morc2b	2.23634	2.34653e-50	5.19306e-49	2.16135	1.22135e-36	2.42175e-35	2.42365	5.37945e-10	6.03181e-11	1338	1528	1263	4129
ENSMUSG00000003500_Impdh1	-0.92521	4.83096e-53	1.13441e-51	-1.04578	2.49925e-48	7.11008e-47	-0.786883	1.01246e-08	1.09757e-09	1261	1065	1810	4136
ENSMUSG00000028132_Tmem56	1.39492	7.57908e-57	1.95662e-55	1.28215	5.6303e-47	1.55362e-45	1.5481	1.33307e-08	1.56793e-09	1147	1098	1894	4139
ENSMUSG00000049281_Scn3b	-1.10068	1.24608e-34	1.77307e-33	-1.22665	4.25985e-38	8.88266e-37	-0.970737	9.09495e-13	8.79647e-14	2081	1453	607.5	4141.5
ENSMUSG00000004771_Rab11a	-0.876213	3.67672e-41	6.32239e-40	-0.998675	3.14065e-34	5.68092e-33	-0.734313	5.54223e-12	5.5498e-13	1722	1675	751	4148
ENSMUSG00000024754_Tmem2	-1.02402	5.63163e-56	1.42407e-54	-1.14571	6.47609e-45	1.66564e-43	-0.882379	9.71774e-09	1.04345e-09	1171	1178	1799	4148
ENSMUSG00000072829_Gm7292	1.05258	1.25433e-87	5.74065e-86	0.936822	8.60148e-31	1.36444e-29	1.19589	3.74693e-09	4.05791e-10	647	1910	1602	4159
ENSMUSG00000031320_Rps4x	-0.790065	8.51867e-60	2.33778e-58	-0.908856	1.51878e-31	2.48333e-30	-0.650622	4.54435e-10	4.8447e-11	1079	1853	1229	4161
ENSMUSG00000082691_Dynlt1-ps1	-3.22733	2.83129e-53	6.69092e-52	-3.46624	5.844e-57	2.06848e-55	-3.18133	2.50469e-08	2.9105e-09	1253	856	2056	4165
ENSMUSG00000020893_Per1	1.84422	6.86129e-57	1.77286e-55	1.74254	2.56326e-63	1.05233e-61	2.001	5.35906e-08	6.35757e-09	1146	738	2282	4166
ENSMUSG00000062300_Pvrl2	-1.54966	6.99391e-39	1.12247e-37	-1.68215	9.69708e-45	2.48144e-43	-1.43359	2.5247e-10	2.47904e-11	1845	1184	1137	4166
ENSMUSG00000020589_Fam49a	-0.981616	1.57487e-38	2.50313e-37	-1.10707	3.45595e-28	4.94141e-27	-0.842357	0	0	1863	2119	185	4167
ENSMUSG00000044792_Isca1	0.902479	1.32569e-75	4.89465e-74	0.786251	4.57534e-32	7.63346e-31	1.04884	3.0609e-09	3.07881e-10	802	1816	1551	4169
ENSMUSG00000057914_Cacnb2	1.56528	2.88044e-46	5.66729e-45	1.47109	1.00099e-43	2.47373e-42	1.72083	1.44303e-09	1.63201e-10	1505	1226	1438	4169
ENSMUSG00000062542_Syt9	-1.23984	1.34402e-47	2.73901e-46	-1.36504	4.22443e-41	9.68168e-40	-1.0965	1.09858e-09	1.30461e-10	1453	1322	1397	4172
ENSMUSG00000044080_S100a1	1.63317	2.12655e-55	5.28709e-54	1.53156	3.05932e-41	7.02206e-40	1.77969	4.90475e-09	5.47375e-10	1191	1320	1662	4173
ENSMUSG00000025213_Kazald1	2.9117	1.09698e-39	1.81164e-38	2.90575	4.19242e-43	1.01374e-41	3.1762	2.46956e-10	2.37944e-11	1793	1253	1132	4178
ENSMUSG00000036672_Cenpt	-1.06943	9.03852e-53	2.11239e-51	-1.18993	3.33185e-40	7.42813e-39	-0.934714	3.10992e-09	3.11467e-10	1267	1359	1553	4179
ENSMUSG00000071341_Egr4	3.84916	1.71259e-61	4.89023e-60	3.90616	4.24451e-71	2.08767e-69	4.15107	1.30578e-07	1.41158e-08	1037	616	2527	4180
ENSMUSG00000039886_Tmem120a	-1.10464	2.7088e-55	6.71777e-54	-1.22524	1.12839e-37	2.3273e-36	-0.970253	2.48676e-09	2.61032e-10	1194	1469	1522	4185
ENSMUSG00000051185_Fam174a	1.17261	4.33563e-59	1.17351e-57	1.05891	9.16046e-36	1.77005e-34	1.32055	2.49497e-09	2.62499e-10	1094	1568	1523	4185
ENSMUSG00000064293_Cntn4	1.44571	4.26995e-78	1.65062e-76	1.33452	1.72107e-48	4.92863e-47	1.59858	7.42652e-08	8.62226e-09	766	1058	2374	4198
ENSMUSG00000051527_Usp29	-0.858121	6.5323e-45	1.24631e-43	-0.978806	1.3056e-40	2.93887e-39	-0.719118	6.56286e-10	7.60181e-11	1552	1346	1301	4199
ENSMUSG00000062929_Cfl2	-1.21725	1.86914e-48	3.92253e-47	-1.3444	4.25794e-53	1.37096e-51	-1.07792	1.17163e-08	1.31387e-09	1411	941	1851	4203
ENSMUSG00000041911_Dlx1	-0.974072	8.51404e-47	1.70114e-45	-1.09457	1.44203e-45	3.79259e-44	-0.842404	3.30914e-09	3.46369e-10	1482	1152	1572	4206
ENSMUSG00000019777_Hdac2	-1.02557	9.59587e-52	2.19416e-50	-1.14987	5.42749e-44	1.35455e-42	-0.884777	5.95391e-09	6.52666e-10	1295	1214	1699	4208
ENSMUSG00000024665_Fads2	-0.940284	6.95446e-50	1.52089e-48	-1.05958	3.68567e-45	9.55247e-44	-0.807999	5.46831e-09	6.16686e-10	1354	1169	1687	4210
ENSMUSG00000045975_C2cd2	-0.881123	3.72203e-50	8.19428e-49	-1.00251	8.63542e-31	1.3691e-29	-0.737789	5.04912e-11	5.16772e-12	1345	1911	957.5	4213.5
ENSMUSG00000035885_Cox8a	1.07365	2.68192e-40	4.4943e-39	0.964768	1.11506e-30	1.75959e-29	1.21143	2.55795e-13	2.4495e-14	1767	1920	534	4221
ENSMUSG00000021913_Ogdhl	1.53629	6.71622e-59	1.81124e-57	1.43002	2.04571e-55	7.01935e-54	1.67145	4.67251e-08	5.5848e-09	1098	883	2242	4223
ENSMUSG00000044770_Scml4	-2.00428	5.80564e-57	1.50403e-55	-2.14819	2.4329e-54	8.11805e-53	-1.87632	3.81408e-08	4.45784e-09	1143	908	2176	4227
ENSMUSG00000058773_Hist1h1b	-1.87615	4.33339e-53	1.01838e-51	-2.0117	1.57872e-45	4.1485e-44	-1.76553	1.01938e-08	1.12254e-09	1260	1153	1815	4228
ENSMUSG00000048617_Rtbdn	-1.77907	6.48523e-43	1.1688e-41	-1.91549	1.31759e-36	2.60747e-35	-1.66425	1.35998e-10	1.33541e-11	1643	1531	1066	4240
ENSMUSG00000057230_Aak1	1.21999	9.34728e-80	3.7403e-78	1.10708	5.79376e-36	1.12381e-34	1.37135	1.57231e-08	1.87757e-09	740	1562	1940	4242
ENSMUSG00000005871_Apc	-1.24965	6.82099e-38	1.06753e-36	-1.37987	1.20593e-27	1.68685e-26	-1.11359	0	0	1892	2166	185	4243
ENSMUSG00000029119_Man2b2	1.31456	1.0944e-68	3.56506e-67	1.20561	1.32372e-35	2.54319e-34	1.45892	7.98501e-09	8.65819e-10	909	1577	1759	4245
ENSMUSG00000041594_Tmtc4	-1.74812	5.376e-65	1.62936e-63	-1.87956	3.42651e-60	1.30259e-58	-1.62469	1.05865e-07	1.17858e-08	977	797	2471	4245
ENSMUSG00000029001_Fbxo44	0.99599	1.93961e-59	5.27884e-58	0.881541	1.69321e-36	3.33773e-35	1.13493	4.10097e-09	4.55472e-10	1088	1537	1625	4250
ENSMUSG00000030986_Dhx32	-0.744401	3.81766e-49	8.16208e-48	-0.86488	1.63205e-33	2.87822e-32	-0.60213	2.64365e-10	2.70291e-11	1385	1718	1148	4251
ENSMUSG00000096146_Kcnj11	1.85757	3.55502e-57	9.25837e-56	1.76195	2.30996e-45	6.03337e-44	2.00239	1.79571e-08	2.0881e-09	1137	1160	1968	4265
ENSMUSG00000060212_Pcnxl2	1.18452	2.81668e-55	6.97947e-54	1.07354	2.68101e-37	5.44798e-36	1.32745	3.42138e-09	3.61646e-10	1195	1491	1580	4266
ENSMUSG00000045328_Cenpe	-2.1045	9.31769e-53	2.17591e-51	-2.25394	2.44771e-47	6.79128e-46	-2.0071	1.44568e-08	1.68458e-09	1268	1092	1912	4272
ENSMUSG00000007617_Homer1	1.50628	7.00866e-39	1.12423e-37	1.39874	5.07093e-33	8.77938e-32	1.67389	2.16005e-12	2.22126e-13	1846	1750	677.5	4273.5
ENSMUSG00000045215_Asxl3	-1.88868	8.28548e-62	2.38195e-60	-2.02203	7.0178e-63	2.85787e-61	-1.75141	1.1572e-07	1.29782e-08	1030	744	2501	4275
ENSMUSG00000031479_Vps36	-0.929834	2.32255e-47	4.6944e-46	-1.05087	1.92161e-41	4.43418e-40	-0.79303	2.14746e-09	2.27479e-10	1465	1313	1498	4276
ENSMUSG00000050211_Pla2g4e	-1.4613	2.69516e-49	5.78726e-48	-1.59035	1.08549e-45	2.87234e-44	-1.32481	7.80308e-09	8.37715e-10	1379	1145	1752	4276
ENSMUSG00000025085_Ablim1	-1.03091	5.65718e-59	1.52982e-57	-1.15143	3.42805e-35	6.45915e-34	-0.888308	3.49054e-09	3.69489e-10	1095	1608	1584	4287
ENSMUSG00000035431_Sstr1	-1.54269	7.3491e-43	1.31887e-41	-1.68004	7.6038e-52	2.36773e-50	-1.42029	5.07197e-09	5.60703e-10	1650	973	1667	4290
ENSMUSG00000020415_Pttg1	1.70025	8.91313e-66	2.72933e-64	1.59527	4.43555e-41	1.01578e-39	1.85575	2.03731e-08	2.37969e-09	967	1323	2002	4292
ENSMUSG00000029659_Medag	2.32651	3.82377e-52	8.84575e-51	2.25188	3.95898e-44	9.92957e-43	2.50327	9.97277e-09	1.07772e-09	1280	1208	1806	4294
ENSMUSG00000005161_Prdx2	-0.82832	2.28072e-44	4.26623e-43	-0.948811	6.63221e-35	1.22826e-33	-0.694606	1.52326e-10	1.48243e-11	1583	1636	1078	4297
ENSMUSG00000049612_Omg	1.63127	8.50978e-67	2.67498e-65	1.52488	2.05562e-60	7.86379e-59	1.78248	1.45956e-07	1.59715e-08	942	792	2565	4299
ENSMUSG00000052397_Ezr	1.44878	1.29477e-49	2.817e-48	1.34425	2.30339e-44	5.82539e-43	1.59354	7.37631e-09	7.95071e-10	1361	1198	1741	4300
ENSMUSG00000078117_Gm16485	1.87741	7.6409e-63	2.22911e-61	1.77753	1.79839e-43	4.40483e-42	2.0414	2.51683e-08	2.93211e-09	1015	1237	2058	4310
ENSMUSG00000031827_Cotl1	-1.38692	4.10706e-50	9.02852e-49	-1.51401	7.58384e-69	3.52957e-67	-1.26252	6.20922e-08	7.07396e-09	1347	651	2314	4312
ENSMUSG00000020015_Cdk17	0.986155	1.58129e-75	5.83109e-74	0.869645	6.65176e-29	9.80228e-28	1.13204	1.6701e-09	1.83319e-10	803	2056	1459	4318
ENSMUSG00000071551_Akr1c19	-5.36284	3.70731e-35	5.33936e-34	-7.21527	5.65798e-60	2.14014e-58	-7.43463	1.6998e-09	1.8845e-10	2056	801	1464	4321
ENSMUSG00000029447_Cct6a	-0.877576	9.44592e-37	1.42924e-35	-1.00181	7.6696e-34	1.36771e-32	-0.740889	1.76215e-12	2.0383e-13	1957	1699	669.5	4325.5
ENSMUSG00000029580_Actb	-1.02539	4.01254e-48	8.29717e-47	-1.14974	6.49793e-22	7.25135e-21	-0.887676	0	0	1432	2715	185	4332
ENSMUSG00000006728_Cdk4	-0.86699	8.68791e-49	1.84282e-47	-0.985824	5.50566e-41	1.258e-39	-0.732654	3.8938e-09	4.26984e-10	1396	1326	1612	4334
ENSMUSG00000016349_Eef1a2	1.4351	1.53586e-34	2.176e-33	1.33385	7.79871e-29	1.14369e-27	1.58573	0	0	2090	2066	185	4341
ENSMUSG00000087153_Gm6483	-0.879468	1.71983e-53	4.09372e-52	-0.99869	9.94409e-31	1.57247e-29	-0.738612	3.45295e-10	3.64346e-11	1244	1916	1188	4348
ENSMUSG00000027715_Ccna2	-1.98651	6.87103e-52	1.58087e-50	-2.13344	3.37315e-44	8.47427e-43	-1.87447	1.18333e-08	1.34208e-09	1287	1206	1856	4349
ENSMUSG00000021782_Dlg5	-1.45	8.40602e-55	2.06394e-53	-1.57499	1.09711e-60	4.23985e-59	-1.31737	7.1929e-08	8.32281e-09	1206	784	2363	4353
ENSMUSG00000078515_Ddi2	0.891743	6.00134e-67	1.89049e-65	0.77569	1.09772e-29	1.66377e-28	1.03771	1.26619e-09	1.4309e-10	940	1999	1414	4353
ENSMUSG00000071847_Apcdd1	-1.60719	1.80268e-40	3.03636e-39	-1.74218	1.80695e-42	4.27711e-41	-1.49293	7.15318e-10	8.33955e-11	1758	1280	1317	4355
ENSMUSG00000021010_Npas3	-0.819405	1.46175e-41	2.54311e-40	-0.936828	5.9446e-33	1.02744e-31	-0.676565	3.1207e-11	3.11143e-12	1702	1753	902	4357
ENSMUSG00000038550_Gm129	2.04149	1.42946e-56	3.66475e-55	1.94506	1.37432e-44	3.50498e-43	2.21194	2.16209e-08	2.5361e-09	1155	1188	2019	4362
ENSMUSG00000038695_Josd2	1.6843	9.24064e-44	1.70589e-42	1.58314	1.71289e-40	3.83572e-39	1.83527	1.24315e-09	1.40723e-10	1604	1353	1411	4368
ENSMUSG00000024347_Psd2	-1.00024	1.48909e-54	3.63807e-53	-1.12243	1.64176e-46	4.4853e-45	-0.866197	2.41951e-08	2.84728e-09	1212	1109	2050	4371
ENSMUSG00000022033_Pbk	-3.71644	5.56641e-36	8.20852e-35	-4.12959	2.74658e-43	6.67865e-42	-3.92057	2.27601e-10	2.11163e-11	2008	1246	1118	4372
ENSMUSG00000031371_Haus7	-1.72071	1.66477e-52	3.87238e-51	-1.85424	1.42585e-40	3.20241e-39	-1.59943	7.77784e-09	8.33737e-10	1273	1349	1751	4373
ENSMUSG00000060743_H3f3a	-0.957897	5.28484e-52	1.21971e-50	-1.07819	1.70736e-51	5.27315e-50	-0.818267	2.99243e-08	3.533e-09	1283	981	2110	4374
ENSMUSG00000040021_Lats1	-1.00038	3.75504e-62	1.08797e-60	-1.12186	1.41531e-44	3.60648e-43	-0.851732	3.66063e-08	4.30532e-09	1022	1189	2166	4377
ENSMUSG00000035095_Fam167a	-2.58106	1.56908e-38	2.49527e-37	-2.77007	1.17096e-45	3.09039e-44	-2.52838	9.62601e-10	1.12039e-10	1862	1148	1369	4379
ENSMUSG00000061298_Agbl4	1.55942	8.41186e-50	1.8369e-48	1.45605	1.40281e-36	2.7725e-35	1.72772	2.29136e-09	2.35575e-10	1356	1533	1504	4393
ENSMUSG00000051864_Tbc1d22a	1.06506	6.6111e-61	1.86617e-59	0.951737	1.85218e-28	2.68119e-27	1.20579	5.02155e-10	5.73908e-11	1049	2093	1255	4397
ENSMUSG00000025170_Rab40b	1.38302	2.9662e-48	6.16799e-47	1.27534	1.11938e-36	2.22539e-35	1.54119	1.5911e-09	1.75412e-10	1424	1524	1451	4399
ENSMUSG00000050394_Armcx6	-1.97305	1.47349e-58	3.93431e-57	-2.1145	1.78096e-50	5.36911e-49	-1.85656	5.60412e-08	6.48482e-09	1109	1005	2288	4402
ENSMUSG00000019944_Rhobtb1	-1.52867	3.88531e-46	7.62918e-45	-1.65979	6.71196e-41	1.52787e-39	-1.40179	3.19832e-09	3.31462e-10	1508	1331	1564	4403
ENSMUSG00000023828_Slc22a3	-2.86251	2.97448e-51	6.73889e-50	-3.06885	4.43696e-51	1.36064e-49	-2.78764	2.9645e-08	3.50809e-09	1307	988	2108	4403
ENSMUSG00000035580_Kcnh8	-3.11099	1.56801e-40	2.64863e-39	-3.3673	1.04564e-43	2.58198e-42	-3.12229	1.40505e-09	1.57921e-10	1753	1227	1432	4412
ENSMUSG00000040570_Rundc3b	-0.809314	1.38773e-54	3.39603e-53	-0.930129	8.75435e-37	1.7496e-35	-0.665605	5.48548e-09	6.1957e-10	1210	1516	1688	4414
ENSMUSG00000035637_Grhpr	1.45905	1.17785e-60	3.30904e-59	1.35155	3.32928e-34	6.01853e-33	1.60865	5.52063e-09	6.2535e-10	1054	1676	1690	4420
ENSMUSG00000042700_Sipa1l1	1.44186	4.30441e-48	8.89447e-47	1.34177	1.77651e-34	3.25029e-33	1.59998	7.7263e-10	9.08309e-11	1433	1656	1332	4421
ENSMUSG00000043909_Trp53bp1	-0.714719	1.63886e-89	7.80196e-88	-0.833334	7.07275e-28	9.98092e-27	-0.571635	4.86847e-09	5.44752e-10	622	2147	1661	4430
ENSMUSG00000024844_Banf1	-1.05933	1.30985e-42	2.33369e-41	-1.18105	8.67855e-42	2.01489e-40	-0.922424	1.71373e-09	1.89491e-10	1662	1305	1465	4432
ENSMUSG00000040016_Ptger3	-1.89872	5.52769e-50	1.21335e-48	-2.04121	9.02093e-48	2.53775e-46	-1.7893	2.08219e-08	2.44315e-09	1349	1077	2009	4435
ENSMUSG00000052566_Hook2	-1.20594	7.3057e-44	1.35375e-42	-1.32743	4.02253e-43	9.73439e-42	-1.08082	3.515e-09	3.73441e-10	1598	1252	1586	4436
ENSMUSG00000003033_Ap1m1	-0.871604	1.36384e-43	2.50371e-42	-0.990591	5.38992e-45	1.38864e-43	-0.73622	4.69591e-09	5.13826e-10	1613	1176	1649	4438
ENSMUSG00000034189_Hsdl1	-1.08091	3.44179e-48	7.1369e-47	-1.20508	5.13498e-55	1.74221e-53	-0.946238	3.13897e-08	3.69962e-09	1428	893	2123	4444
ENSMUSG00000043067_Dpy19l1	1.30921	6.24277e-46	1.21936e-44	1.19665	3.68675e-38	7.69822e-37	1.46415	1.86101e-09	2.0354e-10	1516	1451	1478	4445
ENSMUSG00000028550_Atg4c	1.05392	1.88351e-65	5.74383e-64	0.940038	2.82177e-27	3.89849e-26	1.20308	6.24794e-10	7.12033e-11	971	2193	1290	4454
ENSMUSG00000034906_Ncaph	-2.20221	4.25613e-41	7.31023e-40	-2.36392	4.7748e-40	1.05673e-38	-2.11464	9.50024e-10	1.10174e-10	1724	1369	1366	4459
ENSMUSG00000031838_Ifi30	-2.02279	9.66834e-40	1.59849e-38	-2.1769	1.82943e-36	3.60157e-35	-1.92365	2.50274e-10	2.43903e-11	1791	1539	1135	4465
ENSMUSG00000034209_Rasl10a	1.52341	5.23862e-48	1.07873e-46	1.42135	9.51503e-37	1.89537e-35	1.66521	2.36018e-09	2.42542e-10	1438	1521	1509	4468
ENSMUSG00000004530_Coro1c	-0.893754	6.56981e-47	1.31534e-45	-1.01629	5.636e-44	1.40543e-42	-0.756228	9.17971e-09	9.86937e-10	1479	1215	1787	4481
ENSMUSG00000050511_Oprd1	1.48481	6.53702e-52	1.50754e-50	1.37926	1.21582e-35	2.33737e-34	1.62758	3.99643e-09	4.4875e-10	1284	1576	1622	4482
ENSMUSG00000016664_Pacsin2	1.6183	1.32667e-44	2.49739e-43	1.51822	1.54629e-39	3.35357e-38	1.76317	2.39417e-09	2.51004e-10	1573	1397	1515	4485
ENSMUSG00000021338_Lrrc16a	-0.957889	1.60572e-62	4.66147e-61	-1.07709	8.02186e-44	1.99055e-42	-0.812026	4.68398e-08	5.62157e-09	1020	1221	2244	4485
ENSMUSG00000006920_Ezh1	0.894632	2.47682e-60	6.87358e-59	0.7793	7.11185e-28	1.00314e-26	1.03443	5.6815e-10	6.49938e-11	1067	2148	1275	4490
ENSMUSG00000027996_Sfrp2	-2.53196	1.32922e-38	2.11725e-37	-2.72232	7.57525e-41	1.72308e-39	-2.46389	6.65231e-10	7.78094e-11	1859	1332	1305	4496
ENSMUSG00000049744_Arhgap15	2.33485	2.88352e-48	6.00027e-47	2.25929	6.08079e-45	1.5653e-43	2.52285	1.35397e-08	1.59919e-09	1423	1177	1899	4499
ENSMUSG00000061411_8430427H17Rik	-1.07869	9.82016e-58	2.5756e-56	-1.19893	1.38869e-47	3.8814e-46	-0.936034	5.60838e-08	6.50648e-09	1129	1084	2289	4502
ENSMUSG00000054555_Adam12	-1.89122	1.58919e-47	3.23198e-46	-2.03307	2.00138e-45	5.24096e-44	-1.77963	1.34962e-08	1.5929e-09	1456	1157	1898	4511
ENSMUSG00000053093_Myh7	2.50458	2.65787e-60	7.36222e-59	2.43995	4.0423e-50	1.20545e-48	2.6795	8.94213e-08	1.02216e-08	1069	1016	2427	4512
ENSMUSG00000054679_Srsf12	-0.874508	1.30252e-42	2.32204e-41	-0.993402	2.98755e-34	5.41369e-33	-0.737511	3.26025e-10	3.44156e-11	1661	1672	1180	4513
ENSMUSG00000039804_Ncoa5	-0.656082	4.04776e-54	9.78435e-53	-0.773863	1.14744e-31	1.88633e-30	-0.517524	1.58093e-09	1.7346e-10	1225	1843	1449	4517
ENSMUSG00000056771_Gm10010	1.75725	1.12528e-58	3.01819e-57	1.65456	3.09053e-39	6.6081e-38	1.92703	1.97955e-08	2.32621e-09	1104	1417	1996	4517
ENSMUSG00000036940_Kdm1a	-0.765221	7.6654e-55	1.88365e-53	-0.88539	2.17383e-35	4.13191e-34	-0.628265	6.46727e-09	7.27344e-10	1205	1594	1722	4521
ENSMUSG00000042097_Zfp239	0.954471	6.25232e-60	1.72221e-58	0.839455	1.54818e-27	2.15663e-26	1.09389	5.67994e-10	6.45989e-11	1075	2175	1274	4524
ENSMUSG00000047485_Klhl34	1.72278	7.77521e-56	1.95775e-54	1.62681	5.71486e-53	1.83223e-51	1.87896	8.31361e-08	9.46789e-09	1176	945	2403	4524
ENSMUSG00000026879_Gsn	2.62818	2.58276e-41	4.46197e-40	2.58929	5.10627e-45	1.31668e-43	2.83211	4.49182e-09	4.81293e-10	1714	1175	1636	4525
ENSMUSG00000061666_Gdpd1	-0.879829	1.18581e-47	2.41993e-46	-1.00167	7.11794e-42	1.65637e-40	-0.738014	8.70347e-09	9.37566e-10	1451	1302	1776	4529
ENSMUSG00000004902_Slc25a18	1.42568	4.86361e-46	9.53751e-45	1.32186	1.8896e-35	3.60069e-34	1.56572	1.37403e-09	1.56179e-10	1510	1590	1430	4530
ENSMUSG00000028948_Nol9	-0.846956	1.00988e-40	1.71465e-39	-0.969172	1.11817e-31	1.84122e-30	-0.709424	4.30447e-11	4.68686e-12	1744	1840	947	4531
ENSMUSG00000016150_Tenm1	-1.58029	9.76148e-36	1.43093e-34	-1.72357	8.48019e-43	2.02949e-41	-1.45329	4.90076e-10	5.49127e-11	2020	1266	1248	4534
ENSMUSG00000020897_Aurkb	-3.7697	1.57196e-29	1.91552e-28	-4.27976	1.05049e-48	3.03121e-47	-4.09954	1.27599e-10	1.23335e-11	2430	1050	1057	4537
ENSMUSG00000031833_Mast3	1.6971	1.59425e-45	3.08747e-44	1.6051	2.37538e-42	5.60946e-41	1.85986	6.65854e-09	7.40915e-10	1529	1283	1726	4538
ENSMUSG00000026787_Gad2	1.20316	1.00461e-71	3.443e-70	1.0946	2.70448e-45	7.03955e-44	1.34381	1.22311e-07	1.34856e-08	864	1164	2513	4541
ENSMUSG00000037990_Sh3rf3	-1.43917	8.28257e-52	1.89826e-50	-1.56852	3.67992e-53	1.18611e-51	-1.30333	6.08552e-08	6.95575e-09	1292	940	2309	4541
ENSMUSG00000031770_Herpud1	1.05493	2.04739e-55	5.09457e-54	0.940857	1.12403e-33	1.99391e-32	1.19125	4.64883e-09	5.06228e-10	1190	1708	1646	4544
ENSMUSG00000059022_Kcp	-2.84281	1.57413e-51	3.58276e-50	-3.04071	3.12942e-53	1.01082e-51	-2.80536	5.97429e-08	6.90905e-09	1301	938	2307	4546
ENSMUSG00000004317_Clcn5	-1.06734	3.04479e-42	5.37622e-41	-1.19195	2.11699e-41	4.8776e-40	-0.924382	3.12087e-09	3.15076e-10	1677	1315	1555	4547
ENSMUSG00000007036_Abhd16a	0.851189	1.69464e-69	5.63186e-68	0.736907	6.95418e-28	9.81816e-27	0.990686	2.3613e-09	2.43946e-10	891	2146	1510	4547
ENSMUSG00000019906_Lin7a	1.5384	2.82391e-60	7.81484e-59	1.43353	3.34908e-54	1.11628e-52	1.68387	1.47247e-07	1.61241e-08	1070	909	2568	4547
ENSMUSG00000044715_Gskip	1.18618	6.73189e-60	1.85258e-58	1.07137	2.63352e-32	4.43773e-31	1.33254	5.44736e-09	6.13808e-10	1076	1798	1686	4560
ENSMUSG00000035285_Nat14	0.968772	1.15779e-45	2.25251e-44	0.856703	2.51279e-26	3.35238e-25	1.10434	7.04858e-12	6.82066e-13	1522	2271	768	4561
ENSMUSG00000031667_Aktip	0.841479	7.8063e-89	3.65747e-87	0.724626	5.15328e-26	6.79139e-25	0.983403	4.31979e-09	4.71676e-10	632	2299	1632	4563
ENSMUSG00000040848_Sft2d2	1.51448	2.96422e-45	5.69218e-44	1.41172	3.07869e-35	5.8226e-34	1.65366	1.33538e-09	1.53654e-10	1542	1602	1427	4571
ENSMUSG00000035158_Mitf	2.00517	1.35802e-49	2.95245e-48	1.91847	2.10734e-36	4.13524e-35	2.17058	5.04549e-09	5.57995e-10	1362	1544	1666	4572
ENSMUSG00000027379_Bub1	-3.49376	1.3117e-33	1.80991e-32	-3.8594	2.38444e-47	6.62179e-46	-3.65344	8.14623e-10	9.60249e-11	2146	1091	1342	4579
ENSMUSG00000032363_Adamts7	-2.7989	6.49067e-37	9.88658e-36	-3.01972	2.3602e-41	5.43385e-40	-2.77529	7.22771e-10	8.48439e-11	1944	1316	1320	4580
ENSMUSG00000000078_Klf6	-1.05915	3.5453e-43	6.44049e-42	-1.18	7.55237e-40	1.66174e-38	-0.930204	3.33975e-09	3.50169e-10	1630	1377	1574	4581
ENSMUSG00000025555_Farp1	-1.08056	5.32079e-34	7.41779e-33	-1.20152	1.12594e-32	1.92515e-31	-0.943653	2.54374e-12	2.4702e-13	2124	1772	685	4581
ENSMUSG00000023094_Msrb2	1.8499	6.47609e-59	1.74807e-57	1.7538	3.77273e-39	8.03276e-38	2.01486	2.53591e-08	2.97546e-09	1097	1423	2062	4582
ENSMUSG00000022108_Itm2b	1.35483	2.87581e-47	5.80475e-46	1.24917	1.07741e-34	1.9832e-33	1.48887	1.76571e-09	1.9475e-10	1467	1646	1470	4583
ENSMUSG00000045763_Basp1	-1.03858	1.13299e-30	1.43371e-29	-1.16518	7.15361e-29	1.05163e-27	-0.907457	0	0	2340	2061	185	4586
ENSMUSG00000026918_Brd3	-1.12873	1.59935e-67	5.1143e-66	-1.24825	3.70093e-51	1.13608e-49	-0.993952	2.09741e-07	2.25269e-08	926	987	2674	4587
ENSMUSG00000071234_Syndig1l	-2.59081	6.68878e-45	1.27453e-43	-2.77293	3.23891e-46	8.74622e-45	-2.52905	1.44463e-08	1.6779e-09	1554	1122	1911	4587
ENSMUSG00000032705_Exd2	1.03707	1.056e-90	5.12608e-89	0.923345	8.31535e-34	1.48112e-32	1.1725	5.25451e-08	6.29623e-09	610	1701	2279	4590
ENSMUSG00000061175_Fnip2	-1.11315	1.13164e-48	2.3952e-47	-1.23938	1.34254e-49	3.94916e-48	-0.967467	3.60941e-08	4.23094e-09	1399	1030	2161	4590
ENSMUSG00000008318_Relt	1.91269	7.0229e-54	1.68248e-52	1.81553	2.2072e-44	5.58677e-43	2.07008	3.59491e-08	4.20143e-09	1236	1197	2159	4592
ENSMUSG00000025128_Bhlhe22	-1.31866	1.23013e-44	2.31861e-43	-1.44819	4.64043e-46	1.24642e-44	-1.181	1.33704e-08	1.58038e-09	1571	1128	1896	4595
ENSMUSG00000038242_Aox4	-1.49261	1.252e-47	2.55323e-46	-1.62333	6.72759e-38	1.39611e-36	-1.36382	5.3987e-09	6.08076e-10	1452	1460	1684	4596
ENSMUSG00000024799_Tm7sf2	-0.905518	1.72501e-34	2.43699e-33	-1.02547	1.06858e-34	1.96813e-33	-0.774171	2.02505e-11	1.95283e-12	2096	1645	858	4599
ENSMUSG00000026888_Grb14	-1.01733	8.26587e-37	1.2539e-35	-1.14016	6.34581e-35	1.17665e-33	-0.876719	8.11013e-11	8.3877e-12	1952	1634	1013	4599
ENSMUSG00000022324_Matn2	1.23334	8.91863e-39	1.42674e-37	1.12794	3.79058e-34	6.83206e-33	1.37965	1.3938e-10	1.3588e-11	1851	1681	1068	4600
ENSMUSG00000027204_Fbn1	-1.21724	1.68862e-40	2.84586e-39	-1.34432	1.95238e-34	3.56774e-33	-1.08577	3.34012e-10	3.56666e-11	1757	1658	1185	4600
ENSMUSG00000031575_Ash2l	-0.67388	2.97889e-45	5.71665e-44	-0.793071	3.92121e-32	6.56743e-31	-0.534037	4.908e-10	5.52616e-11	1543	1809	1249	4601
ENSMUSG00000034000_Neu4	1.91855	8.88286e-45	1.68501e-43	1.83164	4.12623e-31	6.64275e-30	2.08535	2.86448e-10	2.92036e-11	1561	1882	1158	4601
ENSMUSG00000045009_Prrt3	1.41015	2.25009e-39	3.67093e-38	1.31048	3.81443e-40	8.47285e-39	1.5571	1.33375e-09	1.52826e-10	1815	1364	1426	4605
ENSMUSG00000046709_Mapk10	0.99209	5.40634e-185	8.84459e-183	0.874765	1.18654e-28	1.72836e-27	1.13703	6.9568e-08	7.92386e-09	181	2080	2348	4609
ENSMUSG00000028927_Padi2	2.07174	1.55541e-50	3.47079e-49	1.98636	1.21214e-47	3.39108e-46	2.23881	4.23162e-08	4.89905e-09	1327	1083	2203	4613
ENSMUSG00000006675_P4htm	1.39614	2.98105e-49	6.38725e-48	1.29079	4.19428e-45	1.08429e-43	1.53773	2.57436e-08	2.9975e-09	1382	1172	2064	4618
ENSMUSG00000051851_Cxx1c	0.904218	8.83217e-52	2.02266e-50	0.790938	1.88922e-26	2.53273e-25	1.04405	1.35984e-10	1.3239e-11	1293	2260	1065	4618
ENSMUSG00000037997_Parp11	-0.910798	1.34102e-48	2.82828e-47	-1.02995	3.58166e-35	6.73601e-34	-0.772855	3.79464e-09	4.1419e-10	1404	1611	1606	4621
ENSMUSG00000038181_Chpf2	0.956989	1.54017e-60	4.31874e-59	0.843016	2.67857e-31	4.33522e-30	1.09534	5.66294e-09	6.34206e-10	1056	1872	1693	4621
ENSMUSG00000031639_Tlr3	2.18237	3.84536e-47	7.74065e-46	2.10407	1.43014e-35	2.73896e-34	2.37019	3.28372e-09	3.42598e-10	1471	1582	1570	4623
ENSMUSG00000089726_Mir17hg	-2.32551	4.11376e-39	6.64916e-38	-2.49943	2.26021e-39	4.87748e-38	-2.2507	1.04455e-09	1.24297e-10	1832	1404	1388	4624
ENSMUSG00000057411_Fam173a	0.951227	9.82729e-44	1.81193e-42	0.839683	5.59814e-26	7.36485e-25	1.09259	3.42482e-12	3.63667e-13	1606	2303	716	4625
ENSMUSG00000001687_Ubl3	1.35109	5.88624e-48	1.21124e-46	1.2416	5.95677e-49	1.73038e-47	1.4925	3.41866e-08	4.02786e-09	1439	1043	2147	4629
ENSMUSG00000021877_Arf4	-0.833945	8.61855e-64	2.55715e-62	-0.953462	4.39274e-37	8.84916e-36	-0.69293	3.29603e-08	3.83421e-09	998	1504	2133	4635
ENSMUSG00000051246_Msantd1	-1.43143	2.81163e-42	4.97047e-41	-1.55861	1.13135e-34	2.07869e-33	-1.30607	6.90093e-10	8.05587e-11	1675	1649	1311	4635
ENSMUSG00000079111_Kdelr2	-0.794035	1.4091e-39	2.31804e-38	-0.914339	1.56024e-28	2.26182e-27	-0.656033	5.11591e-12	5.15825e-13	1800	2090	745	4635
ENSMUSG00000025825_Iscu	1.12446	2.86211e-49	6.13685e-48	1.01145	8.58987e-32	1.42061e-30	1.2709	1.32096e-09	1.50348e-10	1381	1832	1423	4636
ENSMUSG00000026627_Tmem206	-1.00443	6.14828e-46	1.20249e-44	-1.12476	1.18117e-31	1.94074e-30	-0.867701	5.86439e-10	6.69917e-11	1514	1844	1280	4638
ENSMUSG00000000247_Lhx2	-1.18792	5.81081e-60	1.60358e-58	-1.30947	2.22566e-49	6.52158e-48	-1.05875	1.35566e-07	1.44942e-08	1073	1034	2535	4642
ENSMUSG00000079259_Trim71	3.45133	1.08308e-36	1.63295e-35	3.5521	2.96973e-42	6.98578e-41	3.83289	1.06841e-09	1.26325e-10	1964	1288	1391	4643
ENSMUSG00000093846_Gm4425	-2.58499	4.57579e-38	7.19946e-37	-2.78349	6.27597e-38	1.30418e-36	-2.52303	6.67946e-10	7.82613e-11	1882	1458	1306	4646
ENSMUSG00000001151_Pcnt	1.16975	8.35308e-83	3.53347e-81	1.05842	1.11065e-38	2.34499e-37	1.30738	1.21394e-07	1.34422e-08	700	1435	2512	4647
ENSMUSG00000028494_Plin2	-1.65839	1.92807e-53	4.58204e-52	-1.78529	1.86861e-41	4.31518e-40	-1.5381	2.76076e-08	3.28118e-09	1246	1312	2089	4647
ENSMUSG00000031539_Ap3m2	0.989944	1.15616e-46	2.30694e-45	0.874425	6.4011e-31	1.0186e-29	1.13395	5.16366e-10	5.88271e-11	1484	1904	1259	4647
ENSMUSG00000039652_Cpeb3	1.17773	3.34265e-63	9.83889e-62	1.066	6.9801e-42	1.62805e-40	1.331	6.99414e-08	7.95026e-09	1006	1299	2349	4654
ENSMUSG00000020451_Limk2	-0.765757	6.78574e-41	1.15878e-39	-0.885681	1.16309e-32	1.98531e-31	-0.631467	2.67761e-10	2.72386e-11	1734	1775	1149	4658
ENSMUSG00000028044_Cks1b	-2.46758	1.55136e-39	2.54923e-38	-2.65304	3.58508e-40	7.97508e-39	-2.40336	2.13343e-09	2.26197e-10	1802	1362	1497	4661
ENSMUSG00000038910_Plcl2	0.936306	1.84113e-57	4.80756e-56	0.821344	4.146e-30	6.38614e-29	1.0726	3.27545e-09	3.3885e-10	1134	1967	1568	4669
ENSMUSG00000072969_Armcx5	0.8659	1.00054e-63	2.9627e-62	0.748527	8.42655e-24	1.0241e-22	1.01198	3.30573e-10	3.49139e-11	1000	2493	1182	4675
ENSMUSG00000021256_Vash1	-1.70713	4.35644e-49	9.29385e-48	-1.84619	6.432e-72	3.21579e-70	-1.59159	2.16524e-07	2.30963e-08	1388	606	2682	4676
ENSMUSG00000025739_Gng13	2.05937	1.84016e-56	4.7095e-55	1.96909	1.7597e-46	4.80318e-45	2.22471	8.57986e-08	9.9347e-09	1157	1110	2418	4685
ENSMUSG00000030691_Fchsd2	-1.12724	7.75692e-59	2.08809e-57	-1.24683	9.03337e-47	2.4836e-45	-0.991061	1.11159e-07	1.23325e-08	1100	1102	2485	4687
ENSMUSG00000000290_Itgb2	2.55024	4.91029e-39	7.92363e-38	2.51061	1.08649e-37	2.2424e-36	2.77158	1.02538e-09	1.22323e-10	1835	1468	1385	4688
ENSMUSG00000097195_Snhg5	-1.44869	1.91722e-46	3.7923e-45	-1.58111	1.10488e-39	2.41005e-38	-1.31543	9.82601e-09	1.05805e-09	1497	1389	1802	4688
ENSMUSG00000037306_Man1c1	1.73731	1.73836e-39	2.85177e-38	1.64698	1.16186e-34	2.13346e-33	1.89861	4.61242e-10	5.01119e-11	1805	1650	1234	4689
ENSMUSG00000054871_Tmem158	-1.08069	8.8449e-45	1.67889e-43	-1.20374	9.05459e-40	1.9822e-38	-0.935127	7.58253e-09	8.21925e-10	1560	1384	1748	4692
ENSMUSG00000024664_Fads3	-0.94038	1.58686e-37	2.45884e-36	-1.06361	2.11342e-42	4.99474e-41	-0.808356	2.27951e-09	2.31473e-10	1911	1282	1501	4694
ENSMUSG00000036580_Spg20	1.59493	5.12297e-43	9.27239e-42	1.49003	8.63078e-37	1.72604e-35	1.75073	2.97999e-09	2.99083e-10	1636	1515	1546	4697
ENSMUSG00000028919_Arhgef19	2.3885	9.64697e-40	1.59585e-38	2.33065	1.12315e-34	2.06488e-33	2.58323	5.52909e-10	6.18473e-11	1790	1648	1267	4705
ENSMUSG00000052609_Plekhg3	2.27324	1.10109e-47	2.25168e-46	2.19707	6.36086e-41	1.44903e-39	2.45998	1.50859e-08	1.79287e-09	1448	1330	1928	4706
ENSMUSG00000026932_Nacc2	1.26459	1.25085e-59	3.42636e-58	1.15417	5.8776e-43	1.41109e-41	1.41154	7.21855e-08	8.40368e-09	1081	1262	2366	4709
ENSMUSG00000000346_Dazap2	1.04028	7.50554e-60	2.06357e-58	0.924943	5.36187e-34	9.62406e-33	1.1825	1.59486e-08	1.94217e-09	1077	1688	1949	4714
ENSMUSG00000000823_Znf512b	-0.810357	1.73763e-46	3.44397e-45	-0.929662	4.89447e-36	9.51203e-35	-0.669946	4.92261e-09	5.52624e-10	1494	1559	1664	4717
ENSMUSG00000035864_Syt1	1.02289	1.02249e-57	2.67701e-56	0.908387	3.04501e-17	2.71266e-16	1.16177	0	0	1131	3401	185	4717
ENSMUSG00000046591_Ticrr	-3.66937	1.03546e-28	1.23037e-27	-4.15243	4.21515e-47	1.16524e-45	-3.96963	2.59639e-10	2.64146e-11	2492	1096	1145	4733
ENSMUSG00000070509_Rgma	-1.8681	1.53287e-33	2.11115e-32	-2.02133	5.38056e-46	1.44393e-44	-1.77095	1.62582e-09	1.82299e-10	2150	1129	1458	4737
ENSMUSG00000053192_Mllt11	-1.26441	1.20687e-42	2.1541e-41	-1.39325	3.21091e-44	8.08007e-43	-1.12502	1.25893e-08	1.46495e-09	1659	1204	1877	4740
ENSMUSG00000045917_6330416G13Rik	1.52498	2.64721e-55	6.57224e-54	1.41973	8.88771e-34	1.58121e-32	1.66779	1.14957e-08	1.29145e-09	1192	1703	1847	4742
ENSMUSG00000044068_Zrsr1	1.16843	3.28711e-56	8.35491e-55	1.05451	5.05029e-40	1.11526e-38	1.31489	4.29957e-08	5.07013e-09	1165	1372	2213	4750
ENSMUSG00000041936_Agrn	-1.12525	4.31092e-32	5.69869e-31	-1.24887	3.85432e-28	5.50322e-27	-0.995654	1.42109e-14	1.32681e-15	2240	2122	392.5	4754.5
ENSMUSG00000024827_Gldc	1.46806	1.16929e-46	2.33158e-45	1.36533	1.0374e-37	2.14548e-36	1.61223	9.97132e-09	1.07279e-09	1485	1465	1805	4755
ENSMUSG00000039765_Cc2d2a	1.02451	1.47338e-72	5.15093e-71	0.911171	1.27808e-29	1.93327e-28	1.1709	1.4401e-08	1.67121e-09	847	2003	1910	4760
ENSMUSG00000025766_D3Ertd751e	2.08452	4.34626e-61	1.23155e-59	1.99338	5.53469e-43	1.33265e-41	2.24624	1.01768e-07	1.12967e-08	1045	1258	2458	4761
ENSMUSG00000026181_Ppm1f	0.967638	3.35401e-78	1.29994e-76	0.85144	7.74499e-30	1.18096e-28	1.10657	2.09786e-08	2.46153e-09	764	1987	2011	4762
ENSMUSG00000055943_Emc7	1.10279	1.34748e-54	3.30028e-53	0.988141	6.16457e-40	1.35836e-38	1.24597	3.93181e-08	4.58434e-09	1209	1375	2184	4768
ENSMUSG00000070348_Ccnd1	0.964961	1.20498e-55	3.01358e-54	0.849923	1.82754e-25	2.36527e-24	1.10443	4.80568e-10	5.31808e-11	1184	2341	1243	4768
ENSMUSG00000036904_Fzd8	-1.48464	1.62617e-45	3.14517e-44	-1.61239	4.69728e-35	8.77966e-34	-1.35845	3.98271e-09	4.46562e-10	1531	1621	1621	4773
ENSMUSG00000066800_Rnasel	-1.01784	5.93667e-44	1.10145e-42	-1.13818	6.49206e-32	1.07897e-30	-0.884748	9.28964e-10	1.05894e-10	1596	1823	1359	4778
ENSMUSG00000027318_Adam33	3.80132	7.87972e-44	1.45647e-42	3.94485	4.68536e-43	1.13113e-41	4.18982	1.47942e-08	1.75184e-09	1602	1255	1922	4779
ENSMUSG00000023110_Prmt5	-0.928207	4.43319e-41	7.60551e-40	-1.05159	1.08981e-43	2.68667e-42	-0.792788	1.08037e-08	1.17899e-09	1726	1229	1826	4781
ENSMUSG00000038740_Mvb12b	-0.843019	1.1912e-36	1.79323e-35	-0.962801	3.836e-32	6.43182e-31	-0.706475	8.10871e-11	8.31585e-12	1967	1807	1012	4786
ENSMUSG00000021577_Sdha	1.05614	1.58429e-66	4.93816e-65	0.940026	1.8637e-30	2.91816e-29	1.19382	1.4027e-08	1.63153e-09	950	1935	1904	4789
ENSMUSG00000027288_Zfp106	1.06477	7.81862e-60	2.14765e-58	0.949704	2.12664e-27	2.94618e-26	1.21245	2.61802e-09	2.73033e-10	1078	2187	1530	4795
ENSMUSG00000044017_Gpr133	2.89061	9.36285e-37	1.4174e-35	2.89304	1.36802e-36	2.70551e-35	3.1542	6.82149e-10	7.96326e-11	1956	1532	1309	4797
ENSMUSG00000043183_Simc1	-0.767142	4.58198e-45	8.759e-44	-0.888776	1.11821e-27	1.56559e-26	-0.623715	1.58693e-10	1.58582e-11	1549	2164	1086	4799
ENSMUSG00000021820_Camk2g	1.11897	1.19225e-50	2.67048e-49	1.00597	4.54522e-31	7.2863e-30	1.25981	3.56862e-09	3.83395e-10	1322	1890	1591	4803
ENSMUSG00000058997_Vwa8	1.06697	9.79575e-68	3.1392e-66	0.955136	2.31251e-37	4.72769e-36	1.21313	8.10016e-08	9.31596e-09	924	1482	2398	4804
ENSMUSG00000034135_Sik3	1.07182	2.67576e-65	8.13469e-64	0.960648	8.95003e-37	1.78753e-35	1.21573	6.21216e-08	7.09774e-09	974	1517	2315	4806
ENSMUSG00000063889_Crem	1.45893	1.1379e-44	2.14751e-43	1.35118	3.97453e-34	7.15935e-33	1.61818	3.19051e-09	3.29627e-10	1569	1682	1563	4814
ENSMUSG00000068290_Ddrgk1	0.897415	7.30201e-56	1.84017e-54	0.785103	2.31906e-22	2.65444e-21	1.03674	6.67484e-11	6.97379e-12	1175	2647	992	4814
ENSMUSG00000015002_Efr3a	1.41018	8.05053e-36	1.18422e-34	1.30207	5.05856e-35	9.42584e-34	1.56332	3.22203e-10	3.39231e-11	2013	1626	1178	4817
ENSMUSG00000022044_Stmn4	-0.840358	1.56052e-33	2.14823e-32	-0.961528	6.0108e-35	1.11659e-33	-0.703192	1.03341e-10	1.0151e-11	2151	1631	1035	4817
ENSMUSG00000095217_Hist1h2bn	-2.38201	1.19457e-34	1.7006e-33	-2.56221	8.3471e-41	1.89438e-39	-2.31822	1.16475e-09	1.36203e-10	2080	1335	1405	4820
ENSMUSG00000022043_Trim35	-0.731913	2.91322e-45	5.59787e-44	-0.852099	1.87584e-28	2.71415e-27	-0.597389	3.39838e-10	3.61744e-11	1541	2094	1187	4822
ENSMUSG00000028631_Kcnq4	-1.47512	1.44781e-35	2.10772e-34	-1.60643	1.27395e-40	2.87401e-39	-1.3599	1.52465e-09	1.70571e-10	2034	1343	1446	4823
ENSMUSG00000070287_Slc35g2	1.85859	2.56532e-48	5.34942e-47	1.76142	3.20298e-40	7.14608e-39	2.01755	2.41056e-08	2.81603e-09	1420	1358	2047	4825
ENSMUSG00000025529_Zfp711	-1.48108	1.657e-49	3.58928e-48	-1.61221	2.02558e-54	6.77384e-53	-1.34637	1.41843e-07	1.5421e-08	1367	906	2554	4827
ENSMUSG00000041141_Pnmal1	0.952023	3.09877e-61	8.80424e-60	0.837267	2.07322e-31	3.36627e-30	1.09328	1.46159e-08	1.73828e-09	1042	1866	1920	4828
ENSMUSG00000041889_Shisa4	1.25086	1.4815e-48	3.11789e-47	1.14311	8.93353e-47	2.45838e-45	1.3922	6.345e-08	7.21783e-09	1407	1101	2320	4828
ENSMUSG00000025511_Tspan4	-1.2793	1.78418e-45	3.44403e-44	-1.40081	2.67615e-37	5.44175e-36	-1.15543	1.00427e-08	1.0876e-09	1534	1490	1808	4832
ENSMUSG00000051950_B3galtl	-0.861144	9.98004e-41	1.69546e-39	-0.981849	4.42757e-32	7.39915e-31	-0.723437	6.05368e-10	6.82362e-11	1743	1813	1283	4839
ENSMUSG00000038807_Rap1gap2	1.19414	3.0722e-53	7.25446e-52	1.08287	3.49024e-31	5.63085e-30	1.32856	6.17923e-09	6.84647e-10	1254	1878	1709	4841
ENSMUSG00000045034_Ankrd34b	1.22491	2.10433e-47	4.26497e-46	1.11311	2.75441e-30	4.27746e-29	1.37381	1.42212e-09	1.60543e-10	1461	1951	1435	4847
ENSMUSG00000021130_Galnt16	1.48452	2.65639e-54	6.44742e-53	1.37797	4.23079e-57	1.50275e-55	1.63235	2.90708e-07	3.09752e-08	1220	853	2777	4850
ENSMUSG00000086688_Gm11560	-2.82792	2.30102e-32	3.06364e-31	-3.06842	9.3544e-45	2.39577e-43	-2.84052	1.51471e-09	1.68697e-10	2224	1183	1444	4851
ENSMUSG00000041959_S100a10	-1.43051	1.40075e-35	2.04223e-34	-1.56286	1.8845e-44	4.77865e-43	-1.30953	4.26952e-09	4.64596e-10	2031	1194	1629	4854
ENSMUSG00000025648_Pfkfb4	-0.888688	4.40413e-34	6.16307e-33	-1.01035	1.34021e-33	2.36768e-32	-0.749589	9.41185e-11	9.55164e-12	2116	1715	1028	4859
ENSMUSG00000022367_Has2	-2.52114	1.11373e-35	1.62937e-34	-2.71577	4.87131e-38	1.01437e-36	-2.4822	1.00733e-09	1.1973e-10	2024	1455	1381	4860
ENSMUSG00000007458_M6pr	1.17907	7.13067e-56	1.79852e-54	1.06346	3.66982e-38	7.66816e-37	1.31947	4.64716e-08	5.56645e-09	1174	1450	2241	4865
ENSMUSG00000021273_Fdft1	-1.03737	2.15075e-40	3.61235e-39	-1.16381	2.42092e-44	6.11751e-43	-0.898962	1.39523e-08	1.62501e-09	1763	1199	1903	4865
ENSMUSG00000025134_Alyref	-0.733432	7.69457e-44	1.42314e-42	-0.854844	9.52191e-32	1.57047e-30	-0.589248	1.34668e-09	1.5449e-10	1601	1837	1428	4866
ENSMUSG00000003282_Plag1	2.06829	6.64433e-52	1.53109e-50	1.98261	3.61318e-33	6.28067e-32	2.2363	1.12119e-08	1.26951e-09	1285	1743	1843	4871
ENSMUSG00000092274_Neat1	1.41673	1.9516e-55	4.86028e-54	1.30713	2.34815e-39	5.06004e-38	1.56131	5.52232e-08	6.44169e-09	1189	1406	2286	4881
ENSMUSG00000063696_Gm8730	-1.40077	4.15124e-45	7.94586e-44	-1.52486	2.6614e-37	5.41539e-36	-1.27506	1.17786e-08	1.33077e-09	1547	1489	1854	4890
ENSMUSG00000057378_Ryr3	-1.10038	1.665e-27	1.8999e-26	-1.22914	1.18495e-33	2.10073e-32	-0.961228	6.6791e-13	6.44322e-14	2595	1709	588.5	4892.5
ENSMUSG00000036782_Klhl13	-0.997799	7.63999e-32	1.0059e-30	-1.11861	5.50562e-36	1.06929e-34	-0.863115	1.83974e-10	1.68746e-11	2249	1560	1093	4902
ENSMUSG00000054850_6330419J24Rik	-0.867752	1.01472e-32	1.36328e-31	-0.988552	4.41847e-35	8.27895e-34	-0.733991	1.55538e-10	1.55964e-11	2204	1617	1084	4905
ENSMUSG00000049907_Rasl11b	1.3519	4.86386e-40	8.08669e-39	1.24455	2.35794e-34	4.29073e-33	1.51579	1.68006e-09	1.85362e-10	1781	1665	1461	4907
ENSMUSG00000020689_Itgb3	-1.40248	2.13485e-43	3.89736e-42	-1.53097	6.02316e-41	1.37314e-39	-1.2724	1.73775e-08	2.02449e-09	1622	1329	1960	4911
ENSMUSG00000032348_Gsta4	1.81225	1.35079e-44	2.54119e-43	1.7186	6.50353e-37	1.3032e-35	1.97654	1.08693e-08	1.19484e-09	1574	1512	1829	4915
ENSMUSG00000000317_Bcl6b	-1.88839	1.73511e-49	3.75572e-48	-2.03093	6.70996e-43	1.60965e-41	-1.78649	5.45747e-08	6.42034e-09	1368	1263	2285	4916
ENSMUSG00000064247_Plcxd1	1.29169	3.98171e-48	8.23917e-47	1.18437	1.99773e-28	2.88362e-27	1.43241	1.03637e-09	1.23633e-10	1431	2099	1387	4917
ENSMUSG00000072855_Gm10430	-2.17174	3.03562e-39	4.92805e-38	-2.32883	9.85877e-40	2.15358e-38	-2.08463	6.16414e-09	6.8143e-10	1824	1387	1708	4919
ENSMUSG00000044708_Kcnj10	1.50042	7.36629e-39	1.18096e-37	1.40125	1.67603e-35	3.19977e-34	1.65924	1.95202e-09	2.12718e-10	1847	1587	1486	4920
ENSMUSG00000036533_Cdc42ep3	-1.09166	1.66187e-38	2.63859e-37	-1.2186	8.34059e-34	1.48474e-32	-0.944256	9.09324e-10	1.02889e-10	1865	1702	1354	4921
ENSMUSG00000045284_Dcaf12l1	1.36999	2.80848e-49	6.02621e-48	1.26199	8.00443e-50	2.37066e-48	1.51705	1.27484e-07	1.38412e-08	1380	1023	2521	4924
ENSMUSG00000027435_Cd93	-1.72616	4.98768e-37	7.62469e-36	-1.87243	6.34167e-39	1.34552e-37	-1.63061	3.16697e-09	3.24144e-10	1937	1428	1560	4925
ENSMUSG00000020212_Mdm1	-1.34043	1.51592e-48	3.18806e-47	-1.46561	2.49738e-36	4.89428e-35	-1.20877	1.85142e-08	2.12111e-09	1408	1546	1972	4926
ENSMUSG00000022106_Rcbtb2	-0.663607	9.61555e-40	1.59154e-38	-0.78164	1.48195e-25	1.92291e-24	-0.52479	1.12976e-11	1.05128e-12	1789	2335	805	4929
ENSMUSG00000052336_Cx3cr1	1.7557	3.86869e-44	7.2093e-43	1.66579	8.59176e-41	1.94845e-39	1.89524	2.04959e-08	2.41572e-09	1589	1336	2006	4931
ENSMUSG00000041000_Trim62	-1.06372	3.01333e-46	5.92481e-45	-1.1867	1.20626e-36	2.39496e-35	-0.924684	1.38405e-08	1.61206e-09	1506	1526	1901	4933
ENSMUSG00000019998_Stx7	-0.896948	1.48244e-32	1.98089e-31	-1.02148	5.42368e-31	8.65333e-30	-0.752914	1.3344e-11	1.25478e-12	2216	1899	820	4935
ENSMUSG00000034957_Cebpa	2.59953	8.11037e-39	1.29884e-37	2.56579	1.64065e-35	3.13419e-34	2.8093	2.24114e-09	2.30107e-10	1849	1586	1500	4935
ENSMUSG00000068452_Duox2	-4.07493	2.16833e-25	2.29801e-24	-4.89879	1.33795e-42	3.1869e-41	-4.7851	2.22187e-11	2.24295e-12	2794	1272	871	4937
ENSMUSG00000026027_Stradb	-0.641738	7.72122e-47	1.54482e-45	-0.760528	2.41129e-30	3.74845e-29	-0.499686	2.38003e-09	2.4677e-10	1480	1949	1512	4941
ENSMUSG00000058248_Kcnh1	1.7002	1.85807e-43	3.39836e-42	1.59881	2.70093e-37	5.48477e-36	1.8733	1.08866e-08	1.20543e-09	1619	1492	1831	4942
ENSMUSG00000058897_Col25a1	1.78702	1.03049e-38	1.64761e-37	1.69835	1.71181e-42	4.05824e-41	1.96365	1.01826e-08	1.11754e-09	1852	1278	1814	4944
ENSMUSG00000027894_Slc6a17	1.07433	8.7955e-37	1.33356e-35	0.961892	4.24004e-21	4.56682e-20	1.22069	0	0	1953	2813	185	4951
ENSMUSG00000053477_Tcf4	-0.682408	1.88942e-50	4.20028e-49	-0.798897	4.9921e-17	4.4045e-16	-0.55047	0	0	1332	3434	185	4951
ENSMUSG00000033166_Dis3	-0.889969	7.50317e-37	1.14112e-35	-1.01275	9.21418e-30	1.40006e-28	-0.751563	8.16982e-11	8.53165e-12	1947	1994	1015	4956
ENSMUSG00000022540_Rogdi	1.48266	3.72184e-43	6.75704e-42	1.38088	1.05915e-44	2.70574e-43	1.63088	3.34881e-08	3.93046e-09	1631	1186	2140	4957
ENSMUSG00000029436_Mmp17	1.43754	8.1664e-36	1.20067e-34	1.33334	2.94602e-39	6.30802e-38	1.59033	2.65274e-09	2.76126e-10	2014	1415	1532	4961
ENSMUSG00000045246_Kcng4	4.01407	2.33506e-35	3.3844e-34	4.29521	7.42537e-43	1.77845e-41	4.60204	4.77926e-09	5.24086e-10	2043	1265	1653	4961
ENSMUSG00000047466_8030462N17Rik	1.11876	1.79557e-49	3.88093e-48	1.00617	9.37823e-36	1.80982e-34	1.26039	2.21692e-08	2.59369e-09	1370	1570	2025	4965
ENSMUSG00000031410_Nxf7	4.43902	1.59473e-29	1.94174e-28	5.17279	1.18724e-46	3.25826e-45	5.58996	1.4014e-09	1.57049e-10	2431	1104	1431	4966
ENSMUSG00000025537_Phkg1	2.18791	6.36013e-57	1.64624e-55	2.10747	1.88477e-44	4.77865e-43	2.3594	1.82455e-07	1.95785e-08	1144	1195	2629	4968
ENSMUSG00000027286_Lrrc57	1.23438	1.61945e-50	3.61096e-49	1.12251	1.91566e-33	3.36859e-32	1.37975	1.46079e-08	1.72485e-09	1328	1723	1918	4969
ENSMUSG00000047067_Dusp28	1.38107	6.51463e-53	1.52614e-51	1.26858	2.52492e-28	3.62903e-27	1.53376	3.62866e-09	3.95498e-10	1264	2108	1597	4969
ENSMUSG00000028664_Ephb2	-1.65128	6.87081e-43	1.23454e-41	-1.78938	6.21543e-60	2.34807e-58	-1.53918	1.26997e-07	1.37961e-08	1648	802	2520	4970
ENSMUSG00000020635_Fkbp1b	-1.18589	1.10372e-28	1.30862e-27	-1.31679	1.26472e-37	2.60493e-36	-1.06645	7.70797e-11	7.75032e-12	2497	1471	1004	4972
ENSMUSG00000035311_Gnptab	-0.850486	3.17387e-41	5.46403e-40	-0.9728	2.53315e-39	5.43167e-38	-0.71203	1.1083e-08	1.24799e-09	1720	1413	1839	4972
ENSMUSG00000045667_Smtnl2	-1.90476	3.95063e-47	7.94716e-46	-2.04694	4.55922e-40	1.0105e-38	-1.78499	3.29844e-08	3.84787e-09	1472	1367	2134	4973
ENSMUSG00000086181_C230034O21Rik	-2.51259	2.08702e-50	4.62564e-49	-2.68341	1.5418e-50	4.65739e-49	-2.43161	1.86223e-07	2.00164e-08	1336	1003	2636	4975
ENSMUSG00000052369_Tmem106c	1.16757	1.23755e-50	2.76985e-49	1.05704	3.61684e-25	4.62571e-24	1.31029	6.06029e-10	6.8655e-11	1323	2369	1284	4976
ENSMUSG00000039199_Zdhhc1	1.31467	7.05343e-52	1.62032e-50	1.20723	8.17455e-32	1.35266e-30	1.45755	1.18903e-08	1.35343e-09	1289	1831	1858	4978
ENSMUSG00000038094_Atp13a4	1.50322	2.44604e-48	5.10787e-47	1.39924	3.91068e-29	5.80812e-28	1.65837	2.47166e-09	2.59569e-10	1418	2040	1521	4979
ENSMUSG00000044042_Fmn1	1.70692	9.06676e-54	2.16863e-52	1.60176	1.90324e-48	5.42468e-47	1.8824	2.14069e-07	2.29527e-08	1238	1063	2680	4981
ENSMUSG00000001707_Eef1e1	-1.16291	1.08942e-33	1.50743e-32	-1.28933	3.39154e-37	6.8596e-36	-1.02412	9.10376e-10	1.03484e-10	2140	1498	1355	4993
ENSMUSG00000023942_Slc29a1	-1.22966	1.87556e-35	2.72375e-34	-1.35645	2.528e-40	5.64431e-39	-1.11309	3.7133e-09	4.01631e-10	2039	1357	1600	4996
ENSMUSG00000038379_Ttk	-3.08547	1.84618e-31	2.39244e-30	-3.37492	2.5933e-44	6.54766e-43	-3.15482	2.38023e-09	2.4818e-10	2285	1200	1513	4998
ENSMUSG00000030872_Gga2	-0.677283	2.00792e-45	3.86583e-44	-0.795011	9.49745e-31	1.50263e-29	-0.538546	3.03794e-09	3.0434e-10	1538	1915	1549	5002
ENSMUSG00000029128_Rab28	0.999513	1.28128e-44	2.41348e-43	0.885239	8.8272e-27	1.19663e-25	1.14341	3.80538e-10	4.0806e-11	1572	2235	1204	5011
ENSMUSG00000006356_Crip2	-1.16204	2.62633e-43	4.78279e-42	-1.28228	9.52281e-49	2.7557e-47	-1.03433	6.77092e-08	7.69107e-09	1626	1047	2339	5012
ENSMUSG00000006235_Epor	2.36617	4.13356e-37	6.32552e-36	2.31068	1.16353e-35	2.23968e-34	2.57894	2.34523e-09	2.41138e-10	1935	1574	1508	5017
ENSMUSG00000027004_Frzb	2.63363	1.79091e-50	3.98727e-49	2.58066	8.87782e-50	2.62676e-48	2.84662	2.05575e-07	2.22488e-08	1330	1024	2670	5024
ENSMUSG00000048706_Lurap1l	1.51005	2.01851e-49	4.35641e-48	1.40111	4.53069e-30	6.96806e-29	1.66686	5.33757e-09	6.02403e-10	1372	1970	1682	5024
ENSMUSG00000057229_Atp5sl	1.11187	8.17181e-57	2.1078e-55	1.00148	6.42647e-32	1.06866e-30	1.25338	2.51968e-08	2.94292e-09	1148	1822	2059	5029
ENSMUSG00000037805_Rpl10a	-0.753539	2.4942e-51	5.65511e-50	-0.870311	1.83675e-38	3.85387e-37	-0.617649	5.25531e-08	6.31651e-09	1306	1444	2280	5030
ENSMUSG00000006273_Atp6v1b2	0.853658	9.51069e-51	2.13349e-49	0.736739	1.52879e-16	1.3129e-15	0.994847	0	0	1320	3528	185	5033
ENSMUSG00000036295_Lrrn3	-0.977235	1.31022e-32	1.75631e-31	-1.10306	4.95215e-35	9.23324e-34	-0.840158	3.70022e-10	3.94052e-11	2209	1625	1199	5033
ENSMUSG00000028040_Efna4	-3.45622	1.3466e-28	1.59242e-27	-3.86627	1.42348e-43	3.5007e-42	-3.66496	6.49855e-10	7.55717e-11	2504	1232	1300	5036
ENSMUSG00000033623_Pcgf3	-0.849938	2.1704e-47	4.38986e-46	-0.971689	1.05261e-40	2.38179e-39	-0.711621	4.57791e-08	5.43904e-09	1464	1339	2234	5037
ENSMUSG00000004032_Gstm5	0.931568	7.78089e-54	1.86257e-52	0.815646	4.67274e-31	7.47885e-30	1.07845	1.49545e-08	1.77913e-09	1237	1893	1926	5056
ENSMUSG00000036955_2510003E04Rik	0.888858	1.1592e-56	2.97962e-55	0.773348	1.76465e-29	2.6481e-28	1.03103	1.29383e-08	1.5248e-09	1152	2019	1887	5058
ENSMUSG00000027367_Stard7	-0.745001	1.82027e-45	3.51141e-44	-0.866155	1.01047e-27	1.41605e-26	-0.606841	9.41782e-10	1.08332e-10	1535	2162	1363	5060
ENSMUSG00000032178_Ilf3	-0.671067	1.2639e-53	3.01574e-52	-0.790986	3.11014e-30	4.82493e-29	-0.529471	1.23678e-08	1.39984e-09	1241	1953	1866	5060
ENSMUSG00000024594_Prrc1	-1.06626	3.3859e-39	5.48768e-38	-1.18909	2.05899e-34	3.75803e-33	-0.920102	3.35032e-09	3.52074e-10	1827	1660	1575	5062
ENSMUSG00000049580_Tsku	-1.83212	3.46475e-39	5.6124e-38	-1.973	1.89162e-32	3.21437e-31	-1.72662	1.60676e-09	1.79327e-10	1828	1783	1455	5066
ENSMUSG00000026950_Neb	-1.79869	4.5426e-32	6.00228e-31	-1.95243	6.85524e-42	1.60016e-40	-1.69766	2.6312e-09	2.74573e-10	2241	1298	1531	5070
ENSMUSG00000071547_Nt5dc2	-1.9065	1.96471e-35	2.85181e-34	-2.05472	4.45914e-36	8.67158e-35	-1.80171	1.79553e-09	1.97985e-10	2040	1558	1473	5071
ENSMUSG00000034850_Tmem127	-0.681842	9.26501e-45	1.75638e-43	-0.802366	7.72242e-28	1.08774e-26	-0.543319	9.35117e-10	1.07109e-10	1562	2151	1361	5074
ENSMUSG00000031298_Gpr64	-2.61805	2.18738e-40	3.67179e-39	-2.82028	3.245e-42	7.61556e-41	-2.55186	2.18895e-08	2.56468e-09	1764	1291	2022	5077
ENSMUSG00000032890_Rims3	1.22634	2.09791e-38	3.32021e-37	1.11669	1.11927e-25	1.45731e-24	1.39002	2.59632e-11	2.46491e-12	1871	2327	880	5078
ENSMUSG00000049939_Lrrc4	1.10407	3.65568e-57	9.51215e-56	0.989943	4.2612e-35	7.99418e-34	1.23808	6.52436e-08	7.41382e-09	1138	1615	2328	5081
ENSMUSG00000036617_Etl4	1.65483	1.88557e-54	4.59537e-53	1.55789	4.33687e-59	1.6083e-57	1.80768	6.52046e-07	6.94649e-08	1215	817	3054	5086
ENSMUSG00000031962_Cdh15	-2.29622	1.73637e-37	2.68489e-36	-2.4728	1.60425e-35	3.06659e-34	-2.21573	3.60718e-09	3.93472e-10	1915	1585	1596	5096
ENSMUSG00000026890_Lhx6	-1.30156	4.89314e-28	5.68422e-27	-1.43463	1.91656e-38	4.01855e-37	-1.18189	2.01752e-10	1.88121e-11	2549	1445	1105	5099
ENSMUSG00000017144_Rnd3	-1.3157	1.07787e-34	1.53595e-33	-1.45036	2.92721e-43	7.10077e-42	-1.18477	8.58333e-09	9.24456e-10	2078	1249	1773	5100
ENSMUSG00000044320_1700001O22Rik	2.76802	1.51366e-34	2.14557e-33	2.76142	1.77818e-37	3.6501e-36	3.03562	2.75105e-09	2.83981e-10	2089	1476	1537	5102
ENSMUSG00000097178_2310002F09Rik	-3.45784	9.82057e-31	1.24485e-29	-3.84736	5.92862e-46	1.5868e-44	-3.64155	4.54808e-09	4.86228e-10	2336	1132	1638	5106
ENSMUSG00000047250_Ptgs1	2.03039	6.77043e-57	1.75091e-55	1.94572	5.14061e-43	1.23906e-41	2.18394	2.30766e-07	2.48082e-08	1145	1257	2705	5107
ENSMUSG00000001228_Uhrf1	-2.50901	6.50855e-34	9.06088e-33	-2.71624	1.1857e-36	2.35569e-35	-2.48165	1.62131e-09	1.80317e-10	2127	1525	1456	5108
ENSMUSG00000096351_Samd11	-1.88993	9.09462e-36	1.33515e-34	-2.04208	1.87205e-33	3.29381e-32	-1.78704	9.91633e-10	1.13308e-10	2017	1722	1371	5110
ENSMUSG00000034755_Pcdh11x	-1.23752	1.02479e-44	1.93899e-43	-1.36439	3.46574e-41	7.9489e-40	-1.09968	4.45236e-08	5.2783e-09	1565	1321	2225	5111
ENSMUSG00000064246_Chi3l1	2.26726	1.99549e-41	3.45951e-40	2.19888	2.15914e-33	3.79181e-32	2.46739	5.27376e-09	5.91162e-10	1708	1725	1678	5111
ENSMUSG00000028949_Smarcd3	-0.843275	9.17285e-38	1.42881e-36	-0.962831	6.3543e-38	1.31955e-36	-0.712829	7.90614e-09	8.57725e-10	1901	1459	1757	5117
ENSMUSG00000041852_Tcf20	0.889267	4.8915e-66	1.50877e-64	0.772623	1.73164e-18	1.64262e-17	1.03226	5.27223e-11	5.45758e-12	960	3194	964	5118
ENSMUSG00000031760_Mt3	1.98884	4.30694e-41	7.3932e-40	1.91122	1.18132e-52	3.73997e-51	2.14493	9.27582e-08	1.0555e-08	1725	957	2437	5119
ENSMUSG00000026238_Ptma	-1.0027	7.43469e-28	8.5962e-27	-1.12971	1.4956e-33	2.63911e-32	-0.868201	1.8332e-11	1.61945e-12	2561	1717	842	5120
ENSMUSG00000004360_9330159F19Rik	-0.741477	1.94816e-43	3.55873e-42	-0.862273	1.50185e-29	2.26046e-28	-0.600158	1.96724e-09	2.13898e-10	1621	2013	1487	5121
ENSMUSG00000069171_Nr2f1	-0.699939	3.85649e-49	8.23914e-48	-0.819138	1.27773e-25	1.66149e-24	-0.552942	1.20232e-09	1.39181e-10	1386	2330	1409	5125
ENSMUSG00000072214_Sept5	0.900884	4.131e-51	9.33763e-50	0.786162	1.62307e-17	1.46531e-16	1.03721	7.10543e-14	6.02284e-15	1310	3356	464	5130
ENSMUSG00000029534_St7	-0.865932	1.66064e-41	2.88575e-40	-0.987513	3.0006e-34	5.43408e-33	-0.727912	7.8535e-09	8.45702e-10	1704	1673	1754	5131
ENSMUSG00000016239_Lonrf3	1.66844	1.33599e-51	3.04308e-50	1.56793	1.84897e-36	3.63766e-35	1.82327	5.6672e-08	6.57188e-09	1300	1540	2292	5132
ENSMUSG00000082209_Eif4a-ps4	-1.00955	9.52166e-42	1.6634e-40	-1.13491	5.07818e-44	1.26946e-42	-0.875746	4.51391e-08	5.34912e-09	1695	1212	2229	5136
ENSMUSG00000026622_Nek2	-1.75553	3.95055e-36	5.85741e-35	-1.89495	6.17936e-34	1.10521e-32	-1.64174	1.57842e-09	1.72488e-10	1997	1694	1448	5139
ENSMUSG00000027316_Gfra4	0.963662	2.32503e-38	3.6777e-37	0.848687	4.76319e-24	5.838e-23	1.10611	9.53548e-12	9.33877e-13	1872	2472	795	5139
ENSMUSG00000091002_Tcerg1l	-1.42104	5.697e-39	9.17312e-38	-1.54945	7.6897e-36	1.48681e-34	-1.28315	6.96623e-09	7.65448e-10	1839	1567	1733	5139
ENSMUSG00000040455_Usp45	1.1419	2.3661e-51	5.3729e-50	1.02668	8.20831e-38	1.70106e-36	1.28256	7.51655e-08	8.65028e-09	1304	1462	2375	5141
ENSMUSG00000036169_Sostdc1	-3.15546	3.33127e-33	4.54154e-32	-3.45018	1.52405e-39	3.30772e-38	-3.20014	3.35721e-09	3.55881e-10	2172	1396	1577	5145
ENSMUSG00000029775_Klhdc10	-0.713561	1.67718e-40	2.82818e-39	-0.834641	4.16176e-26	5.49903e-25	-0.572331	1.9422e-10	1.76594e-11	1756	2293	1098	5147
ENSMUSG00000055912_Tmem150a	-1.26564	1.50152e-41	2.61078e-40	-1.3898	1.32192e-33	2.33672e-32	-1.1375	6.85394e-09	7.58318e-10	1703	1714	1731	5148
ENSMUSG00000025854_Fam20c	-1.06735	8.58436e-48	1.75789e-46	-1.18751	1.67331e-50	5.04958e-49	-0.935275	2.28595e-07	2.44284e-08	1446	1004	2700	5150
ENSMUSG00000037852_Cpe	1.01903	1.32309e-43	2.43342e-42	0.906038	1.63536e-17	1.47597e-16	1.15782	0	0	1610	3357	185	5152
ENSMUSG00000000976_Heatr6	-0.664589	4.7223e-42	8.29372e-41	-0.783304	2.55294e-24	3.16097e-23	-0.522911	9.06653e-11	9.14442e-12	1686	2447	1023	5156
ENSMUSG00000040855_Reps2	0.919605	1.21699e-103	7.02459e-102	0.802369	9.99413e-23	1.15883e-21	1.06102	2.2493e-08	2.64231e-09	513	2613	2030	5156
ENSMUSG00000056211_R3hdm1	1.25282	2.00218e-60	5.59307e-59	1.14116	1.43794e-32	2.44895e-31	1.40584	6.26803e-08	7.16951e-09	1060	1779	2318	5157
ENSMUSG00000061451_Tmem151a	1.20096	8.12974e-48	1.6671e-46	1.09159	9.80013e-44	2.42387e-42	1.34126	1.11898e-07	1.24919e-08	1444	1225	2489	5158
ENSMUSG00000028871_Rspo1	2.85065	1.25624e-36	1.88921e-35	2.85621	1.09003e-33	1.93585e-32	3.10588	1.92482e-09	2.11547e-10	1969	1706	1485	5160
ENSMUSG00000036620_Mgat4b	-1.22119	8.48459e-45	1.61153e-43	-1.34394	6.8706e-51	2.09422e-49	-1.08502	1.73632e-07	1.89673e-08	1559	994	2619	5172
ENSMUSG00000004207_Psap	0.960789	1.59511e-49	3.46281e-48	0.846036	4.881e-16	4.07283e-15	1.09975	0	0	1364	3631	185	5180
ENSMUSG00000040152_Thbs1	-2.0243	7.00635e-38	1.0948e-36	-2.17905	1.30308e-40	2.93536e-39	-1.91648	1.5758e-08	1.89186e-09	1895	1345	1942	5182
ENSMUSG00000011877_Git1	1.13283	2.86488e-31	3.68515e-30	1.02674	1.07972e-25	1.40764e-24	1.27811	4.68958e-13	4.28471e-14	2302	2324	563.5	5189.5
ENSMUSG00000038473_Nos1ap	1.49003	2.20179e-48	4.60431e-47	1.38643	6.64481e-39	1.40885e-37	1.65466	6.83832e-08	7.84551e-09	1416	1429	2345	5190
ENSMUSG00000032184_Lysmd2	1.14963	8.22686e-48	1.68585e-46	1.03782	3.13336e-32	5.2712e-31	1.29293	1.58832e-08	1.91342e-09	1445	1801	1945	5191
ENSMUSG00000022426_Josd1	0.828221	2.58175e-59	7.00718e-58	0.712575	8.76694e-28	1.23201e-26	0.967478	1.58883e-08	1.9206e-09	1091	2156	1946	5193
ENSMUSG00000078566_Bnip3	1.14527	4.22807e-55	1.04505e-53	1.03248	5.1445e-40	1.13524e-38	1.28927	1.79984e-07	1.92084e-08	1198	1373	2623	5194
ENSMUSG00000022488_Nckap1l	1.3575	6.91585e-52	1.58995e-50	1.25236	2.35986e-29	3.52734e-28	1.50199	1.28545e-08	1.50667e-09	1288	2027	1884	5199
ENSMUSG00000035439_Haus8	-0.88383	1.62457e-49	3.52161e-48	-1.00305	1.24926e-33	2.21217e-32	-0.744994	3.33426e-08	3.88899e-09	1366	1711	2137	5214
ENSMUSG00000036334_Igsf10	-1.16959	1.17168e-39	1.93177e-38	-1.2927	3.76388e-31	6.06262e-30	-1.03674	2.77658e-09	2.85601e-10	1796	1881	1538	5215
ENSMUSG00000005057_Sh2b2	-1.63872	3.00068e-43	5.46117e-42	-1.76988	2.38918e-43	5.82359e-42	-1.52009	6.95001e-08	7.89759e-09	1627	1243	2347	5217
ENSMUSG00000010936_Vac14	-0.99964	2.36603e-33	3.24204e-32	-1.12108	2.29894e-33	4.02388e-32	-0.865929	7.42332e-10	8.73078e-11	2161	1731	1325	5217
ENSMUSG00000028556_Dock7	-0.942298	2.24954e-49	4.84797e-48	-1.06318	5.92621e-35	1.10155e-33	-0.798761	4.33293e-08	5.15612e-09	1374	1630	2218	5222
ENSMUSG00000024096_Ralbp1	0.874796	1.58008e-62	4.59603e-61	0.760502	7.02016e-29	1.03301e-27	1.01483	3.45821e-08	4.05614e-09	1018	2059	2149	5226
ENSMUSG00000026576_Atp1b1	0.93975	1.43316e-43	2.62607e-42	0.824133	4.18133e-17	3.69778e-16	1.08237	0	0	1616	3426	185	5227
ENSMUSG00000060152_Pop5	1.3007	2.5393e-44	4.73794e-43	1.19257	2.43921e-34	4.43331e-33	1.44731	1.89727e-08	2.18848e-09	1587	1667	1980	5234
ENSMUSG00000042476_Abcb4	1.70594	1.27501e-41	2.22084e-40	1.61406	1.37958e-27	1.92619e-26	1.86566	9.5865e-10	1.10795e-10	1700	2170	1367	5237
ENSMUSG00000030423_Pop4	-0.798162	1.60162e-33	2.20379e-32	-0.920157	2.04688e-29	3.0686e-28	-0.657733	1.40219e-10	1.37065e-11	2152	2021	1069	5242
ENSMUSG00000029309_Sparcl1	1.13905	3.21034e-41	5.52362e-40	1.02639	1.24059e-17	1.12537e-16	1.28205	0	0	1721	3340	185	5246
ENSMUSG00000017670_Elmo2	0.858716	3.0332e-58	8.04082e-57	0.742271	1.61712e-24	2.01379e-23	0.998429	5.93676e-09	6.4642e-10	1117	2433	1697	5247
ENSMUSG00000028020_Glrb	1.01791	6.2184e-46	1.2154e-44	0.902632	4.13887e-26	5.47118e-25	1.16329	1.46909e-09	1.64998e-10	1515	2292	1440	5247
ENSMUSG00000001416_Cct3	-0.75668	5.00478e-33	6.78555e-32	-0.878923	1.3811e-31	2.26431e-30	-0.621066	4.07766e-10	4.46222e-11	2184	1848	1217	5249
ENSMUSG00000022843_Clcn2	1.06529	3.35569e-48	6.96812e-47	0.951166	7.58259e-34	1.35299e-32	1.20424	3.16107e-08	3.72579e-09	1426	1698	2125	5249
ENSMUSG00000067212_H2-T23	2.2713	4.45771e-48	9.19841e-47	2.19605	4.37098e-39	9.3e-38	2.45628	7.91299e-08	9.07916e-09	1435	1424	2390	5249
ENSMUSG00000002007_Srpk3	1.56356	1.05996e-45	2.06626e-44	1.46242	4.15932e-28	5.92752e-27	1.7226	3.96191e-09	4.40014e-10	1519	2126	1618	5263
ENSMUSG00000042524_Sun2	1.292	2.69683e-48	5.61969e-47	1.18228	1.67926e-34	3.07421e-33	1.44015	4.03972e-08	4.66465e-09	1421	1655	2189	5265
ENSMUSG00000029875_AI836003	-1.37035	1.91696e-39	3.13782e-38	-1.49919	4.28251e-53	1.3774e-51	-1.24493	1.24467e-07	1.3573e-08	1809	942	2515	5266
ENSMUSG00000040797_Iqsec3	1.45444	4.6234e-49	9.84916e-48	1.3532	2.76553e-41	6.35736e-40	1.60905	1.42481e-07	1.56193e-08	1390	1318	2558	5266
ENSMUSG00000069267_Hist1h3b	-3.55521	6.13484e-30	7.59443e-29	-3.98049	1.65689e-42	3.93111e-41	-3.78759	3.78566e-09	4.12084e-10	2392	1277	1605	5274
ENSMUSG00000020250_Txnrd1	-0.762283	9.15958e-41	1.55786e-39	-0.882353	2.06412e-36	4.05306e-35	-0.626629	1.97419e-08	2.30869e-09	1741	1543	1994	5278
ENSMUSG00000020612_Prkar1a	0.853183	1.77958e-49	3.84916e-48	0.735704	1.22445e-15	9.96198e-15	0.99746	0	0	1369	3724	185	5278
ENSMUSG00000028443_Nudt2	-1.13453	3.06109e-36	4.5503e-35	-1.2608	1.67617e-34	3.07041e-33	-1.00068	4.38586e-09	4.7643e-10	1992	1654	1634	5280
ENSMUSG00000090935_Synj2bp	0.866931	2.44028e-54	5.92773e-53	0.748908	3.13871e-24	3.87201e-23	1.01087	3.81304e-09	4.16305e-10	1219	2456	1607	5282
ENSMUSG00000000126_Wnt9a	1.31126	6.29918e-46	1.22957e-44	1.20111	2.39056e-34	4.34749e-33	1.46075	2.85137e-08	3.42252e-09	1517	1666	2101	5284
ENSMUSG00000027469_Tpx2	-1.81958	5.69375e-43	1.02929e-41	-1.96394	3.19551e-38	6.6863e-37	-1.71038	4.17699e-08	4.81442e-09	1638	1448	2198	5284
ENSMUSG00000031111_Igsf1	-1.71079	1.57898e-34	2.23389e-33	-1.85163	5.06805e-32	8.4462e-31	-1.60258	9.97971e-10	1.16515e-10	2093	1818	1376	5287
ENSMUSG00000021694_Ercc8	-0.848777	1.98126e-38	3.13896e-37	-0.970179	4.49258e-28	6.38744e-27	-0.705028	6.2694e-10	7.20621e-11	1869	2131	1292	5292
ENSMUSG00000030465_Psd3	0.945373	4.56163e-49	9.72459e-48	0.830676	1.18687e-15	9.66405e-15	1.09475	0	0	1389	3721	185	5295
ENSMUSG00000014686_Ceacam16	-2.96273	1.36925e-32	1.83378e-31	-3.22617	6.81598e-42	1.59222e-40	-3.00877	9.18153e-09	9.9152e-10	2211	1297	1788	5296
ENSMUSG00000058587_Tmod3	-0.70779	7.44784e-45	1.41643e-43	-0.826616	6.81515e-28	9.62636e-27	-0.57035	3.64308e-09	3.9753e-10	1557	2145	1598	5300
ENSMUSG00000012848_Rps5	-0.752604	7.62278e-38	1.18862e-36	-0.870849	4.81243e-32	8.0246e-31	-0.617575	3.53792e-09	3.794e-10	1899	1817	1589	5305
ENSMUSG00000021772_Nkiras1	1.10895	5.01121e-50	1.10079e-48	0.996128	2.38926e-37	4.8813e-36	1.25107	1.08394e-07	1.20177e-08	1348	1483	2477	5308
ENSMUSG00000048965_Mrgpre	-1.12842	1.66519e-42	2.95611e-41	-1.25206	2.09592e-30	3.275e-29	-0.988753	6.08869e-09	6.58988e-10	1668	1939	1701	5308
ENSMUSG00000029821_Dfna5	-0.756514	6.2537e-43	1.12776e-41	-0.873694	7.90025e-32	1.30799e-30	-0.618948	1.10448e-08	1.24264e-09	1642	1830	1838	5310
ENSMUSG00000027963_Extl2	1.08338	9.22515e-62	2.64952e-60	0.968274	1.90847e-35	3.63437e-34	1.22745	2.2207e-07	2.37541e-08	1031	1591	2691	5313
ENSMUSG00000031792_Usb1	-1.13347	1.58563e-43	2.90185e-42	-1.256	6.77043e-32	1.12462e-30	-0.998144	1.2542e-08	1.44123e-09	1618	1824	1873	5315
ENSMUSG00000003348_Mob3a	-1.78645	5.05347e-44	9.38759e-43	-1.92838	3.64437e-42	8.54622e-41	-1.67425	9.1612e-08	1.03533e-08	1594	1292	2431	5317
ENSMUSG00000025421_Hdhd2	1.00097	1.62468e-47	3.29962e-46	0.886109	4.00168e-32	6.6985e-31	1.14488	2.43644e-08	2.87869e-09	1458	1810	2053	5321
ENSMUSG00000030590_Fam98c	1.8347	1.42506e-43	2.61285e-42	1.746	4.46136e-31	7.15565e-30	1.98772	1.06981e-08	1.17372e-09	1615	1889	1825	5329
ENSMUSG00000033047_Eif3l	-0.72907	1.46156e-45	2.83421e-44	-0.849198	1.86989e-33	3.29191e-32	-0.589826	2.69311e-08	3.20025e-09	1527	1721	2082	5330
ENSMUSG00000028961_Pgd	-0.902145	9.7753e-40	1.61527e-38	-1.02171	4.38898e-31	7.05824e-30	-0.766636	4.86743e-09	5.42147e-10	1792	1884	1660	5336
ENSMUSG00000000037_Scml2	-2.25708	2.67574e-39	4.35576e-38	-2.43264	2.06873e-39	4.47064e-38	-2.1602	3.08735e-08	3.62169e-09	1819	1402	2117	5338
ENSMUSG00000031323_Dmrtc1a	2.49766	8.28418e-35	1.18275e-33	2.45871	4.089e-34	7.35679e-33	2.72437	3.46806e-09	3.67517e-10	2074	1684	1583	5341
ENSMUSG00000033510_Otud7a	0.868977	1.93947e-45	3.73648e-44	0.753953	1.07525e-26	1.45242e-25	1.01614	3.19849e-09	3.33294e-10	1537	2243	1565	5345
ENSMUSG00000087038_2900079G21Rik	-1.31573	6.49662e-43	1.17014e-41	-1.44059	1.04393e-35	2.01203e-34	-1.18403	3.26502e-08	3.77958e-09	1644	1572	2129	5345
ENSMUSG00000038587_Akap12	-1.33365	4.3085e-57	1.11813e-55	-1.45632	5.80627e-54	1.9226e-52	-1.21278	1.24869e-06	1.30928e-07	1141	915	3293	5349
ENSMUSG00000037610_Kcnmb2	-1.5502	3.88641e-45	7.44375e-44	-1.68526	1.23873e-39	2.69814e-38	-1.41231	8.50126e-08	9.7781e-09	1546	1391	2413	5350
ENSMUSG00000038500_Prr3	-0.818737	8.25224e-33	1.11173e-31	-0.938185	1.92954e-30	3.01969e-29	-0.681178	4.10296e-10	4.49224e-11	2198	1936	1218	5352
ENSMUSG00000030616_Sytl2	1.79095	3.34482e-50	7.39129e-49	1.69214	1.03404e-47	2.90356e-46	1.96731	4.75668e-07	4.95039e-08	1340	1079	2935	5354
ENSMUSG00000062588_Gm6104	-1.86589	2.58213e-35	3.73702e-34	-2.01289	2.23545e-33	3.91501e-32	-1.75789	3.49255e-09	3.71459e-10	2046	1730	1585	5361
ENSMUSG00000021838_Samd4	1.20945	1.01115e-40	1.71583e-39	1.10004	2.97163e-33	5.17736e-32	1.34911	1.26563e-08	1.48872e-09	1745	1739	1881	5365
ENSMUSG00000032350_Gclc	0.820994	7.18961e-52	1.65032e-50	0.70443	3.52363e-22	3.99099e-21	0.963605	1.13442e-09	1.33298e-10	1290	2675	1401	5366
ENSMUSG00000032297_Celf6	-0.862073	1.64171e-26	1.80985e-25	-0.985727	7.20597e-32	1.19565e-30	-0.727499	1.99805e-11	1.91036e-12	2686	1826	856	5368
ENSMUSG00000029147_Ppm1g	-0.863923	8.03432e-39	1.28736e-37	-0.985401	3.67916e-37	7.43142e-36	-0.719612	2.17601e-08	2.55512e-09	1848	1500	2021	5369
ENSMUSG00000016194_Hsd11b1	1.99713	8.7626e-44	1.61865e-42	1.91245	3.21619e-35	6.07507e-34	2.16389	3.6472e-08	4.2904e-09	1603	1604	2165	5372
ENSMUSG00000009555_Cdk9	0.750766	6.84587e-52	1.57631e-50	0.635925	3.63087e-22	4.10937e-21	0.891704	1.21038e-09	1.39941e-10	1286	2677	1410	5373
ENSMUSG00000074749_Plk1s1	1.20733	3.12688e-52	7.24491e-51	1.09696	6.6963e-26	8.78288e-25	1.35491	9.13041e-09	9.82349e-10	1278	2310	1786	5374
ENSMUSG00000015882_Lcorl	-1.55423	4.01008e-37	6.13973e-36	-1.69247	1.38053e-40	3.10292e-39	-1.41666	2.80456e-08	3.36315e-09	1934	1348	2096	5378
ENSMUSG00000079654_Prrt4	-2.42119	2.41685e-39	3.94082e-38	-2.60051	8.63458e-44	2.14084e-42	-2.34129	6.78896e-08	7.74247e-09	1816	1222	2341	5379
ENSMUSG00000069310_Hist1h3c	-3.58003	3.79972e-24	3.82439e-23	-4.12693	4.5702e-40	1.01219e-38	-3.96193	1.42236e-10	1.39454e-11	2942	1368	1071	5381
ENSMUSG00000023959_Clic5	1.80202	3.686e-40	6.15602e-39	1.7086	4.65658e-31	7.45692e-30	1.96479	6.37871e-09	7.10762e-10	1773	1892	1717	5382
ENSMUSG00000026414_Tnnt2	4.25743	2.70544e-41	4.66303e-40	4.55475	1.13857e-47	3.19412e-46	4.82782	1.60212e-07	1.70906e-08	1718	1080	2586	5384
ENSMUSG00000041096_Tspyl2	0.961708	1.94142e-46	3.83506e-45	0.847812	1.64473e-30	2.5793e-29	1.10223	1.72191e-08	2.00884e-09	1499	1932	1958	5389
ENSMUSG00000061544_Zfp229	-1.55803	2.14701e-47	4.3485e-46	-1.68876	3.0379e-41	6.97819e-40	-1.43033	1.71527e-07	1.87323e-08	1462	1319	2615	5396
ENSMUSG00000034891_Sncb	1.34561	1.73041e-42	3.07005e-41	1.24381	4.1709e-48	1.18103e-46	1.49429	2.04675e-07	2.21801e-08	1669	1070	2669	5408
ENSMUSG00000058625_Gm17383	-2.32863	7.21087e-45	1.37224e-43	-2.50301	1.15095e-47	3.22586e-46	-2.25987	2.86078e-07	3.04175e-08	1556	1081	2771	5408
ENSMUSG00000051098_Mblac2	-1.00964	1.75065e-39	2.87035e-38	-1.13275	1.56506e-39	3.39187e-38	-0.866099	4.23651e-08	4.93303e-09	1806	1398	2205	5409
ENSMUSG00000036833_Pnpla7	1.76545	3.73077e-51	8.44585e-50	1.66725	4.86609e-35	9.08957e-34	1.91802	1.08861e-07	1.21345e-08	1308	1622	2480	5410
ENSMUSG00000032328_Tmem30a	1.18487	1.18896e-42	2.12342e-41	1.07234	6.19051e-27	8.44865e-26	1.3335	2.68395e-09	2.808e-10	1658	2220	1535	5413
ENSMUSG00000031012_Cask	-0.677862	6.18417e-50	1.35644e-48	-0.797441	6.58466e-25	8.32646e-24	-0.536526	5.16938e-09	5.68929e-10	1350	2396	1670	5416
ENSMUSG00000018669_Cdk5rap3	-0.874201	1.35347e-34	1.92496e-33	-0.993855	5.47545e-29	8.0964e-28	-0.738911	6.19409e-10	7.03476e-11	2082	2049	1288	5419
ENSMUSG00000034265_Zdhhc14	1.34899	1.64763e-39	2.70443e-38	1.24591	2.23492e-34	4.07422e-33	1.50354	1.61069e-08	1.97109e-09	1804	1662	1953	5419
ENSMUSG00000020135_Apc2	-1.45287	2.54547e-31	3.28569e-30	-1.58515	1.3032e-33	2.30498e-32	-1.33623	1.26937e-09	1.43886e-10	2294	1713	1415	5422
ENSMUSG00000062070_Pgk1	1.03611	7.57087e-44	1.40113e-42	0.922126	2.23286e-32	3.78151e-31	1.17654	2.32705e-08	2.6823e-09	1600	1789	2034	5423
ENSMUSG00000048330_Ric3	0.832315	7.71239e-63	2.24775e-61	0.714892	1.33733e-24	1.66949e-23	0.97581	1.91116e-08	2.22257e-09	1016	2427	1984	5427
ENSMUSG00000028645_Slc2a1	1.37784	6.5501e-47	1.31228e-45	1.27003	2.57806e-36	5.04587e-35	1.52268	8.32362e-08	9.49858e-09	1478	1548	2404	5430
ENSMUSG00000034333_Zbed4	-1.07585	5.48416e-43	9.92007e-42	-1.2	3.27657e-33	5.70209e-32	-0.944005	2.52645e-08	2.95376e-09	1637	1741	2060	5438
ENSMUSG00000056043_Rgs9bp	-2.43197	1.14634e-30	1.44999e-29	-2.62727	9.50741e-40	2.07982e-38	-2.38904	6.33148e-09	7.04158e-10	2341	1385	1715	5441
ENSMUSG00000021831_Ero1l	0.842113	3.3121e-49	7.09144e-48	0.725869	9.56868e-25	1.20295e-23	0.988703	4.70096e-09	5.16364e-10	1383	2410	1650	5443
ENSMUSG00000029681_Bcl7b	1.24951	1.88168e-44	3.52426e-43	1.14271	2.53806e-32	4.27926e-31	1.39793	2.68072e-08	3.16604e-09	1581	1797	2079	5457
ENSMUSG00000027224_Duoxa1	-4.08854	9.87852e-29	1.17428e-27	-4.78612	1.4274e-43	3.50749e-42	-4.63807	7.09226e-09	7.72711e-10	2491	1233	1735	5459
ENSMUSG00000018570_2810408A11Rik	-3.17229	7.9318e-30	9.76585e-29	-3.48951	5.75297e-43	1.38336e-41	-3.26614	9.55818e-09	1.02421e-09	2405	1260	1795	5460
ENSMUSG00000047676_Rpsa-ps10	-1.07907	3.08319e-30	3.85216e-29	-1.20229	4.94005e-35	9.21636e-34	-0.959358	1.747e-09	1.93681e-10	2370	1624	1469	5463
ENSMUSG00000032192_Gnb5	1.07713	6.34244e-46	1.23719e-44	0.963782	4.17666e-36	8.13268e-35	1.2136	7.94358e-08	9.16729e-09	1518	1556	2393	5467
ENSMUSG00000065537_Mir132	4.35049	5.83821e-32	7.70389e-31	4.87686	2.13374e-39	4.60784e-38	5.21245	1.08371e-08	1.18955e-09	2244	1403	1828	5475
ENSMUSG00000024661_Fth1	1.07912	4.54478e-66	1.40475e-64	0.964322	1.03641e-30	1.63803e-29	1.22578	1.64679e-07	1.79291e-08	958	1917	2601	5476
ENSMUSG00000042156_Dzip1	-0.774944	1.02003e-49	2.22253e-48	-0.894501	1.39565e-31	2.28694e-30	-0.63346	5.16939e-08	6.1955e-09	1359	1849	2274	5482
ENSMUSG00000044349_Snhg11	1.16747	2.92736e-33	4.00194e-32	1.0615	7.71576e-19	7.46637e-18	1.31451	0	0	2166	3131	185	5482
ENSMUSG00000017774_Myo1c	-0.835929	2.37481e-37	3.66062e-36	-0.957082	3.33503e-31	5.38331e-30	-0.705993	5.43395e-09	6.1094e-10	1921	1877	1685	5483
ENSMUSG00000024580_Grpel2	-0.726868	1.03102e-34	1.46988e-33	-0.848927	2.00937e-27	2.78499e-26	-0.584189	4.312e-10	4.55409e-11	2077	2186	1220	5483
ENSMUSG00000062949_Atp11c	-1.12396	1.11876e-40	1.89733e-39	-1.24723	7.17521e-40	1.5799e-38	-0.989876	7.18515e-08	8.29588e-09	1746	1376	2362	5484
ENSMUSG00000037239_Spred3	1.40608	7.43176e-32	9.78922e-31	1.30727	1.43932e-35	2.7548e-34	1.55332	4.80142e-09	5.36957e-10	2248	1583	1658	5489
ENSMUSG00000039963_Ccdc40	-2.06619	6.83812e-37	1.04051e-35	-2.2226	4.38098e-35	8.21379e-34	-1.97538	1.498e-08	1.78598e-09	1946	1616	1927	5489
ENSMUSG00000042817_Flt3	1.8142	1.26026e-50	2.81855e-49	1.71407	8.81985e-33	1.51402e-31	1.98512	8.27846e-08	9.43722e-09	1324	1765	2402	5491
ENSMUSG00000023353_Agap3	-0.953009	1.80347e-25	1.91407e-24	-1.07532	1.12629e-31	1.85358e-30	-0.828103	2.10605e-11	2.06144e-12	2790	1841	863	5494
ENSMUSG00000037279_Ovol2	2.38752	7.69412e-37	1.16896e-35	2.33283	1.84543e-34	3.37434e-33	2.58782	1.33666e-08	1.57416e-09	1949	1657	1895	5501
ENSMUSG00000059796_Eif4a1	-0.963678	2.67812e-41	4.61863e-40	-1.08924	6.24951e-35	1.15951e-33	-0.828673	3.52315e-08	4.11353e-09	1717	1633	2153	5503
ENSMUSG00000061130_Ppm1b	0.861993	2.82602e-56	7.20769e-55	0.745462	5.69121e-25	7.2238e-24	1.00539	1.66955e-08	1.99344e-09	1161	2387	1956	5504
ENSMUSG00000022696_Sidt1	1.0465	2.03397e-48	4.26241e-47	0.932095	2.45158e-31	3.97422e-30	1.18642	4.43904e-08	5.26065e-09	1413	1869	2224	5506
ENSMUSG00000036570_Fxyd1	2.62584	5.93093e-42	1.03918e-40	2.59843	1.93074e-41	4.45186e-40	2.84062	1.17643e-07	1.30612e-08	1690	1314	2503	5507
ENSMUSG00000026209_Dnpep	-0.712075	1.63821e-37	2.53576e-36	-0.831909	1.81002e-27	2.51099e-26	-0.575642	1.2472e-09	1.41506e-10	1913	2184	1412	5509
ENSMUSG00000025408_Ddit3	1.3782	5.58756e-39	9.00181e-38	1.27118	2.11541e-30	3.30375e-29	1.52855	7.10193e-09	7.76357e-10	1838	1940	1736	5514
ENSMUSG00000001334_Fndc5	1.558	5.78509e-39	9.30991e-38	1.45855	2.85723e-43	6.93657e-42	1.69677	9.24625e-08	1.05213e-08	1840	1248	2436	5524
ENSMUSG00000038271_Iffo1	1.01247	3.05885e-40	5.11726e-39	0.900575	6.90341e-30	1.05423e-28	1.1515	8.65613e-09	9.28814e-10	1770	1984	1774	5528
ENSMUSG00000006575_Rundc3a	0.985936	1.46423e-46	2.91184e-45	0.873664	5.03672e-27	6.90509e-26	1.12397	1.08857e-08	1.20014e-09	1489	2210	1830	5529
ENSMUSG00000021238_Aldh6a1	1.00694	1.56764e-54	3.82682e-53	0.892779	1.31083e-29	1.98083e-28	1.14984	6.17927e-08	7.02648e-09	1213	2005	2312	5530
ENSMUSG00000036893_Ehmt1	-0.819011	1.0354e-56	2.66834e-55	-0.936102	2.0139e-31	3.27346e-30	-0.680202	1.26047e-07	1.37065e-08	1149	1864	2518	5531
ENSMUSG00000045790_Ccdc149	1.03824	1.44207e-42	2.56617e-41	0.923647	2.47214e-29	3.69151e-28	1.17566	1.11073e-08	1.25335e-09	1664	2029	1840	5533
ENSMUSG00000096793_Gm3002	-2.95461	8.95629e-29	1.06765e-27	-3.23872	3.16758e-39	6.76807e-38	-3.00545	4.32588e-09	4.74036e-10	2484	1418	1633	5535
ENSMUSG00000027832_Ptx3	-3.79286	1.11647e-23	1.10976e-22	-4.47864	1.09962e-39	2.4003e-38	-4.34577	3.05242e-10	3.17509e-11	2979	1388	1169	5536
ENSMUSG00000022359_Wdyhv1	1.57357	1.42945e-48	3.01048e-47	1.46853	1.16825e-30	1.84065e-29	1.73081	4.27735e-08	4.98431e-09	1406	1923	2208	5537
ENSMUSG00000031224_Magee2	-1.64132	1.73565e-37	2.68489e-36	-1.78314	3.3809e-40	7.53196e-39	-1.53405	5.0046e-08	6.038e-09	1914	1360	2266	5540
ENSMUSG00000034341_Wbp2	1.33063	2.31367e-41	4.0041e-40	1.22727	5.78357e-37	1.1597e-35	1.46907	6.5264e-08	7.43866e-09	1711	1511	2329	5551
ENSMUSG00000022808_Snx4	-0.736647	2.63427e-37	4.05002e-36	-0.856933	5.17438e-32	8.61866e-31	-0.601556	9.98308e-09	1.08264e-09	1926	1819	1807	5552
ENSMUSG00000026426_Arl8a	-0.91258	6.70492e-41	1.14564e-39	-1.03501	4.01147e-40	8.904e-39	-0.767238	1.01579e-07	1.11862e-08	1733	1365	2455	5553
ENSMUSG00000039108_Lsm14b	-0.772165	4.11475e-54	9.93816e-53	-0.890368	1.03322e-32	1.76962e-31	-0.634059	1.43745e-07	1.56694e-08	1226	1769	2559	5554
ENSMUSG00000039254_Pomt1	-0.700581	6.2018e-37	9.45144e-36	-0.818385	6.87641e-24	8.37385e-23	-0.562365	2.32689e-10	2.20493e-11	1943	2488	1123	5554
ENSMUSG00000031683_Lsm6	-0.685267	4.38416e-38	6.90161e-37	-0.805165	5.35453e-23	6.28804e-22	-0.543112	1.86517e-10	1.71827e-11	1881	2580	1095	5556
ENSMUSG00000007440_Pcdha2	-0.96687	1.75137e-54	4.27182e-53	-1.08881	7.31458e-34	1.30671e-32	-0.822509	1.93075e-07	2.09147e-08	1214	1696	2650	5560
ENSMUSG00000060128_Gm10075	-1.02846	1.86844e-39	3.06008e-38	-1.15163	3.69058e-37	7.44952e-36	-0.889788	4.79077e-08	5.76924e-09	1808	1501	2252	5561
ENSMUSG00000035697_Hmha1	2.24653	4.78453e-36	7.07313e-35	2.18859	5.32693e-30	8.16365e-29	2.42748	3.51518e-09	3.75421e-10	2003	1977	1587	5567
ENSMUSG00000040697_Dnajc16	0.991296	3.54934e-48	7.35475e-47	0.877841	2.06739e-29	3.09781e-28	1.13836	3.09012e-08	3.63457e-09	1429	2022	2118	5569
ENSMUSG00000085069_Gm13111	2.09303	5.0509e-48	1.04152e-46	2.01114	2.50397e-39	5.37289e-38	2.26538	2.46257e-07	2.62241e-08	1436	1412	2723	5571
ENSMUSG00000025040_Fundc1	1.28082	5.65228e-46	1.10694e-44	1.17057	1.15576e-30	1.82192e-29	1.42303	3.34523e-08	3.90282e-09	1512	1922	2138	5572
ENSMUSG00000036941_Elac1	0.981438	1.13985e-41	1.98776e-40	0.866439	3.95896e-24	4.86015e-23	1.13221	1.25593e-09	1.42295e-10	1698	2468	1413	5579
ENSMUSG00000045180_Shroom2	-0.645122	4.78477e-69	1.56901e-67	-0.763089	6.72931e-24	8.19802e-23	-0.50681	4.07802e-08	4.68114e-09	903	2487	2190	5580
ENSMUSG00000028657_Ppt1	0.89229	2.24557e-57	5.85332e-56	0.776103	1.16387e-26	1.56864e-25	1.03052	4.17397e-08	4.7976e-09	1136	2248	2197	5581
ENSMUSG00000018322_Tomm34	1.03864	2.19758e-42	3.88957e-41	0.927643	5.8681e-34	1.05016e-32	1.17591	4.32529e-08	5.1389e-09	1673	1693	2217	5583
ENSMUSG00000044433_Camsap3	-1.52877	5.9857e-43	1.08075e-41	-1.65779	9.23611e-52	2.86423e-50	-1.40651	5.22256e-07	5.44846e-08	1640	977	2968	5585
ENSMUSG00000031246_Sh3bgrl	-1.00812	4.27337e-40	7.12493e-39	-1.13281	2.37284e-39	5.10599e-38	-0.873177	8.33674e-08	9.52929e-09	1776	1408	2405	5589
ENSMUSG00000030087_Klf15	1.34744	7.66975e-43	1.37309e-41	1.23988	3.76744e-30	5.81487e-29	1.49165	1.87385e-08	2.14631e-09	1654	1963	1975	5592
ENSMUSG00000014633_Cmc2	1.43903	2.95774e-42	5.22564e-41	1.33109	4.52017e-27	6.20816e-26	1.5954	6.19949e-09	6.91087e-10	1676	2206	1711	5593
ENSMUSG00000048327_Ckap2l	-2.33441	9.04734e-32	1.18803e-30	-2.51938	6.59626e-36	1.27702e-34	-2.27302	8.82024e-09	9.46375e-10	2255	1565	1778	5598
ENSMUSG00000033102_Cdc14b	1.51062	2.14992e-47	4.35142e-46	1.40929	7.39404e-31	1.17413e-29	1.67344	4.54312e-08	5.38496e-09	1463	1908	2231	5602
ENSMUSG00000024037_Wdr4	-0.780455	6.40545e-28	7.42065e-27	-0.900888	2.80188e-28	4.01947e-27	-0.65	4.12257e-11	4.40906e-12	2556	2112	940	5608
ENSMUSG00000071362_Gm10330	-2.38879	2.29165e-35	3.32312e-34	-2.57081	6.68859e-36	1.29407e-34	-2.31342	2.03209e-08	2.3707e-09	2042	1566	2001	5609
ENSMUSG00000026955_Sapcd2	-2.00438	7.5485e-34	1.04791e-32	-2.15906	3.30572e-35	6.23641e-34	-1.90168	1.26431e-08	1.48278e-09	2133	1606	1880	5619
ENSMUSG00000031980_Agt	1.96825	7.51231e-35	1.0741e-33	1.88756	7.20388e-29	1.0585e-27	2.15281	2.06585e-09	2.22416e-10	2071	2062	1494	5627
ENSMUSG00000001924_Uba1	-0.706604	2.0498e-31	2.65399e-30	-0.828983	1.11284e-18	1.06733e-17	-0.569733	0	0	2287	3159	185	5631
ENSMUSG00000040105_Ppapdc2	1.26289	1.59682e-34	2.25805e-33	1.15552	4.24023e-32	7.09389e-31	1.4083	6.78718e-09	7.54795e-10	2094	1811	1730	5635
ENSMUSG00000070473_Cldn3	-3.18955	2.07465e-31	2.68499e-30	-3.49855	9.00633e-41	2.04094e-39	-3.2854	2.11113e-08	2.48e-09	2288	1337	2013	5638
ENSMUSG00000031996_Aplp2	0.798918	2.50383e-46	4.93286e-45	0.682337	1.39368e-14	1.06577e-13	0.9362	0	0	1503	3962	185	5650
ENSMUSG00000089862_Gm16039	0.997747	1.7296e-41	3.00382e-40	0.883821	5.41946e-23	6.35937e-22	1.14961	9.62117e-10	1.11417e-10	1705	2582	1368	5655
ENSMUSG00000001517_Foxm1	-2.07886	1.50475e-34	2.13498e-33	-2.24288	5.57413e-34	9.98729e-33	-1.99118	1.26383e-08	1.47684e-09	2087	1691	1879	5657
ENSMUSG00000046997_Spsb4	-1.65563	5.87804e-38	9.22387e-37	-1.79091	1.66458e-37	3.42154e-36	-1.54749	5.8074e-08	6.72721e-09	1887	1474	2299	5660
ENSMUSG00000021611_Tert	-2.03055	2.06096e-41	3.57093e-40	-2.1782	1.08043e-37	2.23142e-36	-1.91972	1.11334e-07	1.23723e-08	1709	1467	2486	5662
ENSMUSG00000006333_Rps9	-0.697304	7.437e-43	1.33384e-41	-0.81535	2.67196e-28	3.83673e-27	-0.559583	1.41844e-08	1.64467e-09	1651	2110	1906	5667
ENSMUSG00000026484_Rnf2	-0.938135	2.61511e-39	4.25941e-38	-1.06249	1.50379e-36	2.96627e-35	-0.796519	6.2987e-08	7.19358e-09	1818	1536	2319	5673
ENSMUSG00000022404_Slc25a17	-0.722115	6.53267e-38	1.02349e-36	-0.842275	7.95646e-24	9.67743e-23	-0.580739	6.36547e-10	7.24987e-11	1890	2491	1293	5674
ENSMUSG00000021133_4933426M11Rik	1.03926	2.43311e-36	3.62409e-35	0.926714	1.66353e-26	2.23214e-25	1.18063	1.35044e-09	1.55327e-10	1988	2258	1429	5675
ENSMUSG00000094483_Purb	1.09	2.52688e-33	3.45925e-32	0.975299	1.02159e-17	9.30329e-17	1.24416	0	0	2163	3327	185	5675
ENSMUSG00000074918_5430417L22Rik	1.00319	2.37728e-36	3.54271e-35	0.887906	8.45647e-24	1.02732e-22	1.15648	3.70818e-10	3.96814e-11	1987	2494	1200	5681
ENSMUSG00000015134_Aldh1a3	-3.07701	3.25174e-36	4.82885e-35	-3.35078	1.88235e-39	4.07076e-38	-3.07883	5.55136e-08	6.46315e-09	1994	1401	2287	5682
ENSMUSG00000027030_Stk39	0.928539	1.54699e-61	4.4216e-60	0.811552	3.77938e-28	5.39876e-27	1.07633	1.30118e-07	1.40236e-08	1036	2121	2525	5682
ENSMUSG00000020808_Fam64a	-2.28865	6.67276e-31	8.48377e-30	-2.4736	5.54164e-34	9.93494e-33	-2.23116	5.23994e-09	5.8558e-10	2329	1690	1676	5695
ENSMUSG00000095332_Gm9821	1.71178	2.13284e-41	3.6933e-40	1.6151	3.63274e-26	4.81683e-25	1.88001	6.10045e-09	6.62185e-10	1710	2285	1702	5697
ENSMUSG00000021779_Thrb	1.08804	2.539e-63	7.48829e-62	0.97474	1.44624e-31	2.36681e-30	1.23538	3.63037e-07	3.8108e-08	1004	1851	2846	5701
ENSMUSG00000003581_Rnf215	-0.61835	1.11689e-32	1.4992e-31	-0.735972	1.21176e-23	1.46271e-22	-0.48068	6.33236e-11	6.61936e-12	2206	2510	986	5702
ENSMUSG00000039787_Cercam	-1.27671	5.35903e-37	8.18392e-36	-1.40424	7.08038e-31	1.12551e-29	-1.14307	1.21459e-08	1.37067e-09	1939	1906	1861	5706
ENSMUSG00000061461_Smim20	1.26209	1.14256e-39	1.88587e-38	1.15466	1.26383e-33	2.23666e-32	1.4042	4.20479e-08	4.84816e-09	1794	1712	2200	5706
ENSMUSG00000029675_Eln	-2.20602	6.08196e-43	1.09746e-41	-2.36473	5.8204e-43	1.39846e-41	-2.11548	3.2004e-07	3.3787e-08	1641	1261	2806	5708
ENSMUSG00000001467_Cyp51	-1.18289	9.74881e-27	1.08442e-25	-1.31702	1.03867e-35	2.00316e-34	-1.04534	1.89792e-09	2.08085e-10	2662	1571	1482	5715
ENSMUSG00000037386_Rims2	0.868169	3.16092e-54	7.6469e-53	0.75361	1.37066e-20	1.43597e-19	1.01272	3.64443e-09	3.9956e-10	1224	2892	1599	5715
ENSMUSG00000056596_Trnp1	1.04822	9.86794e-43	1.76556e-41	0.935312	7.29698e-34	1.30433e-32	1.19052	7.32233e-08	8.51198e-09	1655	1695	2370	5720
ENSMUSG00000029516_Cit	1.1456	1.58577e-48	3.33259e-47	1.03715	2.61183e-34	4.74419e-33	1.29262	1.91716e-07	2.07204e-08	1409	1668	2647	5724
ENSMUSG00000085526_Gm16083	-2.23978	5.06544e-34	7.06845e-33	-2.41852	1.0461e-34	1.92908e-33	-2.14612	1.74365e-08	2.03234e-09	2122	1643	1961	5726
ENSMUSG00000018659_Pnpo	1.21619	3.07885e-32	4.08092e-31	1.1064	6.8082e-28	9.62103e-27	1.36868	8.89258e-10	1.01119e-10	2234	2144	1351	5729
ENSMUSG00000039230_Tbcd	-0.816269	9.82803e-42	1.71591e-40	-0.937928	1.25991e-36	2.49658e-35	-0.679365	1.19191e-07	1.32294e-08	1696	1529	2507	5732
ENSMUSG00000081535_Gm15453	-1.17564	1.2815e-38	2.04232e-37	-1.30181	4.44803e-30	6.84441e-29	-1.03551	1.43716e-08	1.66455e-09	1858	1969	1909	5736
ENSMUSG00000055407_Map6	-1.09623	4.80552e-38	7.5569e-37	-1.22054	1.01438e-40	2.29698e-39	-0.968023	1.26106e-07	1.37511e-08	1883	1338	2519	5740
ENSMUSG00000031511_Arhgef7	-0.688845	1.28113e-35	1.86967e-34	-0.808006	5.30394e-25	6.74354e-24	-0.54773	7.59044e-10	8.93063e-11	2029	2383	1329	5741
ENSMUSG00000041309_Nkx6-2	3.71542	5.87293e-30	7.27324e-29	3.9752	2.03484e-34	3.7162e-33	4.2854	5.75693e-09	6.40226e-10	2391	1659	1695	5745
ENSMUSG00000059439_Bcas3	0.685834	5.94112e-54	1.4291e-52	0.568613	7.73945e-18	7.0993e-17	0.826328	4.04938e-10	4.37272e-11	1231	3303	1214	5748
ENSMUSG00000025574_Tk1	-1.33364	3.15328e-33	4.30682e-32	-1.45989	1.66586e-27	2.3163e-26	-1.21022	1.14539e-09	1.34738e-10	2168	2179	1403	5750
ENSMUSG00000037017_Zscan21	-0.838867	2.39215e-37	3.68543e-36	-0.960959	4.189e-30	6.4491e-29	-0.69973	1.20281e-08	1.36488e-09	1922	1968	1860	5750
ENSMUSG00000036306_Lzts1	1.06407	3.61993e-33	4.92599e-32	0.954676	8.39024e-27	1.13892e-25	1.19912	8.58549e-10	9.82412e-11	2176	2232	1346	5754
ENSMUSG00000032515_Csrnp1	2.89913	4.63487e-40	7.71029e-39	2.89573	1.35022e-43	3.32324e-42	3.18154	2.66656e-07	2.79963e-08	1780	1231	2744	5755
ENSMUSG00000027438_Napb	1.1403	2.40817e-28	2.82186e-27	1.03365	1.91571e-19	1.90489e-18	1.2798	0	0	2527	3047	185	5759
ENSMUSG00000056116_H2-T22	1.61412	7.91332e-47	1.58218e-45	1.516	1.55465e-28	2.2548e-27	1.76687	4.08975e-08	4.71417e-09	1481	2089	2192	5762
ENSMUSG00000028793_Rnf19b	-0.914034	1.0893e-35	1.59522e-34	-1.03706	5.02681e-44	1.25766e-42	-0.778104	1.35195e-07	1.43987e-08	2022	1211	2533	5766
ENSMUSG00000085828_Gm15612	-1.72212	2.85879e-41	4.92447e-40	-1.86265	1.33049e-37	2.73854e-36	-1.60666	1.54272e-07	1.64902e-08	1719	1472	2575	5766
ENSMUSG00000087301_Gm13629	2.73159	2.29966e-32	3.06321e-31	2.72889	2.36429e-33	4.13586e-32	3.0126	1.02789e-08	1.13258e-09	2223	1732	1817	5772
ENSMUSG00000048720_Tbc1d12	-0.871921	1.35859e-31	1.77065e-30	-0.995339	6.59104e-29	9.71753e-28	-0.725652	1.59434e-09	1.77363e-10	2272	2055	1453	5780
ENSMUSG00000026980_Ly75	-2.32082	7.5682e-43	1.35573e-41	-2.49334	1.3185e-40	2.9657e-39	-2.23892	2.98023e-07	3.17345e-08	1653	1347	2785	5785
ENSMUSG00000032303_Chrna3	-2.75178	1.99996e-27	2.27248e-26	-3.01954	3.98448e-35	7.47967e-34	-2.76744	3.21482e-09	3.35134e-10	2606	1614	1566	5786
ENSMUSG00000021738_Atxn7	0.810851	6.14941e-47	1.23367e-45	0.694167	8.63056e-20	8.72502e-19	0.958073	7.14749e-10	8.29153e-11	1476	2997	1316	5789
ENSMUSG00000026205_Slc23a3	4.36844	2.38006e-29	2.88245e-28	5.03827	1.10422e-33	1.95991e-32	5.37851	4.61642e-09	5.01194e-10	2445	1707	1644	5796
ENSMUSG00000024897_Apba1	-0.922191	6.95512e-42	1.21791e-40	-1.04229	7.51209e-29	1.10272e-27	-0.79073	2.38463e-08	2.77454e-09	1691	2064	2043	5798
ENSMUSG00000020912_Krt12	1.86076	3.66087e-50	8.06562e-49	1.76646	6.51164e-35	1.20666e-33	2.02708	3.31104e-07	3.52359e-08	1344	1635	2820	5799
ENSMUSG00000021508_Cxcl14	1.6262	5.77267e-37	8.81106e-36	1.53501	5.25398e-35	9.78397e-34	1.76852	4.5466e-08	5.40291e-09	1940	1627	2232	5799
ENSMUSG00000030327_Necap1	0.835058	1.23255e-42	2.19862e-41	0.719181	3.86777e-23	4.57043e-22	0.976693	3.37685e-09	3.57795e-10	1660	2564	1578	5802
ENSMUSG00000020696_Rffl	1.37431	1.23e-39	2.02679e-38	1.26781	5.21747e-25	6.6364e-24	1.52893	4.09727e-09	4.53228e-10	1797	2382	1624	5803
ENSMUSG00000008435_Rdh13	-0.855177	2.02797e-27	2.30253e-26	-0.977053	3.57441e-30	5.5282e-29	-0.728541	4.7325e-10	5.18128e-11	2608	1959	1239	5806
ENSMUSG00000007739_Cct4	-0.712186	2.60534e-30	3.26063e-29	-0.834058	4.30724e-28	6.13255e-27	-0.579299	6.96744e-10	8.14925e-11	2366	2128	1313	5807
ENSMUSG00000048922_Cdca2	-3.07303	9.63942e-31	1.22241e-29	-3.37008	3.12779e-37	6.3346e-36	-3.15785	1.88195e-08	2.17153e-09	2335	1496	1978	5809
ENSMUSG00000021375_Kif13a	-0.974628	1.54491e-34	2.18778e-33	-1.09873	5.93215e-40	1.3081e-38	-0.830143	7.03321e-08	8.05598e-09	2091	1374	2353	5818
ENSMUSG00000027363_Usp8	0.841121	2.25935e-48	4.72135e-47	0.725931	4.95756e-26	6.53915e-25	0.986969	2.88837e-08	3.45857e-09	1417	2297	2104	5818
ENSMUSG00000055817_Mta3	0.791131	1.46037e-70	4.92516e-69	0.676871	1.24778e-23	1.50438e-22	0.927444	8.98939e-08	1.02871e-08	878	2513	2429	5820
ENSMUSG00000028541_B4galt2	-0.790011	3.77794e-34	5.29681e-33	-0.908737	1.22417e-28	1.78231e-27	-0.651487	4.41631e-09	4.7884e-10	2112	2081	1635	5828
ENSMUSG00000052516_Robo2	-1.07867	5.97567e-59	1.61447e-57	-1.20314	3.34516e-35	6.30689e-34	-0.938559	8.03622e-07	8.45786e-08	1096	1607	3126	5829
ENSMUSG00000079481_Nhsl2	1.26923	1.40713e-48	2.96558e-47	1.1619	3.07166e-37	6.2251e-36	1.4296	4.71635e-07	4.89244e-08	1405	1495	2931	5831
ENSMUSG00000036817_Sun1	0.810137	3.10114e-56	7.89577e-55	0.692775	1.95977e-20	2.04326e-19	0.953294	8.25615e-09	8.90343e-10	1163	2906	1765	5834
ENSMUSG00000049676_Catsperg1	-1.9954	3.45291e-34	4.8434e-33	-2.14958	2.82665e-34	5.13132e-33	-1.89947	2.44677e-08	2.8892e-09	2111	1669	2054	5834
ENSMUSG00000025287_Acot9	-0.885178	1.68072e-28	1.98041e-27	-1.00939	5.88871e-30	9.00636e-29	-0.745024	8.30369e-10	9.71139e-11	2513	1981	1344	5838
ENSMUSG00000082229_Nap1l2	1.13661	4.04086e-53	9.50388e-52	1.02298	5.12816e-38	1.06712e-36	1.28062	8.04563e-07	8.48088e-08	1259	1456	3127	5842
ENSMUSG00000005804_Bloc1s6	-0.661922	1.02117e-31	1.33796e-30	-0.780029	6.63896e-24	8.0912e-23	-0.521526	2.00927e-10	1.83148e-11	2260	2486	1102	5848
ENSMUSG00000050334_C130071C03Rik	-0.803844	4.04432e-36	5.99082e-35	-0.92601	9.32864e-28	1.30912e-26	-0.661462	5.62854e-09	6.31234e-10	1999	2159	1692	5850
ENSMUSG00000029833_Trim24	-0.680891	2.09743e-48	4.38918e-47	-0.799543	8.24223e-30	1.25615e-28	-0.53981	9.81163e-08	1.0934e-08	1415	1988	2448	5851
ENSMUSG00000062785_Kcnc3	1.6118	1.34906e-37	2.09365e-36	1.52098	2.46466e-33	4.30897e-32	1.77499	4.2989e-08	5.05298e-09	1908	1733	2212	5853
ENSMUSG00000021939_Ctsb	1.08553	2.09763e-60	5.8542e-59	0.970676	1.30586e-28	1.8976e-27	1.21966	2.31597e-07	2.51132e-08	1061	2085	2709	5855
ENSMUSG00000060371_Caln1	-0.92224	1.96609e-33	2.69903e-32	-1.04642	1.44668e-38	3.04174e-37	-0.780775	4.87567e-08	5.8641e-09	2157	1441	2257	5855
ENSMUSG00000020288_Ahsa2	-0.735848	2.46144e-30	3.08445e-29	-0.85714	2.00065e-23	2.39493e-22	-0.598481	5.51807e-11	5.75636e-12	2363	2531	970	5864
ENSMUSG00000027940_Tpm3	-0.668561	1.44422e-36	2.1664e-35	-0.789771	6.52215e-26	8.56187e-25	-0.528364	3.60428e-09	3.8944e-10	1974	2308	1594	5876
ENSMUSG00000016487_Ppfibp1	-0.975181	1.85169e-46	3.66514e-45	-1.09737	5.67764e-35	1.05664e-33	-0.840168	2.73741e-07	2.8792e-08	1496	1628	2753	5877
ENSMUSG00000038068_Rnf144b	1.50709	3.0273e-39	4.91995e-38	1.40234	5.41955e-31	8.65129e-30	1.67453	3.60697e-08	4.21619e-09	1822	1898	2160	5880
ENSMUSG00000093000_Gm24155	-1.96961	1.39263e-34	1.97875e-33	-2.12565	1.81504e-31	2.95657e-30	-1.85651	1.55848e-08	1.85615e-09	2084	1860	1937	5881
ENSMUSG00000060002_Chpt1	1.04056	1.32756e-48	2.80188e-47	0.930354	1.04256e-31	1.71858e-30	1.18744	1.89908e-07	2.03985e-08	1403	1838	2642	5883
ENSMUSG00000030987_Stim1	0.976953	2.15801e-42	3.82183e-41	0.864041	2.57533e-29	3.84371e-28	1.11733	3.95301e-08	4.61623e-09	1672	2030	2186	5888
ENSMUSG00000060204_Gm5868	-4.38821	1.69504e-20	1.48409e-19	-6.44353	1.41256e-36	2.78994e-35	-7.04439	5.6616e-11	5.96179e-12	3382	1534	974	5890
ENSMUSG00000038605_Samd10	-0.969912	5.87674e-39	9.45226e-38	-1.08973	7.32011e-33	1.26086e-31	-0.834225	5.64684e-08	6.55001e-09	1841	1759	2291	5891
ENSMUSG00000026192_Atic	-0.642894	2.227e-37	3.43636e-36	-0.759813	4.73856e-26	6.25301e-25	-0.508218	5.29685e-09	5.93965e-10	1919	2296	1679	5894
ENSMUSG00000030321_Efcab12	1.44484	8.89407e-38	1.38612e-36	1.34486	5.57438e-24	6.81293e-23	1.59908	2.39795e-09	2.5242e-10	1900	2479	1516	5895
ENSMUSG00000036352_Ubac1	-0.690672	2.16305e-30	2.71514e-29	-0.811083	1.23287e-31	2.02457e-30	-0.555076	5.95072e-09	6.49544e-10	2359	1845	1698	5902
ENSMUSG00000056679_Gpr173	-1.27705	3.68301e-37	5.6448e-36	-1.40355	9.72538e-35	1.79452e-33	-1.13311	6.78371e-08	7.71677e-09	1932	1642	2340	5914
ENSMUSG00000091476_Gm16432	2.3607	8.25704e-37	1.2532e-35	2.31081	2.53487e-31	4.10703e-30	2.57169	2.78908e-08	3.33965e-09	1951	1870	2094	5915
ENSMUSG00000034311_Kif4	-1.9245	1.59478e-29	1.94174e-28	-2.08581	2.14935e-30	3.35502e-29	-1.83328	2.93496e-09	2.95628e-10	2432	1941	1544	5917
ENSMUSG00000038495_Otud7b	1.28413	1.45432e-39	2.3911e-38	1.17464	3.42278e-34	6.18018e-33	1.43858	9.29741e-08	1.06225e-08	1801	1678	2439	5918
ENSMUSG00000092060_Bend4	-0.68683	7.58238e-30	9.34729e-29	-0.805944	5.57185e-23	6.53059e-22	-0.543786	3.80282e-11	4.18603e-12	2402	2585	934	5921
ENSMUSG00000030852_Tacc2	-0.632192	2.59086e-41	4.47335e-40	-0.749023	5.67075e-29	8.37292e-28	-0.491189	3.57102e-08	4.14278e-09	1715	2052	2155	5922
ENSMUSG00000056666_Retsat	1.43814	1.60992e-45	3.11577e-44	1.33054	3.21177e-26	4.26987e-25	1.58905	3.02104e-08	3.57064e-09	1530	2279	2113	5922
ENSMUSG00000046240_Hepacam	1.18203	7.8892e-32	1.03733e-30	1.0769	9.98493e-28	1.39992e-26	1.32384	2.43126e-09	2.58114e-10	2252	2161	1520	5933
ENSMUSG00000031169_Porcn	0.939217	1.09065e-38	1.74192e-37	0.825628	2.30223e-27	3.18362e-26	1.08031	1.32382e-08	1.56172e-09	1854	2191	1893	5938
ENSMUSG00000087334_AW495222	2.84705	7.44756e-28	8.60771e-27	2.88725	2.19229e-34	3.99892e-33	3.16993	6.40861e-09	7.1738e-10	2562	1661	1719	5942
ENSMUSG00000097166_9330179D12Rik	2.89844	7.88684e-32	1.03733e-30	2.92944	1.0353e-32	1.77217e-31	3.20014	1.47439e-08	1.74505e-09	2251	1770	1921	5942
ENSMUSG00000030303_Far2	-0.728079	3.38828e-28	3.95001e-27	-0.849248	7.24777e-33	1.24982e-31	-0.589006	4.69478e-09	5.11289e-10	2540	1757	1648	5945
ENSMUSG00000020790_Ankfy1	-0.671313	2.03047e-52	4.71563e-51	-0.789839	1.39019e-27	1.94012e-26	-0.528617	1.15115e-07	1.29371e-08	1275	2171	2500	5946
ENSMUSG00000093908_Gm5784	-1.3587	1.1529e-37	1.79299e-36	-1.48881	2.04779e-32	3.4739e-31	-1.22117	4.86758e-08	5.84509e-09	1904	1786	2256	5946
ENSMUSG00000022091_Sorbs3	1.79917	2.28581e-43	4.16779e-42	1.70809	2.88915e-30	4.48439e-29	1.95251	7.36793e-08	8.53946e-09	1624	1952	2371	5947
ENSMUSG00000046159_Chrm3	1.40796	8.62787e-28	9.95289e-27	1.31164	5.19976e-28	7.37904e-27	1.54634	4.84292e-10	5.42174e-11	2566	2135	1246	5947
ENSMUSG00000021114_Atp6v1d	1.08729	9.3437e-40	1.54741e-38	0.974123	9.11423e-31	1.44275e-29	1.23292	4.70164e-08	5.65837e-09	1788	1914	2246	5948
ENSMUSG00000021840_Mapk1ip1l	-0.75006	7.7837e-37	1.18196e-35	-0.870585	3.32481e-30	5.15005e-29	-0.60782	2.3849e-08	2.78485e-09	1950	1956	2044	5950
ENSMUSG00000024170_Telo2	-0.811675	2.99004e-36	4.44692e-35	-0.929802	2.41206e-29	3.60358e-28	-0.671002	1.53923e-08	1.82786e-09	1991	2028	1933	5952
ENSMUSG00000030104_Edem1	-1.00896	1.30735e-36	1.96507e-35	-1.13429	3.58846e-36	7.00084e-35	-0.871799	8.99201e-08	1.03199e-08	1970	1553	2430	5953
ENSMUSG00000031755_Bbs2	0.835707	1.57145e-49	3.41396e-48	0.722758	1.61244e-19	1.60862e-18	0.978707	3.11366e-09	3.13271e-10	1363	3037	1554	5954
ENSMUSG00000031170_Slc38a5	-2.29725	2.24147e-39	3.65889e-38	-2.47303	1.30552e-39	2.83952e-38	-2.22665	2.73865e-07	2.89699e-08	1814	1393	2755	5962
ENSMUSG00000032840_2410131K14Rik	-0.782435	1.07572e-29	1.31842e-28	-0.904216	3.21091e-31	5.18572e-30	-0.640013	5.18912e-09	5.71694e-10	2416	1876	1671	5963
ENSMUSG00000029231_Pdgfra	-0.91628	2.92774e-36	4.35645e-35	-1.0395	3.14126e-37	6.35765e-36	-0.783681	1.0849e-07	1.20955e-08	1990	1497	2479	5966
ENSMUSG00000059742_Kcnh7	1.07416	3.82194e-108	2.3977e-106	0.960032	3.09935e-28	4.44202e-27	1.21469	1.5998e-06	1.64516e-07	472	2114	3381	5967
ENSMUSG00000025764_Phf17	0.81974	2.41542e-60	6.70949e-59	0.705431	2.6743e-21	2.90416e-20	0.959077	2.99966e-08	3.55803e-09	1066	2790	2112	5968
ENSMUSG00000020277_Pfkl	1.229	4.66347e-36	6.89761e-35	1.12111	3.69598e-35	6.9467e-34	1.36657	7.0389e-08	8.10891e-09	2002	1612	2355	5969
ENSMUSG00000027776_Il12a	3.56751	4.13821e-22	3.85456e-21	3.95413	2.80004e-33	4.88403e-32	4.30012	1.25553e-10	1.20078e-11	3179	1737	1054	5970
ENSMUSG00000090610_Gm3571	-1.72272	1.18584e-32	1.59031e-31	-1.86805	1.06217e-29	1.6107e-28	-1.61225	8.4904e-09	9.07242e-10	2208	1998	1769	5975
ENSMUSG00000041708_Mpped1	-0.970249	4.85692e-33	6.59414e-32	-1.09687	6.80293e-29	1.00202e-27	-0.834317	7.49787e-09	8.10342e-10	2181	2057	1745	5983
ENSMUSG00000075478_Slitrk1	0.781371	7.03637e-74	2.52857e-72	0.666148	6.26375e-22	6.99776e-21	0.927552	9.67609e-08	1.08984e-08	824	2712	2447	5983
ENSMUSG00000030232_Aebp2	0.683538	1.30477e-56	3.34796e-55	0.565976	2.29384e-17	2.05678e-16	0.828295	1.60495e-09	1.78345e-10	1154	3379	1454	5987
ENSMUSG00000046516_Cox17	1.18151	4.22535e-42	7.43857e-41	1.07039	1.06728e-22	1.23658e-21	1.33206	5.57697e-09	6.28278e-10	1682	2615	1691	5988
ENSMUSG00000000440_Pparg	2.25445	6.05415e-37	9.23594e-36	2.19426	8.1006e-29	1.18681e-27	2.47496	1.9066e-08	2.197e-09	1941	2068	1981	5990
ENSMUSG00000034701_Neurod1	-1.38608	9.38596e-34	1.30116e-32	-1.51879	3.22142e-35	6.08117e-34	-1.24997	4.72958e-08	5.75052e-09	2136	1605	2251	5992
ENSMUSG00000033965_Slc16a2	-1.48784	2.11348e-46	4.16659e-45	-1.61584	1.79797e-48	5.13915e-47	-1.34959	1.8116e-06	1.86948e-07	1502	1060	3431	5993
ENSMUSG00000085030_2810455O05Rik	1.39587	2.73087e-39	4.44306e-38	1.28877	1.46378e-29	2.20646e-28	1.55208	3.64013e-08	4.26066e-09	1820	2010	2163	5993
ENSMUSG00000019726_Lyst	1.03222	9.24287e-52	2.11508e-50	0.918776	4.41457e-29	6.54047e-28	1.18152	1.94252e-07	2.12406e-08	1294	2045	2655	5994
ENSMUSG00000021396_Nxnl2	-3.23593	8.90878e-22	8.19758e-21	-3.68756	1.26653e-36	2.50806e-35	-3.5025	4.86075e-10	5.45637e-11	3218	1530	1247	5995
ENSMUSG00000031870_Pgr	1.03337	1.14415e-45	2.22744e-44	0.922647	1.36178e-25	1.7685e-24	1.18282	3.34956e-08	3.94427e-09	1521	2333	2141	5995
ENSMUSG00000011256_Adam19	-1.27166	1.17718e-33	1.62733e-32	-1.40332	7.31643e-44	1.81699e-42	-1.13671	1.85497e-07	1.98905e-08	2142	1220	2634	5996
ENSMUSG00000032014_Oaf	2.08262	8.97933e-41	1.52809e-39	2.00362	4.43699e-31	7.12033e-30	2.25253	7.22907e-08	8.45763e-09	1740	1888	2368	5996
ENSMUSG00000040412_5330417C22Rik	0.758889	1.61547e-64	4.83187e-63	0.642515	1.31194e-18	1.25313e-17	0.901631	1.09548e-08	1.22134e-09	990	3172	1834	5996
ENSMUSG00000023994_Nfya	-1.09349	2.60011e-31	3.35184e-30	-1.22002	9.42046e-34	1.67501e-32	-0.950406	1.99924e-08	2.33505e-09	2297	1704	1997	5998
ENSMUSG00000028138_Adh5	-0.94228	3.46796e-35	4.99951e-34	-1.06697	1.33822e-38	2.81565e-37	-0.802986	1.1926e-07	1.32717e-08	2054	1440	2508	6002
ENSMUSG00000020492_Ska2	-0.917832	1.72288e-46	3.41703e-45	-1.03848	8.6444e-29	1.26526e-27	-0.778346	9.47091e-08	1.07593e-08	1493	2070	2443	6006
ENSMUSG00000019820_Utrn	1.19002	8.51546e-53	1.99172e-51	1.07874	7.80806e-29	1.1445e-27	1.32912	2.11686e-07	2.26679e-08	1266	2067	2676	6009
ENSMUSG00000029334_Prkg2	1.5685	1.13307e-38	1.80772e-37	1.47459	3.18714e-32	5.35871e-31	1.72072	7.00515e-08	8.00306e-09	1856	1802	2351	6009
ENSMUSG00000043241_Upf2	1.22396	3.28911e-47	6.62995e-46	1.11444	8.91405e-35	1.64581e-33	1.37727	4.22125e-07	4.45195e-08	1469	1641	2899	6009
ENSMUSG00000023495_Pcbp4	-0.741851	1.15568e-27	1.32742e-26	-0.862035	1.25001e-28	1.81819e-27	-0.609435	9.16728e-10	1.04683e-10	2578	2083	1357	6018
ENSMUSG00000074247_Dda1	-0.899054	3.8167e-31	4.88191e-30	-1.02104	2.40272e-39	5.16662e-38	-0.768284	5.79992e-08	6.68251e-09	2315	1409	2297	6021
ENSMUSG00000021301_Hecw1	-0.710129	2.48514e-53	5.88699e-52	-0.828632	7.10859e-21	7.57034e-20	-0.56577	1.52794e-08	1.80684e-09	1250	2845	1930	6025
ENSMUSG00000035181_Heatr5a	-0.812673	3.35771e-34	4.71209e-33	-0.932534	2.49554e-24	3.09116e-23	-0.675226	1.76654e-09	1.95819e-10	2110	2446	1471	6027
ENSMUSG00000063428_Ddo	2.79476	2.84221e-32	3.77064e-31	2.80644	8.43774e-33	1.45089e-31	3.07179	2.35334e-08	2.71288e-09	2232	1762	2037	6031
ENSMUSG00000001156_Mxd1	1.0161	1.76512e-39	2.89247e-38	0.902967	2.93873e-26	3.91202e-25	1.15775	1.60317e-08	1.9566e-09	1807	2276	1951	6034
ENSMUSG00000021957_Tkt	-0.784756	8.65278e-27	9.63586e-26	-0.906869	7.66348e-28	1.07994e-26	-0.652277	4.42014e-10	4.71358e-11	2659	2150	1225	6034
ENSMUSG00000024513_Mbd2	0.897392	6.57249e-48	1.34964e-46	0.783043	7.82385e-23	9.11018e-22	1.04204	1.94743e-08	2.27393e-09	1442	2602	1990	6034
ENSMUSG00000041771_Slc24a4	2.29092	5.21006e-35	7.4782e-34	2.2499	2.91446e-34	5.28439e-33	2.5381	5.95918e-08	6.86325e-09	2063	1671	2305	6039
ENSMUSG00000038708_Golga4	0.781778	5.5074e-56	1.39384e-54	0.666261	5.63788e-18	5.20782e-17	0.917914	3.54646e-09	3.81392e-10	1170	3280	1590	6040
ENSMUSG00000097440_Gm6277	2.07725	9.93044e-37	1.50102e-35	1.99899	3.65355e-30	5.64197e-29	2.2713	3.10254e-08	3.64749e-09	1959	1962	2119	6040
ENSMUSG00000041415_Dicer1	-0.599808	4.26932e-49	9.11455e-48	-0.718712	1.36955e-22	1.58136e-21	-0.455922	2.28936e-08	2.66215e-09	1387	2624	2032	6043
ENSMUSG00000040711_Sh3pxd2b	-1.38834	2.91421e-40	4.88081e-39	-1.52102	4.25119e-46	1.14389e-44	-1.25532	8.3782e-07	9.01874e-08	1768	1126	3150	6044
ENSMUSG00000026058_Khdrbs2	-1.09102	1.86954e-44	3.50595e-43	-1.21354	1.81129e-31	2.95203e-30	-0.95224	1.66322e-07	1.82692e-08	1579	1859	2607	6045
ENSMUSG00000039987_Phtf2	-0.860552	2.47646e-37	3.81136e-36	-0.982927	1.93692e-32	3.28952e-31	-0.71778	6.76997e-08	7.66539e-09	1924	1784	2338	6046
ENSMUSG00000086458_Gm2639	-1.97251	6.38126e-38	1.00029e-36	-2.12054	2.31698e-39	4.99644e-38	-1.85614	2.73171e-07	2.8703e-08	1889	1405	2752	6046
ENSMUSG00000022629_Kif21a	1.11671	1.80462e-46	3.57436e-45	1.00392	5.0502e-30	7.74347e-29	1.26042	1.5459e-07	1.65438e-08	1495	1976	2576	6047
ENSMUSG00000042943_4922501L14Rik	1.50247	4.09053e-39	6.61521e-38	1.39913	2.21897e-29	3.32001e-28	1.65767	4.08698e-08	4.69766e-09	1831	2025	2191	6047
ENSMUSG00000082809_Gm14150	-2.08348	1.02597e-29	1.25901e-28	-2.26197	7.70633e-41	1.75159e-39	-2.02958	5.85786e-08	6.7722e-09	2413	1333	2301	6047
ENSMUSG00000046404_Yod1	0.869984	3.14928e-38	4.96557e-37	0.754374	5.92112e-21	6.33021e-20	1.01378	7.89456e-10	9.44408e-11	1878	2834	1339	6051
ENSMUSG00000029804_Herc3	0.881341	1.38465e-80	5.62425e-79	0.763605	4.41208e-21	4.73865e-20	1.02639	1.15937e-07	1.30194e-08	729	2821	2502	6052
ENSMUSG00000021262_Evl	-1.07837	1.59151e-37	2.46476e-36	-1.20403	4.04742e-47	1.1199e-45	-0.9452	6.37852e-07	6.81396e-08	1912	1095	3047	6054
ENSMUSG00000096775_Gm5796	-3.31478	1.9755e-25	2.0959e-24	-3.72859	1.9821e-36	3.89706e-35	-3.52982	6.53615e-09	7.34064e-10	2791	1541	1724	6056
ENSMUSG00000079396_Gm3411	-3.00663	2.99108e-25	3.14967e-24	-3.33019	2.33903e-36	4.58692e-35	-3.10046	6.16176e-09	6.78218e-10	2812	1545	1707	6064
ENSMUSG00000000197_Nalcn	0.801231	1.01934e-46	2.03532e-45	0.685101	6.6241e-20	6.7348e-19	0.937929	3.76599e-09	4.07887e-10	1483	2980	1603	6066
ENSMUSG00000066551_Hmgb1	-0.810746	4.70708e-34	6.57149e-33	-0.93358	5.81973e-31	9.27544e-30	-0.668982	2.41772e-08	2.83686e-09	2121	1901	2049	6071
ENSMUSG00000032826_Ank2	-0.667676	9.61756e-51	2.15583e-49	-0.785835	1.89543e-12	1.25745e-11	-0.528828	0	0	1321	4567	185	6073
ENSMUSG00000073433_Arhgdig	-1.1325	7.40791e-36	1.09024e-34	-1.25782	3.02953e-51	9.3092e-50	-1.00625	6.98787e-07	7.4006e-08	2012	986	3077	6075
ENSMUSG00000027408_Cpxm1	-1.83657	7.43056e-40	1.23402e-38	-1.98113	1.01278e-38	2.13984e-37	-1.733	3.7144e-07	3.96103e-08	1783	1434	2859	6076
ENSMUSG00000044060_A830010M20Rik	1.08312	6.31513e-61	1.78433e-59	0.96828	3.98915e-29	5.92176e-28	1.22745	5.57997e-07	5.82047e-08	1048	2041	2991	6080
ENSMUSG00000043391_2510009E07Rik	-1.00369	4.76727e-43	8.63387e-42	-1.12693	4.8327e-37	9.70319e-36	-0.867238	4.90921e-07	5.15637e-08	1635	1509	2949	6093
ENSMUSG00000064168_Hist1h2bh	-2.42265	5.38606e-26	5.84415e-25	-2.63301	2.53027e-36	4.95553e-35	-2.39506	1.0281e-08	1.13761e-09	2729	1547	1818	6094
ENSMUSG00000029472_Anapc5	-0.775746	3.81378e-56	9.66039e-55	-0.895419	2.01825e-28	2.91047e-27	-0.642889	3.50594e-07	3.65292e-08	1169	2101	2832	6102
ENSMUSG00000022262_Dnah5	-0.869676	1.21261e-27	1.39227e-26	-0.992587	1.40977e-31	2.30883e-30	-0.740597	5.2339e-09	5.82801e-10	2579	1850	1675	6104
ENSMUSG00000025271_Pfkfb1	-2.08705	8.72276e-29	1.04023e-27	-2.25869	4.18942e-33	7.26982e-32	-2.00379	1.2563e-08	1.45308e-09	2483	1746	1875	6104
ENSMUSG00000003410_Elavl3	-0.903878	7.3991e-41	1.26061e-39	-1.02546	1.33451e-32	2.27663e-31	-0.772962	1.632e-07	1.76477e-08	1738	1776	2596	6110
ENSMUSG00000097960_A330074K22Rik	3.2804	2.07665e-28	2.43822e-27	3.41819	3.64413e-34	6.57201e-33	3.70929	1.42698e-08	1.65789e-09	2522	1680	1908	6110
ENSMUSG00000020653_Klf11	-1.18509	1.21141e-30	1.53033e-29	-1.3116	2.92122e-32	4.91707e-31	-1.0504	1.81906e-08	2.09628e-09	2344	1800	1969	6113
ENSMUSG00000029095_Ablim2	1.38785	2.35919e-49	5.07688e-48	1.2873	2.60793e-37	5.31016e-36	1.53886	1.09209e-06	1.16772e-07	1376	1488	3249	6113
ENSMUSG00000051378_Kif18b	-3.27157	1.03302e-26	1.1478e-25	-3.65694	2.71428e-35	5.14305e-34	-3.45943	1.17442e-08	1.3195e-09	2665	1599	1852	6116
ENSMUSG00000001768_Rin2	1.2991	3.1855e-36	4.73286e-35	1.18993	2.27815e-30	3.55059e-29	1.45565	3.89677e-08	4.52089e-09	1993	1944	2180	6117
ENSMUSG00000033966_Cdkl4	1.45346	6.36965e-35	9.1249e-34	1.3524	1.20916e-30	1.90313e-29	1.6084	3.28979e-08	3.8069e-09	2067	1925	2131	6123
ENSMUSG00000037458_Azin1	-0.995213	1.55164e-40	2.62246e-39	-1.12071	2.16637e-33	3.79843e-32	-0.858165	1.903e-07	2.04628e-08	1752	1728	2643	6123
ENSMUSG00000059173_Pde1a	1.37169	2.73673e-23	2.68158e-22	1.27562	5.46535e-24	6.68237e-23	1.53565	1.12266e-12	1.10539e-13	3022	2478	623	6123
ENSMUSG00000028926_Cdk14	0.93182	1.35345e-43	2.48616e-42	0.822264	3.36919e-22	3.82178e-21	1.06609	1.13487e-08	1.28042e-09	1612	2671	1845	6128
ENSMUSG00000028833_Ncdn	1.25839	7.39759e-25	7.67251e-24	1.16061	3.8929e-19	3.81706e-18	1.39528	0	0	2855	3090	185	6130
ENSMUSG00000040289_Hey1	1.22154	2.04496e-40	3.43857e-39	1.11876	2.38534e-30	3.71001e-29	1.36415	8.84624e-08	1.0189e-08	1761	1948	2426	6135
ENSMUSG00000019461_Plscr3	-1.07361	3.2684e-35	4.7164e-34	-1.19531	3.23879e-30	5.02194e-29	-0.943094	3.29869e-08	3.86152e-09	2052	1954	2135	6141
ENSMUSG00000010517_Faf1	-0.667337	1.24424e-46	2.47769e-45	-0.785153	2.1122e-28	3.04305e-27	-0.529305	1.41065e-07	1.53223e-08	1487	2103	2552	6142
ENSMUSG00000028226_Mmp16	-0.807336	7.715e-29	9.21908e-28	-0.929493	9.61123e-29	1.40541e-27	-0.664591	3.59741e-09	3.87422e-10	2478	2072	1593	6143
ENSMUSG00000026603_Smyd2	-0.723015	2.47298e-38	3.90962e-37	-0.843842	1.11049e-29	1.68228e-28	-0.588418	5.17699e-08	6.23554e-09	1873	2000	2276	6149
ENSMUSG00000074807_Gm10762	-1.37247	3.37539e-29	4.06957e-28	-1.50314	7.07032e-27	9.63637e-26	-1.2491	1.78668e-09	1.969e-10	2456	2223	1472	6151
ENSMUSG00000042529_Kcnj12	1.51221	4.5436e-42	7.98935e-41	1.41435	3.94196e-27	5.42633e-26	1.66349	5.0055e-08	6.05742e-09	1684	2201	2267	6152
ENSMUSG00000030082_Sec61a1	-0.70799	2.0404e-38	3.23093e-37	-0.826754	2.02091e-32	3.43022e-31	-0.575677	1.14411e-07	1.28556e-08	1870	1785	2498	6153
ENSMUSG00000048732_Klhl11	0.779354	3.94343e-51	8.92046e-50	0.663588	1.76689e-24	2.19669e-23	0.92063	8.45277e-08	9.62229e-09	1309	2437	2408	6154
ENSMUSG00000028614_Ndc1	-0.696724	6.2375e-27	6.97239e-26	-0.818261	3.02815e-23	3.60074e-22	-0.558238	5.10312e-11	5.26275e-12	2649	2548	960	6157
ENSMUSG00000065590_Mir212	4.21782	2.94051e-31	3.77914e-30	4.69011	1.77689e-36	3.5004e-35	5.0199	6.46908e-08	7.38897e-09	2304	1538	2327	6169
ENSMUSG00000035126_Wdr78	1.2572	4.60615e-44	8.56738e-43	1.15186	7.68587e-25	9.69469e-24	1.40431	3.87804e-08	4.48931e-09	1592	2402	2178	6172
ENSMUSG00000056917_Sipa1	-1.17157	9.09417e-33	1.22237e-31	-1.29611	2.05642e-32	3.48465e-31	-1.0565	3.92273e-08	4.56843e-09	2203	1788	2183	6174
ENSMUSG00000025486_Sirt3	0.975343	9.96915e-34	1.38007e-32	0.861572	3.4002e-23	4.03049e-22	1.12194	1.88916e-09	2.06944e-10	2139	2556	1481	6176
ENSMUSG00000022151_Ttc33	0.875184	1.2682e-45	2.46408e-44	0.759152	7.08674e-23	8.26459e-22	1.02275	2.51277e-08	2.9213e-09	1524	2598	2057	6179
ENSMUSG00000027423_Snx5	0.838054	1.13312e-58	3.03645e-57	0.722446	3.35035e-23	3.97295e-22	0.978354	1.30529e-07	1.40697e-08	1105	2555	2526	6186
ENSMUSG00000039087_Rreb1	2.08477	4.18442e-42	7.37091e-41	2.01311	1.06375e-36	2.11619e-35	2.25526	5.39283e-07	5.67181e-08	1681	1523	2982	6186
ENSMUSG00000020027_Socs2	-0.975414	3.10624e-28	3.63123e-27	-1.09983	1.40672e-32	2.39846e-31	-0.830704	1.26361e-08	1.4709e-09	2533	1777	1878	6188
ENSMUSG00000026158_Ogfrl1	1.73842	1.9834e-46	3.91536e-45	1.64039	2.9556e-52	9.29895e-51	1.90297	4.24357e-06	4.02477e-07	1500	963	3725	6188
ENSMUSG00000046186_Cd109	-2.32091	6.63456e-34	9.22328e-33	-2.50165	4.54256e-32	7.58294e-31	-2.26514	4.68692e-08	5.63994e-09	2130	1815	2245	6190
ENSMUSG00000032220_Myo1e	1.48171	2.12418e-36	3.17351e-35	1.37564	1.57062e-29	2.36162e-28	1.62517	4.18044e-08	4.83124e-09	1982	2015	2199	6196
ENSMUSG00000074748_Atxn7l3b	-0.711865	9.0305e-48	1.84798e-46	-0.832894	1.7319e-24	2.15407e-23	-0.571181	6.23288e-08	7.12159e-09	1447	2436	2316	6199
ENSMUSG00000090946_Ccdc71l	-0.644794	6.77584e-31	8.61114e-30	-0.764066	8.27057e-22	9.18554e-21	-0.507441	2.58879e-10	2.6007e-11	2330	2728	1143	6201
ENSMUSG00000030970_Ctbp2	-0.852333	2.05405e-26	2.2577e-25	-0.974504	3.55664e-26	4.71799e-25	-0.723304	4.46661e-10	4.77855e-11	2694	2284	1227	6205
ENSMUSG00000002948_Map2k7	0.808444	1.82317e-40	3.06738e-39	0.694273	6.96792e-24	8.48189e-23	0.950622	1.69196e-08	2.00106e-09	1760	2489	1957	6206
ENSMUSG00000090129_Olfr287	3.31194	1.46911e-22	1.39474e-21	3.55709	7.12131e-33	1.22871e-31	3.87915	7.65596e-10	9.03186e-11	3119	1756	1331	6206
ENSMUSG00000039763_Dnajc28	1.45556	2.89832e-39	4.71291e-38	1.35152	2.07147e-28	2.98579e-27	1.6107	5.40772e-08	6.39926e-09	1821	2102	2284	6207
ENSMUSG00000048483_Zdhhc22	1.91715	3.08263e-39	5.00163e-38	1.83846	6.07754e-39	1.29038e-37	2.07837	5.0805e-07	5.30841e-08	1825	1427	2959	6211
ENSMUSG00000019923_Zwint	0.890055	5.67235e-31	7.22737e-30	0.775421	9.70143e-16	7.93772e-15	1.03763	0	0	2324	3703	185	6212
ENSMUSG00000005233_Spc25	-2.25495	2.10417e-27	2.38814e-26	-2.44498	2.41177e-32	4.07312e-31	-2.20611	1.01329e-08	1.10256e-09	2609	1794	1811	6214
ENSMUSG00000095105_Edaradd	-3.24462	1.10692e-27	1.27289e-26	-3.60727	1.40503e-35	2.69257e-34	-3.40839	2.57072e-08	2.98647e-09	2575	1581	2063	6219
ENSMUSG00000040274_Cdk6	-1.66537	2.42359e-37	3.73193e-36	-1.80391	1.43193e-33	2.52824e-32	-1.53703	1.5808e-07	1.68701e-08	1923	1716	2582	6221
ENSMUSG00000044365_Cxxc4	-1.05129	7.01456e-41	1.19717e-39	-1.17237	1.15593e-40	2.60972e-39	-0.910907	8.30613e-07	8.92398e-08	1735	1342	3146	6223
ENSMUSG00000042388_Dlgap3	1.33243	1.57927e-25	1.68034e-24	1.23696	4.96147e-26	6.54145e-25	1.47705	2.68344e-10	2.74483e-11	2783	2298	1150	6231
ENSMUSG00000035232_Pdk3	1.229	1.91078e-34	2.69557e-33	1.11913	1.2481e-28	1.81628e-27	1.36969	2.43183e-08	2.85775e-09	2099	2082	2051	6232
ENSMUSG00000029174_Tbc1d1	1.13628	1.44351e-40	2.44111e-39	1.02821	2.53732e-28	3.64513e-27	1.27186	7.62073e-08	8.79165e-09	1751	2109	2380	6240
ENSMUSG00000050538_B230217C12Rik	1.77716	4.62155e-34	6.46345e-33	1.69066	1.02324e-24	1.28532e-23	1.95354	6.38862e-09	7.14067e-10	2117	2412	1718	6247
ENSMUSG00000042271_Nxt2	1.24973	4.21478e-40	7.0312e-39	1.14014	4.1238e-29	6.11865e-28	1.41044	9.21961e-08	1.0454e-08	1775	2042	2434	6251
ENSMUSG00000014355_Anapc1	-0.618671	3.56536e-50	7.86126e-49	-0.737544	4.74635e-20	4.85336e-19	-0.47869	1.59431e-08	1.93498e-09	1342	2963	1948	6253
ENSMUSG00000032035_Ets1	-0.90844	5.84472e-28	6.77901e-27	-1.03049	3.32524e-25	4.25996e-24	-0.779854	7.80545e-10	9.28869e-11	2553	2365	1336	6254
ENSMUSG00000094626_Cecr6	1.31568	2.96444e-40	4.96213e-39	1.20704	1.44616e-41	3.34983e-40	1.46049	9.15601e-07	9.78314e-08	1769	1308	3181	6258
ENSMUSG00000033342_4833424O15Rik	-0.773767	3.27966e-32	4.34514e-31	-0.895766	2.16271e-33	3.79419e-32	-0.632672	5.93018e-08	6.84037e-09	2235	1727	2304	6266
ENSMUSG00000095295_Gm3488	-3.08445	1.61466e-26	1.7807e-25	-3.42159	1.084e-34	1.99411e-33	-3.19827	1.55374e-08	1.84198e-09	2685	1647	1935	6267
ENSMUSG00000022848_Dirc2	-0.693213	5.07901e-36	7.50473e-35	-0.814469	8.52457e-31	1.35295e-29	-0.552645	7.11539e-08	8.18859e-09	2004	1909	2358	6271
ENSMUSG00000025184_R3hcc1l	0.947667	6.3588e-48	1.30757e-46	0.832802	8.94654e-22	9.91087e-21	1.09392	2.84431e-08	3.41057e-09	1440	2735	2100	6275
ENSMUSG00000033781_Asb13	1.04938	5.23428e-32	6.91312e-31	0.942355	1.14796e-23	1.3879e-22	1.18933	2.56071e-09	2.6997e-10	2242	2506	1528	6276
ENSMUSG00000035062_Zc4h2	-0.824297	1.89016e-33	2.59719e-32	-0.946202	5.24168e-28	7.43156e-27	-0.684299	1.9137e-08	2.23109e-09	2155	2137	1985	6277
ENSMUSG00000056941_Commd7	-0.665369	2.49748e-28	2.92304e-27	-0.786412	3.45683e-21	3.73921e-20	-0.525034	4.28457e-11	4.64631e-12	2530	2801	946	6277
ENSMUSG00000006095_Tbcb	-0.673714	1.1086e-28	1.31359e-27	-0.792945	2.47611e-32	4.17713e-31	-0.536926	1.91076e-08	2.21406e-09	2499	1796	1983	6278
ENSMUSG00000030092_Cntn6	-1.32101	2.57951e-38	4.07587e-37	-1.45442	2.2624e-46	6.14763e-45	-1.18192	1.24432e-06	1.30589e-07	1874	1115	3292	6281
ENSMUSG00000066687_Zbtb16	1.08334	1.29585e-48	2.73885e-47	0.972303	1.34971e-28	1.96038e-27	1.22129	3.03408e-07	3.27927e-08	1401	2086	2796	6283
ENSMUSG00000045211_Nudt18	1.19697	2.61937e-41	4.51994e-40	1.089	2.69799e-23	3.21573e-22	1.34242	2.2292e-08	2.62277e-09	1716	2542	2028	6286
ENSMUSG00000025931_Paqr8	1.22515	1.9814e-39	3.23971e-38	1.11635	8.47445e-35	1.5656e-33	1.35749	3.54385e-07	3.70875e-08	1811	1640	2837	6288
ENSMUSG00000068923_Syt11	0.89507	5.28362e-30	6.55989e-29	0.781421	1.15253e-15	9.39197e-15	1.03429	0	0	2385	3718	185	6288
ENSMUSG00000031409_Tceal6	1.10386	3.16706e-43	5.76043e-42	0.992361	1.28636e-27	1.79771e-26	1.24528	1.13381e-07	1.26529e-08	1628	2168	2493	6289
ENSMUSG00000005973_Rcn1	-1.1053	5.77814e-35	8.28956e-34	-1.22709	3.68924e-32	6.19261e-31	-0.973881	8.62808e-08	1.00292e-08	2064	1805	2421	6290
ENSMUSG00000062296_Trank1	0.854188	6.55339e-37	9.97699e-36	0.742154	9.67994e-14	7.04838e-13	0.995935	0	0	1945	4161	185	6291
ENSMUSG00000026860_Sh3glb2	0.868468	1.13513e-38	1.81003e-37	0.756121	2.89887e-22	3.29939e-21	1.00695	8.69737e-09	9.33191e-10	1857	2662	1775	6294
ENSMUSG00000004394_Tmed4	0.77031	1.13274e-44	2.13913e-43	0.653022	5.96572e-19	5.79697e-18	0.91216	3.89875e-09	4.29137e-10	1568	3118	1613	6299
ENSMUSG00000028610_Dmrtb1	-2.77747	8.52399e-25	8.81914e-24	-3.05638	3.77472e-36	7.35475e-35	-2.83825	1.30128e-08	1.53088e-09	2862	1555	1888	6305
ENSMUSG00000026174_Rqcd1	-0.661969	6.29093e-33	8.50597e-32	-0.78285	8.07746e-26	1.05578e-24	-0.520052	9.70333e-09	1.03862e-09	2190	2318	1798	6306
ENSMUSG00000033033_Calhm2	1.88291	3.37636e-33	4.60089e-32	1.8018	3.63601e-27	5.00973e-26	2.05213	1.54316e-08	1.8349e-09	2173	2199	1934	6306
ENSMUSG00000028630_Dyrk2	-0.968129	1.6617e-28	1.95957e-27	-1.09216	5.81273e-34	1.04086e-32	-0.829848	2.99294e-08	3.5455e-09	2511	1692	2111	6314
ENSMUSG00000034793_G6pc3	0.955405	3.47332e-49	7.43125e-48	0.842553	1.32035e-23	1.59062e-22	1.09798	8.5736e-08	9.90332e-09	1384	2515	2417	6316
ENSMUSG00000050721_Plekho2	1.63912	1.17938e-43	2.17045e-42	1.53939	2.82671e-29	4.21682e-28	1.80042	2.13858e-07	2.28814e-08	1609	2031	2679	6319
ENSMUSG00000039154_Shd	-0.845832	1.42534e-26	1.57485e-25	-0.963475	1.59374e-26	2.14134e-25	-0.713003	1.06338e-09	1.25647e-10	2680	2255	1390	6325
ENSMUSG00000056656_Apol8	2.82688	1.75662e-30	2.2106e-29	2.85565	1.51207e-30	2.37495e-29	3.11757	2.40233e-08	2.79523e-09	2353	1929	2045	6327
ENSMUSG00000042229_Rabif	-0.69658	2.0658e-28	2.42644e-27	-0.818215	4.35712e-25	5.56074e-24	-0.558748	1.48286e-09	1.65913e-10	2521	2374	1441	6336
ENSMUSG00000045174_Amer3	-0.848891	1.48733e-34	2.11128e-33	-0.970723	1.73649e-33	3.06063e-32	-0.711828	1.34838e-07	1.4351e-08	2086	1719	2532	6337
ENSMUSG00000032418_Me1	-0.754451	2.27026e-29	2.75173e-28	-0.875745	7.39553e-32	1.22643e-30	-0.608359	2.60278e-08	3.04181e-09	2443	1827	2068	6338
ENSMUSG00000035992_Fnip1	1.03077	1.06088e-51	2.42016e-50	0.915409	3.13525e-28	4.49133e-27	1.17984	4.69032e-07	4.86359e-08	1298	2115	2929	6342
ENSMUSG00000098148_Gm20204	-0.858142	8.53604e-40	1.41523e-38	-0.976507	1.61274e-29	2.42375e-28	-0.717214	1.39731e-07	1.50761e-08	1786	2016	2547	6349
ENSMUSG00000003808_Farsa	-0.666339	4.02926e-31	5.15157e-30	-0.784929	3.82057e-26	5.06146e-25	-0.526395	7.54859e-09	8.18055e-10	2316	2287	1747	6350
ENSMUSG00000086587_Gm11837	-2.80041	1.78657e-28	2.10346e-27	-3.05811	3.41798e-36	6.67255e-35	-2.81225	5.62625e-08	6.52821e-09	2515	1552	2290	6357
ENSMUSG00000038886_Man2a2	0.970265	2.71737e-29	3.28693e-28	0.859746	4.87342e-21	5.22857e-20	1.10794	1.88692e-10	1.73392e-11	2448	2824	1096	6368
ENSMUSG00000038332_Sesn1	0.78762	9.66349e-56	2.42086e-54	0.67079	1.33519e-18	1.27493e-17	0.929095	2.1195e-08	2.49855e-09	1182	3173	2015	6370
ENSMUSG00000020102_Slc16a7	-0.951393	7.63132e-37	1.16001e-35	-1.07501	1.25274e-39	2.7267e-38	-0.810137	6.13658e-07	6.53824e-08	1948	1392	3032	6372
ENSMUSG00000044364_Tmem74b	-1.07644	1.67556e-31	2.17514e-30	-1.20047	1.06448e-24	1.33547e-23	-0.940774	5.35801e-09	6.05229e-10	2281	2415	1683	6379
ENSMUSG00000049092_Gpr137c	0.907199	3.45596e-33	4.7072e-32	0.793356	8.94354e-22	9.91087e-21	1.05597	1.81143e-09	1.9908e-10	2174	2734	1474	6382
ENSMUSG00000060671_Atp8b2	0.850005	2.7949e-48	5.81995e-47	0.734202	1.3414e-23	1.61533e-22	0.999091	9.60487e-08	1.08633e-08	1422	2516	2446	6384
ENSMUSG00000005360_Slc1a3	0.935497	4.84425e-31	6.18289e-30	0.825569	3.38555e-16	2.84221e-15	1.06602	5.68434e-14	4.17503e-15	2320	3609	456	6385
ENSMUSG00000052752_Traf7	-0.62714	1.76745e-35	2.56801e-34	-0.746066	3.10082e-26	4.12417e-25	-0.49226	2.63264e-08	3.07539e-09	2038	2278	2071	6387
ENSMUSG00000036098_Myrf	2.83595	7.67352e-32	1.00987e-30	2.85709	5.0235e-33	8.70223e-32	3.12273	7.9345e-08	9.10855e-09	2250	1749	2391	6390
ENSMUSG00000036764_Dnajc12	1.82006	1.08163e-31	1.41467e-30	1.73731	1.92641e-25	2.49003e-24	2.00482	8.96942e-09	9.68693e-10	2264	2344	1783	6391
ENSMUSG00000051504_Siglech	1.87689	4.73341e-46	9.28834e-45	1.79091	1.00276e-32	1.71939e-31	2.03064	7.82637e-07	8.25297e-08	1509	1767	3117	6393
ENSMUSG00000041064_Pif1	-3.25872	6.82799e-21	6.06794e-20	-3.74213	7.29656e-33	1.25751e-31	-3.56768	6.62737e-10	7.7359e-11	3332	1758	1304	6394
[truncated: 28,302 more rows]

## Sheet: Table S16~A1 P7 vs P14
Table S16: Differential analysis: P7 vs P14 (A1 only)
[Note: Rows 1 - 5 are locked. Rows 6 and below can be independently scrolled]
	DESeq2			EdgeR			BaySeq			DESeq2	EdgeR	BaySeq	All
Gene ID_Name	log2 fold change	p-value	p-Adjusted	log2 fold change	p-value	p-Adjusted	log2 fold change (raw)	1-Likelihood	p-value	Rank	Rank	Rank	Rank
ENSMUSG00000022237_Ankrd33b	4.63794	1.21423e-235	4.20489e-232	4.65422	9.2701e-231	1.40516e-226	4.77511	0	0	7	2	163	172
ENSMUSG00000074480_Mex3a	-3.76565	1.37814e-241	5.56791e-238	-3.90456	4.74175e-223	4.79169e-219	-3.78673	0	0	6	3	163	172
ENSMUSG00000031628_Casp3	-2.57071	1.13519e-251	6.87952e-248	-2.67387	1.43308e-183	6.20646e-180	-2.55684	0	0	4	7	163	174
ENSMUSG00000029005_Draxin	-5.3029	2.96376e-226	6.53132e-223	-5.54909	4.42717e-294	1.34214e-289	-5.4452	0	0	11	1	163	175
ENSMUSG00000021750_Fam107a	4.1932	3.66514e-230	9.87186e-227	4.19041	1.80624e-219	1.36895e-215	4.31261	0	0	9	4	163	176
ENSMUSG00000047139_Cd24a	-2.71378	1.47905e-268	1.79268e-264	-2.81891	1.1909e-158	3.00862e-155	-2.70687	0	0	2	12	163	177
ENSMUSG00000045967_Gpr158	2.52502	1.12613e-252	9.09952e-249	2.4542	5.35873e-157	1.24966e-153	2.57101	0	0	3	13	163	179
ENSMUSG00000036913_Trim67	-4.55711	3.55557e-225	7.18255e-222	-4.74494	2.35274e-201	1.42651e-197	-4.62894	0	0	12	5	163	180
ENSMUSG00000085007_Gm11549	3.90743	7.68006e-214	1.43209e-210	3.88688	8.74175e-200	4.41692e-196	3.99152	0	0	13	6	163	182
ENSMUSG00000005125_Ndrg1	-2.75438	4.36154e-206	7.04854e-203	-2.86315	5.74579e-179	2.17737e-175	-2.74113	0	0	15	8	163	186
ENSMUSG00000018398_Sept8	2.36397	9.32738e-229	2.26105e-225	2.29323	9.52793e-149	1.8053e-145	2.39709	0	0	10	16	163	189
ENSMUSG00000028838_Extl1	2.4364	7.17877e-203	1.02365e-199	2.36549	1.37865e-148	2.45853e-145	2.49581	0	0	17	17	163	197
ENSMUSG00000021373_Cap2	2.28374	7.5761e-204	1.14783e-200	2.21242	1.72253e-144	2.61102e-141	2.32344	0	0	16	20	163	199
ENSMUSG00000018427_Ypel2	2.44109	4.37911e-198	5.89744e-195	2.37201	5.1699e-137	7.12413e-134	2.4895	0	0	18	22	163	203
ENSMUSG00000025789_St8sia2	-4.45252	4.7359e-174	3.70332e-171	-4.66426	2.3548e-166	7.93202e-163	-4.55123	0	0	31	9	163	203
ENSMUSG00000063632_Sox11	-2.82682	8.00954e-173	5.88361e-170	-2.94341	2.35618e-165	7.14301e-162	-2.83801	0	0	33	10	163	206
ENSMUSG00000037568_Vash2	-3.14498	5.69821e-175	4.60434e-172	-3.27451	8.02441e-157	1.73763e-153	-3.15638	0	0	30	14	163	207
ENSMUSG00000027270_Lamp5	3.53682	6.68445e-166	4.62965e-163	3.51785	1.37588e-160	3.79192e-157	3.64435	0	0	35	11	163	209
ENSMUSG00000034310_Tmem132d	2.89839	7.79672e-193	8.21741e-190	2.83853	7.64321e-137	9.65465e-134	2.96607	0	0	23	24	163	210
ENSMUSG00000056158_Car10	2.58096	1.42866e-182	1.33201e-179	2.51536	4.5326e-142	6.54335e-139	2.62622	0	0	26	21	163	210
ENSMUSG00000022594_Lynx1	3.61415	1.60771e-175	1.34388e-172	3.59566	1.05984e-145	1.69106e-142	3.70232	0	0	29	19	163	211
ENSMUSG00000037855_Zfp365	2.0335	1.01334e-231	3.07056e-228	1.95683	3.45993e-111	2.55833e-108	2.05909	0	0	8	41	163	212
ENSMUSG00000032356_Rasgrf1	2.50801	1.78353e-161	1.1685e-158	2.45017	1.46956e-150	2.97007e-147	2.5608	0	0	37	15	163	215
ENSMUSG00000020121_Srgap1	-2.41054	9.15707e-147	5.04492e-144	-2.51739	1.93239e-146	3.25457e-143	-2.40173	0	0	44	18	163	225
ENSMUSG00000022686_B3gnt5	-3.14715	2.97724e-152	1.80428e-149	-3.28494	6.11263e-137	8.05698e-134	-3.16305	0	0	40	23	163	226
ENSMUSG00000070304_Scn2b	2.23087	4.26027e-170	3.03745e-167	2.16234	7.38977e-127	7.72511e-124	2.26354	0	0	34	29	163	226
ENSMUSG00000038065_2410066E13Rik	-1.80934	1.9424e-181	1.74391e-178	-1.90307	8.95822e-109	5.90386e-106	-1.79598	0	0	27	46	163	236
ENSMUSG00000029552_Tes	-2.38873	4.95879e-153	3.0822e-150	-2.49326	8.28227e-123	7.17387e-120	-2.39425	0	0	39	35	163	237
ENSMUSG00000024501_Dpysl3	-2.89812	1.70941e-195	2.07189e-192	-3.01471	9.18477e-102	4.97224e-99	-2.9132	0	0	20	56	163	239
ENSMUSG00000025190_Got1	1.73683	1.05418e-197	1.34497e-194	1.65915	1.61256e-99	8.28581e-97	1.77359	0	0	19	59	163	241
ENSMUSG00000036036_Zfp57	-2.03197	1.06019e-144	5.3542e-142	-2.13131	6.98745e-123	6.23034e-120	-2.02995	0	0	48	34	163	245
ENSMUSG00000029054_Gabrd	2.71331	9.39276e-141	4.46451e-138	2.66242	2.23344e-123	2.11591e-120	2.78677	0	0	51	32	163	246
ENSMUSG00000036353_P2ry12	2.55277	1.77117e-145	9.13511e-143	2.49501	3.26402e-119	2.74867e-116	2.60865	0	0	47	36	163	246
ENSMUSG00000022353_Mtss1	-1.82755	3.79013e-150	2.18754e-147	-1.92295	1.38939e-109	9.79554e-107	-1.80809	0	0	42	43	163	248
ENSMUSG00000046447_Camk2n1	2.12787	8.45638e-249	4.09982e-245	2.04987	8.88089e-92	3.36541e-89	2.17363	0	0	5	80	163	248
ENSMUSG00000020591_Ntsr2	2.94365	1.1351e-137	4.91359e-135	2.90366	4.64575e-125	4.54325e-122	3.0106	0	0	56	31	163	250
ENSMUSG00000059003_Grin2a	1.68406	3.30309e-194	3.81286e-191	1.6053	2.76986e-94	1.18269e-91	1.71952	0	0	21	71	163	255
ENSMUSG00000024617_Camk2a	1.92344	1.43124e-307	3.46948e-303	1.84378	3.78228e-88	1.24634e-85	1.95822	0	0	1	92	163	256
ENSMUSG00000022372_Sla	-2.22806	4.05158e-140	1.8531e-137	-2.33421	1.89337e-109	1.27554e-106	-2.22719	0	0	53	45	163	261
ENSMUSG00000059970_Hspa2	2.54423	8.06321e-133	3.00708e-130	2.49142	5.05899e-123	4.64753e-120	2.59222	0	0	65	33	163	261
ENSMUSG00000031791_Tmem38a	1.64356	2.49895e-150	1.47749e-147	1.56584	4.50805e-100	2.35631e-97	1.67879	0	0	41	58	163	262
ENSMUSG00000034361_Cpne2	-1.84577	9.70554e-140	4.35689e-137	-1.94151	2.50648e-108	1.61673e-105	-1.83214	0	0	54	47	163	264
ENSMUSG00000033595_Lgi3	3.18374	2.47499e-125	7.3166e-123	3.16378	8.97951e-132	1.08889e-128	3.25904	0	0	82	25	163	270
ENSMUSG00000021684_Pde8b	1.68675	3.96743e-146	2.09075e-143	1.60965	8.2996e-98	3.87094e-95	1.72413	0	0	46	65	163	274
ENSMUSG00000024426_Atat1	-1.77713	5.34498e-130	1.70484e-127	-1.87216	2.1131e-111	1.60152e-108	-1.75686	0	0	76	40	163	279
ENSMUSG00000047976_Kcna1	2.5037	7.66487e-129	2.3821e-126	2.45009	4.92304e-118	3.92755e-115	2.56703	0	0	78	38	163	279
ENSMUSG00000048458_Fam212b	1.97002	1.9166e-132	6.6372e-130	1.89937	1.94844e-106	1.20549e-103	1.99502	0	0	70	49	163	282
ENSMUSG00000042671_Rgs8	1.70431	8.48867e-150	4.78544e-147	1.62655	8.90195e-93	3.45989e-90	1.74288	0	0	43	78	163	284
ENSMUSG00000041649_Klf8	-1.70377	5.06927e-141	2.45768e-138	-1.79864	4.68157e-94	1.9712e-91	-1.68589	0	0	50	72	163	285
ENSMUSG00000028931_Kcnab2	1.83956	1.07314e-134	4.40917e-132	1.76711	1.10545e-97	5.07768e-95	1.87637	0	0	59	66	163	288
ENSMUSG00000025950_Idh1	-1.96582	2.09556e-135	8.75837e-133	-2.06602	6.89525e-97	3.07407e-94	-1.95181	0	0	58	68	163	289
ENSMUSG00000034584_Exph5	2.39525	9.72634e-133	3.57237e-130	2.33093	1.71239e-99	8.65211e-97	2.45562	0	0	66	60	163	289
ENSMUSG00000004748_Mtfp1	2.10294	1.973e-132	6.73627e-130	2.03356	4.9717e-101	2.64425e-98	2.14744	0	0	71	57	163	291
ENSMUSG00000020186_Csrp2	-2.1872	3.6557e-128	1.10772e-125	-2.29324	3.84283e-103	2.1981e-100	-2.18233	0	0	80	53	163	296
ENSMUSG00000018648_Dusp14	2.40983	1.21376e-120	3.26918e-118	2.35189	3.81038e-104	2.26501e-101	2.47267	0	0	90	51	163	304
ENSMUSG00000024883_Rin1	2.94137	4.41124e-117	1.09115e-114	2.90916	1.70072e-109	1.1718e-106	3.01833	0	0	98	44	163	305
ENSMUSG00000044933_Sstr3	2.06322	3.78355e-128	1.13231e-125	1.99478	5.17981e-99	2.57428e-96	2.10467	0	0	81	61	163	305
ENSMUSG00000020547_Bzw2	-1.30238	1.25509e-177	1.08659e-174	-1.39294	2.77285e-80	7.06402e-78	-1.27254	0	0	28	119	163	310
ENSMUSG00000025938_Slco5a1	-2.36226	2.6964e-118	6.73849e-116	-2.47684	5.65384e-104	3.29619e-101	-2.37127	0	0	97	52	163	312
ENSMUSG00000065954_Tacc1	1.7916	2.62293e-146	1.41294e-143	1.71577	3.25396e-83	9.30631e-81	1.82116	0	0	45	106	163	314
ENSMUSG00000031285_Dcx	-2.63368	4.66413e-130	1.50751e-127	-2.75658	5.55532e-93	2.18721e-90	-2.62189	0	0	75	77	163	315
ENSMUSG00000029510_Gpc2	-3.35802	2.16463e-112	4.56284e-110	-3.5282	1.78792e-114	1.38981e-111	-3.43451	0	0	115	39	163	317
ENSMUSG00000017390_Aldoc	1.98157	4.64159e-134	1.84454e-131	1.91185	2.67129e-86	8.5245e-84	2.02269	0	0	61	95	163	319
ENSMUSG00000026223_Itm2c	1.94842	1.67251e-140	7.79677e-138	1.87461	3.74999e-83	1.05264e-80	1.98645	0	0	52	108	163	323
ENSMUSG00000032024_Clmp	-1.5435	1.80463e-130	5.91163e-128	-1.63677	1.59366e-89	5.55327e-87	-1.53635	0	0	74	87	163	324
ENSMUSG00000020737_Hn1	-1.71993	1.56353e-132	5.49296e-130	-1.81609	3.41233e-85	1.06648e-82	-1.69643	0	0	69	97	163	329
ENSMUSG00000022139_Mbnl2	1.85383	1.00401e-135	4.26988e-133	1.77795	7.48141e-82	2.00714e-79	1.89302	0	0	57	113	163	333
ENSMUSG00000050332_Amer1	-1.45776	1.38791e-129	4.3694e-127	-1.55011	4.6484e-88	1.51528e-85	-1.43602	0	0	77	93	163	333
ENSMUSG00000028364_Tnc	-2.17231	5.13622e-115	1.22066e-112	-2.28308	1.33541e-93	5.54578e-91	-2.16242	0	0	102	73	163	338
ENSMUSG00000028906_Epb4.1	-1.6771	3.7668e-119	9.71393e-117	-1.77548	1.13234e-90	4.18636e-88	-1.64448	0	0	94	82	163	339
ENSMUSG00000042834_Nrep	-1.70393	2.14115e-193	2.35925e-190	-1.7982	4.28875e-71	8.12611e-69	-1.67717	0	0	22	160	163	345
ENSMUSG00000014361_Mertk	2.228	3.50718e-113	7.79977e-111	2.16683	3.47244e-93	1.40361e-90	2.27593	0	0	109	75	163	347
ENSMUSG00000018411_Mapt	-1.79869	8.58961e-214	1.48729e-210	-1.89122	1.11275e-67	1.86376e-65	-1.78181	0	0	14	181	163	358
ENSMUSG00000033208_S100b	2.74118	8.32949e-104	1.44225e-101	2.70516	3.85801e-98	1.88644e-95	2.8056	0	0	140	62	163	365
ENSMUSG00000049612_Omg	1.58893	2.77061e-119	7.22175e-117	1.51163	8.07193e-83	2.20458e-80	1.62953	0	0	93	111	163	367
ENSMUSG00000056486_Chn1	1.68575	8.97444e-192	9.06456e-189	1.60583	6.09383e-68	1.02634e-65	1.71823	0	0	24	180	163	367
ENSMUSG00000019874_Fabp7	-1.89965	2.2248e-110	4.42061e-108	-2.00108	2.47342e-90	8.82167e-88	-1.89286	0	0	122	85	163	370
ENSMUSG00000036634_Mag	4.84358	2.84649e-92	3.83344e-90	5.10511	1.07038e-127	1.20184e-124	5.21648	0	0	180	27	163	370
ENSMUSG00000040649_Rimklb	-1.38862	3.67199e-153	2.34244e-150	-1.48004	6.38988e-70	1.14529e-67	-1.36423	0	0	38	169	163	370
ENSMUSG00000031934_Panx1	-1.43213	4.97178e-113	1.09564e-110	-1.52455	4.19363e-85	1.29729e-82	-1.4079	0	0	110	98	163	371
ENSMUSG00000033161_Atp1a1	1.93406	3.31149e-185	3.21095e-182	1.85672	2.63199e-67	4.36018e-65	1.98419	0	0	25	183	163	371
ENSMUSG00000005447_Pafah1b3	-2.75775	7.8062e-99	1.22877e-96	-2.89359	2.84465e-102	1.56797e-99	-2.77952	0	0	154	55	163	372
ENSMUSG00000020256_Aldh1l2	-2.22274	9.98325e-108	1.83336e-105	-2.33476	3.78802e-91	1.41775e-88	-2.20828	0	0	132	81	163	376
ENSMUSG00000030814_Bcl7c	-1.49855	1.74215e-113	3.98409e-111	-1.59303	7.0436e-83	1.94122e-80	-1.47373	0	0	106	110	163	379
ENSMUSG00000007039_Ddah2	-2.16636	5.41632e-101	8.93177e-99	-2.27617	6.0147e-95	2.60488e-92	-2.15766	0	0	147	70	163	380
ENSMUSG00000037492_Zmat4	2.53471	5.70417e-103	9.66956e-101	2.4874	4.83577e-93	1.92896e-90	2.59859	0	0	143	76	163	382
ENSMUSG00000034981_Parm1	2.04538	3.12612e-114	7.21718e-112	1.97447	2.34511e-81	6.18212e-79	2.08619	0	0	105	115	163	383
ENSMUSG00000096054_Syne1	1.99812	7.46533e-111	1.4956e-108	1.93209	9.95019e-85	3.04697e-82	2.04572	0	0	121	99	163	383
ENSMUSG00000059743_Fdps	-1.31408	1.35959e-118	3.46924e-116	-1.40414	1.3695e-76	3.19367e-74	-1.29115	0	0	95	130	163	388
ENSMUSG00000027489_Necab3	1.65218	1.44406e-123	4.16731e-121	1.57241	2.97262e-75	6.2582e-73	1.69667	0	0	84	144	163	391
ENSMUSG00000021573_Tppp	1.77422	1.02627e-130	3.40791e-128	1.70033	1.83167e-72	3.55955e-70	1.80431	0	0	73	156	163	392
ENSMUSG00000041607_Mbp	3.37678	1.46788e-105	2.61639e-103	3.38585	2.01616e-86	6.50233e-84	3.48005	0	0	136	94	163	393
ENSMUSG00000038418_Egr1	3.37185	5.11965e-97	7.75659e-95	3.38708	1.52694e-93	6.2555e-91	3.48109	0	0	160	74	163	397
ENSMUSG00000005089_Slc1a2	2.55832	1.07475e-123	3.13891e-121	2.51019	4.91433e-72	9.42929e-70	2.61359	0	0	83	158	163	404
ENSMUSG00000028047_Thbs3	-1.55381	6.37932e-110	1.23713e-107	-1.6472	4.69823e-81	1.21736e-78	-1.54265	0	0	125	117	163	405
ENSMUSG00000036949_Slc39a12	2.33856	4.46469e-99	7.07377e-97	2.28632	1.49402e-88	5.03251e-86	2.39557	0	0	153	90	163	406
ENSMUSG00000036246_Gmip	-1.99685	1.45795e-98	2.28014e-96	-2.10157	1.11284e-88	3.79067e-86	-1.99606	0	0	155	89	163	407
ENSMUSG00000058446_Znrf2	-1.30369	1.57346e-114	3.70313e-112	-1.39435	2.96866e-75	6.2582e-73	-1.2835	0	0	103	143	163	409
ENSMUSG00000008734_Gprc5b	1.85735	1.63588e-109	3.12246e-107	1.78539	1.80249e-79	4.51606e-77	1.90149	0	0	127	121	163	411
ENSMUSG00000025425_St8sia5	2.39708	6.8231e-91	8.98906e-89	2.35379	6.99534e-96	3.07349e-93	2.46738	0	0	184	69	163	416
ENSMUSG00000055430_Nap1l5	1.64294	1.93359e-108	3.6335e-106	1.5692	2.54705e-77	6.08003e-75	1.66826	0	0	129	127	163	419
ENSMUSG00000057880_Abat	1.55874	6.14723e-134	2.40347e-131	1.48075	7.98575e-66	1.24152e-63	1.59444	0	0	62	195	163	420
ENSMUSG00000063446_E130309F12Rik	-1.67302	7.78716e-98	1.20235e-95	-1.77159	2.49318e-83	7.26761e-81	-1.66356	0	0	157	104	163	424
ENSMUSG00000006205_Htra1	2.26087	6.35365e-98	9.873e-96	2.20143	1.28224e-82	3.47074e-80	2.3058	0	0	156	112	163	431
ENSMUSG00000027188_Pamr1	1.99318	2.03464e-103	3.49799e-101	1.92353	1.33604e-75	2.97819e-73	2.03616	0	0	141	136	163	440
ENSMUSG00000042032_Mat2b	1.25078	1.28603e-132	4.65293e-130	1.16729	2.71257e-63	3.89735e-61	1.28995	0	0	67	211	163	441
ENSMUSG00000070570_Slc17a7	1.90294	5.59678e-116	1.37042e-113	1.83523	6.15849e-67	1.00377e-64	1.94543	0	0	99	186	163	448
ENSMUSG00000025268_Maged2	-1.34438	7.27148e-110	1.39895e-107	-1.43651	4.42422e-71	8.33073e-69	-1.32208	0	0	126	161	163	450
ENSMUSG00000024423_Impact	1.66395	2.05983e-111	4.26773e-109	1.58837	3.3013e-69	5.71898e-67	1.69471	0	0	117	175	163	455
ENSMUSG00000035184_Fam124a	-1.15796	8.31956e-120	2.19211e-117	-1.24796	3.95657e-64	5.938e-62	-1.13207	0	0	92	202	163	457
ENSMUSG00000013523_Bcas1	2.78383	3.31726e-88	4.00068e-86	2.76176	3.15754e-85	9.97126e-83	2.85178	0	0	201	96	163	460
ENSMUSG00000031765_Mt1	2.43434	1.09539e-89	1.36873e-87	2.39109	1.94292e-83	5.7186e-81	2.4883	0	0	194	103	163	460
ENSMUSG00000003949_Hlf	2.17466	5.20781e-96	7.74493e-94	2.11046	1.49087e-75	3.29906e-73	2.23546	0	0	163	137	163	463
ENSMUSG00000010803_Gabra1	2.22024	1.29954e-93	1.81047e-91	2.16527	7.77813e-77	1.8422e-74	2.27094	0	0	174	128	163	465
ENSMUSG00000036298_Slc2a13	1.65992	3.28274e-102	5.52617e-100	1.58514	1.3739e-71	2.61958e-69	1.70504	0	0	144	159	163	466
ENSMUSG00000040724_Kcna2	1.63259	6.80761e-100	1.09287e-97	1.55757	1.54613e-72	3.02403e-70	1.66041	0	0	151	155	163	469
ENSMUSG00000020230_Prmt2	-1.16533	3.19314e-111	6.45041e-109	-1.25435	1.35131e-66	2.16753e-64	-1.14048	0	0	120	189	163	472
ENSMUSG00000024403_Atp6v1g2	1.32577	1.49164e-112	3.17182e-110	1.2459	1.89957e-65	2.92321e-63	1.36604	0	0	114	197	163	474
ENSMUSG00000031398_Plxna3	-1.57889	7.15263e-90	9.07785e-88	-1.67494	1.85524e-76	4.2934e-74	-1.56845	0	0	191	131	163	485
ENSMUSG00000030237_Slco1a4	2.31282	5.66347e-89	6.8989e-87	2.26073	2.54496e-76	5.84492e-74	2.37659	0	0	199	132	163	494
ENSMUSG00000050558_Prokr2	-2.9511	4.57712e-133	1.73365e-130	-3.08055	4.945e-127	5.35403e-124	-2.98039	2.27374e-13	1.28356e-14	64	28	402.5	494.5
ENSMUSG00000026833_Olfm1	1.58803	2.21542e-114	5.16384e-112	1.5135	2.41878e-60	3.20208e-58	1.62852	0	0	104	229	163	496
ENSMUSG00000038530_Rgs4	1.8785	1.79808e-104	3.1585e-102	1.80835	1.4027e-65	2.1696e-63	1.91639	0	0	138	196	163	497
ENSMUSG00000042978_Sbk1	-1.66116	6.12721e-95	8.68594e-93	-1.75862	1.1704e-70	2.16353e-68	-1.64793	0	0	171	164	163	498
ENSMUSG00000046093_Hpcal4	1.50097	3.49515e-143	1.7291e-140	1.42358	2.66354e-55	2.81351e-53	1.52804	0	0	49	287	163	499
ENSMUSG00000078137_Ankrd63	4.03676	2.41762e-122	6.65972e-120	4.08589	3.02706e-129	3.52955e-126	4.19072	1.13687e-13	7.28856e-15	88	26	387.5	501.5
ENSMUSG00000052331_Ankrd44	-1.44527	1.12212e-90	1.45461e-88	-1.53986	2.40014e-73	4.75573e-71	-1.41504	0	0	187	153	163	503
ENSMUSG00000022389_Tef	1.33083	8.39607e-163	5.65358e-160	1.2478	2.13496e-53	2.12208e-51	1.3638	0	0	36	305	163	504
ENSMUSG00000030134_Rasgef1a	1.19979	3.72474e-123	1.0499e-120	1.11851	3.7279e-57	4.31354e-55	1.23162	0	0	86	262	163	511
ENSMUSG00000025582_Nptx1	2.31891	5.08063e-78	4.71876e-76	2.28025	7.5747e-89	2.60948e-86	2.37885	0	0	261	88	163	512
ENSMUSG00000075316_Scn9a	-2.26678	9.17404e-85	9.84017e-83	-2.3871	1.40184e-78	3.42728e-76	-2.27924	0	0	226	124	163	513
ENSMUSG00000021710_Nln	-1.0382	4.1882e-134	1.6921e-131	-1.12658	2.0813e-54	2.14615e-52	-1.01388	0	0	60	294	163	517
ENSMUSG00000033863_Klf9	1.99173	2.08598e-86	2.35191e-84	1.93059	1.68351e-75	3.67174e-73	2.02576	0	0	215	139	163	517
ENSMUSG00000027220_Syt13	1.62764	6.72553e-88	8.03121e-86	1.55678	9.13262e-73	1.79782e-70	1.67427	0	0	203	154	163	520
ENSMUSG00000029123_Stk32b	-3.75075	1.33103e-112	2.88084e-110	-3.94883	3.42321e-126	3.45927e-123	-3.83229	8.52651e-14	4.52335e-15	112	30	378	520
ENSMUSG00000017314_Mpp2	1.5769	1.79402e-90	2.28889e-88	1.50279	6.50468e-69	1.12043e-66	1.62065	0	0	190	176	163	529
ENSMUSG00000030246_Ldhb	1.70587	1.49778e-87	1.754e-85	1.63583	2.33042e-70	4.28175e-68	1.75082	0	0	207	165	163	535
ENSMUSG00000075592_Nynrin	-2.19458	6.33203e-81	6.42237e-79	-2.31295	3.67414e-76	8.37483e-74	-2.19929	0	0	239	133	163	535
ENSMUSG00000031425_Plp1	4.57865	8.98813e-74	7.59168e-72	4.8637	5.97935e-90	2.10779e-87	4.93339	0	0	287	86	163	536
ENSMUSG00000063704_Mapk15	-3.57956	1.91289e-109	3.62268e-107	-3.76634	2.89913e-118	2.3754e-115	-3.67192	5.68434e-14	3.40907e-15	128	37	371	536
ENSMUSG00000067786_Nnat	-2.25125	2.96583e-83	3.08561e-81	-2.36891	1.73815e-75	3.76384e-73	-2.26454	0	0	233	140	163	536
ENSMUSG00000032735_Ablim3	-1.49168	1.17376e-80	1.18555e-78	-1.58674	3.96632e-76	8.97337e-74	-1.47124	0	0	240	134	163	537
ENSMUSG00000074968_Ano3	2.15871	2.27011e-79	2.21894e-77	2.10526	8.86105e-76	1.98986e-73	2.21977	0	0	248	135	163	546
ENSMUSG00000030786_Itgam	2.6495	2.02321e-131	6.81175e-129	2.59778	7.60454e-111	5.48903e-108	2.70428	6.32383e-13	4.26653e-14	72	42	434	548
ENSMUSG00000033998_Kcnk1	1.59088	8.97979e-85	9.67463e-83	1.51778	5.97998e-70	1.0791e-67	1.634	0	0	225	168	163	556
ENSMUSG00000039114_Nrn1	3.49067	5.41736e-67	3.86242e-65	3.57708	6.73054e-103	3.77858e-100	3.67724	0	0	340	54	163	557
ENSMUSG00000053080_2700081O15Rik	-1.41404	2.56216e-84	2.7241e-82	-1.50873	4.28694e-70	7.82909e-68	-1.39331	0	0	228	166	163	557
ENSMUSG00000055567_Unc80	1.40321	1.19642e-128	3.67119e-126	1.32312	3.49929e-52	3.35711e-50	1.42928	0	0	79	316	163	558
ENSMUSG00000059602_Syn3	-1.64538	1.71578e-79	1.69074e-77	-1.74554	2.29387e-74	4.66718e-72	-1.62155	0	0	246	149	163	558
ENSMUSG00000032517_Mobp	5.64257	1.19231e-70	9.11757e-69	6.38047	1.84566e-90	6.66106e-88	6.45755	0	0	317	84	163	564
ENSMUSG00000022425_Enpp2	1.75772	1.07271e-95	1.57598e-93	1.68202	1.09075e-59	1.38357e-57	1.80488	0	0	165	239	163	567
ENSMUSG00000026452_Syt2	3.10838	9.09018e-95	1.28113e-92	3.10307	5.4308e-98	2.5725e-95	3.20779	1.42109e-14	4.24205e-16	172	64	334.5	570.5
ENSMUSG00000033767_D930015E06Rik	-1.27134	1.11317e-82	1.15318e-80	-1.36177	2.96639e-69	5.16833e-67	-1.24556	0	0	234	174	163	571
ENSMUSG00000033953_Ppp3r1	1.33732	9.9599e-138	4.38978e-135	1.25584	5.24256e-48	4.42712e-46	1.37114	0	0	55	359	163	577
ENSMUSG00000033805_Ephx4	1.94526	2.02004e-118	5.10081e-116	1.87258	1.12598e-84	3.41352e-82	1.99813	9.9476e-14	5.65458e-15	96	100	382	578
ENSMUSG00000033174_Mgll	1.64522	1.05625e-79	1.04508e-77	1.57634	6.70869e-70	1.18245e-67	1.67101	0	0	245	172	163	580
ENSMUSG00000054520_Sh3bp2	-2.47302	5.14215e-110	1.00525e-107	-2.59186	1.12504e-105	6.82134e-103	-2.46871	3.41061e-13	1.9613e-14	124	50	413	587
ENSMUSG00000018012_Rac3	-1.95122	7.06977e-74	6.03445e-72	-2.06154	2.17298e-75	4.67207e-73	-1.96264	0	0	284	141	163	588
ENSMUSG00000024165_Hn1l	-1.90501	1.61794e-106	2.90522e-104	-2.0055	3.03779e-83	8.77082e-81	-1.89846	2.84217e-14	9.85724e-16	135	105	351	591
ENSMUSG00000019772_Vip	2.03718	9.28903e-108	1.7189e-105	1.96709	1.06437e-76	2.50136e-74	2.08672	1.42109e-14	7.08459e-16	131	129	334.5	594.5
ENSMUSG00000031750_Il34	2.17483	9.68812e-77	8.63419e-75	2.12343	8.92885e-70	1.56467e-67	2.22357	0	0	272	173	163	608
ENSMUSG00000040631_Dok4	-1.47219	3.75873e-74	3.21962e-72	-1.56875	5.96853e-71	1.11693e-68	-1.46585	0	0	283	162	163	608
ENSMUSG00000004267_Eno2	1.56526	2.81815e-88	3.41574e-86	1.49304	8.01668e-59	9.87941e-57	1.5985	0	0	200	246	163	609
ENSMUSG00000006782_Cnp	2.50007	1.21364e-74	1.04697e-72	2.46824	6.4223e-70	1.14529e-67	2.57817	0	0	281	170	163	614
ENSMUSG00000023011_Faim2	1.33467	1.75743e-79	1.72477e-77	1.25809	1.53114e-63	2.23163e-61	1.37687	0	0	247	208	163	618
ENSMUSG00000021476_Habp4	1.11297	1.40277e-112	3.00926e-110	1.02897	4.47484e-49	3.94359e-47	1.15106	0	0	113	344	163	620
ENSMUSG00000066800_Rnasel	-1.60076	3.85551e-112	8.05703e-110	-1.69444	1.00347e-73	2.0014e-71	-1.59083	4.26326e-14	2.57669e-15	116	152	364	632
ENSMUSG00000040260_Daam2	1.75081	7.65038e-77	6.89415e-75	1.68314	7.68352e-64	1.13074e-61	1.77949	0	0	269	206	163	638
ENSMUSG00000032128_Robo3	2.52946	4.08861e-75	3.56518e-73	2.49029	2.37223e-64	3.57793e-62	2.6183	0	0	278	201	163	642
ENSMUSG00000038026_Kcnj9	1.51453	1.31981e-77	1.21648e-75	1.44072	5.81533e-62	8.05012e-60	1.55861	0	0	263	219	163	645
ENSMUSG00000025417_Pip4k2c	1.34739	4.51784e-86	5.02371e-84	1.26777	1.01851e-56	1.1436e-54	1.3906	0	0	218	270	163	651
ENSMUSG00000032238_Rora	1.54326	2.94296e-82	3.02289e-80	1.46623	2.53077e-58	3.04455e-56	1.58644	0	0	236	252	163	651
ENSMUSG00000034993_Vat1	-1.47268	7.43496e-75	6.45989e-73	-1.5706	3.19577e-63	4.56996e-61	-1.45447	0	0	279	212	163	654
ENSMUSG00000070498_Tmem132b	1.38156	2.26325e-113	5.07995e-111	1.29946	1.36182e-46	1.07794e-44	1.42432	0	0	108	383	163	654
ENSMUSG00000055782_Abcd2	1.8776	4.61032e-72	3.66423e-70	1.81513	8.59895e-67	1.39404e-64	1.91394	0	0	305	187	163	655
ENSMUSG00000027087_Itgav	1.78885	3.99442e-76	3.53389e-74	1.71877	7.6055e-61	1.02232e-58	1.8369	0	0	274	225	163	662
ENSMUSG00000021614_Vcan	-2.20123	1.65156e-72	1.33452e-70	-2.32592	4.93428e-65	7.47938e-63	-2.20129	0	0	300	200	163	663
ENSMUSG00000022587_Ly6e	1.31252	1.03839e-84	1.10889e-82	1.23321	1.82347e-56	2.02492e-54	1.34583	0	0	227	273	163	663
ENSMUSG00000021567_Nkd2	-2.49093	2.48198e-101	4.12094e-99	-2.61304	2.08043e-97	9.41347e-95	-2.50723	1.16529e-12	7.88812e-14	146	67	453	666
ENSMUSG00000031328_Flna	-1.28842	4.26324e-110	8.40204e-108	-1.3812	1.26034e-46	1.00022e-44	-1.26656	0	0	123	382	163	668
ENSMUSG00000040659_Efhd2	1.64012	3.63875e-73	2.99007e-71	1.57038	4.4947e-63	6.39724e-61	1.66966	0	0	295	213	163	671
ENSMUSG00000026421_Csrp1	1.81061	2.14997e-73	1.79097e-71	1.74374	2.04856e-61	2.79748e-59	1.84581	0	0	291	222	163	676
ENSMUSG00000002731_Prkra	-1.62783	3.23288e-115	7.75924e-113	-1.72278	1.30867e-83	3.88957e-81	-1.61171	3.0127e-12	2.11332e-13	101	102	485	688
ENSMUSG00000021665_Hexb	1.42156	2.38593e-78	2.25048e-76	1.34595	1.01133e-56	1.13976e-54	1.44555	0	0	257	269	163	689
ENSMUSG00000066189_Cacng3	1.74241	9.78538e-71	7.50656e-69	1.67584	1.61235e-63	2.32762e-61	1.79705	0	0	316	210	163	689
ENSMUSG00000040612_Ildr2	1.40272	2.69499e-105	4.76856e-103	1.32306	2.63485e-46	2.04292e-44	1.42361	0	0	137	391	163	691
ENSMUSG00000003518_Dusp3	1.36893	8.21719e-134	3.16179e-131	1.28854	1.5872e-63	2.30227e-61	1.39322	5.40012e-13	3.37633e-14	63	209	427	699
ENSMUSG00000032340_Neo1	-1.41148	2.45152e-95	3.53734e-93	-1.50646	1.52979e-47	1.25683e-45	-1.39009	0	0	168	369	163	700
ENSMUSG00000029211_Gabra4	1.44729	1.04102e-107	1.8974e-105	1.3675	5.36743e-64	7.97643e-62	1.48599	4.26326e-14	2.46635e-15	133	204	364	701
ENSMUSG00000007682_Dio2	2.12172	2.04352e-71	1.60314e-69	2.06633	1.05651e-59	1.34576e-57	2.16853	0	0	309	238	163	710
ENSMUSG00000045092_S1pr1	1.38593	4.08155e-77	3.70565e-75	1.30939	1.02112e-55	1.10559e-53	1.41295	0	0	267	280	163	710
ENSMUSG00000034000_Neu4	2.85454	4.73086e-108	8.82159e-106	2.81956	5.14628e-98	2.47642e-95	2.92826	9.23706e-12	5.39124e-13	130	63	520	713
ENSMUSG00000029151_Slc30a3	2.72698	1.39758e-64	9.43696e-63	2.72569	5.6006e-66	8.84311e-64	2.81877	0	0	359	192	163	714
ENSMUSG00000036745_Ttll7	1.4923	7.63087e-93	1.05102e-90	1.41367	3.78804e-47	3.0542e-45	1.53083	0	0	176	376	163	715
ENSMUSG00000062098_Btbd3	1.24739	2.90219e-89	3.55313e-87	1.16583	4.35046e-48	3.71517e-46	1.28334	0	0	198	355	163	716
ENSMUSG00000030102_Itpr1	1.25226	2.616e-121	7.12521e-119	1.17087	4.3711e-42	2.8315e-40	1.27751	0	0	89	468	163	720
ENSMUSG00000031778_Cx3cl1	1.92997	2.45768e-72	1.95976e-70	1.87214	1.66383e-57	1.96267e-55	1.97753	0	0	304	257	163	724
ENSMUSG00000044548_Dact1	-1.69559	2.97557e-99	4.74544e-97	-1.79494	4.08422e-75	8.53912e-73	-1.67776	6.53699e-13	4.54682e-14	152	145	435.5	732.5
ENSMUSG00000032532_Cck	1.76104	1.16861e-62	7.49428e-61	1.70117	4.15273e-65	6.32634e-63	1.82969	0	0	378	199	163	740
ENSMUSG00000019194_Scn1b	1.84651	2.78508e-62	1.75358e-60	1.78953	7.87247e-66	1.23021e-63	1.89649	0	0	385	194	163	742
ENSMUSG00000032011_Thy1	1.53335	7.4854e-73	6.08905e-71	1.46345	1.22676e-55	1.31881e-53	1.56746	0	0	298	282	163	743
ENSMUSG00000033530_Ttc7b	1.14824	7.20591e-173	5.45871e-170	1.06421	4.78657e-56	5.23861e-54	1.18042	6.6791e-13	4.68926e-14	32	277	437	746
ENSMUSG00000089715_Cbx6	1.5211	2.35826e-81	2.40196e-79	1.44641	8.64164e-49	7.50659e-47	1.55828	0	0	238	349	163	750
ENSMUSG00000038524_Fchsd1	-1.92496	2.64685e-83	2.76562e-81	-2.029	1.07921e-80	2.77267e-78	-1.93144	1.84741e-13	1.17656e-14	232	118	400.5	750.5
ENSMUSG00000026202_Tuba4a	1.98212	2.77368e-66	1.93209e-64	1.93092	8.98072e-59	1.10226e-56	2.02713	0	0	348	247	163	758
ENSMUSG00000001986_Gria3	1.37934	6.7931e-86	7.51925e-84	1.3012	1.07673e-46	8.56753e-45	1.42085	0	0	219	381	163	763
ENSMUSG00000041205_Map6d1	1.73216	1.05804e-100	1.73296e-98	1.66063	1.67355e-75	3.67174e-73	1.77318	2.54374e-12	1.66985e-13	148	138	477	763
ENSMUSG00000050821_Fam131a	1.5332	6.44273e-73	5.25852e-71	1.46203	3.04048e-53	3.00244e-51	1.57575	0	0	297	307	163	767
ENSMUSG00000027698_Nceh1	1.67001	3.19072e-65	2.17265e-63	1.60554	2.38242e-58	2.8775e-56	1.69778	0	0	356	251	163	770
ENSMUSG00000041362_4930506M07Rik	-1.26291	3.01892e-111	6.14972e-109	-1.35197	2.92489e-67	4.81907e-65	-1.24422	1.94689e-12	1.27624e-13	119	184	467.5	770.5
ENSMUSG00000027560_Dok5	-1.27166	2.98837e-64	1.99562e-62	-1.36664	2.57815e-58	3.0893e-56	-1.24821	0	0	363	253	163	779
ENSMUSG00000033009_Ogfod1	1.28644	1.22758e-89	1.52603e-87	1.20705	4.02119e-57	4.63522e-55	1.31758	1.42109e-14	2.15316e-16	195	263	334.5	792.5
ENSMUSG00000039976_Tbc1d16	-1.64775	7.20968e-64	4.78821e-62	-1.75159	9.32233e-57	1.05849e-54	-1.65078	0	0	365	267	163	795
ENSMUSG00000021643_Serf1	-1.79819	2.71082e-82	2.7963e-80	-1.89945	6.78045e-79	1.67119e-76	-1.79226	6.82121e-13	4.83429e-14	235	123	438	796
ENSMUSG00000033526_Ppip5k1	1.25658	3.178e-95	4.55846e-93	1.17678	6.16392e-57	7.05152e-55	1.28344	4.26326e-14	1.94506e-15	169	265	364	798
ENSMUSG00000062380_Tubb3	-1.53609	3.76423e-86	4.20501e-84	-1.63168	1.99671e-44	1.43782e-42	-1.51765	0	0	217	421	163	801
ENSMUSG00000034187_Nsf	1.35887	7.75815e-96	1.14674e-93	1.28237	2.14266e-41	1.34765e-39	1.38747	0	0	164	482	163	809
ENSMUSG00000031385_Plxnb3	2.98904	1.45049e-78	1.37888e-76	2.98859	1.81095e-74	3.73474e-72	3.09435	3.12639e-13	1.7365e-14	255	147	409.5	811.5
ENSMUSG00000038080_Kdm1b	-1.20077	6.68408e-69	4.9399e-67	-1.29451	2.42659e-51	2.28461e-49	-1.1736	0	0	328	322	163	813
ENSMUSG00000053025_Sv2b	1.28837	5.93122e-123	1.65263e-120	1.20827	8.98638e-38	4.83034e-36	1.32041	0	0	87	564	163	814
ENSMUSG00000023832_Acat2	-1.18023	1.63481e-83	1.71556e-81	-1.2717	2.1319e-58	2.58522e-56	-1.15389	1.42109e-14	1.29977e-16	231	250	334.5	815.5
ENSMUSG00000020486_Sept4	1.57478	1.67633e-92	2.27016e-90	1.49729	3.54211e-61	4.81536e-59	1.61721	3.69482e-13	2.12649e-14	179	223	415	817
ENSMUSG00000031910_Has3	-1.73329	2.32807e-91	3.08387e-89	-1.8358	2.76891e-75	5.91144e-73	-1.7094	3.38218e-12	2.5347e-13	183	142	492	817
ENSMUSG00000056316_Gm9996	-2.87912	8.55581e-91	1.11506e-88	-3.0292	3.00769e-88	1.00199e-85	-2.9119	2.25029e-11	1.17628e-12	186	91	542	819
ENSMUSG00000028957_Per3	1.37164	2.86771e-92	3.84067e-90	1.29081	2.55028e-53	2.52661e-51	1.41296	1.42109e-14	1.72776e-16	181	306	334.5	821.5
ENSMUSG00000056612_Ppp1r14b	-1.60002	1.06918e-89	1.3429e-87	-1.69775	5.72161e-70	1.03866e-67	-1.58401	1.59162e-12	1.05705e-13	193	167	462	822
ENSMUSG00000034853_Acot11	2.02421	2.51477e-79	2.44822e-77	1.96447	1.51934e-68	2.5732e-66	2.06841	1.42109e-13	9.38996e-15	249	179	395	823
ENSMUSG00000032528_Vipr1	2.38551	1.51063e-96	2.26044e-94	2.32978	3.31575e-79	8.23936e-77	2.45062	2.16573e-11	1.13686e-12	162	122	541	825
ENSMUSG00000024590_Lmnb1	-1.75581	2.10454e-80	2.1081e-78	-1.85648	2.17472e-77	5.23244e-75	-1.74567	1.56319e-12	1.02482e-13	242	126	461	829
ENSMUSG00000026090_2010300C02Rik	1.73345	2.11064e-61	1.29858e-59	1.67064	1.59128e-56	1.77358e-54	1.78145	0	0	394	272	163	829
ENSMUSG00000078532_Nkain1	-1.71366	1.35903e-87	1.60703e-85	-1.81293	4.95757e-74	9.95322e-72	-1.70097	2.16005e-12	1.47997e-13	205	151	473	829
ENSMUSG00000019769_Syne1	1.18845	4.38388e-79	4.23385e-77	1.10799	9.06362e-45	6.60511e-43	1.21483	0	0	251	416	163	830
ENSMUSG00000038587_Akap12	-1.30518	7.61623e-60	4.40633e-58	-1.40052	1.85798e-58	2.26211e-56	-1.29926	0	0	419	249	163	831
ENSMUSG00000000805_Car4	2.41963	3.23919e-86	3.63524e-84	2.37162	3.06062e-74	6.18572e-72	2.49105	1.94689e-12	1.23729e-13	216	150	467.5	833.5
ENSMUSG00000026787_Gad2	1.41245	1.80584e-62	1.13999e-60	1.34069	1.56439e-54	1.62418e-52	1.43468	0	0	384	292	163	839
ENSMUSG00000025656_Arhgef9	1.42843	3.35956e-77	3.07317e-75	1.35068	9.01276e-45	6.59978e-43	1.47971	0	0	265	414	163	842
ENSMUSG00000048163_Selplg	3.43859	8.94599e-90	1.12948e-87	3.46425	1.72611e-90	6.30468e-88	3.58717	5.00364e-11	2.7064e-12	192	83	567	842
ENSMUSG00000022037_Clu	1.31039	1.35501e-95	1.97872e-93	1.23271	3.49167e-53	3.42568e-51	1.34329	8.52651e-14	4.73695e-15	166	309	378	853
ENSMUSG00000026424_Gpr37l1	1.68656	9.67494e-57	5.15451e-55	1.62572	6.562e-60	8.42939e-58	1.72049	0	0	455	236	163	854
ENSMUSG00000007655_Cav1	-1.43782	1.04665e-61	6.48893e-60	-1.53663	5.46469e-54	5.50391e-52	-1.42573	0	0	391	301	163	855
ENSMUSG00000049122_Frmd3	-1.19253	1.37883e-62	8.79582e-61	-1.28506	6.68802e-52	6.39603e-50	-1.17228	0	0	380	317	163	860
ENSMUSG00000034189_Hsdl1	-1.08102	1.15039e-64	7.78954e-63	-1.17044	6.93037e-49	6.07228e-47	-1.0657	0	0	358	346	163	867
ENSMUSG00000048960_Prex2	1.80691	1.45903e-63	9.5849e-62	1.7407	4.75715e-50	4.2922e-48	1.83459	0	0	369	336	163	868
ENSMUSG00000020396_Nefh	2.44384	9.37622e-58	5.13068e-56	2.42382	1.18404e-56	1.32455e-54	2.50404	0	0	443	271	163	877
ENSMUSG00000020592_Sdc1	-3.00105	1.62609e-86	1.85061e-84	-3.16404	5.02294e-84	1.50768e-81	-3.05123	5.49321e-11	2.97582e-12	213	101	570	884
ENSMUSG00000046743_Fat4	-1.50464	4.80874e-63	3.11681e-61	-1.60744	2.16493e-48	1.86986e-46	-1.47219	0	0	374	351	163	888
ENSMUSG00000017009_Sdc4	2.1519	1.53784e-68	1.12285e-66	2.10255	7.38441e-61	9.994e-59	2.20022	1.42109e-14	9.06199e-16	332	224	334.5	890.5
ENSMUSG00000015217_Hmgb3	-1.25302	1.46394e-87	1.72269e-85	-1.3458	2.45606e-60	3.22329e-58	-1.22384	1.37845e-12	8.42188e-14	206	231	455	892
ENSMUSG00000029168_Dpysl5	-2.21325	7.5823e-58	4.16786e-56	-2.34496	1.08647e-54	1.13187e-52	-2.24585	0	0	441	291	163	895
ENSMUSG00000020080_Hkdc1	3.43476	8.22748e-85	8.90368e-83	3.46986	5.90982e-83	1.64369e-80	3.62287	4.91269e-11	2.45634e-12	224	109	564	897
ENSMUSG00000025612_Bach1	-1.01254	7.55397e-91	9.89815e-89	-1.10067	1.25474e-50	1.15268e-48	-0.9917	1.13687e-13	7.83419e-15	185	330	387.5	902.5
ENSMUSG00000020723_Cacng4	-1.48021	1.93204e-54	9.65663e-53	-1.5792	5.30749e-58	6.28523e-56	-1.47707	0	0	485	256	163	904
ENSMUSG00000029503_P2rx2	-4.67647	1.77641e-62	1.12434e-60	-5.25945	2.63258e-92	1.01025e-89	-5.21131	8.59757e-13	5.63783e-14	383	79	443	905
ENSMUSG00000026473_Glul	1.5014	6.80336e-82	6.95866e-80	1.42566	3.50335e-40	2.09897e-38	1.52817	0	0	237	506	163	906
ENSMUSG00000090150_Acad11	1.66667	3.60747e-92	4.80488e-90	1.59203	4.61814e-64	6.89672e-62	1.70848	1.04023e-11	5.74873e-13	182	203	522	907
ENSMUSG00000028832_Stmn1	-1.12021	3.94964e-100	6.38288e-98	-1.21071	2.65531e-36	1.34388e-34	-1.09689	0	0	150	599	163	912
ENSMUSG00000049303_Syt12	2.58889	1.37962e-92	1.87884e-90	2.54674	2.498e-81	6.52841e-79	2.66713	1.62572e-10	1.15106e-11	178	116	623	917
ENSMUSG00000046449_C77370	-1.35757	1.81656e-66	1.27638e-64	-1.45384	1.30694e-44	9.47872e-43	-1.34069	0	0	345	418	163	926
ENSMUSG00000020836_Coro6	2.74564	3.61316e-87	4.19075e-85	2.71351	4.54695e-80	1.14871e-77	2.83794	1.01174e-10	6.33189e-12	209	120	598	927
ENSMUSG00000069170_Gpr98	-1.78636	2.26555e-56	1.19911e-54	-1.89945	3.47047e-53	3.41594e-51	-1.78921	0	0	458	308	163	929
ENSMUSG00000050640_Tmem150c	-1.13235	8.14403e-74	6.92699e-72	-1.22325	3.53223e-53	3.45429e-51	-1.11998	1.42109e-14	5.46571e-16	285	310	334.5	929.5
ENSMUSG00000033854_Kcnk10	-1.28382	6.8883e-56	3.60646e-54	-1.37811	1.69735e-53	1.69266e-51	-1.27084	0	0	463	304	163	930
ENSMUSG00000027296_Itpka	2.16215	2.50014e-52	1.1655e-50	2.13214	9.75132e-59	1.19202e-56	2.23427	0	0	520	248	163	931
ENSMUSG00000029475_Kdm2b	-1.7362	9.21588e-53	4.36332e-51	-1.84679	1.79848e-57	2.10512e-55	-1.74216	0	0	512	259	163	934
ENSMUSG00000017167_Cntnap1	2.79707	1.30992e-46	5.13814e-45	2.84044	2.312e-72	4.46437e-70	2.92124	0	0	618	157	163	938
ENSMUSG00000020101_4632428N05Rik	1.95131	9.55733e-72	7.52205e-70	1.88935	5.0191e-58	5.99051e-56	1.98952	1.13687e-13	8.10491e-15	308	254	387.5	949.5
ENSMUSG00000068566_Myadm	1.339	1.42319e-96	2.14284e-94	1.25959	1.41712e-55	1.51807e-53	1.372	5.38591e-12	3.76111e-13	161	283	507	951
ENSMUSG00000030337_Vamp1	1.88637	3.12081e-80	3.11323e-78	1.82155	9.34125e-67	1.50633e-64	1.93873	1.08429e-11	5.94506e-13	243	188	523	954
ENSMUSG00000022770_Dlg1	1.35025	2.08168e-86	2.35191e-84	1.27091	3.32125e-47	2.68499e-45	1.38756	5.68434e-14	3.26466e-15	214	375	371	960
ENSMUSG00000020610_Amz2	-1.12437	3.37616e-73	2.78372e-71	-1.21536	1.86742e-50	1.7052e-48	-1.11214	1.42109e-14	3.82927e-16	294	332	334.5	960.5
ENSMUSG00000037536_Fbxo34	1.28026	1.68449e-76	1.49574e-74	1.20136	1.74372e-52	1.68352e-50	1.31684	7.10543e-14	4.09273e-15	273	314	374	961
ENSMUSG00000017412_Cacnb4	1.56841	7.11181e-60	4.12434e-58	1.50032	1.42016e-46	1.12119e-44	1.61166	0	0	418	384	163	965
ENSMUSG00000021587_Pcsk1	2.2252	7.43718e-64	4.92581e-62	2.18432	1.60395e-62	2.25118e-60	2.29027	1.13687e-13	6.18024e-15	366	216	387.5	969.5
ENSMUSG00000036564_Ndrg4	1.27426	2.33433e-111	4.79546e-109	1.19485	1.47884e-32	6.45072e-31	1.30334	0	0	118	695	163	976
ENSMUSG00000021224_Numb	1.52203	1.36771e-90	1.75421e-88	1.44321	5.9271e-56	6.46352e-54	1.5631	5.96856e-12	4.28615e-13	189	278	512	979
ENSMUSG00000031144_Syp	1.35116	3.22162e-77	2.95816e-75	1.27514	3.02282e-38	1.65117e-36	1.38285	0	0	264	555	163	982
ENSMUSG00000025025_Mxi1	1.16816	3.94532e-79	3.82554e-77	1.0858	1.71384e-45	1.29568e-43	1.2123	1.42109e-14	4.35916e-17	250	401	334.5	985.5
ENSMUSG00000046341_Gm11223	-1.08743	3.38459e-102	5.65833e-100	-1.1778	4.33812e-49	3.83424e-47	-1.06169	4.63274e-12	3.28336e-13	145	343	502	990
ENSMUSG00000019990_Pde7b	1.70669	1.456e-80	1.46452e-78	1.63529	4.70792e-62	6.54704e-60	1.75418	1.68967e-11	8.50585e-13	241	218	533	992
ENSMUSG00000042599_Jhdm1d	1.43395	8.60146e-59	4.86033e-57	1.3588	2.28639e-45	1.7157e-43	1.46908	0	0	429	404	163	996
ENSMUSG00000097604_Gm17322	2.68677	1.73168e-89	2.14171e-87	2.65521	2.23137e-81	5.93388e-79	2.76593	6.2829e-10	4.1234e-11	196	114	686	996
ENSMUSG00000025959_Klf7	-1.2874	2.52407e-75	2.20888e-73	-1.38016	2.75916e-59	3.45647e-57	-1.26732	2.62901e-12	1.72136e-13	277	242	478	997
ENSMUSG00000031861_Lpar2	-3.18246	9.18184e-77	8.2436e-75	-3.3719	3.71452e-83	1.05242e-80	-3.24652	1.61727e-10	1.12678e-11	270	107	622	999
ENSMUSG00000022489_Pde1b	1.09005	1.00313e-66	7.08946e-65	1.01008	1.54137e-40	9.38319e-39	1.12267	0	0	343	498	163	1004
ENSMUSG00000032648_Pygm	2.4474	1.65558e-87	1.92947e-85	2.40235	1.78917e-78	4.33924e-76	2.51236	4.7698e-10	3.28269e-11	208	125	675	1008
ENSMUSG00000022340_Sybu	-1.0293	2.77479e-97	4.25719e-95	-1.11861	1.23214e-41	7.84739e-40	-1.00061	8.52651e-14	4.94943e-15	158	476	378	1012
ENSMUSG00000021775_Nr1d2	1.11724	7.47804e-88	8.88604e-86	1.03392	3.76114e-44	2.67032e-42	1.15256	1.13687e-13	6.45948e-15	204	427	387.5	1018.5
ENSMUSG00000030161_Gabarapl1	1.04505	1.40759e-100	2.29003e-98	0.962905	6.55485e-32	2.79097e-30	1.0717	0	0	149	712	163	1024
ENSMUSG00000001525_Tubb5	-1.31708	8.16708e-86	8.99901e-84	-1.40903	6.58116e-35	3.1077e-33	-1.29539	0	0	220	642	163	1025
ENSMUSG00000036095_Dgkb	1.33186	6.29485e-57	3.36851e-55	1.25682	5.66301e-45	4.17713e-43	1.36094	0	0	453	411	163	1027
ENSMUSG00000032854_Ugt8a	3.14349	5.67135e-46	2.18221e-44	3.24325	7.51041e-60	9.60699e-58	3.35206	0	0	630	237	163	1030
ENSMUSG00000048978_Nrsn1	1.84775	6.48278e-55	3.28078e-53	1.78656	2.87805e-46	2.22579e-44	1.93447	0	0	479	392	163	1034
ENSMUSG00000076431_Sox4	-1.21163	3.48539e-60	2.07081e-58	-1.30431	2.89328e-55	3.04558e-53	-1.20377	2.84217e-14	1.37655e-15	408	288	351	1047
ENSMUSG00000074825_Itpripl1	-2.33221	3.96519e-80	3.93935e-78	-2.45716	5.85549e-75	1.21586e-72	-2.33703	3.70115e-10	2.52491e-11	244	146	662	1052
ENSMUSG00000027568_Ntsr1	-1.94129	2.01194e-49	8.58651e-48	-2.06404	4.65918e-51	4.33275e-49	-1.95423	0	0	568	326	163	1057
ENSMUSG00000028654_Mycl	-1.23825	1.34513e-51	6.10623e-50	-1.33353	6.80254e-48	5.71262e-46	-1.21868	0	0	534	361	163	1058
ENSMUSG00000026879_Gsn	2.49367	5.36917e-52	2.47441e-50	2.48246	2.14289e-47	1.75105e-45	2.58001	0	0	526	371	163	1060
ENSMUSG00000025189_Cnnm1	1.29092	2.73644e-66	1.91164e-64	1.21384	1.11037e-47	9.24779e-46	1.3287	2.84217e-14	1.1434e-15	347	364	351	1062
ENSMUSG00000026824_Kcnj3	1.16299	2.44597e-60	1.46041e-58	1.0838	8.34866e-41	5.11309e-39	1.18838	0	0	406	495	163	1064
ENSMUSG00000040242_Fgfr1op2	1.21204	2.09756e-72	1.67812e-70	1.13156	4.79716e-44	3.39791e-42	1.24601	1.42109e-14	7.4794e-16	303	428	334.5	1065.5
ENSMUSG00000047003_Zfp41	-1.29264	3.01268e-74	2.58973e-72	-1.38651	2.70336e-54	2.75017e-52	-1.27227	3.29692e-12	2.47098e-13	282	298	491	1071
ENSMUSG00000022865_Cxadr	-1.149	5.32842e-113	1.16366e-110	-1.23923	6.35019e-36	3.14563e-34	-1.12277	2.84217e-14	2.01881e-15	111	612	351	1074
ENSMUSG00000037946_Fgd3	-1.59355	1.28181e-77	1.18596e-75	-1.69482	8.0516e-63	1.13531e-60	-1.56694	9.94191e-11	6.17302e-12	262	215	597	1074
ENSMUSG00000038172_Ttc39b	1.44014	1.90542e-52	8.9514e-51	1.36961	2.12093e-45	1.59549e-43	1.49226	0	0	516	403	163	1082
ENSMUSG00000015149_Sirt2	1.1527	2.47428e-56	1.30673e-54	1.07469	2.97137e-42	1.9372e-40	1.1727	0	0	459	465	163	1087
ENSMUSG00000036377_C530008M17Rik	-1.38104	3.3544e-63	2.18586e-61	-1.47739	1.17237e-55	1.26482e-53	-1.3696	1.12266e-12	7.17648e-14	372	281	450.5	1103.5
ENSMUSG00000094626_Cecr6	1.20455	1.4127e-62	8.98829e-61	1.12716	2.26701e-47	1.84749e-45	1.24308	2.84217e-14	1.7564e-15	381	372	351	1104
ENSMUSG00000014837_4931428F04Rik	-1.6386	5.65566e-63	3.65597e-61	-1.74232	2.44058e-60	3.21689e-58	-1.62042	4.16378e-12	3.11189e-13	375	230	500	1105
ENSMUSG00000031775_Pllp	1.73875	5.83798e-71	4.49265e-69	1.67322	6.18678e-60	7.98121e-58	1.77865	3.81277e-11	1.88951e-12	315	235	556	1106
ENSMUSG00000009569_Mkl2	1.09263	3.03087e-120	8.07378e-118	1.00969	1.05505e-37	5.65104e-36	1.13229	1.15108e-12	7.64777e-14	91	566	452	1109
ENSMUSG00000029333_Rasgef1b	1.07815	1.14916e-90	1.48174e-88	0.995773	8.32187e-46	6.35481e-44	1.11063	1.12976e-11	6.14931e-13	188	397	524	1109
ENSMUSG00000016494_Cd34	1.55439	8.09951e-61	4.89626e-59	1.48177	4.98555e-48	4.22184e-46	1.60493	2.84217e-14	1.22156e-15	401	358	351	1110
ENSMUSG00000026701_Prdx6	1.14233	2.08707e-60	1.2492e-58	1.0624	9.56513e-39	5.34027e-37	1.17376	0	0	405	543	163	1111
ENSMUSG00000026796_Fam129b	-1.25048	5.29918e-49	2.23016e-47	-1.34646	4.67954e-47	3.76299e-45	-1.23266	0	0	576	377	163	1116
ENSMUSG00000022055_Nefl	2.01925	6.35947e-50	2.74306e-48	1.97978	5.99758e-46	4.59148e-44	2.07227	0	0	562	396	163	1121
ENSMUSG00000027963_Extl2	1.05277	7.29617e-79	6.96325e-77	0.969338	3.60631e-40	2.15639e-38	1.09037	4.26326e-14	2.90413e-15	254	507	364	1125
ENSMUSG00000055761_Nkain3	-1.40283	2.7139e-73	2.24531e-71	-1.49547	2.31704e-65	3.54765e-63	-1.38749	1.92998e-10	1.43344e-11	293	198	634	1125
ENSMUSG00000000811_Txnrd3	-1.84882	1.24947e-65	8.58028e-64	-1.95936	5.76553e-60	7.46957e-58	-1.84161	2.14584e-11	1.09885e-12	353	234	540	1127
ENSMUSG00000046807_Fam211b	-1.73369	5.4902e-66	3.79168e-64	-1.84028	3.64011e-60	4.73621e-58	-1.7148	2.67733e-11	1.39292e-12	351	233	547	1131
ENSMUSG00000039089_L3mbtl3	-1.16077	2.89597e-52	1.34485e-50	-1.25758	4.32859e-43	2.92262e-41	-1.14828	0	0	522	449	163	1134
ENSMUSG00000029003_Mad2l2	-1.88081	1.03828e-75	9.11914e-74	-1.98781	3.8813e-67	6.36029e-65	-1.87146	6.26414e-10	4.0377e-11	276	185	685	1146
ENSMUSG00000028480_Glipr2	-2.55898	1.31457e-73	1.10647e-71	-2.70083	1.29053e-67	2.14965e-65	-2.58864	5.18746e-10	3.42085e-11	288	182	677	1147
ENSMUSG00000032174_Icam5	1.97792	1.21698e-45	4.63849e-44	1.9422	8.34072e-49	7.26602e-47	2.04439	0	0	636	348	163	1147
ENSMUSG00000021948_Prkcd	-1.55743	7.2565e-72	5.74852e-70	-1.65863	6.04219e-59	7.53807e-57	-1.53554	1.167e-10	7.71509e-12	306	243	606	1155
ENSMUSG00000031883_Car7	2.63541	4.06201e-77	3.70177e-75	2.60962	2.26486e-74	4.6393e-72	2.7142	1.64142e-09	1.2192e-10	266	148	744	1158
ENSMUSG00000027932_Slc27a3	-2.08167	7.2882e-69	5.37001e-67	-2.1974	1.17548e-68	2.00201e-66	-2.09683	2.87059e-10	2.06118e-11	329	178	652	1159
ENSMUSG00000049288_Lix1l	-1.28456	1.28675e-63	8.47611e-62	-1.37899	1.04515e-52	1.01553e-50	-1.26223	2.68585e-12	1.77384e-13	368	312	479	1159
ENSMUSG00000019906_Lin7a	1.64263	3.99299e-48	1.62953e-46	1.58139	2.86519e-45	2.13362e-43	1.669	0	0	594	407	163	1164
ENSMUSG00000024347_Psd2	-1.11398	6.48226e-51	2.88854e-49	-1.20654	1.49087e-42	9.86842e-41	-1.11092	0	0	544	458	163	1165
ENSMUSG00000027162_Lin7c	-1.14835	5.49449e-67	3.90592e-65	-1.2405	6.43668e-41	3.96614e-39	-1.12683	1.42109e-14	3.41402e-16	341	492	334.5	1167.5
ENSMUSG00000068037_Mas1	1.83439	9.3516e-77	8.36503e-75	1.76682	7.62124e-61	1.02232e-58	1.88254	5.31081e-10	3.56625e-11	271	226	679	1176
ENSMUSG00000023805_Synj2	1.5884	4.10181e-45	1.52737e-43	1.52939	1.28566e-47	1.06783e-45	1.62881	0	0	651	365	163	1179
ENSMUSG00000036087_Slain2	-1.03649	5.36026e-73	4.3898e-71	-1.12758	1.32298e-47	1.09584e-45	-1.01291	8.01492e-12	5.05953e-13	296	366	518	1180
ENSMUSG00000028639_Ybx1	-0.996217	8.34598e-87	9.54316e-85	-1.08521	4.65063e-36	2.31129e-34	-0.967059	4.26326e-14	3.11946e-15	212	610	364	1186
ENSMUSG00000089682_Bcl2l2	1.0239	4.03004e-78	3.78652e-76	0.942758	2.29557e-43	1.57094e-41	1.05698	3.05533e-12	2.17183e-13	258	443	486	1187
ENSMUSG00000022696_Sidt1	1.25116	4.4607e-66	3.08948e-64	1.1713	4.88296e-43	3.28959e-41	1.27922	1.13687e-13	6.73727e-15	350	450	387.5	1187.5
ENSMUSG00000078958_Atp6ap1l	2.48961	5.91615e-77	5.35125e-75	2.45149	1.67207e-66	2.66791e-64	2.57121	1.32185e-09	9.55185e-11	268	190	730	1188
ENSMUSG00000026904_Slc4a10	1.2886	1.06685e-58	6.0143e-57	1.21313	2.06524e-36	1.04874e-34	1.33291	0	0	430	597	163	1190
ENSMUSG00000036452_Arhgap26	1.08187	1.30931e-132	4.6675e-130	0.997649	4.90357e-40	2.91484e-38	1.11771	1.57684e-10	1.07879e-11	68	510	620	1198
ENSMUSG00000026494_Kif26b	-1.44641	1.70697e-51	7.73435e-50	-1.54557	3.94674e-54	3.98831e-52	-1.43486	4.26326e-14	2.79558e-15	535	300	364	1199
ENSMUSG00000002475_Abhd3	1.87772	1.05292e-60	6.34924e-59	1.8202	2.75204e-56	3.04492e-54	1.93039	1.35998e-11	6.61521e-13	402	274	526	1202
ENSMUSG00000036862_Dchs1	-1.89329	8.6734e-44	3.07836e-42	-2.01913	4.7981e-48	4.07448e-46	-1.89728	0	0	683	357	163	1203
ENSMUSG00000040276_Pacsin1	1.54394	5.67658e-56	2.98494e-54	1.4782	1.61585e-51	1.53082e-49	1.57832	4.83169e-13	2.9228e-14	461	320	422.5	1203.5
ENSMUSG00000057335_Cep170	-1.05302	9.26653e-62	5.75974e-60	-1.1442	2.09676e-34	9.73436e-33	-1.03147	0	0	390	653	163	1206
ENSMUSG00000072235_Tuba1a	-1.38607	2.21369e-89	2.72397e-87	-1.48007	7.29746e-34	3.3368e-32	-1.37642	2.84217e-14	6.68746e-16	197	663	351	1211
ENSMUSG00000020321_Mdh1	1.28365	1.08812e-61	6.71171e-60	1.20753	3.42475e-34	1.58269e-32	1.32398	0	0	393	656	163	1212
ENSMUSG00000020848_Doc2b	-1.45729	5.40682e-45	2.01022e-43	-1.56093	1.67799e-45	1.27175e-43	-1.45345	0	0	652	400	163	1215
ENSMUSG00000049313_Sorl1	1.46109	1.13442e-51	5.17882e-50	1.39244	5.38712e-39	3.07563e-37	1.49522	0	0	531	531	163	1225
ENSMUSG00000026885_Ttll11	1.31737	1.47982e-73	1.24126e-71	1.23716	5.88799e-46	4.51899e-44	1.35339	2.76899e-11	1.44091e-12	289	395	548	1232
ENSMUSG00000040596_Pogk	-1.14757	1.01138e-59	5.80966e-58	-1.24072	3.84046e-46	2.95501e-44	-1.13814	4.40536e-13	2.40361e-14	422	394	418.5	1234.5
ENSMUSG00000038525_Armc10	-0.943489	3.32439e-65	2.25733e-63	-1.03446	4.41738e-42	2.85538e-40	-0.914149	3.12639e-13	1.59176e-14	357	469	409.5	1235.5
ENSMUSG00000026576_Atp1b1	1.13234	5.42062e-95	7.72948e-93	1.05053	4.82401e-27	1.61954e-25	1.16889	0	0	170	903	163	1236
ENSMUSG00000041911_Dlx1	-1.00346	2.73776e-58	1.52565e-56	-1.09116	2.18002e-46	1.69896e-44	-0.991041	3.2685e-13	1.88328e-14	435	389	412	1236
ENSMUSG00000025207_Sema4g	-1.23965	2.61156e-49	1.11064e-47	-1.33393	3.01371e-51	2.81987e-49	-1.22086	2.84217e-14	1.60575e-15	570	324	351	1245
ENSMUSG00000039629_Strip2	1.61196	1.75138e-72	1.41047e-70	1.53985	2.23576e-54	2.28984e-52	1.65612	2.93028e-10	2.10289e-11	301	296	653	1250
ENSMUSG00000003363_Pld3	1.42024	3.08119e-52	1.42813e-50	1.35066	9.83933e-38	5.27946e-36	1.46416	0	0	523	565	163	1251
ENSMUSG00000054675_Tmem119	2.96098	1.78876e-70	1.36356e-68	2.96166	5.41335e-63	7.66874e-61	3.0822	1.22171e-09	8.73162e-11	318	214	725	1257
ENSMUSG00000030691_Fchsd2	-0.898305	1.32387e-72	1.07331e-70	-0.986626	1.46536e-43	1.01424e-41	-0.875584	9.33653e-12	5.5601e-13	299	438	521	1258
ENSMUSG00000027674_Pex5l	1.29562	9.16858e-72	7.2396e-70	1.21961	6.4502e-49	5.66795e-47	1.32535	1.24643e-10	8.09229e-12	307	345	608	1260
ENSMUSG00000034917_Tjp3	-3.66081	2.43926e-46	9.49117e-45	-4.03945	9.53611e-69	1.63331e-66	-3.96039	1.6982e-12	1.12401e-13	623	177	464	1264
ENSMUSG00000028328_Tmod1	2.44901	1.10397e-68	8.08497e-67	2.41553	8.16496e-62	1.12004e-59	2.52356	9.85146e-10	7.17282e-11	331	221	714	1266
ENSMUSG00000020653_Klf11	-1.5629	6.05911e-62	3.78554e-60	-1.66242	3.19968e-55	3.35645e-53	-1.558	8.25793e-11	5.12519e-12	388	289	590	1267
ENSMUSG00000033917_Gde1	0.978755	1.52715e-123	4.35527e-121	0.895109	1.53902e-32	6.7036e-31	1.00919	3.08376e-12	2.2307e-13	85	696	487	1268
ENSMUSG00000045589_Frrs1l	1.06605	8.64754e-74	7.32955e-72	0.984589	7.02258e-29	2.59314e-27	1.09024	0	0	286	821	163	1270
ENSMUSG00000052229_Gpr17	1.59513	2.5077e-52	1.16678e-50	1.53344	1.52474e-50	1.39649e-48	1.62143	4.54747e-13	2.70715e-14	521	331	420.5	1272.5
ENSMUSG00000026825_Dnm1	1.53275	1.47723e-49	6.33795e-48	1.46888	1.58212e-38	8.76846e-37	1.57261	0	0	565	547	163	1275
ENSMUSG00000034472_Rasd2	2.04501	2.57039e-63	1.67949e-61	1.99097	3.36005e-55	3.51253e-53	2.0965	1.5433e-10	9.84224e-12	371	290	616	1277
ENSMUSG00000044216_Kcnj4	1.54583	1.04594e-43	3.69601e-42	1.48389	6.30988e-44	4.45898e-42	1.59966	0	0	686	429	163	1278
ENSMUSG00000037148_Arhgap10	1.64896	5.57202e-71	4.30164e-69	1.57679	7.64198e-51	7.08484e-49	1.69204	2.34024e-10	1.75288e-11	314	327	644	1285
ENSMUSG00000071531_Gprin2	-3.08809	6.29636e-60	3.66899e-58	-3.29402	9.3907e-71	1.74655e-68	-3.18322	9.40354e-10	6.40776e-11	416	163	708	1287
ENSMUSG00000028222_Calb1	1.79673	1.55193e-43	5.4208e-42	1.74846	1.6647e-43	1.14959e-41	1.85762	0	0	694	439	163	1296
ENSMUSG00000044352_Sowaha	2.00535	2.8473e-42	9.46796e-41	1.97488	2.57073e-45	1.91956e-43	2.05165	0	0	729	406	163	1298
ENSMUSG00000024431_Nr3c1	1.39853	3.06958e-67	2.19498e-65	1.32063	9.04978e-45	6.60511e-43	1.43361	2.80949e-11	1.48946e-12	339	415	549	1303
ENSMUSG00000004508_Gab2	-0.927239	3.50327e-59	2.0029e-57	-1.01661	1.22326e-42	8.11474e-41	-0.900826	4.9738e-13	3.14143e-14	424	457	425	1306
ENSMUSG00000067879_3110035E14Rik	1.70075	1.35913e-45	5.15597e-44	1.64539	2.43581e-40	1.46516e-38	1.74286	0	0	639	504	163	1306
ENSMUSG00000031971_Ccsap	1.12945	3.90057e-60	2.30058e-58	1.04931	1.29048e-39	7.53801e-38	1.16596	8.52651e-14	5.16078e-15	411	519	378	1308
ENSMUSG00000030428_Ttyh1	1.3529	7.01217e-50	3.01922e-48	1.28321	4.92089e-37	2.55448e-35	1.38414	0	0	563	584	163	1310
ENSMUSG00000030137_Tuba8	3.47462	1.05638e-46	4.15034e-45	3.6319	2.60318e-62	3.63678e-60	3.76671	2.77822e-12	1.88183e-13	617	217	481	1315
ENSMUSG00000020657_Dnajc27	1.01823	1.50112e-106	2.71556e-104	0.934751	2.36011e-40	1.42528e-38	1.05564	5.36332e-10	3.63987e-11	134	502	680	1316
ENSMUSG00000048004_Tmem196	1.63423	5.32205e-70	3.99782e-68	1.56459	2.56882e-51	2.41103e-49	1.66864	5.50457e-10	3.71536e-11	322	323	681	1326
ENSMUSG00000008393_Carhsp1	-1.3188	3.15131e-61	1.92906e-59	-1.4144	4.29933e-48	3.68188e-46	-1.31371	6.13909e-11	3.73741e-12	396	354	578	1328
ENSMUSG00000032531_Amotl2	-1.34164	2.06575e-54	1.03037e-52	-1.43915	7.58365e-48	6.3335e-46	-1.33019	2.77112e-12	1.82787e-13	486	363	480	1329
ENSMUSG00000039886_Tmem120a	-1.31337	4.52839e-60	2.66438e-58	-1.4074	2.88065e-49	2.5535e-47	-1.3011	5.98916e-11	3.53784e-12	412	342	576	1330
ENSMUSG00000061411_8430427H17Rik	-1.08953	2.88272e-48	1.18041e-46	-1.18165	1.88743e-46	1.47854e-44	-1.07134	2.84217e-14	1.68128e-15	592	387	351	1330
ENSMUSG00000038764_Ptpn3	1.13165	2.52327e-71	1.96677e-69	1.04943	7.22676e-39	4.09507e-37	1.16621	3.15481e-12	2.40874e-13	311	535	490	1336
ENSMUSG00000040424_Hipk4	2.25638	1.81864e-72	1.45979e-70	2.2086	7.03777e-64	1.04077e-61	2.33267	6.23435e-09	5.04378e-10	302	205	832	1339
ENSMUSG00000020827_Mink1	1.24407	9.01795e-67	6.39194e-65	1.16562	2.24796e-42	1.4719e-40	1.27945	2.28511e-11	1.21619e-12	342	463	543	1348
ENSMUSG00000026354_Lct	2.99744	3.39962e-69	2.52019e-67	3.01026	7.37105e-66	1.15783e-63	3.10506	6.00505e-09	4.90713e-10	327	193	830	1350
ENSMUSG00000046532_Ar	2.58723	4.13733e-70	3.12439e-68	2.56652	6.70079e-70	1.18245e-67	2.6754	9.77185e-09	7.27677e-10	321	171	858	1350
ENSMUSG00000000308_Ckmt1	1.32025	4.214e-63	2.73865e-61	1.24571	7.98441e-49	6.97566e-47	1.36112	1.78872e-10	1.35205e-11	373	347	631	1351
ENSMUSG00000033594_Spata2l	1.65902	1.91436e-42	6.39199e-41	1.60242	1.9588e-42	1.28534e-40	1.70309	0	0	726	462	163	1351
ENSMUSG00000045733_Sprn	1.16113	1.63152e-63	1.06891e-61	1.08317	5.09812e-35	2.42248e-33	1.18078	2.84217e-14	1.29928e-15	370	638	351	1359
ENSMUSG00000000247_Lhx2	-1.30681	8.70538e-41	2.77302e-39	-1.4074	1.32186e-43	9.19116e-42	-1.29592	0	0	761	436	163	1360
ENSMUSG00000015247_Nipsnap3b	-1.52296	5.24203e-61	3.19276e-59	-1.62237	9.01141e-57	1.02703e-54	-1.5016	8.77463e-10	6.16327e-11	398	266	706	1370
ENSMUSG00000042659_Arrdc4	-1.22137	1.01407e-53	4.96608e-52	-1.31556	3.2446e-44	2.309e-42	-1.21746	1.10845e-12	6.94243e-14	495	426	449	1370
ENSMUSG00000050600_Zfp831	2.63393	4.45384e-68	3.2325e-66	2.61801	2.73784e-66	4.34556e-64	2.73151	7.65525e-09	6.04322e-10	334	191	845	1370
ENSMUSG00000038173_Enpp6	3.27014	2.41113e-59	1.38175e-57	3.3375	1.6523e-55	1.76378e-53	3.4323	3.76318e-10	2.62978e-11	423	284	664	1371
ENSMUSG00000033276_Stk36	-1.53412	1.68543e-60	1.01381e-58	-1.6341	3.13236e-52	3.01462e-50	-1.52043	3.36755e-10	2.31921e-11	403	315	658	1376
ENSMUSG00000036585_Fgf1	1.61319	8.31511e-59	4.7095e-57	1.54621	1.46576e-47	1.21079e-45	1.64937	6.62084e-11	4.04797e-12	428	367	581	1376
ENSMUSG00000027347_Rasgrp1	2.82642	3.05142e-34	7.70514e-33	2.94026	1.68635e-57	1.98153e-55	3.02816	0	0	960	258	163	1381
ENSMUSG00000021719_Rgs7bp	1.591	2.93633e-49	1.2444e-47	1.52878	3.35634e-46	2.58908e-44	1.60944	3.97904e-13	2.30373e-14	572	393	417	1382
ENSMUSG00000038642_Ctss	2.23303	2.9764e-67	2.13464e-65	2.18828	6.30351e-59	7.79988e-57	2.2965	4.45075e-09	3.25272e-10	338	245	802	1385
ENSMUSG00000001334_Fndc5	1.58746	1.42704e-41	4.68104e-40	1.52756	2.58161e-41	1.61702e-39	1.63233	0	0	739	484	163	1386
ENSMUSG00000001763_Tspan33	1.5661	9.51919e-63	6.12081e-61	1.49455	1.83927e-48	1.59312e-46	1.61714	3.471e-10	2.36836e-11	377	350	659	1386
ENSMUSG00000032224_Fam81a	1.02581	1.1808e-85	1.28936e-83	0.944751	1.29572e-31	5.44057e-30	1.04595	1.02318e-12	6.2754e-14	222	722	446.5	1390.5
ENSMUSG00000062421_Arf2	-0.784339	1.07068e-74	9.2694e-73	-0.872108	1.20587e-35	5.92499e-34	-0.757957	3.70903e-12	2.73954e-13	280	617	495	1392
ENSMUSG00000028643_Ccdc23	-1.58717	1.64554e-57	8.96394e-56	-1.68971	1.0128e-55	1.1005e-53	-1.56255	5.55978e-10	3.79143e-11	445	279	682	1406
ENSMUSG00000037664_Cdkn1c	-2.01767	2.42526e-64	1.62406e-62	-2.13281	1.02158e-63	1.49614e-61	-2.01174	7.00044e-09	5.6361e-10	362	207	840	1409
ENSMUSG00000030287_Itpr2	1.33874	1.26487e-50	5.58499e-49	1.26552	2.26308e-42	1.47861e-40	1.36235	1.7053e-13	1.08986e-14	549	464	398.5	1411.5
ENSMUSG00000004031_Brinp2	1.18646	2.11686e-71	1.65532e-69	1.10769	2.61561e-44	1.86576e-42	1.23387	5.24594e-10	3.49318e-11	310	425	678	1413
ENSMUSG00000046593_Tmem215	3.47176	4.53019e-62	2.83763e-60	3.5572	8.12694e-62	1.11989e-59	3.68996	4.66436e-09	3.51527e-10	387	220	807	1414
ENSMUSG00000027447_Cst3	1.21123	4.0717e-57	2.18852e-55	1.13567	1.39614e-37	7.46477e-36	1.24434	1.56319e-13	1.00944e-14	451	567	397	1415
ENSMUSG00000007877_Tcap	3.51518	2.06469e-48	8.57024e-47	3.67274	2.81753e-56	3.10604e-54	3.80735	3.83409e-11	2.01993e-12	584	275	558	1417
ENSMUSG00000037995_Igsf9	-2.00822	2.336e-44	8.51534e-43	-2.14141	4.28455e-48	3.67962e-46	-2.03635	1.84741e-13	1.13332e-14	665	353	400.5	1418.5
ENSMUSG00000050394_Armcx6	-1.95699	9.2531e-63	5.96554e-61	-2.07179	4.06809e-56	4.46841e-54	-1.96347	2.64205e-09	1.82113e-10	376	276	767	1419
ENSMUSG00000074500_Zfp558	-2.2143	2.80742e-65	1.91703e-63	-2.34014	3.20945e-60	4.19387e-58	-2.22716	6.45624e-09	5.18617e-10	355	232	834	1421
ENSMUSG00000040209_Zfp704	-1.07923	1.16564e-58	6.54079e-57	-1.17281	3.02366e-36	1.52268e-34	-1.04693	1.13687e-13	7.56207e-15	432	602	387.5	1421.5
ENSMUSG00000020864_Ankrd40	1.0356	2.35928e-68	1.71746e-66	0.954234	3.93348e-41	2.4436e-39	1.06829	1.09381e-10	6.83767e-12	333	488	601	1422
ENSMUSG00000020669_Sh3yl1	-1.30958	7.64514e-58	4.19289e-56	-1.40636	1.84546e-47	1.51208e-45	-1.29193	1.38101e-10	8.71591e-12	442	370	611	1423
ENSMUSG00000047986_Palm3	-1.56764	2.57226e-58	1.43673e-56	-1.66896	1.73245e-54	1.79253e-52	-1.55584	7.77447e-10	5.16473e-11	434	293	697	1424
ENSMUSG00000040836_Gpr161	-2.5388	4.29543e-34	1.07568e-32	-2.75657	2.13215e-54	2.19113e-52	-2.65244	0	0	968	295	163	1426
ENSMUSG00000026238_Ptma	-0.986895	9.52362e-60	5.49672e-58	-1.07636	4.89773e-38	2.65617e-36	-0.972941	1.0516e-12	6.71051e-14	420	559	448	1427
ENSMUSG00000009376_Met	-1.05099	3.65377e-50	1.58445e-48	-1.14391	6.91149e-32	2.93458e-30	-1.03447	0	0	559	714	163	1436
ENSMUSG00000041028_Ghitm	1.15163	5.32691e-70	3.99782e-68	1.07223	7.97515e-39	4.51072e-37	1.18366	6.27125e-11	3.83926e-12	323	536	579	1438
ENSMUSG00000021895_Arhgef3	1.10147	2.04742e-60	1.2285e-58	1.02211	9.09377e-42	5.80393e-40	1.13773	4.4281e-11	2.37344e-12	404	475	563	1442
ENSMUSG00000027612_Mmp24	-1.00428	1.62314e-65	1.11148e-63	-1.09427	1.76657e-44	1.27513e-42	-0.980594	4.21139e-10	2.90786e-11	354	420	669	1443
ENSMUSG00000032281_Acsbg1	1.48726	6.62452e-41	2.12133e-39	1.42319	2.70375e-39	1.55535e-37	1.52401	0	0	757	527	163	1447
ENSMUSG00000045875_Adra1a	1.5012	2.23495e-70	1.69835e-68	1.42404	2.79076e-47	2.26216e-45	1.54285	2.16215e-09	1.49471e-10	319	374	756	1449
ENSMUSG00000034353_Ramp1	1.52241	3.19221e-62	2.00472e-60	1.45198	1.50213e-51	1.42754e-49	1.56704	1.65095e-09	1.23973e-10	386	319	745	1450
ENSMUSG00000032946_Rasgrp2	-1.43274	8.4216e-38	2.41881e-36	-1.53826	2.49219e-43	1.69402e-41	-1.43004	0	0	844	446	163	1453
ENSMUSG00000051817_Sox12	-1.76816	2.4226e-43	8.40145e-42	-1.88434	2.15228e-49	1.92474e-47	-1.78041	4.40536e-13	2.50301e-14	699	339	418.5	1456.5
ENSMUSG00000036915_Kirrel2	3.57868	1.141e-57	6.22953e-56	3.70422	2.29593e-60	3.05278e-58	3.85477	3.50366e-09	2.47212e-10	444	228	785	1457
ENSMUSG00000024621_Csf1r	1.86232	5.27103e-41	1.69239e-39	1.81576	8.44918e-39	4.74343e-37	1.89725	0	0	755	540	163	1458
ENSMUSG00000026335_Pam	1.04461	1.16567e-92	1.59644e-90	0.961836	2.03102e-30	8.01722e-29	1.07281	6.23857e-12	4.50752e-13	177	768	514	1459
ENSMUSG00000059991_Nptx2	2.10843	1.65637e-49	7.08148e-48	2.07508	2.32337e-51	2.19425e-49	2.2044	6.76863e-11	4.15731e-12	567	321	582	1470
ENSMUSG00000033720_Sfxn5	1.13336	2.52555e-73	2.09663e-71	1.05374	9.53472e-39	5.33311e-37	1.1551	2.22755e-10	1.62015e-11	292	542	640	1474
ENSMUSG00000032046_Abhd12	0.997436	1.77715e-113	4.02615e-111	0.914069	3.83173e-37	2.00281e-35	1.02719	3.7135e-09	2.64494e-10	107	580	789	1476
ENSMUSG00000021130_Galnt16	1.10628	2.63019e-56	1.38605e-54	1.02902	1.04994e-43	7.3341e-42	1.13971	7.13101e-11	4.38468e-12	460	434	584	1478
ENSMUSG00000034574_Daam1	-0.879648	7.10534e-84	7.52142e-82	-0.967409	7.455e-33	3.30418e-31	-0.861286	5.43849e-11	2.8845e-12	229	684	569	1482
ENSMUSG00000042035_Igsf3	-1.52937	1.45544e-43	5.09845e-42	-1.63441	2.10929e-46	1.64807e-44	-1.53015	2.41585e-13	1.34018e-14	692	388	404.5	1484.5
ENSMUSG00000032323_Cyp11a1	3.25322	4.17356e-49	1.76256e-47	3.34777	2.86471e-57	3.32745e-55	3.48691	2.96858e-10	2.14507e-11	574	261	654	1489
ENSMUSG00000033209_Ttc28	-1.79177	2.37103e-37	6.7145e-36	-1.91876	4.88515e-42	3.15103e-40	-1.79067	0	0	856	470	163	1489
ENSMUSG00000044361_BC024139	-1.66767	2.40478e-57	1.30412e-55	-1.77048	2.25599e-57	2.63049e-55	-1.66903	3.22972e-09	2.35127e-10	447	260	782	1489
ENSMUSG00000064065_Ipcef1	1.42716	1.08847e-54	5.47419e-53	1.35491	1.4677e-41	9.28908e-40	1.46159	1.41824e-11	7.375e-13	482	479	529	1490
ENSMUSG00000021196_Pfkp	-0.943928	1.50103e-83	1.58202e-81	-1.03237	1.43142e-27	4.95377e-26	-0.924746	1.13687e-13	7.01363e-15	230	876	387.5	1493.5
ENSMUSG00000059149_Mfsd4	1.01086	2.71314e-69	2.02366e-67	0.926715	9.65059e-35	4.55004e-33	1.0447	1.52198e-11	7.91405e-13	325	643	531	1499
ENSMUSG00000022602_Arc	3.18662	2.08027e-33	5.05795e-32	3.39006	2.23941e-49	1.99676e-47	3.45545	0	0	997	340	163	1500
ENSMUSG00000024044_Epb4.1l3	1.35146	6.37955e-56	3.34733e-54	1.27945	1.79188e-46	1.40733e-44	1.38236	2.99281e-10	2.27148e-11	462	386	657	1505
ENSMUSG00000035681_Kcnc2	1.15693	7.91222e-42	2.61308e-40	1.08262	4.60647e-36	2.29499e-34	1.20435	0	0	734	608	163	1505
ENSMUSG00000085601_Gm4969	-2.71513	3.63598e-53	1.75228e-51	-2.89216	1.83641e-59	2.31007e-57	-2.78539	2.34498e-09	1.66186e-10	503	241	762	1506
ENSMUSG00000004936_Map2k1	1.1801	1.32833e-62	8.49603e-61	1.10256	1.80524e-40	1.09675e-38	1.2087	1.70459e-10	1.29996e-11	379	499	629	1507
ENSMUSG00000056091_St3gal5	0.985068	8.03379e-68	5.77885e-66	0.903506	4.1542e-37	2.1639e-35	1.01553	9.31379e-11	5.55682e-12	337	582	593	1512
ENSMUSG00000069114_Zbtb10	-1.12464	1.92837e-52	9.0417e-51	-1.21559	5.67658e-43	3.79893e-41	-1.1163	2.42295e-11	1.30044e-12	517	453	545	1515
ENSMUSG00000005672_Kit	-0.874374	1.88311e-56	9.98873e-55	-0.963942	6.97632e-39	3.96056e-37	-0.849391	1.21361e-11	6.36876e-13	457	534	525	1516
ENSMUSG00000049044_Rapgef4	1.07941	6.42906e-79	6.1844e-77	0.998039	7.50111e-36	3.69762e-34	1.10994	2.76188e-10	1.94007e-11	252	615	649	1516
ENSMUSG00000017692_Rhbdl3	2.18524	8.55712e-53	4.05936e-51	2.15201	1.13533e-51	1.08235e-49	2.24293	6.30422e-10	4.29446e-11	511	318	688	1517
ENSMUSG00000032271_Nnmt	-2.21348	2.1145e-57	1.14927e-55	-2.34692	1.82909e-55	1.93883e-53	-2.21778	3.80535e-09	2.77703e-10	446	286	792	1524
ENSMUSG00000009628_Tex15	-1.93503	6.30309e-58	3.47257e-56	-2.0487	1.51672e-59	1.91587e-57	-1.94986	8.98228e-09	6.75933e-10	440	240	853	1533
ENSMUSG00000004558_Ndrg2	1.20308	1.02782e-53	5.01317e-52	1.12681	2.12121e-35	1.02726e-33	1.22462	3.55271e-13	2.04238e-14	497	626	414	1537
ENSMUSG00000033615_Cplx1	1.46901	3.00302e-50	1.30929e-48	1.40028	1.35419e-43	9.3944e-42	1.50948	3.08944e-11	1.5939e-12	556	437	551	1544
ENSMUSG00000041444_Arhgap32	1.16615	4.37108e-78	4.09109e-76	1.0838	1.47255e-29	5.55939e-28	1.21185	2.98428e-12	1.93984e-13	259	803	482.5	1544.5
ENSMUSG00000023033_Scn8a	1.06219	2.03973e-51	9.20765e-50	0.984136	2.497e-28	8.94786e-27	1.09608	0	0	537	846	163	1546
ENSMUSG00000046434_Hnrnpa1	-0.911477	6.06264e-68	4.37394e-66	-0.999608	2.03396e-35	9.88168e-34	-0.893285	8.83631e-11	5.26604e-12	336	624	591	1551
ENSMUSG00000029634_Rnf6	1.13006	2.18403e-50	9.53931e-49	1.05291	7.05567e-38	3.81283e-36	1.1669	6.53699e-13	4.407e-14	555	561	435.5	1551.5
ENSMUSG00000038174_Fam126b	1.28361	1.06956e-61	6.61409e-60	1.20645	2.16104e-40	1.31028e-38	1.3069	3.69511e-10	2.47274e-11	392	500	661	1553
ENSMUSG00000039982_Dtx4	-1.13262	2.28872e-51	1.03124e-49	-1.22844	1.65633e-36	8.43921e-35	-1.10406	4.83169e-13	2.81523e-14	538	595	422.5	1555.5
ENSMUSG00000068747_Sort1	1.05462	1.93996e-95	2.81596e-93	0.970681	4.35271e-27	1.46945e-25	1.09244	5.34328e-12	3.6621e-13	167	898	506	1571
ENSMUSG00000022295_Atp6v1c1	1.05149	4.1492e-87	4.78955e-85	0.969091	1.71043e-35	8.36346e-34	1.08451	2.01904e-09	1.46805e-10	210	620	755	1585
ENSMUSG00000035551_Igfbpl1	-3.40978	7.88915e-43	2.67096e-41	-3.74456	6.12177e-59	7.60605e-57	-3.65896	1.66558e-10	1.22483e-11	716	244	626	1586
ENSMUSG00000042743_Sgtb	1.02565	5.03813e-55	2.55501e-53	0.94579	3.92347e-34	1.81041e-32	1.05371	1.44951e-12	9.30377e-14	478	657	458	1593
ENSMUSG00000003934_Efnb3	-1.35769	1.76004e-40	5.5626e-39	-1.45736	9.25302e-44	6.49339e-42	-1.34787	1.42109e-13	9.72511e-15	767	432	395	1594
ENSMUSG00000024158_Hagh	1.0103	2.32558e-64	1.56162e-62	0.928288	2.92322e-36	1.477e-34	1.04588	2.16275e-10	1.52355e-11	361	600	637	1598
ENSMUSG00000090223_Pcp4	1.84171	3.55351e-36	9.70051e-35	1.80571	1.81247e-38	1.00268e-36	1.89082	0	0	888	548	163	1599
ENSMUSG00000019979_Apaf1	-1.09677	6.04408e-47	2.39403e-45	-1.18984	7.15903e-42	4.58844e-40	-1.08995	7.06279e-12	4.63591e-13	612	473	515	1600
ENSMUSG00000053166_Cdh22	2.02621	6.80824e-49	2.85041e-47	1.98547	6.74493e-47	5.39523e-45	2.10482	2.5463e-10	1.82611e-11	579	379	646	1604
ENSMUSG00000010086_Rnf112	1.19804	2.67e-51	1.19858e-49	1.1204	3.64469e-32	1.56505e-30	1.22448	4.26326e-14	2.68644e-15	540	706	364	1610
ENSMUSG00000038459_Abhd17c	-1.04877	2.3668e-46	9.22482e-45	-1.14171	1.43998e-39	8.3951e-38	-1.02798	2.00373e-12	1.31625e-13	621	520	469	1610
ENSMUSG00000026773_Pfkfb3	-0.999063	4.76721e-57	2.55668e-55	-1.08975	3.89432e-41	2.42423e-39	-0.972229	4.76405e-10	3.21679e-11	452	487	674	1613
ENSMUSG00000033826_Dnah8	-2.68878	3.77711e-58	2.09043e-56	-2.85803	9.92552e-57	1.12277e-54	-2.73383	1.6967e-08	1.41007e-09	438	268	908	1614
ENSMUSG00000061086_Myl4	2.65799	6.35242e-62	3.95859e-60	2.64498	1.73081e-55	1.8411e-53	2.78123	2.56564e-08	2.0964e-09	389	285	940	1614
ENSMUSG00000020142_Slc1a4	-0.859359	5.99796e-76	5.28715e-74	-0.947774	1.72533e-35	8.42273e-34	-0.836229	1.20842e-09	8.41849e-11	275	621	723	1619
ENSMUSG00000013089_Etv5	1.42515	3.9258e-40	1.22794e-38	1.36023	5.27541e-40	3.12973e-38	1.45589	1.42109e-14	5.06025e-16	775	511	334.5	1620.5
ENSMUSG00000021611_Tert	-2.05201	7.38252e-55	3.72832e-53	-2.17288	8.1999e-54	8.2314e-52	-2.07118	6.88527e-09	5.55938e-10	480	302	839	1621
ENSMUSG00000036104_Rab3gap1	0.93036	5.89462e-64	3.92559e-62	0.84707	1.34492e-30	5.34371e-29	0.962065	4.13536e-12	3.03469e-13	364	763	499	1626
ENSMUSG00000050708_Ftl1	-1.03317	3.04741e-47	1.21901e-45	-1.12425	1.91028e-34	8.89588e-33	-1.01027	7.10543e-14	3.91368e-15	606	651	374	1631
ENSMUSG00000056596_Trnp1	0.989354	1.00368e-59	5.77915e-58	0.90811	2.08588e-35	1.01177e-33	1.02436	7.23333e-11	4.50083e-12	421	625	585	1631
ENSMUSG00000071551_Akr1c19	-4.55608	5.33934e-36	1.44454e-34	-5.80689	4.30084e-53	4.19242e-51	-5.84967	4.90274e-13	3.03154e-14	896	311	424	1631
ENSMUSG00000027375_Mal	3.58255	4.59324e-37	1.28722e-35	3.86517	3.06893e-51	2.8627e-49	3.96914	1.00897e-12	6.05957e-14	865	325	445	1635
ENSMUSG00000046798_Cldn12	1.00918	1.15135e-58	6.47562e-57	0.929675	9.13136e-39	5.11694e-37	1.03397	3.84887e-10	2.6837e-11	431	541	665	1637
ENSMUSG00000027350_Chgb	1.23399	1.59864e-42	5.34517e-41	1.16128	6.45176e-31	2.60441e-29	1.25285	0	0	725	751	163	1639
ENSMUSG00000037902_Sirpa	1.18334	2.76219e-46	1.07133e-44	1.10709	3.9149e-28	1.39464e-26	1.22233	0	0	625	851	163	1639
ENSMUSG00000035964_Tmem59l	1.19692	2.12856e-46	8.33579e-45	1.12304	2.13503e-39	1.23522e-37	1.23426	3.83693e-12	2.88149e-13	619	524	497	1640
ENSMUSG00000029153_Ociad2	1.35922	4.90444e-60	2.8717e-58	1.28419	1.81376e-42	1.19535e-40	1.39597	2.7421e-09	1.91937e-10	414	460	770	1644
ENSMUSG00000059898_Dsc3	-3.48759	4.27965e-53	2.05431e-51	-3.77798	1.32327e-60	1.76724e-58	-3.69239	1.81499e-08	1.49981e-09	505	227	913	1645
ENSMUSG00000021536_Adcy2	0.984388	3.28991e-69	2.44634e-67	0.903163	6.89989e-37	3.56958e-35	1.02015	1.45424e-09	1.06321e-10	326	586	736	1648
ENSMUSG00000033039_Micall1	-1.25522	2.54959e-39	7.74493e-38	-1.35439	1.68157e-42	1.11064e-40	-1.25003	1.27898e-13	8.71454e-15	798	459	392.5	1649.5
ENSMUSG00000029219_Slc10a4	-3.37113	3.52136e-39	1.06303e-37	-3.72799	4.6156e-57	5.30025e-55	-3.65105	7.50262e-11	4.73862e-12	803	264	587	1654
ENSMUSG00000020358_Hnrnpab	-0.884722	7.74096e-69	5.68632e-67	-0.974249	4.11725e-36	2.05971e-34	-0.859039	1.07343e-09	7.97722e-11	330	606	720	1656
ENSMUSG00000061175_Fnip2	-1.02907	1.53002e-48	6.3618e-47	-1.12209	1.08467e-39	6.3603e-38	-1.00251	3.8213e-11	1.95472e-12	583	517	557	1657
ENSMUSG00000038370_Pcp4l1	2.53864	3.27622e-60	1.95132e-58	2.51825	2.36191e-54	2.4109e-52	2.6261	2.97989e-08	2.5234e-09	407	297	956	1660
ENSMUSG00000026058_Khdrbs2	-1.29644	9.96995e-56	5.20866e-54	-1.3951	2.29951e-44	1.64415e-42	-1.27089	3.0045e-09	2.09257e-10	464	424	775	1663
ENSMUSG00000026288_Inpp5d	1.34548	2.79833e-58	1.55584e-56	1.26925	1.52587e-39	8.86173e-38	1.37837	9.80165e-10	6.78792e-11	436	522	711	1669
ENSMUSG00000078566_Bnip3	1.07492	1.64527e-50	7.23831e-49	0.996038	1.34934e-36	6.90991e-35	1.10644	1.41114e-11	7.12036e-13	551	592	528	1671
ENSMUSG00000021613_Hapln1	1.45741	1.51035e-37	4.29722e-36	1.39257	5.22391e-34	2.39952e-32	1.48524	0	0	852	660	163	1675
ENSMUSG00000038619_Ensa	0.902674	5.86872e-88	7.04276e-86	0.818604	4.65452e-27	1.56437e-25	0.934608	5.5266e-11	3.06739e-12	202	902	571	1675
ENSMUSG00000021676_Iqgap2	1.67728	5.14317e-48	2.08837e-46	1.61695	5.40103e-43	3.62251e-41	1.71187	1.69138e-10	1.24986e-11	597	452	627	1676
ENSMUSG00000029330_Cds1	1.06431	8.10793e-53	3.85381e-51	0.985911	9.82979e-40	5.77519e-38	1.10474	2.80778e-10	2.02025e-11	510	516	651	1677
ENSMUSG00000027562_Car2	1.32228	3.76932e-45	1.40789e-43	1.2484	6.89671e-36	3.40522e-34	1.35289	3.83693e-13	2.21361e-14	649	614	416	1679
ENSMUSG00000045284_Dcaf12l1	1.19541	1.5687e-44	5.74425e-43	1.1216	2.45431e-36	1.24423e-34	1.22487	4.54747e-13	2.60532e-14	662	598	420.5	1680.5
ENSMUSG00000044708_Kcnj10	1.82576	9.03802e-43	3.05566e-41	1.77762	5.11546e-41	3.17137e-39	1.90018	2.34479e-12	1.57217e-13	717	489	475	1681
ENSMUSG00000003824_Syce2	-1.79459	2.72921e-54	1.35571e-52	-1.90629	1.18571e-50	1.09258e-48	-1.79553	1.10431e-08	8.29899e-10	488	329	867	1684
ENSMUSG00000078161_BC007180	1.67369	4.8093e-60	2.82281e-58	1.60626	2.5246e-46	1.96246e-44	1.71995	1.25097e-08	1.02942e-09	413	390	883	1686
ENSMUSG00000050822_Slc29a4	-1.5801	2.47092e-33	5.98975e-32	-1.69487	2.15793e-39	1.24609e-37	-1.59019	0	0	1000	525	163	1688
ENSMUSG00000027257_Pacsin3	1.8759	2.63355e-47	1.0552e-45	1.82526	8.22064e-45	6.03431e-43	1.94977	4.46136e-10	3.15078e-11	605	413	673	1691
ENSMUSG00000055943_Emc7	0.956827	7.03391e-57	3.7557e-55	0.875362	1.85695e-30	7.33968e-29	0.987829	2.04636e-12	1.43734e-13	454	767	471.5	1692.5
ENSMUSG00000034595_Ppp1r18	-1.59137	5.91332e-47	2.34607e-45	-1.69935	5.1172e-47	4.10405e-45	-1.58817	8.55977e-10	5.93256e-11	611	378	704	1693
ENSMUSG00000079523_Tmsb10	-1.13004	4.68466e-50	2.02426e-48	-1.22131	2.24735e-44	1.61065e-42	-1.11578	9.46471e-10	6.53221e-11	561	423	709	1693
ENSMUSG00000036273_Lrrk2	1.3854	4.74865e-42	1.57042e-40	1.31426	2.36886e-35	1.14537e-33	1.42743	1.42109e-14	2.57599e-16	733	627	334.5	1694.5
ENSMUSG00000024043_Arhgap28	-2.45255	2.66551e-55	1.37186e-53	-2.6052	1.43361e-52	1.38854e-50	-2.50204	1.80676e-08	1.48155e-09	471	313	912	1696
ENSMUSG00000045667_Smtnl2	-1.9723	1.02633e-53	5.01317e-52	-2.09336	2.29176e-50	2.08015e-48	-1.97446	1.13709e-08	8.53955e-10	496	334	869	1699
ENSMUSG00000029804_Herc3	0.957982	2.03485e-78	1.92683e-76	0.873457	1.68914e-24	4.94762e-23	0.998742	3.12639e-13	1.80834e-14	256	1035	409.5	1700.5
ENSMUSG00000003585_Sec14l2	1.44426	2.99525e-57	1.6171e-55	1.37172	1.37091e-41	8.69469e-40	1.4818	2.99467e-09	2.05645e-10	449	478	774	1701
ENSMUSG00000056214_Pard6g	-1.41118	4.3447e-53	2.08142e-51	-1.51056	1.23519e-43	8.60826e-42	-1.40624	2.27621e-09	1.60497e-10	506	435	760	1701
ENSMUSG00000006517_Mvd	-1.06507	7.0307e-41	2.24617e-39	-1.15828	2.00435e-38	1.10681e-36	-1.04065	2.41585e-13	1.39652e-14	758	549	404.5	1711.5
ENSMUSG00000029723_Tsc22d4	1.11483	1.61236e-62	1.02317e-60	1.03548	3.2463e-38	1.77005e-36	1.15153	3.01759e-09	2.12876e-10	382	556	776	1714
ENSMUSG00000025475_Gpr123	1.74058	3.87605e-34	9.71658e-33	1.70193	8.64381e-37	4.45656e-35	1.78005	0	0	967	588	163	1718
ENSMUSG00000028358_Zfp618	-1.15194	1.85044e-54	9.26788e-53	-1.24405	1.02596e-45	7.81482e-44	-1.13184	6.73694e-09	5.33286e-10	484	398	836	1718
ENSMUSG00000084390_Gm15425	3.57853	1.25703e-52	5.92833e-51	3.7274	2.78471e-54	2.82345e-52	3.8457	1.72649e-08	1.42751e-09	514	299	909	1722
ENSMUSG00000037826_Ppm1k	1.3578	1.57921e-38	4.65148e-37	1.28641	3.06573e-31	1.25936e-29	1.39984	0	0	823	738	163	1724
ENSMUSG00000017386_Traf4	-1.14989	9.43371e-44	3.34331e-42	-1.24436	5.83112e-41	3.60033e-39	-1.12872	2.96296e-11	1.54062e-12	684	491	550	1725
ENSMUSG00000079445_B3gnt7	-2.57001	4.46323e-51	1.99618e-49	-2.73425	5.2105e-58	6.19456e-56	-2.63803	2.31294e-08	1.88099e-09	542	255	931	1728
ENSMUSG00000052429_Prmt1	-1.07025	2.60151e-44	9.45474e-43	-1.16579	6.60788e-39	3.75843e-37	-1.03626	1.48788e-11	7.64182e-13	667	533	530	1730
ENSMUSG00000048899_Rimkla	-1.1051	1.61759e-56	8.5991e-55	-1.19556	4.02838e-45	2.97864e-43	-1.08696	1.09556e-08	8.18106e-10	456	410	866	1732
ENSMUSG00000073234_Gm8773	-2.72644	4.02152e-45	1.49978e-43	-2.92583	5.10576e-50	4.59306e-48	-2.81972	1.73245e-09	1.3034e-10	650	337	748	1735
ENSMUSG00000026204_Ptprn	1.22652	3.64753e-43	1.26134e-41	1.15246	2.87281e-32	1.24063e-30	1.26869	1.42109e-14	4.65236e-16	701	702	334.5	1737.5
ENSMUSG00000003526_Prodh	1.80363	3.47971e-57	1.87448e-55	1.7432	1.51886e-47	1.25124e-45	1.86408	2.15401e-08	1.74675e-09	450	368	925	1743
ENSMUSG00000036885_Arhgef26	-1.28521	9.34357e-42	3.07741e-40	-1.38571	8.4304e-40	4.96264e-38	-1.25272	3.59535e-12	2.67e-13	736	515	493.5	1744.5
ENSMUSG00000019996_Map7	1.3329	1.22646e-41	4.02855e-40	1.26368	3.80568e-37	1.99262e-35	1.35845	6.25278e-13	4.13034e-14	738	579	433	1750
ENSMUSG00000031659_Adcy7	-1.35211	1.60067e-45	6.05334e-44	-1.45269	6.8478e-44	4.81666e-42	-1.32474	6.2893e-10	4.20894e-11	641	431	687	1759
ENSMUSG00000062127_Cttnbp2nl	-0.876816	7.19557e-53	3.42687e-51	-0.965136	6.77191e-42	4.34952e-40	-0.854769	3.05013e-09	2.20128e-10	509	472	778	1759
ENSMUSG00000022257_Laptm4b	1.61991	1.19975e-49	5.15657e-48	1.55645	2.78667e-43	1.88995e-41	1.66315	2.19381e-09	1.52172e-10	564	447	757	1768
ENSMUSG00000022488_Nckap1l	1.42822	3.28352e-55	1.67923e-53	1.3562	1.19407e-38	6.6421e-37	1.46457	1.82715e-09	1.34753e-10	474	545	750	1769
ENSMUSG00000018451_6330403K07Rik	-0.76214	1.75445e-55	9.08753e-54	-0.85	3.34401e-33	1.49966e-31	-0.734137	1.83704e-10	1.40522e-11	468	676	633	1777
ENSMUSG00000038371_Sbf2	-0.855019	6.57637e-60	3.82297e-58	-0.944008	5.7105e-31	2.31443e-29	-0.827818	1.55552e-10	1.00784e-11	417	748	617	1782
ENSMUSG00000074782_4833422C13Rik	-1.13531	2.37478e-52	1.10919e-50	-1.22867	4.98496e-43	3.35086e-41	-1.10836	5.12941e-09	3.96191e-10	519	451	815	1785
ENSMUSG00000081309_Gm12397	-2.19923	3.83277e-40	1.20194e-38	-2.34744	8.61957e-51	7.9668e-49	-2.24268	6.06896e-10	3.95202e-11	773	328	684	1785
ENSMUSG00000000197_Nalcn	0.897042	4.99658e-78	4.65855e-76	0.814149	1.02886e-25	3.21226e-24	0.921277	3.69624e-11	1.82421e-12	260	971	555	1786
ENSMUSG00000048696_Mex3d	-1.56195	9.53289e-39	2.83542e-37	-1.67065	3.62563e-43	2.45345e-41	-1.57017	1.3884e-11	6.86611e-13	815	448	527	1790
ENSMUSG00000020422_Tns3	1.28651	3.96587e-43	1.36752e-41	1.21325	1.44483e-34	6.76993e-33	1.3049	7.53175e-13	5.29765e-14	703	647	441.5	1791.5
ENSMUSG00000047844_Bex4	-1.37892	6.2392e-49	2.62122e-47	-1.4788	7.42824e-45	5.46588e-43	-1.3613	4.71171e-09	3.56923e-10	577	412	808	1797
ENSMUSG00000001687_Ubl3	0.944142	2.12162e-48	8.79147e-47	0.86459	1.19238e-31	5.01361e-30	0.964895	3.59535e-12	2.60249e-13	585	721	493.5	1799.5
ENSMUSG00000029094_Afap1	-0.961672	9.27376e-41	2.9502e-39	-1.05359	3.63178e-36	1.82287e-34	-0.930829	7.53175e-13	5.45607e-14	762	604	441.5	1807.5
ENSMUSG00000027859_Ngf	3.12569	1.84443e-36	5.08657e-35	3.26773	1.04848e-53	1.04904e-51	3.40988	1.69699e-10	1.27489e-11	879	303	628	1810
ENSMUSG00000030695_Aldoa	1.11317	3.60959e-47	1.43915e-45	1.03658	2.06287e-24	5.99597e-23	1.14875	0	0	608	1043	163	1814
ENSMUSG00000023456_Tpi1	0.982021	2.33563e-55	1.20464e-53	0.901635	1.05412e-25	3.28774e-24	1.01535	7.10543e-14	3.73368e-15	470	972	374	1816
ENSMUSG00000037493_Cib2	-1.25193	4.65501e-50	2.01504e-48	-1.34709	3.04695e-42	1.98222e-40	-1.23981	3.7237e-09	2.68873e-10	560	466	790	1816
ENSMUSG00000031760_Mt3	1.58441	8.24222e-33	1.96267e-31	1.53507	4.40194e-35	2.09496e-33	1.63611	0	0	1018	637	163	1818
ENSMUSG00000024376_Epb4.1l4a	-1.61884	8.0556e-48	3.26003e-46	-1.72351	1.63946e-46	1.29096e-44	-1.61738	6.56406e-09	5.25857e-10	599	385	835	1819
ENSMUSG00000029121_Crmp1	-1.55527	1.42475e-66	1.00399e-64	-1.65497	2.87148e-45	2.13362e-43	-1.54035	8.74569e-08	8.21422e-09	344	408	1072	1824
ENSMUSG00000028803_Nipal3	1.23494	1.27075e-38	3.75205e-37	1.16484	9.99085e-35	4.70315e-33	1.25577	4.26326e-14	2.24382e-15	821	644	364	1829
ENSMUSG00000037259_Dzank1	1.15491	1.68934e-55	8.78783e-54	1.07803	1.22202e-38	6.78514e-37	1.19098	5.33655e-09	4.25833e-10	466	546	820	1832
ENSMUSG00000017697_Ada	-2.31731	2.58957e-46	1.00599e-44	-2.46613	2.63033e-50	2.38033e-48	-2.37027	1.156e-08	9.14769e-10	624	335	874	1833
ENSMUSG00000022351_Sqle	-0.888656	5.46443e-52	2.51353e-50	-0.978159	5.85353e-31	2.36923e-29	-0.863084	4.93969e-11	2.53942e-12	527	749	565	1841
ENSMUSG00000024245_Tmem178	1.09902	3.83406e-46	1.47996e-44	1.0233	2.78601e-38	1.53008e-36	1.13669	4.05976e-10	2.84917e-11	628	552	668	1848
ENSMUSG00000021608_Lpcat1	-0.8211	2.41294e-58	1.35086e-56	-0.91133	8.30157e-33	3.66866e-31	-0.788664	1.38736e-09	9.90308e-11	433	686	732	1851
ENSMUSG00000028698_Pik3r3	1.24587	1.42322e-43	4.99279e-42	1.17149	1.48426e-34	6.93324e-33	1.28653	5.84066e-12	4.17774e-13	691	649	511	1851
ENSMUSG00000026121_Sema4c	-1.25846	1.27002e-48	5.28978e-47	-1.35405	9.64763e-44	6.75468e-42	-1.24969	7.33023e-09	5.79618e-10	582	433	842	1857
ENSMUSG00000031562_Dctd	-1.46975	3.64472e-48	1.48991e-46	-1.57091	9.99831e-43	6.64712e-41	-1.4624	4.83548e-09	3.73261e-10	593	456	811	1860
ENSMUSG00000087380_2210408F21Rik	2.35119	2.15016e-46	8.4068e-45	2.33264	1.76507e-45	1.33109e-43	2.44204	6.87813e-09	5.48385e-10	620	402	838	1860
ENSMUSG00000028149_Rap1gds1	0.877067	6.3111e-85	6.86042e-83	0.793283	2.45364e-22	6.1987e-21	0.902947	7.10543e-13	4.98513e-14	223	1200	439	1862
ENSMUSG00000058254_Tspan7	1.19469	6.67566e-61	4.04562e-59	1.11805	7.52204e-31	3.02037e-29	1.2218	9.84727e-10	7.04471e-11	400	755	713	1868
ENSMUSG00000031216_Stard8	1.82342	6.75399e-43	2.29949e-41	1.77079	8.1607e-38	4.39431e-36	1.87178	9.65059e-11	5.70993e-12	712	563	594	1869
ENSMUSG00000021250_Fos	3.21756	1.02035e-35	2.72704e-34	3.39938	7.22782e-48	6.053e-46	3.48426	1.12323e-10	7.35435e-12	907	362	604	1873
ENSMUSG00000024598_Fbn2	-1.61782	1.06729e-45	4.07437e-44	-1.73171	7.37659e-43	4.91492e-41	-1.62012	3.25257e-09	2.38981e-10	635	455	783	1873
ENSMUSG00000029165_Agbl5	-1.09301	1.00341e-53	4.92383e-52	-1.18544	1.88629e-42	1.24045e-40	-1.06897	2.09623e-08	1.64089e-09	494	461	920	1875
ENSMUSG00000020123_Avpr1a	-3.2488	1.01906e-47	4.11031e-46	-3.527	2.1404e-50	1.9486e-48	-3.42304	2.58749e-08	2.14675e-09	601	333	942	1876
ENSMUSG00000034402_Kcnh5	1.62023	1.39206e-35	3.68797e-34	1.55735	1.45683e-29	5.51378e-28	1.7093	0	0	915	801	163	1879
ENSMUSG00000098659_RP23-442I7.1	-2.25235	5.129e-49	2.1623e-47	-2.39797	1.01961e-49	9.14513e-48	-2.29217	3.38036e-08	2.89115e-09	575	338	968	1881
ENSMUSG00000036617_Etl4	1.19802	3.28502e-37	9.27033e-36	1.12857	3.17382e-37	1.67335e-35	1.22973	1.20792e-12	8.13681e-14	859	575	454	1888
ENSMUSG00000032010_Usp2	1.04474	4.09127e-59	2.32808e-57	0.963572	3.32616e-31	1.36449e-29	1.07521	1.25205e-09	8.89206e-11	426	739	726	1891
ENSMUSG00000019066_Rab3d	-1.03774	7.70495e-47	3.04691e-45	-1.12965	9.75452e-39	5.43599e-37	-1.01439	1.53517e-09	1.13869e-10	613	544	740	1897
ENSMUSG00000050164_Mchr1	1.96823	5.77294e-54	2.84435e-52	1.91881	8.24057e-47	6.57424e-45	2.02207	5.97202e-08	5.31309e-09	492	380	1025	1897
ENSMUSG00000030223_Ptpro	-1.21796	2.21244e-38	6.47725e-37	-1.31575	2.992e-38	1.63728e-36	-1.21118	7.74492e-12	4.91429e-13	828	554	517	1899
ENSMUSG00000005716_Pvalb	4.44943	1.12636e-36	3.12761e-35	5.30483	2.63095e-39	1.51635e-37	5.51043	4.59721e-12	3.19744e-13	873	526	501	1900
ENSMUSG00000086596_Susd5	1.77552	4.36466e-52	2.01531e-50	1.71548	3.44494e-42	2.23634e-40	1.82735	1.87092e-08	1.51864e-09	525	467	914	1906
ENSMUSG00000020963_Tshr	-2.18598	1.1589e-51	5.28062e-50	-2.32666	6.47795e-48	5.45515e-46	-2.21487	5.75907e-08	4.99639e-09	532	360	1019	1911
ENSMUSG00000041020_Map7d2	0.952898	1.81033e-45	6.81432e-44	0.873194	1.36339e-29	5.16657e-28	0.974535	2.01794e-12	1.35638e-13	644	800	470	1914
ENSMUSG00000028161_Ppp3ca	0.99535	2.31831e-64	1.56106e-62	0.913534	4.66759e-20	1.0129e-18	1.01951	0	0	360	1397	163	1920
ENSMUSG00000003469_Phyhip	1.32551	2.1946e-43	7.63261e-42	1.25327	1.909e-35	9.28943e-34	1.37162	1.20124e-10	7.90028e-12	697	623	607	1927
ENSMUSG00000034825_Nrip3	1.04895	2.84441e-66	1.97568e-64	0.965851	1.24359e-32	5.44807e-31	1.07846	1.29792e-08	1.06954e-09	349	692	886	1927
ENSMUSG00000022525_Hrasls	1.49724	1.18371e-52	5.59345e-51	1.42484	8.11287e-39	4.58007e-37	1.54597	1.23161e-08	9.90524e-10	513	537	880	1930
ENSMUSG00000021273_Fdft1	-0.778894	2.25713e-70	1.70985e-68	-0.867382	1.88966e-31	7.87993e-30	-0.752048	1.27362e-08	1.04267e-09	320	727	884	1931
ENSMUSG00000067071_Hes6	-1.25719	8.90427e-42	2.93671e-40	-1.35344	5.32554e-40	3.14716e-38	-1.24908	6.34472e-10	4.38031e-11	735	513	689	1937
ENSMUSG00000020532_Acaca	-0.836656	7.04554e-79	6.75063e-77	-0.924878	4.60557e-26	1.46816e-24	-0.810619	1.6008e-09	1.17856e-10	253	951	742	1946
ENSMUSG00000029608_Rph3a	1.2957	1.97986e-38	5.81743e-37	1.22822	3.93773e-38	2.1432e-36	1.34136	5.60618e-11	3.16004e-12	825	557	572	1954
ENSMUSG00000046491_C1qtnf2	-2.38674	2.41459e-48	9.95445e-47	-2.54278	2.59794e-49	2.30965e-47	-2.43086	6.05804e-08	5.42029e-09	588	341	1027	1956
ENSMUSG00000052727_Map1b	-0.974376	1.5918e-73	1.33058e-71	-1.06375	4.4364e-19	8.94836e-18	-0.955521	0	0	290	1503	163	1956
ENSMUSG00000028693_Nasp	-0.94234	4.12224e-43	1.41741e-41	-1.03411	1.54103e-36	7.87821e-35	-0.919932	3.86521e-10	2.73771e-11	705	593	666	1964
ENSMUSG00000031970_Dbndd1	-1.21743	1.62382e-45	6.13131e-44	-1.31174	2.02923e-44	1.45778e-42	-1.20632	1.54471e-08	1.27701e-09	642	422	900	1964
ENSMUSG00000045215_Asxl3	-1.25387	1.21929e-34	3.11125e-33	-1.3554	1.76865e-37	9.42329e-36	-1.22041	1.02318e-12	6.49026e-14	950	569	446.5	1965.5
ENSMUSG00000024140_Epas1	1.12181	2.30259e-43	7.9967e-42	1.04243	2.92127e-30	1.13686e-28	1.15563	3.76588e-12	2.80994e-13	698	779	496	1973
ENSMUSG00000031932_Gpr83	2.90063	1.59896e-49	6.84812e-48	2.94163	4.36274e-48	3.7152e-46	3.05683	7.53867e-08	7.10866e-09	566	356	1056	1978
ENSMUSG00000044017_Gpr133	2.58338	1.24972e-40	3.96006e-39	2.60223	2.39951e-43	1.63837e-41	2.71926	2.75972e-09	1.95268e-10	765	444	771	1980
ENSMUSG00000024654_Asrgl1	1.09556	1.42784e-42	4.80058e-41	1.01919	2.54697e-32	1.10148e-30	1.11439	4.18794e-11	2.22492e-12	721	701	561	1983
ENSMUSG00000033579_Fa2h	3.41828	4.94368e-40	1.54234e-38	3.61428	5.36384e-42	3.45244e-40	3.75234	1.61788e-09	1.19875e-10	777	471	743	1991
ENSMUSG00000003153_Slc2a3	1.01531	8.11508e-52	3.71867e-50	0.936481	1.22132e-27	4.25093e-26	1.0449	9.67333e-11	5.86291e-12	529	871	595	1995
ENSMUSG00000094483_Purb	1.1109	3.4067e-52	1.57599e-50	1.02964	3.82277e-21	8.84664e-20	1.15226	0	0	524	1310	163	1997
ENSMUSG00000030302_Atp2b2	1.35087	1.61345e-37	4.5852e-36	1.2819	1.82264e-25	5.62107e-24	1.40086	0	0	853	983	163	1999
ENSMUSG00000037996_Slc24a2	2.67981	2.62497e-27	4.87601e-26	2.8074	5.66897e-39	3.23046e-37	2.88541	0	0	1305	532	163	2000
ENSMUSG00000030616_Sytl2	1.2811	4.22561e-37	1.18694e-35	1.2067	2.92356e-29	1.09556e-27	1.33948	1.42109e-14	2.99626e-16	863	809	334.5	2006.5
ENSMUSG00000030898_Cckbr	2.64341	8.66244e-26	1.49032e-24	2.77211	1.82686e-43	1.25871e-41	2.84231	0	0	1409	440	163	2012
ENSMUSG00000025175_Fn3k	1.93771	2.74364e-55	1.40908e-53	1.88543	2.71179e-47	2.20404e-45	1.99799	2.11747e-07	1.99151e-08	472	373	1171	2016
ENSMUSG00000021277_Traf3	1.1116	3.49546e-47	1.39594e-45	1.03639	4.82142e-36	2.39224e-34	1.13905	4.47277e-09	3.30437e-10	607	611	803	2021
ENSMUSG00000002808_Epdr1	0.920437	4.43274e-61	2.70665e-59	0.837047	1.25908e-27	4.37231e-26	0.950258	2.01862e-09	1.44322e-10	397	873	754	2024
ENSMUSG00000056708_Ier5	1.56899	7.72422e-47	3.04956e-45	1.5018	2.01253e-39	1.16657e-37	1.6199	1.35525e-08	1.09759e-09	614	523	888	2025
ENSMUSG00000037010_Apln	1.75082	2.46936e-41	8.01337e-40	1.69545	4.92069e-37	2.55448e-35	1.81328	7.90536e-10	5.37524e-11	747	583	699	2029
ENSMUSG00000030103_Bhlhe40	1.45823	5.01362e-44	1.7952e-42	1.38895	1.67073e-35	8.18255e-34	1.49056	1.43748e-09	1.0267e-10	677	619	734	2030
ENSMUSG00000022048_Dpysl2	-0.94171	8.4666e-52	3.87243e-50	-1.03195	1.0869e-20	2.45351e-19	-0.924319	0	0	530	1343	163	2036
ENSMUSG00000032802_Srxn1	1.01351	1.54086e-45	5.83623e-44	0.934654	1.05684e-30	4.22124e-29	1.04459	2.24318e-10	1.65262e-11	640	759	641	2040
ENSMUSG00000028051_Hcn3	-1.4868	2.37604e-35	6.26742e-34	-1.59431	2.41394e-40	1.45489e-38	-1.49906	1.58309e-10	1.10255e-11	919	503	621	2043
ENSMUSG00000032178_Ilf3	-0.760228	1.77898e-53	8.60761e-52	-0.849833	1.66846e-30	6.60329e-29	-0.726587	3.01787e-09	2.16486e-10	501	766	777	2044
ENSMUSG00000039058_Ak5	1.03568	7.60506e-43	2.58199e-41	0.956778	1.10848e-29	4.23231e-28	1.06155	1.97105e-11	9.51584e-13	714	794	536	2044
ENSMUSG00000009828_Ick	-0.98271	1.02649e-40	3.26124e-39	-1.07441	7.17841e-37	3.70734e-35	-0.961544	7.6767e-10	4.95589e-11	763	587	695	2045
ENSMUSG00000035849_Krt222	1.2461	1.52494e-43	5.33419e-42	1.17199	7.03047e-33	3.12516e-31	1.26549	4.38177e-10	3.02797e-11	693	682	671	2046
ENSMUSG00000003528_Slc25a1	-1.1093	1.24431e-33	3.04372e-32	-1.2035	2.26715e-38	1.24965e-36	-1.09827	5.79803e-12	4.07141e-13	991	550	510	2051
ENSMUSG00000029467_Atp2a2	0.904476	2.45449e-93	3.39996e-91	0.820546	2.54574e-17	4.50534e-16	0.932608	0	0	175	1713	163	2051
ENSMUSG00000035885_Cox8a	1.07114	2.77778e-44	1.00652e-42	0.995487	2.96514e-31	1.22135e-29	1.1073	2.79982e-10	1.98016e-11	669	736	650	2055
ENSMUSG00000016194_Hsd11b1	2.30135	7.39505e-54	3.63617e-52	2.27116	4.19294e-48	3.61117e-46	2.38143	2.75534e-07	2.74472e-08	493	352	1212	2057
ENSMUSG00000025555_Farp1	-0.987897	4.50354e-44	1.61734e-42	-1.07958	2.42623e-35	1.16937e-33	-0.963866	2.2502e-09	1.54939e-10	675	629	758	2062
ENSMUSG00000035686_Thrsp	2.1228	7.55765e-44	2.69419e-42	2.08916	2.40907e-43	1.6412e-41	2.20534	2.46843e-08	2.04656e-09	680	445	938	2063
ENSMUSG00000028443_Nudt2	-1.12864	9.20104e-46	3.52358e-44	-1.22206	3.81688e-40	2.2778e-38	-1.10812	2.11875e-08	1.70424e-09	633	508	923	2064
ENSMUSG00000052353_9930013L23Rik	1.37421	6.72952e-31	1.46436e-29	1.31274	6.19823e-30	2.37855e-28	1.40759	0	0	1114	790	163	2067
ENSMUSG00000034265_Zdhhc14	1.278	2.10623e-49	8.97311e-48	1.2045	1.09406e-39	6.40303e-38	1.32628	4.01614e-08	3.53965e-09	569	518	987	2074
ENSMUSG00000018821_Avpi1	1.71496	3.22023e-50	1.40146e-48	1.6538	2.31026e-41	1.45006e-39	1.76467	6.44873e-08	5.91504e-09	557	483	1036	2076
ENSMUSG00000029544_Cabp1	1.25543	3.92322e-37	1.10456e-35	1.18405	4.1253e-33	1.84731e-31	1.30538	2.07763e-11	1.02412e-12	861	677	538	2076
ENSMUSG00000027634_Ndrg3	0.92182	4.08093e-97	6.22175e-95	0.837756	3.42423e-22	8.50892e-21	0.952528	7.84183e-10	5.26968e-11	159	1220	698	2077
ENSMUSG00000044471_AB041803	2.25321	2.54702e-51	1.1455e-49	2.22312	1.0046e-44	7.30344e-43	2.34376	1.38008e-07	1.28958e-08	539	417	1122	2078
ENSMUSG00000005580_Adcy9	1.10642	2.4001e-41	7.80949e-40	1.03097	6.67571e-36	3.30148e-34	1.14828	1.21688e-09	8.57494e-11	745	613	724	2082
ENSMUSG00000025384_2310003H01Rik	-1.41934	1.03221e-27	1.9533e-26	-1.52893	5.81752e-35	2.76e-33	-1.43029	0	0	1281	639	163	2083
ENSMUSG00000047821_Trim16	-1.56852	1.19622e-42	4.02744e-41	-1.67828	7.2778e-41	4.47533e-39	-1.56422	1.15036e-08	8.90389e-10	720	493	872	2085
ENSMUSG00000038244_Mical2	1.3034	3.3406e-36	9.12958e-35	1.23542	3.3467e-31	1.37106e-29	1.34856	1.53477e-12	9.61787e-14	887	740	459.5	2086.5
ENSMUSG00000024601_Isoc1	-1.26648	1.97289e-37	5.6001e-36	-1.36816	1.18513e-34	5.56165e-33	-1.25879	7.78186e-11	4.8629e-12	854	646	588	2088
ENSMUSG00000036955_2510003E04Rik	0.78308	3.26297e-71	2.53518e-69	0.699247	6.35937e-25	1.90882e-23	0.81543	2.63772e-09	1.78902e-10	312	1010	766	2088
ENSMUSG00000018171_Vmp1	0.873975	1.96212e-55	1.01415e-53	0.789591	6.2394e-25	1.87839e-23	0.908652	1.43956e-10	9.15288e-12	469	1007	613	2089
ENSMUSG00000037062_Sh3glb1	-0.904092	6.14077e-58	3.39085e-56	-0.994578	1.13007e-32	4.9651e-31	-0.881239	3.19028e-08	2.64153e-09	439	690	960	2089
ENSMUSG00000021340_Gpld1	0.975214	7.77961e-59	4.41652e-57	0.892579	2.24954e-30	8.85678e-29	1.00636	1.45299e-08	1.18454e-09	427	770	894	2091
ENSMUSG00000026028_Trak2	0.85465	5.3587e-70	4.00927e-68	0.77164	2.95714e-21	6.89605e-20	0.888465	2.04636e-12	1.39695e-13	324	1300	471.5	2095.5
ENSMUSG00000025739_Gng13	1.75361	3.28449e-50	1.42687e-48	1.69281	1.9776e-41	1.24902e-39	1.81097	8.03309e-08	7.50577e-09	558	480	1062	2100
ENSMUSG00000051504_Siglech	1.74012	1.2422e-47	4.99372e-46	1.68275	1.6743e-37	8.9363e-36	1.77472	2.60268e-08	2.17207e-09	603	568	943	2114
ENSMUSG00000025870_Arl10	-1.33435	6.44685e-40	2.001e-38	-1.4327	3.29581e-41	2.05588e-39	-1.33409	8.25773e-09	6.56642e-10	781	486	851	2118
ENSMUSG00000029832_Nfe2l3	-1.53021	8.71143e-38	2.4991e-36	-1.63884	3.97964e-40	2.37027e-38	-1.53811	2.70282e-09	1.88621e-10	845	509	769	2123
ENSMUSG00000061983_Rps12	-0.806738	4.01903e-39	1.21025e-37	-0.896293	1.77011e-32	7.68806e-31	-0.775178	1.66267e-10	1.20015e-11	805	698	625	2128
ENSMUSG00000022415_Syngr1	1.1447	6.78997e-48	2.75244e-46	1.06911	3.05067e-26	9.78667e-25	1.17169	8.18972e-11	4.99369e-12	598	945	589	2132
ENSMUSG00000031782_Coq9	0.963916	4.2507e-55	2.16473e-53	0.881878	7.70975e-29	2.83651e-27	0.995555	6.4272e-09	5.11489e-10	476	824	833	2133
ENSMUSG00000032220_Myo1e	1.57076	1.64876e-47	6.61716e-46	1.5026	3.30704e-37	1.74056e-35	1.62769	3.3308e-08	2.79523e-09	604	576	965	2145
ENSMUSG00000030747_Dgat2	1.12326	6.05122e-38	1.74836e-36	1.04767	2.19436e-31	9.10045e-30	1.16255	6.10356e-11	3.63749e-12	839	731	577	2147
ENSMUSG00000020086_H2afy2	-1.18534	3.30824e-32	7.68888e-31	-1.28405	4.07009e-35	1.9462e-33	-1.18531	2.33058e-12	1.52602e-13	1043	634	474	2151
ENSMUSG00000019894_Slc6a15	-0.77923	3.79091e-59	2.16225e-57	-0.866032	3.76131e-31	1.53676e-29	-0.764249	3.93591e-08	3.46591e-09	425	742	985	2152
ENSMUSG00000062861_Zfp28	-1.21997	9.0875e-45	3.35808e-43	-1.31772	2.80905e-38	1.53995e-36	-1.20049	2.65398e-08	2.22349e-09	656	553	945	2154
ENSMUSG00000062906_Hdac10	-1.35182	1.55307e-39	4.75955e-38	-1.45636	2.14491e-37	1.14079e-35	-1.32975	3.90112e-09	2.86727e-10	791	570	794	2155
ENSMUSG00000049676_Catsperg1	-2.2005	1.40378e-34	3.57823e-33	-2.36102	2.08918e-43	1.43293e-41	-2.26363	2.60566e-09	1.72481e-10	951	442	764	2157
ENSMUSG00000037852_Cpe	0.968322	3.72378e-60	2.20166e-58	0.887964	2.79123e-18	5.32195e-17	0.997701	0	0	410	1590	163	2163
ENSMUSG00000043004_Gng2	-1.08701	9.13711e-34	2.25094e-32	-1.18248	1.07472e-24	3.19737e-23	-1.09474	0	0	984	1019	163	2166
ENSMUSG00000047181_Samd14	-1.38044	3.03172e-27	5.60152e-26	-1.48969	1.75172e-32	7.61911e-31	-1.39052	0	0	1312	697	163	2172
ENSMUSG00000020828_Pld2	-0.821703	9.53824e-46	3.64695e-44	-0.910759	5.13704e-32	2.19036e-30	-0.79606	5.95396e-09	4.77401e-10	634	711	828	2173
ENSMUSG00000009621_Vav2	-1.19543	2.72074e-30	5.77526e-29	-1.29347	2.97305e-36	1.49968e-34	-1.20174	5.68434e-13	3.86595e-14	1142	601	430.5	2173.5
ENSMUSG00000017978_Cadps2	1.50507	1.22121e-36	3.38711e-35	1.44139	7.56615e-32	3.20357e-30	1.56049	7.35554e-11	4.61867e-12	874	716	586	2176
ENSMUSG00000007097_Atp1a2	1.43225	1.2064e-34	3.08159e-33	1.3658	4.77621e-24	1.35197e-22	1.455	0	0	949	1071	163	2183
ENSMUSG00000086605_Gm14290	1.04275	3.08528e-39	9.34879e-38	0.963805	5.03147e-28	1.78402e-26	1.0673	1.62288e-11	8.20423e-13	800	855	532	2187
ENSMUSG00000024789_Jak2	-0.876435	1.68869e-36	4.66235e-35	-0.968059	2.29489e-30	8.98863e-29	-0.852223	2.09468e-11	1.06108e-12	878	774	539	2191
ENSMUSG00000037016_Frem2	-1.55277	3.58888e-31	7.92331e-30	-1.67113	2.82093e-34	1.30763e-32	-1.56512	7.24754e-13	5.13852e-14	1098	654	440	2192
ENSMUSG00000019823_Mical1	-1.4616	1.52298e-42	5.09926e-41	-1.56725	1.89892e-43	1.30539e-41	-1.44362	6.10139e-08	5.52832e-09	724	441	1029	2194
ENSMUSG00000002997_Prkar2b	-0.797678	4.23955e-46	1.63388e-44	-0.886542	2.96484e-27	1.01105e-25	-0.774719	5.67326e-10	3.86895e-11	629	889	683	2201
ENSMUSG00000022661_Cd200	-0.730404	6.74743e-49	2.82983e-47	-0.818479	1.33612e-24	3.94794e-23	-0.70528	1.52909e-10	9.6073e-12	578	1026	615	2219
ENSMUSG00000026489_Adck3	1.81156	6.94996e-45	2.57212e-43	1.7605	1.26912e-41	8.06595e-40	1.87186	1.02238e-07	9.41042e-09	655	477	1087	2219
ENSMUSG00000076498_Trbc2	1.95444	1.17226e-48	4.89101e-47	1.90512	1.47837e-40	9.01776e-39	2.0199	1.83647e-07	1.59953e-08	581	497	1146	2224
ENSMUSG00000026278_Bok	-1.56471	1.49556e-38	4.41044e-37	-1.67255	1.71024e-44	1.23741e-42	-1.57585	3.95492e-08	3.50251e-09	822	419	986	2227
ENSMUSG00000056209_Npm3	-1.33646	5.90368e-40	1.83711e-38	-1.43429	2.66083e-38	1.46399e-36	-1.32883	1.53716e-08	1.26125e-09	779	551	899	2229
ENSMUSG00000045648_Vwc2l	-0.965931	8.57294e-35	2.20612e-33	-1.0581	2.13325e-33	9.66691e-32	-0.943644	1.56263e-10	1.05506e-11	942	669	619	2230
ENSMUSG00000022421_Nptxr	1.18135	6.92803e-44	2.47338e-42	1.10516	3.64552e-25	1.11073e-23	1.22665	4.37836e-11	2.29887e-12	679	995	562	2236
ENSMUSG00000020333_Acsl6	0.885012	3.80881e-53	1.83193e-51	0.802738	1.91258e-23	5.2283e-22	0.91741	1.79853e-10	1.37837e-11	504	1109	632	2245
ENSMUSG00000050121_Opalin	4.48262	1.71435e-28	3.33259e-27	6.43723	1.46342e-39	8.51535e-38	7	4.08562e-12	2.95774e-13	1247	521	498	2266
ENSMUSG00000037169_Mycn	-1.04826	3.44905e-35	9.04852e-34	-1.14082	3.86262e-37	2.01548e-35	-1.02006	2.62558e-09	1.75688e-10	924	581	765	2270
ENSMUSG00000031762_Mt2	2.12299	1.06879e-50	4.72785e-49	2.08513	2.98303e-45	2.21109e-43	2.20184	5.20435e-07	5.66519e-08	548	409	1319	2276
ENSMUSG00000043467_Zbtb37	-1.02353	9.53245e-40	2.94365e-38	-1.1173	1.51248e-33	6.88474e-32	-0.998144	5.87856e-09	4.64209e-10	785	666	826	2277
ENSMUSG00000003348_Mob3a	-1.52574	5.07116e-43	1.73385e-41	-1.62908	5.67359e-41	3.51021e-39	-1.53089	9.55881e-08	8.91525e-09	709	490	1081	2280
ENSMUSG00000031134_Rbmx	-0.848454	4.55421e-36	1.23488e-34	-0.939285	4.06325e-30	1.56719e-28	-0.830286	1.0958e-10	7.00834e-12	894	786	602	2282
ENSMUSG00000029560_Snx8	-1.19603	6.23957e-37	1.74255e-35	-1.29598	2.25739e-33	1.0199e-31	-1.1887	1.68038e-09	1.26059e-10	868	671	746	2285
ENSMUSG00000052336_Cx3cr1	1.6425	3.85393e-34	9.67112e-33	1.59129	4.04334e-32	1.73133e-30	1.65627	1.44865e-10	9.37391e-12	966	708	614	2288
ENSMUSG00000037679_Inf2	1.67163	6.8151e-36	1.83765e-34	1.62157	3.21081e-36	1.61424e-34	1.72562	3.65507e-09	2.55746e-10	899	603	787	2289
ENSMUSG00000021772_Nkiras1	0.997585	1.50663e-44	5.53367e-43	0.917217	2.04203e-30	8.05022e-29	1.03314	1.04609e-08	7.71994e-10	660	769	862	2291
ENSMUSG00000057230_Aak1	0.95051	1.30417e-45	4.95523e-44	0.869964	1.63354e-22	4.17206e-21	0.995859	1.87583e-12	1.19816e-13	638	1187	466	2291
ENSMUSG00000029436_Mmp17	1.16389	1.36003e-37	3.87866e-36	1.09011	3.66251e-32	1.57048e-30	1.19737	1.52345e-09	1.11946e-10	850	707	739	2296
ENSMUSG00000035835_BC005764	-1.54261	9.59063e-29	1.87338e-27	-1.66029	1.79225e-32	7.77307e-31	-1.55756	4.26326e-14	3.01208e-15	1241	699	364	2304
ENSMUSG00000040350_Trim7	-1.84759	3.84397e-40	1.2039e-38	-1.96921	9.26645e-41	5.66374e-39	-1.86884	6.31303e-08	5.8028e-09	774	496	1034	2304
ENSMUSG00000025128_Bhlhe22	-0.9885	2.53115e-41	8.20288e-40	-1.08317	1.36721e-32	5.98099e-31	-0.96435	1.0803e-08	8.06386e-10	748	693	865	2306
ENSMUSG00000000126_Wnt9a	1.12515	1.48176e-42	4.97497e-41	1.04795	9.36818e-30	3.58593e-28	1.15531	3.82001e-09	2.82169e-10	722	792	793	2307
ENSMUSG00000027533_Fabp5	-0.753725	1.06169e-48	4.43733e-47	-0.842786	1.35779e-29	5.15177e-28	-0.726217	2.37859e-08	1.92775e-09	580	799	933	2312
ENSMUSG00000029359_Tesc	2.54718	1.00301e-47	4.05235e-46	2.5517	1.5867e-45	1.20557e-43	2.66413	5.02639e-07	5.45661e-08	600	399	1313	2312
ENSMUSG00000053004_Hrh1	1.33929	6.92423e-40	2.14368e-38	1.26985	3.39899e-34	1.57319e-32	1.38591	1.20222e-08	9.52274e-10	783	655	877	2315
ENSMUSG00000031827_Cotl1	-1.19355	1.18515e-29	2.42851e-28	-1.29233	2.42111e-35	1.16876e-33	-1.18823	5.45697e-12	3.86113e-13	1183	628	508	2319
ENSMUSG00000000037_Scml2	-2.03089	4.79785e-43	1.64272e-41	-2.16729	2.13301e-41	1.34437e-39	-2.04421	1.5394e-07	1.40925e-08	708	481	1132	2321
ENSMUSG00000072769_Gm10419	1.24657	4.26659e-47	1.69715e-45	1.17243	1.7474e-34	8.14987e-33	1.26908	8.55786e-08	8.14023e-09	609	650	1071	2330
ENSMUSG00000034810_Scn7a	2.52964	2.43731e-37	6.89413e-36	2.55436	1.57597e-36	8.04326e-35	2.65869	1.24172e-08	1.01641e-09	857	594	882	2333
ENSMUSG00000025314_Ptprj	0.819216	1.10302e-63	7.28567e-62	0.734255	4.00554e-20	8.74239e-19	0.849026	6.27267e-11	3.94079e-12	367	1389	580	2336
ENSMUSG00000030987_Stim1	1.02448	3.16781e-41	1.02388e-39	0.945622	2.27142e-30	8.90821e-29	1.06181	5.09782e-09	3.90377e-10	750	773	814	2337
ENSMUSG00000060477_Irak2	1.20854	2.0949e-42	6.97561e-41	1.1323	4.64832e-30	1.78831e-28	1.247	5.52504e-09	4.32044e-10	728	788	821	2337
ENSMUSG00000026972_Arrdc1	-1.27729	5.17013e-39	1.55303e-37	-1.37613	8.30996e-39	4.67393e-37	-1.25807	4.16524e-08	3.72914e-09	807	539	992	2338
ENSMUSG00000056429_Tgoln1	0.95779	6.14208e-38	1.7725e-36	0.878136	4.99076e-27	1.66998e-25	0.990843	8.98268e-11	5.40887e-12	840	906	592	2338
ENSMUSG00000008226_Scrn3	1.75716	1.61056e-43	5.6175e-42	1.70445	5.08573e-39	2.91454e-37	1.80251	1.35617e-07	1.22291e-08	695	529	1116	2340
ENSMUSG00000035864_Syt1	0.884095	8.84058e-86	9.69703e-84	0.801092	1.36035e-15	2.10518e-14	0.908551	0	0	221	1959	163	2343
ENSMUSG00000070287_Slc35g2	1.56555	2.11022e-44	7.70388e-43	1.50111	2.54056e-35	1.22059e-33	1.60588	7.03164e-08	6.85103e-09	664	631	1052	2347
ENSMUSG00000020846_Fam101b	-1.33223	1.02508e-28	2.00072e-27	-1.44231	2.25976e-30	8.88548e-29	-1.32848	1.42109e-14	8.67523e-16	1242	771	334.5	2347.5
ENSMUSG00000051323_Pcdh19	-0.87275	3.87246e-35	1.01265e-33	-0.962984	5.66221e-28	2.00065e-26	-0.840956	5.64739e-11	3.34578e-12	927	858	574	2359
ENSMUSG00000079388_2610042L04Rik	-2.49302	2.57914e-31	5.74642e-30	-2.70633	7.98919e-42	5.10971e-40	-2.61566	4.00019e-09	3.05283e-10	1088	474	798	2360
ENSMUSG00000032702_Kank1	1.28953	1.27211e-45	4.841e-44	1.21413	1.38511e-32	6.05058e-31	1.32538	6.2282e-08	5.69194e-09	637	694	1032	2363
ENSMUSG00000047773_Ankfn1	2.24956	2.30596e-45	8.66646e-44	2.22651	3.35466e-40	2.01386e-38	2.34975	2.80766e-07	2.80697e-08	645	505	1215	2365
ENSMUSG00000040270_Bach2	-1.48104	2.03182e-34	5.15203e-33	-1.58955	4.57617e-38	2.48622e-36	-1.47101	8.78615e-09	6.66184e-10	956	558	852	2366
ENSMUSG00000033065_Pfkm	0.944906	1.72743e-55	8.96671e-54	0.863124	2.26533e-24	6.56556e-23	0.976989	1.11935e-08	8.41839e-10	467	1046	868	2381
ENSMUSG00000068876_Cgn	-1.43798	1.69419e-33	4.12339e-32	-1.54584	1.19225e-36	6.13655e-35	-1.42871	3.98234e-09	2.96005e-10	996	589	796	2381
ENSMUSG00000027400_Pdyn	1.56028	2.95106e-40	9.27843e-39	1.49962	3.78752e-36	1.89789e-34	1.61728	5.59853e-08	4.69031e-09	771	605	1013	2389
ENSMUSG00000025372_Baiap2	1.0448	5.13367e-48	2.08801e-46	0.965437	6.70728e-31	2.70396e-29	1.07118	6.73936e-08	6.31604e-09	596	752	1043	2391
ENSMUSG00000022054_Nefm	2.04608	2.81022e-23	4.19733e-22	2.06737	4.57805e-36	2.28646e-34	2.16938	0	0	1623	607	163	2393
ENSMUSG00000030872_Gga2	-0.664616	1.68634e-45	6.35749e-44	-0.751618	1.38807e-28	5.04564e-27	-0.63966	2.02765e-08	1.55802e-09	643	834	916	2393
ENSMUSG00000032705_Exd2	0.893588	2.55891e-41	8.28177e-40	0.810995	3.03032e-25	9.27016e-24	0.921822	2.97874e-10	2.22932e-11	749	991	656	2396
ENSMUSG00000052566_Hook2	-1.43462	3.04957e-37	8.61591e-36	-1.53955	8.07274e-41	4.95411e-39	-1.44033	6.87049e-08	6.61206e-09	858	494	1048	2400
ENSMUSG00000052397_Ezr	1.25057	2.68244e-36	7.33916e-35	1.17996	2.41594e-31	9.96487e-30	1.294	3.18951e-09	2.31293e-10	886	735	781	2402
ENSMUSG00000022540_Rogdi	1.28496	1.29938e-33	3.17523e-32	1.21837	1.97973e-31	8.24415e-30	1.32078	7.55591e-10	4.85241e-11	992	728	694	2414
ENSMUSG00000065979_Cpped1	1.10595	2.44388e-48	1.00581e-46	1.02692	7.03535e-31	2.83245e-29	1.14231	8.89621e-08	8.36411e-09	589	753	1074	2416
ENSMUSG00000031483_Erlin2	-0.743601	2.85818e-44	1.03257e-42	-0.831756	5.71787e-29	2.11394e-27	-0.720808	2.29032e-08	1.85815e-09	671	820	930	2421
ENSMUSG00000058248_Kcnh1	1.29759	3.42108e-32	7.94354e-31	1.22312	7.47127e-25	2.23592e-23	1.35914	4.26326e-14	2.13163e-15	1044	1013	364	2421
ENSMUSG00000032523_Hhatl	2.52291	1.52604e-32	3.59503e-31	2.5623	1.24777e-36	6.4114e-35	2.68732	4.51541e-09	3.35642e-10	1029	590	804	2423
ENSMUSG00000054252_Fgfr3	1.0975	3.18634e-31	7.04746e-30	1.02385	1.95054e-28	7.04797e-27	1.14511	3.11218e-12	2.2899e-13	1096	839	488	2423
ENSMUSG00000026657_Frmd4a	-0.933782	4.13433e-33	9.913e-32	-1.02751	2.048e-24	5.95845e-23	-0.904724	5.68434e-14	3.55271e-15	1011	1042	371	2424
ENSMUSG00000049657_Zbtb5	-0.920062	5.63545e-35	1.4595e-33	-1.01255	3.05286e-31	1.25578e-29	-0.892922	1.9033e-09	1.39404e-10	936	737	752	2425
ENSMUSG00000026315_Serpinb8	3.14523	3.67587e-36	1.0012e-34	3.29582	3.16399e-37	1.67107e-35	3.41684	3.46478e-08	3.0207e-09	890	574	972	2436
ENSMUSG00000027406_Idh3b	0.820925	3.44762e-71	2.67009e-69	0.736979	1.89177e-25	5.82242e-24	0.853799	1.63451e-07	1.49957e-08	313	985	1139	2437
ENSMUSG00000048376_F2r	-1.33264	4.06758e-38	1.18228e-36	-1.43585	1.46793e-34	6.86756e-33	-1.32193	3.37186e-08	2.85918e-09	834	648	967	2449
ENSMUSG00000038331_Satb2	-1.18949	2.48146e-32	5.80629e-31	-1.29112	1.51445e-31	6.3502e-30	-1.16564	7.27781e-10	4.75038e-11	1036	723	693	2452
ENSMUSG00000003992_Ssbp2	-0.882353	7.55929e-36	2.02929e-34	-0.974536	9.73328e-26	3.04514e-24	-0.858807	6.97895e-11	4.26989e-12	903	969	583	2455
ENSMUSG00000092216_Gm19345	-1.85285	1.15425e-32	2.72977e-31	-1.98478	3.44026e-37	1.80441e-35	-1.87781	9.53233e-09	6.96281e-10	1025	578	855	2458
ENSMUSG00000028995_Fam126a	-1.0033	4.75211e-33	1.1383e-31	-1.09944	1.74991e-29	6.58191e-28	-0.984047	2.30145e-10	1.68589e-11	1012	806	642	2460
ENSMUSG00000084890_A830036E02Rik	1.19654	2.03328e-31	4.55955e-30	1.12423	3.55741e-27	1.20634e-25	1.22736	3.12639e-12	2.34915e-13	1081	894	489	2464
ENSMUSG00000022216_Psme1	-1.07465	1.59294e-33	3.88475e-32	-1.16977	2.95433e-32	1.27402e-30	-1.06173	2.7611e-09	1.98591e-10	994	703	772	2469
ENSMUSG00000044042_Fmn1	1.2442	1.19679e-31	2.72153e-30	1.16966	4.16011e-25	1.26244e-23	1.31654	2.55795e-13	1.45609e-14	1066	999	406	2471
ENSMUSG00000015711_Prune	-0.701524	3.12627e-45	1.17131e-43	-0.790757	5.46508e-29	2.02295e-27	-0.674258	5.35284e-08	4.39134e-09	647	819	1007	2473
ENSMUSG00000003545_Fosb	3.79593	4.9513e-31	1.08619e-29	4.31634	2.50424e-35	1.20506e-33	4.44001	1.72184e-09	1.28195e-10	1105	630	747	2482
ENSMUSG00000041794_Myrip	0.942028	1.27025e-38	3.75205e-37	0.861719	7.43579e-26	2.34328e-24	0.980339	8.26532e-10	5.59347e-11	820	962	701	2483
ENSMUSG00000032578_Cish	-1.74043	5.31468e-38	1.53923e-36	-1.85775	3.09804e-39	1.77879e-37	-1.74482	1.3969e-07	1.30087e-08	837	528	1123	2488
ENSMUSG00000024772_Ehd1	-0.91536	5.51697e-33	1.32021e-31	-1.00835	2.40716e-30	9.40406e-29	-0.888652	9.13886e-10	6.28381e-11	1013	776	707	2496
ENSMUSG00000031371_Haus7	-1.45915	1.67353e-39	5.12222e-38	-1.56473	1.14683e-35	5.64405e-34	-1.45434	1.07271e-07	9.67593e-09	792	616	1090	2498
ENSMUSG00000041828_Abca8a	-2.29566	2.29934e-24	3.64302e-23	-2.52317	2.53265e-37	1.33996e-35	-2.41583	1.42109e-13	9.05311e-15	1530	573	395	2498
ENSMUSG00000006403_Adamts4	2.22455	7.4448e-37	2.07198e-35	2.2155	4.95034e-34	2.27731e-32	2.30338	3.39225e-08	2.92317e-09	871	659	969	2499
ENSMUSG00000036362_P2ry13	1.6569	1.24701e-44	4.59405e-43	1.59161	2.56774e-33	1.15667e-31	1.71317	2.10204e-07	1.94242e-08	658	673	1168	2499
ENSMUSG00000025586_Cpeb1	1.21291	2.46146e-41	7.99841e-40	1.13861	3.95261e-31	1.61275e-29	1.25367	5.55809e-08	4.63962e-09	746	743	1012	2501
ENSMUSG00000035329_Fbxo33	1.02448	3.00321e-46	1.16295e-44	0.943449	2.75058e-27	9.39038e-26	1.05977	4.08513e-08	3.61474e-09	626	888	989	2503
ENSMUSG00000090061_3110047P20Rik	-0.812204	6.20184e-38	1.78762e-36	-0.903157	7.71343e-23	2.0124e-21	-0.786224	4.95959e-12	3.37543e-13	841	1162	503	2506
ENSMUSG00000033316_Galnt9	1.35269	1.67038e-26	2.97951e-25	1.29945	2.45075e-30	9.56201e-29	1.40393	9.9476e-14	5.89955e-15	1359	777	382	2518
ENSMUSG00000044364_Tmem74b	-1.56314	9.64342e-39	2.86478e-37	-1.67508	5.74065e-37	2.97493e-35	-1.54521	1.36636e-07	1.25615e-08	816	585	1119	2520
ENSMUSG00000046668_Cxxc5	1.29452	1.92371e-42	6.4144e-41	1.22319	6.40431e-35	3.03364e-33	1.32562	1.92212e-07	1.72022e-08	727	640	1154	2521
ENSMUSG00000036644_Tbc1d9b	0.861518	2.35301e-48	9.7171e-47	0.779494	1.91858e-24	5.58728e-23	0.889482	1.50667e-08	1.24554e-09	587	1041	898	2526
ENSMUSG00000049907_Rasl11b	1.14625	3.72451e-44	1.33955e-42	1.06816	2.34031e-30	9.15468e-29	1.19705	9.75029e-08	9.1575e-09	674	775	1084	2533
ENSMUSG00000091387_Gcnt4	2.25412	2.78509e-45	1.0451e-43	2.2288	5.32404e-40	3.14716e-38	2.34209	7.91534e-07	8.19963e-08	646	512	1378	2536
ENSMUSG00000044080_S100a1	1.22763	4.62786e-41	1.48983e-39	1.15447	4.62611e-29	1.7208e-27	1.26153	3.42932e-08	2.95551e-09	753	815	970	2538
ENSMUSG00000039713_Plekhg5	1.62119	1.94208e-30	4.14418e-29	1.56943	4.75868e-28	1.69125e-26	1.68905	3.18039e-11	1.64863e-12	1136	853	552	2541
ENSMUSG00000024534_Sncaip	-1.50003	2.10062e-38	6.16479e-37	-1.60857	1.29796e-36	6.65801e-35	-1.49215	1.50799e-07	1.36009e-08	826	591	1128	2545
ENSMUSG00000041594_Tmtc4	-1.02178	4.19103e-32	9.67569e-31	-1.11875	1.06807e-29	4.08319e-28	-1.01047	8.50065e-10	5.81924e-11	1050	793	703	2546
ENSMUSG00000079037_Prnp	0.913727	2.21044e-39	6.74853e-38	0.834888	5.60204e-20	1.21135e-18	0.946231	2.84217e-14	1.83109e-15	794	1402	351	2547
ENSMUSG00000006218_Fam131c	-2.09169	8.08302e-39	2.41306e-37	-2.2337	2.25704e-40	1.36576e-38	-2.14326	3.22506e-07	3.27325e-08	812	501	1236	2549
ENSMUSG00000002266_Zim1	-2.05095	5.93506e-43	2.02351e-41	-2.18502	6.92411e-43	4.62359e-41	-2.07722	8.32433e-07	8.67667e-08	711	454	1387	2552
ENSMUSG00000032338_Hcn4	-1.78006	3.78441e-30	7.99111e-29	-1.91389	1.12763e-34	5.30003e-33	-1.80924	2.31135e-09	1.63323e-10	1148	645	761	2554
ENSMUSG00000071234_Syndig1l	-1.99262	5.40045e-39	1.6202e-37	-2.12588	6.79337e-40	4.00677e-38	-2.03402	3.2445e-07	3.32031e-08	808	514	1238	2560
ENSMUSG00000042700_Sipa1l1	0.911404	1.1096e-43	3.91525e-42	0.830947	2.17717e-24	6.31609e-23	0.956522	5.99934e-09	4.84062e-10	687	1045	829	2561
ENSMUSG00000020181_Nav3	0.923188	7.59763e-104	1.32499e-101	0.839167	5.61267e-21	1.28418e-19	0.958114	1.16628e-07	1.08974e-08	139	1325	1103	2567
ENSMUSG00000042506_Usp22	-0.822072	1.13491e-47	4.56998e-46	-0.910788	2.27472e-20	5.05204e-19	-0.800165	1.10688e-10	7.18028e-12	602	1365	603	2570
ENSMUSG00000026974_Zmynd19	-0.719266	2.42221e-40	7.63547e-39	-0.807942	1.58158e-26	5.13903e-25	-0.693878	1.15289e-08	9.02575e-10	769	933	873	2575
ENSMUSG00000024810_Il33	1.84154	3.54947e-41	1.14571e-39	1.79004	4.32259e-35	2.06044e-33	1.91302	2.35652e-07	2.30087e-08	751	636	1189	2576
ENSMUSG00000027499_Pkia	-0.872119	7.80211e-43	2.64519e-41	-0.96315	7.75575e-21	1.76254e-19	-0.845245	1.80478e-11	8.82789e-13	715	1334	534	2583
ENSMUSG00000061751_Kalrn	0.905406	2.44327e-54	1.21617e-52	0.823519	4.66859e-17	8.10613e-16	0.941225	2.84217e-14	1.52978e-15	487	1746	351	2584
ENSMUSG00000024270_Slc39a6	-0.772711	1.01653e-32	2.40876e-31	-0.86182	2.49203e-28	8.94064e-27	-0.759459	1.03097e-09	7.56757e-11	1023	845	717	2585
ENSMUSG00000055652_Klhl25	-1.27685	1.4805e-39	4.5429e-38	-1.37477	8.13878e-39	4.58616e-37	-1.25997	3.54153e-07	3.83355e-08	790	538	1259	2587
ENSMUSG00000025931_Paqr8	0.996105	1.03332e-34	2.64785e-33	0.918445	3.66205e-25	1.11465e-23	1.01697	2.5797e-10	1.86316e-11	946	996	647	2589
ENSMUSG00000007594_Hapln4	2.50787	5.15691e-38	1.49532e-36	2.52701	2.35953e-37	1.25274e-35	2.64973	2.27446e-07	2.21223e-08	836	571	1184	2591
ENSMUSG00000018537_Pcgf2	-1.10619	1.15982e-33	2.83991e-32	-1.20046	2.03142e-34	9.4455e-33	-1.08468	2.86271e-08	2.41214e-09	990	652	952	2594
ENSMUSG00000008136_Fhl2	1.14229	4.63563e-48	1.88861e-46	1.06392	5.31696e-31	2.16071e-29	1.17242	3.50117e-07	3.7334e-08	595	746	1255	2596
ENSMUSG00000021071_Trim9	0.913269	4.08839e-43	1.40776e-41	0.832714	8.07553e-22	1.96011e-20	0.948739	2.53493e-10	1.78946e-11	704	1249	645	2598
ENSMUSG00000025602_Zfp202	-1.22896	6.68841e-37	1.86575e-35	-1.32741	5.08633e-32	2.17179e-30	-1.21472	5.86758e-08	5.10125e-09	869	710	1021	2600
ENSMUSG00000029126_Nsg1	-0.88035	3.40433e-103	5.81157e-101	-0.968557	9.76095e-28	3.41701e-26	-0.850966	2.30665e-06	2.62918e-07	142	866	1592	2600
ENSMUSG00000046818_Ddit4l	1.40327	5.3572e-41	1.71778e-39	1.33536	1.99818e-31	8.29818e-30	1.44241	1.3192e-07	1.21184e-08	756	730	1115	2601
ENSMUSG00000054752_Fsd1l	-0.82926	1.89616e-36	5.21735e-35	-0.91803	5.12871e-29	1.90076e-27	-0.821525	1.66523e-08	1.359e-09	881	818	905	2604
ENSMUSG00000087184_Gm11650	-1.75385	3.20537e-33	7.7238e-32	-1.87818	2.43828e-37	1.29229e-35	-1.76826	6.52023e-08	6.08513e-09	1006	572	1039	2617
ENSMUSG00000033966_Cdkl4	1.20838	3.30485e-39	1.00016e-37	1.13555	4.60859e-29	1.71639e-27	1.24682	5.61586e-08	4.79172e-09	801	814	1015	2630
ENSMUSG00000039960_Rhou	-0.929711	2.15942e-29	4.3695e-28	-1.02459	5.42064e-28	1.91753e-26	-0.921099	5.74261e-11	3.43983e-12	1198	857	575	2630
ENSMUSG00000028517_Ppap2b	1.12304	3.89079e-27	7.16148e-26	1.05311	1.43878e-25	4.45538e-24	1.13823	1.42109e-14	8.69165e-17	1317	979	334.5	2630.5
ENSMUSG00000047261_Gap43	-1.24644	4.23195e-26	7.41233e-25	-1.34994	9.16626e-24	2.56351e-22	-1.27338	0	0	1384	1084	163	2631
ENSMUSG00000091636_A330050F15Rik	3.2473	2.40626e-28	4.64147e-27	3.53489	5.38391e-39	3.07563e-37	3.70548	8.23587e-09	6.47699e-10	1256	530	850	2636
ENSMUSG00000020649_Rrm2	-1.46017	4.42652e-35	1.1538e-33	-1.56579	6.91013e-34	3.16446e-32	-1.48105	6.86407e-08	6.49338e-09	930	662	1046	2638
ENSMUSG00000009394_Syn2	1.00267	1.14215e-40	3.62394e-39	0.926768	7.20012e-23	1.88497e-21	1.034	1.06706e-09	7.83902e-11	764	1158	719	2641
ENSMUSG00000042305_Tmem183a	-0.690633	8.18783e-47	3.22733e-45	-0.778551	1.31897e-26	4.30418e-25	-0.663182	1.14074e-07	1.0422e-08	615	929	1098	2642
ENSMUSG00000033960_9430020K01Rik	1.11266	1.61525e-31	3.64913e-30	1.03376	5.05711e-23	1.34131e-21	1.15422	5.68434e-13	3.74274e-14	1073	1143	430.5	2646.5
ENSMUSG00000027777_Schip1	0.792296	2.09088e-52	9.78477e-51	0.710462	7.12193e-21	1.62215e-19	0.814914	4.1716e-09	3.10122e-10	518	1331	799	2648
ENSMUSG00000037610_Kcnmb2	-1.35109	2.31051e-36	6.33587e-35	-1.45567	4.87239e-34	2.24485e-32	-1.32757	1.2002e-07	1.12871e-08	884	658	1107	2649
ENSMUSG00000028334_Nans	-1.03575	4.18721e-36	1.13792e-34	-1.12875	9.92232e-33	4.36582e-31	-1.02287	8.35196e-08	7.99652e-09	892	689	1069	2650
ENSMUSG00000043079_Synpo	1.31332	3.69824e-28	7.08128e-27	1.24826	1.93398e-26	6.26395e-25	1.36985	1.12266e-12	7.4095e-14	1266	936	450.5	2652.5
ENSMUSG00000055485_Soga1	-1.20517	2.84193e-25	4.76426e-24	-1.3083	3.61659e-30	1.40026e-28	-1.18236	5.25802e-13	3.25749e-14	1446	783	426	2655
ENSMUSG00000037287_Tbcel	0.759244	3.01348e-55	1.54439e-53	0.675205	2.96523e-22	7.41088e-21	0.78685	3.75104e-08	3.35951e-09	473	1213	982	2668
ENSMUSG00000051726_Kcnf1	0.947611	2.23321e-41	7.27624e-40	0.864885	2.27544e-21	5.36409e-20	0.986004	2.19828e-10	1.55562e-11	744	1286	638	2668
ENSMUSG00000001542_Ell2	1.53917	2.04227e-36	5.613e-35	1.47889	2.80787e-33	1.26109e-31	1.59093	1.29615e-07	1.17977e-08	882	675	1112	2669
ENSMUSG00000030376_Slc8a2	1.18176	1.97372e-29	3.99729e-28	1.11222	1.14521e-23	3.1735e-22	1.23028	9.9476e-14	5.40833e-15	1196	1094	382	2672
ENSMUSG00000047495_Dlgap2	0.865997	2.17321e-41	7.09027e-40	0.78384	9.21727e-26	2.88967e-24	0.913123	3.19571e-08	2.70243e-09	743	967	962	2672
ENSMUSG00000053436_Mapk14	0.724934	3.03028e-58	1.68094e-56	0.639847	2.81434e-20	6.21409e-19	0.754621	1.07066e-08	7.94816e-10	437	1373	864	2674
ENSMUSG00000031169_Porcn	0.862564	1.28919e-36	3.56749e-35	0.781839	1.0191e-23	2.8344e-22	0.895934	9.81942e-10	6.9163e-11	876	1090	712	2678
ENSMUSG00000000168_Dlat	0.778057	4.4498e-54	2.1969e-52	0.694964	5.3123e-23	1.40776e-21	0.806461	6.75834e-08	6.37473e-09	491	1144	1044	2679
ENSMUSG00000087177_E130307A14Rik	-0.86234	1.09074e-35	2.90876e-34	-0.953098	4.33629e-29	1.61696e-27	-0.83399	3.46285e-08	2.98813e-09	909	813	971	2693
ENSMUSG00000052087_Rgs14	1.75967	7.59585e-38	2.18683e-36	1.71495	3.32598e-37	1.74749e-35	1.81848	4.08703e-07	4.39859e-08	842	577	1280	2699
ENSMUSG00000046572_Zfp518b	-0.831107	2.69235e-35	7.09406e-34	-0.921733	5.07691e-30	1.95072e-28	-0.810661	4.14289e-08	3.69087e-09	920	789	991	2700
ENSMUSG00000040407_Akap9	-0.991529	1.24244e-35	3.29519e-34	-1.0857	6.34637e-25	1.90681e-23	-0.980013	3.08626e-09	2.23807e-10	914	1009	779	2702
ENSMUSG00000027457_Snph	1.07101	6.91302e-39	2.06887e-37	0.994223	3.6188e-28	1.29068e-26	1.09783	6.86528e-08	6.55275e-09	810	850	1047	2707
ENSMUSG00000097026_Gm26786	-1.35316	1.22399e-30	2.63507e-29	-1.45719	1.3175e-33	6.0062e-32	-1.34825	2.10815e-08	1.662e-09	1126	665	921	2712
ENSMUSG00000041945_Mfsd9	-1.24723	4.37201e-34	1.0926e-32	-1.34531	2.90716e-30	1.13282e-28	-1.24421	3.3712e-08	2.82723e-09	970	778	966	2714
ENSMUSG00000026355_Mcm6	-1.1684	2.58319e-36	7.0756e-35	-1.26549	3.02208e-32	1.30138e-30	-1.1548	1.51332e-07	1.37229e-08	885	704	1129	2718
ENSMUSG00000027763_Mbnl1	0.949323	2.91071e-31	6.45548e-30	0.871407	9.65471e-24	2.69762e-22	0.982665	2.6418e-11	1.34644e-12	1093	1085	546	2724
ENSMUSG00000062382_Gm10116	-1.08655	6.0521e-32	1.38405e-30	-1.18128	8.20901e-33	3.63305e-31	-1.0774	3.7081e-08	3.2553e-09	1060	685	979	2724
ENSMUSG00000034813_Grip1	-0.708796	6.41613e-35	1.65814e-33	-0.796428	1.24478e-27	4.32763e-26	-0.69249	1.88371e-08	1.53756e-09	938	872	915	2725
ENSMUSG00000049119_Fam110b	-0.696777	2.15147e-34	5.44402e-33	-0.78418	4.73068e-29	1.75754e-27	-0.669311	3.05496e-08	2.58141e-09	958	816	958	2732
ENSMUSG00000045246_Kcng4	3.35726	6.84328e-29	1.34868e-27	3.67958	7.06867e-38	3.81306e-36	3.84609	2.57455e-08	2.12153e-09	1230	562	941	2733
ENSMUSG00000007739_Cct4	-0.667736	3.78132e-54	1.87067e-52	-0.754576	1.45967e-24	4.30043e-23	-0.64999	2.82394e-07	2.82789e-08	490	1029	1216	2735
ENSMUSG00000006273_Atp6v1b2	0.829787	1.92882e-115	4.67566e-113	0.744821	8.40309e-18	1.53833e-16	0.863369	3.71753e-08	3.28991e-09	100	1656	980	2736
ENSMUSG00000047749_Zc3hav1l	-1.60345	2.38268e-39	7.2561e-38	-1.71539	6.54336e-35	3.09467e-33	-1.60492	4.86374e-07	5.08431e-08	796	641	1302	2739
ENSMUSG00000039601_Rcan2	0.996391	6.25732e-31	1.36652e-29	0.917098	1.00786e-22	2.60701e-21	1.02365	1.53477e-12	9.93061e-14	1110	1172	459.5	2741.5
ENSMUSG00000039166_Akap7	-0.729547	5.32465e-61	3.23496e-59	-0.817979	5.01591e-27	1.67654e-25	-0.705993	1.12715e-06	1.18027e-07	399	907	1437	2743
ENSMUSG00000017734_Dbndd2	0.86454	1.70496e-41	5.57759e-40	0.781675	1.67011e-22	4.26188e-21	0.897905	5.2069e-09	4.02087e-10	741	1188	816	2745
ENSMUSG00000026930_Gpsm1	-1.18542	5.93255e-30	1.23655e-28	-1.28609	8.01105e-32	3.38721e-30	-1.17353	1.20797e-08	9.64948e-10	1163	717	878	2758
ENSMUSG00000025790_Slco3a1	-0.730008	2.8785e-33	6.94997e-32	-0.817689	4.2377e-30	1.6324e-28	-0.703179	3.47495e-08	3.0858e-09	1004	787	974	2765
ENSMUSG00000082229_Nap1l2	0.899614	1.03731e-38	3.07402e-37	0.818674	1.33446e-24	3.94689e-23	0.932023	2.20752e-08	1.76871e-09	818	1025	926	2769
ENSMUSG00000002812_Flii	-0.803707	1.0678e-30	2.30701e-29	-0.894853	1.47292e-28	5.34127e-27	-0.781503	4.88643e-09	3.78819e-10	1122	836	812	2770
ENSMUSG00000037606_Osbpl5	-1.04117	1.62873e-26	2.90736e-25	-1.13914	5.14642e-28	1.82265e-26	-1.02892	3.93641e-11	2.08673e-12	1358	856	559	2773
ENSMUSG00000058192_Zfp846	-0.876574	1.25731e-36	3.48325e-35	-0.967146	1.46427e-29	5.53503e-28	-0.853779	1.13017e-07	1.02329e-08	875	802	1096	2773
ENSMUSG00000031176_Dynlt3	0.919108	9.09078e-33	2.16049e-31	0.84011	2.07329e-23	5.65232e-22	0.953349	2.31097e-10	1.71921e-11	1020	1112	643	2775
ENSMUSG00000033088_Triobp	-1.70084	8.82064e-30	1.82597e-28	-1.82875	5.54348e-34	2.54245e-32	-1.71731	2.63982e-08	2.19773e-09	1171	661	944	2776
ENSMUSG00000034248_Slc25a37	1.09708	2.73375e-44	9.92048e-43	1.01697	1.67516e-25	5.17678e-24	1.12279	1.53699e-07	1.39689e-08	668	981	1131	2780
ENSMUSG00000031376_Atp2b3	0.793093	5.90238e-38	1.70739e-36	0.711667	2.82778e-22	7.07901e-21	0.825052	1.43848e-09	1.04488e-10	838	1211	735	2784
ENSMUSG00000024330_Col11a2	1.56556	3.2851e-33	7.90806e-32	1.51028	2.26992e-31	9.3881e-30	1.61038	6.89162e-08	6.67145e-09	1007	733	1049	2789
ENSMUSG00000030406_Gipr	-2.29014	2.44453e-39	7.43512e-38	-2.45077	2.58847e-41	1.61798e-39	-2.35755	1.4801e-06	1.73748e-07	797	485	1508	2790
ENSMUSG00000016664_Pacsin2	1.32304	7.49146e-36	2.01331e-34	1.25278	1.02345e-28	3.7472e-27	1.3551	8.24383e-08	7.71429e-09	902	828	1065	2795
ENSMUSG00000018659_Pnpo	1.2141	7.31471e-41	2.3331e-39	1.13796	2.42961e-29	9.12716e-28	1.27432	3.11964e-07	3.13417e-08	760	807	1230	2797
ENSMUSG00000024887_Asah2	1.60607	6.96229e-37	1.93992e-35	1.54858	1.14573e-29	4.36358e-28	1.65228	1.62731e-07	1.47349e-08	870	796	1137	2803
ENSMUSG00000027663_Zmat3	1.00901	1.06478e-29	2.18554e-28	0.932453	2.18438e-23	5.9445e-22	1.06638	5.99698e-12	4.3947e-13	1181	1114	513	2808
ENSMUSG00000025089_Gfra1	1.35618	2.61591e-38	7.64925e-37	1.28923	2.25089e-33	1.01848e-31	1.38601	4.98128e-07	5.35411e-08	829	670	1310	2809
ENSMUSG00000026959_Grin1	1.09793	9.44179e-31	2.04356e-29	1.02616	1.61561e-24	4.73683e-23	1.1391	2.97703e-10	2.18725e-11	1120	1034	655	2809
ENSMUSG00000039542_Ncam1	-1.20834	4.39584e-32	1.01389e-30	-1.30777	6.42926e-26	2.03667e-24	-1.21548	4.40031e-09	3.20122e-10	1051	957	801	2809
ENSMUSG00000039157_Fam102a	0.965955	3.9814e-41	1.28342e-39	0.886373	5.38188e-25	1.62669e-23	0.996212	8.12152e-08	7.64406e-09	752	1003	1064	2819
ENSMUSG00000024479_Mal2	1.17331	3.95811e-38	1.15184e-36	1.09852	2.60025e-29	9.75609e-28	1.21583	2.23051e-07	2.1257e-08	833	808	1179	2820
ENSMUSG00000058773_Hist1h1b	-1.4944	1.07137e-34	2.74246e-33	-1.60112	1.67108e-33	7.59528e-32	-1.50981	2.67175e-07	2.6241e-08	947	667	1206	2820
ENSMUSG00000022108_Itm2b	0.965345	1.62757e-31	3.67354e-30	0.889267	2.58655e-20	5.72781e-19	0.987248	8.52651e-14	4.30861e-15	1074	1369	378	2821
ENSMUSG00000041959_S100a10	-1.02073	2.71898e-29	5.44718e-28	-1.11463	6.42517e-31	2.59714e-29	-1.00695	1.03695e-08	7.60741e-10	1210	750	861	2821
ENSMUSG00000039953_Clstn1	1.03223	7.26894e-36	1.95568e-34	0.954692	5.76751e-17	9.94583e-16	1.06712	0	0	901	1758	163	2822
ENSMUSG00000039126_Prune2	1.21457	6.52184e-31	1.42173e-29	1.14329	4.31806e-25	1.30776e-23	1.26879	9.68583e-10	6.65943e-11	1112	1001	710	2823
ENSMUSG00000054034_Tceal5	1.03544	4.66351e-44	1.67231e-42	0.955361	3.7935e-27	1.28496e-25	1.0723	3.48366e-07	3.6586e-08	676	895	1252	2823
ENSMUSG00000028059_Arhgef2	0.997654	5.1002e-32	1.17189e-30	0.92033	2.27827e-22	5.7701e-21	1.02258	5.64597e-11	3.25306e-12	1055	1197	573	2825
ENSMUSG00000094910_D430019H16Rik	-0.921717	1.28602e-29	2.62853e-28	-1.01507	1.9891e-22	5.04616e-21	-0.908659	9.80549e-13	5.84597e-14	1186	1195	444	2825
ENSMUSG00000025466_Fuom	1.55096	1.32427e-37	3.78557e-36	1.48785	1.80343e-31	7.53068e-30	1.60775	3.70117e-07	4.03946e-08	848	726	1267	2841
ENSMUSG00000009292_Trpm2	0.982667	1.61584e-35	4.26684e-34	0.905449	7.80188e-26	2.451e-24	1.0057	3.19123e-08	2.67199e-09	918	965	961	2844
ENSMUSG00000036905_C1qb	1.65101	3.67998e-35	9.64393e-34	1.5976	1.11484e-29	4.25127e-28	1.69181	1.44497e-07	1.32413e-08	925	795	1125	2845
ENSMUSG00000026594_Ralgps2	-0.677956	1.62274e-40	5.13537e-39	-0.765491	2.59103e-24	7.44546e-23	-0.656322	6.01487e-08	5.36653e-09	766	1055	1026	2847
ENSMUSG00000028936_Rpl22	-0.630727	9.12759e-55	4.60004e-53	-0.719569	1.06273e-23	2.95306e-22	-0.598922	4.04785e-07	4.31331e-08	481	1091	1277	2849
ENSMUSG00000034520_Gjc1	-1.24273	3.65616e-36	9.96952e-35	-1.34625	7.02191e-33	3.12516e-31	-1.21684	4.0747e-07	4.37008e-08	889	681	1279	2849
ENSMUSG00000049281_Scn3b	-0.721313	5.66793e-45	2.10408e-43	-0.808677	9.92957e-24	2.76932e-22	-0.701829	1.21801e-07	1.14851e-08	653	1087	1109	2849
ENSMUSG00000026425_Srgap2	-0.753366	6.93333e-52	3.18316e-50	-0.841848	4.18588e-25	1.26899e-23	-0.724792	5.33844e-07	5.8081e-08	528	1000	1323	2851
ENSMUSG00000040289_Hey1	1.01875	5.58639e-35	1.44989e-33	0.943182	1.39352e-27	4.82812e-26	1.05144	6.62635e-08	6.25743e-09	934	875	1042	2851
ENSMUSG00000093452_Gm20687	-1.39163	3.76982e-35	9.8687e-34	-1.49694	1.13132e-31	4.77012e-30	-1.38184	2.78224e-07	2.7654e-08	926	719	1213	2858
ENSMUSG00000051335_Gfod1	0.881648	2.16127e-38	6.33511e-37	0.799514	2.21985e-22	5.62685e-21	0.914238	6.84133e-09	5.40823e-10	827	1196	837	2860
ENSMUSG00000022358_Fbxo32	1.32182	1.50892e-37	4.29722e-36	1.25031	7.66336e-29	2.82287e-27	1.36278	2.32129e-07	2.26527e-08	851	823	1187	2861
ENSMUSG00000079657_Rab26	1.34269	4.78482e-35	1.24318e-33	1.2771	1.3632e-28	4.96118e-27	1.37346	1.14616e-07	1.05168e-08	933	833	1099	2865
ENSMUSG00000024176_Sox8	1.02111	5.91031e-34	1.46645e-32	0.945775	1.30743e-26	4.27112e-25	1.04993	3.2316e-08	2.76358e-09	977	928	964	2869
ENSMUSG00000054942_Fam73a	0.809314	1.39708e-39	4.29779e-38	0.726539	9.04303e-22	2.17924e-20	0.847342	5.66646e-09	4.44617e-10	788	1258	823	2869
ENSMUSG00000037625_Cldn11	3.57984	1.47388e-20	1.92294e-19	4.39442	4.79207e-28	1.70113e-26	4.42044	0	0	1858	854	163	2875
ENSMUSG00000005142_Man2b1	1.01775	1.84648e-32	4.34147e-31	0.940415	3.36457e-25	1.02719e-23	1.04377	9.57999e-09	7.06659e-10	1031	993	856	2880
ENSMUSG00000049507_4930429B21Rik	1.21141	5.65301e-37	1.58056e-35	1.13683	1.45323e-26	4.73722e-25	1.25357	9.88452e-08	9.24016e-09	867	930	1085	2882
ENSMUSG00000038623_Tm6sf1	0.98834	9.67061e-44	3.42227e-42	0.907046	1.83918e-25	5.66633e-24	1.02135	2.79687e-07	2.78616e-08	685	984	1214	2883
ENSMUSG00000001089_Luzp1	1.05808	6.23263e-27	1.13513e-25	0.983475	3.03292e-23	8.15124e-22	1.10002	5.54223e-13	3.61896e-14	1331	1128	428.5	2887.5
ENSMUSG00000030127_Cops7a	0.863517	4.96284e-41	1.59555e-39	0.781354	3.02646e-24	8.68024e-23	0.892165	9.58743e-08	8.99562e-09	754	1057	1082	2893
ENSMUSG00000032487_Ptgs2	2.06848	4.06393e-35	1.06157e-33	2.04548	9.63039e-33	4.24353e-31	2.17425	4.19189e-07	4.48501e-08	928	688	1283	2899
ENSMUSG00000040998_Npnt	1.76417	3.17603e-20	4.03513e-19	1.75293	1.73436e-28	6.27434e-27	1.87637	0	0	1908	838	163	2909
ENSMUSG00000032470_Mras	0.872567	5.14908e-53	2.46191e-51	0.790817	3.03423e-26	9.74425e-25	0.90478	1.23518e-06	1.34975e-07	507	944	1460	2911
ENSMUSG00000036158_Prickle1	0.726017	8.20352e-47	3.22827e-45	0.641183	1.08226e-19	2.28322e-18	0.760614	1.03153e-08	7.49568e-10	616	1437	860	2913
ENSMUSG00000039086_Ss18l1	-0.77945	4.72345e-27	8.67434e-26	-0.86857	1.03697e-26	3.40593e-25	-0.767992	4.25914e-10	2.96709e-11	1320	923	670	2913
ENSMUSG00000062542_Syt9	-1.29141	1.87252e-31	4.20684e-30	-1.39269	8.84578e-33	3.90347e-31	-1.286	1.95409e-07	1.751e-08	1079	687	1156	2922
ENSMUSG00000038576_Susd4	0.79103	3.70679e-39	1.11761e-37	0.710506	5.25918e-24	1.48452e-22	0.818187	6.82232e-08	6.43391e-09	804	1074	1045	2923
ENSMUSG00000013150_Gfod2	-0.82212	5.71524e-31	1.25152e-29	-0.912825	6.82983e-28	2.39368e-26	-0.801813	2.86597e-08	2.43968e-09	1107	865	953	2925
[truncated: 29,426 more rows]

## Sheet: Table S17~A1 P7 vs P21
Table S17: Differential analysis: P7 vs P21 (A1 only)
[truncated: 30,054 more rows]
