# Supplementary material for: Transcriptional maturation of the mouse auditory forebrain
Source: BMC Genomics. 2015 Aug 14;16(1):606. doi: 10.1186/s12864-015-1709-8 (PMC4536593; doi:10.1186/s12864-015-1709-8)
Supplement: Additional file 7: — Differential expression in A1 for age group comparisons between P14, P21 and Adult (P14-P21, P14-Adult, P21-Adult). Table S18. Differential expression analyses in A1 comparing P14 with P21 using DESeq2, EdgeR, and BaySeq. For each gene, the log2 fold-change, p-values, and rank are listed. The final column (All Rank) is the sum of rankings obtained by all three methods (lowest number = highest rank). Gene listing is ordered from highest to lowest rank. Table S19. Differential expression analyses in A1 comparing P14 with Adult using DESeq2, EdgeR, and BaySeq. For each gene, the log2 fold-change, p-values, and rank are listed. The final column (All Rank) is the sum of rankings obtained by all three methods (lowest number = highest rank). Gene listing is ordered from highest to lowest rank. Table S20. Differential expression analyses in A1 comparing P21 with Adult using DESeq2, EdgeR, and BaySeq. For each gene, the log2 fold-change, p-values, and rank are listed. The final column (All Rank) is the sum of rankings obtained by all three methods (lowest number = highest rank). Gene listing is ordered from highest to lowest rank. [file 12864_2015_1709_MOESM7_ESM.xlsx]

## Sheet: Table S18~A1 P14 vs P21
Table S18: Differential analysis: P14 vs P21 (A1 only)
[Note: Rows 1 - 5 are locked. Rows 6 and below can be independently scrolled]
	DESeq2			EdgeR			BaySeq			DESeq2	EdgeR	BaySeq	All
Gene ID_Name	log2 fold change	p-value	p-Adjusted	log2 fold change	p-value	p-Adjusted	log2 fold change (raw)	1-Likelihood	p-value	Rank	Rank	Rank	Rank
ENSMUSG00000047139_Cd24a	-2.05172	8.485e-156	8.23384e-152	-2.27308	9.77561e-88	2.91958e-83	-2.33176	0	0	2	1	16	19
ENSMUSG00000024501_Dpysl3	-2.3974	1.25534e-136	8.12122e-133	-2.65687	3.40204e-65	3.38684e-61	-2.70293	0	0	3	3	16	22
ENSMUSG00000044847_Lsm11	-1.45339	3.40851e-119	1.65381e-115	-1.65893	2.09318e-56	8.93069e-53	-1.71719	0	0	4	7	16	27
ENSMUSG00000022865_Cxadr	-1.68199	1.50386e-172	2.9187e-168	-1.8673	1.65538e-40	3.53139e-37	-1.93217	0	0	1	14	16	31
ENSMUSG00000037703_Lzts3	1.36891	3.87801e-98	1.25441e-94	1.21487	6.39349e-30	5.96713e-27	1.1556	0	0	6	32	16	54
ENSMUSG00000028639_Ybx1	-1.10898	5.73059e-91	1.58885e-87	-1.29237	2.01953e-28	1.63015e-25	-1.35517	0	0	7	37	16	60
ENSMUSG00000027500_Stmn2	-1.21139	1.18482e-89	2.87438e-86	-1.40259	1.62385e-27	1.21245e-24	-1.46717	0	0	8	40	16	64
ENSMUSG00000041362_4930506M07Rik	-1.09805	6.53899e-69	6.67941e-66	-1.28317	5.61951e-29	5.08583e-26	-1.34245	0	0	19	33	16	68
ENSMUSG00000007594_Hapln4	2.26079	2.19286e-71	2.50348e-68	2.2331	1.26243e-63	9.42594e-60	2.17383	1.26477e-12	1.67187e-13	17	4	51	72
ENSMUSG00000022372_Sla	-1.99566	3.23031e-66	2.61225e-63	-2.29032	3.2997e-56	1.23186e-52	-2.34502	1.91847e-12	2.26837e-13	24	8	53	85
ENSMUSG00000037593_BC030499	2.47834	1.42862e-73	2.31055e-70	2.52368	4.17493e-47	1.24688e-43	2.46439	2.85354e-11	3.59975e-12	12	10	71	93
ENSMUSG00000042834_Nrep	-1.27609	2.22606e-42	6.54596e-40	-1.51679	6.11449e-45	1.52179e-41	-1.58828	0	0	66	12	16	94
ENSMUSG00000028364_Tnc	-2.02723	4.60369e-67	3.88471e-64	-2.31259	7.67957e-47	2.08507e-43	-2.39682	1.38414e-11	1.4186e-12	23	11	63	97
ENSMUSG00000021303_Gng4	-1.19568	5.45481e-73	7.69733e-70	-1.37725	3.5877e-26	2.27979e-23	-1.42955	1.5774e-12	1.94306e-13	13	47	52	112
ENSMUSG00000079523_Tmsb10	-1.17467	2.82129e-45	9.77777e-43	-1.38257	1.51955e-32	1.97317e-29	-1.44316	4.83169e-13	4.65083e-14	56	23	44	123
ENSMUSG00000047146_Tet1	-1.06962	3.26576e-64	2.43777e-61	-1.25608	9.33294e-29	8.19816e-26	-1.32057	1.64846e-11	1.87911e-12	26	34	65	125
ENSMUSG00000030172_Erc1	-0.93702	1.04774e-67	9.24301e-65	-1.11575	1.67125e-20	5.60267e-18	-1.17524	0	0	22	89	16	127
ENSMUSG00000045136_Tubb2b	-1.40857	8.8647e-43	2.73089e-40	-1.63896	1.2599e-28	1.07509e-25	-1.6786	2.84217e-14	1.2919e-15	63	35	33.5	131.5
ENSMUSG00000046157_Tmem229b	-0.905666	1.4674e-57	9.49311e-55	-1.0942	1.13074e-32	1.53503e-29	-1.1626	7.14806e-11	9.87845e-12	30	22	82	134
ENSMUSG00000024190_Dusp1	1.61493	1.92106e-42	5.736e-40	1.524	1.14767e-33	1.6322e-30	1.46459	9.80549e-13	1.26158e-13	65	21	49	135
ENSMUSG00000009376_Met	-1.00296	2.08952e-50	9.21669e-48	-1.18758	1.05469e-21	4.14467e-19	-1.24936	0	0	44	76	16	136
ENSMUSG00000058672_Tubb2a	-1.04825	1.65067e-68	1.52553e-65	-1.23822	1.28489e-19	3.76222e-17	-1.29589	0	0	21	102	16	139
ENSMUSG00000022237_Ankrd33b	1.45192	7.16853e-49	2.89848e-46	1.33514	1.07356e-26	6.97024e-24	1.27274	1.08002e-12	1.45235e-13	48	46	50	144
ENSMUSG00000040424_Hipk4	1.50662	6.54983e-50	2.82487e-47	1.38379	3.48362e-36	6.50262e-33	1.3278	8.22808e-11	1.07508e-11	45	16	83	144
ENSMUSG00000019232_Etnppl	3.81713	1.53285e-84	3.3055e-81	4.69167	1.31938e-58	7.88089e-55	4.70044	2.49267e-09	3.98718e-10	9	5	138	152
ENSMUSG00000046598_Bdh1	-0.803619	8.321e-51	3.84509e-48	-0.986221	2.94582e-20	9.35956e-18	-1.0416	0	0	42	94	16	152
ENSMUSG00000044338_Aplnr	-2.33271	5.55248e-73	7.69733e-70	-2.68201	5.29894e-66	7.91291e-62	-2.75952	2.40932e-09	3.83433e-10	14	2	137	153
ENSMUSG00000029168_Dpysl5	-2.28132	1.80649e-64	1.40241e-61	-2.62488	2.15496e-44	4.95077e-41	-2.66215	9.37249e-10	1.46004e-10	25	13	116	154
ENSMUSG00000029094_Afap1	-0.986896	1.22498e-68	1.18872e-65	-1.16506	5.41036e-23	2.34182e-20	-1.23069	3.66356e-11	5.21756e-12	20	69	75	164
ENSMUSG00000068117_Mei1	2.34426	4.54111e-40	1.06185e-37	2.58636	2.63981e-35	4.38003e-32	2.53675	3.30616e-11	4.38132e-12	83	18	73	174
ENSMUSG00000009418_Nav1	-1.06062	1.30344e-48	5.1627e-46	-1.24121	5.45126e-18	1.37972e-15	-1.30428	0	0	49	118	16	183
ENSMUSG00000019874_Fabp7	-1.30924	6.55444e-42	1.79167e-39	-1.52442	4.20189e-27	2.91845e-24	-1.59116	3.11928e-11	3.98299e-12	71	43	72	186
ENSMUSG00000024883_Rin1	1.25229	4.32011e-58	2.8912e-55	1.11627	1.43226e-18	3.78548e-16	1.06304	9.37916e-13	1.08358e-13	29	113	48	190
ENSMUSG00000020661_Dnmt3a	-0.866813	2.10761e-98	8.18089e-95	-1.04199	5.75851e-16	1.04868e-13	-1.10987	1.98952e-13	1.95399e-14	5	164	39.5	208.5
ENSMUSG00000041642_Kif21b	-1.28562	2.02171e-33	3.08956e-31	-1.51676	2.71974e-22	1.09767e-19	-1.57228	0	0	127	74	16	217
ENSMUSG00000072235_Tuba1a	-1.1398	9.64659e-83	1.70201e-79	-1.32893	3.36964e-20	1.04831e-17	-1.3836	9.27628e-10	1.39124e-10	11	96	115	222
ENSMUSG00000029055_Plch2	1.1377	5.94262e-62	4.27164e-59	0.990021	1.82168e-17	3.97126e-15	0.939405	1.62856e-11	1.6509e-12	27	137	64	228
ENSMUSG00000001525_Tubb5	-0.928642	2.99533e-42	8.67662e-40	-1.12446	9.79754e-17	1.93784e-14	-1.18319	0	0	67	151	16	234
ENSMUSG00000051985_Igfn1	2.85814	2.73145e-40	6.54469e-38	3.6181	4.05129e-58	2.0166e-54	3.53854	5.73036e-09	6.84136e-10	81	6	151	238
ENSMUSG00000030270_Cpne9	1.58259	3.7752e-36	6.97801e-34	1.4999	2.85891e-32	3.55767e-29	1.43768	9.16899e-10	1.32207e-10	105	24	114	243
ENSMUSG00000043439_E130012A19Rik	1.62629	8.39264e-53	4.17652e-50	1.52406	4.19298e-35	6.59092e-32	1.44924	2.23668e-08	2.77992e-09	39	19	186	244
ENSMUSG00000018012_Rac3	-1.36731	2.13063e-33	3.23056e-31	-1.60938	4.0409e-26	2.45548e-23	-1.65471	2.70859e-11	3.24353e-12	128	49	70	247
ENSMUSG00000030103_Bhlhe40	1.54982	8.40909e-35	1.38308e-32	1.48089	6.12483e-24	2.99876e-21	1.44728	3.4845e-11	4.79299e-12	118	61	74	253
ENSMUSG00000022763_Aifm3	1.31452	1.22979e-50	5.55066e-48	1.17925	6.05225e-23	2.58223e-20	1.12383	6.93115e-09	8.61624e-10	43	70	156	269
ENSMUSG00000026479_Lamc2	1.316	4.38855e-53	2.24139e-50	1.18243	1.06257e-23	5.03723e-21	1.11772	1.24636e-08	1.64864e-09	38	63	173	274
ENSMUSG00000040659_Efhd2	1.09396	1.65279e-45	5.83224e-43	0.939301	3.05742e-20	9.61189e-18	0.885468	1.84636e-09	2.57177e-10	55	95	128	278
ENSMUSG00000067377_Tspan6	-1.02046	1.02143e-41	2.75333e-39	-1.20683	1.45802e-19	4.12965e-17	-1.26753	6.15827e-10	6.88137e-11	72	105	104	281
ENSMUSG00000052353_9930013L23Rik	-0.896589	5.18014e-51	2.4521e-48	-1.07965	2.32293e-23	1.06733e-20	-1.14819	2.08445e-08	2.46171e-09	41	65	183	289
ENSMUSG00000032769_Trpa1	-2.11136	6.49905e-47	2.37988e-44	-2.49255	2.16807e-39	4.31676e-36	-2.5502	8.00973e-08	1.08963e-08	53	15	228	296
ENSMUSG00000032487_Ptgs2	1.9221	1.51096e-39	3.40985e-37	1.93205	1.71023e-31	2.04311e-28	1.88484	2.32172e-08	2.99646e-09	86	25	188	299
ENSMUSG00000040631_Dok4	-0.927249	1.249e-41	3.23209e-39	-1.11594	2.94508e-23	1.3327e-20	-1.17321	1.03752e-08	1.53411e-09	75	66	171	312
ENSMUSG00000027298_Tyro3	0.998663	5.35622e-42	1.50657e-39	0.841048	4.99543e-14	6.66043e-12	0.773186	1.13687e-13	1.00972e-14	69	224	38	331
ENSMUSG00000002055_Spag5	1.59056	1.9932e-55	1.13776e-52	1.49383	3.59302e-24	1.8188e-21	1.44239	1.0012e-07	1.45486e-08	34	59	239	332
ENSMUSG00000058135_Gstm1	1.19256	7.15124e-40	1.65228e-37	1.06383	4.71419e-16	8.69099e-14	1.02554	1.98227e-10	2.06651e-11	84	162	90	336
ENSMUSG00000019467_Arhgef25	0.995633	5.8175e-43	1.85092e-40	0.837738	8.15306e-17	1.64527e-14	0.772734	1.86016e-09	2.69603e-10	61	148	129	338
ENSMUSG00000023046_Igfbp6	2.52627	3.76714e-34	5.94412e-32	3.04192	3.94846e-47	1.24688e-43	2.96	5.73355e-08	7.62555e-09	123	9	216	348
ENSMUSG00000062380_Tubb3	-0.875081	2.37538e-30	2.84577e-28	-1.07572	2.34359e-16	4.54505e-14	-1.13751	1.42109e-14	4.44089e-16	162	154	32	348
ENSMUSG00000039313_AF529169	-1.35611	7.62157e-43	2.3858e-40	-1.57645	7.34105e-31	8.12029e-28	-1.64895	2.4922e-07	3.1402e-08	62	27	267	356
ENSMUSG00000065590_Mir212	2.31944	9.77251e-28	9.29378e-26	2.88023	6.55275e-27	4.34899e-24	2.85711	1.25098e-09	1.90594e-10	204	45	122	371
ENSMUSG00000042105_Inpp5f	-0.904571	8.02681e-25	6.20655e-23	-1.1125	2.82542e-20	9.17217e-18	-1.16909	4.26326e-14	3.2482e-15	251	92	35	378
ENSMUSG00000020387_Phf15	1.32769	2.18856e-51	1.06189e-48	1.19913	1.19069e-20	4.13501e-18	1.15259	1.91905e-07	2.25614e-08	40	86	256	382
ENSMUSG00000061718_Ppp1r1b	1.21288	7.4621e-38	1.52447e-35	1.08486	3.57586e-17	7.52089e-15	1.01417	4.97421e-09	5.89494e-10	95	142	148	385
ENSMUSG00000050600_Zfp831	1.19292	9.51756e-56	5.7724e-53	1.05575	5.90651e-16	1.06911e-13	0.993839	2.50764e-08	3.11328e-09	32	165	189	386
ENSMUSG00000022468_Endou	1.8646	2.56969e-34	4.15604e-32	1.90422	4.08536e-27	2.90508e-24	1.85148	7.25055e-08	1.00155e-08	120	42	225	387
ENSMUSG00000073433_Arhgdig	-0.904081	3.57277e-31	4.68516e-29	-1.09744	5.11647e-21	1.85555e-18	-1.15591	7.59317e-09	1.02321e-09	148	82	160	390
ENSMUSG00000091898_Tnnc1	2.03788	7.30672e-46	2.62609e-43	2.05269	1.53234e-35	2.69205e-32	1.98847	8.36692e-07	1.04753e-07	54	17	319	390
ENSMUSG00000029121_Crmp1	-0.89826	7.54559e-27	6.71766e-25	-1.09531	4.49491e-16	8.37209e-14	-1.15633	0	0	218	160	16	394
ENSMUSG00000032047_Acat1	-0.665791	5.56157e-33	8.30299e-31	-0.847554	2.1798e-15	3.53815e-13	-0.913587	1.14994e-10	1.30362e-11	130	184	85	399
ENSMUSG00000040653_Ppp1r14c	-0.919088	1.17185e-41	3.07342e-39	-1.1054	7.512e-21	2.67088e-18	-1.16266	1.0635e-07	1.53009e-08	74	84	241	399
ENSMUSG00000050822_Slc29a4	-1.62812	4.63108e-32	6.56058e-30	-1.93426	4.08099e-27	2.90508e-24	-1.98497	6.99584e-08	8.91149e-09	137	41	221	399
ENSMUSG00000098659_RP23-442I7.1	-1.95002	3.07525e-26	2.59498e-24	-2.49024	7.07808e-31	8.12029e-28	-2.55506	3.21003e-09	5.01551e-10	230	26	144	400
ENSMUSG00000070527_Mkrn3	-1.11822	2.64525e-34	4.2429e-32	-1.32343	6.16043e-23	2.59137e-20	-1.38081	4.49477e-08	6.12206e-09	121	71	209	401
ENSMUSG00000028995_Fam126a	-0.992513	5.95102e-32	8.36937e-30	-1.17678	8.14191e-16	1.44742e-13	-1.22517	3.78236e-10	4.33131e-11	138	168	98	404
ENSMUSG00000019194_Scn1b	1.02407	5.59709e-29	5.96859e-27	0.872426	8.27667e-16	1.46267e-13	0.807513	3.32534e-12	3.17806e-13	182	169	55	406
ENSMUSG00000026425_Srgap2	-0.652535	6.6031e-49	2.72666e-46	-0.823798	1.77706e-12	1.81759e-10	-0.880665	2.09184e-11	2.89798e-12	47	292	69	408
ENSMUSG00000027270_Lamp5	1.06465	1.61794e-31	2.19587e-29	0.920955	4.51318e-16	8.37209e-14	0.84406	6.65125e-10	7.96665e-11	143	161	106	410
ENSMUSG00000022037_Clu	0.947814	2.5885e-70	2.79097e-67	0.78317	7.10373e-11	5.53942e-09	0.730547	0	0	18	383	16	417
ENSMUSG00000063446_E130309F12Rik	-1.05566	5.35956e-34	8.38858e-32	-1.25512	3.23277e-21	1.19197e-18	-1.30452	4.99362e-08	6.73582e-09	124	81	212	417
ENSMUSG00000038112_AW551984	-1.36887	2.1668e-38	4.57101e-36	-1.59415	9.11442e-25	4.86091e-22	-1.641	2.92674e-07	3.66967e-08	92	56	273	421
ENSMUSG00000032890_Rims3	0.956239	4.87547e-48	1.89246e-45	0.799627	1.16882e-13	1.46058e-11	0.730273	2.33001e-09	3.68537e-10	50	239	136	425
ENSMUSG00000039976_Tbc1d16	-0.948036	1.56725e-33	2.41406e-31	-1.13795	7.30844e-20	2.18631e-17	-1.18822	3.3583e-08	4.59598e-09	126	99	200	425
ENSMUSG00000039579_Grin3a	-0.810727	8.69008e-34	1.34926e-31	-0.990753	3.01667e-16	5.81263e-14	-1.04716	3.36985e-09	5.59666e-10	125	155	147	427
ENSMUSG00000021364_Elovl2	-0.764	1.47354e-38	3.14269e-36	-0.945893	9.80843e-18	2.36241e-15	-0.999277	5.33589e-08	6.95471e-09	91	124	213	428
ENSMUSG00000034810_Scn7a	1.7326	4.41949e-40	1.04602e-37	1.71207	7.32039e-20	2.18631e-17	1.68016	1.13957e-07	1.72677e-08	82	100	246	428
ENSMUSG00000065537_Mir132	2.03832	7.83786e-27	6.94599e-25	2.30627	1.06404e-25	6.23111e-23	2.25634	8.25834e-09	1.15366e-09	219	51	163	433
ENSMUSG00000025950_Idh1	-0.916274	5.18237e-27	4.72204e-25	-1.11253	1.428e-18	3.78548e-16	-1.16949	8.5322e-10	1.11329e-10	213	112	111	436
ENSMUSG00000063568_Jazf1	-0.776352	1.04225e-38	2.27281e-36	-0.956342	1.74002e-17	3.84945e-15	-1.01253	5.48121e-08	7.39434e-09	89	135	215	439
ENSMUSG00000033854_Kcnk10	-1.04722	2.35629e-31	3.17576e-29	-1.25718	1.54155e-28	1.27889e-25	-1.31633	2.39488e-07	2.72901e-08	144	36	262	442
ENSMUSG00000058886_Deaf1	-0.96232	1.2302e-31	1.69331e-29	-1.15468	2.88444e-20	9.26309e-18	-1.21008	4.45468e-08	5.93539e-09	141	93	208	442
ENSMUSG00000023019_Gpd1	1.241	2.48095e-37	4.76736e-35	1.10233	1.46334e-24	7.66738e-22	1.03711	3.97213e-07	5.05994e-08	101	57	286	444
ENSMUSG00000027499_Pkia	-0.716875	6.16032e-47	2.29922e-44	-0.886783	5.77542e-11	4.5753e-09	-0.944352	0	0	52	377	16	445
ENSMUSG00000032902_Slc16a1	-0.992979	1.24802e-21	7.29565e-20	-1.22012	1.87517e-21	7.27324e-19	-1.27158	2.98428e-13	3.63533e-14	332	77	43	452
ENSMUSG00000078234_Klhdc7a	1.72011	6.94964e-44	2.32549e-41	1.67286	1.11663e-22	4.63183e-20	1.61317	9.3991e-07	1.17057e-07	58	72	324	454
ENSMUSG00000024440_Pcdh12	-1.78412	1.53898e-31	2.10341e-29	-2.16612	2.78122e-34	4.1532e-31	-2.26268	4.31455e-07	5.93113e-08	142	20	293	455
ENSMUSG00000093930_Hmgcs1	-0.749535	1.44819e-30	1.80169e-28	-0.938664	1.28386e-12	1.35491e-10	-0.993557	0	0	156	283	16	455
ENSMUSG00000031216_Stard8	1.09039	3.25079e-31	4.29193e-29	0.948613	5.85958e-17	1.21529e-14	0.890376	9.55914e-09	1.38329e-09	147	144	168	459
ENSMUSG00000025558_Dock9	-0.702693	2.77066e-35	4.71693e-33	-0.887547	4.53525e-13	5.0921e-11	-0.958528	6.45457e-11	8.3868e-12	114	266	80	460
ENSMUSG00000019849_Prep	-0.721167	2.47877e-37	4.76736e-35	-0.900795	1.63653e-17	3.67492e-15	-0.962294	1.26103e-07	1.77084e-08	100	133	247	480
ENSMUSG00000027533_Fabp5	-0.730128	8.5851e-41	2.13615e-38	-0.906441	1.22503e-15	2.09068e-13	-0.968487	7.61707e-08	1.05914e-08	78	175	227	480
ENSMUSG00000031349_Nsdhl	-0.716692	2.85254e-29	3.11023e-27	-0.898485	1.60239e-17	3.62553e-15	-0.95927	9.79824e-09	1.48211e-09	178	132	170	480
ENSMUSG00000048355_Arxes1	-1.05199	1.82478e-37	3.61381e-35	-1.24942	4.09755e-23	1.82653e-20	-1.30599	7.39849e-07	9.7982e-08	98	67	316	481
ENSMUSG00000022661_Cd200	-0.635544	5.46249e-42	1.51452e-39	-0.806517	1.13587e-11	1.00964e-09	-0.857539	6.29683e-11	7.67593e-12	70	336	79	485
ENSMUSG00000066652_Lefty2	-1.74648	3.02614e-26	2.56984e-24	-2.16203	1.36571e-30	1.40649e-27	-2.24075	8.88938e-08	1.2476e-08	228	29	233	490
ENSMUSG00000034059_Ypel4	1.00513	1.9251e-53	1.00979e-50	0.850264	1.38165e-13	1.69812e-11	0.793945	6.06548e-08	7.86992e-09	37	243	217	497
ENSMUSG00000044322_Dsc1	-1.83379	1.91676e-19	9.39408e-18	-2.49183	6.33905e-30	5.96713e-27	-2.57909	5.38165e-11	6.32761e-12	396	31	77	504
ENSMUSG00000052387_Trpm3	-0.747643	2.03322e-27	1.90632e-25	-0.936641	5.88998e-19	1.61386e-16	-0.992961	3.02691e-08	3.87847e-09	207	109	195	511
ENSMUSG00000002997_Prkar2b	-0.61257	2.28084e-26	1.95869e-24	-0.795701	9.08705e-15	1.38466e-12	-0.861098	2.52001e-10	2.75921e-11	226	196	93	515
ENSMUSG00000045349_Sh2d5	1.03107	9.85373e-38	1.9921e-35	0.881527	1.33928e-15	2.25983e-13	0.814315	1.08492e-07	1.5686e-08	96	177	242	515
ENSMUSG00000030307_Slc6a11	-0.64596	1.31742e-34	2.14862e-32	-0.820048	1.67321e-12	1.71726e-10	-0.87346	8.81784e-10	1.18208e-10	119	291	112	522
ENSMUSG00000035184_Fam124a	-0.805561	1.14031e-38	2.45901e-36	-0.982218	1.19593e-15	2.05274e-13	-1.04485	2.32103e-07	2.48596e-08	90	174	259	523
ENSMUSG00000050248_Evc2	1.48733	1.95852e-39	4.36908e-37	1.40627	6.75104e-20	2.05741e-17	1.33209	1.20411e-06	1.58332e-07	87	98	339	524
ENSMUSG00000015568_Lpl	-0.894894	2.12313e-23	1.47691e-21	-1.09261	3.01989e-17	6.44228e-15	-1.14647	7.3716e-10	9.15732e-11	279	140	108	527
ENSMUSG00000053093_Myh7	1.64269	2.28593e-33	3.43918e-31	1.59797	4.11083e-26	2.45548e-23	1.5518	1.60012e-06	1.94547e-07	129	50	349	528
ENSMUSG00000029403_Cdkl2	-0.879467	4.75314e-35	8.02165e-33	-1.06262	7.91679e-18	1.95407e-15	-1.11941	4.56748e-07	6.19912e-08	115	121	295	531
ENSMUSG00000033633_Clec18a	1.82155	1.74896e-30	2.13483e-28	1.87808	4.39865e-23	1.93191e-20	1.82467	5.66835e-07	7.68915e-08	159	68	305	532
ENSMUSG00000041313_Slc7a1	-0.728087	8.87648e-26	7.17811e-24	-0.920567	1.3911e-19	3.99487e-17	-0.974441	2.58639e-08	3.35075e-09	240	104	191	535
ENSMUSG00000041649_Klf8	-0.896589	8.29071e-28	8.00528e-26	-1.08736	5.73799e-19	1.58677e-16	-1.15061	7.45945e-08	1.03012e-08	201	108	226	535
ENSMUSG00000059824_Dbp	1.2527	1.59018e-35	2.75555e-33	1.13686	9.08509e-17	1.82104e-14	1.07584	2.94008e-07	3.76358e-08	112	149	274	535
ENSMUSG00000026980_Ly75	-1.20306	4.32469e-30	5.1493e-28	-1.42004	1.41285e-20	4.85014e-18	-1.49153	4.07891e-07	5.42735e-08	163	87	289	539
ENSMUSG00000025885_Myo5b	-0.796984	2.93051e-31	3.89557e-29	-0.972447	7.96844e-14	1.0258e-11	-1.02499	8.31417e-09	1.24022e-09	146	232	165	543
ENSMUSG00000030077_Chl1	-0.725263	7.54558e-35	1.25166e-32	-0.898743	6.64505e-11	5.20895e-09	-0.959745	4.9738e-13	5.65276e-14	117	381	45	543
ENSMUSG00000031391_L1cam	-0.721594	8.35499e-27	7.33727e-25	-0.90243	3.76403e-12	3.66335e-10	-0.949325	0	0	221	306	16	543
ENSMUSG00000030102_Itpr1	0.91622	2.39778e-72	3.10241e-69	0.748701	2.25239e-09	1.30116e-07	0.68485	0	0	15	517	16	548
ENSMUSG00000048216_Gpr85	-0.693927	2.90338e-34	4.61876e-32	-0.872844	1.21318e-16	2.38374e-14	-0.937511	3.07858e-07	3.95545e-08	122	152	276	550
ENSMUSG00000021223_Papln	-1.44505	7.04919e-29	7.43536e-27	-1.71808	5.39122e-25	2.98174e-22	-1.78292	7.32611e-07	9.39124e-08	184	54	314	552
ENSMUSG00000032518_Rpsa	-0.624866	9.77225e-41	2.40076e-38	-0.801581	3.97846e-12	3.84533e-10	-0.865522	8.84414e-09	1.28602e-09	79	309	166	554
ENSMUSG00000053411_Cbx7	1.29072	3.41424e-38	7.12512e-36	1.17569	1.78138e-17	3.91195e-15	1.11222	9.55e-07	1.22162e-07	93	136	326	555
ENSMUSG00000041360_D19Bwg1357e	-0.636755	3.68569e-29	3.97399e-27	-0.817181	1.00447e-15	1.74415e-13	-0.882249	3.74125e-08	5.21358e-09	180	172	204	556
ENSMUSG00000055723_Rras2	-0.887192	3.10154e-25	2.41745e-23	-1.08137	1.57484e-17	3.59039e-15	-1.14832	1.54742e-08	2.00605e-09	249	131	178	558
ENSMUSG00000025938_Slco5a1	-1.37329	2.09399e-29	2.32229e-27	-1.6347	5.1861e-28	3.97149e-25	-1.69273	1.53699e-06	1.82671e-07	175	39	346	560
ENSMUSG00000019894_Slc6a15	-0.774648	2.58847e-25	2.03389e-23	-0.969943	1.91352e-20	6.28014e-18	-1.02633	7.03566e-08	9.46116e-09	247	91	223	561
ENSMUSG00000022122_Ednrb	-0.797155	4.23591e-31	5.51749e-29	-0.982617	9.21294e-18	2.23702e-15	-1.04228	4.52438e-07	6.06485e-08	149	123	294	566
ENSMUSG00000034755_Pcdh11x	-0.634462	1.86368e-28	1.91377e-26	-0.809129	2.64651e-12	2.6435e-10	-0.881334	1.18732e-10	1.42652e-11	189	299	86	574
ENSMUSG00000028082_Sh3d19	-0.83184	5.15073e-28	5.07438e-26	-1.00974	1.98041e-13	2.37538e-11	-1.0556	2.05941e-09	2.96858e-10	197	249	131	577
ENSMUSG00000031111_Igsf1	-1.37519	1.69998e-25	1.35218e-23	-1.64762	7.06968e-24	3.40553e-21	-1.71049	2.96969e-07	3.85788e-08	244	62	275	581
ENSMUSG00000020251_Glt8d2	1.41678	1.00987e-32	1.48481e-30	1.33272	2.39987e-17	5.15644e-15	1.30038	7.07639e-07	8.78351e-08	132	139	311	582
ENSMUSG00000050332_Amer1	-0.823417	1.11212e-22	7.26733e-21	-1.01822	1.4794e-17	3.39875e-15	-1.08526	7.14532e-09	9.40175e-10	297	130	158	585
ENSMUSG00000052087_Rgs14	1.0312	7.35397e-36	1.34647e-33	0.884002	2.82771e-14	3.94638e-12	0.826774	2.47187e-07	2.97652e-08	106	214	265	585
ENSMUSG00000036902_Neto2	-0.693899	6.61518e-29	7.0157e-27	-0.879055	2.3333e-14	3.28709e-12	-0.944402	2.93789e-08	3.60862e-09	183	212	193	588
ENSMUSG00000031285_Dcx	-1.05117	5.16995e-26	4.28797e-24	-1.25561	5.83443e-18	1.45209e-15	-1.33451	9.63696e-08	1.3828e-08	234	120	237	591
ENSMUSG00000033342_4833424O15Rik	-0.601188	8.61749e-36	1.53147e-33	-0.780138	1.1566e-15	1.9967e-13	-0.841517	6.84598e-07	8.58358e-08	109	173	310	592
ENSMUSG00000015879_Fam184b	-0.973319	1.02433e-27	9.65061e-26	-1.1621	7.71706e-15	1.18194e-12	-1.21659	2.70929e-08	3.4744e-09	206	195	192	593
ENSMUSG00000032515_Csrnp1	1.37735	6.45193e-28	6.26095e-26	1.28673	1.05202e-21	4.14467e-19	1.22206	8.68276e-07	1.07139e-07	200	75	320	595
ENSMUSG00000069917_Hba-a2	1.73095	7.25088e-32	1.01241e-29	1.74321	2.31599e-21	8.86789e-19	1.66807	3.05115e-06	3.51617e-07	139	78	378	595
ENSMUSG00000044471_AB041803	1.16995	1.6522e-42	5.01029e-40	1.0385	1.34736e-15	2.26069e-13	0.969084	1.8983e-06	2.33062e-07	64	178	358	600
ENSMUSG00000040649_Rimklb	-0.666214	1.46841e-43	4.83032e-41	-0.839591	2.86522e-14	3.98012e-12	-0.899559	1.09974e-06	1.46384e-07	59	215	335	609
ENSMUSG00000023011_Faim2	0.866212	3.07141e-72	3.72561e-69	0.706349	7.15446e-10	4.57549e-08	0.636365	1.69236e-09	2.44664e-10	16	467	127	610
ENSMUSG00000039166_Akap7	-0.642848	6.46764e-37	1.21868e-34	-0.821004	1.25761e-15	2.13408e-13	-0.881087	1.00662e-06	1.35223e-07	103	176	331	610
ENSMUSG00000052837_Junb	1.89283	5.86912e-22	3.52656e-20	2.13976	1.07411e-30	1.1457e-27	2.1039	2.62712e-07	3.22651e-08	323	28	268	619
ENSMUSG00000017417_Plxdc1	1.33391	2.15113e-29	2.3721e-27	1.24125	1.36843e-18	3.68194e-16	1.17736	1.12424e-06	1.49295e-07	176	111	336	623
ENSMUSG00000005716_Pvalb	1.81712	1.31048e-17	5.32088e-16	2.18003	1.09381e-25	6.28225e-23	2.09998	3.69596e-10	3.98603e-11	478	52	97	627
ENSMUSG00000029798_Herc6	1.19855	8.16288e-36	1.4669e-33	1.07121	6.99838e-17	1.4316e-14	1.00699	3.45144e-06	3.89606e-07	108	146	383	637
ENSMUSG00000038775_Vill	1.26824	5.31357e-31	6.82952e-29	1.16672	1.65402e-15	2.72923e-13	1.101	5.9928e-07	8.02676e-08	151	181	307	639
ENSMUSG00000060594_Layn	-1.17025	1.20357e-23	8.46336e-22	-1.409	1.35978e-23	6.34549e-21	-1.47012	4.81845e-07	6.75463e-08	276	64	299	639
ENSMUSG00000037148_Arhgap10	0.884283	5.26704e-38	1.08748e-35	0.727466	2.78257e-11	2.30845e-09	0.664661	2.57181e-08	3.23226e-09	94	360	190	644
ENSMUSG00000059213_Ddn	0.976149	1.35061e-37	2.70232e-35	0.827967	3.17725e-09	1.777e-07	0.773336	0	0	97	534	16	647
ENSMUSG00000029161_Cgref1	-0.936164	1.49022e-26	1.29696e-24	-1.13415	5.59922e-18	1.40526e-15	-1.18133	6.27538e-07	8.20445e-08	223	119	308	650
ENSMUSG00000068615_Gjd2	-0.896067	8.10802e-27	7.15275e-25	-1.09323	2.75898e-21	1.03e-18	-1.15649	1.69058e-06	2.15016e-07	220	80	354	654
ENSMUSG00000031839_Hsbp1	-0.616456	1.62971e-29	1.81778e-27	-0.792803	9.47862e-11	7.2542e-09	-0.849375	2.28027e-10	2.51529e-11	174	390	92	656
ENSMUSG00000033491_Prss35	-1.29648	2.1933e-28	2.24039e-26	-1.53766	5.15671e-21	1.85555e-18	-1.58617	3.54488e-06	4.05765e-07	190	83	385	658
ENSMUSG00000031958_Ldhd	1.09107	7.98409e-31	1.01278e-28	0.959111	5.03495e-13	5.5901e-11	0.908014	1.32803e-07	1.81725e-08	153	269	248	670
ENSMUSG00000042659_Arrdc4	-1.05446	4.60008e-29	4.93251e-27	-1.25975	4.24727e-20	1.30772e-17	-1.30512	4.66374e-06	5.57879e-07	181	97	401	679
ENSMUSG00000070880_Gad1	0.835869	1.54368e-35	2.69907e-33	0.670525	4.01298e-10	2.69936e-08	0.615885	1.48168e-09	2.10363e-10	111	444	124	679
ENSMUSG00000022351_Sqle	-0.679238	1.83687e-26	1.59151e-24	-0.858064	3.05367e-13	3.53492e-11	-0.912296	3.30222e-08	4.45032e-09	224	258	199	681
ENSMUSG00000073940_Hbb-bt	1.6425	4.32476e-28	4.32654e-26	1.64333	1.56743e-20	5.31963e-18	1.5683	4.69511e-06	5.68171e-07	194	88	402	684
ENSMUSG00000032946_Rasgrp2	-1.04501	1.05002e-23	7.46475e-22	-1.26587	2.61007e-21	9.8674e-19	-1.32684	1.08267e-06	1.40689e-07	273	79	333	685
ENSMUSG00000062393_Dgkk	-1.78414	4.11173e-16	1.44828e-14	-2.62221	7.41088e-25	4.02424e-22	-2.71945	6.76081e-11	9.11793e-12	551	55	81	687
ENSMUSG00000026354_Lct	-1.59104	8.84737e-30	1.0282e-27	-1.90531	4.80756e-27	3.26324e-24	-1.96661	1.83907e-05	2.09415e-06	167	44	477	688
ENSMUSG00000028613_Lrp8	-0.58469	1.72579e-22	1.10542e-20	-0.769234	5.09168e-14	6.75859e-12	-0.819736	8.2382e-09	1.10981e-09	303	225	162	690
ENSMUSG00000061740_Cyp2d22	1.13592	8.80403e-30	1.0282e-27	1.00948	4.64567e-15	7.26427e-13	0.9392	1.14289e-06	1.52243e-07	166	191	337	694
ENSMUSG00000073424_Cyp4f15	1.09821	9.16429e-28	8.80498e-26	0.969111	4.42602e-14	5.98133e-12	0.920351	2.6849e-07	3.48619e-08	202	221	271	694
ENSMUSG00000023034_Nr4a1	1.85177	1.10686e-20	5.95065e-19	2.0985	4.53294e-30	4.51269e-27	2.05658	6.54788e-07	8.3898e-08	361	30	309	700
ENSMUSG00000002900_Lamb1	-0.732044	3.25971e-29	3.53433e-27	-0.908566	2.27432e-13	2.67421e-11	-0.967163	3.37737e-07	4.36219e-08	179	254	280	713
ENSMUSG00000008475_Arpc5	-0.643803	5.1629e-31	6.6801e-29	-0.822255	3.50711e-14	4.80475e-12	-0.880238	1.60853e-06	1.98587e-07	150	218	350	718
ENSMUSG00000019769_Syne1	0.831297	8.30497e-48	3.16045e-45	0.669192	5.40816e-09	2.88429e-07	0.616828	7.08098e-10	8.55397e-11	51	560	107	718
ENSMUSG00000056999_Ide	-0.52768	2.33507e-29	2.5604e-27	-0.70654	3.19991e-13	3.67571e-11	-0.766546	3.86733e-07	4.81663e-08	177	260	284	721
ENSMUSG00000027560_Dok5	-0.678586	2.84513e-23	1.95118e-21	-0.861417	1.73189e-14	2.52315e-12	-0.923551	9.24721e-08	1.34782e-08	283	205	236	724
ENSMUSG00000050271_D8Ertd82e	1.51301	7.8183e-18	3.26318e-16	1.59486	4.36322e-18	1.12338e-15	1.56658	3.01725e-09	4.82611e-10	465	116	143	724
ENSMUSG00000030351_Tspan11	1.6936	1.06506e-29	1.23039e-27	1.69002	4.72139e-24	2.35015e-21	1.62334	2.27183e-05	2.84163e-06	168	60	497	725
ENSMUSG00000040998_Npnt	-1.05986	4.82611e-18	2.05406e-16	-1.32389	3.67338e-25	2.06998e-22	-1.4212	8.49793e-08	1.21466e-08	456	53	232	741
ENSMUSG00000049122_Frmd3	-0.771203	1.48757e-21	8.64394e-20	-0.964591	1.20832e-17	2.8641e-15	-1.0311	3.5218e-07	4.472e-08	334	126	281	741
ENSMUSG00000031765_Mt1	1.20469	8.84289e-26	7.17811e-24	1.10054	9.40834e-15	1.42634e-12	1.05796	5.90973e-07	7.85715e-08	239	197	306	742
ENSMUSG00000055078_Gabra5	-0.881446	4.60743e-21	2.58442e-19	-1.08121	4.20493e-16	7.94839e-14	-1.13651	1.12019e-07	1.60824e-08	346	158	243	747
ENSMUSG00000032402_Smad3	0.998935	8.67999e-36	1.53147e-33	0.861693	4.28028e-11	3.43642e-09	0.817064	2.47345e-07	3.05832e-08	110	372	266	748
ENSMUSG00000062184_Hs6st2	-0.704008	2.70959e-22	1.69638e-20	-0.895255	2.27832e-17	4.93076e-15	-0.947109	5.47466e-07	7.20954e-08	310	138	302	750
ENSMUSG00000035776_Cd99l2	-0.52079	2.58401e-25	2.03389e-23	-0.701705	2.39004e-13	2.78831e-11	-0.762886	1.55776e-07	2.0661e-08	246	256	253	755
ENSMUSG00000047945_Marcksl1	-0.817635	5.4876e-20	2.81011e-18	-1.0048	3.23091e-11	2.66559e-09	-1.05657	0	0	379	362	16	757
ENSMUSG00000085609_1700016P03Rik	2.00478	1.11343e-29	1.27867e-27	2.15976	2.16048e-24	1.1125e-21	2.10449	3.46019e-05	4.45793e-06	169	58	530	757
ENSMUSG00000061086_Myl4	1.04197	9.5124e-29	9.92562e-27	0.899627	1.58556e-15	2.63079e-13	0.829482	4.23593e-06	4.87805e-07	186	180	394	760
ENSMUSG00000022353_Mtss1	-0.805247	2.11854e-26	1.8274e-24	-0.98931	7.08075e-15	1.09572e-12	-1.04233	1.60957e-06	2.02607e-07	225	193	351	769
ENSMUSG00000053192_Mllt11	-0.576653	2.40271e-28	2.44145e-26	-0.755739	5.72354e-11	4.54626e-09	-0.825257	4.451e-08	5.74887e-09	191	376	207	774
ENSMUSG00000031841_Cdh13	-0.991964	2.93417e-19	1.41306e-17	-1.19259	4.63512e-12	4.42277e-10	-1.23617	8.71125e-12	8.78468e-13	403	313	60	776
ENSMUSG00000024670_Cd6	1.87393	3.76005e-24	2.78531e-22	2.07887	3.63669e-16	6.91805e-14	2.0435	2.28356e-06	2.6283e-07	262	157	364	783
ENSMUSG00000035431_Sstr1	-0.717993	5.24489e-22	3.16127e-20	-0.908658	1.68367e-17	3.75258e-15	-0.973311	1.64041e-06	2.06692e-07	322	134	352	808
ENSMUSG00000043635_Adamts3	-0.734757	2.92074e-24	2.17186e-22	-0.915206	2.16682e-13	2.57201e-11	-0.970447	4.74272e-07	6.3384e-08	261	251	296	808
ENSMUSG00000026414_Tnnt2	1.63241	4.0181e-17	1.55345e-15	1.83107	1.41044e-17	3.26544e-15	1.77372	1.83726e-08	2.26755e-09	502	129	181	812
ENSMUSG00000025586_Cpeb1	1.00561	5.10073e-45	1.73675e-42	0.860347	7.38694e-12	6.72617e-10	0.796959	7.68222e-06	8.95263e-07	57	328	428	813
ENSMUSG00000046447_Camk2n1	0.933055	2.54443e-41	6.49767e-39	0.772002	2.58021e-08	1.13491e-06	0.711989	7.92966e-12	6.13517e-13	76	679	58	813
ENSMUSG00000020423_Btg2	1.45017	3.96553e-16	1.39933e-14	1.51345	8.33501e-19	2.26303e-16	1.44856	6.09073e-09	7.85654e-10	550	110	154	814
ENSMUSG00000052516_Robo2	-0.563376	5.29642e-30	6.26786e-28	-0.737149	8.38293e-09	4.21489e-07	-0.805185	6.807e-12	4.85164e-13	164	594	57	815
ENSMUSG00000019699_Akt3	-0.597015	4.49046e-23	3.03661e-21	-0.777775	6.63526e-10	4.2801e-08	-0.845834	1.92557e-11	2.38106e-12	287	463	67	817
ENSMUSG00000022186_Oxct1	-0.596052	1.21591e-24	9.29069e-23	-0.77884	4.18003e-09	2.27298e-07	-0.842602	0	0	254	549	16	819
ENSMUSG00000027479_Mapre1	-0.602583	2.50168e-28	2.52878e-26	-0.778342	3.46984e-11	2.85483e-09	-0.837197	2.66648e-07	3.39966e-08	192	363	270	825
ENSMUSG00000041556_Fbxo2	1.02263	7.8124e-36	1.41704e-33	0.883617	2.71239e-12	2.70027e-10	0.817916	6.31514e-06	7.79942e-07	107	300	420	827
ENSMUSG00000022340_Sybu	-0.568416	8.18303e-26	6.67295e-24	-0.745094	4.21743e-11	3.39509e-09	-0.801045	6.80882e-08	8.634e-09	238	371	220	829
ENSMUSG00000036225_Kctd1	0.909743	6.93777e-31	8.85844e-29	0.758351	2.36624e-11	1.99071e-09	0.701801	9.13315e-07	1.1451e-07	152	355	323	830
ENSMUSG00000060657_Marf1	0.879172	7.76491e-29	8.14602e-27	0.728851	4.39779e-09	2.37943e-07	0.674763	2.56676e-10	3.00292e-11	185	552	94	831
ENSMUSG00000011256_Adam19	-0.592128	4.83844e-21	2.69986e-19	-0.777671	5.2101e-16	9.54631e-14	-0.840301	8.96893e-07	1.12029e-07	347	163	322	832
ENSMUSG00000039114_Nrn1	0.8562	2.50258e-22	1.58209e-20	0.698573	4.00622e-10	2.69936e-08	0.619752	1.00769e-10	1.18224e-11	307	443	84	834
ENSMUSG00000027435_Cd93	-0.885235	2.40742e-21	1.37827e-19	-1.09419	1.12546e-19	3.32803e-17	-1.15542	4.39527e-06	5.16952e-07	339	101	397	837
ENSMUSG00000045314_Sowahb	1.37512	3.14709e-26	2.6441e-24	1.29077	8.32839e-21	2.9263e-18	1.23563	3.32044e-05	4.17658e-06	231	85	525	841
ENSMUSG00000032875_Arhgef17	0.830246	2.9063e-31	3.89003e-29	0.674009	7.29639e-09	3.75067e-07	0.61408	1.35081e-09	2.00027e-10	145	581	123	849
ENSMUSG00000028664_Ephb2	-0.683332	1.22253e-19	6.06827e-18	-0.871129	1.08343e-14	1.61788e-12	-0.933047	2.46215e-07	2.89416e-08	391	200	264	855
ENSMUSG00000028328_Tmod1	1.01968	6.06959e-30	7.13931e-28	0.880091	1.36639e-12	1.43188e-10	0.821517	5.65126e-06	7.02099e-07	165	285	414	864
ENSMUSG00000048285_Frmd6	1.06529	4.24148e-20	2.18932e-18	0.944586	7.70032e-13	8.33131e-11	0.887647	7.00417e-08	9.18685e-09	376	276	222	874
ENSMUSG00000005892_Trh	-1.8372	5.36318e-17	2.03696e-15	-2.69921	2.54093e-19	7.09227e-17	-2.75899	2.25713e-07	2.40563e-08	511	107	258	876
ENSMUSG00000029413_Naaa	1.11824	1.69751e-32	2.47708e-30	0.990149	2.07773e-12	2.11066e-10	0.957013	1.13752e-05	1.33058e-06	133	294	450	877
ENSMUSG00000020121_Srgap1	-0.955664	1.07732e-21	6.35518e-20	-1.1563	3.18224e-13	3.66953e-11	-1.20476	4.23131e-07	5.80369e-08	329	259	292	880
ENSMUSG00000027297_Ltk	1.17303	9.8167e-28	9.29378e-26	1.07888	4.40165e-11	3.52439e-09	1.03059	5.51348e-07	7.36771e-08	205	373	303	881
ENSMUSG00000036273_Lrrk2	0.918421	1.20865e-22	7.84531e-21	0.774972	1.21636e-10	9.08198e-09	0.714958	1.9222e-08	2.36071e-09	299	400	182	881
ENSMUSG00000039349_C130074G19Rik	1.02386	1.88274e-22	1.19804e-20	0.88045	7.94144e-16	1.42023e-13	0.817608	5.31476e-06	6.43789e-07	305	167	409	881
ENSMUSG00000008859_Rala	-0.618415	4.90664e-26	4.08704e-24	-0.798614	1.11475e-13	1.40222e-11	-0.85658	5.41107e-06	6.78246e-07	233	237	412	882
ENSMUSG00000018470_Kcnab3	1.02489	4.13528e-22	2.53979e-20	0.887685	1.89579e-14	2.7221e-12	0.818629	1.93947e-06	2.47168e-07	316	208	361	885
ENSMUSG00000031328_Flna	-0.650019	9.56855e-28	9.1481e-26	-0.822382	1.89519e-10	1.38053e-08	-0.883487	2.77957e-07	3.57556e-08	203	410	272	885
ENSMUSG00000036377_C530008M17Rik	-0.700113	4.41803e-20	2.27441e-18	-0.885789	5.28981e-14	6.95971e-12	-0.941346	3.68214e-07	4.697e-08	377	227	283	887
ENSMUSG00000061186_Sfmbt2	-0.849323	1.72993e-23	1.21207e-21	-1.03729	5.46566e-13	6.00137e-11	-1.09542	1.54204e-06	1.86588e-07	277	272	347	896
ENSMUSG00000040479_Dgkz	0.832205	2.01683e-37	3.95381e-35	0.671293	6.24677e-08	2.52457e-06	0.609067	8.41283e-12	7.45709e-13	99	739	59	897
ENSMUSG00000022076_Klhl1	-1.22474	3.64826e-22	2.24779e-20	-1.4845	1.30916e-22	5.3561e-20	-1.57017	2.72937e-05	3.40318e-06	315	73	510	898
ENSMUSG00000052852_Reep1	-0.497921	1.51144e-30	1.86841e-28	-0.676413	6.93743e-10	4.45577e-08	-0.732983	3.09908e-07	4.05305e-08	157	465	277	899
ENSMUSG00000005397_Nid1	-0.86574	1.3365e-24	1.00929e-22	-1.05386	1.45428e-14	2.15018e-12	-1.12242	1.06745e-05	1.24215e-06	257	202	446	905
ENSMUSG00000031502_Col4a1	-0.622217	1.80149e-18	8.14995e-17	-0.808574	1.82216e-12	1.85736e-10	-0.864834	2.1862e-08	2.56715e-09	429	293	184	906
ENSMUSG00000030223_Ptpro	-0.938569	5.75582e-18	2.43906e-16	-1.14437	2.17018e-13	2.57201e-11	-1.17812	4.91464e-08	6.32693e-09	458	252	210	920
ENSMUSG00000049225_Pdp1	0.91442	3.85101e-18	1.66831e-16	0.764741	1.2802e-11	1.11471e-09	0.706494	2.19468e-09	3.11235e-10	448	343	132	923
ENSMUSG00000026223_Itm2c	0.890369	1.96721e-57	1.2316e-54	0.732741	3.55948e-08	1.52741e-06	0.674546	3.53245e-08	4.74886e-09	31	696	201	928
ENSMUSG00000039959_Hip1	-0.559394	1.38507e-20	7.36479e-19	-0.736684	2.35533e-10	1.67486e-08	-0.784028	5.17454e-09	6.50494e-10	365	420	150	935
ENSMUSG00000048249_Crebrf	0.866917	2.16935e-32	3.12851e-30	0.716227	1.0784e-09	6.68204e-08	0.646273	9.82847e-07	1.27354e-07	134	482	328	944
ENSMUSG00000021750_Fam107a	0.968724	6.23432e-21	3.42764e-19	0.840035	4.82801e-09	2.58875e-07	0.799566	2.70006e-13	3.01135e-14	353	557	42	952
ENSMUSG00000021725_Parp8	-0.600267	3.47155e-21	1.96431e-19	-0.782456	9.84377e-14	1.25373e-11	-0.844364	3.08452e-06	3.58828e-07	343	234	379	956
ENSMUSG00000038550_Gm129	1.43454	4.29806e-24	3.17174e-22	1.38903	1.24452e-17	2.92669e-15	1.32978	5.8981e-05	7.72145e-06	263	127	576	966
ENSMUSG00000025959_Klf7	-0.605127	1.23025e-24	9.36342e-23	-0.780023	4.80515e-11	3.83718e-09	-0.832813	1.5509e-06	1.90508e-07	255	374	348	977
ENSMUSG00000035311_Gnptab	-0.460957	3.21491e-23	2.1893e-21	-0.633812	7.37456e-09	3.77785e-07	-0.692551	7.92298e-10	9.80018e-11	285	583	109	977
ENSMUSG00000020905_Usp43	-0.972231	1.17654e-20	6.3078e-19	-1.17631	1.8785e-14	2.7103e-12	-1.24671	6.22715e-06	7.40324e-07	362	207	417	986
ENSMUSG00000022033_Pbk	-1.6334	1.84826e-13	4.92733e-12	-2.42326	5.27358e-18	1.34616e-15	-2.51245	3.34167e-09	5.40418e-10	728	117	146	991
ENSMUSG00000020893_Per1	1.06056	4.75394e-19	2.24488e-17	0.947412	5.06771e-12	4.77451e-10	0.887623	3.2501e-07	4.25677e-08	411	317	279	1007
ENSMUSG00000026605_Cenpf	-1.37398	9.17232e-20	4.6238e-18	-1.69912	1.68834e-20	5.60267e-18	-1.75368	3.77602e-05	5.04989e-06	385	90	540	1015
ENSMUSG00000069919_Hba-a1	1.54277	3.1588e-16	1.12695e-14	1.68382	1.26175e-17	2.94402e-15	1.58125	1.28949e-06	1.7116e-07	544	128	343	1015
ENSMUSG00000005973_Rcn1	-0.748057	2.63426e-22	1.65585e-20	-0.933901	5.2532e-14	6.94213e-12	-0.993239	2.00682e-05	2.41062e-06	308	226	486	1020
ENSMUSG00000047485_Klhl34	0.923045	3.06166e-25	2.39599e-23	0.783375	5.50333e-10	3.59655e-08	0.728961	8.32109e-07	1.02451e-07	248	457	318	1023
ENSMUSG00000053897_Slc39a8	-0.830075	7.38371e-18	3.08843e-16	-1.03018	2.28968e-15	3.67654e-13	-1.09665	2.81395e-06	3.30549e-07	464	186	375	1025
ENSMUSG00000033032_Afap1l1	0.948891	1.77779e-22	1.13498e-20	0.801013	9.55961e-13	1.01967e-10	0.734937	1.08733e-05	1.2637e-06	304	280	447	1031
ENSMUSG00000046434_Hnrnpa1	-0.492161	6.29737e-18	2.65694e-16	-0.671628	5.09148e-10	3.35062e-08	-0.728469	1.01441e-09	1.6728e-10	460	453	119	1032
ENSMUSG00000005087_Cd44	-1.05224	6.59306e-20	3.35848e-18	-1.26527	2.25243e-12	2.26397e-10	-1.31786	1.82916e-06	2.23734e-07	381	297	356	1034
ENSMUSG00000019841_Rev3l	-0.705523	5.28212e-17	2.01011e-15	-0.891704	3.83136e-11	3.12643e-09	-0.952117	7.57262e-09	9.81888e-10	510	366	159	1035
ENSMUSG00000023004_Tuba1b	-0.479883	9.50291e-26	7.6528e-24	-0.657347	4.60615e-10	3.05027e-08	-0.715333	1.48802e-06	1.78745e-07	241	451	345	1037
ENSMUSG00000037868_Egr2	2.00825	3.17446e-17	1.23964e-15	2.87922	3.88284e-26	2.41593e-23	2.86089	2.20266e-05	2.72186e-06	497	48	494	1039
ENSMUSG00000032652_Crebl2	0.836492	1.43925e-29	1.62401e-27	0.683202	3.47085e-09	1.91993e-07	0.622744	1.00805e-06	1.37852e-07	172	539	332	1043
ENSMUSG00000022440_C1qtnf6	-1.13724	1.80904e-16	6.5872e-15	-1.40132	3.21785e-18	8.35689e-16	-1.46761	4.38737e-06	5.07158e-07	533	115	396	1044
ENSMUSG00000058975_Kcnc1	0.83353	5.5032e-27	4.96772e-25	0.67632	8.82769e-11	6.83026e-09	0.616682	1.05268e-05	1.19997e-06	215	386	444	1045
ENSMUSG00000011148_Adssl1	1.17916	4.07611e-18	1.75798e-16	1.09856	2.00815e-14	2.86964e-12	1.03114	3.76589e-06	4.22722e-07	450	209	387	1046
ENSMUSG00000032024_Clmp	-0.610973	8.61036e-17	3.21984e-15	-0.80474	2.26934e-16	4.42981e-14	-0.857831	2.96405e-06	3.44456e-07	519	153	377	1049
ENSMUSG00000026657_Frmd4a	-0.620485	2.79943e-23	1.92664e-21	-0.792071	8.62912e-10	5.44857e-08	-0.853982	4.75097e-07	6.47703e-08	282	473	297	1052
ENSMUSG00000026834_Acvr1c	1.37565	4.58843e-24	3.37319e-22	1.30718	8.76626e-18	2.14601e-15	1.26265	0.000143434	2.00861e-05	264	122	668	1054
ENSMUSG00000027669_Gnb4	-0.755696	1.21956e-16	4.50843e-15	-0.938013	3.98526e-10	2.69284e-08	-0.984851	1.32303e-10	1.5622e-11	525	442	87	1054
ENSMUSG00000030688_Stard10	1.09179	1.00047e-21	5.95617e-20	0.971897	1.26835e-13	1.57181e-11	0.910248	2.09687e-05	2.44872e-06	326	241	487	1054
ENSMUSG00000058498_Rnf207	1.32327	7.31241e-21	3.97533e-19	1.2757	2.93778e-14	4.06202e-12	1.21837	1.88524e-05	2.23171e-06	357	216	481	1054
ENSMUSG00000075602_Ly6a	1.31867	8.5838e-22	5.1418e-20	1.26924	2.25897e-12	2.26397e-10	1.21394	8.78014e-06	9.64301e-07	324	298	432	1054
ENSMUSG00000001493_Meox1	-1.45176	2.29232e-13	6.05297e-12	-1.95729	1.38526e-19	3.99487e-17	-2.03814	6.17601e-08	8.11712e-09	735	103	218	1056
ENSMUSG00000028007_Snx7	-0.687473	3.6197e-18	1.57161e-16	-0.873441	4.75157e-13	5.29517e-11	-0.937362	1.27355e-06	1.6789e-07	447	268	342	1057
ENSMUSG00000009647_Mcu	-0.561645	2.97066e-19	1.42709e-17	-0.745994	2.34496e-13	2.74645e-11	-0.798354	4.65923e-06	5.47615e-07	404	255	400	1059
ENSMUSG00000021765_Fst	1.49552	2.16352e-22	1.37221e-20	1.49803	2.15473e-14	3.06443e-12	1.45349	4.89613e-05	6.38315e-06	306	210	560	1076
ENSMUSG00000021614_Vcan	-0.875176	1.64711e-14	4.9256e-13	-1.08937	7.6927e-13	8.33131e-11	-1.15194	5.80842e-09	7.50981e-10	649	275	153	1077
ENSMUSG00000028832_Stmn1	-0.489709	8.24445e-21	4.4695e-19	-0.668908	1.17337e-08	5.6982e-07	-0.724836	6.2289e-10	7.40907e-11	358	615	105	1078
ENSMUSG00000038418_Egr1	1.24022	5.4502e-13	1.37731e-11	1.24829	5.00823e-15	7.79041e-13	1.20503	9.95698e-10	1.60101e-10	768	192	118	1078
ENSMUSG00000032010_Usp2	0.738662	4.14427e-41	1.04457e-38	0.575282	6.83877e-08	2.73396e-06	0.517651	2.34624e-07	2.56664e-08	77	747	260	1084
ENSMUSG00000043822_Adamtsl5	1.58923	3.00878e-14	8.7026e-13	1.87821	4.55684e-15	7.16288e-13	1.82927	8.3382e-08	1.15174e-08	671	190	230	1091
ENSMUSG00000027750_Postn	-1.1407	4.73326e-17	1.81189e-15	-1.40623	7.6026e-17	1.54462e-14	-1.46395	9.93899e-06	1.15863e-06	507	147	442	1096
ENSMUSG00000031762_Mt2	1.09046	3.77701e-27	3.47413e-25	0.971268	5.47022e-12	5.08952e-10	0.908783	5.09035e-05	6.6912e-06	211	321	564	1096
ENSMUSG00000025207_Sema4g	-0.650798	2.39563e-17	9.50806e-16	-0.83315	1.99272e-11	1.69557e-09	-0.890829	2.05106e-07	2.32717e-08	489	351	257	1097
ENSMUSG00000041959_S100a10	-0.736114	1.00347e-18	4.61501e-17	-0.927088	1.51596e-14	2.23032e-12	-0.983627	1.7658e-05	1.99212e-06	422	203	474	1099
ENSMUSG00000080268_Brms1	0.919955	9.01143e-25	6.94023e-23	0.78057	4.83944e-10	3.19767e-08	0.716793	4.80464e-06	5.99464e-07	252	452	405	1109
ENSMUSG00000017386_Traf4	-0.802266	1.87664e-20	9.92418e-19	-0.993387	3.45517e-14	4.75539e-12	-1.05489	3.32356e-05	4.23183e-06	367	217	526	1110
ENSMUSG00000024277_Mapre2	-0.465789	3.03223e-26	2.56984e-24	-0.638419	1.00954e-07	3.85561e-06	-0.70073	8.22084e-10	1.04584e-10	229	782	110	1121
ENSMUSG00000020547_Bzw2	-0.505031	4.40758e-22	2.69001e-20	-0.682981	8.96048e-12	8.03644e-10	-0.745361	1.61866e-05	1.926e-06	318	333	472	1123
ENSMUSG00000021866_Anxa11	1.2057	4.24474e-19	2.00931e-17	1.13229	9.27488e-13	9.92845e-11	1.0657	9.17357e-06	1.00143e-06	410	279	434	1123
ENSMUSG00000027296_Itpka	0.862393	4.29614e-18	1.84468e-16	0.710064	3.25016e-10	2.24178e-08	0.643639	1.12457e-07	1.64774e-08	452	433	244	1129
ENSMUSG00000067274_Rplp0	-0.573563	1.43185e-17	5.78944e-16	-0.757343	4.1396e-11	3.34144e-09	-0.824651	3.57988e-07	4.58308e-08	480	370	282	1132
ENSMUSG00000025362_Rps26	-0.491347	1.181e-23	8.33489e-22	-0.665665	1.03964e-10	7.86072e-09	-0.72957	1.45613e-05	1.66593e-06	275	395	463	1133
ENSMUSG00000047388_Atmin	0.683185	3.06933e-49	1.29499e-46	0.513486	9.17673e-08	3.54556e-06	0.45552	7.33983e-07	9.59444e-08	46	773	315	1134
ENSMUSG00000020785_Camkk1	0.824884	1.20557e-29	1.37633e-27	0.666892	3.45244e-10	2.35412e-08	0.610908	3.5453e-05	4.6317e-06	170	438	533	1141
ENSMUSG00000030092_Cntn6	-0.707359	1.20941e-19	6.0185e-18	-0.888743	4.30363e-12	4.13287e-10	-0.942645	9.86382e-06	1.13872e-06	390	311	441	1142
ENSMUSG00000020834_Dhrs13	-0.930542	2.5318e-16	9.11636e-15	-1.14981	2.16077e-15	3.52643e-13	-1.22571	6.91213e-06	8.21455e-07	539	183	423	1145
ENSMUSG00000023110_Prmt5	-0.522064	1.00269e-20	5.40564e-19	-0.69804	2.09288e-10	1.50617e-08	-0.752211	2.58592e-06	2.98323e-07	360	415	370	1145
ENSMUSG00000055761_Nkain3	-0.82948	4.40863e-17	1.69096e-15	-1.03338	9.55777e-14	1.22512e-11	-1.07923	5.12373e-06	6.21063e-07	506	233	407	1146
ENSMUSG00000035486_Plk5	1.82597	2.26478e-30	2.73012e-28	1.90375	3.07127e-18	8.04619e-16	1.86598	0.000660686	0.000101621	161	114	876	1151
ENSMUSG00000071847_Apcdd1	-0.658054	1.40164e-20	7.4325e-19	-0.836079	6.87948e-12	6.28326e-10	-0.904698	1.40442e-05	1.61037e-06	366	327	461	1154
ENSMUSG00000068748_Ptprz1	-0.73858	7.16239e-15	2.23845e-13	-0.928127	1.57362e-09	9.43731e-08	-1.00111	7.10543e-14	5.1317e-15	621	498	36	1155
ENSMUSG00000027748_Trpc4	-0.666457	1.86302e-18	8.38921e-17	-0.854921	1.04651e-14	1.57853e-12	-0.929682	3.52382e-05	4.5159e-06	431	198	531	1160
ENSMUSG00000012443_Kif11	-1.06977	8.11667e-16	2.75882e-14	-1.32371	4.43136e-16	8.3237e-14	-1.38262	9.75475e-06	1.05924e-06	571	159	437	1167
ENSMUSG00000067194_Eif1ax	-0.441804	1.01132e-21	6.00235e-20	-0.623535	1.6792e-08	7.87299e-07	-0.682327	4.3252e-08	5.5607e-09	327	637	206	1170
ENSMUSG00000054855_Rnd1	-0.681875	6.40611e-14	1.80975e-12	-0.883937	1.05575e-14	1.58447e-12	-0.949779	4.01012e-07	5.18204e-08	687	199	287	1173
ENSMUSG00000067212_H2-T23	1.15034	1.04853e-19	5.26259e-18	1.05967	1.3493e-12	1.41895e-10	0.989062	2.54734e-05	3.22241e-06	386	284	506	1176
ENSMUSG00000075224_Lrrc55	-0.700842	1.14005e-12	2.75887e-11	-0.914432	5.73504e-17	1.19778e-14	-0.981219	8.4033e-08	1.18313e-08	802	143	231	1176
ENSMUSG00000021215_Net1	0.952522	8.07925e-23	5.35161e-21	0.813957	9.91016e-11	7.53121e-09	0.76269	2.23174e-05	2.76145e-06	293	393	495	1181
ENSMUSG00000026447_Pik3c2b	-0.633148	4.73688e-16	1.65051e-14	-0.818793	2.98036e-12	2.93767e-10	-0.88203	8.91887e-07	1.09584e-07	557	303	321	1181
ENSMUSG00000034164_Emid1	-1.00451	2.53795e-17	1.00115e-15	-1.23625	9.61954e-17	1.91532e-14	-1.29519	3.78567e-05	5.11053e-06	492	150	541	1183
ENSMUSG00000037855_Zfp365	0.79016	2.61056e-36	4.87171e-34	0.623411	2.72725e-07	9.20361e-06	0.574136	3.23179e-08	4.16151e-09	104	885	197	1186
ENSMUSG00000033063_Cntnap3	-0.849167	1.83395e-16	6.66541e-15	-1.05182	4.02697e-13	4.59702e-11	-1.10238	4.25201e-06	4.97335e-07	534	261	395	1190
ENSMUSG00000004771_Rab11a	-0.4204	5.87223e-24	4.28452e-22	-0.596732	2.94556e-08	1.28426e-06	-0.648979	1.3621e-07	1.91144e-08	266	685	250	1201
ENSMUSG00000032356_Rasgrf1	0.743202	1.14828e-41	3.05286e-39	0.578845	5.64338e-07	1.76303e-05	0.520825	1.04171e-08	1.58576e-09	73	956	172	1201
ENSMUSG00000079022_Col22a1	-0.815207	2.79109e-17	1.09655e-15	-1.01258	2.20966e-13	2.60845e-11	-1.07097	1.36178e-05	1.55642e-06	494	253	459	1206
ENSMUSG00000020912_Krt12	0.884083	1.13901e-21	6.69878e-20	0.739433	1.60512e-10	1.1866e-08	0.677861	1.75338e-05	1.959e-06	330	404	473	1207
ENSMUSG00000015890_Amdhd1	-1.48364	4.05115e-13	1.04415e-11	-2.03687	3.57614e-16	6.84648e-14	-2.12131	4.87411e-07	6.89458e-08	753	156	300	1209
ENSMUSG00000039059_Hrh3	0.909605	5.98651e-27	5.3542e-25	0.765267	1.50198e-09	9.09904e-08	0.719482	2.36383e-05	2.96413e-06	217	493	500	1210
ENSMUSG00000027475_Kif3b	-0.411494	1.31768e-29	1.49552e-27	-0.585416	5.66645e-08	2.32464e-06	-0.642446	7.28539e-07	9.18718e-08	171	728	313	1212
ENSMUSG00000034813_Grip1	-0.592621	2.91276e-20	1.532e-18	-0.771613	2.75991e-11	2.29603e-09	-0.822041	1.97579e-05	2.33789e-06	369	359	484	1212
ENSMUSG00000022309_Angpt1	-0.899169	4.19613e-16	1.47324e-14	-1.11001	2.15447e-13	2.57201e-11	-1.16835	5.39767e-06	6.66731e-07	552	250	411	1213
ENSMUSG00000056820_Tsnax	0.703723	1.11639e-30	1.39786e-28	0.534636	8.7206e-08	3.39127e-06	0.471651	4.16567e-07	5.55228e-08	155	768	290	1213
ENSMUSG00000026220_Slc16a14	-0.84579	3.01034e-15	9.78638e-14	-1.0564	3.9537e-15	6.28092e-13	-1.14448	8.87069e-06	9.82561e-07	597	188	433	1218
ENSMUSG00000059713_Rcan3	-0.639387	2.02258e-18	9.00328e-17	-0.818722	6.2558e-11	4.91673e-09	-0.870927	5.31895e-06	6.55192e-07	436	380	410	1226
ENSMUSG00000056367_Actr3b	-0.418799	1.57871e-17	6.33049e-16	-0.595803	5.94803e-09	3.13305e-07	-0.661778	1.46379e-08	1.85751e-09	484	567	176	1227
ENSMUSG00000035561_Aldh1b1	-0.973307	6.22661e-19	2.88415e-17	-1.18737	2.0394e-15	3.34664e-13	-1.25516	0.000100248	1.36197e-05	419	182	627	1228
ENSMUSG00000059456_Ptk2b	0.752672	1.84713e-30	2.24057e-28	0.593508	1.11129e-06	3.19748e-05	0.542744	1.98952e-13	1.49396e-14	160	1038	39.5	1237.5
ENSMUSG00000026315_Serpinb8	1.25663	3.07796e-20	1.61452e-18	1.18193	5.82378e-14	7.59532e-12	1.12418	0.00011216	1.62011e-05	370	229	645	1244
ENSMUSG00000057378_Ryr3	-0.645662	1.13121e-15	3.78525e-14	-0.820687	3.92311e-09	2.14986e-07	-0.881197	1.07995e-09	1.81831e-10	580	545	121	1246
ENSMUSG00000032528_Vipr1	0.851988	2.03672e-25	1.61341e-23	0.700602	1.42318e-09	8.65673e-08	0.640561	2.87825e-05	3.54903e-06	245	491	513	1249
ENSMUSG00000018589_Glra2	-1.02263	1.43649e-13	3.88293e-12	-1.28513	4.2785e-14	5.80826e-12	-1.29902	7.10609e-07	8.98312e-08	718	220	312	1250
ENSMUSG00000040097_Flywch1	0.715957	1.21486e-22	7.85933e-21	0.553841	1.85051e-07	6.5097e-06	0.489336	4.73392e-10	5.48737e-11	300	849	101	1250
ENSMUSG00000045318_Adra2c	0.953225	3.09726e-20	1.62026e-18	0.8187	1.7503e-10	1.28438e-08	0.771894	1.80673e-05	2.02596e-06	371	407	475	1253
ENSMUSG00000062421_Arf2	-0.434646	2.164e-19	1.05791e-17	-0.613246	1.03331e-10	7.83273e-09	-0.672006	1.43853e-05	1.63802e-06	397	394	462	1253
ENSMUSG00000042453_Reln	-0.556153	1.25242e-18	5.70585e-17	-0.730736	5.77007e-08	2.36391e-06	-0.794566	4.05848e-10	4.69751e-11	426	729	99	1254
ENSMUSG00000029447_Cct6a	-0.418238	5.86648e-27	5.27114e-25	-0.591445	6.85941e-08	2.73396e-06	-0.655244	4.22027e-07	5.67822e-08	216	749	291	1256
ENSMUSG00000007440_Pcdha2	-0.499877	9.33099e-23	6.13884e-21	-0.675829	2.54453e-08	1.12585e-06	-0.747613	4.04696e-07	5.30456e-08	295	675	288	1258
ENSMUSG00000021375_Kif13a	-0.565723	5.62511e-23	3.75162e-21	-0.738829	1.01544e-09	6.33134e-08	-0.79252	2.1316e-05	2.52541e-06	291	479	489	1259
ENSMUSG00000032340_Neo1	-0.565872	3.81747e-26	3.19351e-24	-0.738905	2.44168e-09	1.40237e-07	-0.798147	2.60318e-05	3.31117e-06	232	520	508	1260
ENSMUSG00000020142_Slc1a4	-0.527245	1.13988e-17	4.68703e-16	-0.709573	6.398e-12	5.87947e-10	-0.766712	1.53038e-05	1.80842e-06	472	325	468	1265
ENSMUSG00000038642_Ctss	0.789817	9.49157e-33	1.4062e-30	0.635727	5.06165e-08	2.0996e-06	0.570261	6.25289e-06	7.53512e-07	131	720	418	1269
ENSMUSG00000026167_Wnt10a	1.58028	1.8071e-16	6.5872e-15	1.73866	7.68507e-15	1.18194e-12	1.70152	3.95067e-05	5.35841e-06	532	194	545	1271
ENSMUSG00000021670_Hmgcr	-0.486691	4.22619e-16	1.48016e-14	-0.673254	2.56722e-09	1.46601e-07	-0.732054	3.11994e-08	4.01786e-09	554	523	196	1273
ENSMUSG00000023259_Slc26a6	-0.657575	4.99157e-16	1.72993e-14	-0.843819	4.69703e-14	6.29065e-12	-0.915796	2.19772e-05	2.6434e-06	560	223	492	1275
ENSMUSG00000025582_Nptx1	0.81701	2.74336e-23	1.89477e-21	0.671911	2.16736e-07	7.45741e-06	0.626585	1.66906e-09	2.33174e-10	281	868	126	1275
ENSMUSG00000044468_Fam46c	1.17595	6.28039e-20	3.20763e-18	1.08603	7.72709e-13	8.33131e-11	1.00753	9.57013e-05	1.27921e-05	380	277	621	1278
ENSMUSG00000050390_C77080	0.976003	1.43402e-21	8.3578e-20	0.841518	1.46737e-11	1.2666e-09	0.780186	8.41415e-05	1.10072e-05	333	346	607	1286
ENSMUSG00000030134_Rasgef1a	0.727675	7.18828e-83	1.3951e-79	0.566428	2.32301e-06	6.09658e-05	0.50832	2.49997e-09	4.13835e-10	10	1138	139	1287
ENSMUSG00000039982_Dtx4	-0.486972	8.97022e-17	3.34796e-15	-0.65958	2.0011e-08	9.22295e-07	-0.721083	1.01531e-09	1.74347e-10	520	648	120	1288
ENSMUSG00000030792_Dkkl1	0.962601	4.27803e-22	2.61918e-20	0.836362	1.1716e-09	7.21461e-08	0.761112	2.17329e-05	2.56461e-06	317	485	490	1292
ENSMUSG00000030980_Knop1	-0.482019	7.08705e-21	3.86364e-19	-0.657158	8.45288e-10	5.3486e-08	-0.715541	1.49047e-05	1.72233e-06	356	472	465	1293
ENSMUSG00000047986_Palm3	-1.20273	2.64903e-15	8.64073e-14	-1.49537	1.18131e-14	1.75527e-12	-1.5635	2.29009e-05	2.88191e-06	595	201	498	1294
ENSMUSG00000031932_Gpr83	1.30404	6.33876e-24	4.60759e-22	1.23473	1.08324e-13	1.37084e-11	1.17884	0.000413337	6.0862e-05	267	236	801	1304
ENSMUSG00000044361_BC024139	-1.18174	2.21132e-15	7.28648e-14	-1.471	7.64477e-16	1.37541e-13	-1.54105	4.14085e-05	5.61765e-06	589	166	549	1304
ENSMUSG00000052373_Mpp3	0.772066	2.9444e-22	1.83745e-20	0.611817	3.26482e-09	1.82256e-07	0.545829	1.52117e-05	1.77952e-06	311	535	467	1313
ENSMUSG00000020053_Igf1	-0.702439	5.59346e-17	2.11614e-15	-0.891705	1.52239e-12	1.58424e-10	-0.941931	2.96587e-05	3.79926e-06	513	287	518	1318
ENSMUSG00000042506_Usp22	-0.515503	9.69163e-21	5.23942e-19	-0.69166	7.88088e-08	3.10515e-06	-0.743028	3.56751e-08	4.90196e-09	359	758	202	1319
ENSMUSG00000030669_Calca	-1.56313	2.25242e-11	4.6754e-10	-2.48535	1.29323e-13	1.59602e-11	-2.56294	3.33591e-09	5.21099e-10	935	242	145	1322
ENSMUSG00000058454_Dhcr7	-0.573004	7.49436e-17	2.81336e-15	-0.752189	2.43393e-10	1.72665e-08	-0.811555	4.07219e-06	4.59454e-07	517	421	391	1329
ENSMUSG00000028931_Kcnab2	0.694139	5.31717e-59	3.68556e-56	0.526345	3.61842e-06	8.98319e-05	0.463765	5.01302e-10	6.35029e-11	28	1203	103	1334
ENSMUSG00000029392_Rilpl1	0.958312	2.57485e-23	1.78474e-21	0.827397	8.87312e-10	5.59081e-08	0.778396	6.98399e-05	9.19645e-06	280	474	591	1345
ENSMUSG00000037458_Azin1	-0.448152	2.00999e-18	8.96781e-17	-0.633134	7.73893e-09	3.93749e-07	-0.692188	9.64594e-07	1.24738e-07	435	587	327	1349
ENSMUSG00000026198_Abcb6	-0.588041	2.91517e-17	1.14298e-15	-0.768983	3.66137e-11	3.00414e-09	-0.82983	2.19167e-05	2.60402e-06	495	364	491	1350
ENSMUSG00000020641_Rsad2	1.76831	1.0784e-17	4.45311e-16	2.12271	6.74642e-12	6.18064e-10	2.07617	4.42452e-05	6.02198e-06	470	326	555	1351
ENSMUSG00000062929_Cfl2	-0.496922	4.5564e-22	2.77212e-20	-0.67179	3.13376e-10	2.17153e-08	-0.735897	8.1414e-05	1.06454e-05	319	431	604	1354
ENSMUSG00000021806_Nid2	-0.866515	1.01522e-14	3.09315e-13	-1.07916	4.21591e-13	4.78755e-11	-1.15159	1.3045e-05	1.45315e-06	637	263	455	1355
ENSMUSG00000039458_Mtmr12	0.91024	1.18619e-28	1.2311e-26	0.768999	4.67866e-09	2.52225e-07	0.724667	9.10445e-05	1.21271e-05	187	554	616	1357
ENSMUSG00000074968_Ano3	0.907585	1.83404e-18	8.27792e-17	0.759998	9.6997e-12	8.67339e-10	0.682347	7.32504e-05	9.51148e-06	430	334	594	1358
ENSMUSG00000032807_Alox12b	1.43415	1.09377e-13	2.99407e-12	1.57007	1.69514e-13	2.04967e-11	1.5119	4.78887e-06	5.89055e-07	709	247	404	1360
ENSMUSG00000036913_Trim67	-1.18821	5.06409e-16	1.75194e-14	-1.4683	1.82628e-14	2.64775e-12	-1.53269	7.47857e-05	9.62119e-06	561	206	595	1362
ENSMUSG00000031934_Panx1	-0.627642	2.24146e-15	7.37326e-14	-0.811154	1.6522e-10	1.21539e-08	-0.869556	2.57233e-06	2.92123e-07	590	406	369	1365
ENSMUSG00000032523_Hhatl	1.09924	5.53482e-19	2.57602e-17	0.995353	5.38944e-12	5.03004e-10	0.932572	0.000105033	1.4753e-05	417	320	635	1372
ENSMUSG00000029231_Pdgfra	-0.456162	6.76565e-16	2.31583e-14	-0.631383	2.27311e-08	1.03134e-06	-0.694816	5.15453e-09	6.20131e-10	567	658	149	1374
ENSMUSG00000035246_Pcyt1b	-0.538413	8.76051e-23	5.78313e-21	-0.710196	2.46876e-09	1.41249e-07	-0.76271	4.6163e-05	6.23344e-06	294	522	558	1374
ENSMUSG00000048142_Nat8l	0.768704	2.29375e-21	1.31875e-19	0.606087	6.39605e-08	2.57793e-06	0.538874	5.41588e-07	7.05161e-08	337	741	301	1379
ENSMUSG00000039735_Fnbp1l	-0.692139	6.15813e-15	1.94653e-13	-0.876434	1.2479e-09	7.63727e-08	-0.948002	3.24442e-07	4.15517e-08	614	488	278	1380
ENSMUSG00000082691_Dynlt1-ps1	-1.06375	9.79902e-17	3.64328e-15	-1.30186	1.69087e-14	2.47547e-12	-1.38663	0.000126919	1.77809e-05	522	204	655	1381
ENSMUSG00000029544_Cabp1	0.873011	1.05484e-18	4.83978e-17	0.723996	5.90827e-11	4.66816e-09	0.656217	6.37314e-05	8.18723e-06	423	378	581	1382
ENSMUSG00000020080_Hkdc1	1.0083	5.05716e-19	2.37076e-17	0.88121	1.19467e-11	1.05251e-09	0.798418	0.000103203	1.40413e-05	414	339	630	1383
ENSMUSG00000019027_Dnah1	0.933748	3.1218e-16	1.1158e-14	0.801361	1.7079e-11	1.46575e-09	0.734148	2.26548e-05	2.80156e-06	543	348	496	1387
ENSMUSG00000062960_Kdr	-0.701979	1.01117e-14	3.08566e-13	-0.898097	4.48635e-13	5.05621e-11	-0.973503	2.10794e-05	2.4869e-06	636	265	488	1389
ENSMUSG00000069170_Gpr98	-1.11622	1.91606e-16	6.93787e-15	-1.36709	7.21365e-14	9.32653e-12	-1.42913	9.84215e-05	1.30659e-05	536	231	623	1390
ENSMUSG00000036782_Klhl13	-0.541613	1.25652e-17	5.12321e-16	-0.719103	1.2315e-09	7.56792e-08	-0.77622	8.1217e-06	9.28069e-07	476	486	430	1392
ENSMUSG00000060675_Pla2g16	1.06262	3.05471e-23	2.08753e-21	0.955703	4.16043e-09	2.27158e-07	0.904795	5.64762e-05	7.27999e-06	284	547	571	1402
ENSMUSG00000079055_Slc8a3	-0.576738	4.50274e-18	1.92487e-16	-0.753879	3.35461e-10	2.29941e-08	-0.810522	3.12509e-05	3.90288e-06	454	435	520	1409
ENSMUSG00000032271_Nnmt	-1.29749	2.67109e-11	5.47934e-10	-1.767	1.04018e-17	2.48528e-15	-1.85316	1.47099e-06	1.74939e-07	946	125	344	1415
ENSMUSG00000047261_Gap43	-0.970756	1.88102e-10	3.47353e-09	-1.24592	1.60774e-12	1.66148e-10	-1.26667	5.62039e-11	6.96705e-12	1051	289	78	1418
ENSMUSG00000026558_Uck2	-0.642517	1.75976e-12	4.17177e-11	-0.851963	6.15849e-17	1.26848e-14	-0.910191	1.31215e-05	1.50414e-06	818	145	457	1420
ENSMUSG00000042828_Trim72	1.51706	1.93453e-12	4.57312e-11	1.8556	2.95894e-12	2.92621e-10	1.81669	5.6093e-07	7.52799e-08	821	302	304	1427
ENSMUSG00000029126_Nsg1	-0.428168	4.83411e-22	2.93189e-20	-0.604274	2.07429e-07	7.15367e-06	-0.664741	1.4979e-07	2.01248e-08	320	866	252	1438
ENSMUSG00000046182_Gsg1l	0.887544	7.76716e-26	6.36055e-24	0.745478	7.06448e-09	3.66935e-07	0.683311	0.000102265	1.38995e-05	237	575	629	1441
ENSMUSG00000048899_Rimkla	-0.801296	6.19747e-16	2.12886e-14	-0.99644	2.98471e-10	2.08274e-08	-1.04802	1.14713e-05	1.35307e-06	565	428	451	1444
ENSMUSG00000056708_Ier5	1.10032	1.69649e-10	3.15378e-09	1.07142	5.06747e-13	5.60537e-11	1.01591	2.72236e-09	4.30324e-10	1044	270	140	1454
ENSMUSG00000037016_Frem2	-0.806782	1.54257e-17	6.21126e-16	-0.996287	1.23857e-11	1.08479e-09	-1.06614	0.000103926	1.43253e-05	482	341	632	1455
ENSMUSG00000009073_Nf2	-0.428516	1.00194e-13	2.77004e-12	-0.608918	7.10305e-09	3.6766e-07	-0.666628	1.82434e-08	2.17808e-09	702	577	180	1459
ENSMUSG00000029414_Kntc1	-1.32996	5.55104e-12	1.24405e-10	-1.79054	8.6347e-16	1.51696e-13	-1.87262	7.01468e-06	8.64802e-07	866	170	426	1462
ENSMUSG00000020589_Fam49a	-0.465566	1.39998e-28	1.44526e-26	-0.641225	3.97321e-07	1.28703e-05	-0.693813	1.70452e-06	2.19212e-07	188	922	355	1465
ENSMUSG00000030554_Synm	-0.470739	3.14089e-18	1.36985e-16	-0.644065	8.43087e-09	4.23187e-07	-0.698036	6.97682e-06	8.50332e-07	445	595	425	1465
ENSMUSG00000097451_Rian	-0.466489	1.07101e-31	1.48472e-29	-0.641373	5.91839e-06	0.00013681	-0.700024	2.84217e-14	2.08983e-15	140	1292	33.5	1465.5
ENSMUSG00000019528_Gyg	-0.511982	2.36846e-15	7.77785e-14	-0.690522	2.45266e-10	1.73581e-08	-0.751971	1.25022e-05	1.40199e-06	591	422	453	1466
ENSMUSG00000014813_Stc1	-1.11572	4.31827e-17	1.65958e-15	-1.35884	1.11742e-13	1.40222e-11	-1.44853	0.000230288	3.31956e-05	505	238	724	1467
ENSMUSG00000022686_B3gnt5	-1.24461	8.80548e-14	2.45189e-12	-1.58198	9.29815e-16	1.62397e-13	-1.66425	8.00975e-05	1.04115e-05	697	171	602	1470
ENSMUSG00000036560_Lgi4	1.15755	1.8484e-21	1.06767e-19	1.06965	7.8107e-10	4.97387e-08	1.012	0.000142357	1.97172e-05	336	469	666	1471
ENSMUSG00000023832_Acat2	-0.498545	1.52792e-18	6.92845e-17	-0.673804	7.95488e-10	5.0549e-08	-0.737075	5.87939e-05	7.6323e-06	428	470	575	1473
ENSMUSG00000059743_Fdps	-0.581228	4.92515e-17	1.88164e-15	-0.761614	4.41478e-10	2.94312e-08	-0.805	3.02258e-05	3.85018e-06	508	448	519	1475
ENSMUSG00000086537_Nespos	-1.27913	5.80019e-14	1.65059e-12	-1.6292	1.55371e-15	2.59236e-13	-1.71898	9.22835e-05	1.2257e-05	682	179	617	1478
ENSMUSG00000019977_Hbs1l	-0.413655	6.24042e-18	2.63865e-16	-0.588553	8.67168e-09	4.33816e-07	-0.650307	8.72837e-06	9.46167e-07	459	597	431	1487
ENSMUSG00000038764_Ptpn3	0.716188	2.13165e-39	4.70126e-37	0.554257	2.85788e-07	9.56804e-06	0.495122	3.2984e-05	4.06569e-06	88	891	523	1502
ENSMUSG00000016763_Scube1	0.754569	4.25145e-21	2.39166e-19	0.598111	5.62752e-08	2.31185e-06	0.540963	9.23195e-06	1.02035e-06	345	727	435	1507
ENSMUSG00000039542_Ncam1	-0.672938	4.79428e-11	9.56294e-10	-0.876858	1.65963e-09	9.93314e-08	-0.911654	8.52651e-14	7.29747e-15	973	499	37	1509
ENSMUSG00000058625_Gm17383	-0.972906	3.38012e-14	9.74761e-13	-1.21356	3.59771e-14	4.90635e-12	-1.27523	9.55065e-05	1.25244e-05	673	219	619	1511
ENSMUSG00000043079_Synpo	0.881938	4.82358e-16	1.67544e-14	0.759788	1.55963e-07	5.61881e-06	0.706745	2.28742e-09	3.54008e-10	558	829	135	1522
ENSMUSG00000028943_Espn	1.40587	8.37478e-13	2.07319e-11	1.5719	1.84341e-11	1.57752e-09	1.53459	4.15791e-06	4.78268e-07	784	349	393	1526
ENSMUSG00000058145_Adamts17	-0.700584	9.77602e-16	3.28827e-14	-0.886003	7.01969e-11	5.48822e-09	-0.941481	5.67999e-05	7.36656e-06	577	382	572	1531
ENSMUSG00000022965_Ifngr2	-0.537089	1.53713e-15	5.11707e-14	-0.717914	1.3429e-10	9.95214e-09	-0.767662	4.4756e-05	6.09165e-06	583	403	556	1542
ENSMUSG00000084390_Gm15425	1.24789	6.51227e-21	3.57035e-19	1.18465	1.1517e-11	1.02067e-09	1.1387	0.000587517	8.82131e-05	354	337	854	1545
ENSMUSG00000023048_Prr13	0.951476	4.9826e-19	2.34146e-17	0.828638	6.51269e-09	3.40644e-07	0.763001	5.48663e-05	7.02429e-06	413	571	568	1552
ENSMUSG00000026662_Sephs1	-0.491143	3.5973e-18	1.56539e-16	-0.665136	1.67555e-09	1.00084e-07	-0.730515	8.61124e-05	1.12531e-05	446	500	609	1555
ENSMUSG00000028614_Ndc1	-0.500296	5.34106e-15	1.70773e-13	-0.679144	1.91355e-10	1.39052e-08	-0.748258	3.75772e-05	4.92859e-06	607	411	538	1556
ENSMUSG00000022419_Deptor	0.814132	1.9766e-18	8.83915e-17	0.666187	7.03408e-09	3.65993e-07	0.599253	4.40596e-05	5.95299e-06	434	574	554	1562
ENSMUSG00000025402_Nab2	0.965088	1.63406e-15	5.43044e-14	0.855514	1.38672e-08	6.63716e-07	0.813016	1.92788e-06	2.42467e-07	584	624	360	1568
ENSMUSG00000019960_Dusp6	0.867007	2.08562e-13	5.5222e-12	0.727118	7.78826e-09	3.95585e-07	0.661355	1.77533e-07	2.12786e-08	733	588	254	1575
ENSMUSG00000039195_1110008P14Rik	0.885206	2.83379e-14	8.22097e-13	0.741513	1.07666e-10	8.0793e-09	0.67106	2.96468e-05	3.69906e-06	669	398	516	1583
ENSMUSG00000025417_Pip4k2c	0.748183	2.68053e-26	2.2918e-24	0.586009	1.38034e-08	6.6172e-07	0.518839	0.000246597	3.65395e-05	227	623	736	1586
ENSMUSG00000040724_Kcna2	0.684913	1.33371e-26	1.16598e-24	0.51971	3.38533e-07	1.11351e-05	0.459483	1.30891e-05	1.47867e-06	222	908	456	1586
ENSMUSG00000066441_Rdh11	-0.550902	1.42762e-16	5.24758e-15	-0.730485	2.72762e-10	1.91678e-08	-0.790728	0.000105996	1.51805e-05	528	425	638	1591
ENSMUSG00000019942_Cdk1	-1.41101	1.07388e-10	2.05136e-09	-2.06052	4.63939e-13	5.18952e-11	-2.18322	7.85106e-07	1.0015e-07	1016	267	317	1600
ENSMUSG00000036766_Dner	-0.535166	6.15345e-14	1.746e-12	-0.711874	2.4368e-08	1.09112e-06	-0.756564	1.79054e-07	2.18973e-08	684	667	255	1606
ENSMUSG00000020914_Top2a	-1.62596	3.75753e-20	1.9447e-18	-2.0646	1.46569e-19	4.12965e-17	-2.1242	0.00236648	0.000383032	375	106	1126	1607
ENSMUSG00000028654_Mycl	-0.695887	2.41554e-13	6.3465e-12	-0.882975	4.51522e-10	2.9967e-08	-0.948976	6.29257e-06	7.66732e-07	738	450	419	1607
ENSMUSG00000028693_Nasp	-0.612864	7.62666e-16	2.59681e-14	-0.798674	5.57899e-12	5.1746e-10	-0.861949	0.000218597	3.10397e-05	570	322	716	1608
ENSMUSG00000046922_Gpr6	-1.22108	4.23272e-16	1.48016e-14	-1.51248	4.4674e-15	7.05944e-13	-1.59054	0.000626809	9.59784e-05	555	189	867	1611
ENSMUSG00000027367_Stard7	-0.476948	3.3766e-32	4.81861e-30	-0.647446	3.83721e-08	1.63717e-06	-0.711724	0.000371906	5.20474e-05	136	700	780	1616
ENSMUSG00000052305_Hbb-bs	1.20951	1.73396e-10	3.21728e-09	1.28792	5.38022e-12	5.03004e-10	1.20294	1.43061e-07	1.96082e-08	1046	319	251	1616
ENSMUSG00000031833_Mast3	0.917135	1.61474e-13	4.33457e-12	0.802502	3.11552e-08	1.35048e-06	0.756397	3.86836e-08	5.37684e-09	723	689	205	1617
ENSMUSG00000045648_Vwc2l	-0.565961	8.42821e-13	2.08375e-11	-0.750973	9.28177e-11	7.12621e-09	-0.819154	1.01426e-05	1.17891e-06	785	389	443	1617
ENSMUSG00000003585_Sec14l2	0.763812	6.4513e-24	4.67189e-22	0.607115	1.55857e-07	5.61881e-06	0.558362	3.237e-05	4.01029e-06	268	828	522	1618
ENSMUSG00000053519_Kcnip1	-0.50939	9.28785e-13	2.28176e-11	-0.691705	5.49434e-11	4.37584e-09	-0.767443	1.33857e-05	1.53009e-06	790	375	458	1623
ENSMUSG00000020277_Pfkl	0.662234	3.49572e-17	1.35962e-15	0.494963	8.33081e-07	2.48311e-05	0.431764	1.62588e-09	2.21687e-10	499	1002	125	1626
ENSMUSG00000030082_Sec61a1	-0.437849	1.02469e-13	2.82088e-12	-0.618861	2.16138e-09	1.25587e-07	-0.674704	5.2222e-06	6.32341e-07	705	514	408	1627
ENSMUSG00000028756_Pink1	0.739191	5.14095e-22	3.10827e-20	0.57711	4.86806e-07	1.5467e-05	0.514439	3.24777e-06	3.73953e-07	321	940	381	1642
ENSMUSG00000040339_Fam102b	-0.486272	1.18053e-16	4.37246e-15	-0.656047	6.18111e-08	2.51044e-06	-0.708676	4.05554e-06	4.5019e-07	524	735	390	1649
ENSMUSG00000051111_Sv2c	-0.656449	6.05471e-13	1.51822e-11	-0.855413	3.70884e-15	5.92343e-13	-0.931689	0.000180776	2.44129e-05	774	187	689	1650
ENSMUSG00000020866_Cacna1g	-0.505985	2.97275e-10	5.32244e-09	-0.695493	8.03865e-10	5.09729e-08	-0.755401	3.57616e-10	3.64255e-11	1084	471	96	1651
ENSMUSG00000040536_Necab1	-0.407122	1.05865e-21	6.26413e-20	-0.581358	6.43151e-07	1.98862e-05	-0.637624	2.21751e-06	2.57263e-07	328	965	363	1656
ENSMUSG00000030029_Lrig1	-0.497093	8.02431e-15	2.47593e-13	-0.676161	3.62641e-10	2.46151e-08	-0.750667	6.95841e-05	9.09367e-06	629	440	590	1659
ENSMUSG00000031320_Rps4x	-0.382081	3.60354e-22	2.22731e-20	-0.554339	2.33736e-07	7.9689e-06	-0.617727	1.58972e-05	1.89573e-06	314	876	471	1661
ENSMUSG00000034463_Scara3	0.753735	4.84105e-21	2.69986e-19	0.59994	1.38706e-07	5.08295e-06	0.539835	2.32364e-05	2.9227e-06	348	815	499	1662
ENSMUSG00000031906_Smpd3	-0.500189	5.87397e-10	1.0062e-08	-0.691517	3.30158e-10	2.272e-08	-0.750593	4.97252e-10	5.92108e-11	1133	434	102	1669
ENSMUSG00000074652_Myh7b	0.966967	9.49242e-16	3.20398e-14	0.850775	2.4882e-10	1.7568e-08	0.784732	0.000156223	2.10384e-05	575	423	673	1671
ENSMUSG00000058446_Znrf2	-0.483555	1.68711e-16	6.17802e-15	-0.658407	6.53401e-09	3.41162e-07	-0.716251	5.55322e-05	7.19368e-06	530	572	570	1672
ENSMUSG00000032501_Trib1	1.01309	1.24411e-12	2.99575e-11	0.911743	3.11525e-10	2.16372e-08	0.85801	9.84147e-06	1.11889e-06	806	430	440	1676
ENSMUSG00000062168_Ppef1	-0.901718	9.13347e-12	1.98948e-10	-1.13785	4.3131e-13	4.87936e-11	-1.20504	3.44426e-05	4.34402e-06	891	264	528	1683
ENSMUSG00000022602_Arc	2.05432	4.02051e-19	1.90783e-17	2.74088	2.09601e-28	1.64735e-25	2.71843	0.00368203	0.000613993	409	38	1237	1684
ENSMUSG00000018398_Sept8	0.698447	5.80359e-28	5.68869e-26	0.532127	7.52274e-06	0.000168169	0.476184	6.9889e-09	9.00652e-10	198	1336	157	1691
ENSMUSG00000026566_Mpzl1	-0.745011	4.19775e-16	1.47324e-14	-0.936861	1.27787e-12	1.35336e-10	-1.00529	0.000588975	8.93831e-05	553	282	856	1691
ENSMUSG00000012405_Rpl15	-0.435264	3.93606e-16	1.39146e-14	-0.614744	5.34907e-10	3.5034e-08	-0.675077	0.000176364	2.41856e-05	549	456	688	1693
ENSMUSG00000003411_Rab3b	-0.585355	2.03705e-13	5.40097e-12	-0.770735	2.07706e-10	1.4984e-08	-0.826535	4.18907e-05	5.6836e-06	732	414	550	1696
ENSMUSG00000037795_N4bp2	-0.705465	5.74089e-16	1.97552e-14	-0.887515	5.17608e-10	3.39756e-08	-0.945174	0.000160032	2.20512e-05	564	455	678	1697
ENSMUSG00000078350_Smim1	1.04275	7.90253e-15	2.44613e-13	0.961564	1.78364e-09	1.05485e-07	0.89724	5.39221e-05	6.85673e-06	627	505	566	1698
ENSMUSG00000053164_Gpr21	-0.759727	6.40141e-14	1.80975e-12	-0.964956	1.58888e-13	1.93687e-11	-1.04198	0.000353796	4.84203e-05	686	245	771	1702
ENSMUSG00000006418_Rnf114	0.688053	2.30714e-35	3.96257e-33	0.526191	1.49972e-06	4.17063e-05	0.465691	3.15049e-05	3.95585e-06	113	1073	521	1707
ENSMUSG00000042524_Sun2	0.848847	1.57456e-25	1.26277e-23	0.706996	4.40425e-08	1.85787e-06	0.639101	0.000307419	4.34839e-05	242	708	758	1708
ENSMUSG00000021250_Fos	1.52285	5.07339e-12	1.14493e-10	1.86245	3.57291e-17	7.52089e-15	1.83997	0.000214275	2.99959e-05	860	141	712	1713
ENSMUSG00000097929_2810011L19Rik	-0.798181	1.43566e-12	3.43992e-11	-1.01232	1.64691e-12	1.69609e-10	-1.07387	8.76953e-05	1.17479e-05	810	290	613	1713
ENSMUSG00000020102_Slc16a7	-0.644198	3.34594e-13	8.69318e-12	-0.839577	1.55673e-12	1.61435e-10	-0.912056	0.000161791	2.24622e-05	747	288	680	1715
ENSMUSG00000040373_Cacng5	-0.903154	5.13279e-13	1.30731e-11	-1.13889	9.86499e-14	1.25373e-11	-1.18457	0.000222132	3.18347e-05	762	235	719	1716
ENSMUSG00000020689_Itgb3	-0.624671	4.27687e-12	9.71962e-11	-0.817075	6.21729e-13	6.80167e-11	-0.889474	7.03101e-05	9.29969e-06	854	273	592	1719
ENSMUSG00000029868_Trpv6	-0.697557	2.90178e-13	7.57977e-12	-0.899515	4.46907e-14	6.01231e-12	-0.974096	0.00030529	4.2786e-05	743	222	756	1721
ENSMUSG00000030237_Slco1a4	0.825137	4.44954e-18	1.90633e-16	0.682521	7.76204e-08	3.06237e-06	0.619711	3.31465e-05	4.12118e-06	453	757	524	1734
ENSMUSG00000001435_Col18a1	-0.828879	1.76045e-12	4.17177e-11	-1.04559	4.78385e-12	4.5357e-10	-1.11473	7.96827e-05	1.02956e-05	819	315	601	1735
ENSMUSG00000086600_C030005K06Rik	-1.02683	6.22854e-12	1.38787e-10	-1.29843	4.03274e-13	4.59702e-11	-1.35288	8.32872e-05	1.07655e-05	871	262	605	1738
ENSMUSG00000050558_Prokr2	-1.23932	2.32601e-11	4.8127e-10	-1.63859	6.84291e-14	8.88567e-12	-1.70548	6.02451e-05	7.81248e-06	938	230	577	1745
ENSMUSG00000042675_Ypel3	0.682165	5.22274e-23	3.50736e-21	0.517327	2.61943e-07	8.84978e-06	0.45673	5.87231e-05	7.54317e-06	289	884	574	1747
ENSMUSG00000053560_Ier2	1.30937	6.8452e-16	2.33894e-14	1.29251	7.59014e-13	8.27326e-11	1.23117	0.000856851	0.000133511	568	274	921	1763
ENSMUSG00000037754_Ppp1r16b	0.666735	3.11178e-18	1.36021e-16	0.494445	3.06979e-07	1.0221e-05	0.445797	6.93884e-06	8.35882e-07	444	897	424	1765
ENSMUSG00000003934_Efnb3	-0.851776	9.87733e-12	2.14189e-10	-1.06432	9.19791e-10	5.78326e-08	-1.0965	4.50722e-06	5.26978e-07	895	475	398	1768
ENSMUSG00000027074_Slc43a3	-1.17345	5.94888e-10	1.01723e-08	-1.57172	2.289e-14	3.23996e-12	-1.64386	7.08475e-06	8.79369e-07	1135	211	427	1773
ENSMUSG00000031004_Mki67	-1.3625	5.17569e-11	1.02604e-09	-1.89711	2.20499e-15	3.55968e-13	-1.95191	8.64106e-05	1.13763e-05	979	185	610	1774
ENSMUSG00000034936_Arl4d	0.943882	1.69857e-14	5.04064e-13	0.821198	1.11885e-09	6.90405e-08	0.769658	0.000106142	1.53229e-05	654	484	639	1777
ENSMUSG00000022519_Srl	-0.611618	1.10374e-11	2.37489e-10	-0.809432	5.48175e-14	7.18061e-12	-0.885518	0.000133324	1.86361e-05	902	228	660	1790
ENSMUSG00000020216_Jsrp1	1.4487	6.92994e-12	1.52663e-10	1.72805	1.52758e-09	9.21674e-08	1.70044	5.87881e-06	7.14573e-07	881	495	415	1791
ENSMUSG00000005610_Eif4g2	-0.498317	2.07112e-12	4.87818e-11	-0.683095	5.53632e-07	1.7332e-05	-0.750785	0	0	824	954	16	1794
ENSMUSG00000019647_Sema6a	-0.69425	1.80292e-14	5.34216e-13	-0.874305	1.6906e-09	1.00666e-07	-0.939905	0.000106323	1.54651e-05	655	501	640	1796
ENSMUSG00000026385_Dbi	-0.533949	4.82569e-16	1.67544e-14	-0.710713	1.08605e-09	6.71551e-08	-0.781733	0.000299014	4.20946e-05	559	483	754	1796
ENSMUSG00000039057_Myo16	-0.596992	1.25336e-12	3.01428e-11	-0.782601	3.00853e-10	2.09447e-08	-0.840545	5.31482e-05	6.77343e-06	807	429	565	1801
ENSMUSG00000020649_Rrm2	-1.11398	4.23736e-12	9.64111e-11	-1.43447	2.57852e-14	3.6155e-12	-1.47482	0.000259703	3.88645e-05	853	213	744	1810
ENSMUSG00000056579_Tug1	-0.474859	1.71115e-13	4.57438e-12	-0.652595	5.27706e-08	2.18289e-06	-0.708343	1.94152e-06	2.51848e-07	726	722	362	1810
ENSMUSG00000049044_Rapgef4	0.681238	5.47446e-21	3.02702e-19	0.512184	5.49579e-06	0.000128534	0.453489	2.23418e-08	2.67404e-09	351	1277	185	1813
ENSMUSG00000039835_Nhsl1	-0.529299	2.2555e-17	8.97023e-16	-0.703421	1.31849e-08	6.34105e-07	-0.760626	0.000199771	2.82163e-05	488	621	705	1814
ENSMUSG00000061702_Tmem91	-0.755449	5.86782e-13	1.47516e-11	-0.960684	2.17723e-12	2.20424e-10	-1.0097	0.000273976	3.97957e-05	772	295	747	1814
ENSMUSG00000031530_Dusp4	1.27885	2.04408e-15	6.75834e-14	1.25521	3.73548e-12	3.65783e-10	1.2044	0.000871551	0.000135904	587	305	924	1816
ENSMUSG00000046341_Gm11223	-0.492781	1.58429e-13	4.25871e-12	-0.679037	2.25061e-11	1.90957e-09	-0.735357	0.000254141	3.82762e-05	722	352	742	1816
ENSMUSG00000025665_Rps6ka6	-0.764809	2.92442e-13	7.62865e-12	-0.966771	1.06749e-10	8.05094e-09	-1.01641	0.000161785	2.2257e-05	744	396	679	1819
ENSMUSG00000066150_Slc31a1	-0.642195	7.3473e-15	2.29255e-13	-0.827058	8.34326e-11	6.4722e-09	-0.899388	0.000441747	6.58201e-05	622	385	812	1819
ENSMUSG00000051351_Zfp46	-0.431827	5.43807e-13	1.37731e-11	-0.609792	1.316e-08	6.33932e-07	-0.671	9.78849e-06	1.07917e-06	766	620	438	1824
ENSMUSG00000033249_Hsf4	1.24182	1.005e-11	2.16724e-10	1.2877	7.63056e-12	6.90589e-10	1.22437	7.59481e-05	9.84267e-06	900	330	597	1827
ENSMUSG00000009621_Vav2	-0.618433	2.32917e-11	4.81412e-10	-0.806838	1.00007e-09	6.24858e-08	-0.856097	5.58045e-06	6.90116e-07	939	478	413	1830
ENSMUSG00000070564_Ntn5	1.4279	5.98537e-11	1.17456e-09	1.7097	1.16433e-11	1.02881e-09	1.64636	2.49558e-05	3.13412e-06	989	338	504	1831
ENSMUSG00000059991_Nptx2	1.01243	1.00639e-13	2.77838e-12	0.906323	2.68099e-10	1.88845e-08	0.842611	0.000205487	2.89615e-05	703	424	708	1835
ENSMUSG00000028367_Txn1	-0.459745	7.49738e-14	2.10273e-12	-0.639633	1.85512e-09	1.09065e-07	-0.702895	0.000112401	1.635e-05	692	508	646	1846
ENSMUSG00000016946_Kctd5	-0.580711	7.55323e-16	2.57633e-14	-0.761705	1.29042e-10	9.61088e-09	-0.828612	0.000684797	0.000106798	569	401	884	1854
ENSMUSG00000019990_Pde7b	0.771192	5.32174e-21	2.95943e-19	0.617924	7.56552e-08	2.99274e-06	0.546656	0.000301581	4.24383e-05	349	755	755	1859
ENSMUSG00000000317_Bcl6b	-0.784524	1.82037e-11	3.82771e-10	-1.00271	3.1063e-12	3.05173e-10	-1.06879	0.000104595	1.44679e-05	923	304	633	1860
ENSMUSG00000025993_Slc40a1	-0.609131	1.87186e-11	3.93171e-10	-0.808721	1.91535e-13	2.3066e-11	-0.879729	0.000189006	2.5581e-05	924	248	694	1866
ENSMUSG00000054920_Klhl5	-0.454276	2.73831e-18	1.20238e-16	-0.625595	5.92389e-08	2.41368e-06	-0.680618	0.000190329	2.60532e-05	442	733	696	1871
ENSMUSG00000094910_D430019H16Rik	-0.561139	2.52874e-13	6.63214e-12	-0.744648	4.57308e-09	2.4698e-07	-0.789029	6.7248e-05	8.58279e-06	740	553	585	1878
ENSMUSG00000041565_L3mbtl4	-1.07388	1.10804e-12	2.68614e-11	-1.35836	1.41709e-13	1.73454e-11	-1.42843	0.000529172	7.75712e-05	800	244	835	1879
ENSMUSG00000033952_Aspm	-1.22929	2.90753e-12	6.72578e-11	-1.60409	1.64342e-13	1.99522e-11	-1.6845	0.000397924	5.95486e-05	839	246	798	1883
ENSMUSG00000025384_2310003H01Rik	-0.915124	1.6201e-13	4.34294e-12	-1.13953	4.14271e-12	3.99116e-10	-1.18602	0.000575112	8.70475e-05	724	310	852	1886
ENSMUSG00000021573_Tppp	0.71707	2.72687e-27	2.54438e-25	0.554195	2.77292e-05	0.000509952	0.494613	1.34293e-11	1.21824e-12	208	1624	62	1894
ENSMUSG00000041120_Nbl1	0.959106	6.94546e-18	2.92402e-16	0.835818	1.53859e-09	9.2644e-08	0.776393	0.000975511	0.000148734	461	496	939	1896
ENSMUSG00000021373_Cap2	0.652687	7.89072e-24	5.67197e-22	0.483462	1.19753e-05	0.000253836	0.429285	6.18599e-08	8.36252e-09	270	1409	219	1898
ENSMUSG00000024524_Gnal	-0.53746	1.78443e-11	3.7562e-10	-0.72855	4.48314e-10	2.98204e-08	-0.763429	4.1088e-05	5.48734e-06	922	449	547	1918
ENSMUSG00000030249_Abcc9	-0.533477	4.04468e-12	9.22434e-11	-0.718672	1.50557e-09	9.10231e-08	-0.763521	5.73816e-05	7.45385e-06	851	494	573	1918
ENSMUSG00000046743_Fat4	-0.649908	2.61241e-11	5.37094e-10	-0.832049	2.07229e-08	9.5217e-07	-0.908148	9.43247e-07	1.19599e-07	944	650	325	1919
ENSMUSG00000020532_Acaca	-0.419298	1.15438e-23	8.17675e-22	-0.590398	7.57904e-07	2.29803e-05	-0.649907	0.00013717	1.89896e-05	274	985	662	1921
ENSMUSG00000041670_Rims1	0.67191	7.77681e-24	5.61087e-22	0.500326	1.27439e-05	0.000266203	0.448401	8.12737e-08	1.12036e-08	269	1429	229	1927
ENSMUSG00000037111_Setd7	0.69386	9.9687e-19	4.59555e-17	0.535625	3.02944e-06	7.7265e-05	0.468997	1.16465e-06	1.55238e-07	421	1171	338	1930
ENSMUSG00000005103_Wdr1	-0.413491	2.05722e-17	8.21534e-16	-0.589822	3.42996e-07	1.12644e-05	-0.644016	3.64192e-05	4.80887e-06	486	909	536	1931
ENSMUSG00000045328_Cenpe	-0.939799	6.25962e-12	1.3932e-10	-1.18727	4.75647e-12	4.5241e-10	-1.24548	0.00028978	4.14182e-05	872	314	752	1938
ENSMUSG00000033208_S100b	0.784166	4.97823e-23	3.35477e-21	0.638677	6.20924e-07	1.9277e-05	0.585781	0.000188567	2.51091e-05	288	962	692	1942
ENSMUSG00000092074_Dynlt1a	-1.01288	2.38235e-10	4.31313e-09	-1.30832	1.24479e-13	1.54903e-11	-1.38488	0.000105062	1.4895e-05	1072	240	636	1948
ENSMUSG00000052369_Tmem106c	0.773181	7.3704e-18	3.08843e-16	0.629433	3.4354e-07	1.12644e-05	0.564498	6.17076e-05	7.9976e-06	463	910	579	1952
ENSMUSG00000004415_Col26a1	-0.582603	1.4347e-11	3.0398e-10	-0.766203	6.25316e-09	3.27644e-07	-0.824531	1.53231e-05	1.83723e-06	916	570	469	1955
ENSMUSG00000055805_Fmnl1	0.694828	5.16575e-19	2.41583e-17	0.53358	3.14354e-07	1.04433e-05	0.466374	0.000109579	1.57544e-05	415	899	642	1956
ENSMUSG00000024378_Stard4	-0.57393	1.20811e-12	2.9163e-11	-0.760519	2.31436e-10	1.6536e-08	-0.824405	0.000251028	3.7403e-05	804	418	739	1961
ENSMUSG00000027469_Tpx2	-0.846373	6.40657e-11	1.25089e-09	-1.07603	5.18665e-12	4.87121e-10	-1.14565	0.000124473	1.7614e-05	994	318	654	1966
ENSMUSG00000024292_Cyp4f14	1.08	4.68348e-16	1.63484e-14	1.00166	1.30883e-08	6.32519e-07	0.945798	0.000391869	5.7434e-05	556	618	793	1967
ENSMUSG00000033585_Ndn	-0.532143	2.10569e-10	3.84813e-09	-0.715414	2.42583e-08	1.08947e-06	-0.774618	1.35616e-07	1.86441e-08	1062	665	249	1976
ENSMUSG00000050640_Tmem150c	-0.53396	4.06052e-13	1.04494e-11	-0.713293	5.87347e-09	3.09924e-07	-0.76787	0.00013244	1.84621e-05	754	566	659	1979
ENSMUSG00000078137_Ankrd63	0.851899	2.42407e-20	1.27843e-18	0.724318	1.43476e-06	4.00847e-05	0.680203	3.94023e-05	5.29564e-06	368	1069	544	1981
ENSMUSG00000013846_St3gal1	-0.699537	6.55233e-14	1.84837e-12	-0.883502	1.86484e-09	1.09421e-07	-0.946147	0.00038183	5.53395e-05	688	509	788	1985
ENSMUSG00000000531_Grasp	1.11306	2.63845e-15	8.6207e-14	1.0352	1.76925e-10	1.29511e-08	1.00379	0.0011989	0.000191422	594	408	984	1986
ENSMUSG00000002985_Apoe	0.757238	8.08206e-24	5.78806e-22	0.6075	3.65306e-05	0.000639521	0.545527	0	0	271	1706	16	1993
ENSMUSG00000029797_Sspo	1.42105	6.72574e-11	1.31057e-09	1.75174	5.19911e-09	2.78273e-07	1.71989	9.7971e-06	1.09902e-06	996	558	439	1993
ENSMUSG00000031561_Tenm3	-0.500544	3.23715e-09	4.93919e-08	-0.69902	3.48848e-09	1.92582e-07	-0.766115	2.30525e-08	2.88833e-09	1272	541	187	2000
ENSMUSG00000026090_2010300C02Rik	0.759381	6.87663e-20	3.49376e-18	0.614437	5.04721e-06	0.000119635	0.565321	1.92416e-06	2.37772e-07	382	1260	359	2001
ENSMUSG00000035011_Zbtb7a	0.817422	2.66121e-16	9.5646e-15	0.67824	1.43764e-07	5.21075e-06	0.640565	0.000105954	1.5038e-05	540	824	637	2001
ENSMUSG00000039157_Fam102a	0.643172	4.76201e-27	4.35949e-25	0.480341	5.39579e-06	0.000126591	0.418447	2.96473e-05	3.74925e-06	212	1273	517	2002
ENSMUSG00000016150_Tenm1	-0.62706	4.72214e-13	1.2106e-11	-0.805911	3.33291e-08	1.43845e-06	-0.853939	4.91122e-05	6.45931e-06	757	692	561	2010
ENSMUSG00000042671_Rgs8	0.70288	5.31379e-27	4.81916e-25	0.546601	1.66028e-06	4.54084e-05	0.480426	0.000202686	2.84634e-05	214	1092	706	2012
ENSMUSG00000021036_Sptlc2	-0.416004	1.92729e-14	5.68462e-13	-0.592875	2.77905e-08	1.22058e-06	-0.643132	0.000157483	2.16434e-05	658	680	676	2014
ENSMUSG00000031302_Nlgn3	-0.360422	9.86495e-19	4.55855e-17	-0.53134	1.89196e-06	5.09516e-05	-0.586122	1.99512e-05	2.37421e-06	420	1109	485	2014
ENSMUSG00000034636_Zyg11b	-0.40257	9.27226e-15	2.83395e-13	-0.584255	2.97339e-06	7.60301e-05	-0.641357	4.94023e-08	6.53108e-09	635	1168	211	2014
ENSMUSG00000015711_Prune	-0.446893	1.88582e-16	6.84111e-15	-0.618248	1.25308e-07	4.68676e-06	-0.67923	0.000166991	2.28802e-05	535	798	682	2015
ENSMUSG00000097134_1110002J07Rik	-1.06496	4.40555e-10	7.6753e-09	-1.38204	1.03002e-12	1.09476e-10	-1.44968	0.000103658	1.41833e-05	1114	281	631	2026
ENSMUSG00000076431_Sox4	-0.513787	6.45477e-12	1.43498e-10	-0.695056	1.13733e-08	5.53217e-07	-0.741235	4.0149e-05	5.42213e-06	873	614	546	2033
ENSMUSG00000078247_Airn	-1.18006	1.13036e-10	2.15291e-09	-1.55651	6.34878e-12	5.85224e-10	-1.59918	0.00018385	2.48726e-05	1019	324	691	2034
ENSMUSG00000056124_B4galt6	-0.40388	1.06931e-18	4.89461e-17	-0.575641	5.28938e-07	1.66638e-05	-0.635205	0.000149339	2.08372e-05	424	948	672	2044
ENSMUSG00000026489_Adck3	0.717111	2.31242e-19	1.1248e-17	0.568355	3.04868e-06	7.76894e-05	0.500794	1.81878e-05	2.05992e-06	399	1172	476	2047
ENSMUSG00000047496_Rnf152	-0.856548	9.5184e-13	2.33544e-11	-1.069	8.87507e-11	6.84917e-09	-1.13323	0.000668092	0.000102906	791	387	878	2056
ENSMUSG00000025189_Cnnm1	0.719316	1.23923e-24	9.39493e-23	0.568847	3.67397e-06	9.10596e-05	0.514823	7.55225e-05	9.73176e-06	256	1205	596	2057
ENSMUSG00000044921_Rassf9	-0.995288	6.87666e-10	1.16358e-08	-1.29538	5.12118e-13	5.64389e-11	-1.35537	0.000118605	1.6811e-05	1147	271	649	2067
ENSMUSG00000027568_Ntsr1	-1.10392	9.00043e-14	2.499e-12	-1.37402	4.92808e-12	4.65765e-10	-1.40768	0.00166465	0.000272499	699	316	1054	2069
ENSMUSG00000035355_Kcnh4	0.943102	8.8998e-16	3.01444e-14	0.833299	1.2467e-07	4.67762e-06	0.778119	0.000196257	2.74894e-05	573	796	702	2071
ENSMUSG00000030956_Fam53b	0.977796	2.30223e-18	1.02246e-16	0.860048	2.27957e-09	1.31432e-07	0.810118	0.00231505	0.000368968	437	518	1118	2073
ENSMUSG00000034584_Exph5	0.771635	3.7047e-19	1.7666e-17	0.625227	4.76293e-07	1.51491e-05	0.553156	0.000233794	3.40168e-05	407	939	727	2073
ENSMUSG00000003500_Impdh1	-0.50396	2.10306e-12	4.94741e-11	-0.683589	3.09981e-09	1.7402e-07	-0.743979	0.000227112	3.21059e-05	825	532	720	2077
ENSMUSG00000049630_C1ql3	0.725046	2.29667e-21	1.31875e-19	0.573101	2.61615e-06	6.7707e-05	0.535187	6.75285e-05	8.68338e-06	338	1154	586	2078
ENSMUSG00000030609_Aen	-0.461926	6.49449e-12	1.44216e-10	-0.642443	8.96818e-09	4.47151e-07	-0.698886	8.7195e-05	1.16238e-05	874	599	612	2085
ENSMUSG00000044533_Rps2	-0.430499	2.80357e-14	8.14546e-13	-0.606266	2.23755e-07	7.68124e-06	-0.666428	4.11079e-05	5.55234e-06	668	870	548	2086
ENSMUSG00000086606_Gm13205	-0.676153	2.87645e-10	5.1643e-09	-0.876773	1.26859e-11	1.10783e-09	-0.946627	0.00014422	2.02717e-05	1081	342	669	2092
ENSMUSG00000075020_E530001K10Rik	-1.15627	4.58304e-12	1.03669e-10	-1.47695	3.03259e-11	2.5089e-09	-1.53572	0.000655823	0.000100346	858	361	874	2093
ENSMUSG00000051223_Bzw1	-0.470054	2.40689e-10	4.35349e-09	-0.658499	6.3658e-08	2.5692e-06	-0.72272	3.94979e-07	4.93832e-08	1073	740	285	2098
ENSMUSG00000031344_Gabrq	-1.28056	1.93812e-13	5.15275e-12	-1.63517	2.28464e-11	1.93038e-09	-1.69105	0.00137345	0.000225593	730	353	1016	2099
ENSMUSG00000054640_Slc8a1	-0.454325	3.31215e-11	6.72407e-10	-0.633262	7.03995e-07	2.15205e-05	-0.701536	1.31674e-08	1.71484e-09	956	977	174	2107
ENSMUSG00000031299_Pdha1	-0.400346	6.72186e-13	1.67468e-11	-0.580504	6.43e-07	1.98862e-05	-0.64693	2.36189e-06	2.7418e-07	779	964	366	2109
ENSMUSG00000025068_Gsto1	-0.458465	1.88936e-10	3.48232e-09	-0.642066	6.02919e-10	3.91838e-08	-0.704217	8.06703e-05	1.0528e-05	1053	459	603	2115
ENSMUSG00000008384_Sertad1	1.26057	8.29609e-14	2.31337e-12	1.24917	1.65044e-11	1.42052e-09	1.19913	0.00180918	0.000305027	696	347	1078	2121
ENSMUSG00000029765_Plxna4	-0.483023	1.93596e-14	5.70152e-13	-0.662618	2.31688e-08	1.04526e-06	-0.722053	0.000409809	6.04215e-05	659	662	800	2121
ENSMUSG00000027978_Prss12	-0.496159	3.70522e-10	6.5255e-09	-0.681424	9.64186e-10	6.03698e-08	-0.742494	3.85585e-05	5.23283e-06	1102	477	543	2122
ENSMUSG00000025529_Zfp711	-0.59173	5.94114e-12	1.32535e-10	-0.77988	5.09335e-10	3.35062e-08	-0.842187	0.000413467	6.13017e-05	870	454	802	2126
ENSMUSG00000023805_Synj2	0.671597	3.73957e-16	1.32441e-14	0.514838	1.0479e-05	0.000225642	0.457118	3.27728e-08	4.30601e-09	548	1387	198	2133
ENSMUSG00000003949_Hlf	0.680411	3.56327e-22	2.20946e-20	0.521129	1.50738e-06	4.18009e-05	0.450194	0.000280962	4.04378e-05	313	1077	749	2139
ENSMUSG00000039488_Cntn5	-0.561264	5.89746e-15	1.87329e-13	-0.7315	6.50844e-08	2.60914e-06	-0.785932	0.000375264	5.40978e-05	611	745	785	2141
ENSMUSG00000046093_Hpcal4	0.700654	1.05716e-55	6.21739e-53	0.537978	0.000125589	0.00179171	0.487199	0	0	33	2093	16	2142
ENSMUSG00000024897_Apba1	-0.524647	3.1869e-10	5.67443e-09	-0.711214	1.4224e-07	5.17436e-06	-0.766397	9.97628e-08	1.41891e-08	1090	821	238	2149
ENSMUSG00000066026_Dhrs3	0.779985	9.44906e-18	3.93535e-16	0.640061	9.08161e-07	2.67223e-05	0.570316	0.000146665	2.06457e-05	466	1015	671	2152
ENSMUSG00000055485_Soga1	-0.660796	8.93913e-13	2.20446e-11	-0.842425	2.98502e-09	1.68209e-07	-0.904968	0.00055137	8.25207e-05	787	530	844	2161
ENSMUSG00000020826_Nos2	-1.21332	1.3232e-08	1.83041e-07	-1.76575	3.03607e-13	3.52822e-11	-1.86014	2.47352e-05	3.09073e-06	1403	257	503	2163
ENSMUSG00000034898_Filip1	-0.682431	1.2339e-13	3.3587e-12	-0.86791	3.05502e-09	1.71829e-07	-0.917086	0.000869437	0.00013431	713	531	922	2166
ENSMUSG00000042272_Sestd1	-0.462451	4.87514e-14	1.39142e-12	-0.633421	1.13508e-06	3.26278e-05	-0.705321	1.12465e-05	1.28598e-06	680	1039	448	2167
ENSMUSG00000020889_Nr1d1	0.848953	1.2129e-20	6.48484e-19	0.713643	1.33594e-07	4.94414e-06	0.648948	0.00124674	0.000205914	363	807	998	2168
ENSMUSG00000035329_Fbxo33	0.665678	1.44652e-17	5.83662e-16	0.498858	3.59046e-07	1.16811e-05	0.436008	0.000361598	5.00138e-05	481	918	775	2174
ENSMUSG00000029095_Ablim2	0.682064	8.43577e-31	1.06313e-28	0.526194	6.45662e-06	0.000146977	0.46632	0.000211317	2.92187e-05	154	1312	709	2175
ENSMUSG00000026950_Neb	-0.691513	3.81843e-13	9.86792e-12	-0.876047	6.05588e-09	3.18424e-07	-0.940317	0.000592686	8.99704e-05	751	568	857	2176
ENSMUSG00000027004_Frzb	0.805819	8.19946e-15	2.51796e-13	0.659363	2.89133e-08	1.26431e-06	0.609236	0.000627624	9.65909e-05	632	683	868	2183
ENSMUSG00000025076_Casp7	-0.747108	1.46732e-10	2.75414e-09	-0.956422	1.84953e-10	1.35056e-08	-1.03841	0.000279572	4.01163e-05	1034	409	748	2191
ENSMUSG00000038370_Pcp4l1	0.805942	1.04683e-14	3.18445e-13	0.662349	6.85687e-08	2.73396e-06	0.602876	0.000437813	6.53565e-05	638	748	811	2197
ENSMUSG00000029767_Calu	-0.4097	4.73315e-13	1.2106e-11	-0.583508	4.13782e-07	1.33456e-05	-0.646658	2.88929e-05	3.59834e-06	758	926	514	2198
ENSMUSG00000076432_Ywhaq	-0.400668	2.92222e-16	1.04639e-14	-0.576892	1.94582e-06	5.20266e-05	-0.629977	3.80697e-05	5.17134e-06	542	1117	542	2201
ENSMUSG00000003526_Prodh	0.738274	1.21118e-17	4.95692e-16	0.588745	1.18218e-06	3.37543e-05	0.521717	0.000170007	2.33077e-05	474	1046	684	2204
ENSMUSG00000035275_Raver2	-0.41965	5.47168e-14	1.55939e-12	-0.592398	6.20545e-08	2.51127e-06	-0.658483	0.000378047	5.451e-05	681	738	786	2205
ENSMUSG00000020723_Cacng4	-0.608587	2.17319e-10	3.95658e-09	-0.799506	4.17366e-09	2.27298e-07	-0.8428	7.11558e-05	9.404e-06	1066	548	593	2207
ENSMUSG00000024617_Camk2a	0.774137	3.43236e-42	9.79636e-40	0.616354	2.39504e-05	0.00045016	0.559704	4.1965e-05	5.74945e-06	68	1589	551	2208
ENSMUSG00000020212_Mdm1	-0.645723	1.2077e-09	1.98804e-08	-0.848065	1.3012e-10	9.66706e-09	-0.907478	0.000104961	1.46106e-05	1179	402	634	2215
ENSMUSG00000042743_Sgtb	0.59886	5.29281e-24	3.87634e-22	0.425209	1.50852e-05	0.000306277	0.361188	1.85498e-05	2.16279e-06	265	1471	479	2215
ENSMUSG00000060314_Zfp941	0.721064	2.39994e-24	1.79147e-22	0.568002	3.88399e-06	9.5709e-05	0.515835	0.000254592	3.85673e-05	260	1212	743	2215
ENSMUSG00000057182_Scn3a	-0.469623	6.8938e-15	2.16147e-13	-0.643284	1.35487e-07	4.98948e-06	-0.699386	0.000380857	5.49247e-05	619	811	787	2217
ENSMUSG00000021379_Id4	0.806135	7.8291e-20	3.95696e-18	0.67107	3.10674e-06	7.91013e-05	0.617889	0.000140548	1.95328e-05	384	1173	665	2222
ENSMUSG00000016624_Phf21b	1.08948	5.13938e-15	1.64596e-13	1.00545	2.33614e-10	1.66518e-08	0.950498	0.00321306	0.000545774	606	419	1208	2233
ENSMUSG00000017167_Cntnap1	0.69864	3.50519e-17	1.36057e-15	0.541174	3.12106e-06	7.93306e-05	0.480735	4.73432e-05	6.30698e-06	500	1175	559	2234
ENSMUSG00000022791_Tnk2	0.850427	7.86261e-15	2.43766e-13	0.724397	1.79929e-07	6.35948e-06	0.661415	0.000350305	4.76284e-05	626	845	769	2240
ENSMUSG00000086905_Gm13716	-0.676465	1.89839e-09	3.0126e-08	-0.889924	1.03304e-11	9.20981e-10	-0.961594	0.000175702	2.39641e-05	1223	335	687	2245
ENSMUSG00000022346_Myc	-0.92474	1.24465e-09	2.04367e-08	-1.19606	2.19213e-10	1.5738e-08	-1.24037	0.000119111	1.69684e-05	1182	416	650	2248
ENSMUSG00000021256_Vash1	-0.541507	1.54423e-10	2.8957e-09	-0.728361	1.76429e-09	1.04548e-07	-0.774965	0.000215859	3.05148e-05	1035	504	714	2253
ENSMUSG00000026380_Tfcp2l1	1.19361	1.43197e-15	4.7752e-14	1.16238	9.52495e-09	4.7098e-07	1.09422	0.00175536	0.000296697	582	604	1072	2258
ENSMUSG00000044224_Dnajc21	0.739305	4.57141e-14	1.31052e-12	0.586418	3.46264e-07	1.1327e-05	0.540158	0.000157139	2.12403e-05	677	913	674	2264
ENSMUSG00000055128_Cgrrf1	0.835625	7.7531e-14	2.16819e-12	0.698653	4.54669e-08	1.90987e-06	0.62549	0.000641247	9.78284e-05	694	711	870	2275
ENSMUSG00000030898_Cckbr	0.736452	3.54553e-17	1.37349e-15	0.587628	1.72961e-06	4.71319e-05	0.532499	0.000168104	2.30929e-05	501	1096	683	2280
ENSMUSG00000027162_Lin7c	-0.399459	3.48836e-14	1.00448e-12	-0.574983	2.21039e-07	7.59674e-06	-0.633208	0.000272235	3.94818e-05	674	869	746	2289
ENSMUSG00000035842_Ddx11	-0.979052	2.05897e-10	3.76986e-09	-1.25272	3.93256e-11	3.19157e-09	-1.32655	0.000612298	9.41527e-05	1060	368	864	2292
ENSMUSG00000022307_Oxr1	0.625755	4.41243e-28	4.37719e-26	0.459134	9.37301e-05	0.00139618	0.402388	4.18325e-10	5.06886e-11	195	2005	100	2300
ENSMUSG00000036036_Zfp57	-0.572265	1.59751e-10	2.98695e-09	-0.755558	4.53638e-08	1.90822e-06	-0.800736	4.25812e-05	5.81617e-06	1038	710	552	2300
ENSMUSG00000031398_Plxna3	-0.564302	6.63773e-12	1.47061e-10	-0.742533	1.99168e-08	9.19374e-07	-0.797626	0.000369597	5.12278e-05	876	647	778	2301
ENSMUSG00000025790_Slco3a1	-0.556638	5.59791e-13	1.4128e-11	-0.727782	1.70677e-07	6.06623e-06	-0.796548	0.000193488	2.67671e-05	769	839	699	2307
ENSMUSG00000031824_6430548M08Rik	0.65209	4.30477e-54	2.38705e-51	0.484576	4.39054e-05	0.000752312	0.423839	3.61613e-05	4.69075e-06	35	1743	534	2312
ENSMUSG00000026917_Wdr5	-0.409338	2.60964e-11	5.37092e-10	-0.58745	2.27568e-08	1.03134e-06	-0.651017	0.000213417	2.97367e-05	943	659	711	2313
ENSMUSG00000069662_Marcks	-0.495434	7.38035e-13	1.83169e-11	-0.66399	2.80851e-06	7.23094e-05	-0.723918	2.6488e-06	3.04658e-07	782	1160	371	2313
ENSMUSG00000042515_Mum1l1	-0.931114	2.88842e-10	5.18101e-09	-1.19936	2.50028e-11	2.08585e-09	-1.25449	0.000669147	0.00010355	1082	358	879	2319
ENSMUSG00000087694_A530058N18Rik	-0.803864	2.94152e-11	6.00306e-10	-1.01478	3.47479e-10	2.36396e-08	-1.08948	0.000947174	0.000143467	951	439	933	2323
ENSMUSG00000020181_Nav3	-0.428709	1.23792e-21	7.2585e-20	-0.597672	1.28191e-05	0.000267357	-0.66118	4.9185e-05	6.53534e-06	331	1432	562	2325
ENSMUSG00000042305_Tmem183a	-0.347989	2.04777e-12	4.83494e-11	-0.523641	1.74999e-07	6.1999e-06	-0.58655	0.000138076	1.91692e-05	822	843	663	2328
ENSMUSG00000042155_Klhl23	-0.447203	2.48288e-09	3.85193e-08	-0.633394	6.20469e-08	2.51127e-06	-0.678113	1.25952e-06	1.64648e-07	1251	737	341	2329
ENSMUSG00000075053_Vdac3-ps1	-0.455977	7.63295e-10	1.28482e-08	-0.643425	2.27575e-10	1.62991e-08	-0.699203	0.000308736	4.38333e-05	1153	417	759	2329
ENSMUSG00000019772_Vip	0.69101	1.0948e-22	7.17836e-21	0.536095	4.72197e-06	0.000112641	0.473474	0.000373812	5.32782e-05	296	1252	783	2331
ENSMUSG00000048458_Fam212b	0.654033	3.39887e-13	8.81887e-12	0.495402	1.33204e-05	0.00027627	0.4558	7.83697e-09	1.06553e-09	748	1440	161	2349
ENSMUSG00000019935_Slc17a8	-0.678859	1.45024e-10	2.72735e-09	-0.877256	1.74401e-09	1.03552e-07	-0.939479	0.000465528	6.86889e-05	1032	503	818	2353
ENSMUSG00000027331_Knstrn	-1.09626	2.33554e-09	3.64375e-08	-1.47174	1.43796e-12	1.50161e-10	-1.5509	0.000499837	7.22233e-05	1244	286	825	2355
ENSMUSG00000015217_Hmgb3	-0.547834	2.67361e-11	5.47934e-10	-0.728901	7.19478e-09	3.71121e-07	-0.795138	0.000518645	7.48632e-05	947	579	830	2356
ENSMUSG00000020186_Csrp2	-0.800786	3.17883e-10	5.66526e-09	-1.02858	2.39155e-11	2.00635e-09	-1.09628	0.000812443	0.0001266	1089	356	912	2357
ENSMUSG00000032020_Ubash3b	-0.389948	5.68048e-12	1.26866e-10	-0.568215	2.08256e-08	9.54452e-07	-0.629186	0.000541534	8.03021e-05	869	651	840	2360
ENSMUSG00000034579_Pla2g3	-0.824649	1.43288e-09	2.32131e-08	-1.0707	2.45585e-11	2.05452e-09	-1.15076	0.000420974	6.30701e-05	1198	357	806	2361
ENSMUSG00000073599_Ecscr	-0.836038	3.75002e-09	5.65065e-08	-1.07783	3.72461e-11	3.04765e-09	-1.15128	0.000213336	2.9478e-05	1288	365	710	2363
ENSMUSG00000021273_Fdft1	-0.336091	3.59034e-11	7.26605e-10	-0.515705	4.09011e-08	1.7327e-06	-0.574536	0.000195658	2.72486e-05	959	705	701	2365
ENSMUSG00000022436_Sh3bp1	0.857088	8.01856e-15	2.47593e-13	0.732269	1.68176e-07	6.01525e-06	0.663118	0.000760166	0.000119228	628	835	902	2365
ENSMUSG00000070304_Scn2b	0.628484	3.31995e-23	2.25292e-21	0.463024	8.41307e-05	0.00127933	0.406981	9.59716e-10	1.52959e-10	286	1963	117	2366
ENSMUSG00000005125_Ndrg1	0.946227	2.11207e-16	7.63334e-15	0.828051	1.45468e-08	6.91528e-07	0.776966	0.00315171	0.00053699	537	628	1204	2369
ENSMUSG00000078794_Dact3	0.653571	3.48294e-19	1.66495e-17	0.491541	3.42293e-06	8.54044e-05	0.424554	0.00034353	4.64557e-05	406	1197	766	2369
ENSMUSG00000028234_Rps20	-0.34018	9.91277e-13	2.41996e-11	-0.516361	1.97841e-07	6.89693e-06	-0.581545	0.00023243	3.37416e-05	795	856	726	2377
ENSMUSG00000028610_Dmrtb1	-1.09964	3.75655e-08	4.806e-07	-1.53361	2.90298e-12	2.88041e-10	-1.61518	5.00754e-05	6.61267e-06	1517	301	563	2381
ENSMUSG00000020849_Ywhae	-0.404652	3.49361e-13	9.05259e-12	-0.580543	4.15927e-06	0.00010157	-0.648696	6.31767e-06	7.93096e-07	749	1223	421	2393
ENSMUSG00000070719_Pla2g4d	-1.39338	2.22256e-08	2.96871e-07	-2.79606	6.04808e-12	5.59232e-10	-2.94996	9.4495e-05	1.23901e-05	1453	323	618	2394
ENSMUSG00000025738_Fbxl16	0.838158	1.06669e-17	4.41416e-16	0.704478	3.53164e-06	8.78966e-05	0.652702	0.000237416	3.48468e-05	469	1200	730	2399
ENSMUSG00000025324_Atp10a	0.886461	7.06205e-18	2.96667e-16	0.761075	2.98424e-07	9.94723e-06	0.703469	0.00156793	0.000257053	462	896	1042	2400
ENSMUSG00000099104_Gm17087	1.29074	5.4898e-16	1.89247e-14	1.30292	4.80348e-09	2.58452e-07	1.24319	0.00468372	0.000751619	563	555	1286	2404
ENSMUSG00000034057_Myrfl	-1.22031	8.93992e-08	1.07634e-06	-1.88671	4.40842e-12	4.21993e-10	-1.97654	1.89839e-05	2.26647e-06	1612	312	482	2406
ENSMUSG00000038065_2410066E13Rik	-0.538472	2.12347e-12	4.98939e-11	-0.715614	2.23644e-08	1.01819e-06	-0.76794	0.000905486	0.000138389	826	656	927	2409
ENSMUSG00000052229_Gpr17	-0.566293	2.14507e-10	3.90906e-09	-0.748247	8.64646e-08	3.36682e-06	-0.782953	6.11073e-05	7.90468e-06	1065	767	578	2410
ENSMUSG00000045382_Cxcr4	-1.13444	3.06864e-09	4.70428e-08	-1.5426	1.36986e-11	1.18931e-09	-1.63333	0.000432047	6.398e-05	1266	344	808	2418
ENSMUSG00000016494_Cd34	0.736337	2.36486e-13	6.22756e-12	0.580167	1.01652e-07	3.87731e-06	0.499627	0.000776647	0.0001214	737	783	905	2425
ENSMUSG00000054123_Gm9936	-1.16833	6.68236e-08	8.24484e-07	-1.70952	1.2142e-11	1.06656e-09	-1.7885	2.84784e-05	3.49974e-06	1573	340	512	2425
ENSMUSG00000027715_Ccna2	-0.760045	2.5509e-09	3.9543e-08	-0.982784	8.29578e-11	6.45213e-09	-1.04747	0.000386219	5.61732e-05	1252	384	790	2426
ENSMUSG00000043004_Gng2	-0.581916	2.7054e-08	3.56217e-07	-0.785293	4.70622e-08	1.96582e-06	-0.812648	1.04052e-07	1.49215e-08	1474	715	240	2429
ENSMUSG00000095332_Gm9821	1.01477	3.34734e-14	9.66743e-13	0.929915	2.00304e-07	6.95613e-06	0.877626	0.000775065	0.000120675	672	860	904	2436
ENSMUSG00000031628_Casp3	-0.597087	7.47635e-12	1.64514e-10	-0.781275	5.68069e-09	3.00815e-07	-0.840067	0.00123419	0.000200713	882	564	993	2439
ENSMUSG00000020836_Coro6	0.680569	5.44592e-17	2.06434e-15	0.526021	4.68235e-06	0.000111785	0.46462	0.000159731	2.18474e-05	512	1251	677	2440
ENSMUSG00000004267_Eno2	0.646859	1.31034e-39	2.9919e-37	0.476192	8.31934e-05	0.00126937	0.411847	4.78488e-06	5.78634e-07	85	1957	403	2445
ENSMUSG00000030337_Vamp1	0.677566	1.54638e-17	6.2137e-16	0.51686	1.49978e-06	4.17063e-05	0.449152	0.000709611	0.000109489	483	1074	888	2445
ENSMUSG00000000409_Lck	-1.0559	4.46322e-09	6.62755e-08	-1.41127	3.95855e-12	3.83851e-10	-1.49033	0.000538318	7.97524e-05	1307	308	839	2454
ENSMUSG00000028334_Nans	-0.528661	5.02486e-10	8.69184e-09	-0.712897	1.46046e-08	6.9235e-07	-0.769116	0.000196993	2.77305e-05	1122	630	703	2455
ENSMUSG00000029629_Phf14	-0.443451	3.24645e-15	1.05363e-13	-0.616562	3.91194e-08	1.66668e-06	-0.680525	0.00263702	0.000443996	598	701	1159	2458
ENSMUSG00000021732_Fgf10	-0.775221	2.81704e-10	5.06702e-09	-0.990167	1.55303e-09	9.33254e-08	-1.04942	0.000709503	0.000108812	1079	497	887	2463
ENSMUSG00000090877_Hspa1b	1.2535	4.03054e-10	7.06637e-09	1.39948	2.27088e-08	1.03134e-06	1.3757	0.000195377	2.7008e-05	1107	657	700	2464
ENSMUSG00000038437_Mllt6	0.680733	1.10509e-17	4.55362e-16	0.530173	3.22642e-05	0.000578046	0.47755	1.21083e-06	1.61428e-07	471	1667	340	2478
ENSMUSG00000025789_St8sia2	-1.14583	3.94581e-09	5.92268e-08	-1.55459	3.7612e-10	2.54721e-08	-1.60691	0.000265968	3.91694e-05	1293	441	745	2479
ENSMUSG00000034520_Gjc1	-0.610316	1.04316e-09	1.72598e-08	-0.804935	2.01746e-10	1.45892e-08	-0.879377	0.000729496	0.000112909	1173	413	893	2479
ENSMUSG00000040618_Pck2	0.749348	6.74771e-15	2.12252e-13	0.603551	2.53954e-06	6.60104e-05	0.552928	0.000227969	3.23775e-05	617	1149	721	2487
ENSMUSG00000044072_Eml6	-0.434573	9.64594e-13	2.36076e-11	-0.604442	6.80535e-07	2.0846e-05	-0.660663	0.000230239	3.2923e-05	793	975	723	2491
ENSMUSG00000000171_Sdhd	-0.364081	3.15009e-10	5.61921e-09	-0.544105	1.90364e-08	8.80092e-07	-0.614632	0.000343212	4.60674e-05	1088	646	765	2499
ENSMUSG00000009628_Tex15	-0.851232	1.84097e-09	2.93106e-08	-1.09027	7.09095e-10	4.5446e-08	-1.17278	0.000452892	6.72368e-05	1219	466	815	2500
ENSMUSG00000035107_Dcbld2	-0.352902	1.2082e-11	2.58247e-10	-0.528254	2.15244e-07	7.41464e-06	-0.585529	0.000236746	3.4569e-05	908	867	729	2504
ENSMUSG00000020229_Slc5a4a	-1.38148	3.2704e-08	4.2429e-07	-2.83715	3.89119e-11	3.1666e-09	-2.96683	0.000111838	1.60521e-05	1495	367	644	2506
ENSMUSG00000001416_Cct3	-0.293792	1.2426e-14	3.75645e-13	-0.467272	4.37654e-06	0.000105496	-0.527536	9.99378e-05	1.34813e-05	642	1239	626	2507
ENSMUSG00000045215_Asxl3	-0.600361	1.18519e-10	2.2529e-09	-0.778635	1.42172e-07	5.17436e-06	-0.851205	0.00014246	1.99012e-05	1021	819	667	2507
ENSMUSG00000053113_Socs3	1.03555	1.56057e-12	3.71626e-11	0.970094	1.83134e-07	6.45747e-06	0.929738	0.000557687	8.36394e-05	815	847	846	2508
ENSMUSG00000029090_Gpr125	-0.442357	5.12467e-09	7.56923e-08	-0.632668	9.49706e-11	7.2542e-09	-0.703402	0.000415996	6.21814e-05	1314	391	804	2509
ENSMUSG00000028936_Rpl22	-0.406707	3.23694e-17	1.2615e-15	-0.576499	2.4255e-07	8.25057e-06	-0.64188	0.00250817	0.000406773	498	878	1139	2515
ENSMUSG00000070462_Mesdc1	0.681758	1.67865e-13	4.4937e-12	0.525806	3.80513e-06	9.40762e-05	0.476534	6.50327e-05	8.28491e-06	725	1208	582	2515
ENSMUSG00000053414_Hunk	0.813927	1.28383e-14	3.87504e-13	0.685257	1.02031e-06	2.97003e-05	0.60771	0.000567097	8.59059e-05	643	1026	850	2519
ENSMUSG00000031654_Cbln1	-0.883042	4.71071e-10	8.17029e-09	-1.12347	2.13585e-09	1.24588e-07	-1.16425	0.000716622	0.000110847	1119	512	890	2521
ENSMUSG00000055567_Unc80	0.663552	2.84102e-43	9.18974e-41	0.498406	0.000116876	0.00168223	0.448223	3.89363e-06	4.31667e-07	60	2075	388	2523
ENSMUSG00000046841_Ckap4	-0.50057	1.87871e-09	2.98625e-08	-0.685842	6.08827e-09	3.19565e-07	-0.751588	0.00024385	3.59695e-05	1221	569	734	2524
ENSMUSG00000063296_Tmem117	-0.709809	1.94577e-11	4.07814e-10	-0.902082	1.26779e-08	6.13675e-07	-0.960071	0.00120508	0.000193472	926	617	986	2529
ENSMUSG00000032540_Abhd5	-0.419388	1.60468e-12	3.81662e-11	-0.592171	4.58852e-07	1.46882e-05	-0.653875	0.000373346	5.28683e-05	816	933	782	2531
ENSMUSG00000037366_Pafah2	-0.531003	5.8993e-09	8.63451e-08	-0.721654	3.37276e-10	2.30505e-08	-0.785092	0.000352001	4.80237e-05	1326	437	770	2533
ENSMUSG00000041498_Kif14	-1.13343	6.86871e-08	8.464e-07	-1.62501	1.3798e-11	1.19447e-09	-1.70671	9.56106e-05	1.26584e-05	1575	345	620	2540
ENSMUSG00000038776_Ephx1	0.823422	3.29854e-16	1.17249e-14	0.691351	1.20357e-06	3.42668e-05	0.633655	0.00101689	0.00015592	546	1049	947	2542
ENSMUSG00000054072_Iigp1	1.40186	1.39416e-08	1.92172e-07	2.31501	2.57836e-07	8.72086e-06	2.22239	2.37253e-07	2.64771e-08	1408	883	261	2552
ENSMUSG00000046449_C77370	-0.453816	6.19091e-13	1.55036e-11	-0.626452	5.14542e-07	1.62617e-05	-0.677358	0.00054615	8.08561e-05	775	945	841	2561
ENSMUSG00000026355_Mcm6	-0.744507	5.7948e-11	1.14178e-09	-0.947516	8.14764e-09	4.11739e-07	-0.989962	0.0012156	0.000196559	985	591	989	2565
ENSMUSG00000034024_Cct2	-0.329778	2.72363e-11	5.57597e-10	-0.511088	2.28996e-07	7.83411e-06	-0.578547	0.000282224	4.07602e-05	948	873	750	2571
ENSMUSG00000038777_Sema6c	-0.716288	3.03141e-09	4.65088e-08	-0.941438	8.14114e-12	7.32359e-10	-1.01487	0.00113566	0.000181388	1265	332	974	2571
ENSMUSG00000026594_Ralgps2	-0.374083	6.39671e-14	1.80975e-12	-0.547044	6.57528e-07	2.0266e-05	-0.597419	0.00085023	0.000132725	685	969	920	2574
ENSMUSG00000033177_Tmprss7	-0.883351	4.2178e-10	7.37469e-09	-1.14445	2.22409e-12	2.24408e-10	-1.22009	0.00298436	0.000489552	1110	296	1182	2588
ENSMUSG00000036469_March1	-0.498201	4.07709e-13	1.04667e-11	-0.668527	1.6879e-07	6.0228e-06	-0.725729	0.00127273	0.000210135	756	837	1002	2595
ENSMUSG00000071341_Egr4	1.22801	3.64006e-10	6.43409e-09	1.33089	1.8576e-11	1.58511e-09	1.30884	0.00254593	0.000421566	1098	350	1147	2595
ENSMUSG00000021816_Ppp3cb	-0.411549	1.12746e-11	2.41787e-10	-0.591341	1.6553e-06	4.53136e-05	-0.660697	7.8217e-05	1.01799e-05	905	1091	600	2596
ENSMUSG00000017446_C1qtnf1	-0.994299	1.36385e-10	2.57737e-09	-1.26574	1.95854e-10	1.41975e-08	-1.34849	0.00265825	0.000445905	1027	412	1160	2599
ENSMUSG00000020029_Nudt4	-0.391437	2.65028e-12	6.18228e-11	-0.573074	7.97486e-07	2.40098e-05	-0.640583	0.000361917	5.04158e-05	832	992	776	2600
ENSMUSG00000020096_Tbata	-0.766866	4.11756e-09	6.16142e-08	-0.991191	6.76533e-10	4.3546e-08	-1.0508	0.000547898	8.14107e-05	1297	464	842	2603
ENSMUSG00000025821_Zfp282	-0.391384	4.18463e-10	7.3233e-09	-0.569869	4.01538e-08	1.70831e-06	-0.637614	0.000392647	5.78562e-05	1109	702	794	2605
ENSMUSG00000041710_Trpc5	-0.511569	2.1038e-09	3.32345e-08	-0.699015	8.61996e-09	4.31953e-07	-0.745768	0.000372712	5.2458e-05	1228	596	781	2605
ENSMUSG00000067860_Zic3	-0.987126	2.37692e-09	3.70236e-08	-1.29552	7.47074e-12	6.7818e-10	-1.36419	0.00150503	0.000244682	1246	329	1032	2607
ENSMUSG00000022257_Laptm4b	0.639708	1.57679e-29	1.76892e-27	0.479895	2.13315e-05	0.000408388	0.417312	0.000656835	0.000100982	173	1560	875	2608
ENSMUSG00000025290_Rps24	-0.353247	5.56348e-12	1.2454e-10	-0.529165	1.28261e-07	4.77042e-06	-0.595112	0.000971844	0.000147852	867	803	938	2608
ENSMUSG00000040711_Sh3pxd2b	-0.464072	2.30713e-11	4.77875e-10	-0.64178	5.13566e-08	2.12735e-06	-0.696951	0.00104364	0.000160514	937	721	952	2610
ENSMUSG00000052419_2610001J05Rik	-0.651207	2.13185e-11	4.43937e-10	-0.839358	9.41918e-09	4.66523e-07	-0.898688	0.00201173	0.000325856	932	603	1092	2627
ENSMUSG00000028051_Hcn3	-0.575831	2.18701e-09	3.42963e-08	-0.768258	2.90531e-09	1.64559e-07	-0.826831	0.000613975	9.47537e-05	1237	527	865	2629
ENSMUSG00000025083_Afap1l2	-0.49267	3.33197e-10	5.90292e-09	-0.672301	9.63698e-08	3.70899e-06	-0.73103	0.000312258	4.41865e-05	1094	776	760	2630
ENSMUSG00000047216_Cdh19	1.11277	1.00458e-11	2.16724e-10	1.08641	3.02479e-08	1.31497e-06	1.04013	0.00157401	0.000259572	899	687	1044	2630
ENSMUSG00000027562_Car2	0.601912	1.17309e-22	7.64006e-21	0.437673	2.65542e-05	0.000491672	0.372623	0.000230347	3.34676e-05	298	1613	725	2636
ENSMUSG00000027199_Gatm	-0.385692	4.30962e-12	9.78259e-11	-0.560809	3.49847e-07	1.14191e-05	-0.617979	0.000646502	9.97097e-05	855	915	873	2643
ENSMUSG00000036985_Zdhhc9	-0.500439	5.48964e-10	9.44529e-09	-0.682507	2.84796e-08	1.249e-06	-0.75088	0.000532705	7.81156e-05	1128	681	836	2645
ENSMUSG00000079657_Rab26	0.770984	3.84659e-14	1.10599e-12	0.634003	3.78211e-06	9.36622e-05	0.584025	0.000340002	4.56784e-05	675	1206	764	2645
ENSMUSG00000025037_Maoa	-0.502013	4.07374e-12	9.27971e-11	-0.677653	6.86556e-08	2.73396e-06	-0.734138	0.00160421	0.000263406	852	750	1047	2649
ENSMUSG00000097006_9530082P21Rik	0.657078	1.30513e-16	4.8156e-15	0.500326	1.23381e-05	0.000260232	0.443293	0.000214635	3.02549e-05	526	1416	713	2655
ENSMUSG00000026608_Kctd3	-0.34166	8.89087e-13	2.19534e-11	-0.518246	8.49656e-07	2.51994e-05	-0.582678	0.000612039	9.35523e-05	786	1007	863	2656
ENSMUSG00000054641_Mmrn1	-1.17258	2.78306e-07	3.0568e-06	-1.816	2.28807e-11	1.93038e-09	-1.90378	3.62767e-05	4.74979e-06	1768	354	535	2657
ENSMUSG00000037990_Sh3rf3	-0.573693	1.88744e-10	3.48208e-09	-0.758099	5.75844e-09	3.04392e-07	-0.80051	0.00157027	0.000258312	1052	565	1043	2660
ENSMUSG00000030774_Pak1	0.623793	1.14528e-24	8.7856e-23	0.453557	0.000118337	0.00169998	0.390284	9.88657e-07	1.29972e-07	253	2079	329	2661
ENSMUSG00000032417_Rwdd2a	-0.475647	1.67204e-09	2.68856e-08	-0.662188	4.11109e-10	2.75295e-08	-0.723603	0.00134121	0.000219986	1207	446	1011	2664
ENSMUSG00000051951_Xkr4	-0.432161	4.69499e-10	8.1503e-09	-0.60604	1.98452e-06	5.29668e-05	-0.672073	7.77532e-06	9.11301e-07	1118	1119	429	2666
ENSMUSG00000026147_Col9a1	-1.04799	8.96697e-09	1.27964e-07	-1.39972	5.98821e-11	4.71883e-09	-1.48332	0.000924977	0.000141741	1360	379	931	2670
ENSMUSG00000042208_0610010F05Rik	-0.366412	3.92721e-11	7.90656e-10	-0.539208	1.39447e-06	3.90687e-05	-0.602456	0.0001071	1.5608e-05	964	1066	641	2671
ENSMUSG00000037465_Klf10	0.849247	2.57253e-11	5.30581e-10	0.719253	7.49726e-08	2.96967e-06	0.666635	0.00115459	0.000184346	941	754	977	2672
ENSMUSG00000078185_Chml	-0.5685	1.06503e-09	1.76052e-08	-0.760063	5.64871e-09	2.99652e-07	-0.804204	0.00100472	0.000154101	1174	563	945	2682
ENSMUSG00000034310_Tmem132d	0.58684	1.37385e-19	6.80195e-18	0.419628	2.08096e-05	0.000399936	0.347037	0.000252357	3.76935e-05	392	1554	740	2686
ENSMUSG00000048040_Arxes2	-0.527658	1.37013e-11	2.90935e-10	-0.706566	6.81455e-08	2.72819e-06	-0.759923	0.0014755	0.000238584	914	746	1027	2687
ENSMUSG00000019996_Map7	0.648847	8.73871e-24	6.23533e-22	0.494645	3.88792e-05	0.00067549	0.443414	0.000192074	2.65283e-05	272	1719	698	2689
ENSMUSG00000027273_Snap25	0.771826	1.36357e-12	3.27527e-11	0.624305	4.35932e-05	0.00074782	0.592857	2.78689e-09	4.47037e-10	808	1741	141	2690
ENSMUSG00000036067_Slc2a6	-0.395508	1.69633e-10	3.15378e-09	-0.572132	1.27054e-07	4.73733e-06	-0.635614	0.000566392	8.53391e-05	1043	801	849	2693
ENSMUSG00000048960_Prex2	0.684213	1.01725e-17	4.22757e-16	0.535782	4.22258e-05	0.000727287	0.496753	2.20229e-05	2.68271e-06	467	1734	493	2694
ENSMUSG00000091735_Gpr62	0.989292	8.82624e-14	2.45415e-12	0.901094	2.28775e-07	7.83411e-06	0.848858	0.00238285	0.000384806	698	872	1127	2697
ENSMUSG00000048240_Gng7	-0.495135	6.23358e-13	1.55703e-11	-0.664939	2.31846e-07	7.9135e-06	-0.723341	0.00160434	0.000264685	777	875	1048	2700
ENSMUSG00000097039_Pvt1	-0.4313	6.57559e-10	1.11653e-08	-0.606717	2.55409e-08	1.12841e-06	-0.67993	0.000678807	0.000106143	1143	676	883	2702
ENSMUSG00000047712_Ust	-0.519969	3.92337e-09	5.89356e-08	-0.715189	4.40827e-10	2.94312e-08	-0.778426	0.00108009	0.00017272	1292	447	965	2704
ENSMUSG00000046532_Ar	0.730318	8.13176e-15	2.50113e-13	0.588627	1.00092e-05	0.000216777	0.527884	0.000189456	2.58168e-05	631	1379	695	2705
ENSMUSG00000029875_AI836003	-0.654835	8.4597e-09	1.21081e-07	-0.869885	1.0753e-10	8.0793e-09	-0.934307	0.00105404	0.000163308	1356	397	955	2708
ENSMUSG00000020897_Aurkb	-1.24372	1.87795e-07	2.11533e-06	-2.12063	7.6751e-12	6.92521e-10	-2.23133	0.000128552	1.79498e-05	1723	331	656	2710
ENSMUSG00000032532_Cck	0.644517	5.41595e-12	1.21799e-10	0.477268	4.42379e-06	0.000106463	0.415138	8.56568e-05	1.113e-05	863	1241	608	2712
ENSMUSG00000027318_Adam33	1.46449	1.10506e-11	2.37508e-10	1.75089	6.38764e-10	4.13825e-08	1.69032	0.00579555	0.000966171	903	461	1351	2715
ENSMUSG00000019889_Ptprk	-0.410304	7.6501e-14	2.14247e-12	-0.578392	4.5847e-06	0.000109893	-0.640234	0.000362994	5.08181e-05	693	1246	777	2716
ENSMUSG00000035067_Xkr6	-0.537775	2.13617e-10	3.89688e-09	-0.718906	5.89439e-08	2.40494e-06	-0.775864	0.000869918	0.000135107	1063	732	923	2718
ENSMUSG00000020610_Amz2	-0.43348	3.31733e-10	5.89046e-09	-0.611863	1.20149e-07	4.52506e-06	-0.65841	0.000528028	7.70297e-05	1093	793	834	2720
ENSMUSG00000026469_Xpr1	-0.428091	2.65011e-11	5.44268e-10	-0.607007	3.50368e-07	1.14237e-05	-0.654194	0.000603653	9.17504e-05	945	916	860	2721
ENSMUSG00000053626_Tll1	-0.681717	1.02259e-09	1.69483e-08	-0.883822	9.76636e-09	4.82119e-07	-0.9358	0.00101381	0.00015501	1171	605	946	2722
ENSMUSG00000017485_Top2b	-0.384127	2.47835e-11	5.117e-10	-0.559071	6.77592e-06	0.00015331	-0.626526	1.46527e-05	1.69392e-06	940	1320	464	2724
ENSMUSG00000029695_Aass	1.00186	2.46127e-10	4.4477e-09	0.943342	1.50663e-08	7.13108e-07	0.876485	0.00141864	0.000230195	1074	631	1020	2725
ENSMUSG00000033047_Eif3l	-0.3252	8.33743e-12	1.82839e-10	-0.50093	4.29769e-07	1.38313e-05	-0.562438	0.000814297	0.000128104	885	928	914	2727
ENSMUSG00000055447_Cd47	-0.491287	4.91092e-13	1.25409e-11	-0.667438	9.02869e-09	4.49418e-07	-0.746112	0.00607388	0.0010243	760	600	1367	2727
ENSMUSG00000022098_Bmp1	0.609641	1.59707e-30	1.96177e-28	0.451205	0.000116316	0.00167872	0.395998	2.54707e-05	3.17835e-06	158	2069	505	2732
ENSMUSG00000036046_5031439G07Rik	-0.393159	6.87435e-12	1.51611e-10	-0.568727	1.16993e-06	3.34686e-05	-0.621943	0.000435767	6.48967e-05	880	1044	810	2734
ENSMUSG00000066357_Wdr6	-0.605471	1.49553e-08	2.0527e-07	-0.789949	2.13289e-06	5.64724e-05	-0.842733	2.95672e-08	3.74243e-09	1414	1128	194	2736
ENSMUSG00000008892_Vdac3	-0.377548	1.19962e-10	2.27811e-09	-0.554157	1.89438e-07	6.63278e-06	-0.616923	0.000612015	9.29508e-05	1022	853	862	2737
ENSMUSG00000033392_Clasp2	-0.321553	6.72415e-14	1.89134e-12	-0.50038	7.64116e-05	0.00118674	-0.558963	2.05014e-09	2.833e-10	690	1923	130	2743
ENSMUSG00000027534_Snx16	-0.434722	3.30216e-10	5.86889e-09	-0.614729	3.65594e-08	1.56206e-06	-0.671681	0.00104741	0.000161445	1092	699	953	2744
ENSMUSG00000024590_Lmnb1	-0.622528	3.80469e-09	5.72858e-08	-0.816507	2.29926e-08	1.04045e-06	-0.877199	0.000413901	6.17408e-05	1289	660	803	2752
ENSMUSG00000089762_Ier5l	1.14146	2.97387e-13	7.73685e-12	1.10296	4.81148e-09	2.58452e-07	1.08269	0.00895885	0.00139874	746	556	1452	2754
ENSMUSG00000032418_Me1	-0.49157	3.55194e-10	6.28406e-09	-0.672193	2.50745e-08	1.11274e-06	-0.743124	0.00119934	0.000192445	1097	673	985	2755
ENSMUSG00000038530_Rgs4	0.674592	1.0735e-12	2.60757e-11	0.507483	8.15246e-05	0.00125055	0.439717	0	0	799	1947	16	2762
ENSMUSG00000045903_Npas4	1.14175	3.66331e-07	3.93892e-06	1.40763	1.43603e-08	6.84024e-07	1.39256	9.91262e-07	1.32582e-07	1806	627	330	2763
ENSMUSG00000098739_RP23-448C3.1	-0.748135	8.33333e-08	1.01083e-06	-0.978966	7.74767e-10	4.94427e-08	-1.04798	0.000191674	2.62908e-05	1600	468	697	2765
ENSMUSG00000002897_Il17ra	0.700956	9.84658e-12	2.13761e-10	0.546857	1.06431e-06	3.08609e-05	0.495802	0.000548279	8.19646e-05	894	1030	843	2767
ENSMUSG00000022548_Apod	1.08455	1.0887e-09	1.79672e-08	1.13849	1.25664e-07	4.69137e-06	1.09921	0.000407541	5.99842e-05	1176	800	799	2775
ENSMUSG00000074001_Klhl40	0.965953	1.07906e-13	2.95795e-12	0.86915	9.6609e-08	3.71342e-06	0.795461	0.00473832	0.000773035	708	777	1293	2778
ENSMUSG00000025777_Gdap1	-0.357678	4.33243e-11	8.69532e-10	-0.530667	6.40255e-06	0.000145857	-0.592579	2.38423e-05	3.00581e-06	967	1311	501	2779
ENSMUSG00000007656_Arpp19	0.632074	5.28452e-13	1.34243e-11	0.46597	6.66012e-05	0.00105635	0.387565	2.19606e-09	3.25407e-10	764	1883	133	2780
ENSMUSG00000010517_Faf1	-0.321008	5.12263e-11	1.01815e-09	-0.495037	6.49457e-07	2.00438e-05	-0.560625	0.000534751	7.92052e-05	976	967	838	2781
ENSMUSG00000056972_Magel2	-1.00965	7.63678e-09	1.10033e-07	-1.34354	1.135e-10	8.49572e-09	-1.39715	0.0015575	0.000254533	1347	399	1040	2786
ENSMUSG00000034271_Jdp2	0.803343	5.65993e-13	1.4266e-11	0.658795	5.46121e-08	2.24972e-06	0.588336	0.00482635	0.000785439	770	725	1297	2792
ENSMUSG00000034345_Gtf2h5	-0.375836	1.01148e-12	2.4631e-11	-0.54938	3.36493e-07	1.10802e-05	-0.61101	0.0019806	0.000322788	797	907	1090	2794
ENSMUSG00000035051_Dhx57	-0.323533	2.03587e-10	3.73107e-09	-0.499301	1.59507e-06	4.39468e-05	-0.560908	0.000122983	1.72881e-05	1059	1084	652	2795
ENSMUSG00000008435_Rdh13	-0.39581	3.41691e-09	5.2012e-08	-0.574729	1.19768e-07	4.52212e-06	-0.637928	0.000247901	3.68263e-05	1275	791	737	2803
ENSMUSG00000033900_Map9	-0.342526	5.67427e-11	1.11917e-09	-0.518727	1.09404e-05	0.00023389	-0.581431	9.27713e-06	1.03929e-06	984	1397	436	2817
ENSMUSG00000044749_Abca6	-0.710095	2.12313e-09	3.34191e-08	-0.918823	1.94547e-09	1.13705e-07	-0.981438	0.00177298	0.000298073	1233	511	1073	2817
ENSMUSG00000038602_Slc35f1	-0.529002	1.75788e-09	2.8126e-08	-0.711637	5.42019e-08	2.2359e-06	-0.755476	0.000677699	0.000105494	1213	724	882	2819
ENSMUSG00000035283_Adrb1	0.820002	2.11955e-13	5.60438e-12	0.681014	8.42784e-08	3.29094e-06	0.625455	0.0052615	0.00086653	734	764	1322	2820
ENSMUSG00000035637_Grhpr	0.697598	2.90021e-16	1.04043e-14	0.551373	1.85644e-05	0.000364766	0.491574	0.000330758	4.52927e-05	541	1520	763	2824
ENSMUSG00000001943_Vsig2	-0.55045	4.28216e-10	7.48048e-09	-0.728942	9.12582e-08	3.53046e-06	-0.800592	0.00100309	0.0001532	1111	772	944	2827
ENSMUSG00000022231_Sema5a	-0.445035	8.01933e-11	1.55019e-09	-0.62412	3.55219e-08	1.52647e-06	-0.678799	0.00241157	0.000386603	1004	695	1128	2827
ENSMUSG00000014776_Nol3	0.776805	1.06672e-13	2.92828e-12	0.641069	6.92389e-06	0.000156185	0.593348	0.000397472	5.91241e-05	707	1324	797	2828
ENSMUSG00000079641_Rpl39	-0.483915	2.08243e-11	4.35515e-10	-0.661883	4.66459e-08	1.95116e-06	-0.722835	0.00305606	0.000504519	928	714	1189	2831
ENSMUSG00000020846_Fam101b	-0.584939	3.24533e-08	4.21871e-07	-0.790741	5.85784e-10	3.81987e-08	-0.829794	0.000689149	0.000107456	1493	458	885	2836
ENSMUSG00000005580_Adcy9	0.566639	3.86114e-21	2.1784e-19	0.399922	8.40629e-05	0.00127933	0.334325	3.76007e-05	4.98921e-06	344	1962	539	2845
ENSMUSG00000023994_Nfya	-0.588165	2.62374e-08	3.46405e-07	-0.787691	1.04231e-08	5.12845e-07	-0.839944	0.000358431	4.96113e-05	1470	607	774	2851
ENSMUSG00000002017_Fam98a	-0.500004	1.14756e-11	2.45555e-10	-0.679236	1.52584e-08	7.21058e-07	-0.744921	0.00511813	0.000840095	907	632	1314	2853
ENSMUSG00000025967_Eef1b2	-0.337334	5.28654e-10	9.1201e-09	-0.517689	4.16169e-08	1.76052e-06	-0.587361	0.00146553	0.000236176	1125	706	1025	2856
ENSMUSG00000033880_Lgals3bp	1.16243	2.93981e-15	9.57311e-14	1.13842	4.42441e-08	1.86374e-06	1.05646	0.0127618	0.00200523	596	709	1553	2858
ENSMUSG00000053930_Shisa6	-0.895793	1.45953e-10	2.74217e-09	-1.13776	4.06032e-10	2.72507e-08	-1.19916	0.00650847	0.00107378	1033	445	1380	2858
ENSMUSG00000027329_Spef1	-0.530332	2.59144e-09	4.01074e-08	-0.713071	1.84046e-07	6.48199e-06	-0.768908	0.000329893	4.49181e-05	1254	848	762	2864
ENSMUSG00000063253_Scoc	-0.413575	2.95485e-08	3.85401e-07	-0.59516	4.22542e-07	1.36134e-05	-0.65811	1.12688e-05	1.30821e-06	1488	927	449	2864
ENSMUSG00000030729_Pgm2l1	-0.510853	1.06288e-13	2.92186e-12	-0.701588	2.85824e-07	9.56804e-06	-0.763174	0.00433452	0.000698632	706	892	1268	2866
ENSMUSG00000032530_Lyzl4	1.11463	2.78333e-10	5.01103e-09	1.13833	2.57198e-07	8.70917e-06	1.09271	0.000798447	0.000123597	1078	882	908	2868
ENSMUSG00000005683_Cs	-0.302478	5.90973e-13	1.48378e-11	-0.480533	1.59869e-05	0.000321205	-0.542436	8.70058e-05	1.15001e-05	773	1486	611	2870
ENSMUSG00000052504_Epha3	-0.451895	5.25201e-09	7.73963e-08	-0.632536	2.08365e-08	9.54452e-07	-0.70656	0.000751823	0.000118517	1317	652	901	2870
ENSMUSG00000079056_Kcnip3	0.660277	2.97184e-13	7.73685e-12	0.500592	3.11504e-06	7.92451e-05	0.456065	0.00107583	0.000168953	745	1174	961	2880
ENSMUSG00000060371_Caln1	-0.448722	2.98036e-10	5.33114e-09	-0.623466	3.33659e-07	1.10111e-05	-0.678323	0.000718152	0.000111528	1085	905	891	2881
ENSMUSG00000032269_Htr3a	1.15487	4.38167e-15	1.41027e-13	1.11564	2.57808e-08	1.13491e-06	1.05371	0.0149989	0.00236177	603	678	1601	2882
ENSMUSG00000040612_Ildr2	-0.354748	1.31136e-11	2.79067e-10	-0.530066	2.39236e-05	0.000449938	-0.578434	3.45563e-06	3.9759e-07	912	1588	384	2884
ENSMUSG00000038013_Wipf2	0.600775	3.29207e-22	2.04783e-20	0.437154	7.68069e-05	0.00119103	0.388445	0.00011388	1.65007e-05	312	1926	647	2885
ENSMUSG00000022765_Snap29	-0.432631	5.13046e-10	8.85872e-09	-0.613404	1.09775e-07	4.17647e-06	-0.661198	0.00115517	0.000185338	1124	785	978	2887
ENSMUSG00000014470_Rnf166	0.670597	1.59625e-14	4.79566e-13	0.517571	1.08403e-05	0.000231918	0.454125	0.000563333	8.42057e-05	646	1396	847	2889
ENSMUSG00000042182_Bend6	-0.379815	1.25713e-10	2.38265e-09	-0.561933	1.15898e-07	4.39823e-06	-0.621294	0.00190658	0.000310825	1024	787	1082	2893
ENSMUSG00000061666_Gdpd1	-0.339877	2.55278e-10	4.60877e-09	-0.516778	7.99709e-07	2.40525e-05	-0.572757	0.000512332	7.37975e-05	1075	993	828	2896
ENSMUSG00000029245_Epha5	-0.419506	2.58021e-08	3.41354e-07	-0.594056	2.30159e-06	6.04568e-05	-0.65845	4.7772e-07	6.6156e-08	1467	1137	298	2902
ENSMUSG00000068015_Lrch1	-0.364065	3.46383e-09	5.26026e-08	-0.541277	1.66922e-07	5.98384e-06	-0.60438	0.000388859	5.70118e-05	1278	833	792	2903
ENSMUSG00000093536_Smim17	-0.492283	5.76812e-09	8.45527e-08	-0.676692	2.35892e-08	1.06102e-06	-0.736645	0.000829673	0.000129634	1324	664	916	2904
ENSMUSG00000005873_Reep5	-0.313417	1.75578e-12	4.17089e-11	-0.491049	1.66666e-05	0.00033273	-0.545654	7.74912e-05	1.00663e-05	817	1496	599	2912
ENSMUSG00000008318_Relt	0.711026	2.79917e-12	6.49058e-11	0.563059	1.26096e-06	3.55952e-05	0.495831	0.00139548	0.000227872	837	1058	1018	2913
ENSMUSG00000021338_Lrrc16a	-0.398832	3.09678e-11	6.29343e-10	-0.571964	4.69862e-07	1.49764e-05	-0.637197	0.00144809	0.000232569	955	937	1022	2914
ENSMUSG00000036825_Ssx2ip	-0.331779	6.27974e-15	1.98174e-13	-0.503866	5.42813e-06	0.00012719	-0.568591	0.00152267	0.00025081	615	1274	1037	2926
ENSMUSG00000043391_2510009E07Rik	-0.345157	9.90767e-11	1.8982e-09	-0.517782	3.39e-06	8.47244e-05	-0.582694	0.000222036	3.15696e-05	1013	1195	718	2926
ENSMUSG00000059119_Nap1l4	-0.303115	9.16754e-13	2.25505e-11	-0.476177	5.31203e-06	0.000125216	-0.53418	0.000645738	9.90826e-05	789	1267	872	2928
ENSMUSG00000024793_Tnfrsf25	1.14998	1.4689e-12	3.51522e-11	1.11601	1.8052e-09	1.0634e-07	1.08463	0.015794	0.00245037	811	507	1612	2930
ENSMUSG00000062825_Actg1	-0.507898	5.48081e-11	1.08321e-09	-0.69304	2.95947e-07	9.87572e-06	-0.742116	0.00170602	0.000284544	982	895	1063	2940
ENSMUSG00000044816_D630023F18Rik	-0.735652	6.43178e-09	9.35742e-08	-0.957708	6.03514e-10	3.91838e-08	-1.0207	0.00257332	0.000430862	1334	460	1152	2946
ENSMUSG00000020358_Hnrnpab	-0.293736	1.40979e-09	2.29156e-08	-0.470522	1.15141e-06	3.30337e-05	-0.525625	0.000218254	3.07774e-05	1194	1041	715	2950
ENSMUSG00000034009_Rxfp1	-0.681964	2.3924e-09	3.72347e-08	-0.896007	1.63275e-10	1.20405e-08	-0.944442	0.00492162	0.000794913	1247	405	1300	2952
ENSMUSG00000007564_Ppp2r1a	-0.36433	1.4669e-13	3.9596e-12	-0.542497	1.69964e-05	0.000338184	-0.602929	0.000244909	3.62537e-05	719	1501	735	2955
ENSMUSG00000048776_Pthlh	1.03543	7.75467e-09	1.11566e-07	1.04378	3.05876e-08	1.3278e-06	0.986703	0.000846963	0.000131944	1349	688	919	2956
ENSMUSG00000042043_Tbca	-0.415781	1.14458e-10	2.17785e-09	-0.58872	5.46883e-07	1.71567e-05	-0.656031	0.0012413	0.00020487	1020	952	997	2969
ENSMUSG00000020372_Gnb2l1	-0.33495	8.97391e-10	1.49242e-08	-0.514089	1.43401e-06	4.00847e-05	-0.581679	0.000248816	3.71136e-05	1167	1068	738	2973
ENSMUSG00000041594_Tmtc4	-0.51807	2.09136e-10	3.82555e-09	-0.693094	6.67945e-07	2.05447e-05	-0.749715	0.000989272	0.000151406	1061	971	942	2974
ENSMUSG00000025579_Gaa	0.722514	5.04298e-13	1.28613e-11	0.583524	2.82275e-05	0.000517522	0.528214	6.84926e-05	8.78527e-06	761	1629	587	2977
ENSMUSG00000029659_Medag	0.975635	1.4828e-12	3.54411e-11	0.881434	5.84717e-08	2.38894e-06	0.811848	0.00830991	0.0013082	812	731	1434	2977
ENSMUSG00000022176_Rem2	-0.892853	8.81212e-10	1.46898e-08	-1.1419	7.16436e-09	3.70192e-07	-1.18509	0.00382897	0.000626742	1164	578	1242	2984
ENSMUSG00000029054_Gabrd	0.675939	1.56422e-13	4.21644e-12	0.51704	1.83046e-06	4.96536e-05	0.442209	0.00273032	0.000459393	720	1101	1167	2988
ENSMUSG00000002741_Ykt6	-0.315295	8.12428e-09	1.16452e-07	-0.493778	1.24355e-06	3.52036e-05	-0.553776	6.24379e-05	8.09147e-06	1354	1055	580	2989
ENSMUSG00000027699_Ect2	-1.07669	9.03675e-08	1.08501e-06	-1.50606	1.79817e-09	1.06134e-07	-1.59694	0.000628573	9.72031e-05	1616	506	869	2991
ENSMUSG00000020671_Rab10	-0.315097	5.32734e-13	1.35154e-11	-0.489058	1.32802e-05	0.000275626	-0.543246	0.000383051	5.57549e-05	765	1439	789	2993
ENSMUSG00000034732_Pabpc5	-0.649151	1.22013e-08	1.69873e-07	-0.855617	1.3477e-09	8.21435e-08	-0.918979	0.00224555	0.00035689	1394	490	1111	2995
ENSMUSG00000067786_Nnat	-0.771256	1.28402e-06	1.25732e-05	-1.01582	6.45862e-08	2.59488e-06	-1.0402	2.65369e-07	3.31317e-08	1983	743	269	2995
ENSMUSG00000022359_Wdyhv1	0.723061	9.69264e-11	1.86068e-09	0.581703	2.84346e-06	7.30832e-05	0.518745	0.000492185	7.11877e-05	1011	1162	823	2996
ENSMUSG00000026259_Ngef	0.615274	1.86673e-14	5.52279e-13	0.452871	0.000169865	0.00231068	0.399377	5.78713e-09	7.17708e-10	656	2195	152	3003
ENSMUSG00000030226_Lmo3	-0.622755	2.72268e-09	4.19712e-08	-0.828847	9.73183e-11	7.41456e-09	-0.884351	0.00584023	0.000980533	1259	392	1355	3006
ENSMUSG00000038417_Fig4	-0.372689	9.77345e-11	1.87434e-09	-0.546283	7.03981e-07	2.15205e-05	-0.608232	0.00140645	0.000229028	1012	976	1019	3007
ENSMUSG00000033595_Lgi3	0.616018	3.63147e-20	1.88953e-18	0.453381	2.18074e-05	0.000415901	0.393417	0.00174953	0.000295335	373	1566	1071	3010
ENSMUSG00000026663_Atf6	0.615087	1.04871e-17	4.34902e-16	0.448107	8.56703e-06	0.000189248	0.376929	0.00308368	0.000515258	468	1352	1194	3014
ENSMUSG00000056656_Apol8	1.01753	9.89431e-09	1.40065e-07	1.01744	7.44304e-08	2.95211e-06	0.954196	0.000744952	0.000115706	1371	753	897	3021
ENSMUSG00000081889_Gm13188	-0.712301	1.30212e-08	1.80511e-07	-0.920563	3.56867e-08	1.52915e-06	-0.989946	0.000903176	0.000137561	1400	697	926	3023
ENSMUSG00000098220_Gm27031	-0.567316	8.26253e-09	1.18346e-07	-0.757293	2.43063e-08	1.08999e-06	-0.818649	0.00127606	0.000211198	1355	666	1003	3024
ENSMUSG00000034098_Fstl5	-0.420886	1.4289e-10	2.68982e-09	-0.593993	1.29376e-06	3.64523e-05	-0.647138	0.000956326	0.000144337	1031	1060	934	3025
ENSMUSG00000041828_Abca8a	-1.10098	2.13077e-09	3.35122e-08	-1.4636	2.46643e-09	1.41249e-07	-1.49862	0.00434021	0.000704367	1234	521	1270	3025
ENSMUSG00000000295_Hddc2	-0.560458	4.38229e-09	6.51236e-08	-0.750112	2.69259e-09	1.53468e-07	-0.822426	0.00312762	0.000523945	1306	524	1198	3028
ENSMUSG00000040430_Pitpnc1	-0.39656	2.27749e-08	3.03297e-07	-0.585173	1.69203e-09	1.00666e-07	-0.655325	0.00179496	0.000302243	1457	502	1076	3035
ENSMUSG00000046818_Ddit4l	0.711037	2.09272e-11	4.37197e-10	0.560218	1.85663e-06	5.01415e-05	0.493659	0.00132259	0.000215559	929	1105	1007	3041
ENSMUSG00000024030_Abcg1	0.599603	1.13387e-14	3.43847e-13	0.435812	3.30231e-05	0.000590226	0.380725	0.00023857	3.51255e-05	640	1671	731	3042
ENSMUSG00000003469_Phyhip	0.658532	6.55401e-13	1.63496e-11	0.510314	0.000162135	0.00222431	0.448755	1.60867e-10	1.867e-11	778	2177	89	3044
ENSMUSG00000020256_Aldh1l2	-0.677481	2.96349e-09	4.5611e-08	-0.878013	4.73905e-08	1.97401e-06	-0.939692	0.00172695	0.000291269	1261	717	1068	3046
ENSMUSG00000073164_2410018L13Rik	-0.538204	6.9493e-08	8.55787e-07	-0.732326	1.53329e-08	7.23433e-07	-0.786976	0.000534559	7.86609e-05	1576	633	837	3046
ENSMUSG00000021693_Kif2a	-0.476663	8.68164e-12	1.89745e-10	-0.649532	1.27804e-07	4.75933e-06	-0.720877	0.00593081	0.000991427	888	802	1358	3048
ENSMUSG00000031327_Chic1	0.62398	5.16373e-20	2.65126e-18	0.463073	5.00865e-05	0.000841803	0.414268	0.000738082	0.0001143	378	1777	895	3050
ENSMUSG00000006699_Cdc42	-0.343761	2.38353e-14	6.97732e-13	-0.519483	1.29287e-05	0.000269267	-0.577507	0.00106493	0.000165184	663	1434	957	3054
ENSMUSG00000024165_Hn1l	-0.794139	3.80639e-10	6.69759e-09	-1.01355	6.89432e-09	3.59347e-07	-1.05966	0.00645472	0.00106984	1103	573	1379	3055
ENSMUSG00000021131_Erh	-0.401526	4.34221e-09	6.46767e-08	-0.576766	4.65271e-07	1.48485e-05	-0.640259	0.000467931	6.91764e-05	1303	935	819	3057
ENSMUSG00000011877_Git1	0.707452	8.81782e-10	1.46898e-08	0.570787	3.48388e-05	0.000615466	0.5166	3.59613e-08	5.05496e-09	1165	1690	203	3058
ENSMUSG00000018001_Cyth3	-0.339597	2.86146e-08	3.74342e-07	-0.520932	1.23465e-07	4.63867e-06	-0.578689	0.000374697	5.36882e-05	1483	794	784	3061
ENSMUSG00000026655_Fam107b	-0.603663	4.13416e-09	6.18149e-08	-0.801941	4.19702e-09	2.27492e-07	-0.8534	0.00338924	0.000561538	1298	551	1215	3064
ENSMUSG00000038845_Phb	-0.355516	1.59555e-09	2.57196e-08	-0.533216	1.10816e-06	3.19463e-05	-0.583928	0.000503451	7.27454e-05	1204	1036	826	3066
ENSMUSG00000045180_Shroom2	-0.326594	5.19749e-09	7.66512e-08	-0.511136	4.65351e-07	1.48485e-05	-0.572749	0.000474114	6.96702e-05	1316	936	820	3072
ENSMUSG00000046572_Zfp518b	-0.380403	5.42226e-09	7.97842e-08	-0.560519	1.62001e-07	5.8223e-06	-0.615329	0.00090302	0.000136733	1319	831	925	3075
ENSMUSG00000031785_Gpr56	-0.478695	6.29841e-09	9.17025e-08	-0.664759	1.45641e-08	6.91528e-07	-0.732786	0.00236469	0.000381269	1333	629	1125	3087
ENSMUSG00000032502_Stac	-1.18358	4.37758e-09	6.51236e-08	-1.64278	2.7819e-10	1.95033e-08	-1.70506	0.0059225	0.000987787	1304	426	1357	3087
ENSMUSG00000022031_Elp3	-0.293665	1.58175e-13	4.25777e-12	-0.466657	2.3434e-06	6.1393e-05	-0.53105	0.00356534	0.000599261	721	1140	1231	3092
ENSMUSG00000030695_Aldoa	0.667761	5.33723e-21	2.95957e-19	0.502494	0.000253162	0.00321606	0.438886	4.15508e-06	4.68881e-07	350	2351	392	3093
ENSMUSG00000000581_C1d	-0.380244	3.77851e-11	7.63094e-10	-0.55459	8.57051e-07	2.53556e-05	-0.6129	0.0024384	0.000390214	961	1009	1130	3100
ENSMUSG00000030256_Bhlhe41	0.713622	8.97213e-16	3.03364e-14	0.568883	1.87001e-05	0.000366709	0.508705	0.00128134	0.000212264	574	1523	1004	3101
ENSMUSG00000025318_Jph3	0.64604	6.13627e-15	1.94278e-13	0.489251	5.62066e-05	0.000922344	0.429912	0.000144847	2.04576e-05	613	1820	670	3103
ENSMUSG00000029059_Fam213b	0.632971	2.73767e-17	1.07774e-15	0.479957	6.27492e-05	0.00100865	0.416161	0.000293857	4.17534e-05	493	1858	753	3104
ENSMUSG00000028527_Ak4	0.688364	1.89297e-18	8.50436e-17	0.536323	1.71774e-05	0.000341105	0.491406	0.00282207	0.000477125	432	1504	1176	3112
ENSMUSG00000037341_Slc9a7	-0.341635	6.0672e-10	1.03564e-08	-0.518986	8.26986e-07	2.47483e-05	-0.570329	0.0011828	0.000189373	1137	998	982	3117
ENSMUSG00000058773_Hist1h1b	-1.05517	5.4587e-08	6.81302e-07	-1.48676	3.98491e-11	3.22529e-09	-1.54524	0.00307072	0.000513105	1555	369	1193	3117
ENSMUSG00000024598_Fbn2	-0.58052	1.32278e-08	1.83041e-07	-0.770413	1.70197e-08	7.94236e-07	-0.849332	0.00190628	0.000309349	1402	640	1081	3123
ENSMUSG00000038628_Polr3k	-0.350875	1.32723e-08	1.83468e-07	-0.530195	1.86191e-07	6.53441e-06	-0.589705	0.000643587	9.8455e-05	1404	851	871	3126
ENSMUSG00000039372_March4	-0.575541	2.12139e-09	3.34189e-08	-0.766445	1.33652e-08	6.41743e-07	-0.81065	0.00448915	0.000727649	1232	622	1278	3132
ENSMUSG00000020986_Sec23a	-0.360607	4.75345e-14	1.36069e-12	-0.532552	1.05588e-05	0.000227034	-0.58958	0.00172642	0.000289923	678	1389	1067	3134
ENSMUSG00000068876_Cgn	-0.85203	5.62421e-10	9.65116e-09	-1.08464	4.18582e-09	2.27298e-07	-1.13967	0.00920975	0.00143037	1131	550	1458	3139
ENSMUSG00000033578_Tmem35	-0.439179	4.07751e-10	7.14227e-09	-0.609765	2.40305e-06	6.28454e-05	-0.651875	0.000747059	0.000117109	1108	1142	899	3149
ENSMUSG00000027581_Stmn3	-0.382641	2.1274e-08	2.85536e-07	-0.567034	3.34017e-06	8.3889e-05	-0.627439	2.95211e-05	3.64867e-06	1446	1189	515	3150
ENSMUSG00000029560_Snx8	-0.461751	2.28004e-08	3.03297e-07	-0.644271	3.21755e-07	1.06772e-05	-0.692849	0.000387663	5.65922e-05	1459	900	791	3150
ENSMUSG00000019846_Lama4	-0.499685	5.95698e-10	1.01772e-08	-0.680948	2.31268e-08	1.04494e-06	-0.760974	0.00583715	0.000976944	1136	661	1354	3151
ENSMUSG00000028452_Vcp	-0.310527	6.81647e-13	1.69608e-11	-0.485523	2.28656e-05	0.00043304	-0.542675	0.000392824	5.82776e-05	780	1577	795	3152
ENSMUSG00000046768_Rhoj	-0.672296	1.877e-08	2.53329e-07	-0.885787	3.2088e-10	2.21838e-08	-0.953814	0.00461615	0.000742479	1438	432	1283	3153
ENSMUSG00000027070_Lrp2	-1.20047	7.17309e-07	7.33871e-06	-2.08212	1.29943e-09	7.93636e-08	-2.16993	0.000345651	4.72343e-05	1898	489	768	3155
ENSMUSG00000090129_Olfr287	1.23855	4.38822e-08	5.55918e-07	1.58263	4.75919e-07	1.51491e-05	1.56242	0.000173444	2.37429e-05	1532	938	686	3156
ENSMUSG00000040495_Chrm4	0.740839	1.10356e-13	3.01661e-12	0.598655	4.0697e-06	9.98733e-05	0.553702	0.00355362	0.00059685	710	1217	1230	3157
ENSMUSG00000025268_Maged2	-0.432812	1.39337e-09	2.26866e-08	-0.611995	1.50689e-07	5.44853e-06	-0.666143	0.00252177	0.00041415	1192	826	1143	3161
ENSMUSG00000039987_Phtf2	-0.393732	1.03241e-09	1.70964e-08	-0.570564	1.99911e-07	6.95058e-06	-0.638101	0.0024474	0.000392033	1172	859	1131	3162
ENSMUSG00000049577_Zfpm1	0.945508	5.91045e-10	1.01155e-08	0.8702	5.02572e-07	1.5934e-05	0.813587	0.00195538	0.000318245	1134	942	1087	3163
ENSMUSG00000018648_Dusp14	0.71846	6.53166e-12	1.44876e-10	0.565932	1.10952e-06	3.19547e-05	0.509439	0.00410942	0.000656211	875	1037	1253	3165
ENSMUSG00000017390_Aldoc	0.635857	1.62089e-25	1.29458e-23	0.469662	0.000230139	0.00297676	0.40781	8.86514e-05	1.18731e-05	243	2309	614	3166
ENSMUSG00000020734_Grin2c	0.65381	2.42412e-19	1.17618e-17	0.498676	3.00865e-05	0.000544914	0.440032	0.00230767	0.000367225	400	1649	1117	3166
ENSMUSG00000027570_Col9a3	-0.528183	6.72773e-08	8.29555e-07	-0.718494	1.05669e-07	4.02539e-06	-0.771534	0.000465037	6.82032e-05	1574	784	817	3175
ENSMUSG00000043557_Mdga1	-0.642097	2.05219e-08	2.76015e-07	-0.844066	1.60307e-08	7.52789e-07	-0.896325	0.00207112	0.00033527	1443	636	1098	3177
ENSMUSG00000002343_Armc6	-0.491125	2.69538e-09	4.15834e-08	-0.67525	4.57152e-08	1.9176e-06	-0.725159	0.00321392	0.000547981	1258	712	1209	3179
ENSMUSG00000037826_Ppm1k	0.619516	1.24977e-20	6.66359e-19	0.459713	9.01783e-05	0.00135136	0.410192	0.000484179	7.06755e-05	364	1993	822	3179
ENSMUSG00000036169_Sostdc1	-1.06953	5.38858e-07	5.62568e-06	-1.55734	8.0448e-09	4.07231e-07	-1.61518	0.000238762	3.54037e-05	1860	590	732	3182
ENSMUSG00000033009_Ogfod1	0.549494	1.74048e-24	1.30927e-22	0.384238	0.000435078	0.00501507	0.330528	1.08954e-06	1.4353e-07	258	2591	334	3183
ENSMUSG00000077191_Snord64	-0.61748	1.01518e-08	1.43501e-07	-0.816266	1.13695e-08	5.53217e-07	-0.873449	0.00313269	0.000528292	1373	613	1200	3186
ENSMUSG00000025478_Dpysl4	-0.348154	5.82045e-08	7.24588e-07	-0.523595	4.01489e-06	9.86902e-05	-0.581417	5.94002e-06	7.27134e-07	1559	1215	416	3190
ENSMUSG00000031170_Slc38a5	-0.81343	3.14716e-09	4.81372e-08	-1.05071	2.17004e-09	1.25602e-07	-1.10692	0.00752327	0.00121919	1268	516	1415	3199
ENSMUSG00000046480_Scn4b	1.04136	2.24295e-07	2.5018e-06	1.10245	5.60288e-09	2.9775e-07	1.02365	0.000745252	0.000116407	1740	562	898	3200
ENSMUSG00000025163_Cd7	1.28098	2.77554e-07	NA	3.10647	1.40692e-08	6.71233e-07	3.23266	0.000434754	6.44383e-05	1766	626	809	3201
ENSMUSG00000079018_Ly6c1	0.824998	2.00393e-11	4.1955e-10	0.702347	1.64099e-06	4.49631e-05	0.635361	0.0031066	0.000517426	927	1090	1195	3212
ENSMUSG00000055022_Cntn1	-0.350258	5.66285e-11	1.11805e-09	-0.528115	0.000114239	0.00165463	-0.587922	9.76705e-09	1.4329e-09	983	2062	169	3214
ENSMUSG00000026615_Eprs	-0.353647	3.06117e-10	5.47064e-09	-0.533081	1.52622e-06	4.22056e-05	-0.588411	0.00162395	0.000267262	1086	1080	1050	3216
ENSMUSG00000001228_Uhrf1	-0.964347	1.43775e-07	1.65111e-06	-1.31256	2.84638e-10	1.99087e-08	-1.37322	0.00217829	0.000346742	1690	427	1105	3222
ENSMUSG00000036737_Oxsr1	-0.33804	2.69239e-10	4.8518e-09	-0.511742	2.02338e-06	5.38114e-05	-0.57273	0.00150554	0.000245902	1077	1123	1033	3233
ENSMUSG00000034595_Ppp1r18	-0.684623	3.10226e-08	4.03814e-07	-0.898074	3.44992e-08	1.48466e-06	-0.949991	0.00161139	0.000265969	1491	694	1049	3234
ENSMUSG00000041096_Tspyl2	0.584045	2.63633e-22	1.65585e-20	0.422461	0.000115761	0.00167263	0.36016	0.000594911	9.05589e-05	309	2067	858	3234
ENSMUSG00000020151_Ptprr	-0.375304	2.32259e-09	3.62646e-08	-0.548454	2.2719e-06	5.97293e-05	-0.611817	0.000606239	9.2348e-05	1243	1136	861	3240
ENSMUSG00000002458_Rgs19	-0.482749	1.33467e-08	1.84365e-07	-0.670167	3.13431e-08	1.35666e-06	-0.717833	0.00256834	0.000429	1405	690	1151	3246
ENSMUSG00000033355_Rtp4	1.25131	1.10439e-08	1.54535e-07	1.53954	1.09601e-06	3.16572e-05	1.45213	0.000525456	7.54054e-05	1387	1034	831	3252
ENSMUSG00000029270_Fam69a	-0.359416	4.18811e-08	5.32653e-07	-0.538231	1.42713e-07	5.17892e-06	-0.606082	0.000782714	0.000122853	1526	823	907	3256
ENSMUSG00000079259_Trim71	0.963556	3.83077e-10	6.73438e-09	0.904477	1.92346e-06	5.16602e-05	0.85633	0.00162794	0.000268557	1104	1112	1051	3267
ENSMUSG00000054850_6330419J24Rik	-0.411965	7.13902e-11	1.38693e-09	-0.584089	3.30055e-06	8.31507e-05	-0.636569	0.00191663	0.000315255	999	1185	1085	3269
ENSMUSG00000041889_Shisa4	0.549481	1.36752e-22	8.78838e-21	0.385124	0.000431159	0.00497566	0.330435	3.23267e-06	3.6639e-07	302	2588	380	3270
ENSMUSG00000020848_Doc2b	-0.712719	1.80727e-10	3.34689e-09	-0.907324	2.56931e-08	1.13346e-06	-0.944517	0.0128537	0.00201221	1048	677	1554	3279
ENSMUSG00000028876_Epha10	0.603037	2.50714e-19	1.21343e-17	0.443142	0.000116351	0.00167872	0.393215	0.00044899	6.62914e-05	401	2070	813	3284
ENSMUSG00000024644_Cndp2	-0.376508	1.85978e-08	2.51531e-07	-0.555758	1.39075e-07	5.09021e-06	-0.62438	0.00153156	0.000252043	1435	816	1038	3289
ENSMUSG00000042284_Itga1	-0.483309	9.01167e-08	1.08363e-06	-0.669295	1.42063e-07	5.17436e-06	-0.728371	0.00062455	9.53655e-05	1614	818	866	3298
ENSMUSG00000074280_Gm6166	-0.703685	1.66413e-08	2.26808e-07	-0.925093	9.26342e-10	5.81221e-08	-0.987289	0.00727717	0.00118396	1424	476	1407	3307
ENSMUSG00000028961_Pgd	-0.376248	1.77772e-09	2.835e-08	-0.547784	4.0018e-06	9.84495e-05	-0.609886	0.000673902	0.000104845	1217	1214	881	3312
ENSMUSG00000022270_Fam134b	-0.38014	6.62362e-08	8.17756e-07	-0.562905	1.17706e-07	4.44989e-06	-0.619694	0.0010368	0.000159585	1572	790	951	3313
ENSMUSG00000028988_Ctnnbip1	-0.369228	1.00377e-09	1.66505e-08	-0.541482	3.82334e-06	9.43701e-05	-0.598385	0.00096943	0.000146973	1170	1210	937	3317
ENSMUSG00000055013_Agap1	-0.327777	1.27077e-10	2.40616e-09	-0.49627	4.61967e-05	0.000784819	-0.556052	3.64492e-05	4.86779e-06	1025	1758	537	3320
ENSMUSG00000030084_Plxna1	-0.532185	5.9952e-08	7.44894e-07	-0.721341	3.43597e-07	1.12644e-05	-0.78425	0.000581953	8.76277e-05	1562	911	853	3326
ENSMUSG00000053664_Uck2	-0.655639	9.07776e-08	1.08593e-06	-0.864382	1.54453e-08	7.27585e-07	-0.928447	0.00179445	0.000300855	1621	634	1075	3330
ENSMUSG00000046798_Cldn12	-0.27848	4.82683e-09	7.14018e-08	-0.454843	2.49166e-06	6.48788e-05	-0.51528	0.000663184	0.000102261	1312	1147	877	3336
ENSMUSG00000029298_Gbp9	0.986924	8.65135e-11	1.66738e-09	0.943107	5.60927e-06	0.000130472	0.876661	0.001604	0.000262124	1007	1284	1046	3337
ENSMUSG00000046982_Tshz1	0.632477	1.50382e-16	5.51722e-15	0.478157	5.39739e-05	0.000894056	0.416814	0.00132141	0.000214459	529	1803	1006	3338
ENSMUSG00000063229_Ldha	-0.350695	2.44738e-08	3.24445e-07	-0.536901	1.83487e-06	4.9728e-05	-0.599133	0.000369827	5.16368e-05	1464	1102	779	3345
ENSMUSG00000031297_Slc7a3	-0.624956	7.12633e-08	8.75366e-07	-0.827943	9.80424e-08	3.75884e-06	-0.877002	0.00123473	0.000202791	1580	779	995	3354
ENSMUSG00000022847_Thpo	0.972072	6.22698e-10	1.06105e-08	0.931367	1.88785e-06	5.09327e-05	0.86384	0.00222908	0.000353495	1139	1107	1109	3355
ENSMUSG00000003617_Cp	0.735247	2.15634e-16	7.77887e-15	0.597326	2.49282e-05	0.000466774	0.534703	0.00345783	0.000584934	538	1595	1225	3358
ENSMUSG00000029394_Cdk2ap1	0.640137	4.06498e-13	1.04494e-11	0.485133	2.94171e-05	0.000534686	0.427693	0.00107604	0.000169896	755	1643	962	3360
ENSMUSG00000039199_Zdhhc1	0.650022	7.67248e-15	2.38634e-13	0.497024	4.49321e-05	0.000767263	0.442394	0.0012071	0.000194499	624	1749	987	3360
ENSMUSG00000020092_Pald1	-0.46857	1.42513e-09	2.31261e-08	-0.645426	1.17152e-07	4.43457e-06	-0.713564	0.00656817	0.00108564	1196	789	1383	3368
ENSMUSG00000027875_Hmgcs2	-0.713861	2.08864e-07	2.34044e-06	-0.959905	6.59479e-10	4.26321e-08	-1.0303	0.00280717	0.000475129	1732	462	1175	3369
ENSMUSG00000028042_Zbtb7b	0.677278	1.32022e-13	3.5836e-12	0.530236	3.4287e-05	0.000607004	0.472109	0.00108971	0.000175555	715	1687	968	3370
ENSMUSG00000018750_Zbtb4	0.557611	7.19665e-26	5.91833e-24	0.396035	0.000576904	0.00624043	0.341194	2.7773e-06	3.23909e-07	236	2761	374	3371
ENSMUSG00000019297_Nop9	-0.40416	6.57713e-08	8.12944e-07	-0.58136	1.92224e-07	6.72245e-06	-0.648505	0.00101839	0.000156829	1570	854	948	3372
ENSMUSG00000033526_Ppip5k1	0.525182	2.58187e-21	1.46947e-19	0.356601	0.000505687	0.00566073	0.292569	2.43534e-06	2.80069e-07	341	2668	367	3376
ENSMUSG00000037466_4930427A07Rik	-0.907967	4.61841e-07	4.88642e-06	-1.22623	2.84701e-09	1.61652e-07	-1.28758	0.001372	0.000224462	1835	526	1015	3376
ENSMUSG00000071658_Gng3	-0.314894	2.18561e-09	3.42963e-08	-0.490602	4.17593e-06	0.000101803	-0.56227	0.00092048	0.000140898	1236	1225	930	3391
ENSMUSG00000051527_Usp29	-0.548777	1.49468e-09	2.41942e-08	-0.732507	9.55272e-08	3.68607e-06	-0.771731	0.00773051	0.00123733	1199	774	1419	3392
ENSMUSG00000008167_Fbxw9	-0.484956	7.95179e-07	8.06735e-06	-0.67736	7.29963e-08	2.90294e-06	-0.74732	0.000233823	3.42912e-05	1914	751	728	3393
ENSMUSG00000020887_A230052G05Rik	-1.07822	3.66524e-06	3.28416e-05	-1.78595	2.36029e-09	1.35824e-07	-1.87127	0.000204079	2.87118e-05	2167	519	707	3393
ENSMUSG00000076612_Ighg2c	1.20642	3.49182e-07	3.77755e-06	1.62654	7.78414e-07	2.35782e-05	1.59258	8.91704e-05	1.19988e-05	1795	986	615	3396
ENSMUSG00000027849_Syt6	-0.804558	4.38296e-06	3.86656e-05	-1.10827	1.05156e-09	6.54287e-08	-1.15612	0.000228901	3.26497e-05	2201	480	722	3403
ENSMUSG00000006920_Ezh1	0.539421	4.16088e-25	3.23017e-23	0.372885	0.000390683	0.00460645	0.318104	9.77523e-05	1.29287e-05	250	2533	622	3405
ENSMUSG00000048327_Ckap2l	-0.979862	1.06314e-06	1.05596e-05	-1.39469	1.87294e-09	1.09681e-07	-1.47317	0.000985786	0.000149624	1955	510	940	3405
ENSMUSG00000028195_Cyr61	1.15244	1.83504e-08	2.48878e-07	1.25168	9.24843e-11	7.11891e-09	1.19282	0.0142628	0.00226787	1431	388	1589	3408
ENSMUSG00000028795_Ccdc28b	-0.36854	1.08762e-08	1.52629e-07	-0.546167	1.61672e-06	4.45022e-05	-0.5997	0.000992634	0.000152298	1383	1085	943	3411
ENSMUSG00000027134_Lpcat4	0.608154	5.75302e-17	2.17227e-15	0.450548	7.49776e-05	0.00116934	0.388867	0.00119576	0.000190397	514	1915	983	3412
ENSMUSG00000031503_Col4a2	-0.452698	1.79042e-08	2.43337e-07	-0.633025	1.86452e-07	6.53589e-06	-0.695085	0.00248709	0.000399393	1428	852	1135	3415
ENSMUSG00000021594_Srd5a1	-0.521524	4.21551e-09	6.28376e-08	-0.703239	1.67097e-07	5.98384e-06	-0.767717	0.00450987	0.000736489	1302	834	1281	3417
ENSMUSG00000015981_Stk32c	0.563138	2.46172e-21	1.40521e-19	0.399614	0.000230559	0.00298089	0.34449	0.000353965	4.88161e-05	340	2310	772	3422
ENSMUSG00000085944_1700003D09Rik	1.1984	6.22972e-08	7.72071e-07	1.47231	8.36517e-07	2.49087e-05	1.40498	0.000602213	9.11545e-05	1566	1003	859	3428
ENSMUSG00000017837_Nkiras2	-0.410346	8.7964e-08	1.06038e-06	-0.58824	1.99043e-07	6.92845e-06	-0.655777	0.00107709	0.000170838	1610	858	963	3431
ENSMUSG00000028778_Hcrtr1	-1.09401	1.0854e-08	1.52428e-07	-1.49002	1.2435e-09	7.62598e-08	-1.57556	0.0133011	0.00209715	1382	487	1566	3435
ENSMUSG00000037492_Zmat4	0.6673	2.20318e-11	4.58299e-10	0.51445	1.77574e-05	0.000351685	0.445468	0.00123467	0.000201753	933	1508	994	3435
ENSMUSG00000027820_Mme	-0.586588	1.58521e-08	2.16966e-07	-0.780977	1.31312e-08	6.33565e-07	-0.852031	0.00714489	0.00116667	1418	619	1403	3440
ENSMUSG00000028630_Dyrk2	-0.403133	1.71342e-09	2.746e-08	-0.578012	1.0122e-06	2.95218e-05	-0.64034	0.00317567	0.000541355	1211	1024	1206	3441
ENSMUSG00000051435_Fhad1	0.848661	1.08349e-08	1.52379e-07	0.768949	1.85612e-06	5.01415e-05	0.701607	0.00106739	0.000166126	1380	1104	958	3442
ENSMUSG00000047534_Mis18bp1	-0.784272	8.89797e-07	8.94313e-06	-1.04582	3.98018e-09	2.17714e-07	-1.10343	0.00108499	0.000173665	1932	546	966	3444
ENSMUSG00000034574_Daam1	-0.361562	3.42513e-12	7.87617e-11	-0.532149	7.66485e-06	0.00017109	-0.577887	0.00431817	0.0006929	844	1338	1266	3448
ENSMUSG00000027676_Ccdc39	-0.467876	6.68321e-10	1.13333e-08	-0.641615	7.87463e-07	2.378e-05	-0.694172	0.00518117	0.000846648	1144	989	1316	3449
ENSMUSG00000022525_Hrasls	0.621575	1.19036e-17	4.88424e-16	0.46607	8.20768e-05	0.00125772	0.404127	0.00150209	0.000242235	473	1949	1030	3452
ENSMUSG00000041261_Car8	-0.495891	9.24826e-09	1.31398e-07	-0.67352	1.76499e-06	4.79647e-05	-0.717697	0.00122082	0.000197594	1366	1099	990	3455
ENSMUSG00000002808_Epdr1	0.53017	7.3422e-20	3.72056e-18	0.361264	0.000255388	0.00323745	0.30232	0.000220512	3.1304e-05	383	2356	717	3456
ENSMUSG00000049657_Zbtb5	-0.464238	5.30193e-07	5.54417e-06	-0.658204	9.19786e-09	4.56318e-07	-0.730453	0.00126634	0.000209073	1857	602	1001	3460
ENSMUSG00000074896_Ifit3	1.27648	4.73796e-08	5.97106e-07	1.76473	8.10773e-08	3.18612e-06	1.69274	0.00271434	0.000457445	1540	760	1166	3466
ENSMUSG00000073678_Pgap1	-0.367974	1.38935e-08	1.91645e-07	-0.540713	9.27004e-06	0.000202234	-0.589922	0.000188699	2.53452e-05	1407	1369	693	3469
ENSMUSG00000031284_Pak3	-0.383374	3.44899e-08	4.44476e-07	-0.554792	4.19807e-05	0.000723584	-0.610229	9.02565e-08	1.28084e-08	1506	1732	234	3472
ENSMUSG00000025370_Cdh9	-0.509829	4.52041e-08	5.71917e-07	-0.695642	1.24902e-07	4.68045e-06	-0.759557	0.00254041	0.000417857	1534	797	1145	3476
ENSMUSG00000041548_Hspb8	0.811139	9.61855e-13	2.35703e-11	0.687554	1.86318e-05	0.000365849	0.644717	0.00268648	0.000453572	792	1521	1164	3477
ENSMUSG00000032908_Sgpp2	0.828951	1.1429e-11	2.44829e-10	0.714301	5.54599e-06	0.000129303	0.635169	0.0047194	0.000769966	906	1281	1292	3479
ENSMUSG00000094500_Smim18	-0.556312	2.78201e-07	3.0568e-06	-0.75468	1.19744e-08	5.80563e-07	-0.824496	0.00204761	0.000332105	1767	616	1096	3479
ENSMUSG00000034156_Bzrap1	0.62477	3.97587e-15	1.28606e-13	0.470245	0.000492525	0.00553622	0.421693	7.11434e-08	9.73652e-09	600	2657	224	3481
ENSMUSG00000029775_Klhdc10	-0.360741	1.53008e-12	3.65261e-11	-0.534984	5.9704e-06	0.000137772	-0.603121	0.00632004	0.0010582	813	1294	1376	3483
ENSMUSG00000064247_Plcxd1	0.637597	1.67318e-14	4.9742e-13	0.488684	9.9999e-05	0.00147631	0.418849	0.000450195	6.6763e-05	652	2023	814	3489
ENSMUSG00000024867_Pip5k1b	0.726806	1.0876e-15	3.64562e-14	0.58377	3.94846e-05	0.000684813	0.536768	0.00305969	0.000506666	579	1722	1190	3491
ENSMUSG00000030220_Arhgdib	-0.525015	2.67768e-07	2.95275e-06	-0.715241	4.3587e-08	1.84126e-06	-0.784271	0.00151274	0.000247128	1760	707	1034	3501
ENSMUSG00000051669_AU021092	-0.661758	3.89331e-07	4.17467e-06	-0.881724	8.78145e-09	4.38573e-07	-0.943416	0.00204754	0.000330538	1811	598	1095	3504
ENSMUSG00000060890_Arr3	1.15248	1.24731e-07	1.45567e-06	1.34832	2.75631e-07	9.28072e-06	1.26651	0.0010487	0.000162375	1663	887	954	3504
ENSMUSG00000021290_2010107E04Rik	-0.375843	8.1023e-08	9.85272e-07	-0.561665	2.11588e-08	9.6773e-07	-0.626951	0.00418372	0.000670106	1596	653	1258	3507
ENSMUSG00000030303_Far2	-0.339653	4.60898e-08	5.82364e-07	-0.518335	1.29912e-06	3.65345e-05	-0.564458	0.000806491	0.000125097	1536	1062	910	3508
ENSMUSG00000038268_Ovca2	0.886947	2.91922e-10	5.23142e-09	0.79421	2.89432e-06	7.42626e-05	0.741915	0.00426529	0.00067858	1083	1164	1261	3508
ENSMUSG00000041781_Cpsf2	-0.294715	2.18368e-10	3.97197e-09	-0.470975	9.80253e-07	2.86883e-05	-0.53531	0.00783187	0.00124659	1067	1020	1421	3508
ENSMUSG00000050211_Pla2g4e	-0.474751	2.79908e-08	3.67306e-07	-0.649884	2.02081e-06	5.37911e-05	-0.723994	0.000808756	0.000125848	1479	1122	911	3512
ENSMUSG00000075585_6330403L08Rik	0.558841	1.59878e-17	6.39774e-16	0.394897	0.000251856	0.00320083	0.342114	0.00016306	2.26686e-05	485	2350	681	3516
ENSMUSG00000026525_Opn3	-0.542685	6.3944e-07	6.58369e-06	-0.75036	3.81984e-09	2.10098e-07	-0.802181	0.00196103	0.000319755	1886	543	1088	3517
ENSMUSG00000041378_Cldn5	-0.474076	6.38744e-08	7.91113e-07	-0.66262	2.48288e-08	1.10348e-06	-0.73121	0.00449249	0.000730592	1567	672	1279	3518
ENSMUSG00000021608_Lpcat1	-0.331338	2.43918e-09	3.79324e-08	-0.504825	3.13123e-06	7.95215e-05	-0.568541	0.00214293	0.000340144	1248	1176	1101	3525
ENSMUSG00000002266_Zim1	-0.989278	7.6336e-08	9.32953e-07	-1.33345	5.56818e-09	2.96433e-07	-1.39046	0.00660201	0.0011015	1588	561	1387	3536
ENSMUSG00000069516_Lyz2	1.00602	8.26959e-10	1.38478e-08	0.978719	1.23656e-06	3.50389e-05	0.919169	0.00526747	0.000869857	1159	1054	1323	3536
ENSMUSG00000002289_Angptl4	-0.885424	8.43813e-08	1.02163e-06	-1.17467	5.38002e-09	2.87441e-07	-1.24262	0.00637466	0.00106206	1603	559	1377	3539
ENSMUSG00000036928_Stag3	-0.647464	1.2245e-08	1.70359e-07	-0.84448	3.65923e-07	1.1879e-05	-0.900464	0.00345119	0.000582587	1395	920	1224	3539
ENSMUSG00000027803_Wwtr1	-0.345593	1.10861e-07	1.30399e-06	-0.527565	1.521e-07	5.49288e-06	-0.585779	0.0017126	0.000285886	1650	827	1064	3541
ENSMUSG00000028917_Plekhm2	0.614057	5.48736e-12	1.2312e-10	0.458378	7.44597e-05	0.00116205	0.382407	0.000345224	4.68452e-05	865	1913	767	3545
ENSMUSG00000003279_Dlgap1	0.606179	4.60927e-54	2.48491e-51	0.439676	0.000539493	0.00593153	0.388671	0.00039375	5.8699e-05	36	2715	796	3547
ENSMUSG00000026175_Vil1	-0.84092	4.96827e-07	5.22058e-06	-1.13389	3.72157e-09	2.05071e-07	-1.19207	0.00267064	0.000447822	1848	542	1161	3551
ENSMUSG00000038695_Josd2	0.585432	1.17429e-18	5.36249e-17	0.425609	0.000152622	0.00211419	0.364387	0.00111955	0.000178458	425	2156	971	3552
ENSMUSG00000022044_Stmn4	-0.312631	2.54806e-08	3.37331e-07	-0.485867	1.49797e-05	0.00030455	-0.545825	9.98255e-05	1.3343e-05	1466	1469	625	3560
ENSMUSG00000034926_Dhcr24	-0.323691	4.04307e-08	5.14881e-07	-0.496315	1.57857e-05	0.000318121	-0.547955	4.51389e-05	6.16175e-06	1524	1482	557	3563
ENSMUSG00000061080_Lsamp	-0.431104	2.28457e-11	4.73707e-10	-0.604525	1.07875e-05	0.00023123	-0.65264	0.00363225	0.000606554	936	1393	1234	3563
ENSMUSG00000044629_Cnrip1	-0.35849	7.82504e-09	1.12495e-07	-0.536978	4.9549e-07	1.57261e-05	-0.592272	0.00444465	0.000721761	1350	941	1276	3567
ENSMUSG00000047821_Trim16	-0.793661	1.77081e-08	2.41008e-07	-1.03035	1.023e-08	5.04171e-07	-1.10753	0.0123434	0.00194313	1426	606	1544	3576
ENSMUSG00000038860_Garnl3	-0.465093	1.56004e-09	2.51681e-08	-0.645944	5.03206e-07	1.59372e-05	-0.704825	0.00830248	0.00130332	1203	943	1433	3579
ENSMUSG00000026765_Lypd6b	-0.550734	7.34245e-08	9.00203e-07	-0.749901	3.40072e-09	1.88784e-07	-0.826554	0.00932847	0.00144653	1583	538	1461	3582
ENSMUSG00000029005_Draxin	-1.14489	2.78775e-06	2.57274e-05	-2.04488	7.42565e-09	3.79751e-07	-2.1375	0.000732918	0.000113603	2104	584	894	3582
ENSMUSG00000083327_Vcp-rs	-0.352066	9.14837e-08	1.0933e-06	-0.531542	7.88615e-07	2.37907e-05	-0.586986	0.00110611	0.000176516	1624	990	969	3583
ENSMUSG00000029482_Aacs	-0.354449	1.0799e-08	1.51984e-07	-0.531101	1.13837e-06	3.2691e-05	-0.587163	0.00275388	0.000463305	1379	1040	1169	3588
ENSMUSG00000036594_H2-Aa	1.14879	7.23731e-07	7.39662e-06	1.49672	8.33079e-08	3.26519e-06	1.4517	0.000920402	0.000140059	1900	762	929	3591
ENSMUSG00000021684_Pde8b	0.510898	1.76645e-19	8.70133e-18	0.340752	0.00064506	0.0068414	0.274827	3.29139e-06	3.8159e-07	394	2816	382	3592
ENSMUSG00000036862_Dchs1	-0.688556	2.86235e-08	3.74342e-07	-0.903171	7.48662e-09	3.81562e-07	-0.9663	0.0113213	0.00179964	1484	586	1522	3592
ENSMUSG00000086605_Gm14290	0.565702	9.78686e-14	2.70961e-12	0.399762	0.000108985	0.00158623	0.351582	0.00056427	8.47718e-05	701	2052	848	3601
ENSMUSG00000051950_B3galtl	-0.369925	2.97669e-07	3.25413e-06	-0.553104	4.97938e-08	2.06835e-06	-0.619251	0.00222848	0.000351803	1776	719	1108	3603
ENSMUSG00000015932_Dstn	-0.381587	7.94204e-11	1.53678e-09	-0.559547	1.62208e-06	4.46086e-05	-0.620899	0.0110665	0.00176848	1003	1086	1517	3606
ENSMUSG00000025175_Fn3k	0.611424	1.17562e-13	3.20455e-12	0.454055	4.26445e-05	0.000733652	0.385901	0.00270839	0.000455508	712	1736	1165	3613
ENSMUSG00000058248_Kcnh1	0.546067	6.07268e-21	3.34825e-19	0.37904	0.000573704	0.00621707	0.315563	2.55016e-05	3.26635e-06	352	2756	507	3615
ENSMUSG00000037568_Vash2	-0.75781	1.00359e-07	1.19129e-06	-1.00164	3.39134e-09	1.88614e-07	-1.08017	0.00873718	0.00137286	1635	537	1447	3619
ENSMUSG00000027326_Casc5	-0.853594	2.35337e-07	2.61743e-06	-1.14894	1.05903e-09	6.57569e-08	-1.22356	0.0069187	0.00115402	1745	481	1400	3626
ENSMUSG00000095681_Gm8281	-1.11181	3.27275e-06	2.97089e-05	-1.89166	3.11005e-09	1.74268e-07	-2	0.00106909	0.000167067	2139	533	959	3631
ENSMUSG00000025287_Acot9	-0.380058	4.56678e-07	4.84329e-06	-0.566361	7.94455e-09	4.02839e-07	-0.629239	0.00340157	0.000566204	1831	589	1217	3637
ENSMUSG00000042590_Ipo11	-0.329572	4.07476e-07	4.34521e-06	-0.511202	8.31566e-07	2.48284e-05	-0.577472	0.000481554	7.01719e-05	1821	1000	821	3642
ENSMUSG00000032035_Ets1	-0.544683	7.5702e-09	1.09155e-07	-0.734296	2.47528e-08	1.10174e-06	-0.802017	0.0164556	0.00256784	1346	671	1626	3643
ENSMUSG00000028780_Sema3c	-0.317595	4.58943e-07	4.86199e-06	-0.502191	2.47297e-08	1.10174e-06	-0.566237	0.00251016	0.00041046	1833	670	1141	3644
ENSMUSG00000042035_Igsf3	-0.510852	3.35005e-07	3.63634e-06	-0.703944	1.12354e-07	4.26916e-06	-0.749169	0.00173929	0.000292623	1789	786	1069	3644
ENSMUSG00000028577_Plaa	-0.312156	7.43892e-10	1.25325e-08	-0.487888	1.23177e-06	3.49364e-05	-0.554229	0.00850869	0.00134274	1152	1053	1441	3646
ENSMUSG00000032718_Mansc1	0.764301	2.12533e-11	4.43055e-10	0.636305	6.94181e-06	0.000156471	0.563385	0.00676893	0.00112951	931	1325	1394	3650
ENSMUSG00000029658_Wdr95	-0.830741	9.7264e-07	9.72039e-06	-1.1211	2.90924e-09	1.64559e-07	-1.17603	0.00295048	0.000485326	1943	528	1180	3651
ENSMUSG00000033257_Ttll4	-0.355693	1.71449e-10	3.1842e-09	-0.526098	5.01861e-06	0.000119052	-0.592906	0.00594641	0.000998709	1045	1259	1360	3664
ENSMUSG00000061232_H2-K1	0.78652	9.76873e-13	2.3878e-11	0.664028	4.61669e-05	0.000784758	0.617203	0.00229621	0.000365487	794	1757	1116	3667
ENSMUSG00000027335_Adra1d	0.806065	2.68877e-12	6.26454e-11	0.681026	2.07594e-06	5.51112e-05	0.625508	0.0217138	0.00340805	833	1125	1714	3672
ENSMUSG00000044499_Hs3st5	-0.554091	3.60386e-08	4.6198e-07	-0.742775	2.30353e-07	7.87154e-06	-0.796772	0.00468519	0.000754675	1514	874	1287	3675
ENSMUSG00000085565_Gm15721	1.02074	3.22037e-09	4.91747e-08	0.99116	5.70136e-07	1.77928e-05	0.933466	0.00895931	0.00140394	1271	957	1453	3681
ENSMUSG00000019888_Mgat4c	-0.536645	5.12146e-07	5.36413e-06	-0.736226	5.49067e-08	2.25874e-06	-0.801767	0.00216922	0.000345083	1854	726	1104	3684
ENSMUSG00000039252_Lgi2	-0.362064	1.93584e-06	1.8363e-05	-0.553095	1.08428e-08	5.30872e-07	-0.606928	0.00147973	0.000239791	2047	610	1028	3685
ENSMUSG00000022860_Chodl	-0.973861	3.4052e-06	3.07529e-05	-1.41869	2.15742e-09	1.25587e-07	-1.49075	0.00146975	0.000237378	2150	513	1026	3689
ENSMUSG00000037306_Man1c1	0.66533	5.68988e-13	1.43229e-11	0.512923	3.34386e-05	0.000596224	0.475836	0.00400627	0.000642515	771	1675	1248	3694
ENSMUSG00000021200_Asb2	0.931608	1.95818e-08	2.64102e-07	0.889874	1.24755e-06	3.52834e-05	0.820676	0.00325056	0.000552432	1439	1056	1211	3706
ENSMUSG00000002718_Cse1l	-0.308536	5.01289e-08	6.28084e-07	-0.487422	1.15984e-06	3.32117e-05	-0.553015	0.00228343	0.000363755	1549	1043	1115	3707
ENSMUSG00000026421_Csrp1	0.546561	3.25138e-16	1.15785e-14	0.37668	0.000114103	0.00165347	0.31944	0.0021496	0.000341786	545	2061	1102	3708
ENSMUSG00000024258_Polr2d	-0.403926	7.01381e-08	8.62091e-07	-0.581936	1.03635e-06	3.0138e-05	-0.641333	0.0022093	0.000348426	1579	1027	1106	3712
ENSMUSG00000014361_Mertk	0.640943	1.29481e-13	3.51956e-12	0.481998	1.88284e-05	0.00036874	0.429592	0.00958173	0.00151737	714	1525	1474	3713
ENSMUSG00000060152_Pop5	0.612907	2.22262e-19	1.08384e-17	0.456227	0.000170049	0.00231164	0.400433	0.00234557	0.000375981	398	2197	1122	3717
ENSMUSG00000034850_Tmem127	-0.268232	7.24664e-10	1.22192e-08	-0.443461	2.51538e-05	0.000470137	-0.509353	0.0011221	0.000179429	1151	1597	972	3720
ENSMUSG00000043419_A030009H04Rik	0.532494	4.82331e-18	2.05406e-16	0.364515	0.000247917	0.00316693	0.301269	0.000907959	0.000139218	455	2338	928	3721
ENSMUSG00000039000_Ube3c	-0.277602	8.21451e-14	2.29392e-12	-0.452176	2.87502e-05	0.000525171	-0.514457	0.00673479	0.00112546	695	1635	1393	3723
ENSMUSG00000038213_Tapbpl	0.843759	4.77862e-11	9.55134e-10	0.740704	1.61644e-05	0.000323787	0.683104	0.00431654	0.000690034	971	1491	1265	3727
ENSMUSG00000043415_Otud1	0.597592	4.75202e-15	1.52694e-13	0.438219	0.000110804	0.00160878	0.381393	0.00174017	0.000293976	604	2057	1070	3731
ENSMUSG00000049281_Scn3b	-0.400788	1.37984e-10	2.60505e-09	-0.5683	9.99829e-06	0.000216697	-0.61735	0.00531042	0.000879898	1028	1378	1326	3732
ENSMUSG00000049184_Purg	-0.538593	7.4642e-09	1.07867e-07	-0.721489	1.42517e-07	5.17813e-06	-0.798217	0.0135499	0.00211893	1343	822	1569	3734
ENSMUSG00000005233_Spc25	-0.844179	1.68768e-06	1.61511e-05	-1.14107	1.12073e-08	5.47821e-07	-1.19931	0.00206827	0.000333688	2029	611	1097	3737
ENSMUSG00000029552_Tes	-0.6527	3.13075e-07	3.41166e-06	-0.864987	2.04594e-07	7.07222e-06	-0.916127	0.001984	0.00032431	1782	864	1091	3737
ENSMUSG00000032584_Mst1r	-0.81415	4.85582e-07	5.11627e-06	-1.08869	1.08396e-08	5.30872e-07	-1.15528	0.00469116	0.000757731	1843	609	1288	3740
ENSMUSG00000021196_Pfkp	-0.282014	9.30448e-09	1.321e-07	-0.461491	8.89379e-05	0.00133545	-0.521986	4.03171e-06	4.40922e-07	1367	1989	389	3745
ENSMUSG00000041658_Rragb	-0.292921	1.53107e-08	2.1e-07	-0.469637	2.99417e-06	7.64961e-05	-0.527498	0.00267955	0.000451652	1415	1169	1163	3747
ENSMUSG00000061353_Cxcl12	0.550316	3.94457e-19	1.87638e-17	0.386693	0.000376534	0.00447318	0.331503	0.000504297	7.32672e-05	408	2514	827	3749
ENSMUSG00000000889_Dbh	-0.887189	4.19973e-06	3.71337e-05	-1.23658	3.87679e-09	2.12839e-07	-1.31064	0.00136046	0.000223331	2196	544	1014	3754
ENSMUSG00000009406_Elk1	0.543394	3.00345e-17	1.17522e-15	0.377903	0.000310783	0.00382126	0.317083	0.000526546	7.64883e-05	496	2429	833	3758
ENSMUSG00000053861_Gm9925	1.00704	1.3506e-08	1.86433e-07	1.01255	1.90092e-06	5.11008e-05	0.963474	0.00382667	0.000624162	1406	1111	1241	3758
ENSMUSG00000020601_Trib2	-0.365561	9.88105e-07	9.86986e-06	-0.551611	2.02014e-07	6.99925e-06	-0.612499	0.00105657	0.000164243	1944	862	956	3762
ENSMUSG00000056158_Car10	0.575381	5.19351e-16	1.79352e-14	0.410129	0.00017151	0.00232515	0.362138	0.00124917	0.000206958	562	2203	999	3764
ENSMUSG00000003541_Ier3	1.0428	4.39992e-10	7.67239e-09	1.0224	1.29571e-06	3.64728e-05	0.97427	0.0147975	0.0023144	1113	1061	1595	3769
ENSMUSG00000040857_Erf	0.722469	8.92163e-12	1.94552e-10	0.58455	1.40662e-05	0.000288928	0.525262	0.00798295	0.00127921	890	1454	1428	3772
ENSMUSG00000007617_Homer1	0.696851	9.3331e-09	1.3241e-07	0.54856	0.000114658	0.0016599	0.493278	1.66961e-06	2.10836e-07	1368	2063	353	3784
ENSMUSG00000006517_Mvd	-0.407126	1.79381e-07	2.03235e-06	-0.588019	3.25438e-07	1.07639e-05	-0.653394	0.00275587	0.000465264	1713	902	1170	3785
ENSMUSG00000027188_Pamr1	0.55944	3.04791e-18	1.3353e-16	0.395904	0.000176331	0.00237434	0.325879	0.00236352	0.000379504	443	2218	1124	3785
ENSMUSG00000034591_Slc41a2	-0.321091	5.90571e-08	7.3426e-07	-0.49975	2.73434e-07	9.21712e-06	-0.56785	0.0055139	0.000923828	1561	886	1339	3786
ENSMUSG00000095595_Fam177a	-0.462183	4.29408e-08	5.45125e-07	-0.642855	5.26074e-07	1.65911e-05	-0.687169	0.005106	0.000836837	1528	947	1313	3788
ENSMUSG00000037362_Nov	-0.430228	1.09564e-08	1.53642e-07	-0.599994	2.87296e-05	0.000525171	-0.649839	0.00035469	4.92118e-05	1384	1633	773	3790
ENSMUSG00000084859_1700080N15Rik	-0.824893	2.2785e-08	3.03297e-07	-1.06138	1.48931e-07	5.39149e-06	-1.11385	0.0106991	0.00171402	1458	825	1508	3791
ENSMUSG00000038379_Ttk	-1.07397	5.61863e-06	4.8638e-05	-1.77238	7.22484e-09	3.72029e-07	-1.86507	0.00111933	0.000177488	2243	580	970	3793
ENSMUSG00000025991_Cps1	-0.823937	5.60471e-07	5.82313e-06	-1.0946	3.0176e-08	1.31376e-06	-1.16423	0.00375143	0.000619051	1869	686	1239	3794
ENSMUSG00000022935_Grik1	-0.605151	2.35266e-08	3.12528e-07	-0.79764	1.38323e-07	5.07512e-06	-0.859956	0.0112598	0.00178714	1461	814	1520	3795
ENSMUSG00000040797_Iqsec3	0.654957	5.16982e-09	7.6301e-08	0.50729	6.26716e-05	0.00100849	0.456032	9.9448e-05	1.32044e-05	1315	1856	624	3795
ENSMUSG00000033849_B3galt2	-0.484209	1.04276e-06	1.03784e-05	-0.683321	2.46699e-08	1.10133e-06	-0.751728	0.00288116	0.000481164	1951	669	1178	3798
ENSMUSG00000086458_Gm2639	-0.804584	1.32234e-08	1.83041e-07	-1.024	4.64387e-07	1.48485e-05	-1.09084	0.00940506	0.0014574	1401	934	1463	3798
ENSMUSG00000049313_Sorl1	0.594921	2.33084e-18	1.03281e-16	0.424698	0.000531943	0.00587537	0.351237	0.000128954	1.81187e-05	438	2704	657	3799
ENSMUSG00000004500_Zfp324	-0.447153	7.69934e-08	9.39213e-07	-0.62527	1.31155e-06	3.68492e-05	-0.689222	0.00255425	0.000423424	1591	1063	1148	3802
ENSMUSG00000028865_Cd164l2	1.00092	1.35335e-07	1.56727e-06	1.03049	2.7923e-07	9.3913e-06	0.969943	0.00375336	0.000621579	1675	888	1240	3803
ENSMUSG00000042599_Jhdm1d	0.585243	8.44104e-12	1.84694e-10	0.426036	0.000280788	0.00351614	0.373962	3.5302e-05	4.57377e-06	887	2385	532	3804
ENSMUSG00000047242_Taf9b	-0.416692	1.55074e-07	1.77352e-06	-0.599781	2.8193e-07	9.46081e-06	-0.664445	0.00340932	0.000570867	1697	890	1219	3806
ENSMUSG00000020599_Rgs9	-0.47493	1.86446e-07	2.1038e-06	-0.657907	6.7963e-07	2.08396e-05	-0.718102	0.00226462	0.000360308	1720	974	1113	3807
ENSMUSG00000022421_Nptxr	0.665634	4.36216e-14	1.25238e-12	0.527225	0.00104713	0.0100397	0.474026	0	0	676	3115	16	3807
ENSMUSG00000022816_Fstl1	-0.409358	2.90296e-09	4.47148e-08	-0.586061	8.32159e-07	2.48284e-05	-0.645676	0.0126419	0.00197752	1260	1001	1549	3810
ENSMUSG00000032265_Fam46a	0.947167	7.42354e-11	1.43932e-09	0.865912	8.82804e-07	2.60275e-05	0.814149	0.0273027	0.00446321	1001	1013	1804	3818
ENSMUSG00000006958_Chrd	0.684911	1.38752e-12	3.32867e-11	0.54167	3.6113e-05	0.000633697	0.473391	0.00504316	0.000820627	809	1702	1308	3819
ENSMUSG00000029359_Tesc	0.755997	9.9484e-12	2.15279e-10	0.619803	4.2565e-06	0.000103437	0.551904	0.0202601	0.00320014	896	1229	1694	3819
ENSMUSG00000032437_Stt3b	-0.302665	4.71995e-08	5.95223e-07	-0.483048	2.60527e-06	6.75425e-05	-0.548273	0.00246555	0.000393865	1539	1152	1132	3823
ENSMUSG00000029819_Npy	0.712734	1.23568e-11	2.63829e-10	0.55488	5.22585e-07	1.64984e-05	0.477812	0.0451585	0.00713689	909	946	1970	3825
ENSMUSG00000050107_Gsg2	-1.02987	9.49778e-06	7.83728e-05	-1.67062	3.30778e-09	1.8431e-07	-1.76553	0.000966591	0.000146094	2354	536	936	3826
ENSMUSG00000041046_Ramp3	-0.51511	6.18906e-07	6.39602e-06	-0.710221	9.97002e-08	3.81261e-06	-0.762892	0.00273796	0.000461343	1879	781	1168	3828
ENSMUSG00000041577_Prelp	1.17596	9.02797e-11	1.73652e-09	1.22257	2.51297e-07	8.53838e-06	1.16916	0.0420857	0.00668981	1009	879	1946	3834
ENSMUSG00000045092_S1pr1	0.525872	5.23107e-18	2.22154e-16	0.359186	0.000774817	0.00789245	0.305285	1.05392e-05	1.22095e-06	457	2932	445	3834
ENSMUSG00000059554_Ccdc28a	0.675777	3.69228e-12	8.45044e-11	0.531098	8.45874e-05	0.00128303	0.479469	0.00143872	0.000231378	848	1969	1021	3838
ENSMUSG00000039089_L3mbtl3	-0.301595	1.30433e-07	1.51948e-06	-0.477032	5.95199e-06	0.00013748	-0.533402	0.00070861	0.000108135	1666	1293	886	3845
ENSMUSG00000091421_Gm4202	-0.328324	1.2123e-08	1.68904e-07	-0.5048	1.84621e-06	4.999e-05	-0.563804	0.00572388	0.000959044	1393	1103	1349	3845
ENSMUSG00000051323_Pcdh19	-0.498168	6.56937e-07	6.75667e-06	-0.667541	2.36947e-05	0.000446196	-0.722276	2.64881e-06	3.1096e-07	1888	1586	372	3846
ENSMUSG00000026603_Smyd2	-0.307284	3.16751e-09	4.84055e-08	-0.478413	1.36935e-05	0.000283416	-0.537121	0.00249088	0.000401234	1270	1443	1136	3849
ENSMUSG00000040543_Pitpnm3	0.62303	5.64688e-15	1.79958e-13	0.467202	5.62441e-05	0.000922452	0.404066	0.00779988	0.00124195	609	1821	1420	3850
ENSMUSG00000024500_Ppp2r2b	-0.310768	1.85734e-09	2.95469e-08	-0.486944	1.43806e-05	0.00029397	-0.549147	0.0027607	0.000467224	1220	1461	1171	3852
ENSMUSG00000021708_Rasgrf2	0.589217	5.30134e-23	3.54788e-21	0.427473	0.000655584	0.00691617	0.370737	0.000242225	3.56859e-05	290	2831	733	3854
ENSMUSG00000042581_Thsd7b	-0.792111	2.64969e-05	0.000197485	-1.12752	7.35908e-09	3.7764e-07	-1.18801	0.000139566	1.93505e-05	2609	582	664	3855
ENSMUSG00000071234_Syndig1l	-0.895449	1.15152e-06	1.13561e-05	-1.21529	5.7997e-08	2.37279e-06	-1.26903	0.00276259	0.000469183	1969	730	1172	3871
ENSMUSG00000091744_Gm17732	-0.965282	7.02717e-06	5.92971e-05	-1.44593	3.47138e-09	1.91993e-07	-1.52838	0.00149502	0.000241011	2302	540	1029	3871
ENSMUSG00000036752_Tubb4b	-0.305841	9.59716e-07	9.60111e-06	-0.490036	1.16774e-05	0.000248403	-0.54796	3.32588e-05	4.28691e-06	1941	1404	527	3872
ENSMUSG00000045287_Rtn4rl1	0.550227	5.09537e-17	1.94285e-15	0.387131	0.000268847	0.00338364	0.316174	0.00122438	0.00019863	509	2373	991	3873
ENSMUSG00000028626_Col9a2	-0.63255	7.49315e-07	7.63798e-06	-0.854947	1.795e-08	8.35039e-07	-0.913653	0.00531287	0.000883238	1905	642	1327	3874
ENSMUSG00000032802_Srxn1	0.51398	4.77861e-19	2.25105e-17	0.344399	0.00049777	0.00558257	0.289579	0.000419652	6.26255e-05	412	2663	805	3880
ENSMUSG00000030087_Klf15	0.68387	2.57979e-12	6.03235e-11	0.540112	5.17855e-05	0.00086352	0.488133	0.00427723	0.000681431	830	1791	1262	3883
ENSMUSG00000029716_Tfr2	-0.640913	2.40555e-07	2.67088e-06	-0.855209	4.06058e-08	1.72508e-06	-0.907835	0.00837996	0.00132292	1748	703	1437	3888
ENSMUSG00000024665_Fads2	-0.318161	1.71707e-07	1.94996e-06	-0.49266	9.04198e-06	0.000197982	-0.553623	0.000458989	6.77168e-05	1709	1364	816	3889
ENSMUSG00000041771_Slc24a4	0.627118	5.57775e-15	1.78048e-13	0.478623	0.000246405	0.00315166	0.421474	0.00102462	0.000157744	608	2335	949	3892
ENSMUSG00000014668_Chfr	-0.287551	1.36966e-09	2.23381e-08	-0.458422	1.42916e-05	0.000292752	-0.522613	0.00411269	0.000658967	1190	1458	1254	3902
ENSMUSG00000028194_Ddah1	-0.37594	3.98419e-08	5.07716e-07	-0.55589	6.31259e-07	1.95776e-05	-0.603037	0.0075952	0.00122369	1523	963	1416	3902
ENSMUSG00000028906_Epb4.1	0.591692	4.05339e-18	1.75207e-16	0.437186	0.000211075	0.00277116	0.3592	0.00292293	0.000483235	449	2274	1179	3902
ENSMUSG00000056692_D17Wsu92e	0.557162	6.10517e-15	1.9361e-13	0.389792	0.000316897	0.00388047	0.334214	0.000569379	8.6474e-05	612	2439	851	3902
ENSMUSG00000024038_Ndufv3	-0.318691	1.09233e-07	1.2864e-06	-0.496515	1.2193e-06	3.46783e-05	-0.562307	0.00316233	0.000539168	1648	1050	1205	3903
ENSMUSG00000097493_9930014A18Rik	-0.671629	2.10833e-07	2.35705e-06	-0.884398	9.56622e-08	3.68651e-06	-0.958496	0.00681443	0.00113763	1736	775	1396	3907
ENSMUSG00000001707_Eef1e1	-0.419637	1.48193e-08	2.03548e-07	-0.597315	2.37315e-07	8.0817e-06	-0.660426	0.0160292	0.00250033	1413	877	1618	3908
ENSMUSG00000043230_Fam124b	-1.11835	6.72286e-06	5.71017e-05	-2.19207	8.18731e-09	4.13044e-07	-2.30256	0.00150412	0.000243459	2286	592	1031	3909
ENSMUSG00000047497_Adamts12	-0.745342	6.13773e-07	6.35312e-06	-0.989002	8.39628e-08	3.28655e-06	-1.05594	0.00436338	0.000707246	1876	763	1271	3910
ENSMUSG00000024799_Tm7sf2	-0.434312	1.9089e-07	2.14895e-06	-0.6138	1.49202e-06	4.15678e-05	-0.674406	0.00233758	0.00037247	1724	1072	1120	3916
ENSMUSG00000027996_Sfrp2	-0.668897	6.71133e-06	5.70287e-05	-0.91129	7.47913e-09	3.81562e-07	-0.981288	0.00169335	0.00027784	2285	585	1058	3928
ENSMUSG00000027612_Mmp24	-0.319612	2.84007e-08	3.72182e-07	-0.492938	5.26361e-06	0.000124271	-0.55861	0.00305474	0.000502371	1481	1265	1188	3934
ENSMUSG00000072568_Fam84b	-0.559388	9.28526e-07	9.29388e-06	-0.772942	2.79352e-09	1.58917e-07	-0.850885	0.00946601	0.00149001	1940	525	1469	3934
ENSMUSG00000078700_D030028A08Rik	-0.441915	3.56174e-07	3.84248e-06	-0.62694	3.47004e-07	1.13388e-05	-0.681952	0.00342678	0.000573208	1800	914	1220	3934
ENSMUSG00000021097_Clmn	0.679383	1.21318e-17	4.95692e-16	0.538615	0.000125058	0.00178622	0.495721	0.00613209	0.00103174	475	2091	1369	3935
ENSMUSG00000082809_Gm14150	-0.729985	2.7886e-07	3.0577e-06	-0.970636	1.39196e-08	6.65156e-07	-1.03662	0.0121837	0.00192967	1771	625	1542	3938
ENSMUSG00000026547_Tagln2	-0.691002	2.02669e-06	1.915e-05	-0.921332	9.77351e-08	3.75187e-06	-1.00338	0.00225364	0.000358596	2055	778	1112	3945
ENSMUSG00000091337_Eid1	-0.329786	1.34608e-09	2.20462e-08	-0.507566	7.48164e-06	0.000167448	-0.56287	0.00809428	0.00128868	1185	1334	1430	3949
ENSMUSG00000003545_Fosb	1.36002	1.83778e-10	3.39691e-09	1.59453	9.1939e-13	9.87716e-11	1.58235	0.166363	0.0294636	1050	278	2624	3952
ENSMUSG00000057751_Megf6	-0.880218	4.1649e-09	6.22267e-08	-1.12226	4.58721e-08	1.92148e-06	-1.19857	0.0414991	0.00663549	1299	713	1943	3955
ENSMUSG00000031962_Cdh15	-1.00952	8.95692e-08	1.07772e-06	-1.37174	1.84436e-08	8.55983e-07	-1.46052	0.0209209	0.00328173	1613	643	1702	3958
ENSMUSG00000035274_Tpbg	-0.371265	6.63079e-07	6.81623e-06	-0.556542	8.32807e-08	3.26519e-06	-0.628578	0.00508373	0.000830326	1889	761	1311	3961
ENSMUSG00000057335_Cep170	-0.357595	1.29221e-09	2.11997e-08	-0.527982	2.38383e-05	0.000448616	-0.580816	0.00313084	0.00052612	1183	1587	1199	3969
ENSMUSG00000095217_Hist1h2bn	-0.982145	6.96153e-06	5.87688e-05	-1.49991	8.34842e-09	4.20462e-07	-1.56768	0.00190732	0.000312299	2301	593	1083	3977
ENSMUSG00000034930_Rtkn	0.692012	6.68899e-12	1.48027e-10	0.550771	4.68402e-05	0.000795299	0.495603	0.00569652	0.0009449	877	1759	1345	3981
ENSMUSG00000039234_Sec24d	-0.453908	2.23883e-08	2.98634e-07	-0.631287	4.26696e-06	0.000103607	-0.682998	0.00480662	0.000782321	1455	1230	1296	3981
ENSMUSG00000022757_Tfg	-0.286328	1.96854e-07	2.21352e-06	-0.464059	3.36705e-06	8.42213e-05	-0.52203	0.00172195	0.000288576	1726	1194	1066	3986
ENSMUSG00000033044_Dhrs7c	-1.12572	6.86669e-06	NA	-2.80728	2.15517e-08	9.84193e-07	-3	0.00153582	0.000253279	2294	654	1039	3987
ENSMUSG00000010505_Myt1	-0.408771	5.367e-09	7.90309e-08	-0.580255	4.82777e-06	0.000114889	-0.642879	0.00760752	0.0012282	1318	1255	1417	3990
ENSMUSG00000036768_Kif15	-0.668824	2.81436e-06	2.5936e-05	-0.900495	5.98244e-08	2.43422e-06	-0.972106	0.00256292	0.00042714	2107	734	1150	3991
ENSMUSG00000023828_Slc22a3	-1.004	5.17011e-08	6.47364e-07	-1.32089	1.22671e-06	3.48258e-05	-1.35908	0.00667673	0.00111741	1550	1052	1391	3993
ENSMUSG00000021940_Ptpn20	-0.995189	1.44239e-05	0.000114168	-1.58063	1.05707e-08	5.19251e-07	-1.66513	0.000946988	0.000142605	2457	608	932	3997
ENSMUSG00000024538_Ppic	-0.803173	8.3995e-08	1.01822e-06	-1.05605	3.36578e-08	1.45054e-06	-1.1193	0.0214188	0.00335505	1601	693	1709	4003
ENSMUSG00000056076_Eif3b	-0.310302	3.40188e-08	4.38987e-07	-0.485536	2.61242e-06	6.76691e-05	-0.554862	0.00583083	0.000973351	1504	1153	1353	4010
ENSMUSG00000021277_Traf3	-0.261057	1.65456e-08	2.25662e-07	-0.435399	7.36485e-05	0.00115101	-0.493054	0.00017176	2.35244e-05	1423	1911	685	4019
ENSMUSG00000021143_Pacs2	-0.400492	1.03622e-05	8.4892e-05	-0.584148	5.55158e-06	0.000129332	-0.623804	2.43599e-06	2.85927e-07	2371	1282	368	4021
ENSMUSG00000029154_Cwh43	-0.811193	1.14051e-06	1.12647e-05	-1.08789	5.35958e-07	1.68317e-05	-1.15472	0.00220962	0.000350107	1966	951	1107	4024
ENSMUSG00000032596_Uba7	0.890002	1.01277e-10	1.93844e-09	0.813075	3.02632e-05	0.00054745	0.746813	0.00595593	0.00100235	1014	1651	1361	4026
ENSMUSG00000036411_9530077C05Rik	-0.475655	8.7571e-07	8.81067e-06	-0.662798	5.9359e-07	1.84861e-05	-0.722265	0.00250258	0.000403082	1930	959	1137	4026
ENSMUSG00000006574_Slc4a1	1.17347	1.09626e-07	1.29025e-06	1.41458	1.45902e-06	4.07244e-05	1.36355	0.00522472	0.000856563	1649	1070	1319	4038
ENSMUSG00000020857_Nme2	-0.577826	3.36213e-08	4.34436e-07	-0.769606	1.77747e-07	6.28981e-06	-0.834131	0.0206206	0.00325077	1502	844	1699	4045
ENSMUSG00000032959_Pebp1	-0.297202	8.65027e-08	1.04341e-06	-0.47279	7.79825e-05	0.00120421	-0.526729	2.39947e-05	3.04762e-06	1609	1934	502	4045
ENSMUSG00000052751_Repin1	0.645385	1.77164e-13	4.72956e-12	0.498855	0.000155378	0.00214342	0.445954	0.00258253	0.00043459	727	2165	1154	4046
ENSMUSG00000026188_Tmem169	-0.340601	2.36345e-07	2.62564e-06	-0.516924	3.86164e-06	9.52368e-05	-0.577752	0.00202229	0.000327408	1747	1211	1093	4051
ENSMUSG00000034957_Cebpa	1.02709	1.54188e-09	2.49167e-08	1.01139	3.3437e-06	8.3889e-05	0.986776	0.0186338	0.0029084	1201	1190	1664	4055
ENSMUSG00000082536_Gm13456	-0.54164	1.42203e-06	1.38201e-05	-0.750446	7.09434e-09	3.6766e-07	-0.813525	0.0101528	0.00159073	1998	576	1487	4061
ENSMUSG00000062054_Iah1	-0.460108	9.22469e-07	9.23802e-06	-0.643982	9.21962e-07	2.7075e-05	-0.705491	0.0022331	0.000355189	1939	1017	1110	4066
ENSMUSG00000027375_Mal	1.44767	1.68019e-09	2.6972e-08	2.1057	3.76565e-12	3.66335e-10	2.06702	0.148858	0.025911	1209	307	2553	4069
ENSMUSG00000034765_Dusp5	1.01169	5.13763e-07	5.37817e-06	1.07269	5.32307e-08	2.19888e-06	1.01455	0.0103194	0.00162566	1855	723	1493	4071
ENSMUSG00000005237_Dnah2	-0.627359	6.6833e-07	6.86657e-06	-0.841056	7.41758e-08	2.94593e-06	-0.898216	0.00828884	0.00129843	1890	752	1432	4074
ENSMUSG00000041308_Sntb2	0.708022	1.40567e-10	2.65123e-09	0.565582	1.47248e-05	0.000299979	0.497283	0.014141	0.00223766	1029	1466	1585	4080
ENSMUSG00000061474_Mrps36	-0.541508	5.70386e-07	5.91981e-06	-0.738976	1.36973e-07	5.03799e-06	-0.798434	0.00691208	0.0011499	1871	812	1399	4082
ENSMUSG00000034341_Wbp2	0.616823	3.08276e-11	6.2781e-10	0.46494	0.000195032	0.00258868	0.412808	0.000726809	0.000112218	953	2249	892	4094
ENSMUSG00000020451_Limk2	-0.344619	2.23943e-09	3.50506e-08	-0.517157	1.25014e-05	0.000262935	-0.569459	0.00832402	0.00131309	1240	1420	1435	4095
ENSMUSG00000027379_Bub1	-1.08486	6.34769e-06	5.42953e-05	-1.85779	8.42954e-08	3.29094e-06	-1.95269	0.00171735	0.00028723	2270	765	1065	4100
ENSMUSG00000041939_Mvk	-0.426447	1.04833e-07	1.24137e-06	-0.60375	3.35951e-06	8.41032e-05	-0.658008	0.00437311	0.000710128	1639	1193	1272	4104
ENSMUSG00000028385_Snx30	-0.320562	1.77697e-09	2.835e-08	-0.493362	8.90111e-06	0.000195615	-0.548649	0.0116781	0.00185031	1216	1359	1530	4105
ENSMUSG00000009075_Cabp7	0.899881	4.53594e-10	7.89538e-09	0.813441	6.00195e-06	0.000138313	0.771908	0.0203254	0.00321024	1115	1296	1695	4106
ENSMUSG00000050947_Amigo1	0.54271	3.5608e-20	1.85774e-18	0.380011	0.000427088	0.00494195	0.313242	0.00262511	0.000442103	372	2579	1158	4109
ENSMUSG00000037926_Ssh2	-0.335155	7.75036e-08	9.4425e-07	-0.50428	3.84413e-05	0.000668659	-0.565172	0.000429267	6.35239e-05	1593	1717	807	4117
ENSMUSG00000042363_Lgalsl	-0.296508	1.56809e-07	1.7902e-06	-0.474737	7.94915e-06	0.000176907	-0.532694	0.00185984	0.00030787	1700	1342	1080	4122
ENSMUSG00000026249_Serpine2	-0.303235	2.21362e-09	3.46747e-08	-0.478354	1.14312e-05	0.000243513	-0.533115	0.00996931	0.00156213	1239	1402	1482	4123
ENSMUSG00000021474_Sfxn1	-0.33464	5.62929e-09	8.27219e-08	-0.505989	1.31555e-05	0.000273228	-0.565093	0.00605522	0.00102061	1320	1438	1366	4124
ENSMUSG00000037469_Papl	-1.09674	1.23952e-05	9.96134e-05	-2.39508	2.22654e-08	1.01523e-06	-2.53605	0.0016738	0.000273827	2419	655	1055	4129
ENSMUSG00000052026_Slc6a7	-0.320883	3.3574e-06	3.04203e-05	-0.498201	1.16957e-05	0.000248615	-0.556557	6.6393e-05	8.48234e-06	2143	1405	584	4132
ENSMUSG00000055639_Dach1	-0.682127	1.61468e-06	1.54984e-05	-0.911243	2.06215e-07	7.12002e-06	-0.972577	0.00386833	0.000631934	2023	865	1244	4132
ENSMUSG00000028172_Tacr3	-0.664806	1.43409e-06	1.39303e-05	-0.898586	1.69513e-08	7.9228e-07	-0.971647	0.0104408	0.00166076	1999	639	1499	4137
ENSMUSG00000040364_Sec1	1.19629	1.06274e-06	1.05596e-05	1.83595	7.42029e-07	2.25447e-05	1.82597	0.00313371	0.000530461	1954	983	1201	4138
ENSMUSG00000054889_Dsp	-1.08171	1.57907e-05	0.000123925	-2.27963	1.13679e-08	5.53217e-07	-2.42321	0.00165607	0.000271177	2478	612	1053	4143
ENSMUSG00000030865_Chp2	-0.805662	7.41785e-06	6.22958e-05	-1.10568	1.59069e-08	7.48149e-07	-1.16993	0.0031081	0.000519592	2313	635	1196	4144
ENSMUSG00000006586_Runx1t1	-0.405494	9.92623e-06	8.16652e-05	-0.606859	2.16924e-09	1.25602e-07	-0.658448	0.00433972	0.000701502	2361	515	1269	4145
ENSMUSG00000034906_Ncaph	-0.798965	2.56192e-06	2.3779e-05	-1.08848	2.06291e-08	9.49322e-07	-1.13398	0.00727241	0.00117963	2092	649	1406	4147
ENSMUSG00000010914_Pdhx	-0.280419	7.68175e-10	1.29192e-08	-0.451963	1.79465e-05	0.000354725	-0.512758	0.0099986	0.00156782	1154	1511	1483	4148
ENSMUSG00000041119_Pde9a	-0.429831	7.27768e-07	7.43396e-06	-0.612536	8.30782e-07	2.48284e-05	-0.678543	0.00410909	0.000653453	1901	999	1252	4152
ENSMUSG00000030110_Ret	-0.621215	4.62242e-07	4.88642e-06	-0.832812	6.18659e-08	2.51044e-06	-0.891376	0.0145194	0.00227558	1836	736	1590	4162
ENSMUSG00000039676_Capsl	-1.03921	9.88512e-06	8.1396e-05	-1.72146	2.91371e-08	1.27224e-06	-1.83825	0.00232277	0.000370714	2359	684	1119	4162
ENSMUSG00000015846_Rxra	0.638026	2.2031e-14	6.46863e-13	0.489251	0.000175714	0.00236818	0.431632	0.00471242	0.000766906	661	2216	1291	4168
ENSMUSG00000066705_Fxyd6	-0.443529	1.02915e-05	8.44196e-05	-0.632352	4.10398e-06	0.000100549	-0.672849	6.5477e-05	8.38301e-06	2368	1219	583	4170
ENSMUSG00000030717_Nupr1	0.844823	2.1877e-09	3.42963e-08	0.756177	1.27459e-05	0.000266203	0.673019	0.0105988	0.0016962	1238	1430	1505	4173
ENSMUSG00000029684_Wasl	0.587796	7.30885e-17	2.74904e-15	0.431507	0.000298774	0.00369796	0.366473	0.00401115	0.000645212	516	2413	1249	4178
ENSMUSG00000071415_Rpl23	-0.291001	1.1139e-06	1.10355e-05	-0.470582	6.24534e-06	0.000143149	-0.535824	0.00082746	0.000128869	1960	1303	915	4178
ENSMUSG00000027384_Ndufaf5	-0.310355	4.02321e-07	4.30681e-06	-0.486328	2.55055e-06	6.6239e-05	-0.549444	0.00340005	0.000563872	1814	1150	1216	4180
ENSMUSG00000022325_Pop1	-0.367016	4.94098e-07	5.19472e-06	-0.54321	1.62615e-06	4.46385e-05	-0.607056	0.00390853	0.000637166	1847	1088	1246	4181
ENSMUSG00000030230_Plcz1	-0.943145	2.48662e-05	0.000186261	-1.44461	2.4594e-08	1.09959e-06	-1.52356	0.000830921	0.000130398	2596	668	917	4181
ENSMUSG00000044934_Zfp367	0.564184	3.62831e-16	1.28735e-14	0.406384	0.000311569	0.00382621	0.332778	0.00329221	0.000556926	547	2432	1213	4192
ENSMUSG00000055652_Klhl25	-0.498034	7.16753e-07	7.33688e-06	-0.690859	1.37482e-07	5.05046e-06	-0.751789	0.0102195	0.00159653	1897	813	1488	4198
ENSMUSG00000067578_Cbln4	0.866494	1.03547e-07	1.22688e-06	0.780473	2.55914e-06	6.64043e-05	0.71391	0.00748929	0.00121029	1638	1151	1413	4202
ENSMUSG00000020758_Itgb4	-0.675785	1.86103e-06	1.76793e-05	-0.907008	1.80297e-07	6.36495e-06	-0.966279	0.00512315	0.000843352	2044	846	1315	4205
ENSMUSG00000024647_Cbln2	0.681007	1.57676e-07	1.79904e-06	0.522083	3.60033e-06	8.9457e-05	0.460511	0.00502503	0.000814169	1701	1202	1306	4209
ENSMUSG00000029064_Gnb1	-0.264133	8.11371e-15	2.49954e-13	-0.438191	0.000656439	0.00692275	-0.498962	0.000286555	4.10875e-05	630	2832	751	4213
ENSMUSG00000097164_Ccdc41os1	0.60543	7.11025e-15	2.22574e-13	0.451356	0.000240201	0.00308818	0.392416	0.00440141	0.000713027	620	2323	1273	4216
ENSMUSG00000028347_Tmeff1	-0.379638	3.34276e-07	3.63046e-06	-0.563194	1.93749e-07	6.76784e-06	-0.632168	0.0137523	0.00216307	1788	855	1575	4218
ENSMUSG00000047676_Rpsa-ps10	-0.525879	5.46282e-06	4.73526e-05	-0.726464	6.43207e-07	1.98862e-05	-0.782409	0.00134459	0.000221097	2240	966	1012	4218
ENSMUSG00000001755_Coasy	-0.326375	1.32841e-07	1.54475e-06	-0.497562	1.39602e-05	0.000287344	-0.567304	0.00212656	0.000338505	1669	1451	1100	4220
ENSMUSG00000040570_Rundc3b	-0.296482	4.60486e-09	6.82744e-08	-0.46965	6.17312e-06	0.00014182	-0.532927	0.0159625	0.00249196	1309	1300	1617	4226
ENSMUSG00000040276_Pacsin1	0.551925	9.59128e-16	3.23173e-14	0.389116	0.00134179	0.0121382	0.336414	1.88832e-06	2.28397e-07	576	3301	357	4234
ENSMUSG00000020086_H2afy2	-0.454607	5.21739e-06	4.54892e-05	-0.647254	7.91596e-07	2.38565e-05	-0.690178	0.00137524	0.000226724	2227	991	1017	4235
ENSMUSG00000050578_Mmp13	-1.07993	1.57244e-05	0.000123645	-2.19698	2.52847e-08	1.1204e-06	-2.32193	0.0020353	0.000328969	2473	674	1094	4241
ENSMUSG00000026564_Dusp27	-0.922669	2.01139e-05	0.000154114	-1.37207	2.35141e-08	1.05923e-06	-1.45138	0.00163959	0.00026986	2538	663	1052	4253
ENSMUSG00000028175_Depdc1a	-1.01741	1.44376e-05	0.000114182	-1.64903	1.42189e-07	5.17436e-06	-1.72128	0.00114002	0.000183352	2459	820	976	4255
ENSMUSG00000026155_Smap1	-0.318749	1.14294e-06	1.12772e-05	-0.497477	4.28033e-06	0.000103763	-0.546669	0.00170508	0.000283205	1968	1232	1062	4262
ENSMUSG00000028927_Padi2	0.669619	1.22276e-12	2.94799e-11	0.524923	0.000108484	0.00158125	0.470952	0.00741291	0.00120584	805	2049	1412	4266
ENSMUSG00000082209_Eif4a-ps4	-0.385586	2.27427e-07	2.53527e-06	-0.570574	9.94252e-08	3.80696e-06	-0.633212	0.0237589	0.00375325	1741	780	1745	4266
ENSMUSG00000023192_Grm2	0.780883	6.66037e-11	1.29914e-09	0.64935	2.33716e-06	6.12832e-05	0.586126	0.0678705	0.010967	995	1139	2137	4271
ENSMUSG00000061273_Mmgt1	-0.353816	2.04963e-07	2.30071e-06	-0.53143	3.22707e-06	8.16086e-05	-0.58411	0.00595864	0.00100599	1729	1181	1362	4272
ENSMUSG00000099031_mmu-mir-7240	1.08846	1.08084e-05	NA	2.73848	1.34136e-07	4.95806e-06	2.848	0.00191543	0.000313778	2380	808	1084	4272
ENSMUSG00000033419_Snap91	-0.260955	3.49092e-09	5.29355e-08	-0.438121	0.000391404	0.00461142	-0.497362	1.39378e-05	1.58334e-06	1279	2534	460	4273
ENSMUSG00000026104_Stat1	0.712931	1.54923e-11	3.27175e-10	0.588389	0.000127954	0.00181975	0.51853	0.00422037	0.000675733	919	2100	1260	4279
ENSMUSG00000024691_Fam111a	-0.665467	1.51631e-06	1.46556e-05	-0.892401	1.41856e-07	5.17436e-06	-0.947931	0.00900304	0.00140917	2009	817	1454	4280
ENSMUSG00000040183_Ankrd6	0.538155	2.46661e-17	9.76978e-16	0.373555	0.000670649	0.00704523	0.32493	0.00102986	0.000158662	490	2843	950	4283
ENSMUSG00000037062_Sh3glb1	-0.313123	1.69064e-09	2.71172e-08	-0.484821	1.37784e-05	0.000284582	-0.538771	0.0169441	0.00263703	1210	1446	1634	4290
ENSMUSG00000001424_Snd1	-0.276911	1.25199e-08	1.73934e-07	-0.450269	3.36774e-05	0.000599513	-0.509321	0.00359159	0.0006041	1397	1677	1233	4307
ENSMUSG00000037788_Vopp1	-0.253393	9.07887e-08	1.08593e-06	-0.431923	3.6478e-05	0.000638975	-0.494332	0.00117926	0.00018836	1622	1705	981	4308
ENSMUSG00000064179_Tnnt1	1.0085	4.68787e-07	4.95006e-06	1.08487	4.0601e-06	9.97195e-05	1.00877	0.00413434	0.000661736	1839	1216	1255	4310
ENSMUSG00000022043_Trim35	-0.271607	8.06594e-10	1.35301e-08	-0.445523	6.34711e-05	0.00101697	-0.507054	0.00483216	0.000788557	1157	1864	1298	4319
ENSMUSG00000024360_Etf1	-0.272381	1.42e-06	1.38135e-05	-0.452356	6.39118e-06	0.000145709	-0.506217	0.00134633	0.000222208	1996	1310	1013	4319
ENSMUSG00000025917_Cops5	-0.338995	1.65266e-08	2.25561e-07	-0.514398	2.04246e-06	5.42705e-05	-0.577569	0.0254119	0.00409202	1422	1124	1774	4320
ENSMUSG00000033031_C330027C09Rik	-0.561016	4.73172e-07	4.99094e-06	-0.754485	6.49649e-07	2.00438e-05	-0.818211	0.0107987	0.00173797	1841	968	1512	4321
ENSMUSG00000039706_Ldb2	-0.365714	1.0106e-06	1.00738e-05	-0.547182	1.63822e-06	4.49283e-05	-0.595715	0.00464807	0.00074552	1948	1089	1284	4321
ENSMUSG00000022048_Dpysl2	-0.310828	3.27709e-08	4.24862e-07	-0.486389	0.00048594	0.00548492	-0.537273	1.67346e-08	2.08833e-09	1497	2646	179	4322
ENSMUSG00000031311_Nono	-0.22786	1.14603e-08	1.60015e-07	-0.400937	0.000100236	0.00147908	-0.460354	0.000813435	0.000127353	1390	2024	913	4327
ENSMUSG00000022378_Fam49b	-0.268655	9.34757e-08	1.11504e-06	-0.445561	3.08752e-05	0.000556164	-0.514135	0.00158405	0.00026084	1627	1658	1045	4330
ENSMUSG00000086688_Gm11560	-0.921295	1.38111e-05	0.000109675	-1.37821	1.68224e-08	7.87488e-07	-1.46609	0.0039437	0.000639818	2449	638	1247	4334
ENSMUSG00000044320_1700001O22Rik	1.0461	9.17732e-07	9.19708e-06	1.17148	1.52484e-06	4.22056e-05	1.11136	0.00523756	0.000859882	1937	1079	1320	4336
ENSMUSG00000045975_C2cd2	-0.336223	1.85484e-08	2.51212e-07	-0.507175	1.77205e-05	0.000351188	-0.569352	0.00683542	0.00114578	1433	1507	1398	4338
ENSMUSG00000028069_Gpatch4	-0.489704	2.0521e-07	2.30214e-06	-0.671762	1.8903e-06	5.09516e-05	-0.730266	0.010535	0.00167844	1730	1108	1502	4340
ENSMUSG00000024937_Ehbp1l1	-0.475904	1.96436e-06	1.85972e-05	-0.667675	4.33827e-07	1.39169e-05	-0.710249	0.00600285	0.00101692	2051	931	1365	4347
ENSMUSG00000055991_Zkscan5	-0.376723	8.63766e-08	1.04318e-06	-0.552846	4.5402e-06	0.000108914	-0.606206	0.0106992	0.00171998	1607	1245	1509	4361
ENSMUSG00000005161_Prdx2	-0.266728	7.10474e-09	1.02825e-07	-0.442183	3.3398e-05	0.000595857	-0.502676	0.0057235	0.000955509	1341	1674	1348	4363
ENSMUSG00000035095_Fam167a	-0.900623	1.2722e-05	0.000101818	-1.32918	1.78906e-08	8.33572e-07	-1.41504	0.00475965	0.000776116	2430	641	1294	4365
ENSMUSG00000026532_Spta1	1.10532	2.87474e-06	2.64046e-05	1.48622	1.15304e-06	3.30485e-05	1.44294	0.00323528	0.000550202	2114	1042	1210	4366
ENSMUSG00000042225_Ammecr1	-0.574041	1.38097e-07	1.59535e-06	-0.762746	2.1087e-06	5.58815e-05	-0.820727	0.0132246	0.00208285	1680	1127	1564	4371
ENSMUSG00000006649_Nphs1	1.0035	1.44684e-08	1.99151e-07	1.00922	9.17573e-06	0.000200323	0.967579	0.0149209	0.00233018	1410	1368	1597	4375
ENSMUSG00000031230_Fgf16	-1.08355	1.03162e-05	8.45866e-05	-1.99897	6.44878e-08	2.59488e-06	-2.11548	0.0043199	0.000695763	2369	742	1267	4378
ENSMUSG00000040016_Ptger3	-0.650989	1.85105e-07	2.09111e-06	-0.853389	6.71062e-07	2.05981e-05	-0.92432	0.0198097	0.00314019	1718	973	1688	4379
ENSMUSG00000057715_A830018L16Rik	-0.390064	1.89789e-05	0.000146225	-0.585674	4.10352e-07	1.32493e-05	-0.644782	0.000966562	0.000145217	2524	925	935	4384
ENSMUSG00000013089_Etv5	0.526726	4.54779e-12	1.02991e-10	0.361667	0.000859366	0.00855813	0.302766	3.44605e-05	4.40095e-06	857	2999	529	4385
ENSMUSG00000047003_Zfp41	-0.415709	1.03461e-06	1.03026e-05	-0.59658	1.85684e-06	5.01415e-05	-0.655857	0.00549636	0.000916965	1950	1106	1337	4393
ENSMUSG00000078853_Igtp	0.974186	2.11942e-09	3.34148e-08	0.953183	3.06721e-05	0.000553172	0.89743	0.0107915	0.00173198	1231	1656	1511	4398
ENSMUSG00000039206_Daglb	0.486014	2.02414e-15	6.70383e-14	0.31604	0.000946771	0.00925877	0.251603	0.000315904	4.45436e-05	586	3054	761	4401
ENSMUSG00000059974_Ntm	-0.310774	8.09865e-08	9.85272e-07	-0.495355	1.22249e-05	0.00025821	-0.5612	0.00671534	0.00112143	1595	1414	1392	4401
ENSMUSG00000026043_Col3a1	-0.673257	4.06421e-09	6.08628e-08	-0.873572	3.2589e-08	1.40854e-06	-0.938878	0.11361	0.0199747	1296	691	2416	4403
ENSMUSG00000097311_Gm26871	-0.593827	8.37192e-07	8.45381e-06	-0.78433	4.80863e-06	0.000114525	-0.833946	0.00349524	0.000589657	1923	1254	1227	4404
ENSMUSG00000047844_Bex4	-0.527496	1.12162e-06	1.11063e-05	-0.72133	1.04758e-06	3.0435e-05	-0.77901	0.00783698	0.00125122	1961	1028	1422	4411
ENSMUSG00000022665_Ccdc80	-0.451653	1.08469e-06	1.07516e-05	-0.636807	7.10703e-07	2.17033e-05	-0.703904	0.010056	0.00157925	1959	978	1485	4422
ENSMUSG00000020591_Ntsr2	0.627196	1.67361e-14	4.9742e-13	0.475751	0.000162069	0.00222431	0.428295	0.0146853	0.00230657	653	2176	1594	4423
ENSMUSG00000020374_Rasgef1c	0.784408	1.09873e-10	2.09677e-09	0.665903	1.55856e-05	0.000314675	0.61289	0.040886	0.00647419	1017	1479	1934	4430
ENSMUSG00000024331_Dsc2	-0.991684	7.53659e-06	6.32383e-05	-1.49469	8.18415e-07	2.45409e-05	-1.56224	0.0023485	0.000377738	2315	996	1123	4434
ENSMUSG00000039037_St6galnac5	-0.408201	1.08849e-07	1.28343e-06	-0.584811	2.45643e-06	6.41291e-05	-0.626749	0.0173493	0.00273432	1646	1144	1645	4435
ENSMUSG00000069267_Hist1h3b	-1.07362	1.5363e-05	0.000121156	-2.0824	4.33131e-07	1.39169e-05	-2.13516	0.00156692	0.000255794	2466	929	1041	4436
ENSMUSG00000042793_Lgr6	-0.59701	3.85943e-06	3.43753e-05	-0.81043	8.05821e-08	3.17084e-06	-0.882164	0.0104184	0.0016549	2180	759	1498	4437
ENSMUSG00000059631_1500035N22Rik	-0.671159	8.34032e-06	6.94418e-05	-0.907164	1.7082e-07	6.06623e-06	-0.980477	0.00431223	0.000687165	2333	841	1264	4438
ENSMUSG00000020697_Lig3	-0.328382	8.28905e-07	8.38321e-06	-0.50692	2.88538e-06	7.4097e-05	-0.567968	0.00596023	0.00100963	1920	1163	1363	4446
ENSMUSG00000031948_Kars	-0.282751	1.20499e-08	1.68006e-07	-0.452844	2.78848e-05	0.000512496	-0.520563	0.00800929	0.00128392	1392	1625	1429	4446
ENSMUSG00000041468_Gpr12	-0.410458	1.62169e-06	1.5558e-05	-0.591106	4.12121e-06	0.000100862	-0.647059	0.00315007	0.000534816	2024	1220	1203	4447
ENSMUSG00000075700_Selt	-0.391942	3.84445e-06	3.42891e-05	-0.569696	2.65015e-05	0.000491305	-0.610579	0.000134114	1.88108e-05	2177	1611	661	4449
ENSMUSG00000037014_Sstr4	-0.328301	1.30339e-06	1.27372e-05	-0.509742	1.07954e-06	3.12418e-05	-0.565017	0.00824814	0.00129354	1987	1032	1431	4450
ENSMUSG00000030986_Dhx32	-0.299079	1.47438e-07	1.69018e-06	-0.473135	8.96322e-06	0.00019669	-0.538292	0.00718041	0.00117095	1693	1361	1404	4458
ENSMUSG00000052572_Dlg2	-0.352377	3.08189e-07	3.36219e-06	-0.52706	0.000218017	0.00285083	-0.602217	4.64943e-06	5.3731e-07	1780	2284	399	4463
ENSMUSG00000062257_Opcml	-0.352649	3.80919e-09	5.73091e-08	-0.533675	1.56663e-05	0.000315928	-0.605303	0.0202134	0.00318	1290	1481	1692	4463
ENSMUSG00000061878_Sphk1	0.932835	1.09661e-08	1.53667e-07	0.894836	1.98675e-05	0.000385189	0.810076	0.0121605	0.00192302	1385	1540	1541	4466
ENSMUSG00000028197_Col24a1	-0.792341	1.00685e-05	8.27303e-05	-1.11592	3.3568e-10	2.29941e-08	-1.1724	0.0188004	0.00294636	2364	436	1668	4468
ENSMUSG00000062997_Rpl35	-0.348664	1.08281e-07	1.27752e-06	-0.524261	3.19611e-06	8.10314e-05	-0.589697	0.01747	0.00276997	1645	1178	1649	4472
ENSMUSG00000097198_9330159N05Rik	0.978374	6.03026e-09	8.79965e-08	0.92807	8.07032e-07	2.42483e-05	0.876265	0.0692912	0.0113412	1330	994	2151	4475
ENSMUSG00000034349_Smc4	-0.398952	2.37781e-06	2.22352e-05	-0.581945	1.66956e-06	4.56203e-05	-0.634075	0.00503202	0.000817396	2076	1093	1307	4476
ENSMUSG00000021116_Eif2s1	-0.335673	3.47164e-06	3.12803e-05	-0.520924	3.07811e-07	1.02373e-05	-0.584963	0.00788455	0.00126051	2155	898	1424	4477
ENSMUSG00000031698_Mylk3	0.981966	1.604e-08	2.19383e-07	0.960967	6.18338e-06	0.000141947	0.887525	0.0244453	0.00391478	1419	1301	1759	4479
ENSMUSG00000036295_Lrrn3	-0.270876	1.0731e-07	1.2676e-06	-0.44449	3.11426e-05	0.000560304	-0.501977	0.00283101	0.000479125	1643	1660	1177	4480
ENSMUSG00000040929_Rfx3	-0.490579	1.55373e-07	1.7759e-06	-0.659728	2.63288e-05	0.000488711	-0.702474	0.00278547	0.000471157	1698	1609	1173	4480
ENSMUSG00000033730_Egr3	1.08906	3.74655e-08	4.79637e-07	1.16585	2.93349e-09	1.65617e-07	1.12613	0.118722	0.0209636	1516	529	2441	4486
ENSMUSG00000026205_Slc23a3	0.972456	7.72734e-05	0.000516446	2.32706	8.17465e-07	2.45371e-05	2.30189	6.92948e-05	8.88818e-06	2908	995	588	4491
ENSMUSG00000043716_Rpl7	-0.25913	9.54073e-09	1.35257e-07	-0.432299	5.18124e-05	0.00086352	-0.496636	0.0053611	0.000896625	1369	1792	1331	4492
ENSMUSG00000038055_Dexi	0.541069	4.17092e-11	8.38851e-10	0.375349	0.000181396	0.0024302	0.310764	0.00500645	0.000807717	965	2228	1304	4497
ENSMUSG00000073530_Pappa2	-0.911979	9.40875e-06	7.77373e-05	-1.33328	6.46417e-08	2.59488e-06	-1.39314	0.00712818	0.00116241	2351	744	1402	4497
ENSMUSG00000062151_Unc13c	-0.480247	2.36143e-07	2.62489e-06	-0.665705	3.45423e-07	1.13118e-05	-0.721923	0.0312128	0.00495307	1746	912	1840	4498
ENSMUSG00000027852_Nras	-0.382145	6.11897e-06	5.25706e-05	-0.566497	1.94808e-06	5.20406e-05	-0.59819	0.00233915	0.000374224	2260	1118	1121	4499
ENSMUSG00000026519_Tmem63a	0.790484	8.77137e-10	1.46375e-08	0.677398	3.05027e-05	0.000550719	0.619552	0.0197096	0.00312043	1163	1654	1686	4503
ENSMUSG00000058809_Gm12141	-0.409359	7.6805e-07	7.81663e-06	-0.593676	1.7355e-07	6.15586e-06	-0.657361	0.0241191	0.00384508	1908	842	1753	4503
ENSMUSG00000027584_Oprl1	-0.289172	3.19429e-06	2.9051e-05	-0.469426	1.59481e-06	4.39468e-05	-0.534827	0.00493071	0.000798092	2135	1083	1301	4519
ENSMUSG00000031224_Magee2	-0.562179	4.68447e-06	4.11758e-05	-0.779296	4.08747e-08	1.7327e-06	-0.820238	0.0151492	0.00240134	2209	704	1606	4519
ENSMUSG00000039221_Rpl22l1	-0.351145	2.72375e-06	2.51606e-05	-0.532528	7.35976e-07	2.23836e-05	-0.595664	0.00836899	0.00131801	2102	982	1436	4520
ENSMUSG00000051079_Rgs13	-1.03832	1.40003e-05	0.000111041	-1.76944	8.5816e-08	3.34593e-06	-1.88349	0.00501603	0.000810942	2452	766	1305	4523
ENSMUSG00000035580_Kcnh8	-0.827018	2.18596e-05	0.000165852	-1.17211	1.8466e-08	8.55983e-07	-1.24998	0.00519842	0.000853249	2563	644	1318	4525
ENSMUSG00000024795_Kif20b	-0.858912	2.84662e-06	2.62084e-05	-1.17615	1.68702e-07	6.0228e-06	-1.2351	0.0142423	0.00226032	2109	836	1588	4533
ENSMUSG00000020703_5530401A14Rik	-0.484776	3.35546e-07	3.64018e-06	-0.665289	2.76776e-06	7.13217e-05	-0.730478	0.0145671	0.0022833	1790	1159	1591	4540
ENSMUSG00000065954_Tacc1	0.548683	2.10211e-23	1.46754e-21	0.383922	0.00204721	0.016965	0.321966	0.000130048	1.82888e-05	278	3604	658	4540
ENSMUSG00000035268_Pkig	0.551433	6.1516e-14	1.746e-12	0.390629	0.000518368	0.0057676	0.332068	0.00298164	0.00048744	683	2684	1181	4548
ENSMUSG00000029093_Sorcs2	-0.398432	3.46606e-08	4.46378e-07	-0.567062	1.04273e-05	0.000224853	-0.625394	0.0184971	0.00287057	1507	1385	1660	4552
ENSMUSG00000024940_Ltbp3	0.738603	1.67856e-09	2.69681e-08	0.606849	1.91927e-05	0.000374646	0.557704	0.0291357	0.00464738	1208	1530	1818	4556
ENSMUSG00000026683_Nuf2	-0.788625	1.47627e-06	1.43043e-05	-1.05385	3.52725e-07	1.1488e-05	-1.12351	0.0171961	0.00268997	2004	917	1640	4561
ENSMUSG00000022312_Eif3h	-0.269595	6.21484e-07	6.41925e-06	-0.443837	1.03809e-05	0.000224177	-0.516689	0.0050492	0.000827079	1880	1383	1310	4573
ENSMUSG00000068617_Efcab1	-0.454966	3.69978e-06	3.31053e-05	-0.641452	1.50155e-06	4.17165e-05	-0.700788	0.00565105	0.000937841	2170	1075	1343	4588
ENSMUSG00000020520_Galnt10	-0.446393	1.60501e-06	1.54377e-05	-0.629604	2.23375e-06	5.8882e-05	-0.696109	0.00859339	0.00135773	2018	1133	1444	4595
ENSMUSG00000047409_Ctdspl	0.517912	1.04937e-19	5.26259e-18	0.357249	0.00121848	0.0112283	0.28907	0.00108753	0.00017461	387	3241	967	4595
ENSMUSG00000033307_Mif	-0.358353	2.01275e-06	1.90368e-05	-0.536086	5.0684e-06	0.000120042	-0.599822	0.00454176	0.000739457	2053	1261	1282	4596
ENSMUSG00000028138_Adh5	-0.285953	1.31008e-07	1.52526e-06	-0.458182	1.25712e-05	0.000263744	-0.526733	0.0106366	0.00170806	1667	1423	1507	4597
ENSMUSG00000033623_Pcgf3	-0.274674	3.47327e-07	3.75958e-06	-0.453097	5.35472e-06	0.000125924	-0.50241	0.0126306	0.00197063	1794	1270	1548	4612
ENSMUSG00000044365_Cxxc4	-0.359563	4.84247e-08	6.0909e-07	-0.530913	9.76429e-06	0.000212242	-0.59978	0.0206804	0.00326103	1543	1374	1700	4617
ENSMUSG00000026730_Pter	0.595092	3.52375e-13	9.11853e-12	0.442395	0.000462572	0.00527498	0.402224	0.00403972	0.000647928	750	2619	1250	4619
ENSMUSG00000039395_Mreg	0.907703	1.45682e-08	2.00383e-07	0.862116	2.91693e-05	0.000530877	0.810805	0.0133788	0.00210435	1411	1641	1567	4619
ENSMUSG00000026833_Olfm1	0.558159	3.06056e-27	2.84207e-25	0.389249	0.00278185	0.0212924	0.327749	2.6256e-05	3.35624e-06	209	3902	509	4620
ENSMUSG00000024096_Ralbp1	0.478341	1.54406e-21	8.9454e-20	0.30814	0.00208817	0.0172327	0.258062	0.000157478	2.14422e-05	335	3619	675	4629
ENSMUSG00000034275_Igsf9b	-0.428152	7.62992e-06	6.39661e-05	-0.62716	1.84862e-08	8.55983e-07	-0.682411	0.01873	0.00293685	2317	645	1667	4629
ENSMUSG00000085135_Gm13713	-0.852618	9.58953e-06	7.90627e-05	-1.19143	2.03347e-07	7.03727e-06	-1.25481	0.00735279	0.00119707	2356	863	1410	4629
ENSMUSG00000022012_Enox1	-0.277707	3.36952e-08	4.35101e-07	-0.45058	5.32641e-05	0.000885245	-0.501995	0.0053741	0.000899986	1503	1797	1332	4632
ENSMUSG00000053279_Aldh1a1	0.668885	8.77085e-10	1.46375e-08	0.51368	1.20572e-05	0.000255028	0.432086	0.0564422	0.00901005	1162	1412	2058	4632
ENSMUSG00000020319_Wdpcp	-0.383604	6.84706e-07	7.02738e-06	-0.561813	2.22128e-06	5.86049e-05	-0.625539	0.0159076	0.00247529	1892	1132	1615	4639
ENSMUSG00000026365_Cfh	0.64237	6.88599e-14	1.93406e-12	0.497407	0.000271024	0.0034053	0.440525	0.0137428	0.00214834	691	2377	1573	4641
ENSMUSG00000051235_Gen1	-0.726751	2.11764e-05	0.000161253	-1.00279	2.86264e-08	1.2536e-06	-1.06817	0.00735228	0.0011927	2553	682	1409	4644
ENSMUSG00000042699_Dhx9	-0.389251	2.47261e-05	0.000185498	-0.568564	2.27304e-05	0.000431026	-0.649352	1.85137e-05	2.1285e-06	2592	1575	478	4645
ENSMUSG00000087334_AW495222	0.964657	1.1241e-06	1.11252e-05	1.02672	7.15659e-06	0.000160827	0.963931	0.00597071	0.00101326	1962	1329	1364	4655
ENSMUSG00000035964_Tmem59l	0.502135	2.47451e-17	9.78112e-16	0.332987	0.0019759	0.0164931	0.269121	6.94307e-05	8.99097e-06	491	3578	589	4658
ENSMUSG00000040710_St8sia4	-0.431655	6.1369e-06	5.27013e-05	-0.621774	9.4001e-07	2.75779e-05	-0.684697	0.00652054	0.00107773	2261	1018	1381	4660
ENSMUSG00000040703_Cyp2s1	-1.02616	1.05221e-06	1.04618e-05	-1.4859	1.20042e-07	4.52506e-06	-1.58903	0.0393019	0.00617679	1953	792	1917	4662
ENSMUSG00000019777_Hdac2	-0.324301	2.50834e-07	2.77865e-06	-0.502971	1.99502e-06	5.31993e-05	-0.564148	0.0269213	0.00438744	1752	1120	1798	4670
ENSMUSG00000026196_Bard1	-0.728227	2.16687e-05	0.000164726	-1.00652	3.59742e-08	1.53926e-06	-1.08179	0.00792695	0.00126984	2558	698	1426	4682
ENSMUSG00000034459_Ifit1	1.21999	5.63045e-09	8.27219e-08	1.43726	3.30722e-06	8.32127e-05	1.37702	0.072508	0.012022	1321	1187	2176	4684
ENSMUSG00000036095_Dgkb	0.620912	2.62395e-14	7.6465e-13	0.462032	9.93141e-05	0.00146778	0.403958	0.0507303	0.00807014	666	2020	2016	4702
ENSMUSG00000035914_Cd276	-0.499252	6.43643e-06	5.49574e-05	-0.698991	3.62276e-07	1.17734e-05	-0.749931	0.0109615	0.00175621	2274	919	1515	4708
ENSMUSG00000021259_Cyp46a1	0.659039	5.6717e-09	8.32021e-08	0.518346	0.000181456	0.0024302	0.467582	0.00260833	0.00043834	1323	2230	1156	4709
ENSMUSG00000085264_Gm15581	-0.80468	2.09068e-05	0.000159371	-1.12683	8.82286e-08	3.42212e-06	-1.19465	0.0066049	0.00110547	2551	770	1388	4709
ENSMUSG00000025776_Crispld1	0.728961	5.99147e-11	1.17457e-09	0.601225	0.000136432	0.00192293	0.545484	0.0150542	0.00238546	990	2119	1604	4713
ENSMUSG00000053769_Lysmd1	-0.46226	2.02297e-06	1.91241e-05	-0.645517	3.34534e-06	8.3889e-05	-0.707966	0.009466	0.00148458	2054	1191	1468	4713
ENSMUSG00000015312_Gadd45b	1.00404	3.52546e-09	5.33298e-08	0.962003	5.32714e-07	1.67474e-05	0.927488	0.129497	0.0227132	1283	950	2483	4716
ENSMUSG00000037060_Prkcdbp	0.623888	4.75807e-10	8.24506e-09	0.47622	0.000172883	0.00234058	0.411909	0.00663077	0.00111341	1120	2206	1390	4716
ENSMUSG00000024411_Aqp4	-0.463653	8.54129e-08	1.03348e-06	-0.649878	3.24728e-07	1.07639e-05	-0.717475	0.0794453	0.0131136	1604	901	2214	4719
ENSMUSG00000021613_Hapln1	-0.463669	1.0604e-07	1.25413e-06	-0.644665	7.34269e-07	2.23544e-05	-0.691395	0.0616305	0.00996654	1641	981	2098	4720
ENSMUSG00000028990_Lzic	-0.349482	5.29084e-06	4.60469e-05	-0.524184	3.19018e-06	8.09498e-05	-0.594361	0.00510338	0.000833583	2231	1177	1312	4720
ENSMUSG00000041415_Dicer1	-0.247301	1.11744e-08	1.56249e-07	-0.417603	0.000117302	0.00168712	-0.480613	0.00418166	0.000667311	1388	2076	1257	4721
ENSMUSG00000085731_Gm16229	1.11059	4.09123e-06	3.62569e-05	1.58038	3.82232e-06	9.43701e-05	1.5325	0.00530331	0.000873205	2191	1209	1324	4724
ENSMUSG00000038375_Trp53inp2	-0.267106	1.06587e-06	1.05812e-05	-0.443003	2.00675e-05	0.000388184	-0.508063	0.00352715	0.000592049	1956	1543	1228	4727
ENSMUSG00000022883_Robo1	-0.4166	1.22496e-07	1.43045e-06	-0.586386	1.2165e-05	0.000257126	-0.631189	0.017805	0.00280585	1662	1413	1653	4728
ENSMUSG00000052861_Dnah6	-0.9423	3.361e-06	3.04387e-05	-1.34987	1.32994e-07	4.92804e-06	-1.42066	0.0257342	0.00416447	2144	806	1780	4730
ENSMUSG00000020089_Ppa1	-0.286984	1.58457e-06	1.52622e-05	-0.466214	4.59921e-06	0.000110152	-0.523128	0.00948883	0.00149545	2016	1247	1470	4733
ENSMUSG00000014837_4931428F04Rik	-0.485443	5.29199e-07	5.53676e-06	-0.664608	6.2407e-06	0.000143149	-0.729011	0.0137664	0.00217043	1856	1302	1576	4734
ENSMUSG00000029635_Cdk8	-0.284394	9.14075e-07	9.16815e-06	-0.460034	1.7897e-05	0.000353982	-0.515735	0.00470428	0.000763848	1936	1510	1290	4736
ENSMUSG00000040270_Bach2	-0.418652	5.98164e-06	5.15505e-05	-0.603727	6.16888e-07	1.91717e-05	-0.683498	0.0113671	0.00181218	2253	961	1524	4738
ENSMUSG00000042029_Ncapg2	-0.425666	1.19344e-06	1.17397e-05	-0.604428	5.22879e-06	0.000123623	-0.666061	0.0105258	0.00167254	1974	1263	1501	4738
ENSMUSG00000024056_Ndc80	-0.967113	4.44312e-05	0.000315061	-1.60662	1.25384e-07	4.68676e-06	-1.69302	0.00314988	0.00053264	2742	799	1202	4743
ENSMUSG00000071072_Ptges3	-0.251161	6.18688e-06	5.30835e-05	-0.431527	4.1555e-06	0.000101561	-0.490078	0.00420934	0.000672918	2263	1222	1259	4744
ENSMUSG00000002550_Uck1	-0.287199	7.66311e-08	9.35382e-07	-0.458985	3.62457e-05	0.000635279	-0.517848	0.0089351	0.00139353	1590	1704	1451	4745
ENSMUSG00000042978_Sbk1	-0.320098	4.18178e-05	0.000298712	-0.502445	1.10705e-05	0.000236334	-0.554409	0.000100996	1.37588e-05	2722	1399	628	4749
ENSMUSG00000028434_Epb4.1l4b	0.710967	4.73435e-13	1.2106e-11	0.581601	7.2523e-05	0.00113759	0.511673	0.0604314	0.00969717	759	1904	2087	4750
ENSMUSG00000078160_Gm16503	-0.900093	3.88744e-05	0.000279538	-1.38902	4.84104e-08	2.01369e-06	-1.47732	0.00531967	0.000889914	2704	718	1329	4751
ENSMUSG00000039501_Znfx1	0.533204	1.18895e-14	3.59987e-13	0.37084	0.000733584	0.00757318	0.317476	0.00340808	0.000568537	641	2893	1218	4752
ENSMUSG00000025085_Ablim1	-0.309181	2.69359e-09	4.15834e-08	-0.480669	3.13262e-05	0.00056293	-0.548571	0.03114	0.00492452	1257	1662	1838	4757
ENSMUSG00000031278_Acsl4	-0.273263	3.92446e-08	5.00763e-07	-0.445064	0.000127466	0.00181541	-0.510585	0.00251634	0.000412304	1521	2097	1142	4760
ENSMUSG00000055866_Per2	0.752143	5.39778e-11	1.06789e-09	0.627286	2.15635e-05	0.000412038	0.572219	0.0797168	0.0131736	981	1563	2216	4760
ENSMUSG00000040105_Ppapdc2	0.511767	1.38149e-13	3.73946e-12	0.342956	0.00075387	0.00772918	0.289388	0.00248216	0.000395708	717	2913	1133	4763
ENSMUSG00000032942_Ucp3	0.984316	1.69365e-06	1.61923e-05	1.0755	5.89799e-06	0.000136444	1.00985	0.00860115	0.00136275	2031	1291	1445	4767
ENSMUSG00000050201_Otop2	1.10152	1.07739e-05	NA	2.30541	1.2712e-06	3.58504e-05	2.32193	0.00541767	0.000906728	2378	1059	1334	4771
ENSMUSG00000049303_Syt12	0.643328	6.74202e-09	9.77216e-08	0.487407	3.62105e-05	0.000635034	0.419399	0.0230925	0.00360574	1339	1703	1732	4774
ENSMUSG00000039046_Usp6nl	-0.341617	1.03727e-08	1.46219e-07	-0.511123	1.68638e-05	0.00033577	-0.572147	0.0382505	0.00598787	1376	1500	1906	4782
ENSMUSG00000021587_Pcsk1	0.683379	2.61462e-09	4.04339e-08	0.527602	4.72926e-06	0.000112725	0.459002	0.0880301	0.0150125	1255	1253	2275	4783
ENSMUSG00000020990_Cdkl1	-0.327299	3.3797e-06	3.05796e-05	-0.505688	1.93195e-06	5.17638e-05	-0.565491	0.0115876	0.00183744	2146	1114	1528	4788
ENSMUSG00000040242_Fgfr1op2	0.533728	7.36544e-15	2.29452e-13	0.369846	0.000494078	0.00555159	0.308022	0.0107805	0.00172598	623	2658	1510	4791
ENSMUSG00000026377_Mki67ip	-0.325219	3.28262e-07	3.56914e-06	-0.500614	6.9987e-06	0.000157515	-0.559893	0.0193763	0.00306185	1786	1327	1680	4793
ENSMUSG00000045751_Mms22l	-0.65713	3.56249e-06	3.20245e-05	-0.874624	6.3748e-06	0.000145558	-0.937844	0.00531019	0.000876554	2160	1308	1325	4793
ENSMUSG00000050121_Opalin	1.12481	8.40642e-07	8.48423e-06	1.40657	1.35289e-07	4.98832e-06	1.3443	0.0567445	0.00907938	1924	810	2061	4795
ENSMUSG00000042210_Abhd14a	-0.320027	2.04338e-05	0.000156257	-0.504239	3.27069e-07	1.08056e-05	-0.57176	0.00575105	0.000962593	2543	904	1350	4797
ENSMUSG00000031016_Wee1	0.606692	7.19899e-10	1.216e-08	0.454641	0.000153841	0.00212546	0.391153	0.0102325	0.00160233	1149	2161	1489	4799
ENSMUSG00000062867_Impdh2	-0.298453	4.67785e-08	5.90297e-07	-0.470845	3.7967e-05	0.000661565	-0.529657	0.0126186	0.00196374	1538	1714	1547	4799
ENSMUSG00000022111_Uchl3	-0.446429	1.50453e-06	1.45563e-05	-0.630195	1.35018e-06	3.78988e-05	-0.69452	0.0232279	0.00365078	2007	1064	1736	4807
ENSMUSG00000071379_Hpcal1	0.670568	8.35272e-11	1.61303e-09	0.531199	0.000260642	0.00329426	0.489038	0.00854766	0.00135272	1005	2363	1443	4811
ENSMUSG00000079037_Prnp	0.568497	1.49498e-40	3.62683e-38	0.406209	0.00237995	0.01899	0.347622	0.00121138	0.000195528	80	3743	988	4811
ENSMUSG00000030946_Lhpp	-0.412561	1.95538e-06	1.85212e-05	-0.595385	5.72191e-06	0.000132782	-0.640104	0.00964927	0.00153384	2050	1287	1477	4814
ENSMUSG00000050505_Pcdh20	0.771639	8.56196e-11	1.65179e-09	0.639366	4.60385e-06	0.000110175	0.574629	0.153915	0.0268858	1006	1248	2573	4827
ENSMUSG00000025809_Itgb1	-0.319559	9.45657e-06	7.80992e-05	-0.496904	2.24143e-05	0.000425844	-0.558573	0.000777937	0.000122124	2352	1572	906	4830
ENSMUSG00000033276_Stk36	-0.617712	2.43515e-06	2.2687e-05	-0.830089	1.54456e-06	4.26338e-05	-0.884892	0.0189635	0.00298454	2084	1082	1672	4838
ENSMUSG00000022389_Tef	0.516393	6.12903e-37	1.1662e-34	0.348434	0.00390298	0.0279268	0.282888	5.50671e-05	7.10873e-06	102	4174	569	4845
ENSMUSG00000025408_Ddit3	0.569556	4.74064e-12	1.07109e-10	0.415403	0.000562353	0.00612294	0.353758	0.00387413	0.000634538	859	2743	1245	4847
ENSMUSG00000031323_Dmrtc1a	0.898388	4.97333e-08	6.24336e-07	0.860361	3.00821e-05	0.000544914	0.803411	0.0179706	0.00282414	1546	1648	1655	4849
ENSMUSG00000051378_Kif18b	-1.00503	2.97441e-05	0.000219579	-1.75236	1.64807e-07	5.91601e-06	-1.86129	0.00657882	0.00109357	2634	832	1385	4851
ENSMUSG00000035189_Ano4	-0.428981	1.19816e-05	9.68507e-05	-0.624465	3.6741e-07	1.19143e-05	-0.689631	0.0114114	0.00182474	2405	921	1526	4852
ENSMUSG00000018362_Kpna2	-0.302262	2.34203e-06	2.19267e-05	-0.478361	6.31312e-06	0.000144481	-0.538846	0.0100864	0.00158497	2074	1305	1486	4865
ENSMUSG00000032575_Manf	-0.331519	1.67433e-06	1.60392e-05	-0.51009	5.35392e-06	0.000125924	-0.564084	0.01364	0.00212626	2027	1269	1570	4866
ENSMUSG00000030004_Nat8	1.03937	6.33915e-06	5.42637e-05	1.32331	6.01568e-06	0.000138523	1.27563	0.00499238	0.000804495	2268	1297	1303	4868
ENSMUSG00000027962_Vcam1	-0.325091	6.965e-07	7.13334e-06	-0.499966	7.4e-06	0.000165898	-0.570187	0.0172146	0.00269882	1896	1332	1641	4869
ENSMUSG00000087312_Gm13833	0.893849	8.91849e-10	1.48448e-08	0.826129	4.55936e-05	0.000776339	0.778604	0.0426385	0.00678137	1166	1754	1951	4871
ENSMUSG00000086822_5330413P13Rik	0.773979	1.66326e-07	1.89107e-06	0.684461	5.96948e-05	0.000970519	0.626092	0.00535151	0.000893268	1707	1837	1330	4874
ENSMUSG00000091002_Tcerg1l	-0.639095	8.20973e-08	9.97086e-07	-0.823872	5.30822e-06	0.000125216	-0.865972	0.0539435	0.00841742	1598	1266	2032	4896
ENSMUSG00000035775_Krt20	0.782696	2.97447e-09	4.57075e-08	0.676187	7.39267e-05	0.00115476	0.621695	0.0223634	0.00349461	1263	1912	1722	4897
ENSMUSG00000042063_Zfp386	-0.353947	1.33374e-07	1.54909e-06	-0.525169	1.61187e-05	0.000323304	-0.592294	0.0233363	0.0036734	1671	1489	1738	4898
ENSMUSG00000026042_Col5a2	-0.437827	5.01426e-07	5.26606e-06	-0.613888	5.34395e-06	0.000125869	-0.684821	0.026132	0.00422559	1849	1268	1785	4902
ENSMUSG00000095654_Plscr5	-0.860814	0.000104406	NA	-5.14146	1.57946e-07	5.68338e-06	#NAME?	0.00168454	0.000275163	3017	830	1056	4903
ENSMUSG00000060128_Gm10075	-0.342177	2.94402e-06	2.69898e-05	-0.521743	1.09016e-06	3.15187e-05	-0.579302	0.0241243	0.00385664	2118	1033	1754	4905
ENSMUSG00000060450_Rnf14	-0.224076	9.06971e-14	2.51464e-12	-0.398419	0.000803134	0.00813098	-0.458342	0.00414958	0.000664513	700	2950	1256	4906
ENSMUSG00000039405_Prss23	0.860833	3.56201e-08	4.57218e-07	0.777914	8.35625e-06	0.000185139	0.701844	0.0555827	0.00877998	1512	1348	2048	4908
ENSMUSG00000020941_Map3k14	0.875976	1.37824e-09	2.24592e-08	0.792126	1.53522e-05	0.000310433	0.750805	0.0835764	0.0139687	1191	1477	2242	4910
ENSMUSG00000030471_Zdhhc13	-0.297506	1.81983e-07	2.05845e-06	-0.471122	2.89477e-05	0.000527488	-0.529092	0.0130501	0.0020403	1715	1639	1558	4912
ENSMUSG00000046442_Ppm1e	-0.277876	9.91798e-07	9.89813e-06	-0.452568	0.00037156	0.00442995	-0.515018	1.49412e-05	1.7507e-06	1945	2505	466	4916
ENSMUSG00000008136_Fhl2	0.506493	1.65125e-14	4.93038e-13	0.340369	0.000933584	0.00914177	0.273783	0.0034321	0.00057555	650	3050	1221	4921
ENSMUSG00000040584_Abcb1a	0.546868	2.11565e-15	6.98309e-14	0.387053	0.00092244	0.00904843	0.324335	0.00470147	0.000760791	588	3044	1289	4921
ENSMUSG00000001467_Cyp51	-0.320986	2.43336e-05	0.000182766	-0.504864	4.28429e-06	0.000103775	-0.562803	0.00215386	0.000343429	2589	1233	1103	4925
ENSMUSG00000007411_Mark3	-0.269283	9.55372e-09	1.35342e-07	-0.444594	3.03908e-05	0.000549219	-0.506482	0.0392829	0.0061595	1370	1652	1916	4938
ENSMUSG00000032598_Nckipsd	0.702016	6.46963e-10	1.0995e-08	0.565845	3.8108e-05	0.000663559	0.519721	0.0608048	0.00979469	1142	1715	2091	4948
ENSMUSG00000037224_Zfyve28	0.498735	2.51399e-19	1.21372e-17	0.334861	0.00195454	0.0163468	0.275136	0.00113898	0.00018237	402	3571	975	4948
ENSMUSG00000056486_Chn1	0.524549	2.12804e-17	8.48069e-16	0.349753	0.00485242	0.0328027	0.282265	8.95284e-13	9.07076e-14	487	4418	47	4952
ENSMUSG00000030772_Dkk3	0.603876	6.16111e-09	8.97708e-08	0.438557	7.76425e-05	0.00120083	0.368016	0.0200541	0.00316993	1332	1930	1691	4953
ENSMUSG00000028044_Cks1b	-0.790645	4.26335e-05	0.000303867	-1.11974	8.82077e-08	3.42212e-06	-1.19841	0.00930721	0.00144113	2728	769	1460	4957
ENSMUSG00000021770_Samd8	-0.297966	1.44329e-08	1.98803e-07	-0.469846	6.16183e-05	0.000995829	-0.529184	0.0208459	0.00327136	1409	1848	1701	4958
ENSMUSG00000039126_Prune2	0.511716	1.76542e-16	6.45258e-15	0.34606	0.00122315	0.011261	0.289402	0.002996	0.000491671	531	3244	1183	4958
ENSMUSG00000027011_Ube2e3	-0.289788	4.12954e-06	3.6563e-05	-0.465156	2.85949e-05	0.000523293	-0.519801	0.00248614	0.000397552	2193	1632	1134	4959
ENSMUSG00000019998_Stx7	-0.249006	2.00681e-08	2.70286e-07	-0.423099	6.98511e-05	0.0011003	-0.478645	0.0163868	0.0025593	1441	1896	1625	4962
ENSMUSG00000031352_Hccs	-0.317047	3.57023e-06	3.20792e-05	-0.496321	1.93039e-06	5.17638e-05	-0.567165	0.0202154	0.00319006	2161	1113	1693	4967
ENSMUSG00000041540_Sox5	-0.394087	2.40776e-06	2.24555e-05	-0.578158	9.8074e-07	2.86883e-05	-0.650835	0.0344634	0.00535633	2082	1021	1867	4970
ENSMUSG00000046178_Nxph1	-0.282769	1.14169e-06	1.12705e-05	-0.458236	1.6751e-05	0.000333746	-0.517195	0.0105935	0.00169028	1967	1499	1504	4970
ENSMUSG00000093674_Rpl41	-0.350091	5.32027e-06	4.62823e-05	-0.535388	3.35742e-06	8.41032e-05	-0.604009	0.0127129	0.00198444	2232	1192	1550	4974
ENSMUSG00000026074_Map4k4	-0.376826	1.83126e-10	3.38809e-09	-0.543724	3.15201e-05	0.000566072	-0.59898	0.0869741	0.0147567	1049	1663	2267	4979
ENSMUSG00000034825_Nrip3	-0.311964	8.6464e-08	1.04341e-06	-0.488039	1.39379e-05	0.000287082	-0.549324	0.0395881	0.00629796	1608	1450	1924	4982
ENSMUSG00000071172_Srsf3	-0.26315	2.63482e-06	2.44087e-05	-0.436947	7.2485e-05	0.00113759	-0.49944	0.00123087	0.000199671	2096	1902	992	4990
ENSMUSG00000025228_Actr1a	-0.285535	2.05559e-12	4.84749e-11	-0.458887	5.59418e-05	0.000919514	-0.520654	0.101059	0.0176418	823	1817	2353	4993
ENSMUSG00000063018_2010204K13Rik	0.869494	3.66656e-08	4.69707e-07	0.814186	7.96086e-05	0.0012243	0.736966	0.0121353	0.00190973	1515	1942	1539	4996
ENSMUSG00000034424_Gcsh	-0.34724	1.79377e-07	2.03235e-06	-0.522689	7.39912e-06	0.000165898	-0.581357	0.043183	0.00691049	1712	1331	1958	5001
ENSMUSG00000024924_Vldlr	-0.271943	3.85064e-07	4.13119e-06	-0.442363	0.000196025	0.00259853	-0.51122	0.000988887	0.000150516	1810	2253	941	5004
ENSMUSG00000022802_Lmln	-0.345083	1.26896e-06	1.24446e-05	-0.521225	1.51489e-05	0.000307196	-0.574662	0.0131569	0.00207572	1980	1472	1563	5015
ENSMUSG00000024997_Prdx3	-0.316611	1.4552e-06	1.41142e-05	-0.494046	6.33458e-06	0.000144861	-0.555069	0.0218149	0.00342947	2002	1306	1716	5024
ENSMUSG00000007815_Rhoa	-0.258781	8.60784e-09	1.2302e-07	-0.432438	2.73691e-05	0.000504572	-0.491667	0.0554679	0.00875711	1358	1620	2047	5025
ENSMUSG00000049928_Glp2r	-0.508899	2.33177e-07	2.59638e-06	-0.68975	1.05303e-05	0.000226584	-0.743411	0.0381068	0.00593707	1743	1388	1903	5034
ENSMUSG00000039601_Rcan2	0.567643	1.57922e-10	2.95559e-09	0.404493	0.00037469	0.00445659	0.361796	0.0103005	0.001614	1037	2511	1491	5039
ENSMUSG00000021411_Pxdc1	-0.489934	6.90291e-06	5.84009e-05	-0.681976	6.69384e-07	2.05677e-05	-0.743852	0.025678	0.00415234	2296	972	1779	5047
ENSMUSG00000040697_Dnajc16	0.494375	2.65994e-18	1.17327e-16	0.329192	0.00173065	0.0148613	0.267903	0.00241533	0.0003884	440	3478	1129	5047
ENSMUSG00000042489_Clspn	-0.784862	1.51974e-05	0.000119997	-1.09668	1.23476e-07	4.63867e-06	-1.182	0.0264479	0.00427505	2463	795	1789	5047
ENSMUSG00000036887_C1qa	0.573662	6.29548e-11	1.23168e-09	0.419131	0.000510614	0.0056988	0.352457	0.00657329	0.00108961	992	2676	1384	5052
ENSMUSG00000026193_Fn1	-0.587467	7.94011e-07	8.05971e-06	-0.784209	7.84607e-07	2.37177e-05	-0.832324	0.0696677	0.011476	1913	988	2156	5057
ENSMUSG00000030592_Ryr1	0.74155	6.84452e-11	1.33238e-09	0.626747	0.000134715	0.00190322	0.582532	0.0426255	0.00676298	997	2114	1950	5061
ENSMUSG00000037447_Arid5a	0.607835	1.15156e-09	1.89885e-08	0.455741	0.000311055	0.00382303	0.40942	0.00902215	0.0014144	1177	2430	1455	5062
ENSMUSG00000041845_Rhod	-0.902914	9.96171e-05	0.000645532	-1.47475	1.34466e-07	4.9641e-06	-1.55722	0.00410374	0.00065069	3002	809	1251	5062
ENSMUSG00000047221_Fam185a	-0.321158	6.78816e-06	5.76058e-05	-0.500633	8.4936e-06	0.000187904	-0.552417	0.00789716	0.00126517	2288	1350	1425	5063
ENSMUSG00000054555_Adam12	-0.596761	3.54684e-07	3.83067e-06	-0.7948	8.45741e-07	2.51083e-05	-0.855119	0.0860944	0.0145021	1798	1006	2259	5063
ENSMUSG00000021493_Pdlim7	0.641609	3.33682e-09	5.08727e-08	0.504304	0.000359642	0.0043085	0.448479	0.00519426	0.00084995	1273	2493	1317	5083
ENSMUSG00000047419_Cmya5	0.588425	4.43153e-12	1.00476e-10	0.43599	0.000850943	0.00849408	0.389472	0.00374326	0.000616521	856	2992	1238	5086
ENSMUSG00000068196_Col8a1	-0.616882	1.70044e-05	0.000132433	-0.875338	1.47096e-09	8.9292e-08	-0.942788	0.0614411	0.0099419	2497	492	2097	5086
ENSMUSG00000024548_Setbp1	-0.280992	4.71466e-07	4.97565e-06	-0.453473	2.31824e-05	0.000438206	-0.522666	0.0188747	0.0029559	1840	1580	1669	5089
ENSMUSG00000044176_Spink10	-0.774266	1.82301e-05	0.000140904	-1.08993	7.63042e-08	3.01442e-06	-1.15482	0.0292568	0.00467441	2516	756	1820	5092
ENSMUSG00000024534_Sncaip	-0.829553	4.59343e-07	4.86357e-06	-1.08302	3.89417e-06	9.58808e-05	-1.16152	0.0559213	0.00884887	1834	1213	2051	5098
ENSMUSG00000026678_Rgs5	-0.34762	8.49167e-05	0.000559969	-0.539689	4.49801e-06	0.000107988	-0.591315	0.000806074	0.000124348	2947	1244	909	5100
ENSMUSG00000019558_Slc6a8	0.476745	8.5693e-15	2.62323e-13	0.306557	0.00189923	0.0159826	0.256216	0.000834635	0.000131166	634	3549	918	5101
ENSMUSG00000026825_Dnm1	0.567731	8.01874e-12	1.76049e-10	0.409355	0.0038929	0.0278747	0.352923	8.2423e-13	7.32168e-14	884	4171	46	5101
ENSMUSG00000097166_9330179D12Rik	0.967378	1.29519e-06	1.26635e-05	1.04235	2.5155e-05	0.000470137	0.991387	0.0120221	0.00188318	1986	1598	1535	5119
ENSMUSG00000024952_Rps6ka4	0.611574	2.97707e-09	4.57112e-08	0.466039	0.000479044	0.00542348	0.40813	0.00344883	0.000580241	1264	2638	1223	5125
ENSMUSG00000024193_Phf1	0.550272	5.42932e-12	1.21959e-10	0.392574	0.00105037	0.0100578	0.335517	0.00253291	0.000416002	864	3119	1144	5127
ENSMUSG00000059203_Il1rapl2	-0.347368	2.37842e-06	2.22352e-05	-0.521951	1.59798e-05	0.000321205	-0.584658	0.0132637	0.00208999	2077	1485	1565	5127
ENSMUSG00000035397_Klf16	0.613567	2.22679e-11	4.62714e-10	0.46524	0.000378486	0.00448922	0.417557	0.0196104	0.00311058	934	2518	1685	5137
ENSMUSG00000036352_Ubac1	-0.248971	4.57259e-07	4.84679e-06	-0.422824	3.46086e-05	0.000611972	-0.481253	0.0160619	0.00251706	1832	1689	1620	5141
ENSMUSG00000027282_Mtch2	-0.23472	1.93717e-07	2.17952e-06	-0.409094	5.90951e-05	0.000962342	-0.474853	0.0141236	0.00222263	1725	1834	1583	5142
ENSMUSG00000028405_Aco1	-0.270421	2.93057e-07	3.20792e-06	-0.444877	1.27323e-05	0.000266203	-0.508027	0.0414702	0.00659957	1774	1428	1941	5143
ENSMUSG00000056091_St3gal5	0.480025	9.02287e-13	2.22228e-11	0.307331	0.0010093	0.00974144	0.247802	0.00429824	0.000684295	788	3092	1263	5143
ENSMUSG00000028800_Hdac1	-0.385282	2.6979e-06	2.49456e-05	-0.557855	3.32993e-05	0.000594451	-0.625019	0.00619982	0.00104299	2100	1673	1372	5145
ENSMUSG00000074346_1700095B22Rik	0.919583	1.19804e-06	1.17789e-05	0.943667	1.82792e-05	0.000360109	0.894205	0.0182373	0.00285173	1975	1516	1658	5149
ENSMUSG00000024456_Diap1	0.571783	4.09903e-17	1.58159e-15	0.416866	0.000633882	0.00673959	0.35731	0.0318757	0.00506846	503	2809	1848	5160
ENSMUSG00000028937_Acot7	-0.311042	3.08732e-06	2.8197e-05	-0.492211	8.83841e-06	0.000194523	-0.552414	0.0192545	0.00303278	2126	1357	1677	5160
ENSMUSG00000085069_Gm13111	0.868776	3.33347e-10	5.90292e-09	0.788544	3.49294e-05	0.000616055	0.745298	0.10415	0.018286	1096	1693	2371	5160
ENSMUSG00000039617_Gm7488	-0.384406	1.31538e-05	0.000104971	-0.567762	4.62178e-06	0.000110516	-0.620066	0.00959587	0.00152284	2437	1249	1475	5161
ENSMUSG00000039385_Cdh6	-0.355231	1.68876e-06	1.61535e-05	-0.529835	1.18036e-05	0.000250551	-0.595915	0.0231267	0.00362825	2030	1407	1734	5171
ENSMUSG00000022234_Cct5	-0.258375	5.44411e-13	1.37731e-11	-0.429206	9.75087e-05	0.00144526	-0.489577	0.107814	0.0189857	767	2015	2390	5172
ENSMUSG00000028360_Slc44a5	-0.483093	6.4504e-06	5.50525e-05	-0.668697	9.11838e-06	0.000199363	-0.72305	0.0119375	0.00186337	2275	1366	1532	5173
ENSMUSG00000022505_Emp2	-0.410877	3.71336e-06	3.31942e-05	-0.587746	2.2066e-05	0.000420295	-0.640717	0.00853147	0.00134773	2172	1568	1442	5182
ENSMUSG00000015501_Hivep2	-0.269817	1.04888e-05	8.57481e-05	-0.451361	0.000609401	0.00651875	-0.526111	0	0	2376	2792	16	5184
ENSMUSG00000025134_Alyref	-0.255195	9.02368e-07	9.06478e-06	-0.427213	5.82023e-05	0.000950415	-0.489697	0.00793236	0.00127451	1933	1828	1427	5188
ENSMUSG00000079435_Rpl36a	-0.317487	1.3975e-05	0.000110886	-0.501245	8.82386e-07	2.60275e-05	-0.576789	0.0228202	0.00357196	2451	1012	1729	5192
ENSMUSG00000040372_Gpr63	-0.727868	6.85227e-07	7.02901e-06	-0.969326	1.16839e-07	4.4283e-06	-1.04762	0.137783	0.0240814	1893	788	2514	5195
ENSMUSG00000028222_Calb1	0.516814	1.85872e-15	6.16649e-14	0.349025	0.00143041	0.012806	0.285834	0.00443572	0.000718841	585	3336	1275	5196
ENSMUSG00000026426_Arl8a	-0.275821	4.22483e-06	3.73386e-05	-0.452196	1.58306e-05	0.000318811	-0.514107	0.0113427	0.00180591	2197	1483	1523	5203
ENSMUSG00000078591_Hs3st4	-0.518246	2.44573e-05	0.000183624	-0.718623	5.58834e-06	0.000130087	-0.775436	0.00537565	0.000903344	2590	1283	1333	5206
ENSMUSG00000031374_Zfp92	-0.717148	4.30261e-06	3.79913e-05	-0.96281	2.75896e-06	7.11564e-05	-1	0.0328685	0.00517161	2199	1158	1855	5212
ENSMUSG00000028068_Iqgap3	-0.778956	4.04473e-05	0.000289776	-1.10565	2.51884e-07	8.54861e-06	-1.16993	0.0165785	0.00259357	2714	880	1629	5223
ENSMUSG00000032554_Trf	0.83071	4.33459e-08	5.49482e-07	0.757961	7.62433e-05	0.00118598	0.712175	0.0254315	0.00410404	1531	1920	1775	5226
ENSMUSG00000047181_Samd14	-0.720124	1.93795e-05	0.000148839	-0.970868	6.0356e-07	1.8777e-05	-1.01178	0.0231328	0.00363949	2532	960	1735	5227
ENSMUSG00000038077_Kcna6	-0.272033	1.94901e-06	1.84699e-05	-0.450726	6.38468e-06	0.000145672	-0.513045	0.0353202	0.00551356	2049	1309	1877	5235
ENSMUSG00000001555_Fkbp10	-0.544822	1.60647e-06	1.54425e-05	-0.738851	2.89872e-06	7.43116e-05	-0.802726	0.0561416	0.00891789	2020	1165	2054	5239
ENSMUSG00000027160_Ccdc34	-0.372286	1.28773e-06	1.26033e-05	-0.54734	2.65371e-05	0.00049166	-0.59944	0.0172736	0.00271656	1984	1612	1643	5239
ENSMUSG00000028312_Smc2	-0.357035	7.22154e-06	6.08579e-05	-0.536499	7.48488e-06	0.000167448	-0.59133	0.0149913	0.00235387	2305	1335	1600	5240
ENSMUSG00000032985_5730522E02Rik	-0.472033	6.91824e-06	5.84796e-05	-0.661429	3.21165e-06	8.13563e-05	-0.721174	0.0246694	0.00398485	2298	1179	1765	5242
ENSMUSG00000066607_6030419C18Rik	0.577907	2.11598e-08	2.842e-07	0.429391	0.000813076	0.00821493	0.373881	0.00055374	8.30784e-05	1445	2956	845	5246
ENSMUSG00000020635_Fkbp1b	-0.338888	1.00877e-06	1.00607e-05	-0.510704	2.13489e-05	0.000408459	-0.577481	0.0236651	0.00374178	1947	1561	1744	5252
ENSMUSG00000030247_Kcnj8	-0.505824	5.77808e-05	0.000399647	-0.711872	2.01413e-07	6.98654e-06	-0.780401	0.0141244	0.00223014	2811	861	1584	5256
ENSMUSG00000082287_Gm15333	-0.743995	6.65026e-05	0.000454306	-1.04824	1.86162e-07	6.53441e-06	-1.12156	0.013137	0.00206863	2846	850	1562	5258
ENSMUSG00000048416_Mlf1	-0.858547	8.68909e-05	0.00057146	-1.3082	3.34095e-07	1.10133e-05	-1.38529	0.00693138	0.00115815	2956	906	1401	5263
ENSMUSG00000054409_Tmem74	-0.469001	3.46659e-06	3.12492e-05	-0.655071	3.23316e-06	8.16935e-05	-0.714193	0.040035	0.00636772	2154	1182	1928	5264
ENSMUSG00000027346_Gpcpd1	-0.337454	1.81363e-07	2.05362e-06	-0.517047	1.38791e-05	0.000286464	-0.582472	0.0628922	0.0101649	1714	1447	2106	5267
ENSMUSG00000045062_Pcdhb7	-0.41674	6.89864e-06	5.83902e-05	-0.597546	4.30313e-06	0.000104147	-0.669708	0.0234076	0.00368475	2295	1234	1739	5268
ENSMUSG00000018846_Pank3	-0.327606	7.76374e-06	6.50318e-05	-0.510879	1.28101e-05	0.000267355	-0.567219	0.0113698	0.00181845	2319	1431	1525	5275
ENSMUSG00000027952_Pmvk	-0.310075	4.61068e-06	4.05456e-05	-0.487419	1.40949e-05	0.000289319	-0.547117	0.0158378	0.00245867	2208	1455	1613	5276
ENSMUSG00000028127_Abcd3	-0.280883	1.31871e-07	1.53439e-06	-0.45487	2.20108e-05	0.000419512	-0.509551	0.0551023	0.0086203	1668	1567	2041	5276
ENSMUSG00000057716_Tmem178b	-0.271053	3.8022e-08	4.86121e-07	-0.440987	0.00070123	0.0073227	-0.501065	0.000751327	0.000117813	1518	2860	900	5278
ENSMUSG00000015697_Setdb1	-0.244172	7.5464e-09	1.08963e-07	-0.41425	9.61681e-05	0.00142893	-0.477074	0.0397281	0.00631533	1344	2010	1925	5279
ENSMUSG00000025612_Bach1	-0.293049	1.27053e-06	1.24498e-05	-0.466608	7.65239e-05	0.00118787	-0.521941	0.00640281	0.00106593	1981	1924	1378	5283
ENSMUSG00000097391_Mirg	-0.242858	3.69334e-06	3.30629e-05	-0.418023	0.00010432	0.00152944	-0.474214	0.00179606	0.00030363	2169	2037	1077	5283
ENSMUSG00000028003_Lrat	-0.964224	0.00012225	NA	-2.19717	4.55328e-07	1.4591e-05	-2.35364	0.00464979	0.000748559	3067	932	1285	5284
ENSMUSG00000049866_Arl4c	-0.259634	1.92493e-05	0.000147957	-0.43956	1.10412e-05	0.000235877	-0.490864	0.00588279	0.000984148	2530	1398	1356	5284
ENSMUSG00000073234_Gm8773	-0.926269	0.000122155	0.000775781	-1.63367	1.30381e-07	4.83721e-06	-1.73118	0.0074933	0.00121473	3066	805	1414	5285
ENSMUSG00000026305_Lrrfip1	-0.230796	8.52585e-07	8.58691e-06	-0.403295	6.07003e-05	0.000985259	-0.465152	0.0112011	0.00177469	1928	1840	1518	5286
ENSMUSG00000054679_Srsf12	-0.354882	2.80057e-06	2.58211e-05	-0.530478	5.38403e-05	0.000892338	-0.569001	0.00653637	0.00108168	2106	1802	1382	5290
ENSMUSG00000030890_Ilk	-0.527992	3.02513e-05	0.000222899	-0.737998	5.09427e-07	1.61171e-05	-0.800312	0.0213068	0.00334447	2639	944	1708	5291
ENSMUSG00000029851_Fam115c	-0.774244	7.09105e-05	0.00048036	-1.10545	2.81326e-07	9.45117e-06	-1.17792	0.0119788	0.00186997	2870	889	1533	5292
ENSMUSG00000038319_Kcnh2	0.627145	2.10923e-09	3.32812e-08	0.484312	0.000330175	0.00400853	0.429988	0.0154161	0.00241751	1230	2460	1608	5298
ENSMUSG00000037904_Ankrd9	0.652833	2.01064e-08	2.70613e-07	0.512819	0.000164329	0.00224821	0.447323	0.0192384	0.00301341	1442	2183	1675	5300
ENSMUSG00000041264_Uspl1	-0.243712	1.70517e-06	1.62704e-05	-0.417936	3.03978e-05	0.000549219	-0.484433	0.0159389	0.00248362	2035	1653	1616	5304
ENSMUSG00000035936_Aldh5a1	-0.276045	6.32178e-06	5.41452e-05	-0.454136	1.83445e-05	0.000361129	-0.5154	0.0112813	0.00179338	2267	1517	1521	5305
ENSMUSG00000044676_Zfp612	0.523787	1.30512e-14	3.9332e-13	0.362262	0.00159638	0.0139105	0.303828	0.00366977	0.000609034	644	3427	1235	5306
ENSMUSG00000040140_Tdrd6	-0.825568	4.99188e-06	4.36014e-05	-1.12805	9.17914e-07	2.69827e-05	-1.19878	0.058313	0.00936077	2223	1016	2073	5312
ENSMUSG00000020349_Ppp2ca	-0.219896	2.63799e-08	3.4805e-07	-0.397864	0.000601725	0.00645746	-0.460358	0.00170009	0.000280523	1471	2783	1060	5314
ENSMUSG00000036251_Trpm8	-0.981112	8.42218e-05	0.000556168	-1.96513	2.53279e-07	8.58619e-06	-2.09311	0.0103943	0.00164904	2944	881	1497	5322
ENSMUSG00000059022_Kcp	-0.71128	7.25203e-06	6.10706e-05	-0.968594	9.64406e-07	2.82659e-05	-1.01662	0.0486686	0.00767434	2306	1019	1997	5322
ENSMUSG00000040010_Slc7a5	-0.497976	1.37727e-05	0.000109415	-0.700099	5.89206e-07	1.83687e-05	-0.750409	0.0394926	0.00624599	2448	958	1921	5327
ENSMUSG00000036817_Sun1	0.521338	3.69075e-20	1.91524e-18	0.353039	0.000842685	0.00844268	0.278225	0.0461814	0.00729318	374	2981	1978	5333
ENSMUSG00000047067_Dusp28	0.690482	1.33372e-09	2.18621e-08	0.560634	0.000203615	0.00268725	0.500694	0.0359803	0.00567382	1184	2262	1887	5333
ENSMUSG00000030342_Cd9	-0.337457	1.00111e-05	8.22936e-05	-0.518067	1.47028e-05	0.000299737	-0.566033	0.0106242	0.00170213	2363	1465	1506	5334
ENSMUSG00000036305_Rpl39-ps	-0.492915	2.03544e-06	1.9214e-05	-0.681915	5.4674e-06	0.00012797	-0.730146	0.0490114	0.00777718	2057	1276	2002	5335
ENSMUSG00000030641_4632434I11Rik	-0.749639	6.16828e-05	0.000423916	-1.05857	2.86086e-07	9.56804e-06	-1.13327	0.0158563	0.00246697	2829	893	1614	5336
ENSMUSG00000003033_Ap1m1	-0.266176	1.60738e-06	1.54436e-05	-0.439222	3.73333e-05	0.000652044	-0.501864	0.015386	0.00240942	2021	1710	1607	5338
ENSMUSG00000040441_Slc26a10	0.833388	1.07218e-06	1.06385e-05	0.798682	5.14398e-05	0.000858722	0.739236	0.0146087	0.00229104	1957	1789	1592	5338
ENSMUSG00000004936_Map2k1	0.504108	4.96982e-35	8.31503e-33	0.341568	0.00543819	0.035822	0.287626	0.000182604	2.46422e-05	116	4534	690	5340
ENSMUSG00000004451_Ralb	-0.285966	1.08201e-05	8.83453e-05	-0.462451	1.04017e-05	0.000224464	-0.522964	0.0138224	0.00218519	2381	1384	1578	5343
ENSMUSG00000043531_Sorcs1	-0.229574	1.82002e-07	2.05845e-06	-0.400025	0.000167099	0.00227985	-0.464295	0.00841539	0.00132785	1716	2189	1438	5343
ENSMUSG00000018830_Myh11	0.883811	8.0274e-10	1.34771e-08	0.828136	5.60015e-05	0.000919528	0.763702	0.103944	0.0182497	1156	1818	2370	5344
ENSMUSG00000028878_Fam76a	0.482831	1.91539e-19	9.39408e-18	0.318367	0.00232523	0.0187285	0.250694	0.00384428	0.000629331	395	3708	1243	5346
ENSMUSG00000036918_Ttc7	0.638022	1.80236e-08	2.44788e-07	0.493402	0.000130527	0.00185017	0.425912	0.0286485	0.0045938	1429	2107	1814	5350
ENSMUSG00000098087_Gm17750	-0.66387	3.71291e-05	0.000268081	-0.90905	8.57467e-07	2.53556e-05	-0.980764	0.0174276	0.00275212	2693	1010	1647	5350
ENSMUSG00000023505_Cdca3	-0.803152	0.000116125	0.000742587	-1.20611	9.00591e-08	3.48859e-06	-1.28728	0.01213	0.00190308	3045	771	1538	5354
ENSMUSG00000038175_Mylip	-0.295856	1.65297e-05	0.000129046	-0.474722	6.76239e-06	0.000153167	-0.540865	0.0125428	0.00194999	2491	1318	1545	5354
ENSMUSG00000008489_Elavl2	-0.326724	2.04443e-05	0.000156275	-0.504621	2.36141e-05	0.000444959	-0.573807	0.00346999	0.000587287	2544	1585	1226	5355
ENSMUSG00000035342_Lzts2	0.605632	1.63591e-10	3.047e-09	0.45964	0.000681129	0.00714026	0.414555	0.00942599	0.00146826	1042	2849	1465	5356
ENSMUSG00000000957_Mmp14	-0.439487	1.23651e-05	9.94309e-05	-0.626019	3.52405e-06	8.7781e-05	-0.700031	0.0239072	0.00381055	2417	1199	1750	5366
ENSMUSG00000097960_A330074K22Rik	1.02671	9.97381e-08	1.18538e-06	1.08243	1.17941e-05	0.000250528	1.03342	0.0972472	0.016728	1633	1406	2327	5366
ENSMUSG00000097569_Gm26640	-0.979519	7.11244e-05	0.000481473	-1.81155	7.14693e-07	2.18029e-05	-1.91561	0.0112102	0.0017809	2872	979	1519	5370
ENSMUSG00000086181_C230034O21Rik	-0.658799	8.53176e-07	8.5884e-06	-0.868897	2.34991e-06	6.15097e-05	-0.939508	0.0920052	0.0159837	1929	1141	2305	5375
ENSMUSG00000007950_Abhd8	0.571583	2.87092e-08	3.75211e-07	0.422058	0.00152416	0.0134398	0.366422	2.77689e-05	3.45086e-06	1485	3387	511	5383
ENSMUSG00000016541_Atxn10	-0.25256	4.881e-10	8.45053e-09	-0.427651	9.93725e-05	0.00146778	-0.484354	0.0830026	0.0139067	1121	2022	2240	5383
ENSMUSG00000007877_Tcap	0.675857	3.42531e-09	5.20991e-08	0.544778	0.000526625	0.00583174	0.495089	0.00737319	0.00120144	1276	2697	1411	5384
ENSMUSG00000037686_Aspg	0.915519	6.69086e-06	5.68796e-05	0.985638	1.64845e-05	0.000329315	0.929117	0.0151392	0.0023934	2284	1495	1605	5384
ENSMUSG00000063275_Ptpla	-0.456396	8.93372e-06	7.41598e-05	-0.643366	3.26233e-06	8.23607e-05	-0.711851	0.0342378	0.0052784	2340	1183	1862	5385
ENSMUSG00000026930_Gpsm1	-0.418144	1.18078e-05	9.55653e-05	-0.599821	7.57514e-06	0.000169214	-0.652458	0.0174606	0.00276105	2402	1337	1648	5387
ENSMUSG00000032118_Fez1	-0.213864	1.44434e-05	0.000114182	-0.39277	0.000396913	0.00465968	-0.455708	3.60799e-06	4.14061e-07	2460	2544	386	5390
ENSMUSG00000028645_Slc2a1	0.631405	7.24124e-10	1.22192e-08	0.487028	0.000206272	0.00271867	0.435076	0.0463988	0.00731294	1150	2266	1979	5395
ENSMUSG00000036323_Srp72	-0.229559	6.84243e-06	5.79651e-05	-0.404709	0.000118854	0.00170659	-0.468252	0.00146481	0.000234975	2292	2080	1024	5396
ENSMUSG00000031286_Glt28d2	-0.855887	7.12954e-05	0.000482462	-1.27659	1.06202e-06	3.08245e-05	-1.33653	0.0103694	0.00163735	2873	1029	1495	5397
ENSMUSG00000026347_Tmem163	-0.399551	1.69922e-05	0.000132393	-0.581005	1.89843e-05	0.000371064	-0.631665	0.00626982	0.00105437	2495	1528	1375	5398
ENSMUSG00000029752_Asns	-0.211253	2.8248e-06	2.60198e-05	-0.38703	0.000143997	0.00201435	-0.445492	0.00259546	0.000436461	2108	2135	1155	5398
ENSMUSG00000006333_Rps9	-0.278925	2.32736e-05	0.00017562	-0.458891	1.59388e-05	0.000320773	-0.528613	0.00550987	0.000920397	2577	1484	1338	5399
ENSMUSG00000027832_Ptx3	-1.01189	5.54455e-05	0.000384592	-2.2329	6.67059e-07	2.05386e-05	-2.36923	0.0164757	0.00257639	2803	970	1627	5400
ENSMUSG00000032537_Ephb1	-0.356448	7.39034e-06	6.20917e-05	-0.539162	1.6917e-06	4.6183e-05	-0.618122	0.0506452	0.00804896	2312	1094	2015	5421
ENSMUSG00000038080_Kdm1b	-0.302123	1.18257e-06	1.16386e-05	-0.474562	2.34684e-05	0.000442909	-0.539267	0.0353851	0.00552946	1973	1582	1878	5433
ENSMUSG00000031683_Lsm6	-0.323023	2.19586e-06	2.0598e-05	-0.496459	1.2002e-05	0.00025422	-0.56765	0.042787	0.00683657	2070	1410	1954	5434
ENSMUSG00000034220_Gpc1	-0.342056	4.68106e-05	0.000330604	-0.52416	8.92859e-06	0.000196074	-0.58195	0.00524731	0.000863203	2753	1360	1321	5434
ENSMUSG00000046807_Fam211b	-0.462863	3.54257e-06	3.18749e-05	-0.643581	2.66597e-05	0.000493014	-0.704494	0.0185756	0.00288002	2158	1615	1661	5434
ENSMUSG00000025271_Pfkfb1	-0.740217	0.000124886	0.000790795	-1.05998	1.30228e-07	4.83721e-06	-1.13409	0.0130569	0.00204737	3076	804	1559	5439
ENSMUSG00000091730_Gm17230	0.938547	7.25308e-06	6.10706e-05	1.01657	1.00271e-05	0.000217008	0.953003	0.0239235	0.00383351	2307	1380	1752	5439
ENSMUSG00000033540_Idua	0.62728	1.62013e-09	2.60725e-08	0.482957	0.00040452	0.00472114	0.425156	0.0192973	0.00305213	1206	2559	1679	5444
ENSMUSG00000027022_Xirp2	0.748233	8.60573e-09	1.2302e-07	0.632087	0.000104079	0.00152748	0.573289	0.0562476	0.00896393	1357	2035	2056	5448
ENSMUSG00000020917_Acly	-0.255299	3.65887e-10	6.45557e-09	-0.431187	7.63648e-05	0.00118663	-0.489359	0.115874	0.0204051	1100	1922	2427	5449
ENSMUSG00000038976_Ppp1r9b	0.548367	2.90086e-14	8.40297e-13	0.387205	0.00468942	0.0320051	0.330289	4.86595e-06	6.09973e-07	670	4376	406	5452
ENSMUSG00000061477_Rps7	-0.238211	3.52176e-07	3.80781e-06	-0.41211	4.12501e-05	0.000713361	-0.476062	0.0403379	0.00638533	1796	1727	1929	5452
ENSMUSG00000028431_Ikbkap	-0.209912	2.96066e-08	3.859e-07	-0.385761	0.000175163	0.00236402	-0.446108	0.0243568	0.00389143	1489	2212	1757	5458
ENSMUSG00000000555_Itga5	-0.55175	1.69816e-05	0.000132393	-0.761261	1.75177e-06	4.76922e-05	-0.82276	0.0346475	0.00541877	2493	1097	1871	5461
ENSMUSG00000020116_Pno1	-0.373648	1.1296e-06	1.11683e-05	-0.552388	2.00481e-06	5.34128e-05	-0.616446	0.106038	0.0185417	1964	1121	2378	5463
ENSMUSG00000025270_Alas2	0.585352	1.28962e-11	2.74742e-10	0.438809	0.000771763	0.00786705	0.365434	0.0162397	0.00254234	911	2929	1623	5463
ENSMUSG00000031910_Has3	-0.420646	2.47914e-05	0.000185844	-0.604339	2.4342e-06	6.36044e-05	-0.688348	0.0230626	0.00358322	2594	1143	1730	5467
ENSMUSG00000074354_9230115E21Rik	-0.511005	1.7464e-05	0.000135522	-0.707089	6.92105e-06	0.000156185	-0.764403	0.0171713	0.00268112	2506	1323	1639	5468
ENSMUSG00000098234_Snhg6	-0.354904	1.02196e-05	8.38656e-05	-0.53158	3.05176e-05	0.000550719	-0.588629	0.00862757	0.00136777	2367	1655	1446	5468
ENSMUSG00000076437_2700094K13Rik	-0.403043	1.18528e-05	9.58898e-05	-0.584398	1.1098e-05	0.000236584	-0.647153	0.0187208	0.00292737	2403	1401	1666	5470
ENSMUSG00000033082_Clec1a	-0.80475	5.02458e-05	0.000352174	-1.14822	1.17582e-06	3.36049e-05	-1.22239	0.0179065	0.00281498	2774	1045	1654	5473
ENSMUSG00000028948_Nol9	-0.332267	8.4183e-07	8.49022e-06	-0.50449	3.68828e-05	0.00064493	-0.56529	0.0316236	0.00502503	1925	1708	1845	5478
ENSMUSG00000008734_Gprc5b	0.552979	6.81057e-15	2.13883e-13	0.396885	0.000831119	0.00836046	0.33256	0.036375	0.00575467	618	2969	1892	5479
ENSMUSG00000030905_Crym	-0.551162	3.57692e-06	3.21245e-05	-0.743181	4.17505e-06	0.000101803	-0.776035	0.061058	0.00984365	2162	1224	2093	5479
ENSMUSG00000021072_Tmx1	-0.242973	9.32381e-06	7.71012e-05	-0.418108	5.13481e-05	0.000857697	-0.478121	0.00571108	0.000951969	2349	1788	1347	5484
ENSMUSG00000021360_Gcnt2	0.513543	2.75077e-12	6.39364e-11	0.350595	0.00149434	0.0132472	0.29128	0.00450459	0.000733541	835	3369	1280	5484
ENSMUSG00000039740_Alg2	-0.24901	1.73942e-07	1.97419e-06	-0.418627	0.000152792	0.00211558	-0.484108	0.0162181	0.0025339	1710	2157	1622	5489
ENSMUSG00000073481_Marc2	0.480112	2.2957e-13	6.05367e-12	0.309277	0.0012923	0.0117599	0.249872	0.00956783	0.00150641	736	3282	1472	5490
ENSMUSG00000025980_Hspd1	-0.268685	4.31381e-05	0.000307125	-0.44904	3.12383e-05	0.000561688	-0.508689	0.0021029	0.000336878	2731	1661	1099	5491
ENSMUSG00000081535_Gm15453	-0.473467	1.20497e-05	9.72798e-05	-0.668785	1.4314e-06	4.00658e-05	-0.738205	0.0511941	0.00811287	2408	1067	2018	5493
ENSMUSG00000026821_Ralgds	-0.298088	1.13174e-06	1.11837e-05	-0.470989	5.45331e-05	0.000902141	-0.52584	0.0225824	0.00352767	1965	1804	1725	5494
ENSMUSG00000028678_Kif2c	-0.894219	6.59994e-05	0.000451145	-1.38857	1.93252e-06	5.17638e-05	-1.46657	0.0120882	0.00189642	2844	1115	1537	5496
ENSMUSG00000049494_Gm12669	-0.411734	2.02817e-05	0.000155277	-0.604005	9.8471e-07	2.87763e-05	-0.662628	0.0413697	0.00656363	2540	1022	1939	5501
ENSMUSG00000040021_Lats1	-0.3001	1.12742e-07	1.32445e-06	-0.468019	7.73956e-05	0.00119829	-0.524176	0.0395673	0.00626333	1652	1929	1922	5503
ENSMUSG00000021936_Mapk8	-0.273643	9.83146e-08	1.16917e-06	-0.453251	2.62605e-05	0.000487746	-0.512591	0.0868807	0.0147248	1632	1608	2266	5506
ENSMUSG00000024076_Vit	-0.798785	2.49143e-05	0.000186478	-1.14034	3.99421e-07	1.29243e-05	-1.19526	0.0475953	0.0075523	2598	923	1991	5512
ENSMUSG00000098204_Gm26984	-0.763079	0.000120233	0.000765828	-1.10083	2.8813e-07	9.62559e-06	-1.16993	0.0131142	0.00206154	3057	894	1561	5512
ENSMUSG00000048424_Ranbp3l	0.700054	1.74329e-09	2.79156e-08	0.574979	0.000301045	0.00372141	0.508867	0.0360729	0.00568992	1212	2416	1888	5516
ENSMUSG00000050164_Mchr1	0.51996	3.40207e-12	7.83244e-11	0.359574	0.00107826	0.0102396	0.29831	0.011677	0.00184388	843	3145	1529	5517
ENSMUSG00000050556_Kcnb1	0.578361	3.10754e-10	5.5484e-09	0.42101	0.000500266	0.00560635	0.359383	0.0252767	0.00406801	1087	2665	1772	5524
ENSMUSG00000030124_Lag3	0.797725	3.38668e-07	3.66995e-06	0.725467	0.000149796	0.00207987	0.680932	0.0140903	0.00221511	1792	2151	1582	5525
ENSMUSG00000033191_Tie1	-0.391473	4.91185e-06	4.29604e-05	-0.571067	6.57987e-06	0.000149554	-0.633696	0.0476305	0.00757242	2220	1314	1992	5526
ENSMUSG00000078584_AU022252	-0.249394	2.66149e-07	2.93657e-06	-0.419992	0.000183753	0.00245303	-0.475671	0.0119904	0.00187657	1759	2237	1534	5530
ENSMUSG00000037300_Ttc13	-0.253748	2.37505e-08	3.15287e-07	-0.423212	0.000175688	0.00236818	-0.480899	0.0337279	0.00524744	1462	2215	1860	5537
ENSMUSG00000089809_A930011G23Rik	-0.416549	1.22743e-06	1.20557e-05	-0.586683	6.34448e-05	0.00101697	-0.651323	0.020373	0.00324054	1977	1862	1698	5537
ENSMUSG00000022262_Dnah5	-0.422979	6.37789e-06	5.45295e-05	-0.60201	1.82593e-05	0.000360109	-0.656476	0.0241687	0.00386822	2271	1514	1755	5540
ENSMUSG00000050860_Phospho1	0.964059	2.4906e-05	0.000186478	1.20626	1.5151e-05	0.000307196	1.16227	0.00963404	0.00152834	2597	1473	1476	5546
ENSMUSG00000044201_Cdc25c	-0.86231	0.000261734	0.00152851	-1.50983	7.17647e-07	2.18707e-05	-1.61667	0.00357256	0.000601675	3335	980	1232	5547
ENSMUSG00000021537_Cetn3	-0.285384	4.52821e-07	4.80763e-06	-0.455529	6.40832e-05	0.00102458	-0.520161	0.0324597	0.00512703	1829	1868	1852	5549
ENSMUSG00000025743_Sdc3	-0.43776	5.02051e-07	5.26977e-06	-0.611585	1.96079e-05	0.000381753	-0.672359	0.0713614	0.0118561	1850	1534	2170	5554
ENSMUSG00000042608_Stk40	0.64001	7.44966e-08	9.12772e-07	0.498079	0.00028925	0.00359947	0.447459	0.0136883	0.00214096	1584	2400	1572	5556
ENSMUSG00000056515_Rab31	-0.270781	2.95442e-07	3.23221e-06	-0.446045	3.49508e-05	0.000616055	-0.511892	0.060991	0.00981917	1775	1694	2092	5561
ENSMUSG00000037379_Spon2	-0.965226	0.000113529	NA	-2.40433	8.68296e-07	2.56504e-05	-2.58496	0.0110525	0.00176235	3038	1011	1516	5565
ENSMUSG00000092035_Peg10	-0.379479	6.17596e-05	0.000424294	-0.569568	1.22035e-06	3.46783e-05	-0.637535	0.01946	0.00310079	2830	1051	1684	5565
ENSMUSG00000063904_Dpp3	-0.257873	4.78715e-06	4.20213e-05	-0.43136	5.45526e-05	0.000902141	-0.494168	0.0127195	0.00199137	2212	1806	1551	5569
ENSMUSG00000019878_Hsf2	-0.30271	3.59051e-06	3.22316e-05	-0.477046	2.02848e-05	0.000390603	-0.546934	0.0332428	0.00520179	2163	1551	1857	5571
ENSMUSG00000038943_Prc1	-0.421442	1.44338e-05	0.000114182	-0.604007	5.5031e-06	0.000128604	-0.670371	0.0317583	0.00505394	2458	1278	1847	5583
ENSMUSG00000061787_Rps17	-0.250079	1.14098e-07	1.33882e-06	-0.420886	7.27531e-05	0.0011394	-0.48492	0.0515479	0.00826233	1654	1907	2025	5586
ENSMUSG00000045777_Ifitm10	0.678784	5.81391e-09	8.51595e-08	0.549011	0.000225426	0.00292848	0.481246	0.0442425	0.00706026	1325	2299	1966	5590
ENSMUSG00000085829_Gm4285	0.774282	1.25408e-07	1.46182e-06	0.688577	0.000353404	0.00424568	0.641057	0.00845961	0.00133281	1665	2486	1439	5590
ENSMUSG00000070509_Rgma	-0.605731	2.29382e-05	0.000173426	-0.840641	4.3377e-07	1.39169e-05	-0.896459	0.0607002	0.00977029	2572	930	2090	5592
ENSMUSG00000029862_Clcn1	-0.610413	4.83716e-06	4.23857e-05	-0.819631	2.69084e-06	6.95797e-05	-0.904304	0.0817958	0.0135987	2215	1155	2230	5600
ENSMUSG00000030199_Etv6	-0.328908	5.9804e-07	6.20019e-06	-0.498256	6.34647e-05	0.00101697	-0.565262	0.0344478	0.00534074	1873	1863	1866	5602
ENSMUSG00000004317_Clcn5	-0.349036	1.29412e-06	1.26594e-05	-0.523477	1.43325e-05	0.000293187	-0.592779	0.0699153	0.011611	1985	1460	2161	5606
ENSMUSG00000026767_Fam188a	-0.282804	1.3244e-06	1.29296e-05	-0.45669	2.73597e-05	0.000504572	-0.515928	0.0489509	0.00775658	1989	1619	2001	5609
ENSMUSG00000074247_Dda1	-0.334913	1.64381e-05	0.000128383	-0.515098	7.80674e-06	0.000173997	-0.572188	0.0258863	0.0041888	2490	1340	1782	5612
ENSMUSG00000071855_Ccdc112	-0.491633	3.92193e-06	3.4852e-05	-0.67863	4.42322e-06	0.000106463	-0.748184	0.0740567	0.0124708	2185	1240	2192	5617
ENSMUSG00000038292_Ccdc155	0.824109	3.63642e-07	3.91652e-06	0.764498	0.000241382	0.00309873	0.72806	0.010316	0.00161983	1803	2326	1492	5621
ENSMUSG00000038900_Rpl12	-0.260819	1.62232e-05	0.000126909	-0.44038	7.67299e-06	0.000171144	-0.511847	0.0268602	0.00436236	2486	1339	1796	5621
ENSMUSG00000020607_Fam84a	0.483329	5.15003e-13	1.30998e-11	0.313837	0.00156533	0.013746	0.25595	0.00925157	0.00143574	763	3401	1459	5623
ENSMUSG00000026245_Farsb	-0.286965	1.41671e-06	1.37892e-05	-0.459643	4.93587e-05	0.000832381	-0.523105	0.033473	0.00523212	1995	1771	1859	5625
ENSMUSG00000032262_Elovl4	-0.258471	5.85588e-06	5.05565e-05	-0.437076	1.29437e-05	0.000269391	-0.496775	0.041496	0.00661754	2249	1435	1942	5626
ENSMUSG00000070476_Fam217b	0.489829	3.3262e-19	1.59395e-17	0.324273	0.00235645	0.0188579	0.267534	0.010299	0.00160817	405	3732	1490	5627
ENSMUSG00000062210_Tnfaip8	-0.490578	1.043e-05	8.53752e-05	-0.68336	6.11523e-06	0.000140598	-0.721764	0.0428885	0.00687343	2373	1299	1956	5628
ENSMUSG00000020257_Wdr82	-0.230895	1.13175e-08	1.58135e-07	-0.40858	0.000135605	0.00191218	-0.467166	0.0660791	0.0106227	1389	2118	2124	5631
ENSMUSG00000024130_Abca3	-0.317321	1.15452e-05	9.36742e-05	-0.497811	2.81143e-05	0.00051608	-0.554175	0.0155281	0.00243379	2396	1627	1610	5633
ENSMUSG00000094704_Gm24487	-0.941782	0.000109008	0.000701299	-1.65508	1.53985e-06	4.25431e-05	-1.73118	0.0114787	0.00183106	3025	1081	1527	5633
ENSMUSG00000039745_Htatip2	0.685748	2.89548e-08	3.78166e-07	0.567622	0.000255558	0.00323822	0.491062	0.0266147	0.00432481	1486	2357	1793	5636
ENSMUSG00000080980_1700071K01Rik	-0.801653	2.37898e-05	0.000179166	-1.11574	2.46791e-06	6.43727e-05	-1.19438	0.038872	0.00607339	2582	1145	1911	5638
ENSMUSG00000028692_Akr1a1	-0.275021	6.92732e-07	7.10225e-06	-0.449987	0.000154872	0.00213743	-0.510683	0.0140136	0.0022076	1894	2164	1581	5639
ENSMUSG00000022812_Gsk3b	-0.214538	1.45848e-08	2.00469e-07	-0.387439	0.000892275	0.00881239	-0.446118	0.00320838	0.000543564	1412	3024	1207	5643
ENSMUSG00000060992_Copz1	-0.245924	1.64388e-06	1.57631e-05	-0.419392	6.10292e-05	0.000989522	-0.481597	0.0262217	0.0042379	2025	1842	1786	5653
ENSMUSG00000027580_Helz2	0.662562	3.93382e-10	6.90928e-09	0.534204	0.000855373	0.00853259	0.466318	0.0131019	0.00205445	1105	2994	1560	5659
ENSMUSG00000094114_Gm21967	-0.571602	3.4778e-05	0.000252609	-0.800301	9.04326e-07	2.66357e-05	-0.856593	0.0448918	0.00711758	2677	1014	1969	5660
ENSMUSG00000029086_Prom1	0.561359	3.50927e-12	8.05058e-11	0.406562	0.00118694	0.0110193	0.353703	0.0150238	0.00237755	846	3217	1603	5666
ENSMUSG00000025213_Kazald1	0.9187	6.45922e-06	5.51035e-05	0.980586	2.94501e-05	0.000534686	0.912537	0.0237665	0.00377616	2276	1645	1747	5668
ENSMUSG00000060534_Dcc	-0.317372	1.27303e-05	0.000101842	-0.49294	2.35674e-05	0.000444359	-0.563165	0.0179889	0.0028333	2431	1584	1656	5671
ENSMUSG00000037892_Pcdh18	-0.413914	5.41946e-06	4.70608e-05	-0.596504	3.33027e-06	8.37222e-05	-0.661033	0.0853203	0.0143437	2236	1188	2254	5678
ENSMUSG00000041084_Ostc	-0.291863	5.24128e-05	0.000365383	-0.472612	5.5189e-06	0.000128772	-0.545968	0.0155182	0.00242566	2789	1280	1609	5678
ENSMUSG00000042410_Agps	-0.345531	7.38233e-07	7.53689e-06	-0.517041	2.2659e-05	0.000429946	-0.581106	0.0774327	0.0127861	1902	1574	2203	5679
ENSMUSG00000030104_Edem1	-0.36464	7.27561e-06	6.12072e-05	-0.544281	7.37169e-06	0.000165536	-0.617942	0.0552577	0.00868867	2309	1330	2044	5683
ENSMUSG00000024989_Cep55	-0.931015	0.000158963	0.000979101	-1.75674	1.36261e-06	3.8212e-05	-1.85415	0.00917226	0.00142504	3162	1065	1457	5684
ENSMUSG00000019843_Fyn	-0.235431	1.19439e-07	1.39811e-06	-0.408232	0.000214012	0.00280583	-0.467867	0.0239212	0.00382204	1658	2278	1751	5687
ENSMUSG00000025372_Baiap2	0.527881	1.54895e-12	3.69313e-11	0.36586	0.00260585	0.0202673	0.315054	0.00151588	0.000248353	814	3840	1035	5689
ENSMUSG00000034126_Pomt2	-0.242656	6.6812e-06	5.68224e-05	-0.416373	5.12886e-05	0.000857182	-0.481412	0.0161237	0.00252545	2283	1787	1621	5691
ENSMUSG00000021453_Gadd45g	0.691885	9.08108e-08	1.08593e-06	0.567872	0.000290013	0.00360446	0.500898	0.0190217	0.00299413	1623	2403	1673	5699
ENSMUSG00000022464_Slc38a4	-0.845643	3.86793e-06	3.44194e-05	-1.15487	1.71554e-06	4.67913e-05	-1.20118	0.115647	0.0203657	2182	1095	2426	5703
ENSMUSG00000029153_Ociad2	0.541113	5.12538e-11	1.01815e-09	0.376667	0.000488377	0.00550599	0.321352	0.0589521	0.00947953	977	2649	2078	5704
ENSMUSG00000024558_Mapk4	0.560744	1.4232e-11	3.01874e-10	0.40279	0.000465446	0.00529628	0.331922	0.0709717	0.0118013	915	2624	2168	5707
ENSMUSG00000037984_Neurod6	-0.481534	5.16506e-05	0.000360978	-0.690237	1.01371e-06	2.95369e-05	-0.744823	0.0381599	0.005954	2782	1025	1904	5711
ENSMUSG00000058704_Memo1	-0.340668	1.58822e-05	0.000124542	-0.518111	2.07326e-05	0.000398713	-0.586537	0.0194459	0.00307159	2480	1553	1681	5714
ENSMUSG00000028226_Mmp16	-0.287825	6.82226e-06	5.78194e-05	-0.46006	8.62293e-05	0.00130442	-0.517733	0.00890398	0.00138833	2291	1974	1450	5715
ENSMUSG00000024043_Arhgap28	-0.757698	9.14029e-05	0.000598296	-1.08023	8.44679e-07	2.51083e-05	-1.15634	0.0236067	0.00371892	2970	1004	1742	5716
ENSMUSG00000015605_Srf	0.550259	1.4111e-09	2.29176e-08	0.38855	0.000522597	0.00580434	0.32689	0.0309912	0.00488175	1195	2689	1835	5719
ENSMUSG00000061603_Akap6	-0.260968	2.64956e-06	2.4522e-05	-0.43499	0.00152573	0.0134457	-0.496648	9.12254e-08	1.31421e-08	2098	3389	235	5722
ENSMUSG00000086784_Isoc2a	0.616545	9.23771e-09	1.31345e-07	0.477433	0.000420054	0.00487008	0.408392	0.0263278	0.00425026	1365	2576	1787	5728
ENSMUSG00000091747_D17H6S56E-5	-0.444512	9.82935e-05	0.000637381	-0.638062	2.72247e-06	7.03367e-05	-0.697501	0.0137433	0.0021557	3000	1156	1574	5730
ENSMUSG00000022420_Dnal4	0.54095	1.0232e-13	2.82079e-12	0.388608	0.00191519	0.0160807	0.32134	0.00955835	0.00150093	704	3557	1471	5732
ENSMUSG00000049119_Fam110b	-0.281464	1.94873e-06	1.84699e-05	-0.45253	6.47069e-05	0.00103234	-0.51516	0.0288436	0.00462049	2048	1872	1816	5736
ENSMUSG00000021314_Amph	-0.211603	1.35681e-09	2.21893e-08	-0.383503	0.00113132	0.0106285	-0.444299	0.00624034	0.00104678	1186	3179	1373	5738
ENSMUSG00000037010_Apln	-0.481182	0.000212778	0.0012726	-0.709371	2.24245e-07	7.68922e-06	-0.776727	0.0157938	0.00244209	3256	871	1611	5738
ENSMUSG00000026749_Nek6	-0.338065	2.7028e-05	0.000200981	-0.519829	1.18741e-05	0.000251869	-0.567269	0.0220241	0.00345101	2615	1408	1718	5741
ENSMUSG00000022843_Clcn2	0.529214	3.0915e-11	6.2893e-10	0.3717	0.00140956	0.0126496	0.312069	0.00939118	0.00145196	954	3328	1462	5744
ENSMUSG00000027224_Duoxa1	-0.977689	9.32261e-05	NA	-2.40211	2.19667e-06	5.80068e-05	-2.558	0.0170996	0.00266343	2977	1131	1637	5745
ENSMUSG00000087380_2210408F21Rik	0.640981	1.74897e-10	3.24203e-09	0.496977	0.00075843	0.00777059	0.456622	0.0265374	0.00428749	1047	2915	1790	5752
ENSMUSG00000020340_Cyfip2	0.501631	4.42049e-28	4.37719e-26	0.333554	0.0115392	0.06277	0.270585	1.95115e-11	2.63298e-12	196	5490	68	5754
ENSMUSG00000057963_Itpk1	-0.338299	5.83581e-05	0.000403033	-0.52023	1.16463e-05	0.000247917	-0.565937	0.0120377	0.00188979	2815	1403	1536	5754
ENSMUSG00000039031_Arhgap18	-0.400469	1.74138e-05	0.000135295	-0.58184	1.39049e-05	0.000286682	-0.640557	0.0273308	0.00447588	2503	1448	1805	5756
ENSMUSG00000087651_1500009L16Rik	-0.452515	4.36233e-05	0.000310238	-0.652919	1.103e-06	3.18281e-05	-0.710186	0.0472002	0.00747208	2734	1035	1987	5756
ENSMUSG00000028977_Casz1	-0.489718	6.61489e-06	5.63325e-05	-0.673359	1.40559e-05	0.000288928	-0.744409	0.052196	0.00828402	2280	1452	2026	5758
ENSMUSG00000032648_Pygm	0.595037	7.91883e-09	1.13759e-07	0.445544	0.000528238	0.00584742	0.402182	0.0214539	0.00337619	1351	2698	1711	5760
ENSMUSG00000066551_Hmgb1	-0.235227	2.88322e-06	2.647e-05	-0.410919	6.3843e-05	0.00102211	-0.461361	0.026079	0.00421331	2115	1865	1784	5764
ENSMUSG00000048376_F2r	-0.447406	7.00546e-05	0.000475391	-0.645281	2.08072e-06	5.5189e-05	-0.703759	0.0256281	0.00414024	2865	1126	1778	5769
ENSMUSG00000001924_Uba1	-0.280861	1.95019e-13	5.17774e-12	-0.457045	0.000142691	0.00199793	-0.517078	0.252954	0.0469801	731	2133	2909	5773
ENSMUSG00000025504_Eps8l2	1.06143	1.57385e-05	0.000123665	1.63005	2.57227e-05	0.000479415	1.60407	0.0203684	0.00323045	2475	1602	1697	5774
ENSMUSG00000036833_Pnpla7	0.63076	8.75194e-10	1.46303e-08	0.489606	0.000506712	0.00566796	0.43809	0.0421561	0.00670802	1161	2670	1947	5778
ENSMUSG00000020737_Hn1	-0.316298	4.90468e-06	4.29171e-05	-0.490269	2.67389e-05	0.000493977	-0.545199	0.0418755	0.00667161	2219	1616	1945	5780
ENSMUSG00000020428_Gabra6	1.06054	1.26898e-05	NA	3.07442	8.98025e-06	0.000196919	3.1964	0.0486671	0.0076538	2429	1362	1996	5787
ENSMUSG00000028126_Pip5k1a	0.528765	1.21105e-09	1.99186e-08	0.363579	0.000742502	0.00764185	0.306921	0.0212908	0.00332342	1180	2901	1706	5787
ENSMUSG00000066442_Mthfs	-0.575726	1.34461e-05	0.000107084	-0.783628	5.38516e-06	0.000126498	-0.85007	0.0587254	0.00943197	2442	1271	2076	5789
ENSMUSG00000018899_Irf1	0.724279	7.94853e-09	1.14101e-07	0.619323	0.000398908	0.00467282	0.540095	0.0363264	0.00572228	1352	2549	1890	5791
ENSMUSG00000086971_4930527B05Rik	-0.637361	8.05672e-05	0.000535698	-0.88222	1.51377e-06	4.19389e-05	-0.951745	0.0267361	0.0043373	2923	1078	1794	5795
ENSMUSG00000029777_Gars	-0.215755	2.90565e-05	0.000214748	-0.397188	5.65704e-05	0.000926278	-0.457229	0.00562571	0.000930827	2631	1824	1341	5796
ENSMUSG00000026276_Sept2	-0.287044	3.0827e-06	2.81814e-05	-0.464109	1.26314e-05	0.000264737	-0.526779	0.0852453	0.0143122	2124	1425	2253	5802
ENSMUSG00000078812_Eif5a	-0.241611	3.57366e-07	3.8532e-06	-0.415878	0.000106314	0.00155426	-0.483597	0.0432228	0.00692902	1801	2042	1959	5802
ENSMUSG00000034023_Fancd2	-0.629954	3.95215e-06	3.50884e-05	-0.846396	3.30197e-06	8.31507e-05	-0.890627	0.11749	0.0206035	2187	1186	2432	5805
ENSMUSG00000020250_Txnrd1	-0.24646	1.50253e-06	1.45442e-05	-0.419454	0.000107966	0.00157553	-0.476757	0.0241727	0.00387978	2006	2046	1756	5808
ENSMUSG00000028957_Per3	0.495604	2.72107e-18	1.19752e-16	0.333939	0.00244432	0.0193332	0.265894	0.0149096	0.00232229	441	3776	1596	5813
ENSMUSG00000093846_Gm4425	-0.680434	0.000123514	0.000783901	-0.966787	5.48603e-07	1.71926e-05	-1.04114	0.0269788	0.00439999	3069	953	1799	5821
ENSMUSG00000024068_Spast	-0.242526	5.10389e-05	0.000357089	-0.424142	2.16252e-05	0.000412689	-0.482458	0.00987136	0.00153948	2779	1565	1478	5822
ENSMUSG00000029135_Fosl2	0.89765	6.64686e-06	5.65551e-05	0.911066	5.58412e-07	1.74634e-05	0.868796	0.15807	0.0278798	2282	955	2593	5830
ENSMUSG00000085905_Gm14273	-0.858942	0.000328508	NA	-2.92802	1.49027e-06	4.15578e-05	-3.27302	0.00494643	0.000801278	3457	1071	1302	5830
ENSMUSG00000019979_Apaf1	-0.482342	2.13993e-06	2.0083e-05	-0.661311	1.63427e-05	0.000326701	-0.693818	0.0870065	0.0147886	2069	1494	2268	5831
ENSMUSG00000042032_Mat2b	0.443091	5.28767e-19	2.4669e-17	0.272546	0.00676352	0.0423656	0.20215	0.000119359	1.71257e-05	416	4768	651	5835
ENSMUSG00000031371_Haus7	-0.558234	5.8287e-05	0.000402718	-0.770769	9.15858e-06	0.000200095	-0.82971	0.0179916	0.00284244	2814	1367	1657	5838
ENSMUSG00000027646_Src	0.491952	4.73603e-11	9.48575e-10	0.330912	0.00429481	0.0300818	0.272701	8.4114e-05	1.08865e-05	969	4264	606	5839
ENSMUSG00000035455_Fignl1	-0.791402	8.49279e-05	0.000559969	-1.16425	1.0003e-06	2.92033e-05	-1.25481	0.0345148	0.00538752	2948	1023	1869	5840
ENSMUSG00000097842_9330104G04Rik	0.683669	1.01946e-07	1.20939e-06	0.560197	0.000149555	0.00207846	0.500074	0.0562357	0.00894092	1636	2149	2055	5840
ENSMUSG00000033569_Bai3	-0.298944	5.55457e-08	6.92376e-07	-0.470437	0.000220378	0.00287433	-0.535475	0.0483202	0.00763325	1557	2289	1995	5841
ENSMUSG00000022449_Adamts20	-0.351075	3.46175e-06	3.12201e-05	-0.520761	5.53852e-05	0.000913382	-0.596188	0.035835	0.00564169	2153	1811	1885	5849
ENSMUSG00000028037_Ifi44	1.02605	1.36474e-05	0.000108553	1.38387	0.00010628	0.00155426	1.31647	0.00616674	0.00103548	2445	2041	1370	5856
ENSMUSG00000089707_4921525B02Rik	-0.522999	2.74349e-05	0.000203772	-0.723607	1.08329e-05	0.000231918	-0.77596	0.0322703	0.00511227	2618	1395	1851	5864
ENSMUSG00000038172_Ttc39b	0.537667	1.43107e-09	2.32032e-08	0.374412	0.000741006	0.00763397	0.300002	0.0250952	0.00404405	1197	2899	1770	5866
ENSMUSG00000039230_Tbcd	-0.257808	2.25034e-06	2.10988e-05	-0.428797	0.000102315	0.00150455	-0.488416	0.0245702	0.00397312	2071	2031	1764	5866
ENSMUSG00000026494_Kif26b	-0.516516	6.77175e-06	5.74918e-05	-0.704001	9.58265e-06	0.000208597	-0.769252	0.0785254	0.0129639	2287	1372	2209	5868
ENSMUSG00000027314_Dll4	-0.596496	7.19937e-05	0.000486679	-0.829743	3.27375e-06	8.25791e-05	-0.917538	0.0280549	0.00452767	2876	1184	1809	5869
ENSMUSG00000048351_Selrc1	-0.282207	1.7237e-05	0.000133975	-0.454084	5.03693e-05	0.000844655	-0.519854	0.0142389	0.00225277	2502	1781	1587	5870
ENSMUSG00000067189_Gm7335	-0.566396	7.43786e-05	0.000501055	-0.80078	3.25447e-07	1.07639e-05	-0.860966	0.059709	0.00955169	2886	903	2081	5870
ENSMUSG00000005465_Il27ra	-0.929224	0.000155706	0.000959954	-1.69048	2.26667e-06	5.96445e-05	-1.76939	0.0138117	0.00217781	3159	1135	1577	5871
ENSMUSG00000028719_Cmpk1	-0.277	1.44727e-05	0.000114367	-0.454734	2.01183e-05	0.000388873	-0.520303	0.0344792	0.00537192	2461	1545	1868	5874
ENSMUSG00000044574_5031434C07Rik	-0.855926	0.000123642	0.000784453	-1.33652	2.16661e-06	5.73143e-05	-1.39232	0.0192442	0.0030231	3070	1129	1676	5875
ENSMUSG00000005220_Corin	-0.799686	0.000137558	0.000862035	-1.18547	1.07585e-06	3.11653e-05	-1.25739	0.0237974	0.00378762	3108	1031	1748	5887
ENSMUSG00000037400_Atp11b	-0.448354	1.56265e-05	0.000123034	-0.623046	8.22212e-05	0.00125929	-0.694654	0.00945006	0.00147914	2470	1950	1467	5887
ENSMUSG00000000078_Klf6	-0.292227	3.18066e-05	0.000233032	-0.473113	1.06958e-05	0.000229483	-0.515536	0.0314194	0.00498176	2654	1392	1842	5888
ENSMUSG00000032278_Paqr5	1.03855	2.65037e-08	3.49445e-07	1.08937	2.01911e-05	0.000389805	1.03524	0.238815	0.0445482	1472	1547	2874	5893
ENSMUSG00000097195_Snhg5	-0.439095	1.21179e-05	9.779e-05	-0.625964	2.5035e-05	0.00046848	-0.671596	0.0362075	0.00570608	2409	1596	1889	5894
ENSMUSG00000030107_Usp18	1.02146	2.34937e-05	0.000177074	1.48651	0.000199634	0.00264402	1.39941	0.00170386	0.000281865	2580	2255	1061	5896
ENSMUSG00000018322_Tomm34	0.500637	1.62201e-14	4.86552e-13	0.336512	0.0023222	0.0187142	0.281844	0.0125548	0.00195685	647	3706	1546	5899
ENSMUSG00000070738_Dgkd	-0.275669	3.70448e-09	5.58637e-08	-0.450012	7.84753e-05	0.00120924	-0.521295	0.180254	0.032152	1287	1938	2674	5899
ENSMUSG00000061132_Blnk	0.753028	1.66229e-07	1.89107e-06	0.645992	5.47272e-05	0.000904529	0.582027	0.107829	0.0190228	1706	1807	2391	5904
ENSMUSG00000036570_Fxyd1	0.6692	4.85957e-09	7.18313e-08	0.53547	0.000291831	0.00362317	0.483602	0.0737928	0.0123303	1313	2405	2187	5905
ENSMUSG00000015224_Cyp2j9	0.648293	1.76402e-09	2.81779e-08	0.514734	0.000514951	0.00574078	0.475408	0.0502176	0.00798574	1215	2679	2012	5906
ENSMUSG00000030189_Ybx3	-0.353314	6.03136e-05	0.000415537	-0.543928	1.19665e-06	3.41347e-05	-0.600773	0.0546341	0.00857483	2822	1047	2039	5908
ENSMUSG00000020522_Mfap3	-0.240773	1.1083e-05	9.02638e-05	-0.415631	6.83515e-05	0.0010801	-0.473998	0.0170234	0.0026546	2387	1890	1636	5913
ENSMUSG00000037936_Scarb1	-0.400561	7.62946e-05	0.000511653	-0.59214	3.66377e-06	9.08823e-05	-0.649929	0.0287995	0.00460714	2899	1204	1815	5918
ENSMUSG00000049553_Polr1a	-0.216945	4.6091e-06	4.05456e-05	-0.390307	0.00018163	0.00243145	-0.44627	0.00995825	0.00155645	2207	2231	1481	5919
ENSMUSG00000003528_Slc25a1	-0.324195	0.000144752	0.000898814	-0.508565	1.42004e-05	0.000291284	-0.564945	0.00563	0.000934329	3136	1456	1342	5934
ENSMUSG00000003429_Rps11	-0.246777	6.76682e-07	6.9487e-06	-0.417917	6.43782e-05	0.00102764	-0.487556	0.0718239	0.0119387	1891	1871	2173	5935
ENSMUSG00000054843_Atrnl1	-0.213685	2.34014e-06	2.19196e-05	-0.391779	0.000434571	0.00501116	-0.460463	0.00440289	0.000715923	2073	2590	1274	5937
ENSMUSG00000065441_Mir128-2	-0.814959	0.000295239	0.00169477	-1.26909	1.62557e-06	4.46385e-05	-1.34915	0.00915106	0.00141971	3394	1087	1456	5937
ENSMUSG00000035594_Chrna5	-0.805853	1.194e-05	9.65546e-05	-1.12748	7.47251e-07	2.26803e-05	-1.19101	0.148572	0.0258628	2404	984	2552	5940
ENSMUSG00000007038_Neu1	0.493006	1.71743e-11	3.6191e-10	0.328698	0.00204611	0.0169627	0.25868	0.00767777	0.00123275	921	3602	1418	5941
ENSMUSG00000015745_Plekho1	0.557183	7.1204e-09	1.02975e-07	0.39905	0.000738048	0.00760875	0.332405	0.0210026	0.00330249	1342	2897	1704	5943
ENSMUSG00000021794_Glud1	-0.221285	3.56281e-09	5.38109e-08	-0.396514	0.000321621	0.00392703	-0.456671	0.0794565	0.0131435	1285	2446	2215	5946
ENSMUSG00000036644_Tbc1d9b	0.53442	6.42096e-16	2.20173e-14	0.380149	0.00319942	0.023864	0.328253	0.00658056	0.00109753	566	4003	1386	5955
ENSMUSG00000085586_Gm11613	0.687921	5.99983e-09	8.76183e-08	0.555939	0.000185902	0.00247753	0.501787	0.106924	0.0188	1329	2241	2385	5955
ENSMUSG00000031410_Nxf7	0.959506	1.86075e-05	0.000143592	1.1434	3.20619e-05	0.000574766	1.09622	0.0253202	0.00408	2520	1666	1773	5959
ENSMUSG00000037134_Prmt10	-0.306228	5.26324e-06	4.58341e-05	-0.480495	5.19128e-05	0.000864711	-0.536895	0.0414247	0.0065816	2229	1793	1940	5962
ENSMUSG00000037725_Ckap2	-0.96898	6.91233e-06	5.84552e-05	-1.45344	5.30858e-07	1.67066e-05	-1.50646	0.197754	0.0350196	2297	949	2724	5970
ENSMUSG00000031758_Cdyl2	-0.304094	8.78384e-06	7.2978e-05	-0.48042	3.02322e-05	0.00054722	-0.538554	0.0468857	0.00741216	2338	1650	1984	5972
ENSMUSG00000005804_Bloc1s6	-0.303576	1.0626e-05	8.68337e-05	-0.480194	4.59317e-05	0.000781651	-0.529546	0.0315772	0.00499619	2377	1755	1843	5975
ENSMUSG00000092536_Gm20501	-0.664649	0.000152922	0.000945048	-0.937226	8.4491e-07	2.51083e-05	-1.00621	0.0300965	0.00481126	3151	1005	1830	5986
ENSMUSG00000026407_Cacna1s	-0.663122	0.000140372	0.000877121	-0.930142	1.25066e-06	3.53381e-05	-1	0.0286356	0.00458054	3117	1057	1813	5987
ENSMUSG00000059796_Eif4a1	-0.292698	4.58972e-10	7.98184e-09	-0.465503	6.33711e-05	0.00101697	-0.529898	0.28599	0.0548199	1116	1861	3015	5992
ENSMUSG00000063065_Mapk3	-0.434844	3.26781e-06	2.96779e-05	-0.602234	5.58667e-05	0.000919292	-0.658475	0.0553555	0.00873428	2138	1815	2046	5999
ENSMUSG00000027086_Fastkd1	-0.295353	7.8175e-05	0.000521919	-0.474793	9.78854e-06	0.00021246	-0.539663	0.0215726	0.00339737	2912	1376	1713	6001
ENSMUSG00000027200_Sema6d	-0.270931	8.50808e-05	0.000560505	-0.453703	8.17971e-06	0.000181497	-0.505629	0.0210197	0.00331288	2951	1346	1705	6002
ENSMUSG00000082100_Glns-ps1	0.723566	3.79113e-06	3.38291e-05	0.633411	7.44711e-05	0.00116205	0.564129	0.0393862	0.0062114	2176	1914	1919	6009
ENSMUSG00000019853_Hebp2	-0.574685	0.000170007	0.00103823	-0.800101	2.25289e-06	5.9334e-05	-0.86507	0.0197873	0.00313031	3189	1134	1687	6010
ENSMUSG00000040550_Otud6b	-0.235063	1.09106e-05	8.89347e-05	-0.41038	6.17791e-05	0.000996809	-0.470104	0.0255272	0.00412815	2385	1851	1777	6013
ENSMUSG00000048534_Amica1	0.962741	9.82148e-05	NA	2.30667	1.39089e-05	0.000286682	2.36257	0.0135237	0.00211164	2998	1449	1568	6015
ENSMUSG00000029516_Cit	0.546774	8.43731e-12	1.84694e-10	0.389311	0.00121668	0.0112222	0.325671	0.0363922	0.00577085	886	3238	1893	6017
ENSMUSG00000068122_Agtr2	-0.834477	0.000282939	0.00163529	-1.33931	1.79775e-06	4.88106e-05	-1.4199	0.0127468	0.0019983	3371	1100	1552	6023
ENSMUSG00000008682_Rpl10	-0.220347	4.99467e-08	6.26205e-07	-0.391597	0.000170288	0.00231384	-0.452162	0.0891511	0.0154302	1548	2198	2288	6034
ENSMUSG00000038774_Ascc3	-0.347872	1.65179e-06	1.58311e-05	-0.522518	1.283e-05	0.000267397	-0.583684	0.15455	0.0271819	2026	1433	2579	6038
ENSMUSG00000045237_1110012L19Rik	-0.464334	1.75453e-05	0.000136045	-0.652233	8.72343e-06	0.000192418	-0.725111	0.0728377	0.0120777	2508	1354	2178	6040
ENSMUSG00000074748_Atxn7l3b	-0.22835	2.99295e-12	6.90692e-11	-0.402097	0.000677827	0.00711064	-0.45773	0.101282	0.0177128	841	2847	2355	6043
ENSMUSG00000003363_Pld3	0.520374	1.42695e-10	2.68877e-09	0.354798	0.00758243	0.0460278	0.292381	3.1649e-10	3.30446e-11	1030	4920	95	6045
ENSMUSG00000025592_Dach2	-0.890356	1.27838e-05	0.000102214	-1.25895	1.8154e-05	0.000358589	-1.31159	0.0630667	0.0102151	2432	1512	2108	6052
ENSMUSG00000087041_Gm16295	0.71166	1.01358e-08	1.43378e-07	0.59686	0.000571595	0.00619871	0.546557	0.0399161	0.00633278	1372	2754	1926	6052
ENSMUSG00000074813_Gm14005	-0.919962	0.000239713	0.00141366	-1.9255	1.19869e-06	3.41604e-05	-2.05063	0.0209334	0.0032921	3302	1048	1703	6053
ENSMUSG00000097769_Snhg4	-0.410306	9.96611e-05	0.000645602	-0.60156	4.33976e-06	0.000104863	-0.664427	0.0289971	0.0046339	3003	1236	1817	6056
ENSMUSG00000086782_E130102H24Rik	0.70892	8.84815e-08	1.06595e-06	0.597577	0.000329633	0.00400521	0.534854	0.0472689	0.00751208	1611	2458	1989	6058
ENSMUSG00000015880_Ncapg	-0.665395	6.66828e-05	0.000455216	-0.922312	6.58638e-06	0.000149588	-0.982513	0.0368602	0.00581976	2848	1315	1896	6059
ENSMUSG00000019124_Scrn1	-0.212329	3.04466e-05	0.000224168	-0.39171	0.000827408	0.00833155	-0.451161	1.23634e-05	1.37743e-06	2641	2966	452	6059
ENSMUSG00000037544_Dlgap5	-0.793563	0.000130345	0.000821343	-1.16816	2.95349e-06	7.56508e-05	-1.23396	0.0286218	0.00456726	3091	1166	1812	6069
ENSMUSG00000022404_Slc25a17	-0.307124	2.99633e-06	2.74306e-05	-0.478583	4.7055e-05	0.000798491	-0.550458	0.0743262	0.0125271	2121	1760	2194	6075
ENSMUSG00000069808_Fam57a	-0.34164	5.49011e-05	0.000381224	-0.521776	1.25398e-05	0.000263557	-0.580183	0.0327447	0.00515667	2800	1421	1854	6075
ENSMUSG00000024037_Wdr4	-0.295092	1.38962e-05	0.000110306	-0.470564	2.74314e-05	0.000505097	-0.533263	0.0494093	0.00781859	2450	1622	2004	6076
ENSMUSG00000083396_Gm15542	-0.363759	0.000104274	0.000672564	-0.551487	4.23605e-06	0.000103024	-0.605922	0.0304661	0.00483916	3016	1228	1832	6076
ENSMUSG00000028873_Cdca8	-0.751199	3.87659e-05	0.000278862	-1.03881	8.12471e-06	0.00018068	-1.12006	0.0539677	0.00843982	2703	1343	2033	6079
ENSMUSG00000040428_Plekha4	0.87577	2.11905e-06	1.99353e-05	0.878899	0.000116191	0.00167803	0.826281	0.0423549	0.00674458	2064	2068	1949	6081
ENSMUSG00000061462_Obscn	0.906334	3.52597e-08	4.53192e-07	0.84689	9.10026e-06	0.000199112	0.784359	0.341875	0.0710384	1510	1365	3216	6091
ENSMUSG00000036362_P2ry13	-0.432486	2.0147e-05	0.000154307	-0.616771	1.23256e-05	0.000260152	-0.685186	0.0683682	0.0111536	2539	1415	2144	6098
ENSMUSG00000023903_Mmp25	-0.767793	0.0003069	0.00175186	-1.15642	8.55372e-07	2.53438e-05	-1.2338	0.0192644	0.00304245	3413	1008	1678	6099
ENSMUSG00000020840_Blmh	-0.230059	1.86471e-06	1.77056e-05	-0.401433	0.000163288	0.00223696	-0.459847	0.0350933	0.00548186	2045	2180	1875	6100
ENSMUSG00000069835_Sat2	-0.458374	0.000145221	0.000900174	-0.667655	1.50448e-06	4.17592e-05	-0.71792	0.0358	0.00560963	3142	1076	1883	6101
ENSMUSG00000059890_Ube4a	-0.259479	2.55924e-07	2.83342e-06	-0.431344	6.18481e-05	0.000997384	-0.493179	0.133457	0.0233668	1753	1852	2498	6103
ENSMUSG00000023328_Ache	-0.390169	4.55868e-05	0.000322783	-0.576399	6.09798e-06	0.00014031	-0.643934	0.0565899	0.00905624	2746	1298	2060	6104
ENSMUSG00000009013_Dynll1	-0.236485	6.1532e-05	0.00042318	-0.415534	0.000169901	0.00231068	-0.472151	0.00192484	0.000316738	2827	2196	1086	6109
ENSMUSG00000026688_Mgst3	-0.346553	0.000100822	0.000652468	-0.535874	3.01293e-06	7.69096e-05	-0.598478	0.0411817	0.00654567	3006	1170	1938	6114
ENSMUSG00000032026_Rexo2	-0.281615	4.66879e-05	0.000329978	-0.459665	2.00682e-05	0.000388184	-0.523713	0.029555	0.00471528	2751	1544	1823	6118
ENSMUSG00000004530_Coro1c	-0.25432	2.54558e-06	2.36499e-05	-0.425976	0.000121077	0.00173517	-0.484552	0.042887	0.00685501	2090	2084	1955	6129
ENSMUSG00000079363_Gbp4	0.993811	4.14455e-05	0.000296271	1.43365	0.000249036	0.00317851	1.38995	0.00182124	0.000306432	2720	2340	1079	6139
ENSMUSG00000022768_Ccdc116	-0.551486	7.51298e-05	0.000505556	-0.771622	4.22358e-06	0.000102805	-0.840989	0.0531493	0.008328	2889	1227	2028	6144
ENSMUSG00000092323_BB365896	-0.733263	0.000152947	0.000945048	-1.05397	1.75642e-06	4.77754e-05	-1.11672	0.0364305	0.00578704	3152	1098	1894	6144
ENSMUSG00000068566_Myadm	-0.266509	1.83145e-06	1.74154e-05	-0.436104	0.000127686	0.0018168	-0.50113	0.0512269	0.00813422	2042	2099	2019	6160
ENSMUSG00000002699_Lcp2	-0.510945	7.86597e-05	0.000524649	-0.712652	1.25571e-05	0.000263734	-0.774742	0.0296931	0.00475624	2914	1422	1826	6162
ENSMUSG00000056612_Ppp1r14b	-0.407556	4.75716e-05	0.000335113	-0.591351	1.37592e-05	0.000284382	-0.654925	0.0435074	0.00694769	2760	1445	1960	6165
ENSMUSG00000053617_Sh3pxd2a	0.540667	7.25235e-13	1.80222e-11	0.38969	0.00223892	0.0181954	0.343223	0.0226235	0.00354976	781	3674	1727	6182
ENSMUSG00000044447_Dock5	-0.453008	1.69864e-05	0.000132393	-0.640867	8.78041e-06	0.000193532	-0.705161	0.0985961	0.0170763	2494	1355	2337	6186
ENSMUSG00000018669_Cdk5rap3	-0.288191	3.06058e-05	0.000225084	-0.463496	2.43784e-05	0.000457627	-0.528959	0.0426447	0.00679974	2644	1591	1952	6187
ENSMUSG00000049649_Gpr3	0.899021	1.46904e-07	1.68505e-06	0.848191	1.82403e-05	0.000360056	0.782154	0.277341	0.0523803	1692	1513	2983	6188
ENSMUSG00000040321_Zfp770	-0.378466	2.72988e-06	2.52053e-05	-0.553315	1.55936e-05	0.000314675	-0.622134	0.161885	0.0286397	2103	1480	2608	6191
ENSMUSG00000019986_Ahi1	-0.312837	7.60308e-08	9.29808e-07	-0.477969	0.000511794	0.00570984	-0.527928	0.0407471	0.00643861	1587	2677	1932	6196
ENSMUSG00000002297_Dbf4	-0.482691	0.000101085	0.000653736	-0.680974	6.3419e-06	0.000144918	-0.742557	0.0367444	0.00580338	3008	1307	1895	6210
ENSMUSG00000022034_Esco2	-0.867231	0.000141454	0.000882177	-1.37802	6.98859e-06	0.000157407	-1.45457	0.0244539	0.00393811	3123	1326	1761	6210
ENSMUSG00000024778_Fas	0.965117	3.20915e-05	0.000234765	1.24247	6.75753e-05	0.00106953	1.2076	0.0189056	0.00297498	2658	1887	1671	6216
ENSMUSG00000024785_Rcl1	-0.400345	6.38153e-05	0.000437333	-0.586606	1.1091e-05	0.000236584	-0.651113	0.0465512	0.00733276	2837	1400	1980	6217
ENSMUSG00000090122_Kcne1l	-0.715642	1.82706e-05	0.000141105	-0.972637	3.16343e-05	0.000567782	-1.00734	0.0542036	0.00848478	2518	1664	2035	6217
ENSMUSG00000029534_St7	-0.301199	2.13336e-06	2.00408e-05	-0.475219	5.86465e-05	0.000956079	-0.528462	0.0963752	0.0165552	2067	1832	2322	6221
ENSMUSG00000012848_Rps5	-0.292029	7.2812e-06	6.12277e-05	-0.468384	1.71226e-05	0.000340241	-0.536854	0.11351	0.0198972	2310	1503	2414	6227
ENSMUSG00000032349_Elovl5	-0.28438	1.70366e-05	0.000132576	-0.4604	3.6758e-05	0.000643125	-0.520872	0.0513471	0.00821955	2499	1707	2023	6229
ENSMUSG00000022103_Gfra2	0.544257	5.91289e-11	1.16151e-09	0.387271	0.00112158	0.0105669	0.335106	0.0585932	0.00940821	988	3170	2075	6233
ENSMUSG00000020246_Hcfc2	0.482843	2.96626e-12	6.85347e-11	0.315762	0.00284146	0.0216598	0.26389	0.00989975	0.00155078	840	3918	1480	6238
ENSMUSG00000039470_Zdhhc2	-0.248159	8.16263e-05	0.000541423	-0.426186	9.4896e-05	0.00141214	-0.475065	0.00504498	0.000823854	2931	2007	1309	6247
ENSMUSG00000022752_Tomm70a	-0.208864	3.48048e-06	3.13308e-05	-0.383686	0.000968285	0.00941673	-0.444598	0.00152105	0.000249582	2157	3071	1036	6264
ENSMUSG00000004789_Dlst	-0.233213	3.10732e-05	0.000228176	-0.411897	8.75198e-05	0.00132072	-0.483257	0.0171572	0.00267227	2648	1979	1638	6265
ENSMUSG00000022075_Rhobtb2	0.46435	2.90529e-12	6.72578e-11	0.294569	0.00447038	0.0309302	0.234531	0.00228016	0.000362032	838	4316	1114	6268
ENSMUSG00000096146_Kcnj11	0.635407	2.42195e-07	2.68755e-06	0.501036	0.000552892	0.00604446	0.43796	0.0266024	0.00431237	1749	2731	1792	6272
ENSMUSG00000086921_Gm13189	-0.719738	4.67115e-05	0.000330025	-0.995614	1.03293e-05	0.000223385	-1.04182	0.0679972	0.0110469	2752	1381	2140	6273
ENSMUSG00000036699_Zcchc12	-0.494693	7.59889e-07	7.74169e-06	-0.671174	1.45703e-05	0.000297239	-0.715301	0.25159	0.0466971	1906	1464	2905	6275
ENSMUSG00000049191_Rgag4	0.546475	6.86838e-10	1.16319e-08	0.388916	0.00123369	0.011344	0.338823	0.0372852	0.00583634	1146	3248	1897	6291
ENSMUSG00000034201_Gas2l1	0.582721	5.54466e-10	9.52307e-09	0.434372	0.000930215	0.00911476	0.387078	0.0638154	0.0103919	1130	3048	2115	6293
ENSMUSG00000022894_Adamts5	-0.478479	6.1234e-05	0.000421429	-0.674279	6.49918e-06	0.000147833	-0.74504	0.0697083	0.011503	2825	1313	2157	6295
ENSMUSG00000026458_Ppfia4	-0.31541	0.000106515	0.000685881	-0.495632	2.10395e-05	0.000403507	-0.552562	0.0221505	0.00346188	3023	1557	1719	6299
ENSMUSG00000024039_Cbs	-0.335244	0.00032018	0.00181326	-0.532684	1.69896e-07	6.05502e-06	-0.610441	0.0515217	0.00824095	3440	838	2024	6302
ENSMUSG00000042507_Elmsan1	0.632962	6.51717e-09	9.47456e-08	0.510001	0.00140638	0.0126362	0.458453	0.0173097	0.00272543	1335	3324	1644	6303
ENSMUSG00000033022_Cdo1	-0.322528	4.17038e-05	0.000298007	-0.504699	9.82624e-06	0.000213123	-0.556572	0.0793697	0.0130536	2721	1377	2212	6310
ENSMUSG00000027967_Neurog2	0.863795	5.49209e-06	4.75638e-05	0.881865	0.000129654	0.00183954	0.835369	0.0446335	0.00709838	2242	2105	1968	6315
ENSMUSG00000021140_Pcnx	-0.247777	1.53264e-05	0.000120917	-0.417769	0.000899776	0.00887767	-0.47851	0.000496923	7.17044e-05	2465	3027	824	6316
ENSMUSG00000032293_Ireb2	-0.590034	5.73047e-06	4.95178e-05	-0.793659	3.22375e-06	8.15938e-05	-0.885585	0.246398	0.0456441	2247	1180	2890	6317
ENSMUSG00000022324_Matn2	0.606046	9.78322e-12	2.12623e-10	0.467309	0.00109136	0.0103273	0.40498	0.0878921	0.0149804	893	3156	2274	6323
ENSMUSG00000036087_Slain2	-0.230782	2.06478e-05	0.000157583	-0.40387	0.000110238	0.00160135	-0.466335	0.0225848	0.00353871	2548	2056	1726	6330
ENSMUSG00000064168_Hist1h2bh	-0.900885	0.000213062	0.00127391	-1.58763	3.29181e-05	0.000588702	-1.61813	0.00726678	0.00117529	3257	1670	1405	6332
ENSMUSG00000026779_Mastl	-0.529756	4.43282e-05	0.000314445	-0.732701	1.98746e-05	0.000385189	-0.791616	0.0561045	0.00889489	2741	1541	2053	6335
ENSMUSG00000032375_Aph1b	-0.282008	1.17028e-05	9.48345e-05	-0.455832	6.6846e-05	0.00105911	-0.515737	0.0565844	0.00903316	2399	1885	2059	6343
ENSMUSG00000021557_Agtpbp1	-0.218876	1.88836e-05	0.000145607	-0.394879	0.00119829	0.0110867	-0.460518	7.61719e-05	9.95359e-06	2522	3228	598	6348
ENSMUSG00000051000_Fam160a1	-0.394632	0.000142821	0.000889276	-0.583228	9.49592e-06	0.00020686	-0.651115	0.0333096	0.00521692	3128	1371	1858	6357
ENSMUSG00000003062_Stard3nl	-0.267295	2.4361e-06	2.2687e-05	-0.43782	0.000153998	0.00212635	-0.501143	0.0637036	0.0102907	2085	2163	2111	6359
ENSMUSG00000019861_Gopc	-0.209726	3.23994e-06	2.94385e-05	-0.379989	0.000174299	0.00235655	-0.448486	0.0504689	0.00802781	2137	2209	2014	6360
ENSMUSG00000097604_Gm17322	-0.422302	0.000113692	0.000728473	-0.632272	4.73297e-08	1.97401e-06	-0.712226	0.163972	0.0291517	3039	716	2618	6373
ENSMUSG00000022814_Umps	-0.270793	0.000132356	0.000832666	-0.448618	2.06786e-05	0.000397931	-0.51134	0.0226551	0.00356082	3096	1552	1728	6376
ENSMUSG00000029614_Rpl6	-0.21387	2.48673e-06	2.31475e-05	-0.386162	0.000242358	0.00310921	-0.448213	0.0445148	0.0070793	2086	2328	1967	6381
ENSMUSG00000041444_Arhgap32	0.495067	1.28895e-18	5.85851e-17	0.328658	0.0137723	0.0716216	0.257928	5.36169e-08	7.17276e-09	427	5743	214	6384
ENSMUSG00000039461_Tcta	-0.30504	8.17422e-06	6.81173e-05	-0.477434	7.63277e-05	0.00118663	-0.539094	0.0681605	0.0111002	2331	1921	2142	6394
ENSMUSG00000038702_Dsel	-0.334179	2.11785e-05	0.000161253	-0.512375	2.02644e-05	0.000390463	-0.575336	0.0906951	0.0158197	2554	1550	2300	6404
ENSMUSG00000021660_Btf3	-0.244264	3.13221e-06	2.85667e-05	-0.417159	7.32464e-05	0.00114593	-0.479123	0.103323	0.0181774	2129	1909	2368	6406
ENSMUSG00000032590_Apeh	-0.338546	7.45044e-05	0.000501729	-0.517082	5.35544e-05	0.000888587	-0.574777	0.0221644	0.00347276	2887	1800	1720	6407
ENSMUSG00000022322_Shcbp1	-0.790071	0.000279758	0.00161931	-1.2236	2.17913e-06	5.75947e-05	-1.31686	0.0388801	0.00609054	3366	1130	1912	6408
ENSMUSG00000071252_2210408I21Rik	-0.249413	4.91797e-05	0.00034545	-0.424181	4.8791e-05	0.000823272	-0.48996	0.0351382	0.00549767	2768	1770	1876	6414
ENSMUSG00000039813_Tbc1d2	0.669598	5.32743e-07	5.56783e-06	0.556263	0.000599228	0.0064376	0.5025	0.0258002	0.00417662	1858	2780	1781	6419
ENSMUSG00000092182_Gm20407	-0.755189	2.17599e-05	0.000165161	-1.03778	8.52421e-06	0.000188441	-1.10852	0.135385	0.0237214	2562	1351	2506	6419
ENSMUSG00000046591_Ticrr	-0.857915	0.000351102	0.00196261	-1.48529	3.79649e-06	9.39403e-05	-1.56828	0.0231196	0.003617	3487	1207	1733	6427
ENSMUSG00000042734_Ttc9	-0.230316	2.56059e-05	0.000191285	-0.402992	0.0001914	0.00254626	-0.463546	0.0142154	0.00224521	2603	2245	1586	6434
ENSMUSG00000046782_Ttc6	-0.870083	0.000281297	0.00162676	-1.49374	4.34978e-06	0.000105021	-1.58496	0.0302724	0.00482517	3369	1237	1831	6437
ENSMUSG00000037997_Parp11	-0.284522	1.71457e-05	0.000133372	-0.45518	0.000162603	0.00222971	-0.518994	0.024766	0.00399662	2500	2178	1766	6444
ENSMUSG00000021710_Nln	-0.20805	3.47644e-06	3.1309e-05	-0.380007	0.000333837	0.00404477	-0.43656	0.0299514	0.00478367	2156	2465	1828	6449
ENSMUSG00000024041_Cryaa	-0.91246	0.000246175	NA	-2.4292	4.44669e-06	0.000106928	-2.64386	0.0374353	0.00585299	3311	1242	1898	6451
ENSMUSG00000031298_Gpr64	-0.737571	1.89211e-05	0.000145838	-1.00307	1.67445e-05	0.000333746	-1.0592	0.118334	0.0207632	2523	1498	2436	6457
ENSMUSG00000021877_Arf4	-0.259448	1.63808e-05	0.000127987	-0.436894	2.9384e-05	0.00053446	-0.493855	0.0973329	0.0167626	2489	1642	2328	6459
ENSMUSG00000085242_Gm11537	0.961346	0.000110282	0.000708698	1.53538	2.61549e-05	0.000486389	1.50696	0.0297097	0.00476989	3029	1606	1827	6462
ENSMUSG00000024791_Cdca5	-0.92475	0.000224148	0.0013324	-1.92457	4.87041e-06	0.00011572	-2.02237	0.0410306	0.00650989	3276	1257	1936	6469
ENSMUSG00000031479_Vps36	-0.291812	0.000127937	0.000808794	-0.473423	2.59392e-05	0.000482979	-0.511804	0.0264003	0.00426265	3081	1604	1788	6473
ENSMUSG00000072964_Bhlhb9	-0.236449	4.65174e-05	0.000329132	-0.413201	3.94408e-05	0.000684451	-0.482583	0.0500145	0.00794379	2748	1721	2010	6479
ENSMUSG00000096914_Galntl6	-0.298507	3.2564e-05	0.000237595	-0.475668	2.31823e-05	0.000438206	-0.532816	0.0826233	0.0137525	2665	1579	2235	6479
ENSMUSG00000007379_Dennd2c	-0.590306	8.49706e-05	0.000559969	-0.813245	4.8167e-05	0.000813929	-0.86022	0.0249805	0.00402025	2950	1767	1768	6485
ENSMUSG00000058126_Tpm3-rs7	-0.337946	0.000153537	0.000948389	-0.520407	1.49519e-05	0.000304191	-0.576848	0.0342723	0.00530951	3153	1468	1864	6485
ENSMUSG00000028811_Yars	-0.204385	3.33966e-05	0.000243395	-0.380352	0.000195046	0.00258868	-0.449318	0.0136654	0.00213361	2668	2250	1571	6489
ENSMUSG00000031748_Gnao1	-0.255667	1.57755e-05	0.000123855	-0.424939	0.00148206	0.0131736	-0.468244	0.0001233	1.74504e-05	2477	3360	653	6490
ENSMUSG00000038578_Susd1	-0.336951	5.33833e-05	0.000371749	-0.518429	1.06295e-05	0.000228225	-0.579174	0.0927593	0.0161492	2792	1391	2310	6493
ENSMUSG00000038416_Cdc16	-0.219606	2.30244e-05	0.000173875	-0.3952	6.51036e-05	0.00103756	-0.456269	0.0558444	0.00880295	2575	1874	2049	6498
ENSMUSG00000063935_Zar1	-0.935176	0.000179344	0.00109104	-1.85905	5.67246e-06	0.000131804	-1.97982	0.0502445	0.00800673	3201	1285	2013	6499
ENSMUSG00000028318_Polr1e	-0.400386	5.15979e-05	0.00036074	-0.579431	3.37166e-05	0.000599513	-0.652077	0.055352	0.00871148	2781	1679	2045	6505
ENSMUSG00000018339_Gpx3	-0.603178	7.06623e-05	0.000478845	-0.834825	2.60398e-05	0.000484552	-0.871875	0.0551924	0.00866587	2869	1605	2043	6517
ENSMUSG00000021478_Drd1a	-0.415094	1.24614e-05	9.99381e-05	-0.594163	3.69602e-05	0.000645905	-0.642097	0.106792	0.018763	2424	1709	2384	6517
ENSMUSG00000024423_Impact	0.483097	1.87878e-14	5.54999e-13	0.320831	0.0108349	0.0598438	0.26888	1.30385e-05	1.42762e-06	657	5407	454	6518
ENSMUSG00000098609_RP24-530J21.3	0.962822	6.45947e-05	0.000442518	1.34899	5.1467e-05	0.000858722	1.32193	0.0377773	0.00588647	2838	1790	1900	6528
ENSMUSG00000028655_Mfsd2a	-0.382944	6.92563e-05	0.000470962	-0.574894	3.44758e-06	8.59478e-05	-0.636461	0.127964	0.0223277	2859	1198	2474	6531
ENSMUSG00000054428_Atpif1	-0.255703	9.39406e-05	0.000612428	-0.435365	2.52702e-05	0.0004717	-0.503268	0.042315	0.0067263	2983	1600	1948	6531
ENSMUSG00000056201_Cfl1	-0.23016	6.23983e-06	5.34906e-05	-0.407171	0.00122468	0.0112716	-0.468882	0.00146458	0.000233773	2265	3245	1023	6533
ENSMUSG00000028300_3110043O21Rik	-0.293481	2.4763e-05	0.000185704	-0.47097	2.48135e-05	0.00046521	-0.535719	0.100696	0.0174644	2593	1593	2348	6534
ENSMUSG00000097998_Gm27019	0.902532	2.05404e-05	0.000156886	0.998088	0.00012816	0.00182181	0.946889	0.0363435	0.00573847	2546	2101	1891	6538
ENSMUSG00000044005_Gls2	0.591686	3.05668e-07	3.33656e-06	0.437235	0.000284816	0.00355764	0.378512	0.104463	0.0183223	1779	2391	2372	6542
ENSMUSG00000025154_Arhgap19	-0.405223	4.92725e-05	0.000345977	-0.586643	6.57269e-05	0.0010447	-0.646438	0.0378328	0.00590328	2769	1879	1901	6549
ENSMUSG00000059851_Suv420h2	-0.423682	6.02844e-05	0.000415483	-0.610442	1.48202e-05	0.000301717	-0.676831	0.0863559	0.0145657	2821	1467	2261	6549
ENSMUSG00000037169_Mycn	-0.402096	8.14945e-05	0.000540733	-0.592391	5.67537e-06	0.000131804	-0.656141	0.0983637	0.0169717	2930	1286	2334	6550
ENSMUSG00000042787_Exog	-0.294843	0.000293775	0.00168786	-0.480836	1.23917e-05	0.000261085	-0.532495	0.0238026	0.00379906	3390	1417	1749	6556
ENSMUSG00000003824_Syce2	-0.535397	0.00034964	0.00195557	-0.763222	1.89873e-06	5.10877e-05	-0.836501	0.0435588	0.00698499	3485	1110	1962	6557
ENSMUSG00000027940_Tpm3	-0.218577	7.77351e-07	7.90714e-06	-0.390873	0.000369453	0.00440835	-0.448278	0.0693024	0.0113681	1909	2503	2152	6564
ENSMUSG00000091712_Sec14l5	0.979562	5.40081e-06	4.69409e-05	1.13079	0.000140825	0.00197459	1.10046	0.0777648	0.0128156	2234	2130	2204	6568
ENSMUSG00000040258_Nxph4	-0.860716	0.000383956	0.00212712	-1.52751	4.07327e-06	9.98786e-05	-1.62015	0.030702	0.00485327	3518	1218	1833	6569
ENSMUSG00000005813_Metap1	-0.267683	6.24453e-06	5.35072e-05	-0.440478	8.29956e-05	0.00126727	-0.503316	0.100923	0.0175354	2266	1955	2350	6571
ENSMUSG00000042688_Mapk6	-0.225912	0.00092207	0.00456519	-0.413861	1.52045e-05	0.000308072	-0.47108	0.00267132	0.000449735	3939	1474	1162	6575
ENSMUSG00000044086_Lmod3	-0.868805	0.000537644	NA	-1.99272	3.58756e-06	8.92142e-05	-2.1375	0.020341	0.00322034	3679	1201	1696	6576
ENSMUSG00000028145_Them4	-0.315798	0.000127618	0.00080704	-0.49874	7.82525e-06	0.000174279	-0.567595	0.0697503	0.01153	3080	1341	2158	6579
ENSMUSG00000081400_Gm13680	-0.377627	0.000144944	0.000899277	-0.56344	1.35336e-05	0.000280301	-0.625917	0.048756	0.00771543	3138	1442	1999	6579
ENSMUSG00000001151_Pcnt	0.4857	5.11589e-12	1.15185e-10	0.325717	0.00460128	0.031613	0.264639	0.00626204	0.00105058	862	4347	1374	6583
ENSMUSG00000022652_Morc1	-0.895033	0.000344683	NA	-2.2026	6.30849e-06	0.000144481	-2.35364	0.0279481	0.00450165	3473	1304	1807	6584
ENSMUSG00000097331_F420014N23Rik	0.707917	7.00974e-08	8.62091e-07	0.596391	0.000530259	0.00586171	0.542402	0.0931583	0.0162488	1578	2700	2313	6591
ENSMUSG00000002625_Akap8l	0.469695	2.20474e-10	4.00652e-09	0.306102	0.00550346	0.0361563	0.24755	0.00116817	0.000186342	1068	4546	979	6593
ENSMUSG00000083287_Gm13502	-0.544353	0.000251648	0.00147597	-0.778868	2.97299e-06	7.60301e-05	-0.832587	0.0627223	0.0101398	3321	1167	2105	6593
ENSMUSG00000052681_Rap1b	-0.229692	6.26133e-05	0.000429854	-0.407936	5.56826e-05	0.000917779	-0.458437	0.0427703	0.00681816	2832	1812	1953	6597
ENSMUSG00000035578_Iqcg	-0.516884	0.00011776	0.000752546	-0.722867	1.62421e-05	0.000324907	-0.786378	0.0569184	0.00912568	3047	1493	2063	6603
ENSMUSG00000025170_Rab40b	0.47783	1.66243e-14	4.95613e-13	0.315431	0.00505715	0.0338572	0.251273	0.0103909	0.0016432	651	4461	1496	6608
ENSMUSG00000024978_Gpam	-0.253965	2.27022e-05	0.000171843	-0.430127	6.1482e-05	0.000994164	-0.502272	0.0761005	0.0126692	2569	1847	2199	6615
ENSMUSG00000021255_Esrrb	0.825003	3.77462e-05	0.000272131	0.855615	7.52869e-05	0.00117232	0.797013	0.0496322	0.00788104	2697	1918	2007	6622
ENSMUSG00000023088_Abcc1	-0.252908	6.17437e-07	6.38424e-06	-0.420004	0.000460577	0.00525826	-0.478977	0.0679458	0.0110203	1878	2616	2139	6633
ENSMUSG00000015087_Rabl6	0.455752	2.38192e-18	1.05304e-16	0.286204	0.00608801	0.0390769	0.227485	0.0122846	0.00193639	439	4653	1543	6635
ENSMUSG00000024067_Dpy30	-0.355896	8.27079e-05	0.000547474	-0.5373	2.97551e-05	0.000539566	-0.598821	0.0560795	0.00887189	2937	1647	2052	6636
ENSMUSG00000029123_Stk32b	-0.75117	0.000475978	0.00257105	-1.15148	2.47783e-06	6.45751e-05	-1.2338	0.0357862	0.00557753	3609	1146	1881	6636
ENSMUSG00000041132_N4bp2l1	0.547854	1.95564e-10	3.59423e-09	0.40064	0.00280095	0.0214166	0.330323	0.0194587	0.00309107	1056	3906	1683	6645
ENSMUSG00000000441_Raf1	-0.233581	2.55179e-05	0.000190701	-0.409851	0.000106182	0.00155426	-0.480701	0.0496033	0.00786023	2602	2040	2006	6648
ENSMUSG00000058355_Abce1	-0.254748	1.28181e-05	0.000102418	-0.431837	7.67672e-05	0.00119103	-0.489581	0.0902774	0.0156894	2434	1925	2296	6655
ENSMUSG00000031068_Glrx3	-0.252683	0.000115435	0.000738906	-0.430356	4.76788e-05	0.000806784	-0.488877	0.0320278	0.00509759	3042	1765	1850	6657
ENSMUSG00000057561_Eif1a	-0.264811	0.00010465	0.000674766	-0.445307	1.94009e-05	0.000378216	-0.510559	0.0630664	0.01019	3018	1532	2107	6657
ENSMUSG00000060586_H2-Eb1	0.897054	7.40752e-05	0.000499185	1.07081	8.95136e-05	0.00134342	1.01436	0.0260214	0.00420104	2885	1990	1783	6658
ENSMUSG00000064343_mt-Tq	0.926145	0.000106096	NA	2.86772	4.7299e-05	0.000801721	3.04439	0.0350777	0.00546606	3022	1762	1874	6658
ENSMUSG00000017740_Slc12a5	0.529454	4.30158e-10	7.50766e-09	0.371302	0.00808306	0.0483091	0.311754	4.33694e-05	5.88408e-06	1112	4997	553	6662
ENSMUSG00000050538_B230217C12Rik	0.643511	6.33297e-07	6.53084e-06	0.521518	0.000539082	0.00593153	0.455403	0.0579362	0.00926641	1883	2714	2069	6666
ENSMUSG00000028032_Papss1	-0.215151	1.21896e-05	9.82049e-05	-0.388494	0.000134531	0.00190151	-0.45508	0.0681393	0.0110736	2413	2113	2141	6667
ENSMUSG00000063663_Brwd3	-0.399783	3.61826e-05	0.000262124	-0.586915	5.86581e-06	0.000135805	-0.664655	0.186821	0.0332141	2684	1290	2693	6667
ENSMUSG00000050071_Bex1	-0.36468	0.000240777	0.00141864	-0.553858	1.42328e-05	0.000291748	-0.613632	0.039371	0.0061941	3305	1457	1918	6680
ENSMUSG00000026204_Ptprn	0.55804	2.77742e-11	5.67413e-10	0.404154	0.00289874	0.0220121	0.346563	0.0272271	0.00445054	950	3933	1803	6686
ENSMUSG00000026014_Raph1	-0.386759	3.04927e-05	0.000224423	-0.561916	6.49109e-05	0.00103504	-0.636369	0.0717062	0.0119111	2642	1873	2172	6687
ENSMUSG00000044786_Zfp36	0.86217	8.39454e-06	6.98633e-05	0.886661	0.00014522	0.00202764	0.852658	0.0804043	0.013324	2334	2139	2221	6694
ENSMUSG00000038331_Satb2	-0.276671	0.000132622	0.000834068	-0.457327	1.83551e-05	0.000361129	-0.522816	0.05961	0.00952758	3097	1518	2080	6695
ENSMUSG00000043388_Tmem130	-0.269801	5.25056e-06	4.57579e-05	-0.440856	0.000218381	0.00285434	-0.484216	0.0736424	0.0122459	2228	2285	2184	6697
ENSMUSG00000016087_Fli1	-0.439277	9.94148e-05	0.000644436	-0.635206	7.40448e-06	0.000165898	-0.702888	0.102979	0.0181055	3001	1333	2366	6700
ENSMUSG00000022895_Ets2	0.512002	1.43695e-11	3.04125e-10	0.35694	0.00358026	0.0260546	0.305676	0.019456	0.00308133	917	4104	1682	6703
ENSMUSG00000036099_Vezt	-0.241796	7.23771e-05	0.00048876	-0.414718	0.000517062	0.00575752	-0.478592	0.00254379	0.000419712	2879	2681	1146	6706
ENSMUSG00000057280_Musk	0.938067	8.24648e-05	0.000546425	1.25009	6.78472e-05	0.0010727	1.19794	0.0358154	0.00562566	2934	1889	1884	6707
ENSMUSG00000035078_Mtmr9	-0.244376	1.57227e-05	0.000123645	-0.416927	9.68785e-05	0.00143663	-0.485502	0.0810418	0.0133544	2472	2014	2222	6708
ENSMUSG00000054752_Fsd1l	-0.264369	8.69836e-05	0.000571682	-0.441626	5.0205e-05	0.000842759	-0.485731	0.0461297	0.00727351	2958	1779	1977	6714
ENSMUSG00000018166_Erbb3	0.890234	2.31871e-07	2.58333e-06	0.858725	6.11177e-05	0.000990418	0.836983	0.318698	0.0643915	1742	1843	3136	6721
ENSMUSG00000055717_Slain1	-0.301458	1.7026e-05	0.000132547	-0.471521	0.000182522	0.0024401	-0.523506	0.0475068	0.00753218	2498	2234	1990	6722
ENSMUSG00000073594_Gm10545	-0.493601	4.11481e-05	0.000294361	-0.686311	2.28144e-05	0.000432344	-0.753797	0.116612	0.020484	2718	1576	2429	6723
ENSMUSG00000061911_Myt1l	-0.248539	8.27154e-08	1.00397e-06	-0.422474	0.000459124	0.00524368	-0.488309	0.138845	0.0242176	1599	2615	2517	6731
ENSMUSG00000062397_Zfp706	-0.182684	6.49614e-06	5.53881e-05	-0.357011	0.000556727	0.00607054	-0.412323	0.0218247	0.00344019	2277	2739	1717	6733
ENSMUSG00000048264_Dip2c	-0.251524	1.89957e-10	3.4978e-09	-0.423272	0.000209424	0.00275361	-0.488728	0.402453	0.08807	1054	2271	3409	6734
ENSMUSG00000036510_Cdh8	-0.385821	0.000889271	0.00442992	-0.604877	1.70678e-07	6.06623e-06	-0.697173	0.0467539	0.00739225	3915	840	1983	6738
ENSMUSG00000045868_Gvin1	0.9077	0.000263244	NA	2.01156	2.8804e-05	0.000525832	2.04439	0.0245482	0.00396144	3339	1636	1763	6738
ENSMUSG00000095105_Edaradd	-0.815178	0.000628194	0.00327478	-1.38135	5.23202e-06	0.000123623	-1.46815	0.0236455	0.00373035	3740	1264	1743	6747
ENSMUSG00000044968_Napepld	0.546365	8.84744e-09	1.26351e-07	0.391455	0.00212274	0.0174358	0.344349	0.0244517	0.00392645	1359	3636	1760	6755
ENSMUSG00000070327_Rnf213	0.706012	2.29497e-05	0.000173445	0.669893	0.000663362	0.0069785	0.596488	0.00567325	0.000941365	2573	2839	1344	6756
ENSMUSG00000022808_Snx4	-0.23374	3.18065e-05	0.000233032	-0.41088	5.49596e-05	0.000907619	-0.465152	0.0905725	0.0157545	2653	1808	2298	6759
ENSMUSG00000023940_Sgol1	-0.79742	0.000659293	0.0034167	-1.32001	5.77641e-06	0.000133943	-1.39993	0.0214291	0.00336562	3762	1288	1710	6760
ENSMUSG00000024998_Plce1	-0.419441	7.26371e-06	6.11336e-05	-0.593263	8.8206e-05	0.00132847	-0.649134	0.127003	0.0221572	2308	1983	2470	6761
ENSMUSG00000023066_Rttn	-0.370637	5.19574e-05	0.000362672	-0.549005	8.36047e-05	0.0012733	-0.605721	0.0511796	0.00809151	2785	1961	2017	6763
ENSMUSG00000026622_Nek2	-0.621235	0.000103461	0.000667765	-0.855593	3.25573e-05	0.000582598	-0.925999	0.0599044	0.00957587	3014	1669	2082	6765
ENSMUSG00000020431_Adcy1	-0.495752	8.73603e-22	5.21689e-20	-0.677442	1.93647e-06	5.18231e-05	-0.746747	0.804988	0.287603	325	1116	5326	6767
ENSMUSG00000057614_Gnai1	-0.216259	2.04862e-06	1.93195e-05	-0.392951	0.000467717	0.00531152	-0.44629	0.0602896	0.00967285	2059	2629	2086	6774
ENSMUSG00000032878_Ccdc85a	-0.260465	3.14054e-06	2.86293e-05	-0.428543	0.000241437	0.00309873	-0.486819	0.0965783	0.0165897	2130	2327	2323	6780
ENSMUSG00000027133_Nop10	-0.268775	6.97755e-05	0.000473829	-0.448144	2.10495e-05	0.000403507	-0.510195	0.102217	0.0179623	2863	1558	2362	6783
ENSMUSG00000045532_C1ql1	-0.457197	8.49522e-05	0.000559969	-0.649773	1.61999e-05	0.000324279	-0.712019	0.0997026	0.0172521	2949	1492	2342	6783
ENSMUSG00000022091_Sorbs3	0.600546	1.54353e-09	2.49226e-08	0.462283	0.00207184	0.0171311	0.403622	0.045588	0.00719499	1202	3612	1973	6787
ENSMUSG00000050708_Ftl1	-0.331449	1.24398e-05	9.98065e-05	-0.512718	1.40573e-05	0.000288928	-0.574648	0.255278	0.0474774	2423	1453	2916	6792
ENSMUSG00000030306_Tmtc1	0.490938	4.6516e-09	6.88621e-08	0.325707	0.00264986	0.0205241	0.244289	0.016634	0.00260219	1311	3856	1630	6797
ENSMUSG00000066687_Zbtb16	0.535475	2.79142e-12	6.48036e-11	0.38338	0.00214725	0.0176084	0.321789	0.0961613	0.0165209	836	3642	2321	6799
ENSMUSG00000031480_Thsd1	-0.44369	7.5256e-05	0.000505912	-0.632027	1.34672e-05	0.000279119	-0.700176	0.125855	0.0220302	2892	1441	2467	6800
ENSMUSG00000029307_Dmp1	0.87401	5.09524e-05	0.000356611	0.975965	8.87185e-05	0.00133416	0.911191	0.0542741	0.00852974	2778	1986	2037	6801
ENSMUSG00000046186_Cd109	-0.868147	0.000114225	0.000731404	-1.37849	8.36979e-06	0.000185302	-1.41308	0.113199	0.0198196	3041	1349	2412	6802
ENSMUSG00000097146_Gm4211	-0.655256	0.00035683	0.00198947	-0.93992	2.72963e-06	7.04607e-05	-1.02148	0.0696283	0.011449	3496	1157	2155	6808
ENSMUSG00000078349_AW011738	0.76556	7.9314e-07	8.05508e-06	0.699893	0.00103184	0.00992172	0.641717	0.0265625	0.00429993	1912	3106	1791	6809
ENSMUSG00000030235_Slco1c1	-0.337675	5.05903e-05	0.000354332	-0.522572	5.38757e-06	0.000126498	-0.585165	0.208401	0.0376946	2775	1272	2768	6815
ENSMUSG00000018427_Ypel2	0.506205	3.40087e-15	1.10191e-13	0.35062	0.00364767	0.0264535	0.295103	0.0618762	0.0100159	599	4117	2100	6816
ENSMUSG00000084890_A830036E02Rik	0.450698	6.62561e-14	1.86633e-12	0.285395	0.00984971	0.0557836	0.235781	0.000588962	8.87988e-05	689	5273	855	6817
ENSMUSG00000021775_Nr1d2	0.434297	2.55843e-15	8.37336e-14	0.265902	0.0107038	0.0592549	0.196945	0.000526264	7.59473e-05	593	5395	832	6820
ENSMUSG00000039323_Igfbp2	-0.440298	2.60765e-05	0.000194577	-0.630807	4.179e-06	0.000101803	-0.698905	0.281824	0.0534433	2606	1226	2997	6829
ENSMUSG00000026504_Sdccag8	-0.26003	3.33003e-06	3.01865e-05	-0.427454	0.000269895	0.00339536	-0.495112	0.0948526	0.0163839	2142	2374	2317	6833
ENSMUSG00000031799_Tpm4	-0.326145	0.000131322	0.000826963	-0.516058	2.53418e-06	6.59283e-05	-0.573371	0.15776	0.0278296	3093	1148	2592	6833
ENSMUSG00000046204_Pnma2	-0.195764	9.26985e-06	7.66877e-05	-0.364002	0.00145472	0.0129882	-0.422259	0.00251004	0.000408618	2348	3345	1140	6833
ENSMUSG00000062611_Rps3a2	-0.294606	0.000117928	0.000753124	-0.471562	4.27949e-05	0.000735817	-0.532495	0.0571903	0.00914897	3049	1737	2064	6850
ENSMUSG00000004633_Chn2	-0.271292	0.000322896	0.00182492	-0.455902	1.0339e-05	0.000223433	-0.524828	0.0536692	0.00835034	3447	1382	2029	6858
ENSMUSG00000022956_Atp5o	-0.214686	1.78464e-05	0.000138214	-0.389929	0.000144308	0.00201774	-0.456474	0.0793863	0.0130836	2511	2136	2213	6860
ENSMUSG00000045790_Ccdc149	0.453005	7.21394e-17	2.71861e-15	0.290764	0.00772316	0.0467018	0.223383	0.00732487	0.00118832	515	4939	1408	6862
ENSMUSG00000032570_Atp2c1	-0.240102	1.09935e-05	8.95722e-05	-0.418366	0.000351142	0.00422191	-0.481335	0.0477373	0.00759257	2386	2484	1993	6863
ENSMUSG00000073565_Prr16	0.597652	4.61617e-08	5.82893e-07	0.458688	0.00125097	0.011457	0.382413	0.0578181	0.00924287	1537	3261	2068	6866
ENSMUSG00000086675_9430029A11Rik	-0.472726	1.37042e-05	0.000108915	-0.655476	3.34853e-05	0.000596702	-0.721251	0.203392	0.0362883	2447	1676	2745	6868
ENSMUSG00000022019_Tdrd3	-0.262777	0.000111857	0.000717419	-0.440044	5.74486e-05	0.000939113	-0.502869	0.0498374	0.00790194	3035	1827	2008	6870
ENSMUSG00000033152_Podxl2	-0.322397	0.000400958	0.00221073	-0.506656	3.50471e-05	0.000617167	-0.558799	0.017361	0.00274321	3535	1696	1646	6877
ENSMUSG00000031872_Bean1	-0.432367	6.91894e-05	0.000470672	-0.620171	1.88254e-05	0.00036874	-0.673875	0.136035	0.0237662	2858	1524	2507	6889
ENSMUSG00000021933_Gucy1b2	-0.800066	0.000688364	0.00354936	-1.35343	4.36447e-06	0.00010529	-1.44294	0.0348632	0.0054345	3781	1238	1872	6891
ENSMUSG00000069671_Nkain2	-0.422225	0.000121172	0.000770654	-0.611797	3.42505e-05	0.000606718	-0.664651	0.0685217	0.011207	3061	1686	2146	6893
ENSMUSG00000006057_Atp5g1	-0.248992	0.000299634	0.00171695	-0.4331	1.26541e-05	0.000265026	-0.490565	0.0579401	0.00928992	3400	1426	2070	6896
ENSMUSG00000022751_Nit2	-0.35051	0.000139254	0.000871139	-0.531922	3.86648e-05	0.000672156	-0.591391	0.0577772	0.00919587	3113	1718	2066	6897
ENSMUSG00000052155_Acvr2a	-0.274602	4.53435e-06	3.99286e-05	-0.441093	0.000370558	0.00441976	-0.506551	0.0738196	0.0123865	2205	2504	2189	6898
ENSMUSG00000021959_Lats2	0.524585	8.82101e-11	1.69839e-09	0.371723	0.00312369	0.0233815	0.307706	0.0380144	0.00592016	1008	3990	1902	6900
ENSMUSG00000040447_Spns2	0.542928	1.06586e-09	1.76052e-08	0.390122	0.00184495	0.0156449	0.321038	0.0782283	0.0128748	1175	3522	2206	6903
ENSMUSG00000010721_Lmbr1	-0.203804	1.26534e-05	0.000101353	-0.375299	0.000423897	0.00491082	-0.433682	0.0375405	0.00586968	2427	2578	1899	6904
ENSMUSG00000054162_Spock3	-0.228097	2.64474e-05	0.000197268	-0.399116	0.000416715	0.00484265	-0.466002	0.0230715	0.00359448	2607	2570	1731	6908
ENSMUSG00000078161_BC007180	0.557092	4.04319e-12	9.22434e-11	0.406817	0.00233751	0.0187571	0.353833	0.0987397	0.0171113	850	3721	2338	6909
ENSMUSG00000030287_Itpr2	-0.364815	1.03909e-05	8.5091e-05	-0.539982	2.75032e-05	0.000506106	-0.593574	0.254797	0.0474062	2372	1623	2915	6910
ENSMUSG00000097440_Gm6277	0.650452	3.37502e-06	3.05515e-05	0.534097	0.00053172	0.00587508	0.470891	0.0574126	0.00917234	2145	2703	2065	6913
ENSMUSG00000023913_Pla2g7	0.51857	6.77441e-12	1.49747e-10	0.360715	0.00235228	0.0188314	0.317555	0.0921681	0.0160167	878	3730	2306	6914
ENSMUSG00000043067_Dpy19l1	0.456341	1.12938e-19	5.64921e-18	0.28714	0.00723407	0.0444919	0.222109	0.0190535	0.00300372	388	4856	1674	6918
ENSMUSG00000043410_Hfm1	-0.424227	8.69551e-05	0.000571682	-0.612614	6.1238e-05	0.00099183	-0.661937	0.0659855	0.0105965	2957	1844	2123	6924
ENSMUSG00000018761_Mpdu1	-0.321386	7.89404e-06	6.60093e-05	-0.492306	0.000112937	0.00163817	-0.553782	0.146725	0.0254317	2323	2059	2543	6925
ENSMUSG00000018849_Wwc1	-0.277847	0.000924341	0.00457527	-0.460619	7.27046e-05	0.00113924	-0.524396	0.00196461	0.000321265	3940	1906	1089	6935
ENSMUSG00000027642_Rpn2	-0.231	4.13806e-06	3.66218e-05	-0.404627	0.000220991	0.00287963	-0.462714	0.121355	0.0213277	2194	2292	2450	6936
[truncated: 27,870 more rows]

## Sheet: Table S19~A1 P14 vs Adult
Table S19: Differential analysis: P14 vs Adult (A1 only)
[Note: Rows 1 - 5 are locked. Rows 6 and below can be independently scrolled]
	DESeq2			EdgeR			BaySeq			DESeq2	EdgeR	BaySeq	All
Gene ID_Name	log2 fold change	p-value	p-Adjusted	log2 fold change	p-value	p-Adjusted	log2 fold change (raw)	1-Likelihood	p-value	Rank	Rank	Rank	Rank
ENSMUSG00000020387_Phf15	2.16737	8.74251e-169	1.79587e-165	2.17281	2.44408e-149	1.052e-145	2.31698	0	0	11	7	26	44
ENSMUSG00000046157_Tmem229b	-1.72263	3.27657e-184	7.40373e-181	-1.75768	6.78965e-145	2.04572e-141	-1.61754	0	0	10	10	26	46
ENSMUSG00000030102_Itpr1	1.65029	0	0	1.6348	3.08385e-108	4.64582e-105	1.77933	0	0	1.5	20	26	47.5
ENSMUSG00000052353_9930013L23Rik	-1.99811	5.13879e-191	1.29018e-187	-2.03755	1.90671e-145	6.38325e-142	-1.90119	1.42109e-14	2.13163e-15	9	9	56.5	74.5
ENSMUSG00000040424_Hipk4	1.90041	3.15483e-122	2.97027e-119	1.90673	2.96986e-94	2.79631e-91	2.04826	0	0	24	32	26	82
ENSMUSG00000023019_Gpd1	1.76028	4.87369e-116	3.67086e-113	1.75999	1.05751e-98	1.06209e-95	1.90112	0	0	30	30	26	86
ENSMUSG00000007594_Hapln4	3.33463	3.16614e-238	1.43084e-234	3.3864	7.02404e-210	1.05817e-205	3.52814	8.52651e-14	1.29517e-14	5	2	80	87
ENSMUSG00000047139_Cd24a	-3.07653	1.11633e-197	3.15307e-194	-3.16509	3.47968e-169	2.62107e-165	-3.02298	8.52651e-14	1.47372e-14	8	4	80	92
ENSMUSG00000019874_Fabp7	-1.98259	2.15295e-133	2.70267e-130	-2.03071	6.42712e-110	1.07583e-106	-1.88759	1.42109e-14	2.78644e-16	18	18	56.5	92.5
ENSMUSG00000022763_Aifm3	2.31906	1.52334e-125	1.63912e-122	2.34678	3.47158e-110	6.15287e-107	2.492	1.42109e-14	1.9269e-15	21	17	56.5	94.5
ENSMUSG00000025586_Cpeb1	1.55455	4.65397e-116	3.62624e-113	1.54944	1.89043e-79	1.32462e-76	1.69045	0	0	29	43	26	98
ENSMUSG00000032652_Crebl2	1.54474	9.56878e-107	6.006e-104	1.5377	1.31278e-80	9.41766e-78	1.6849	0	0	36	42	26	104
ENSMUSG00000021364_Elovl2	-1.43743	5.2816e-104	3.06008e-101	-1.47171	6.60712e-79	4.42383e-76	-1.32392	0	0	39	45	26	110
ENSMUSG00000058886_Deaf1	-1.67959	1.2712e-90	5.52385e-88	-1.72567	3.1943e-88	2.53275e-85	-1.5793	0	0	52	38	26	116
ENSMUSG00000070527_Mkrn3	-3.72591	5.68376e-151	9.87924e-148	-3.91885	5.08305e-164	3.06305e-160	-3.77412	4.26326e-13	6.3466e-14	13	5	103	121
ENSMUSG00000040653_Ppp1r14c	-1.60093	2.55406e-94	1.17779e-91	-1.64193	3.89159e-77	2.44279e-74	-1.49658	0	0	49	48	26	123
ENSMUSG00000027533_Fabp5	-1.19836	3.16823e-102	1.78973e-99	-1.22749	3.91391e-72	2.03321e-69	-1.08928	0	0	40	58	26	124
ENSMUSG00000055723_Rras2	-1.46881	3.41057e-95	1.60552e-92	-1.50474	1.57308e-73	8.77718e-71	-1.35612	0	0	48	54	26	128
ENSMUSG00000053411_Cbx7	2.24405	1.95858e-116	1.58057e-113	2.26938	9.66783e-102	1.12035e-98	2.4069	1.27898e-13	1.93936e-14	28	26	85	139
ENSMUSG00000020661_Dnmt3a	-2.03169	4.79731e-257	2.71e-253	-2.06852	1.14742e-146	4.32148e-143	-1.9263	1.94689e-12	2.89165e-13	4	8	134.5	146.5
ENSMUSG00000072235_Tuba1a	-1.60176	1.56666e-81	5.20591e-79	-1.6501	8.31041e-73	4.39285e-70	-1.50595	0	0	68	57	26	151
ENSMUSG00000046598_Bdh1	-1.60779	5.24386e-130	6.23633e-127	-1.64545	1.61751e-109	2.56503e-106	-1.50035	8.2423e-13	1.24896e-13	19	19	116	154
ENSMUSG00000041556_Fbxo2	1.48215	3.76819e-84	1.39584e-81	1.47943	8.64296e-69	3.82959e-66	1.61353	0	0	61	68	26	155
ENSMUSG00000026479_Lamc2	2.15121	4.85552e-112	3.22692e-109	2.17436	2.26217e-92	2.00468e-89	2.31313	1.84741e-13	2.39001e-14	34	34	88	156
ENSMUSG00000071847_Apcdd1	-1.86703	6.61175e-97	3.1787e-94	-1.91713	4.83353e-79	3.30987e-76	-1.78113	4.26326e-14	6.8052e-15	47	44	69.5	160.5
ENSMUSG00000043635_Adamts3	-1.30289	5.53654e-85	2.14858e-82	-1.33605	2.7364e-66	1.07075e-63	-1.18549	0	0	58	77	26	161
ENSMUSG00000048249_Crebrf	1.94549	6.16812e-224	2.32291e-220	1.93971	5.17555e-133	1.2995e-129	2.08287	3.12639e-12	5.00506e-13	6	12	150	168
ENSMUSG00000043439_E130012A19Rik	2.13127	8.50708e-100	4.47037e-97	2.15443	5.57514e-99	5.79238e-96	2.28883	3.2685e-13	5.6562e-14	43	29	100	172
ENSMUSG00000044338_Aplnr	-4.58559	5.19381e-135	6.90348e-132	-5.01526	4.49372e-179	4.51319e-175	-4.89045	3.84404e-12	6.00523e-13	17	3	155	175
ENSMUSG00000022865_Cxadr	-2.53211	0	0	-2.57466	1.60673e-212	4.84109e-208	-2.42798	6.73595e-12	1.15762e-12	1.5	1	176	178.5
ENSMUSG00000029168_Dpysl5	-2.96428	1.35314e-98	6.64688e-96	-3.12056	3.23364e-100	3.6085e-97	-2.96311	4.9738e-13	7.52773e-14	46	27	106	179
ENSMUSG00000026980_Ly75	-2.83306	6.98508e-123	6.86239e-120	-2.94119	1.88212e-112	3.54427e-109	-2.79995	2.44427e-12	4.09056e-13	23	16	144	183
ENSMUSG00000028364_Tnc	-2.54989	1.84998e-117	1.54823e-114	-2.63755	1.63612e-107	2.34745e-104	-2.50737	2.03215e-12	3.26386e-13	27	21	138	186
ENSMUSG00000058672_Tubb2a	-1.69439	2.17753e-68	5.34821e-66	-1.75379	1.25514e-67	5.32637e-65	-1.61002	0	0	92	71	26	189
ENSMUSG00000020785_Camkk1	1.35354	1.17379e-119	1.02012e-116	1.3416	7.79728e-77	4.69864e-74	1.47965	8.2423e-13	1.18815e-13	26	50	116	192
ENSMUSG00000050600_Zfp831	1.45812	2.92668e-92	1.29669e-89	1.45334	1.00846e-62	3.57469e-60	1.59558	1.42109e-14	1.2919e-15	51	85	56.5	192.5
ENSMUSG00000039349_C130074G19Rik	1.45587	1.86729e-78	5.55175e-76	1.4545	1.99353e-57	6.00652e-55	1.60257	0	0	76	100	26	202
ENSMUSG00000058135_Gstm1	1.61671	6.25421e-81	1.96278e-78	1.62045	3.10972e-70	1.41963e-67	1.76433	2.84217e-14	3.15797e-15	72	66	64.5	202.5
ENSMUSG00000022548_Apod	1.70096	4.69505e-83	1.61824e-80	1.70729	3.02345e-71	1.44598e-68	1.8471	7.10543e-14	1.20246e-14	65	63	76.5	204.5
ENSMUSG00000040631_Dok4	-1.50278	2.78578e-66	6.35833e-64	-1.54994	1.62201e-65	6.10888e-63	-1.40575	0	0	99	80	26	205
ENSMUSG00000019467_Arhgef25	1.39815	7.33925e-83	2.47519e-80	1.39106	1.29946e-74	7.52937e-72	1.53211	2.55795e-13	3.10765e-14	67	52	92	211
ENSMUSG00000027435_Cd93	-1.7496	7.82762e-84	2.80751e-81	-1.799	2.19776e-70	1.01875e-67	-1.65346	1.27898e-13	2.06553e-14	63	65	85	213
ENSMUSG00000002808_Epdr1	1.20921	3.12224e-79	9.40669e-77	1.19622	6.12845e-68	2.63786e-65	1.34342	4.26326e-14	5.76672e-15	75	70	69.5	214.5
ENSMUSG00000034059_Ypel4	1.3572	1.30232e-79	3.97664e-77	1.35046	3.12953e-59	9.92555e-57	1.49837	1.42109e-14	1.05266e-15	74	95	56.5	225.5
ENSMUSG00000045349_Sh2d5	1.34486	1.33533e-63	2.71829e-61	1.34016	3.52347e-60	1.12938e-57	1.48073	0	0	111	94	26	231
ENSMUSG00000032769_Trpa1	-3.91614	2.41648e-89	9.92776e-87	-4.3254	2.7858e-105	3.81528e-102	-4.18763	3.87246e-12	6.21497e-13	55	22	156	233
ENSMUSG00000062960_Kdr	-1.86017	2.29627e-83	8.10726e-81	-1.9144	1.91557e-69	8.61437e-67	-1.77544	3.97904e-13	5.99085e-14	64	67	102	233
ENSMUSG00000021303_Gng4	-1.47461	2.5813e-67	6.07574e-65	-1.52084	1.76457e-71	8.57523e-69	-1.37645	7.10543e-14	1.12579e-14	96	62	76.5	234.5
ENSMUSG00000021613_Hapln1	-1.57857	2.57591e-68	6.25863e-66	-1.6277	3.84752e-65	1.41373e-62	-1.48111	2.84217e-14	3.55271e-15	93	82	64.5	239.5
ENSMUSG00000063568_Jazf1	-1.21034	6.28172e-74	1.71014e-71	-1.24387	4.55107e-58	1.38509e-55	-1.09246	2.84217e-14	3.93531e-15	83	99	64.5	246.5
ENSMUSG00000026354_Lct	-2.90888	4.72668e-83	1.61824e-80	-3.07868	2.15312e-81	1.58228e-78	-2.92938	2.17426e-12	3.52581e-13	66	41	140	247
ENSMUSG00000020251_Glt8d2	2.2121	5.84848e-90	2.44726e-87	2.24892	6.69336e-78	4.29087e-75	2.40236	2.55795e-12	4.52621e-13	54	47	146.5	247.5
ENSMUSG00000060675_Pla2g16	1.87126	3.08353e-78	9.04876e-76	1.88993	1.65844e-66	6.57483e-64	2.03567	3.2685e-13	5.11017e-14	77	76	100	253
ENSMUSG00000042834_Nrep	-2.11738	8.46323e-271	6.3745e-267	-2.15381	1.79639e-162	9.02088e-159	-2.01749	4.97522e-11	6.50999e-12	3	6	246	255
ENSMUSG00000032487_Ptgs2	2.32369	5.97716e-84	2.17838e-81	2.37197	1.68036e-85	1.29819e-82	2.51942	4.24905e-12	6.86635e-13	62	39	159.5	260.5
ENSMUSG00000030688_Stard10	2.00628	1.5545e-84	5.85423e-82	2.03302	1.75887e-73	9.6354e-71	2.16866	3.19744e-12	5.18367e-13	60	55	151	266
ENSMUSG00000047146_Tet1	-2.04753	1.2677e-92	5.72899e-90	-2.11483	1.48333e-95	1.4417e-92	-1.96359	8.17124e-12	1.47536e-12	50	31	185	266
ENSMUSG00000029413_Naaa	1.40124	7.18438e-74	1.9326e-71	1.39573	2.20314e-54	6.26233e-52	1.54865	7.10543e-14	9.66338e-15	84	106	76.5	266.5
ENSMUSG00000067377_Tspan6	-1.40235	5.45648e-62	1.08153e-59	-1.44668	4.29934e-59	1.34936e-56	-1.3009	2.84217e-14	4.66625e-15	114	96	64.5	274.5
ENSMUSG00000034164_Emid1	-2.28894	4.87131e-72	1.25082e-69	-2.39182	9.50977e-71	4.47702e-68	-2.2435	1.19371e-12	2.02533e-13	88	64	126.5	278.5
ENSMUSG00000037703_Lzts3	1.83004	9.49568e-200	3.0652e-196	1.82388	1.34352e-114	2.69868e-111	1.96393	8.14708e-11	9.34408e-12	7	15	258	280
ENSMUSG00000026558_Uck2	-1.20804	2.95772e-55	4.60914e-53	-1.24633	9.06551e-53	2.43878e-50	-1.10341	0	0	145	112	26	283
ENSMUSG00000029798_Herc6	1.73213	1.60683e-77	4.65488e-75	1.74461	1.25985e-60	4.08164e-58	1.89051	8.2423e-13	1.30873e-13	78	93	116	287
ENSMUSG00000020905_Usp43	-1.65669	3.44847e-66	7.79217e-64	-1.71039	4.60158e-59	1.42934e-56	-1.56719	2.55795e-13	3.35191e-14	100	97	92	289
ENSMUSG00000048355_Arxes1	-1.55781	7.3862e-64	1.53118e-61	-1.60758	2.18614e-56	6.39499e-54	-1.46317	2.55795e-13	3.59091e-14	109	103	92	304
ENSMUSG00000035184_Fam124a	-1.19839	2.89658e-71	7.35406e-69	-1.22968	1.92069e-51	4.90427e-49	-1.0897	3.2685e-13	5.38591e-14	89	118	100	307
ENSMUSG00000029094_Afap1	-1.38811	9.10398e-62	1.78881e-59	-1.42721	3.16457e-51	7.9457e-49	-1.28855	5.68434e-14	8.17611e-15	115	120	73	308
ENSMUSG00000038112_AW551984	-2.03069	3.51171e-66	7.8565e-64	-2.11579	3.4334e-65	1.27714e-62	-1.95142	1.67688e-12	2.41801e-13	101	81	131	313
ENSMUSG00000044224_Dnajc21	1.35643	1.36012e-58	2.34605e-56	1.35504	4.57081e-49	1.05129e-46	1.50917	1.42109e-14	1.7151e-15	131	131	56.5	318.5
ENSMUSG00000030270_Cpne9	2.03865	5.59798e-81	1.80703e-78	2.07111	5.29061e-67	2.18365e-64	2.20929	6.92069e-12	1.19018e-12	70	73	177	320
ENSMUSG00000033249_Hsf4	3.16933	3.81241e-81	1.24848e-78	3.35707	4.73607e-77	2.9122e-74	3.50779	1.40261e-11	2.37366e-12	69	49	205	323
ENSMUSG00000028639_Ybx1	-1.59117	1.75023e-137	2.47177e-134	-1.62664	4.56027e-99	4.90717e-96	-1.48355	1.5585e-10	1.83937e-11	16	28	282	326
ENSMUSG00000030172_Erc1	-1.34603	8.66085e-128	9.78503e-125	-1.37618	5.08994e-76	3.00706e-73	-1.22862	7.34133e-11	8.53565e-12	20	51	255	326
ENSMUSG00000055567_Unc80	0.956041	5.9824e-81	1.90392e-78	0.939247	1.01608e-36	1.33107e-34	1.09194	0	0	71	230	26	327
ENSMUSG00000027570_Col9a3	-1.56868	8.07507e-58	1.37191e-55	-1.62057	8.90731e-53	2.41781e-50	-1.47994	1.42109e-13	2.20513e-14	133	111	87	331
ENSMUSG00000027500_Stmn2	-1.70238	3.66071e-107	2.36335e-104	-1.74787	2.21817e-90	1.80631e-87	-1.60071	8.27356e-11	9.90748e-12	35	37	260	332
ENSMUSG00000045314_Sowahb	1.9053	1.00268e-63	2.05968e-61	1.93404	6.52937e-67	2.65851e-64	2.07739	2.64322e-12	4.67422e-13	110	74	148	332
ENSMUSG00000031502_Col4a1	-1.36189	5.61013e-85	2.14858e-82	-1.39767	6.34974e-72	3.24267e-69	-1.25438	2.02789e-11	3.28499e-12	59	59	218	336
ENSMUSG00000028655_Mfsd2a	-1.41842	2.05825e-52	2.94355e-50	-1.46849	1.11002e-53	3.06834e-51	-1.33068	7.10543e-14	1.04712e-14	158	109	76.5	343.5
ENSMUSG00000024440_Pcdh12	-2.89629	2.53738e-67	6.03524e-65	-3.10623	2.61919e-73	1.40922e-70	-2.97706	1.0516e-11	1.83463e-12	95	56	194.5	345.5
ENSMUSG00000039458_Mtmr12	1.26395	1.25095e-58	2.20831e-56	1.25867	1.4343e-48	3.20115e-46	1.41111	1.27898e-13	1.81019e-14	128	135	85	348
ENSMUSG00000019232_Etnppl	4.1743	1.39048e-87	5.61058e-85	4.66618	7.13505e-102	8.59916e-99	4.8323	1.10276e-10	1.24623e-11	56	25	268	349
ENSMUSG00000022122_Ednrb	-1.26868	1.72325e-61	3.32808e-59	-1.30626	6.78943e-57	2.00554e-54	-1.15701	1.94689e-12	2.76794e-13	117	102	134.5	353.5
ENSMUSG00000028082_Sh3d19	-1.17478	1.28427e-50	1.68717e-48	-1.21291	1.64309e-49	3.86768e-47	-1.0532	1.42109e-14	5.46571e-16	172	128	56.5	356.5
ENSMUSG00000068615_Gjd2	-1.68434	1.56515e-60	2.94718e-58	-1.74156	6.2696e-52	1.61456e-49	-1.60453	9.23706e-13	1.49865e-13	120	117	120	357
ENSMUSG00000048285_Frmd6	1.30628	7.73688e-51	1.02235e-48	1.30348	6.1519e-52	1.5979e-49	1.44501	9.9476e-14	1.57706e-14	171	116	82.5	369.5
ENSMUSG00000025207_Sema4g	-1.32969	1.01142e-53	1.52361e-51	-1.37222	3.53377e-50	8.51781e-48	-1.22596	2.84217e-13	4.82879e-14	150	125	97	372
ENSMUSG00000023048_Prr13	1.56467	4.70423e-60	8.71286e-58	1.57386	9.08306e-50	2.1549e-47	1.71552	1.98241e-12	3.01615e-13	122	127	136	385
ENSMUSG00000040649_Rimklb	-0.990338	9.42997e-73	2.44919e-70	-1.01744	3.18094e-49	7.37244e-47	-0.872394	5.68434e-12	9.12032e-13	87	130	168	385
ENSMUSG00000022037_Clu	0.95647	5.49576e-120	4.96729e-117	0.937871	4.84865e-41	7.72962e-39	1.08068	6.30962e-12	1.03062e-12	25	189	172	386
ENSMUSG00000078234_Klhdc7a	2.34447	3.63811e-66	8.05949e-64	2.41893	4.29404e-62	1.47022e-59	2.56046	1.08855e-11	1.96885e-12	102	88	197	387
ENSMUSG00000046532_Ar	1.29084	1.07541e-61	2.09483e-59	1.28679	2.11871e-45	4.09209e-43	1.4323	9.09495e-13	1.43362e-13	116	156	119	391
ENSMUSG00000015879_Fam184b	-1.38095	9.22851e-53	1.35407e-50	-1.42372	1.32387e-45	2.57344e-43	-1.27586	9.9476e-14	1.67791e-14	154	155	82.5	391.5
ENSMUSG00000001525_Tubb5	-1.14402	5.10851e-49	6.20602e-47	-1.18173	1.26121e-41	2.06523e-39	-1.03744	0	0	186	184	26	396
ENSMUSG00000017386_Traf4	-1.45863	2.77449e-51	3.77665e-49	-1.50982	1.85607e-48	4.082e-46	-1.37156	2.70006e-13	3.83995e-14	166	137	94.5	397.5
ENSMUSG00000037593_BC030499	2.92763	5.44061e-105	3.3226e-102	3.02958	1.50517e-90	1.25975e-87	3.18021	4.0221e-10	5.16008e-11	37	36	327	400
ENSMUSG00000026043_Col3a1	-2.75714	5.38619e-100	2.96845e-97	-2.87862	2.01376e-92	1.83862e-89	-2.76427	5.16906e-10	5.55141e-11	41	33	330	404
ENSMUSG00000029403_Cdkl2	-1.27077	6.33165e-52	8.7773e-50	-1.31304	1.20853e-53	3.31026e-51	-1.16298	1.71951e-12	2.52996e-13	163	110	132	405
ENSMUSG00000059213_Ddn	1.20184	6.72518e-49	8.12632e-47	1.19658	2.5731e-40	4.01696e-38	1.33819	0	0	187	193	26	406
ENSMUSG00000066150_Slc31a1	-1.35737	9.03234e-49	1.08561e-46	-1.4052	8.34688e-49	1.90524e-46	-1.26597	2.41585e-13	2.85796e-14	188	132	90	410
ENSMUSG00000053897_Slc39a8	-1.52394	3.44386e-51	4.63199e-49	-1.57735	9.00972e-45	1.65526e-42	-1.43285	8.52651e-14	1.38556e-14	168	164	80	412
ENSMUSG00000029675_Eln	-2.33629	3.86683e-65	8.24291e-63	-2.45182	7.40843e-61	2.42626e-58	-2.32285	2.31211e-11	3.7105e-12	106	92	222.5	420.5
ENSMUSG00000097006_9530082P21Rik	1.22321	3.03356e-49	3.78708e-47	1.21884	3.12216e-48	6.76767e-46	1.36036	5.25802e-13	7.94878e-14	181	139	107	427
ENSMUSG00000028328_Tmod1	1.4272	2.46153e-52	3.47629e-50	1.43158	3.04632e-47	6.33005e-45	1.58455	1.13687e-12	1.78782e-13	160	145	124	429
ENSMUSG00000031667_Aktip	0.936446	8.13752e-75	2.24238e-72	0.91928	5.34395e-46	1.04554e-43	1.06606	1.00471e-11	1.78965e-12	82	154	193	429
ENSMUSG00000022237_Ankrd33b	1.90191	2.28507e-99	1.17349e-96	1.91193	5.92568e-91	5.10116e-88	2.04652	7.73412e-10	9.26052e-11	44	35	353	432
ENSMUSG00000030792_Dkkl1	1.50689	9.65668e-54	1.46445e-51	1.51518	1.37622e-48	3.09445e-46	1.65364	3.47455e-12	5.37815e-13	149	134	152	435
ENSMUSG00000068117_Mei1	3.29159	6.61039e-64	1.38304e-61	3.59278	2.34935e-62	8.13633e-60	3.7481	4.44516e-11	6.33349e-12	108	87	245	440
ENSMUSG00000056367_Actr3b	-0.872925	8.0419e-68	1.93313e-65	-0.898386	1.09066e-39	1.65134e-37	-0.759492	2.77112e-12	4.82883e-13	94	199	149	442
ENSMUSG00000018012_Rac3	-1.79124	4.06897e-50	5.28405e-48	-1.86908	5.63288e-52	1.47581e-49	-1.71165	3.83693e-12	5.79461e-13	174	115	154	443
ENSMUSG00000002900_Lamb1	-1.32852	1.92209e-44	1.95637e-42	-1.37618	5.75902e-44	1.02674e-41	-1.23752	1.42109e-14	2.32965e-15	222	169	56.5	447.5
ENSMUSG00000029055_Plch2	1.31514	5.26672e-47	5.92074e-45	1.31505	2.50358e-50	6.08331e-48	1.4643	1.16529e-12	1.86674e-13	201	124	125	450
ENSMUSG00000051351_Zfp46	-0.979729	6.06099e-57	1.00702e-54	-1.00846	2.03636e-41	3.28105e-39	-0.866652	1.23634e-12	2.10609e-13	136	187	128	451
ENSMUSG00000022440_C1qtnf6	-2.36407	2.08975e-43	2.06201e-41	-2.54517	4.70655e-52	1.24393e-49	-2.40871	5.47118e-13	8.8003e-14	229	114	109	452
ENSMUSG00000040998_Npnt	-2.46227	3.40473e-76	9.61666e-74	-2.58114	4.93711e-78	3.23381e-75	-2.46416	5.51708e-10	6.1279e-11	80	46	334	460
ENSMUSG00000038775_Vill	1.78796	1.8505e-49	2.34909e-47	1.82441	3.98509e-43	6.98085e-41	1.96752	6.03961e-13	1.0157e-13	178	172	112	462
ENSMUSG00000044847_Lsm11	-2.43052	2.72794e-114	1.98841e-111	-2.51776	4.65748e-122	1.00236e-118	-2.3689	2.87783e-09	3.46787e-10	31	14	418	463
ENSMUSG00000031327_Chic1	1.03672	2.93411e-54	4.47967e-52	1.02384	1.11385e-41	1.83389e-39	1.1798	1.74794e-12	2.64236e-13	148	183	133	464
ENSMUSG00000050822_Slc29a4	-2.76203	1.4414e-73	3.83174e-71	-2.92779	1.06864e-71	5.27837e-69	-2.78219	3.47313e-10	4.44378e-11	85	61	320	466
ENSMUSG00000018322_Tomm34	1.00874	1.19866e-59	2.1496e-57	0.99458	4.61649e-45	8.6545e-43	1.13683	8.1144e-12	1.43896e-12	126	160	184	470
ENSMUSG00000024193_Phf1	1.21747	1.33511e-58	2.32064e-56	1.20944	4.01167e-48	8.63368e-46	1.35433	1.24913e-11	2.20483e-12	130	140	202	472
ENSMUSG00000017417_Plxdc1	2.07333	1.00599e-52	1.46654e-50	2.13684	2.96973e-48	6.48391e-46	2.28282	8.09308e-12	1.40249e-12	155	138	183	476
ENSMUSG00000026425_Srgap2	-0.877967	2.87855e-67	6.70554e-65	-0.904721	9.38365e-40	1.42793e-37	-0.759532	7.97229e-12	1.32868e-12	97	198	181	476
ENSMUSG00000031958_Ldhd	1.48171	1.68718e-57	2.82396e-55	1.48584	5.98146e-48	1.27817e-45	1.637	1.39266e-11	2.31654e-12	135	141	204	480
ENSMUSG00000041308_Sntb2	1.41228	5.19507e-52	7.24616e-50	1.41733	9.81547e-45	1.79236e-42	1.55026	3.87956e-12	6.42249e-13	162	165	157	484
ENSMUSG00000025821_Zfp282	-1.06706	3.03993e-53	4.54903e-51	-1.09948	1.05783e-47	2.23032e-45	-0.961563	1.0516e-11	1.87915e-12	151	142	194.5	487.5
ENSMUSG00000040097_Flywch1	1.27901	1.31385e-70	3.26238e-68	1.27102	7.44876e-56	2.15799e-53	1.40919	1.93097e-10	2.48717e-11	91	104	294	489
ENSMUSG00000032890_Rims3	1.89416	3.39185e-140	5.47444e-137	1.89661	3.5113e-102	4.5998e-99	2.03001	5.26489e-09	6.50009e-10	14	23	455	492
ENSMUSG00000022186_Oxct1	-1.14988	4.00593e-53	5.95513e-51	-1.18758	4.62454e-45	8.6545e-43	-1.04544	8.07177e-12	1.36573e-12	152	161	182	495
ENSMUSG00000021277_Traf3	-1.24852	1.26378e-58	2.21367e-56	-1.28834	4.13074e-57	1.23227e-54	-1.14005	1.00869e-10	1.2096e-11	129	101	267	497
ENSMUSG00000006920_Ezh1	0.99624	9.18044e-60	1.65953e-57	0.982441	6.74997e-43	1.15555e-40	1.12689	1.0985e-11	2.01439e-12	125	176	198	499
ENSMUSG00000030337_Vamp1	1.18081	2.13485e-52	3.0339e-50	1.1745	2.08794e-44	3.78974e-42	1.31318	6.69331e-12	1.09358e-12	159	166	174	499
ENSMUSG00000002055_Spag5	1.77079	4.97523e-58	8.51669e-56	1.79922	1.72738e-48	3.8269e-46	1.94951	4.1652e-11	5.41526e-12	132	136	239	507
ENSMUSG00000021806_Nid2	-1.80062	3.92014e-51	5.2414e-49	-1.87479	3.18608e-45	6.07574e-43	-1.73759	7.75913e-12	1.29177e-12	169	158	180	507
ENSMUSG00000038630_Zkscan16	1.28364	4.5148e-49	5.5144e-47	1.28467	8.18645e-41	1.2914e-38	1.42787	1.98952e-12	3.13935e-13	185	191	137	513
ENSMUSG00000037855_Zfp365	0.920226	7.49324e-57	1.22694e-54	0.904813	1.68471e-31	1.63743e-29	1.05859	4.26326e-14	5.22458e-15	138	310	69.5	517.5
ENSMUSG00000025938_Slco5a1	-1.73951	1.34342e-43	1.3314e-41	-1.82173	1.47681e-41	2.4052e-39	-1.66895	4.76064e-13	6.74332e-14	228	185	105	518
ENSMUSG00000030956_Fam53b	1.34297	2.38407e-42	2.23352e-40	1.34657	8.65557e-45	1.59995e-42	1.48417	7.53175e-13	1.12627e-13	241	163	114	518
ENSMUSG00000026834_Acvr1c	2.61466	3.58608e-71	9.00344e-69	2.72609	1.12391e-61	3.76259e-59	2.88656	5.94355e-10	7.18594e-11	90	90	341	521
ENSMUSG00000036560_Lgi4	1.71627	7.86238e-47	8.70875e-45	1.74838	6.0833e-40	9.35152e-38	1.88911	9.87654e-13	1.56789e-13	204	196	121	521
ENSMUSG00000019027_Dnah1	1.66616	3.83165e-49	4.73115e-47	1.69305	2.47715e-42	4.16964e-40	1.82964	4.24905e-12	7.089e-13	183	179	159.5	521.5
ENSMUSG00000059824_Dbp	1.34348	3.72514e-46	4.0468e-44	1.3502	8.89383e-39	1.29455e-36	1.48609	5.40012e-13	8.37519e-14	208	207	108	523
ENSMUSG00000028995_Fam126a	-1.08265	4.37916e-44	4.41748e-42	-1.1197	4.74311e-43	8.21321e-41	-0.964044	1.42109e-12	2.19993e-13	224	174	129	527
ENSMUSG00000019849_Prep	-1.09755	4.389e-52	6.15986e-50	-1.13211	2.99345e-45	5.74475e-43	-0.986936	1.92273e-11	3.05619e-12	161	157	215	533
ENSMUSG00000018593_Sparc	-1.30431	4.14974e-80	1.28449e-77	-1.33849	1.69074e-61	5.59801e-59	-1.20425	1.19904e-09	1.38605e-10	73	91	372	536
ENSMUSG00000047945_Marcksl1	-2.48495	2.08276e-138	3.13747e-135	-2.56166	3.2796e-130	7.60111e-127	-2.41632	1.58758e-08	1.66566e-09	15	13	510	538
ENSMUSG00000037148_Arhgap10	1.53631	1.32033e-43	1.31428e-41	1.56048	2.07793e-38	2.91201e-36	1.69641	4.68958e-13	7.12573e-14	227	215	104	546
ENSMUSG00000021223_Papln	-2.02211	2.87842e-48	3.40528e-46	-2.13038	2.62027e-49	6.12006e-47	-1.98852	2.45421e-11	4.15275e-12	191	129	228	548
ENSMUSG00000023011_Faim2	1.1931	2.16364e-123	2.22225e-120	1.17919	3.82304e-58	1.17539e-55	1.31605	3.61484e-09	4.27003e-10	22	98	430	550
ENSMUSG00000034758_Tle6	2.49544	2.18034e-40	1.87327e-38	2.68871	4.50839e-47	9.30396e-45	2.84909	2.43716e-12	3.94823e-13	263	146	143	552
ENSMUSG00000005397_Nid1	-2.08504	2.46636e-56	3.98071e-54	-2.18282	1.09204e-52	2.91177e-50	-2.05436	2.20496e-10	2.84278e-11	140	113	300	553
ENSMUSG00000035486_Plk5	2.85906	1.48405e-73	3.89925e-71	3.00884	5.98266e-65	2.17178e-62	3.16301	1.79567e-09	1.92563e-10	86	83	387	556
ENSMUSG00000052369_Tmem106c	1.28294	1.01604e-54	1.57249e-52	1.27903	4.97873e-44	8.98258e-42	1.42562	5.2836e-11	6.69754e-12	146	167	247	560
ENSMUSG00000026188_Tmem169	-1.02283	5.92693e-46	6.34715e-44	-1.05669	1.30524e-38	1.88167e-36	-0.903152	2.43006e-12	3.80441e-13	211	209	142	562
ENSMUSG00000024501_Dpysl3	-2.87074	1.03232e-158	1.94386e-155	-2.96555	7.50872e-143	2.05671e-139	-2.80258	2.93015e-08	2.95344e-09	12	11	544	567
ENSMUSG00000030092_Cntn6	-1.04767	7.99066e-46	8.51683e-44	-1.08333	2.74171e-46	5.50718e-44	-0.928113	1.93126e-11	3.13145e-12	212	150	216	578
ENSMUSG00000045136_Tubb2b	-1.94809	4.59883e-76	1.2829e-73	-2.01701	3.76171e-74	2.1385e-71	-1.85702	4.75306e-09	5.72063e-10	81	53	447	581
ENSMUSG00000009376_Met	-1.84991	6.63585e-56	1.04856e-53	-1.9316	6.90609e-62	2.33798e-59	-1.7788	7.60693e-10	8.87373e-11	143	89	351	583
ENSMUSG00000053093_Myh7	2.11835	1.78573e-52	2.57009e-50	2.19258	4.26878e-46	8.46173e-44	2.33693	1.301e-10	1.55627e-11	157	152	276	585
ENSMUSG00000056820_Tsnax	0.976709	7.28442e-99	3.65775e-96	0.960812	2.73921e-42	4.58513e-40	1.09671	9.30214e-10	1.10178e-10	45	180	361	586
ENSMUSG00000039579_Grin3a	-1.13796	1.23566e-47	1.42455e-45	-1.17541	3.7329e-45	7.07373e-43	-1.02452	2.81943e-11	4.6536e-12	196	159	233	588
ENSMUSG00000038128_Camk4	-0.900775	3.14677e-43	3.07812e-41	-0.931256	4.24574e-30	3.84157e-28	-0.781274	0	0	231	333	26	590
ENSMUSG00000026042_Col5a2	-1.77116	5.45266e-47	6.09943e-45	-1.84842	1.00292e-43	1.77753e-41	-1.72362	2.37037e-11	3.97479e-12	202	170	226	598
ENSMUSG00000005087_Cd44	-1.69293	1.01385e-40	8.87943e-39	-1.77613	6.23378e-40	9.53421e-38	-1.61898	2.51532e-12	4.23581e-13	258	197	145	600
ENSMUSG00000038764_Ptpn3	1.01347	1.218e-52	1.76423e-50	1.00084	1.09273e-41	1.80901e-39	1.14366	9.18874e-11	1.08218e-11	156	182	263	601
ENSMUSG00000081683_Fzd10	-1.80494	2.6195e-40	2.23359e-38	-1.89785	5.09486e-40	7.87221e-38	-1.75914	2.2311e-12	3.65904e-13	265	195	141	601
ENSMUSG00000029059_Fam213b	1.27332	1.09788e-44	1.13277e-42	1.27648	4.09305e-37	5.40893e-35	1.40574	4.09273e-12	6.64088e-13	219	228	158	605
ENSMUSG00000040659_Efhd2	1.6146	4.10158e-65	8.66161e-63	1.6216	3.59823e-66	1.38993e-63	1.77129	2.99548e-09	3.59161e-10	107	78	420	605
ENSMUSG00000003279_Dlgap1	0.779738	1.19881e-65	2.60464e-63	0.761507	5.23069e-26	3.52574e-24	0.912782	1.42109e-14	1.52259e-15	104	447	56.5	607.5
ENSMUSG00000052229_Gpr17	-1.68551	1.06027e-65	2.32601e-63	-1.74435	1.29285e-67	5.41021e-65	-1.58526	3.99383e-09	4.65643e-10	103	72	435	610
ENSMUSG00000011256_Adam19	-1.14259	6.12625e-44	6.12517e-42	-1.18253	5.69298e-44	1.02101e-41	-1.03667	1.94547e-11	3.20668e-12	226	168	217	611
ENSMUSG00000087361_0610043K17Rik	2.41068	7.64373e-45	7.99619e-43	2.55789	1.1973e-43	2.10962e-41	2.70454	2.35332e-11	3.79899e-12	216	171	224	611
ENSMUSG00000032902_Slc16a1	-1.73685	7.36645e-61	1.39876e-58	-1.80311	4.34301e-66	1.65639e-63	-1.6521	2.63206e-09	3.29472e-10	119	79	415	613
ENSMUSG00000059456_Ptk2b	1.1385	1.52438e-65	3.28046e-63	1.1265	4.9856e-46	9.81805e-44	1.27382	8.33367e-10	9.67692e-11	105	153	355	613
ENSMUSG00000054855_Rnd1	-1.13113	2.06322e-38	1.61877e-36	-1.16912	1.64915e-36	2.11443e-34	-1.03332	2.84217e-13	4.33727e-14	288	235	97	620
ENSMUSG00000082691_Dynlt1-ps1	-2.12516	7.74846e-45	8.0684e-43	-2.25357	1.88831e-42	3.2144e-40	-2.12507	2.88622e-11	4.75705e-12	217	177	234	628
ENSMUSG00000022419_Deptor	1.285	1.65159e-48	1.97456e-46	1.28584	1.52351e-38	2.16525e-36	1.42836	2.70575e-11	4.25277e-12	189	212	229	630
ENSMUSG00000020834_Dhrs13	-1.73243	2.41255e-40	2.06492e-38	-1.8191	3.06453e-39	4.54849e-37	-1.68806	5.03775e-12	8.0274e-13	264	203	164	631
ENSMUSG00000030256_Bhlhe41	1.32402	2.47602e-46	2.70281e-44	1.32916	2.14169e-36	2.73429e-34	1.46901	8.88178e-12	1.62511e-12	207	236	189	632
ENSMUSG00000051980_Casr	-3.27859	1.59749e-44	1.63334e-42	-3.82162	6.4052e-50	1.53166e-47	-3.69141	1.59091e-10	1.98623e-11	221	126	285	632
ENSMUSG00000067212_H2-T23	1.86016	3.66322e-43	3.56785e-41	1.91342	2.61703e-39	3.92294e-37	2.05138	1.13545e-11	2.10751e-12	232	201	200	633
ENSMUSG00000005125_Ndrg1	2.09881	2.39199e-47	2.72977e-45	2.174	2.6502e-47	5.54517e-45	2.32321	1.91633e-10	2.37202e-11	198	144	292	634
ENSMUSG00000018451_6330403K07Rik	0.925951	2.90415e-49	3.64567e-47	0.911743	1.66158e-35	1.99455e-33	1.04904	1.64988e-11	2.69218e-12	180	251	210	641
ENSMUSG00000042659_Arrdc4	-1.40863	1.57492e-40	1.36348e-38	-1.46398	3.45617e-38	4.82104e-36	-1.30673	5.42855e-12	8.83456e-13	261	216	167	644
ENSMUSG00000027297_Ltk	1.1838	9.26387e-40	7.69582e-38	1.18316	1.6208e-34	1.85683e-32	1.32776	5.96856e-13	9.70435e-14	272	263	111	646
ENSMUSG00000098659_RP23-442I7.1	-2.97104	8.50926e-39	6.77026e-37	-3.42305	1.14557e-48	2.59518e-46	-3.29203	2.74269e-11	4.45286e-12	284	133	231	648
ENSMUSG00000048216_Gpr85	-0.882367	4.42276e-51	5.87863e-49	-0.911722	4.92458e-43	8.47872e-41	-0.765682	2.36525e-10	3.10533e-11	170	175	304	649
ENSMUSG00000049225_Pdp1	1.4112	1.67622e-90	7.1464e-88	1.40365	1.26486e-66	5.08135e-64	1.54454	1.95534e-08	2.00036e-09	53	75	521	649
ENSMUSG00000030103_Bhlhe40	1.75252	8.02796e-60	1.4629e-57	1.77231	1.80054e-62	6.30818e-60	1.92149	4.54651e-09	5.35237e-10	124	86	443	653
ENSMUSG00000060314_Zfp941	1.09325	3.80465e-49	4.72362e-47	1.08547	2.06095e-37	2.78459e-35	1.2345	8.90026e-11	1.02105e-11	182	223	261	666
ENSMUSG00000026566_Mpzl1	-1.37986	2.66689e-43	2.62005e-41	-1.43038	3.30154e-39	4.87625e-37	-1.2951	3.5854e-11	5.12337e-12	230	204	237	671
ENSMUSG00000023046_Igfbp6	3.78031	6.37605e-114	4.50229e-111	4.01219	4.93483e-102	6.19527e-99	4.12067	7.09462e-08	8.3089e-09	32	24	618	674
ENSMUSG00000044322_Dsc1	-3.28174	1.94561e-33	1.2111e-31	-4.19809	1.00253e-55	2.87679e-53	-4.12928	1.55609e-11	2.49606e-12	363	105	207	675
ENSMUSG00000020340_Cyfip2	0.792013	1.50681e-56	2.44948e-54	0.776059	7.52101e-24	4.4346e-22	0.914806	0	0	139	511	26	676
ENSMUSG00000024883_Rin1	1.16234	4.42277e-41	3.93452e-39	1.15896	5.95287e-38	8.15273e-36	1.30304	1.45235e-11	2.43264e-12	254	220	206	680
ENSMUSG00000028613_Lrp8	-0.844675	5.3341e-46	5.73949e-44	-0.87212	3.14727e-33	3.35078e-31	-0.726885	9.06653e-12	1.66428e-12	210	283	190	683
ENSMUSG00000039976_Tbc1d16	-1.32431	1.1014e-34	7.29831e-33	-1.38298	3.414e-42	5.68309e-40	-1.23025	5.20117e-12	8.29397e-13	341	181	165	687
ENSMUSG00000014813_Stc1	-2.18291	4.78755e-43	4.6429e-41	-2.32552	4.86635e-40	7.55789e-38	-2.20399	9.29248e-11	1.11328e-11	233	194	264	691
ENSMUSG00000027367_Stard7	-0.890013	3.04247e-67	7.01507e-65	-0.916946	1.3209e-38	1.89518e-36	-0.777641	1.76153e-09	1.84265e-10	98	210	385	693
ENSMUSG00000033633_Clec18a	2.93917	8.1489e-53	1.20348e-50	3.19567	3.19783e-46	6.38083e-44	3.33003	1.92406e-09	2.09758e-10	153	151	391	695
ENSMUSG00000086537_Nespos	-2.67215	8.43773e-36	5.88454e-34	-3.01243	4.99043e-47	1.02287e-44	-2.8953	2.36255e-11	3.88711e-12	324	147	225	696
ENSMUSG00000039157_Fam102a	0.894954	1.97801e-49	2.49693e-47	0.879701	2.42134e-36	3.07827e-34	1.02482	1.58735e-10	1.93721e-11	179	237	284	700
ENSMUSG00000023828_Slc22a3	-1.96536	2.18279e-37	1.63862e-35	-2.09108	5.22143e-36	6.55507e-34	-1.93923	4.33431e-12	7.31418e-13	301	240	161.5	702.5
ENSMUSG00000030134_Rasgef1a	0.951554	3.08225e-62	6.16341e-60	0.935708	5.59361e-38	7.69568e-36	1.07724	1.14915e-09	1.35746e-10	113	219	371	703
ENSMUSG00000025478_Dpysl4	-0.984002	2.16575e-38	1.69333e-36	-1.01836	3.94041e-37	5.23016e-35	-0.873763	9.15179e-12	1.70348e-12	289	227	191	707
ENSMUSG00000031839_Hsbp1	-1.14017	5.29424e-61	1.0138e-58	-1.17534	4.05748e-51	1.01035e-48	-1.03097	7.52162e-09	8.4495e-10	118	121	470	709
ENSMUSG00000039959_Hip1	-0.932707	8.82551e-42	8.04118e-40	-0.963773	3.28043e-35	3.89131e-33	-0.813872	1.58167e-11	2.56011e-12	248	254	208	710
ENSMUSG00000034755_Pcdh11x	-0.962155	6.59662e-48	7.72318e-46	-0.991049	6.56952e-36	8.21326e-34	-0.851621	1.39181e-10	1.60089e-11	193	241	277	711
ENSMUSG00000001943_Vsig2	-1.18181	1.62391e-41	1.46776e-39	-1.22044	5.91681e-35	6.88314e-33	-1.08177	1.32729e-11	2.25935e-12	250	259	203	712
ENSMUSG00000009418_Nav1	-1.91397	9.38265e-105	5.57922e-102	-1.96396	6.41662e-83	4.83332e-80	-1.82578	8.72665e-08	1.05972e-08	38	40	639	717
ENSMUSG00000047388_Atmin	0.856422	3.37359e-45	3.57886e-43	0.840785	5.6072e-31	5.29608e-29	0.98457	8.21387e-12	1.51158e-12	213	319	186	718
ENSMUSG00000018750_Zbtb4	0.911321	2.82417e-51	3.82125e-49	0.896351	6.25111e-34	6.89912e-32	1.04302	1.8872e-10	2.31432e-11	167	273	291	731
ENSMUSG00000066652_Lefty2	-2.62658	2.82481e-39	2.32107e-37	-2.91299	4.44397e-43	7.7397e-41	-2.77884	1.55907e-10	1.88796e-11	275	173	283	731
ENSMUSG00000073433_Arhgdig	-1.17391	2.11933e-34	1.38007e-32	-1.22057	6.89674e-39	1.00873e-36	-1.07601	7.00595e-12	1.22285e-12	347	206	178	731
ENSMUSG00000026662_Sephs1	-0.901306	5.43985e-56	8.65626e-54	-0.928651	1.79676e-38	2.52974e-36	-0.787059	1.37081e-09	1.53965e-10	142	214	377	733
ENSMUSG00000063446_E130309F12Rik	-1.39774	8.70085e-38	6.59746e-36	-1.45173	4.04093e-35	4.73748e-33	-1.3092	7.09122e-12	1.25564e-12	298	257	179	734
ENSMUSG00000061718_Ppp1r1b	1.28318	2.08812e-37	1.57277e-35	1.29094	4.52647e-33	4.80221e-31	1.42418	3.65219e-12	5.58171e-13	300	284	153	737
ENSMUSG00000027750_Postn	-2.22594	6.11056e-40	5.09499e-38	-2.39301	4.40923e-38	6.12212e-36	-2.24393	6.59526e-11	7.53526e-12	271	217	251	739
ENSMUSG00000050248_Evc2	2.07022	8.53008e-48	9.88439e-46	2.15125	1.93211e-42	3.27048e-40	2.2749	1.09021e-09	1.24916e-10	195	178	367	740
ENSMUSG00000021379_Id4	1.12133	1.58358e-46	1.74549e-44	1.11416	1.02975e-36	1.34313e-34	1.26109	2.72749e-10	3.47689e-11	205	231	309	745
ENSMUSG00000024096_Ralbp1	0.789942	5.1298e-50	6.62359e-48	0.771991	2.65806e-29	2.22465e-27	0.923794	1.73515e-11	2.76165e-12	175	360	211	746
ENSMUSG00000023259_Slc26a6	-1.26617	7.36551e-47	8.19858e-45	-1.30823	1.519e-41	2.46062e-39	-1.16889	8.94723e-10	1.03402e-10	203	186	358	747
ENSMUSG00000031932_Gpr83	1.73722	1.64888e-42	1.55892e-40	1.78114	4.87535e-38	6.73827e-36	1.92738	2.00828e-10	2.71849e-11	239	218	298	755
ENSMUSG00000026414_Tnnt2	2.74323	1.96209e-38	1.54479e-36	3.04842	6.53252e-38	8.9061e-36	3.19555	6.18812e-11	7.30159e-12	287	221	250	758
ENSMUSG00000059288_Cdyl	1.53347	3.91987e-38	3.00249e-36	1.56338	2.16723e-34	2.44564e-32	1.69945	1.05445e-11	1.92336e-12	295	267	196	758
ENSMUSG00000043419_A030009H04Rik	0.900135	9.30607e-50	1.19477e-47	0.884211	2.73786e-39	4.08374e-37	1.03173	1.58717e-09	1.68465e-10	176	202	381	759
ENSMUSG00000031111_Igsf1	-1.77314	4.77769e-35	3.19398e-33	-1.87596	3.9829e-35	4.68769e-33	-1.7303	5.25802e-12	8.56076e-13	338	256	166	760
ENSMUSG00000021097_Clmn	1.05557	3.93867e-47	4.44991e-45	1.04617	1.19829e-36	1.55623e-34	1.20152	5.13992e-10	5.41117e-11	200	232	329	761
ENSMUSG00000031628_Casp3	-1.27576	5.94558e-41	5.22748e-39	-1.32178	1.645e-36	2.11443e-34	-1.17837	1.21844e-10	1.47392e-11	257	234	274	765
ENSMUSG00000056999_Ide	-0.750175	4.16221e-49	5.11138e-47	-0.776727	1.22814e-30	1.13509e-28	-0.630381	7.45644e-11	8.79358e-12	184	326	256	766
ENSMUSG00000017400_Stac2	1.31122	5.87151e-41	5.18253e-39	1.31678	1.15404e-35	1.41347e-33	1.45356	9.35216e-11	1.14437e-11	256	246	265	767
ENSMUSG00000076431_Sox4	-1.08858	3.97975e-37	2.97769e-35	-1.12702	9.30601e-36	1.14445e-33	-0.97343	2.23537e-11	3.53484e-12	302	245	221	768
ENSMUSG00000026167_Wnt10a	2.6161	9.42501e-42	8.55291e-40	2.84118	9.44245e-39	1.36779e-36	2.98946	2.99032e-10	3.72342e-11	249	208	312	769
ENSMUSG00000024538_Ppic	-2.10742	1.89997e-36	1.38142e-34	-2.26416	2.72207e-36	3.44605e-34	-2.15131	2.31211e-11	3.62306e-12	310	238	222.5	770.5
ENSMUSG00000025993_Slc40a1	-1.13672	5.1802e-42	4.77763e-40	-1.17329	3.5562e-35	4.2019e-33	-1.03245	1.18789e-10	1.43469e-11	245	255	273	773
ENSMUSG00000042524_Sun2	1.17419	3.30892e-42	3.06428e-40	1.17179	2.23112e-37	3.00106e-35	1.30838	2.50836e-10	3.24606e-11	244	224	306	774
ENSMUSG00000097198_9330159N05Rik	1.70426	6.58937e-38	5.01324e-36	1.74883	2.25411e-32	2.30225e-30	1.8987	8.85336e-12	1.58651e-12	297	295	188	780
ENSMUSG00000039126_Prune2	0.908298	4.82769e-59	8.58949e-57	0.89203	1.58829e-38	2.24672e-36	1.04105	4.54681e-09	5.44273e-10	127	213	444	784
ENSMUSG00000078350_Smim1	1.6922	3.87864e-38	2.98101e-36	1.73662	5.29957e-34	5.8921e-32	1.87611	2.04778e-11	3.3635e-12	294	271	219	784
ENSMUSG00000033342_4833424O15Rik	-0.892594	2.87033e-42	2.66905e-40	-0.923438	3.46727e-39	5.09604e-37	-0.778568	5.9795e-10	7.33976e-11	243	205	342	790
ENSMUSG00000052087_Rgs14	1.22385	5.58834e-37	4.16746e-35	1.22629	1.71562e-33	1.84613e-31	1.36753	1.63567e-11	2.62612e-12	303	280	209	792
ENSMUSG00000090877_Hspa1b	2.45924	2.52297e-36	1.82137e-34	2.67272	3.49586e-36	4.40712e-34	2.83577	4.22702e-11	5.72008e-12	313	239	241	793
ENSMUSG00000060657_Marf1	1.50137	8.39508e-100	4.47037e-97	1.49443	8.35267e-72	4.19443e-69	1.64881	1.91604e-07	2.13544e-08	42	60	701	803
ENSMUSG00000022965_Ifngr2	-0.945877	1.17713e-34	7.77729e-33	-0.980781	8.05541e-36	9.98805e-34	-0.826368	2.224e-11	3.4493e-12	342	243	220	805
ENSMUSG00000034771_Tle2	1.56994	3.80445e-38	2.93397e-36	1.60095	3.55708e-34	3.96943e-32	1.74274	4.28741e-11	6.02567e-12	293	270	243	806
ENSMUSG00000021866_Anxa11	2.02208	1.25875e-39	1.04185e-37	2.11106	1.66138e-35	1.99455e-33	2.24329	1.8747e-10	2.25722e-11	273	250	290	813
ENSMUSG00000026839_Upp2	1.05671	1.87343e-51	2.56558e-49	1.04626	3.55169e-37	4.73506e-35	1.18876	3.17091e-09	3.91292e-10	165	226	425	816
ENSMUSG00000034520_Gjc1	-1.41987	5.10124e-36	3.62477e-34	-1.47977	4.58759e-33	4.84997e-31	-1.33908	1.8936e-11	2.98063e-12	318	285	214	817
ENSMUSG00000027560_Dok5	-1.03971	7.23613e-39	5.77765e-37	-1.07411	2.07637e-34	2.35191e-32	-0.931451	1.15932e-10	1.35832e-11	283	266	271	820
ENSMUSG00000041362_4930506M07Rik	-1.14724	1.02493e-30	5.5405e-29	-1.19448	8.95167e-34	9.80777e-32	-1.04284	2.14584e-12	3.39476e-13	418	275	139	832
ENSMUSG00000028931_Kcnab2	0.928629	1.21447e-57	2.04793e-55	0.912179	3.21133e-35	3.8244e-33	1.05296	4.73233e-09	5.62689e-10	134	253	446	833
ENSMUSG00000022661_Cd200	-0.809957	2.50538e-35	1.6899e-33	-0.840759	1.65513e-31	1.61388e-29	-0.690278	9.99023e-12	1.74664e-12	335	309	192	836
ENSMUSG00000047419_Cmya5	1.07122	3.7267e-44	3.77616e-42	1.06154	7.8311e-35	9.00577e-33	1.21368	9.37902e-10	1.12465e-10	223	262	362	847
ENSMUSG00000000317_Bcl6b	-1.34446	5.61864e-33	3.42207e-31	-1.40198	5.86777e-32	5.83485e-30	-1.25474	8.25651e-12	1.54765e-12	371	303	187	861
ENSMUSG00000049630_C1ql3	1.08795	1.30209e-34	8.55293e-33	1.08392	9.60005e-34	1.04422e-31	1.24894	4.20215e-11	5.56778e-12	344	277	240	861
ENSMUSG00000041360_D19Bwg1357e	-0.874522	5.11913e-39	4.11644e-37	-0.905243	1.29243e-35	1.57655e-33	-0.761939	5.88585e-10	6.8786e-11	281	247	339	867
ENSMUSG00000027499_Pkia	-1.06016	2.48646e-87	9.85686e-85	-1.08955	1.74557e-50	4.27594e-48	-0.940616	1.68287e-07	1.95256e-08	57	123	693	873
ENSMUSG00000020181_Nav3	-1.23915	2.58263e-113	1.7684e-110	-1.2693	3.53748e-63	1.26886e-60	-1.12701	4.15032e-07	4.36494e-08	33	84	761	878
ENSMUSG00000028943_Espn	2.48813	2.52977e-34	1.63322e-32	2.73189	6.56092e-35	7.6031e-33	2.89553	1.10411e-10	1.28265e-11	350	260	269	879
ENSMUSG00000032047_Acat1	-0.855352	1.06455e-42	1.0236e-40	-0.884702	2.49374e-33	2.67389e-31	-0.744791	1.01682e-09	1.19811e-10	235	281	365	881
ENSMUSG00000002997_Prkar2b	-0.883172	3.05092e-35	2.05174e-33	-0.915638	8.56797e-33	8.84086e-31	-0.768543	7.81455e-11	9.06343e-12	336	292	257	885
ENSMUSG00000016946_Kctd5	-1.02467	4.65851e-40	3.94246e-38	-1.0589	1.97496e-34	2.24549e-32	-0.925999	8.3007e-10	9.46884e-11	267	265	354	886
ENSMUSG00000035431_Sstr1	-1.2069	2.82997e-30	1.49058e-28	-1.25893	2.47675e-32	2.5211e-30	-1.11537	4.33431e-12	7.53658e-13	429	296	161.5	886.5
ENSMUSG00000019647_Sema6a	-1.13365	2.58429e-34	1.66367e-32	-1.17574	3.06553e-34	3.43362e-32	-1.0385	1.14795e-10	1.32041e-11	351	269	270	890
ENSMUSG00000070564_Ntn5	3.11947	6.63525e-48	7.72835e-46	3.48539	6.04943e-45	1.12512e-42	3.61599	2.49029e-08	2.49143e-09	194	162	534	890
ENSMUSG00000029161_Cgref1	-1.13931	1.83103e-37	1.38374e-35	-1.18034	1.52292e-35	1.85023e-33	-1.03045	6.35097e-10	7.97927e-11	299	248	346	893
ENSMUSG00000044471_AB041803	1.44223	1.14095e-35	7.88407e-34	1.46506	2.67846e-32	2.71724e-30	1.60521	1.26647e-10	1.51462e-11	327	297	275	899
ENSMUSG00000026421_Csrp1	0.949751	1.08628e-36	8.04774e-35	0.937777	1.07918e-32	1.10976e-30	1.08319	2.7191e-10	3.39962e-11	305	293	308	906
ENSMUSG00000020053_Igf1	-1.25379	1.46841e-36	1.07379e-34	-1.30044	9.89121e-32	9.70756e-30	-1.14344	1.92884e-10	2.42976e-11	309	307	293	909
ENSMUSG00000035246_Pcyt1b	-0.796461	1.52646e-42	1.44923e-40	-0.824465	6.0104e-34	6.65784e-32	-0.677154	2.19046e-09	2.51623e-10	238	272	400	910
ENSMUSG00000096929_A330023F24Rik	0.910387	1.16072e-44	1.19216e-42	0.89715	3.00085e-30	2.73986e-28	1.04144	1.11362e-09	1.27602e-10	220	330	368	918
ENSMUSG00000029121_Crmp1	-1.37352	2.92896e-50	3.8256e-48	-1.42047	1.05853e-47	2.23032e-45	-1.28129	6.12605e-08	7.05893e-09	173	143	605	921
ENSMUSG00000021614_Vcan	-1.3861	1.1551e-29	5.8918e-28	-1.45355	3.9056e-31	3.73574e-29	-1.30735	6.32383e-12	1.06121e-12	443	315	173	931
ENSMUSG00000025417_Pip4k2c	1.00164	2.03076e-36	1.47074e-34	0.991334	2.65995e-34	2.99046e-32	1.12775	7.69418e-10	9.0671e-11	312	268	352	932
ENSMUSG00000087041_Gm16295	1.28483	3.75125e-36	2.68238e-34	1.29241	1.62763e-30	1.49513e-28	1.43511	1.85125e-10	2.20016e-11	316	328	289	933
ENSMUSG00000039372_March4	-1.22208	2.11566e-30	1.13015e-28	-1.26939	1.41074e-27	1.07609e-25	-1.12213	8.3844e-13	1.3687e-13	423	395	118	936
ENSMUSG00000027298_Tyro3	1.20982	9.52708e-77	2.72499e-74	1.19844	8.16988e-54	2.27924e-51	1.33087	3.75819e-07	3.8457e-08	79	108	750	937
ENSMUSG00000080268_Brms1	1.2352	3.07905e-41	2.76088e-39	1.23474	1.59816e-35	1.93384e-33	1.37896	4.06152e-09	4.7389e-10	252	249	436	937
ENSMUSG00000093930_Hmgcs1	-1.09797	5.58183e-41	4.94615e-39	-1.13785	1.45369e-37	1.97296e-35	-0.9865	6.57538e-09	7.07797e-10	255	222	460	937
ENSMUSG00000075602_Ly6a	1.62808	1.74188e-33	1.08728e-31	1.67292	4.91369e-30	4.41939e-28	1.81576	4.28244e-11	5.8734e-12	362	335	242	939
ENSMUSG00000047216_Cdh19	1.99637	8.52932e-35	5.68521e-33	2.09448	5.86562e-32	5.83485e-30	2.25995	2.25178e-10	2.97287e-11	339	302	302	943
ENSMUSG00000031328_Flna	-0.869275	6.19937e-60	1.13887e-57	-0.894979	9.2226e-34	1.0068e-31	-0.754456	3.30041e-08	3.31627e-09	123	276	551	950
ENSMUSG00000022468_Endou	2.16232	9.83824e-34	6.20963e-32	2.30465	6.81868e-32	6.75812e-30	2.45563	1.94028e-10	2.54451e-11	358	304	295	957
ENSMUSG00000033854_Kcnk10	-1.16949	3.03041e-33	1.86581e-31	-1.21219	2.4259e-29	2.0474e-27	-1.06215	3.31681e-11	4.99316e-12	367	357	236	960
ENSMUSG00000025582_Nptx1	1.38024	2.06423e-55	3.23912e-53	1.37942	2.01396e-51	5.09922e-49	1.53626	1.87264e-07	2.08706e-08	144	119	699	962
ENSMUSG00000074748_Atxn7l3b	-0.766979	1.02502e-49	1.30855e-47	-0.794386	2.5775e-29	2.16323e-27	-0.645167	3.53762e-09	4.19572e-10	177	359	429	965
ENSMUSG00000028756_Pink1	1.05042	2.24115e-47	2.57061e-45	1.04002	7.75433e-36	9.65446e-34	1.17424	2.54015e-08	2.57609e-09	197	242	536	975
ENSMUSG00000030739_Myh14	1.14281	1.90132e-36	1.38142e-34	1.1409	2.83249e-32	2.86386e-30	1.29195	1.02287e-09	1.22278e-10	311	298	366	975
ENSMUSG00000031765_Mt1	1.06839	3.99709e-33	2.44765e-31	1.06438	1.94952e-31	1.88266e-29	1.20568	2.06754e-10	2.77854e-11	369	312	299	980
ENSMUSG00000032807_Alox12b	2.67724	1.76957e-35	1.21536e-33	2.99086	7.97087e-33	8.253e-31	3.13183	9.96394e-10	1.149e-10	329	291	363	983
ENSMUSG00000060594_Layn	-1.56132	2.95035e-31	1.64608e-29	-1.64437	1.16075e-29	9.96397e-28	-1.48838	2.39808e-11	4.06293e-12	405	351	227	983
ENSMUSG00000027273_Snap25	1.18928	2.16842e-28	1.00405e-26	1.19803	2.97621e-25	1.89584e-23	1.36667	0	0	488	473	26	987
ENSMUSG00000035011_Zbtb7a	1.10925	1.45269e-30	7.81545e-29	1.11091	5.77331e-30	5.11617e-28	1.26719	2.72991e-11	4.35297e-12	420	340	230	990
ENSMUSG00000032356_Rasgrf1	0.892179	4.01056e-63	8.0913e-61	0.876833	1.07523e-30	9.96819e-29	1.0186	3.64802e-08	3.88439e-09	112	325	561	998
ENSMUSG00000046093_Hpcal4	0.844523	1.64617e-40	1.41973e-38	0.828489	6.38642e-26	4.29515e-24	0.978425	1.77806e-10	2.14352e-11	262	448	288	998
ENSMUSG00000003585_Sec14l2	0.903609	5.34633e-40	4.47428e-38	0.889751	3.35662e-30	3.05544e-28	1.03363	2.13704e-09	2.46764e-10	270	331	399	1000
ENSMUSG00000031302_Nlgn3	-0.751932	5.0552e-39	4.07955e-37	-0.777148	2.80279e-25	1.78915e-23	-0.632233	8.9301e-11	1.05124e-11	280	472	262	1014
ENSMUSG00000039501_Znfx1	0.912631	2.05017e-35	1.38699e-33	0.901888	9.20901e-29	7.49912e-27	1.04652	2.77296e-10	3.55512e-11	334	370	310	1014
ENSMUSG00000028174_Rpe65	2.83033	4.21491e-28	1.90862e-26	3.4041	1.48207e-40	2.32576e-38	3.58496	3.80297e-10	4.84203e-11	499	192	324	1015
ENSMUSG00000025384_2310003H01Rik	-1.4681	6.95196e-29	3.31406e-27	-1.54806	7.92817e-32	7.83199e-30	-1.39518	3.83551e-11	5.263e-12	474	305	238	1017
ENSMUSG00000020547_Bzw2	-0.843335	3.12222e-39	2.55614e-37	-0.87333	6.85102e-35	7.90886e-33	-0.733275	9.94095e-09	1.07711e-09	276	261	484	1021
ENSMUSG00000036902_Neto2	-0.982339	2.53751e-47	2.88129e-45	-1.01516	1.51272e-38	2.16011e-36	-0.866099	6.55448e-08	7.61669e-09	199	211	611	1021
ENSMUSG00000074657_Kif5a	0.926176	1.08687e-28	5.08466e-27	0.916581	8.88286e-24	5.20701e-22	1.06175	0	0	483	514	26	1023
ENSMUSG00000032035_Ets1	-0.997663	8.74877e-36	6.08268e-34	-1.03131	3.69959e-29	3.05394e-27	-0.885489	5.51978e-10	6.27438e-11	325	365	335	1025
ENSMUSG00000022340_Sybu	-0.786961	2.2318e-34	1.44913e-32	-0.816258	2.61616e-28	2.08532e-26	-0.671185	2.2456e-10	2.90794e-11	348	378	301	1027
ENSMUSG00000036273_Lrrk2	1.30649	7.94398e-45	8.23405e-43	1.30874	4.55051e-41	7.29292e-39	1.45599	7.26012e-08	8.71727e-09	218	188	622	1028
ENSMUSG00000031824_6430548M08Rik	0.763325	4.01202e-46	4.33759e-44	0.745252	7.40185e-25	4.62693e-23	0.884222	6.5522e-10	8.1451e-11	209	482	347	1038
ENSMUSG00000031503_Col4a2	-0.987836	1.19736e-29	6.07987e-28	-1.02535	6.82046e-30	5.93932e-28	-0.886913	5.31202e-11	6.88473e-12	445	346	248	1039
ENSMUSG00000026605_Cenpf	-1.80456	6.71609e-30	3.46477e-28	-1.92829	1.4272e-28	1.15286e-26	-1.78106	3.20668e-11	4.87326e-12	438	373	235	1046
ENSMUSG00000097164_Ccdc41os1	0.987845	5.27764e-39	4.22885e-37	0.979008	3.43914e-28	2.7126e-26	1.12274	1.64275e-09	1.72324e-10	282	382	382	1046
ENSMUSG00000038642_Ctss	0.868916	7.24993e-42	6.63236e-40	0.855711	9.23949e-28	7.10168e-26	0.994928	2.49456e-09	3.07897e-10	247	392	411	1050
ENSMUSG00000041120_Nbl1	1.23858	4.61843e-34	2.93966e-32	1.24534	1.00898e-30	9.38291e-29	1.37506	1.20215e-09	1.41456e-10	355	324	373	1052
ENSMUSG00000048899_Rimkla	-1.11679	1.1028e-32	6.6098e-31	-1.15889	9.16224e-30	7.88738e-28	-1.01728	5.32964e-10	5.83601e-11	377	350	332	1059
ENSMUSG00000020277_Pfkl	0.955812	1.49916e-34	9.81883e-33	0.94493	3.3969e-31	3.26993e-29	1.08336	2.29134e-09	2.71304e-10	345	313	404	1062
ENSMUSG00000027479_Mapre1	-1.02263	3.42137e-38	2.65667e-36	-1.05985	1.28647e-36	1.66358e-34	-0.908686	2.74632e-08	2.71198e-09	291	233	539	1063
ENSMUSG00000031285_Dcx	-1.34352	2.36673e-38	1.84409e-36	-1.39227	4.97845e-35	5.81398e-33	-1.24978	1.89718e-08	1.93367e-09	290	258	519	1067
ENSMUSG00000052373_Mpp3	0.927609	6.25363e-36	4.41584e-34	0.91746	1.559e-30	1.43647e-28	1.0529	3.02526e-09	3.65494e-10	320	327	421	1068
ENSMUSG00000031652_N4bp1	0.819794	3.87086e-39	3.14626e-37	0.80486	7.44989e-28	5.78518e-26	0.954505	2.49182e-09	3.02564e-10	278	388	410	1076
ENSMUSG00000044533_Rps2	-0.793792	5.13251e-48	6.04032e-46	-0.820269	4.48733e-30	4.048e-28	-0.683386	3.6934e-08	4.00148e-09	192	334	563	1089
ENSMUSG00000058975_Kcnc1	0.961281	1.12471e-32	6.70551e-31	0.955481	1.80292e-26	1.25746e-24	1.09799	1.4964e-10	1.74158e-11	379	432	280	1091
ENSMUSG00000020102_Slc16a7	-1.01822	3.78614e-31	2.09173e-29	-1.05744	7.49635e-33	7.78844e-31	-0.913219	2.11246e-09	2.42014e-10	409	290	398	1097
ENSMUSG00000020589_Fam49a	-0.79724	7.34367e-30	3.76276e-28	-0.829249	1.07235e-24	6.63448e-23	-0.677907	5.7554e-12	9.40691e-13	441	487	169	1097
ENSMUSG00000059991_Nptx2	1.17369	1.15326e-31	6.58058e-30	1.17581	3.23382e-32	3.2587e-30	1.30424	2.40844e-09	2.91849e-10	396	299	408	1103
ENSMUSG00000029090_Gpr125	-0.882219	1.15917e-36	8.55969e-35	-0.913007	9.19292e-32	9.05173e-30	-0.773563	1.13699e-08	1.23816e-09	306	306	492	1104
ENSMUSG00000005580_Adcy9	0.7866	7.80576e-36	5.47761e-34	0.77158	1.68714e-25	1.09319e-23	0.908304	3.62959e-10	4.63777e-11	322	465	322	1109
ENSMUSG00000037754_Ppp1r16b	0.865402	4.8906e-44	4.91146e-42	0.850863	2.49835e-28	1.99669e-26	1.00718	1.50558e-08	1.58304e-09	225	377	507	1109
ENSMUSG00000097451_Rian	-0.678487	4.68567e-36	3.33998e-34	-0.704772	2.37142e-20	1.06802e-18	-0.554152	1.0516e-12	1.70992e-13	317	669	123	1109
ENSMUSG00000022791_Tnk2	1.4215	1.38811e-36	1.01836e-34	1.43919	6.13025e-37	8.06569e-35	1.57457	4.24045e-08	4.6253e-09	308	229	573	1110
ENSMUSG00000042272_Sestd1	-0.938606	3.97183e-60	7.41714e-58	-0.965236	1.80517e-34	2.06022e-32	-0.824851	2.72962e-07	2.85672e-08	121	264	725	1110
ENSMUSG00000022257_Laptm4b	0.822996	4.84891e-40	4.07308e-38	0.807536	1.22255e-29	1.0435e-27	0.946777	1.11007e-08	1.17638e-09	269	353	489	1111
ENSMUSG00000058454_Dhcr7	-0.968025	1.32585e-33	8.29889e-32	-1.00221	1.98641e-29	1.68119e-27	-0.854464	2.24348e-09	2.66291e-10	361	356	403	1120
ENSMUSG00000031934_Panx1	-0.845883	3.10398e-31	1.72753e-29	-0.876805	5.32612e-28	4.16821e-26	-0.730986	5.39941e-10	5.98063e-11	406	385	333	1124
ENSMUSG00000031391_L1cam	-1.03428	3.77906e-40	3.21021e-38	-1.06884	1.20481e-33	1.30579e-31	-0.912474	4.59809e-08	5.43601e-09	266	278	585	1129
ENSMUSG00000048240_Gng7	-1.00975	1.66447e-30	8.91242e-29	-1.04387	9.97429e-27	7.08786e-25	-0.905319	2.41897e-10	3.17446e-11	422	424	305	1151
ENSMUSG00000032262_Elovl4	-0.715681	5.35194e-33	3.26844e-31	-0.744114	5.28723e-29	4.34072e-27	-0.599651	2.67367e-09	3.35107e-10	370	367	416	1153
ENSMUSG00000026663_Atf6	0.851769	2.39207e-42	2.23352e-40	0.838118	8.18496e-28	6.3234e-26	0.974607	2.09385e-08	2.07018e-09	242	390	523	1155
ENSMUSG00000025213_Kazald1	2.12876	3.76641e-29	1.84212e-27	2.29173	6.69242e-33	6.97725e-31	2.43923	2.37544e-09	2.86649e-10	462	289	407	1158
ENSMUSG00000033061_Resp18	0.972193	4.0897e-34	2.61047e-32	0.961893	6.61517e-30	5.81094e-28	1.10981	7.10587e-09	7.60844e-10	354	343	464	1161
ENSMUSG00000033208_S100b	0.922791	2.25482e-33	1.39589e-31	0.912078	3.02286e-29	2.51599e-27	1.05795	4.5366e-09	5.26162e-10	365	362	442	1169
ENSMUSG00000047497_Adamts12	-2.16887	5.96805e-30	3.0859e-28	-2.37711	1.90324e-31	1.84388e-29	-2.24954	3.04764e-09	3.7185e-10	437	311	422	1170
ENSMUSG00000037795_N4bp2	-0.970213	2.0004e-32	1.18018e-30	-1.00459	3.26703e-27	2.43051e-25	-0.855467	1.82912e-09	1.96781e-10	383	405	388	1176
ENSMUSG00000001435_Col18a1	-1.54953	6.80846e-29	3.25251e-27	-1.6342	7.01331e-27	5.06741e-25	-1.5072	1.72989e-10	2.08904e-11	473	417	287	1177
ENSMUSG00000036067_Slc2a6	-0.880012	3.31221e-32	1.93392e-30	-0.913002	4.16543e-32	4.18348e-30	-0.772259	1.13006e-08	1.21753e-09	387	300	491	1178
ENSMUSG00000036225_Kctd1	1.02216	3.35013e-32	1.95102e-30	1.01907	1.67453e-27	1.27408e-25	1.15978	2.02292e-09	2.27873e-10	388	396	395	1179
ENSMUSG00000014470_Rnf166	0.973205	6.92784e-34	4.39723e-32	0.965033	1.2073e-26	8.51894e-25	1.1045	2.10608e-09	2.37303e-10	356	427	397	1180
ENSMUSG00000032402_Smad3	1.137	2.69289e-28	1.23175e-26	1.14232	3.18225e-27	2.3733e-25	1.28356	1.61791e-10	2.03586e-11	494	404	286	1184
ENSMUSG00000047821_Trim16	-1.66009	1.61018e-28	7.50177e-27	-1.76558	3.75116e-28	2.95098e-26	-1.62333	3.22906e-10	4.07121e-11	485	383	316	1184
ENSMUSG00000033009_Ogfod1	0.805235	7.86258e-33	4.76308e-31	0.790108	5.91082e-25	3.71802e-23	0.94033	5.59126e-10	6.42211e-11	373	479	336	1188
ENSMUSG00000038437_Mllt6	1.03405	3.45703e-38	2.67517e-36	1.02685	4.08192e-31	3.89204e-29	1.1725	4.39848e-08	5.0915e-09	292	316	580	1188
ENSMUSG00000067274_Rplp0	-0.828528	2.00373e-33	1.24385e-31	-0.858327	1.35434e-27	1.03569e-25	-0.725149	3.68432e-09	4.42063e-10	364	394	432	1190
ENSMUSG00000039166_Akap7	-0.661991	4.79285e-45	5.06071e-43	-0.686162	2.12626e-24	1.29162e-22	-0.539916	1.02687e-08	1.09606e-09	214	496	485	1195
ENSMUSG00000019194_Scn1b	1.36777	2.25341e-48	2.67989e-46	1.37039	5.80618e-47	1.18203e-44	1.5093	1.35368e-06	1.30699e-07	190	148	858	1196
ENSMUSG00000035329_Fbxo33	0.944749	4.47173e-31	2.4525e-29	0.933972	3.89127e-31	3.73389e-29	1.08079	7.84102e-09	8.59804e-10	412	314	471	1197
ENSMUSG00000070436_Serpinh1	-1.07857	2.46841e-28	1.13597e-26	-1.12165	7.25354e-29	5.92274e-27	-0.987183	5.82332e-10	6.72482e-11	491	369	338	1198
ENSMUSG00000028693_Nasp	-0.9285	2.86215e-36	2.05965e-34	-0.961306	1.49382e-31	1.46133e-29	-0.814256	4.4365e-08	5.15909e-09	314	308	581	1203
ENSMUSG00000003541_Ier3	1.77672	1.08141e-28	5.06963e-27	1.85744	2.95305e-27	2.21331e-25	2.00182	3.74257e-10	4.73928e-11	482	402	323	1207
ENSMUSG00000040618_Pck2	1.13866	3.52921e-31	1.95456e-29	1.14039	5.60996e-27	4.07297e-25	1.28893	1.78417e-09	1.8841e-10	408	415	386	1209
ENSMUSG00000024810_Il33	1.60469	1.62394e-30	8.71603e-29	1.65055	6.21816e-31	5.83655e-29	1.80105	7.3657e-09	8.16582e-10	421	321	468	1210
ENSMUSG00000024066_Xdh	2.55946	1.3797e-32	8.20415e-31	2.84902	9.3556e-31	8.72707e-29	2.97728	1.55501e-08	1.63774e-09	380	323	509	1212
ENSMUSG00000079037_Prnp	0.696921	3.99768e-32	2.31027e-30	0.67877	2.85247e-19	1.18219e-17	0.823054	2.70006e-13	4.08375e-14	391	727	94.5	1212.5
ENSMUSG00000004267_Eno2	0.754238	4.57391e-30	2.38138e-28	0.737903	3.24477e-21	1.58196e-19	0.876838	4.51905e-12	7.76758e-13	434	618	163	1215
ENSMUSG00000025076_Casp7	-1.47938	1.03887e-28	4.89047e-27	-1.55498	9.68563e-26	6.39974e-24	-1.42603	1.46805e-10	1.69418e-11	480	456	279	1215
ENSMUSG00000031997_Trpc6	1.88547	2.24018e-32	1.31821e-30	1.98376	5.68044e-29	4.65086e-27	2.11437	7.19508e-09	7.74681e-10	384	368	465	1217
ENSMUSG00000033526_Ppip5k1	0.690943	2.77381e-34	1.78059e-32	0.673454	2.568e-21	1.26016e-19	0.819017	6.7331e-11	7.77255e-12	352	614	252	1218
ENSMUSG00000022436_Sh3bp1	1.26295	1.08671e-32	6.53751e-31	1.27395	3.17307e-27	2.37232e-25	1.40594	4.49937e-09	5.17068e-10	375	403	441	1219
ENSMUSG00000036928_Stag3	-1.42842	3.76306e-29	1.84212e-27	-1.49778	5.16028e-27	3.76463e-25	-1.35245	6.34607e-10	7.81831e-11	461	413	345	1219
ENSMUSG00000040479_Dgkz	0.850399	3.78307e-39	3.086e-37	0.836572	1.45237e-25	9.45139e-24	0.974979	9.82983e-09	1.05876e-09	277	463	483	1223
ENSMUSG00000046447_Camk2n1	0.995437	6.27898e-57	1.03562e-54	0.982779	1.28009e-32	1.31188e-30	1.12384	6.50039e-07	6.24799e-08	137	294	794	1225
ENSMUSG00000062168_Ppef1	-1.87871	2.67799e-28	1.22742e-26	-2.02822	5.95358e-30	5.26045e-28	-1.89646	2.00834e-09	2.23317e-10	493	341	394	1228
ENSMUSG00000020151_Ptprr	-0.776744	1.52152e-35	1.04818e-33	-0.804431	4.07086e-25	2.57138e-23	-0.656665	3.67585e-09	4.34541e-10	328	477	431	1236
ENSMUSG00000033032_Afap1l1	1.04379	1.59638e-32	9.46766e-31	1.04101	1.02779e-25	6.76139e-24	1.17978	2.19146e-09	2.5646e-10	381	458	401	1240
ENSMUSG00000028988_Ctnnbip1	-0.826386	1.08785e-32	6.53751e-31	-0.857455	8.08944e-30	6.98381e-28	-0.70769	1.72051e-08	1.83917e-09	376	349	516	1241
ENSMUSG00000035168_Tanc1	0.901258	5.90922e-33	3.58937e-31	0.88982	6.9237e-26	4.6358e-24	1.03029	3.12153e-09	3.84736e-10	372	450	424	1246
ENSMUSG00000079598_Clec2l	-1.00102	1.25554e-27	5.51948e-26	-1.04262	4.2947e-31	4.082e-29	-0.904608	2.6745e-09	3.40718e-10	514	317	417	1248
ENSMUSG00000044629_Cnrip1	-0.735694	2.13374e-29	1.06433e-27	-0.764851	1.7703e-25	1.14216e-23	-0.621818	5.22917e-10	5.69262e-11	453	467	331	1251
ENSMUSG00000030223_Ptpro	-1.35542	3.9422e-25	1.51493e-23	-1.43118	7.06291e-28	5.49885e-26	-1.27018	1.45491e-10	1.64747e-11	588	387	278	1253
ENSMUSG00000046922_Gpr6	-2.07539	2.40808e-32	1.40966e-30	-2.2403	5.73532e-30	5.0975e-28	-2.10592	2.19994e-08	2.2551e-09	386	339	528	1253
ENSMUSG00000033730_Egr3	1.70843	7.82953e-27	3.30684e-25	1.78876	2.50154e-27	1.88901e-25	1.93871	3.50553e-10	4.53915e-11	535	399	321	1255
ENSMUSG00000079523_Tmsb10	-1.25548	2.27027e-24	8.24744e-23	-1.32197	2.26193e-28	1.81739e-26	-1.16989	8.24372e-11	9.62629e-12	622	375	259	1256
ENSMUSG00000020914_Top2a	-2.43481	3.70873e-35	2.48672e-33	-2.69113	8.56421e-34	9.4175e-32	-2.5499	9.45229e-08	1.17265e-08	337	274	648	1259
ENSMUSG00000022307_Oxr1	0.975728	1.83974e-38	1.45352e-36	0.963177	5.66905e-31	5.33776e-29	1.11557	1.04659e-07	1.24108e-08	286	320	653	1259
ENSMUSG00000029392_Rilpl1	1.13186	2.38859e-30	1.26399e-28	1.13566	5.92798e-28	4.6272e-26	1.27403	4.78421e-09	5.81465e-10	427	386	448	1261
ENSMUSG00000058498_Rnf207	1.88343	3.58579e-29	1.7614e-27	1.99073	1.05212e-25	6.9064e-24	2.12787	6.10186e-10	7.49626e-11	460	459	343	1262
ENSMUSG00000025885_Myo5b	-0.943028	7.35608e-27	3.1127e-25	-0.982186	7.08431e-30	6.15131e-28	-0.836206	1.87897e-09	2.05362e-10	534	347	390	1271
ENSMUSG00000027875_Hmgcs2	-1.20609	2.71843e-30	1.43518e-28	-1.25429	8.16559e-27	5.85784e-25	-1.12129	3.3444e-09	3.98224e-10	428	420	426	1274
ENSMUSG00000025950_Idh1	-1.05355	8.72519e-25	3.26415e-23	-1.10139	8.41954e-28	6.48799e-26	-0.946163	1.5477e-10	1.79046e-11	604	391	281	1276
ENSMUSG00000041313_Slc7a1	-0.847804	1.01151e-30	5.48108e-29	-0.880122	7.21179e-30	6.244e-28	-0.733972	1.65181e-08	1.75068e-09	417	348	513	1278
ENSMUSG00000045777_Ifitm10	1.19844	1.2477e-31	7.10152e-30	1.20521	1.51261e-26	1.06235e-24	1.33936	5.59886e-09	6.71207e-10	397	429	457	1283
ENSMUSG00000022351_Sqle	-1.01045	4.76919e-27	2.03714e-25	-1.05379	6.66253e-30	5.83553e-28	-0.902581	2.54188e-09	3.23911e-10	529	344	414	1287
ENSMUSG00000030235_Slco1c1	-0.867543	5.53173e-28	2.47026e-26	-0.900354	8.01263e-27	5.76182e-25	-0.756612	1.11866e-09	1.30288e-10	506	419	369	1294
ENSMUSG00000061186_Sfmbt2	-1.13933	8.12808e-34	5.1446e-32	-1.18045	7.74544e-28	5.99923e-26	-1.03505	3.13331e-08	3.15931e-09	357	389	548	1294
ENSMUSG00000001663_Gstt1	1.52964	3.50428e-29	1.72888e-27	1.5727	6.67538e-25	4.18148e-23	1.71757	9.12785e-10	1.05656e-10	458	481	359	1298
ENSMUSG00000032946_Rasgrp2	-1.16302	2.03383e-26	8.37094e-25	-1.21182	9.0872e-26	6.01752e-24	-1.07318	1.95996e-10	2.60213e-11	549	455	296	1300
ENSMUSG00000019996_Map7	0.806598	3.673e-36	2.63477e-34	0.791828	1.25927e-28	1.02233e-26	0.939329	7.39331e-08	8.82195e-09	315	371	623	1309
ENSMUSG00000030351_Tspan11	1.92371	5.5262e-28	2.47026e-26	2.04036	8.40799e-27	6.01741e-25	2.16402	1.68876e-09	1.80158e-10	505	421	384	1310
ENSMUSG00000056708_Ier5	1.50405	3.86951e-27	1.66862e-25	1.54371	5.07026e-30	4.54663e-28	1.68903	5.18195e-09	6.39844e-10	524	336	454	1314
ENSMUSG00000030029_Lrig1	-0.793062	3.99682e-31	2.20274e-29	-0.822177	3.89893e-27	2.87224e-25	-0.688056	1.38723e-08	1.4801e-09	410	409	503	1322
ENSMUSG00000051985_Igfn1	4.06122	6.77788e-52	9.3386e-50	5.00563	5.88805e-68	2.57111e-65	5.1088	8.03834e-06	9.79069e-07	164	69	1101	1334
ENSMUSG00000007440_Pcdha2	-0.82529	1.00656e-38	7.98044e-37	-0.854209	2.03744e-27	1.54242e-25	-0.71606	1.0301e-07	1.22693e-08	285	398	652	1335
ENSMUSG00000022076_Klhl1	-1.50982	3.14274e-26	1.28183e-24	-1.59989	2.7729e-25	1.77383e-23	-1.46036	3.03302e-10	3.80843e-11	554	471	313	1338
ENSMUSG00000060548_Tnfrsf19	-0.653073	4.81243e-40	4.05752e-38	-0.676102	2.04636e-20	9.27169e-19	-0.539368	2.33378e-09	2.76396e-10	268	665	405	1338
ENSMUSG00000019843_Fyn	-0.625076	3.79354e-32	2.20357e-30	-0.651289	5.9618e-21	2.82435e-19	-0.506583	3.10095e-10	3.89505e-11	389	636	314	1339
ENSMUSG00000008475_Arpc5	-0.925429	1.59725e-24	5.83061e-23	-0.965981	3.55889e-27	2.62817e-25	-0.820112	3.37479e-10	4.34884e-11	619	408	319	1346
ENSMUSG00000003500_Impdh1	-0.864632	5.65186e-29	2.72302e-27	-0.897709	1.64914e-29	1.39968e-27	-0.755043	2.26139e-08	2.33139e-09	469	355	530	1354
ENSMUSG00000017837_Nkiras2	-1.00644	7.63179e-31	4.16541e-29	-1.04324	4.13204e-27	3.03654e-25	-0.904214	2.27837e-08	2.40813e-09	414	410	532	1356
ENSMUSG00000059866_Tnip2	0.942389	1.18503e-33	7.43804e-32	0.93451	2.76422e-24	1.66906e-22	1.07639	1.22987e-08	1.40858e-09	360	499	500	1359
ENSMUSG00000044361_BC024139	-1.64025	7.17819e-27	3.04312e-25	-1.74596	2.81512e-28	2.2321e-26	-1.59549	4.92791e-09	6.1009e-10	533	380	451	1364
ENSMUSG00000052852_Reep1	-0.818025	1.96901e-35	1.34416e-33	-0.848998	3.26938e-29	2.71368e-27	-0.698488	1.30024e-07	1.55445e-08	331	363	673	1367
ENSMUSG00000022309_Angpt1	-1.37014	4.27735e-26	1.7321e-24	-1.44461	3.3429e-27	2.48083e-25	-1.28165	2.35012e-09	2.81504e-10	558	406	406	1370
ENSMUSG00000014776_Nol3	1.10875	6.06106e-29	2.9016e-27	1.10898	6.95179e-26	4.64429e-24	1.25863	5.16664e-09	6.29817e-10	472	451	453	1376
ENSMUSG00000020889_Nr1d1	1.15264	1.98434e-29	9.91996e-28	1.1608	2.47285e-26	1.70108e-24	1.29484	1.19792e-08	1.34368e-09	452	438	497	1387
ENSMUSG00000091898_Tnnc1	1.36288	4.10805e-27	1.7614e-25	1.39016	9.78024e-24	5.71083e-22	1.51304	6.26393e-10	7.65656e-11	527	516	344	1387
ENSMUSG00000029231_Pdgfra	-0.76423	4.82489e-28	2.18046e-26	-0.795146	3.36084e-25	2.12736e-23	-0.650751	2.51174e-09	3.1854e-10	500	476	413	1389
ENSMUSG00000041852_Tcf20	0.751914	3.41058e-41	3.04607e-39	0.734745	1.35602e-22	7.30891e-21	0.877711	4.56962e-08	5.36658e-09	253	559	584	1396
ENSMUSG00000034810_Scn7a	2.00705	1.263e-31	7.17055e-30	2.12458	8.75665e-31	8.19372e-29	2.29498	1.56695e-07	1.78442e-08	398	322	685	1405
ENSMUSG00000019769_Syne1	1.09743	5.56242e-45	5.84598e-43	1.09181	4.76609e-33	5.02106e-31	1.24077	1.99949e-06	2.15932e-07	215	286	906	1407
ENSMUSG00000051435_Fhad1	1.62728	1.44449e-26	5.99995e-25	1.68864	1.29009e-26	9.08184e-25	1.83316	4.38803e-09	5.08018e-10	544	428	440	1412
ENSMUSG00000006235_Epor	1.83015	1.44949e-26	6.00965e-25	1.93276	3.36713e-29	2.78713e-27	2.08069	1.46113e-08	1.55642e-09	545	364	506	1415
ENSMUSG00000070880_Gad1	0.798601	1.50705e-39	1.24282e-37	0.782955	2.50542e-25	1.60956e-23	0.926648	1.28974e-07	1.53741e-08	274	469	672	1415
ENSMUSG00000029126_Nsg1	-0.595611	1.46162e-40	1.27026e-38	-0.6197	6.14262e-19	2.45135e-17	-0.478966	2.23137e-09	2.61373e-10	260	755	402	1417
ENSMUSG00000026657_Frmd4a	-0.91113	7.33485e-36	5.16319e-34	-0.940222	2.35391e-26	1.62668e-24	-0.794187	1.21507e-07	1.45433e-08	321	436	667	1424
ENSMUSG00000038418_Egr1	1.54511	9.44856e-35	6.2794e-33	1.57466	3.13822e-37	4.20242e-35	1.72259	1.36354e-06	1.32134e-07	340	225	859	1424
ENSMUSG00000024030_Abcg1	0.899874	7.11596e-29	3.3851e-27	0.889439	2.94745e-28	2.33088e-26	1.03499	4.04009e-08	4.36584e-09	475	381	569	1425
ENSMUSG00000047067_Dusp28	1.17901	4.86414e-32	2.7967e-30	1.18295	4.97669e-27	3.6395e-25	1.32346	7.14831e-08	8.51193e-09	393	412	620	1425
ENSMUSG00000024978_Gpam	-0.742187	3.69672e-33	2.26987e-31	-0.768911	1.51937e-24	9.32354e-23	-0.635216	4.20267e-08	4.55925e-09	368	491	572	1431
ENSMUSG00000027318_Adam33	2.4453	2.2644e-30	1.20392e-28	2.72289	5.30336e-27	3.85967e-25	2.8679	5.10735e-08	5.95197e-09	425	414	592	1431
ENSMUSG00000038013_Wipf2	0.92173	3.35604e-31	1.86322e-29	0.914198	2.5893e-25	1.65991e-23	1.06421	3.46798e-08	3.4819e-09	407	470	554	1431
ENSMUSG00000049122_Frmd3	-0.964896	5.65339e-32	3.24223e-30	-0.999898	3.42738e-27	2.53727e-25	-0.851927	7.77063e-08	9.56027e-09	394	407	630	1431
ENSMUSG00000031170_Slc38a5	-1.5577	1.0974e-26	4.60051e-25	-1.65152	1.69368e-25	1.09507e-23	-1.50696	3.36468e-09	4.05171e-10	539	466	427	1432
ENSMUSG00000023110_Prmt5	-0.771238	1.19511e-29	6.07987e-28	-0.801775	4.4648e-29	3.67553e-27	-0.652027	7.41646e-08	9.03069e-09	444	366	625	1435
ENSMUSG00000047003_Zfp41	-1.02514	6.78539e-30	3.49254e-28	-1.06434	4.43215e-27	3.24916e-25	-0.919872	4.64413e-08	5.50598e-09	439	411	586	1436
ENSMUSG00000000889_Dbh	-2.62891	1.67398e-21	5.06363e-20	-3.34928	2.79572e-33	2.98705e-31	-3.2555	2.48478e-09	2.97211e-10	747	282	409	1438
ENSMUSG00000034584_Exph5	1.07841	1.46732e-28	6.85031e-27	1.08056	2.96065e-26	2.02737e-24	1.2215	1.67098e-08	1.77978e-09	484	440	514	1438
ENSMUSG00000037990_Sh3rf3	-0.97852	9.69e-26	3.80792e-24	-1.01733	7.76976e-27	5.60055e-25	-0.867813	4.56983e-09	5.53319e-10	575	418	445	1438
ENSMUSG00000026380_Tfcp2l1	1.59963	5.44925e-26	2.19095e-24	1.66573	1.46352e-22	7.8323e-21	1.78954	3.11658e-10	3.98163e-11	562	563	315	1440
ENSMUSG00000074968_Ano3	1.57968	2.18693e-46	2.39883e-44	1.59829	1.49671e-46	3.02656e-44	1.73586	7.55036e-06	9.03659e-07	206	149	1089	1444
ENSMUSG00000037458_Azin1	-0.760974	2.79935e-29	1.38715e-27	-0.792255	3.69555e-24	2.21807e-22	-0.644302	1.08678e-08	1.13569e-09	456	502	487	1445
ENSMUSG00000028614_Ndc1	-0.79944	8.01841e-29	3.7984e-27	-0.83048	1.3663e-24	8.40137e-23	-0.686807	9.25671e-09	9.87982e-10	477	490	479	1446
ENSMUSG00000078794_Dact3	0.863498	8.60372e-28	3.81195e-26	0.85222	1.08155e-25	7.08412e-24	0.987309	8.45017e-09	9.37288e-10	510	460	476	1446
ENSMUSG00000028111_Ctsk	-1.34028	7.92545e-25	2.97481e-23	-1.41086	1.18071e-23	6.82816e-22	-1.28749	3.89555e-10	4.94699e-11	602	521	325	1448
ENSMUSG00000031344_Gabrq	-1.92843	3.45524e-26	1.4017e-24	-2.10281	1.90144e-26	1.32005e-24	-1.97863	6.84947e-09	7.4714e-10	557	434	463	1454
ENSMUSG00000036580_Spg20	1.06919	8.84879e-26	3.5017e-24	1.06971	1.6654e-25	1.08144e-23	1.21476	3.45065e-09	4.12287e-10	571	464	428	1463
ENSMUSG00000044320_1700001O22Rik	2.03075	1.26363e-25	4.94853e-24	2.19285	5.65724e-30	5.04298e-28	2.33963	3.7922e-08	4.23907e-09	577	338	567	1482
ENSMUSG00000004558_Ndrg2	0.710629	1.18051e-36	8.68889e-35	0.694224	2.33818e-19	9.77106e-18	0.841464	6.14708e-09	6.95014e-10	307	721	459	1487
ENSMUSG00000040242_Fgfr1op2	0.770235	2.20199e-31	1.2408e-29	0.755787	3.01816e-22	1.57877e-20	0.899955	1.59952e-08	1.6937e-09	401	576	511	1488
ENSMUSG00000042453_Reln	-0.921596	9.01676e-43	8.70696e-41	-0.950828	1.55695e-29	1.32517e-27	-0.815817	1.96031e-06	2.04185e-07	234	354	900	1488
ENSMUSG00000040339_Fam102b	-0.7176	5.60225e-26	2.24846e-24	-0.748285	1.93009e-24	1.17958e-22	-0.593988	3.875e-09	4.57513e-10	563	493	434	1490
ENSMUSG00000066842_Hmcn1	-1.08304	6.5824e-25	2.49557e-23	-1.12572	2.35387e-22	1.24643e-20	-0.996283	3.93513e-10	5.05253e-11	596	569	326	1491
ENSMUSG00000022359_Wdyhv1	1.10929	5.89724e-28	2.62311e-26	1.11087	2.44791e-24	1.48401e-22	1.25811	1.12537e-08	1.19695e-09	508	497	490	1495
ENSMUSG00000054850_6330419J24Rik	-0.823301	7.60359e-28	3.37545e-26	-0.856153	2.98724e-25	1.89885e-23	-0.707954	1.60982e-08	1.72184e-09	509	474	512	1495
ENSMUSG00000048142_Nat8l	1.0255	5.87471e-36	4.16128e-34	1.01842	5.3398e-30	4.77413e-28	1.15196	1.13956e-06	1.13413e-07	319	337	845	1501
ENSMUSG00000092074_Dynlt1a	-1.86504	4.88284e-24	1.74301e-22	-2.03645	6.28092e-30	5.53345e-28	-1.90391	2.43939e-08	2.44938e-09	633	342	533	1508
ENSMUSG00000032875_Arhgef17	1.05687	1.66492e-34	1.0873e-32	1.05212	1.81763e-30	1.6646e-28	1.19084	1.0676e-06	1.00284e-07	346	329	834	1509
ENSMUSG00000029775_Klhdc10	-0.772544	5.82014e-37	4.32605e-35	-0.801357	1.66794e-26	1.16872e-24	-0.659854	4.90179e-07	5.18604e-08	304	430	777	1511
ENSMUSG00000030082_Sec61a1	-0.627044	3.94576e-32	2.28611e-30	-0.652646	1.41784e-22	7.61491e-21	-0.513378	3.62526e-08	3.82619e-09	390	561	560	1511
ENSMUSG00000043557_Mdga1	-1.29985	1.42338e-21	4.33459e-20	-1.37767	2.50973e-24	1.51844e-22	-1.23191	1.1687e-10	1.39629e-11	742	498	272	1512
ENSMUSG00000037362_Nov	-1.15147	9.83826e-36	6.81918e-34	-1.19414	4.96364e-33	5.21096e-31	-1.05214	1.96806e-06	2.10043e-07	326	287	903	1516
ENSMUSG00000032718_Mansc1	1.20249	8.27546e-31	4.50584e-29	1.21016	1.10574e-24	6.81307e-23	1.35084	6.74891e-08	7.80891e-09	415	489	613	1517
ENSMUSG00000044934_Zfp367	0.830714	2.53739e-33	1.56653e-31	0.817837	9.25574e-25	5.75001e-23	0.954485	1.20684e-07	1.43827e-08	366	485	666	1517
ENSMUSG00000047485_Klhl34	1.01588	8.69193e-29	4.10885e-27	1.01391	3.62707e-26	2.45581e-24	1.15967	5.60128e-08	6.27341e-09	478	445	596	1519
ENSMUSG00000038550_Gm129	1.25773	1.32737e-26	5.52361e-25	1.27304	3.52277e-26	2.39056e-24	1.4144	2.7328e-08	2.66598e-09	543	444	538	1525
ENSMUSG00000045318_Adra2c	1.26287	5.04774e-28	2.27209e-26	1.27592	6.83421e-27	4.94987e-25	1.42852	6.40963e-08	7.33395e-09	502	416	608	1526
ENSMUSG00000020216_Jsrp1	2.37798	2.12123e-26	8.71479e-25	2.68046	2.01074e-26	1.39273e-24	2.83458	3.15506e-08	3.26229e-09	550	435	550	1535
ENSMUSG00000023805_Synj2	1.04472	3.41042e-30	1.78384e-28	1.03915	1.16925e-29	1.00084e-27	1.1822	3.7694e-07	3.89077e-08	432	352	751	1535
ENSMUSG00000032285_Dnaja4	0.823393	1.05465e-28	4.95445e-27	0.810571	1.17111e-22	6.35776e-21	0.954231	1.29579e-08	1.43163e-09	481	555	501	1537
ENSMUSG00000053519_Kcnip1	-0.831414	5.87242e-28	2.61722e-26	-0.862962	1.43406e-25	9.35243e-24	-0.727242	4.04074e-08	4.42907e-09	507	462	570	1539
ENSMUSG00000026198_Abcb6	-0.830283	4.66052e-29	2.26323e-27	-0.86174	1.80438e-25	1.16167e-23	-0.71828	6.30281e-08	7.24044e-09	465	468	607	1540
ENSMUSG00000056692_D17Wsu92e	0.892259	2.79166e-29	1.38638e-27	0.880807	3.46086e-26	2.35385e-24	1.03147	9.17515e-08	1.10872e-08	455	443	643	1541
ENSMUSG00000029767_Calu	-0.699112	4.75281e-25	1.8141e-23	-0.729381	6.61317e-23	3.6725e-21	-0.584521	2.49966e-09	3.13217e-10	592	542	412	1546
ENSMUSG00000004415_Col26a1	-1.09014	7.88733e-26	3.13771e-24	-1.13363	4.41262e-24	2.63794e-22	-0.984902	9.43659e-09	1.02306e-09	568	504	481	1553
ENSMUSG00000023913_Pla2g7	0.772386	1.41549e-42	1.34955e-40	0.756844	1.78271e-26	1.24624e-24	0.902232	1.78273e-06	1.75371e-07	237	431	885	1553
ENSMUSG00000062151_Unc13c	-0.927929	2.56123e-24	9.27461e-23	-0.965407	3.04839e-24	1.83696e-22	-0.814692	3.71435e-09	4.49621e-10	624	500	433	1557
ENSMUSG00000047181_Samd14	-1.2461	2.88757e-21	8.57391e-20	-1.31602	6.94058e-23	3.84411e-21	-1.16706	7.26175e-11	8.28023e-12	761	544	254	1559
ENSMUSG00000052516_Robo2	-0.865434	1.75029e-42	1.6479e-40	-0.895003	3.78627e-30	3.43615e-28	-0.752497	3.76524e-06	4.37649e-07	240	332	991	1563
ENSMUSG00000040364_Sec1	2.57913	5.64816e-22	1.77258e-20	3.17032	1.64746e-28	1.32722e-26	3.35435	7.85683e-09	8.74628e-10	720	374	472	1566
ENSMUSG00000056116_H2-T22	1.11244	3.36062e-29	1.66163e-27	1.11312	5.17782e-24	3.08315e-22	1.26481	6.01966e-08	6.88035e-09	457	506	603	1566
ENSMUSG00000002341_Ncan	-0.802463	4.87555e-25	1.85781e-23	-0.83284	3.36711e-20	1.50744e-18	-0.685279	2.25612e-10	3.03752e-11	593	673	303	1569
ENSMUSG00000031112_2610018G03Rik	2.0079	4.77212e-24	1.70618e-22	2.18	1.44916e-23	8.33265e-22	2.34028	2.89509e-09	3.52869e-10	632	524	419	1575
ENSMUSG00000038213_Tapbpl	1.42557	6.70376e-25	2.53732e-23	1.46607	3.33451e-21	1.62308e-19	1.61745	9.13545e-10	1.07901e-10	597	619	360	1576
ENSMUSG00000067578_Cbln4	1.54733	1.08255e-21	3.34628e-20	1.61352	1.52087e-21	7.60005e-20	1.75879	5.61045e-11	7.0824e-12	731	602	249	1582
ENSMUSG00000069662_Marcks	-0.793473	3.60426e-30	1.88088e-28	-0.82371	1.03552e-23	6.03487e-22	-0.678285	8.43866e-08	1.02408e-08	433	517	636	1586
ENSMUSG00000039199_Zdhhc1	0.849241	4.18208e-32	2.41067e-30	0.837973	1.22776e-23	7.07314e-22	0.981331	1.32021e-07	1.57173e-08	392	523	674	1589
ENSMUSG00000028664_Ephb2	-0.934277	4.19153e-24	1.50098e-22	-0.974161	9.05216e-27	6.44779e-25	-0.829705	3.09703e-08	3.00484e-09	631	423	545	1599
ENSMUSG00000039982_Dtx4	-0.622846	1.76856e-29	8.88054e-28	-0.648854	1.52102e-21	7.60005e-20	-0.504719	3.534e-08	3.65292e-09	450	603	557	1610
ENSMUSG00000028654_Mycl	-1.1199	8.64832e-26	3.42838e-24	-1.16969	1.11248e-26	7.8868e-25	-1.02132	7.10115e-08	8.4102e-09	570	425	619	1614
ENSMUSG00000053414_Hunk	1.00642	5.47137e-30	2.83557e-28	1.00407	1.07502e-24	6.63734e-23	1.14358	1.69462e-07	1.97417e-08	436	488	694	1618
ENSMUSG00000025764_Phf17	0.74402	1.32193e-31	7.48629e-30	0.729244	7.98958e-22	4.08703e-20	0.87948	7.81594e-08	9.66898e-09	399	589	631	1619
ENSMUSG00000022353_Mtss1	-0.859024	2.28018e-28	1.05149e-26	-0.891198	9.71074e-26	6.40229e-24	-0.742628	1.42179e-07	1.62543e-08	490	457	677	1624
ENSMUSG00000042155_Klhl23	-0.977211	3.58197e-29	1.7614e-27	-1.01364	1.14345e-26	8.08738e-25	-0.858591	3.30065e-07	3.41983e-08	459	426	740	1625
ENSMUSG00000032908_Sgpp2	1.28146	1.13875e-26	4.76505e-25	1.30032	1.78956e-23	1.0212e-21	1.43737	3.58771e-08	3.76818e-09	540	528	559	1627
ENSMUSG00000079022_Col22a1	-1.12715	2.3635e-29	1.17633e-27	-1.17216	1.1208e-25	7.32535e-24	-1.01325	2.52772e-07	2.55923e-08	454	461	716	1631
ENSMUSG00000026098_Pms1	0.924152	4.73131e-31	2.58859e-29	0.9143	6.53494e-24	3.86833e-22	1.06232	2.57544e-07	2.65569e-08	413	509	719	1641
ENSMUSG00000095332_Gm9821	1.35024	3.77657e-25	1.45375e-23	1.38008	4.52977e-21	2.16983e-19	1.52734	4.07424e-09	4.82129e-10	587	629	437	1653
ENSMUSG00000025790_Slco3a1	-0.730471	3.54589e-28	1.6089e-26	-0.758912	8.65103e-23	4.76519e-21	-0.615897	6.55791e-08	7.7114e-09	498	547	612	1657
ENSMUSG00000030287_Itpr2	-0.861194	1.75919e-28	8.17915e-27	-0.892834	7.9709e-26	5.30161e-24	-0.745603	2.67848e-07	2.72187e-08	486	453	721	1660
ENSMUSG00000002897_Il17ra	1.24136	1.26447e-22	4.12889e-21	1.26138	1.21572e-23	7.01714e-22	1.42212	4.8512e-09	5.90975e-10	692	522	449	1663
ENSMUSG00000021373_Cap2	0.738105	1.933e-31	1.09195e-29	0.721252	2.09945e-21	1.0336e-19	0.866316	1.15133e-07	1.35943e-08	400	612	661	1673
ENSMUSG00000030980_Knop1	-0.758948	1.28624e-29	6.51655e-28	-0.789019	3.16056e-26	2.15936e-24	-0.641772	6.27721e-07	6.1739e-08	446	441	793	1680
ENSMUSG00000011148_Adssl1	1.58403	1.36379e-21	4.16728e-20	1.6595	2.82782e-21	1.38091e-19	1.8096	4.15312e-10	5.27096e-11	739	617	328	1684
ENSMUSG00000063296_Tmem117	-1.17541	4.23761e-25	1.62018e-23	-1.23061	4.01356e-24	2.40414e-22	-1.08229	5.42976e-08	6.18981e-09	591	503	595	1689
ENSMUSG00000076612_Ighg2c	2.41277	1.1357e-24	4.18044e-23	2.76425	5.82831e-25	3.67378e-23	2.93261	5.76968e-08	6.52842e-09	613	478	599	1690
ENSMUSG00000042743_Sgtb	0.739152	2.02267e-35	1.3725e-33	0.721896	2.84681e-23	1.61534e-21	0.864637	9.92184e-07	9.22683e-08	333	531	827	1691
ENSMUSG00000049354_Dcaf7	-0.614425	2.3897e-34	1.54721e-32	-0.639804	2.19766e-18	8.31855e-17	-0.502333	3.40171e-08	3.42549e-09	349	796	553	1698
ENSMUSG00000035311_Gnptab	-0.68018	6.51942e-24	2.3126e-22	-0.710108	3.35024e-22	1.74944e-20	-0.560465	1.06242e-08	1.11567e-09	637	577	486	1700
ENSMUSG00000034813_Grip1	-0.791368	9.66527e-29	4.55942e-27	-0.820849	1.9985e-24	1.21646e-22	-0.669995	2.94738e-07	2.92814e-08	479	495	727	1701
ENSMUSG00000015846_Rxra	0.913471	7.39203e-25	2.78384e-23	0.905336	1.76823e-23	1.01094e-21	1.04489	4.31704e-08	4.8919e-09	600	527	577	1704
ENSMUSG00000031026_Trim66	0.972428	2.36434e-30	1.2541e-28	0.969346	1.96562e-24	1.19887e-22	1.1032	5.22833e-07	5.65292e-08	426	494	785	1705
ENSMUSG00000013846_St3gal1	-0.976673	8.11307e-24	2.84663e-22	-1.01862	5.58007e-23	3.11347e-21	-0.873243	1.9577e-08	2.03403e-09	644	540	522	1706
ENSMUSG00000020186_Csrp2	-1.42279	1.76945e-23	6.1229e-22	-1.50896	2.14565e-23	1.21978e-21	-1.36338	2.23278e-08	2.29304e-09	653	530	529	1712
ENSMUSG00000070644_Etnk2	1.25439	3.19917e-28	1.46037e-26	1.27157	2.09572e-23	1.19365e-21	1.41314	1.65667e-07	1.88852e-08	495	529	690	1714
ENSMUSG00000040724_Kcna2	0.813333	5.4257e-28	2.43252e-26	0.801015	3.89316e-23	2.18845e-21	0.94428	1.32798e-07	1.58907e-08	504	536	675	1715
ENSMUSG00000052751_Repin1	0.902503	5.54213e-29	2.68158e-27	0.894901	9.51888e-23	5.21461e-21	1.0388	1.82271e-07	2.06323e-08	467	550	698	1715
ENSMUSG00000022519_Srl	-1.12492	9.43599e-24	3.30055e-22	-1.17937	3.24763e-25	2.06002e-23	-1.04214	6.05396e-08	6.96919e-09	646	475	604	1725
ENSMUSG00000025237_Parp6	-0.550509	5.8686e-38	4.47996e-36	-0.574301	6.56981e-18	2.37919e-16	-0.431404	5.66427e-08	6.35778e-09	296	832	597	1725
ENSMUSG00000066129_Kndc1	0.630672	1.91063e-41	1.72002e-39	0.611638	1.45075e-20	6.68366e-19	0.757784	9.17797e-07	8.80064e-08	251	654	823	1728
ENSMUSG00000087475_4933406I18Rik	1.61678	5.45841e-24	1.93928e-22	1.69416	3.96142e-21	1.91278e-19	1.83065	7.44445e-09	8.30714e-10	636	624	469	1729
ENSMUSG00000018648_Dusp14	0.853465	9.88924e-25	3.66323e-23	0.843616	3.1447e-23	1.78101e-21	0.984727	5.01779e-08	5.87563e-09	610	532	591	1733
ENSMUSG00000008384_Sertad1	1.40772	3.81318e-21	1.12337e-19	1.45166	9.23476e-22	4.70801e-20	1.59406	1.50956e-09	1.57552e-10	767	591	378	1736
ENSMUSG00000045589_Frrs1l	0.621154	1.45767e-25	5.67887e-24	0.602775	2.01543e-15	5.80544e-14	0.749916	5.82645e-13	9.24997e-14	580	1046	110	1736
ENSMUSG00000018470_Kcnab3	1.22421	1.59312e-20	4.46074e-19	1.24764	1.02207e-21	5.18433e-20	1.38995	5.91214e-10	7.03226e-11	807	594	340	1741
ENSMUSG00000010021_Kif19a	-1.30993	4.88549e-22	1.5418e-20	-1.38545	4.57304e-21	2.18708e-19	-1.23429	2.09321e-09	2.32584e-10	716	630	396	1742
ENSMUSG00000011877_Git1	1.25816	1.93969e-29	9.71823e-28	1.27183	1.26222e-28	1.02233e-26	1.41506	2.21537e-06	2.53244e-07	451	372	924	1747
ENSMUSG00000035637_Grhpr	1.01282	4.38405e-31	2.41027e-29	1.00845	6.38285e-25	4.00657e-23	1.14922	1.33982e-06	1.27849e-07	411	480	856	1747
ENSMUSG00000021215_Net1	0.975958	1.42214e-23	4.94378e-22	0.974938	3.89679e-21	1.8846e-19	1.12559	8.37217e-09	9.21472e-10	650	623	475	1748
ENSMUSG00000030701_Plekhb1	1.55801	7.04352e-18	1.58838e-16	1.65552	2.92436e-27	2.19728e-25	1.81146	7.51697e-10	8.68174e-11	1002	401	350	1753
ENSMUSG00000054920_Klhl5	-0.723518	4.80566e-30	2.49629e-28	-0.752244	2.57919e-26	1.77019e-24	-0.604792	1.68022e-06	1.6459e-07	435	439	879	1753
ENSMUSG00000054619_Mettl7a1	0.816298	1.92185e-26	7.93898e-25	0.803295	5.73045e-22	2.95648e-20	0.951129	7.39438e-08	8.92631e-09	547	584	624	1755
ENSMUSG00000032024_Clmp	-0.806957	8.90608e-28	3.9382e-26	-0.838054	1.57272e-24	9.63134e-23	-0.689359	3.95516e-07	4.12264e-08	511	492	756	1759
ENSMUSG00000015981_Stk32c	0.740358	5.79521e-29	2.78023e-27	0.724623	1.17963e-22	6.3925e-21	0.87125	3.31179e-07	3.45991e-08	471	556	741	1768
ENSMUSG00000024670_Cd6	2.0853	1.12026e-23	3.90637e-22	2.2998	1.03124e-21	5.22208e-20	2.45675	2.13429e-08	2.14339e-09	648	595	525	1768
ENSMUSG00000027852_Nras	-0.81712	3.88935e-20	1.05757e-18	-0.854255	3.5915e-21	1.74254e-19	-0.687682	3.3485e-10	4.164e-11	831	621	317	1769
ENSMUSG00000094910_D430019H16Rik	-0.853401	5.01568e-28	2.26216e-26	-0.886095	9.64523e-25	5.97964e-23	-0.734292	5.48099e-07	5.89641e-08	501	486	789	1776
ENSMUSG00000001493_Meox1	-2.04158	7.6629e-20	2.02753e-18	-2.32812	2.89829e-29	2.41898e-27	-2.20163	3.67576e-08	3.94289e-09	854	361	562	1777
ENSMUSG00000009073_Nf2	-0.567266	6.74116e-26	2.69599e-24	-0.592482	5.12856e-18	1.87985e-16	-0.447728	1.98858e-09	2.18775e-10	565	822	393	1780
ENSMUSG00000020935_Dcakd	-0.958601	7.77305e-24	2.73157e-22	-0.999766	7.78818e-25	4.85834e-23	-0.851561	1.08472e-07	1.28434e-08	643	483	656	1782
ENSMUSG00000025991_Cps1	-1.85728	1.4199e-21	4.32985e-20	-2.04843	4.20645e-28	3.30053e-26	-1.91146	1.1595e-07	1.3749e-08	741	384	662	1787
ENSMUSG00000028719_Cmpk1	-0.681351	3.54329e-24	1.27288e-22	-0.710621	1.9009e-21	9.42008e-20	-0.570922	3.52784e-08	3.59593e-09	629	608	556	1793
ENSMUSG00000037016_Frem2	-1.20099	3.89871e-27	1.678e-25	-1.25141	8.54908e-25	5.32198e-23	-1.12338	5.16676e-07	5.59344e-08	525	484	784	1793
ENSMUSG00000046480_Scn4b	2.20703	7.05572e-23	2.34458e-21	2.48394	1.41918e-33	1.53261e-31	2.62964	1.0786e-06	1.02613e-07	680	279	836	1795
ENSMUSG00000021573_Tppp	0.853308	9.35148e-22	2.90256e-20	0.843517	2.32072e-19	9.71156e-18	0.991847	6.76323e-10	8.31604e-11	728	720	348	1796
ENSMUSG00000065590_Mir212	2.65418	1.05536e-24	3.89657e-23	3.17568	3.54509e-24	2.13201e-22	3.35693	1.60868e-07	1.84617e-08	612	501	688	1801
ENSMUSG00000019942_Cdk1	-2.55399	5.96797e-21	1.72666e-19	-3.20609	3.37978e-26	2.30391e-24	-3.12433	4.32644e-08	5.02432e-09	781	442	579	1802
ENSMUSG00000000296_Tpd52l1	1.01209	7.8033e-26	3.10976e-24	1.00898	5.13897e-22	2.66043e-20	1.15954	1.04732e-07	1.2552e-08	567	582	654	1803
ENSMUSG00000033952_Aspm	-2.06059	6.58628e-22	2.05842e-20	-2.32815	5.87199e-22	3.01916e-20	-2.19417	1.17008e-08	1.30073e-09	723	586	495	1804
ENSMUSG00000015217_Hmgb3	-0.91017	1.15548e-26	4.82611e-25	-0.945468	1.05974e-23	6.1641e-22	-0.807716	3.66546e-07	3.75566e-08	541	518	748	1807
ENSMUSG00000033491_Prss35	-1.33767	1.4485e-20	4.06083e-19	-1.42455	4.37854e-21	2.10744e-19	-1.26497	1.35174e-09	1.50729e-10	806	626	376	1808
ENSMUSG00000032850_Rnft2	-0.665819	4.61809e-22	1.46149e-20	-0.694014	1.96088e-19	8.25157e-18	-0.557648	1.5165e-09	1.61137e-10	714	716	379	1809
ENSMUSG00000037826_Ppm1k	0.870029	4.6375e-27	1.98464e-25	0.859694	1.37993e-22	7.42453e-21	1.01497	2.81622e-07	2.89157e-08	528	560	726	1814
ENSMUSG00000021765_Fst	1.54669	4.38389e-23	1.47848e-21	1.60891	2.34656e-22	1.24475e-20	1.75139	4.31917e-08	4.95816e-09	670	568	578	1816
ENSMUSG00000031349_Nsdhl	-0.760938	1.27296e-27	5.5852e-26	-0.790862	8.8609e-24	5.20427e-22	-0.646639	6.12089e-07	6.10243e-08	515	513	792	1820
ENSMUSG00000036352_Ubac1	-0.609116	5.20524e-25	1.98009e-23	-0.636158	6.59214e-22	3.38367e-20	-0.4915	8.92274e-08	1.09615e-08	594	587	642	1823
ENSMUSG00000068566_Myadm	-0.708921	2.42094e-31	1.35741e-29	-0.736221	1.09585e-23	6.36184e-22	-0.593364	1.96773e-06	2.08094e-07	403	519	902	1824
ENSMUSG00000042105_Inpp5f	-0.925704	9.60969e-26	3.78954e-24	-0.964438	7.75777e-26	5.17128e-24	-0.811384	7.00927e-07	6.71111e-08	573	452	800	1825
ENSMUSG00000045092_S1pr1	0.607483	3.51386e-28	1.59757e-26	0.589403	1.80845e-16	5.75988e-15	0.735885	1.86127e-09	2.0106e-10	497	946	389	1832
ENSMUSG00000016494_Cd34	0.897248	3.05041e-25	1.17623e-23	0.891322	5.61296e-23	3.12603e-21	1.02144	2.28535e-07	2.43299e-08	586	541	712	1839
ENSMUSG00000022103_Gfra2	0.8626	1.37522e-25	5.36694e-24	0.853814	3.73115e-23	2.10918e-21	0.996806	2.96133e-07	2.96479e-08	579	533	728	1840
ENSMUSG00000039059_Hrh3	0.985812	1.70717e-24	6.22179e-23	0.982609	5.45455e-24	3.24153e-22	1.13551	2.5037e-07	2.49561e-08	620	507	714	1841
ENSMUSG00000025809_Itgb1	-0.799052	7.75668e-22	2.41087e-20	-0.834101	1.21079e-22	6.54957e-21	-0.686484	3.58586e-08	3.71063e-09	727	557	558	1842
ENSMUSG00000044667_D3Bwg0562e	-0.614424	2.68549e-21	7.98438e-20	-0.643544	6.74412e-17	2.24036e-15	-0.491381	6.72173e-12	1.12574e-12	760	907	175	1842
ENSMUSG00000049313_Sorl1	0.756771	7.83382e-25	2.94531e-23	0.741948	3.50117e-19	1.4431e-17	0.875707	1.90569e-08	1.9666e-09	601	731	520	1852
ENSMUSG00000027562_Car2	1.0082	6.17292e-21	1.78367e-19	1.01003	2.78276e-21	1.36332e-19	1.15708	5.38867e-09	6.60401e-10	782	615	456	1853
ENSMUSG00000008859_Rala	-0.788508	1.5004e-19	3.8658e-18	-0.825597	3.5735e-21	1.7366e-19	-0.671733	8.87013e-10	1.01185e-10	877	620	357	1854
ENSMUSG00000019894_Slc6a15	-0.743915	2.19732e-23	7.53423e-22	-0.775395	8.98559e-24	5.25701e-22	-0.624712	1.51961e-07	1.70322e-08	659	515	681	1855
ENSMUSG00000043391_2510009E07Rik	-0.708639	2.53174e-27	1.09592e-25	-0.735962	1.30284e-21	6.55335e-20	-0.59773	3.07861e-07	3.26336e-08	522	599	736	1857
ENSMUSG00000058625_Gm17383	-1.301	2.38745e-22	7.68473e-21	-1.3745	2.69706e-22	1.41572e-20	-1.23447	4.89036e-08	5.65047e-09	702	574	588	1864
ENSMUSG00000034098_Fstl5	-0.844628	7.31896e-22	2.28424e-20	-0.881733	4.03213e-22	2.10187e-20	-0.726692	4.02091e-08	4.3024e-09	724	578	568	1870
ENSMUSG00000028610_Dmrtb1	-2.23016	5.85983e-19	1.42069e-17	-2.66274	1.32032e-27	1.01224e-25	-2.54806	3.11256e-08	3.05635e-09	932	393	546	1871
ENSMUSG00000040612_Ildr2	-0.6998	1.19223e-24	4.37332e-23	-0.728828	5.71848e-19	2.2973e-17	-0.578094	1.69989e-08	1.80933e-09	616	750	515	1881
ENSMUSG00000089762_Ier5l	1.43317	4.80986e-20	1.29539e-18	1.48932	2.31398e-20	1.04372e-18	1.64954	1.27827e-09	1.44496e-10	839	668	374	1881
ENSMUSG00000037892_Pcdh18	-0.939253	6.53747e-23	2.17877e-21	-0.978803	1.67669e-21	8.35018e-20	-0.83862	5.95779e-08	6.7038e-09	678	605	601	1884
ENSMUSG00000026664_Phyh	0.628818	2.35147e-31	1.32174e-29	0.610592	1.5414e-20	7.09046e-19	0.754267	1.01895e-06	9.33875e-08	402	655	828	1885
ENSMUSG00000041261_Car8	-1.06364	4.8859e-21	1.4227e-19	-1.11556	2.82179e-22	1.47862e-20	-0.957212	2.61833e-08	2.62005e-09	776	575	537	1888
ENSMUSG00000050947_Amigo1	0.641242	1.76098e-29	8.86215e-28	0.623412	8.31671e-20	3.6369e-18	0.764971	3.8605e-07	3.98285e-08	449	689	753	1891
ENSMUSG00000020723_Cacng4	-1.02729	1.28726e-24	4.71425e-23	-1.06919	4.29484e-23	2.40975e-21	-0.915572	3.26324e-07	3.37979e-08	617	537	739	1893
ENSMUSG00000031841_Cdh13	-1.45763	1.99836e-35	1.36009e-33	-1.52804	2.335e-39	3.51768e-37	-1.37	3.60669e-05	4.49441e-06	332	200	1361	1893
ENSMUSG00000026205_Slc23a3	2.89163	6.85859e-25	2.58726e-23	3.69236	1.67016e-23	9.5669e-22	3.84246	4.44216e-07	4.81581e-08	599	526	770	1895
ENSMUSG00000003949_Hlf	0.875911	5.15182e-23	1.72205e-21	0.871622	1.7373e-19	7.39334e-18	1.01437	1.72745e-08	1.86903e-09	676	708	517	1901
ENSMUSG00000025558_Dock9	-1.07668	6.79368e-32	3.88633e-30	-1.1208	4.24653e-32	4.25076e-30	-0.980451	1.52368e-05	1.90208e-06	395	301	1206	1902
ENSMUSG00000062380_Tubb3	-1.22944	6.71714e-42	6.16994e-40	-1.27493	4.95858e-41	7.86327e-39	-1.13309	6.25416e-05	7.57924e-06	246	190	1466	1902
ENSMUSG00000051669_AU021092	-1.38559	9.38313e-22	2.90839e-20	-1.47052	7.1098e-23	3.93061e-21	-1.32193	8.58269e-08	1.0477e-08	729	545	638	1912
ENSMUSG00000025175_Fn3k	0.874522	5.67165e-29	2.72674e-27	0.865137	8.17874e-22	4.1767e-20	1.00351	1.36896e-06	1.33572e-07	470	590	860	1920
ENSMUSG00000032271_Nnmt	-2.20065	1.61913e-19	4.15277e-18	-2.59928	2.31378e-28	1.8541e-26	-2.48543	1.17895e-07	1.3906e-08	881	376	663	1920
ENSMUSG00000032010_Usp2	0.765548	2.12965e-30	1.13494e-28	0.753247	1.28178e-20	5.9324e-19	0.899431	1.20883e-06	1.20968e-07	424	651	851	1926
ENSMUSG00000042284_Itga1	-1.0682	1.13595e-24	4.18044e-23	-1.11377	7.12452e-24	4.20906e-22	-0.966087	7.2819e-07	7.03636e-08	614	510	804	1928
ENSMUSG00000024593_Megf10	0.919992	1.68364e-27	7.37278e-26	0.912733	1.45351e-22	7.79256e-21	1.05366	1.29409e-06	1.25018e-07	516	562	854	1932
ENSMUSG00000020649_Rrm2	-1.74605	1.89343e-21	5.68934e-20	-1.90784	1.98078e-21	9.78377e-20	-1.7423	4.12957e-08	4.49364e-09	752	610	571	1933
ENSMUSG00000030729_Pgm2l1	-0.811098	7.80536e-19	1.87628e-17	-0.850293	8.37253e-19	3.31491e-17	-0.701	2.74838e-11	4.55213e-12	940	761	232	1933
ENSMUSG00000027074_Slc43a3	-2.07214	3.32295e-19	8.27842e-18	-2.3879	2.71247e-27	2.04317e-25	-2.25919	7.53763e-08	9.34577e-09	907	400	628	1935
ENSMUSG00000019846_Lama4	-0.952676	1.0356e-26	4.34951e-25	-0.987551	6.44841e-24	3.82462e-22	-0.854625	1.89656e-06	1.88656e-07	538	508	892	1938
ENSMUSG00000065537_Mir132	2.3606	1.85486e-21	5.58832e-20	2.75798	1.62396e-21	8.10098e-20	2.93561	4.7067e-08	5.57678e-09	750	604	587	1941
ENSMUSG00000026223_Itm2c	0.869823	1.03458e-40	9.02604e-39	0.854184	2.70465e-28	2.15016e-26	0.991888	2.59631e-05	3.31856e-06	259	379	1304	1942
ENSMUSG00000007564_Ppp2r1a	-0.57803	1.1979e-21	3.6777e-20	-0.605338	9.1507e-16	2.74612e-14	-0.465316	1.77067e-11	2.83215e-12	736	1004	212	1952
ENSMUSG00000025408_Ddit3	0.994406	2.38685e-24	8.65703e-23	0.990962	9.12407e-23	5.01658e-21	1.13372	5.15739e-07	5.5346e-08	623	548	783	1954
ENSMUSG00000026655_Fam107b	-1.05904	6.95744e-24	2.46411e-22	-1.1064	5.1361e-23	2.87107e-21	-0.957196	4.97951e-07	5.24338e-08	638	539	778	1955
ENSMUSG00000026608_Kctd3	-0.586248	9.63851e-23	3.17018e-21	-0.613331	6.92734e-18	2.50238e-16	-0.472315	4.1743e-09	4.90558e-10	687	834	438	1959
ENSMUSG00000073164_2410018L13Rik	-1.00794	9.94027e-23	3.26469e-21	-1.05166	1.31673e-21	6.61218e-20	-0.90016	1.35765e-07	1.60681e-08	688	600	676	1964
ENSMUSG00000026885_Ttll11	0.693898	4.5769e-29	2.22887e-27	0.677643	8.40891e-20	3.67189e-18	0.820389	7.98108e-07	7.72224e-08	464	690	812	1966
ENSMUSG00000025504_Eps8l2	2.34474	8.17369e-19	1.96064e-17	2.84802	1.85365e-26	1.28985e-24	3.02857	5.21596e-08	6.0299e-09	942	433	593	1968
ENSMUSG00000026489_Adck3	0.842652	7.00577e-24	2.47735e-22	0.833741	4.63519e-21	2.20979e-19	0.968709	1.97589e-07	2.16055e-08	639	632	702	1973
ENSMUSG00000032523_Hhatl	1.29659	1.86622e-23	6.43804e-22	1.32568	6.82924e-20	2.99949e-18	1.46242	8.07474e-08	9.89101e-09	655	686	633	1974
ENSMUSG00000055485_Soga1	-0.968324	1.79034e-22	5.82081e-21	-1.00854	1.23246e-22	6.65482e-21	-0.873736	3.01463e-07	3.00208e-08	695	558	729	1982
ENSMUSG00000069170_Gpr98	-1.26013	4.64841e-22	1.46903e-20	-1.32836	1.75795e-21	8.72603e-20	-1.17578	1.12758e-07	1.34405e-08	715	607	660	1982
ENSMUSG00000024277_Mapre2	-0.593461	1.26227e-34	8.3155e-33	-0.617123	2.65717e-17	9.16023e-16	-0.473638	4.43078e-07	4.76431e-08	343	874	769	1986
ENSMUSG00000030307_Slc6a11	-0.640691	2.95496e-26	1.20961e-24	-0.666368	4.17809e-19	1.70577e-17	-0.524104	1.7214e-07	2.01784e-08	552	738	696	1986
ENSMUSG00000026315_Serpinb8	1.30205	4.38343e-21	1.27969e-19	1.33703	4.16996e-19	1.70577e-17	1.47749	9.41063e-09	1.00553e-09	774	736	480	1990
ENSMUSG00000050271_D8Ertd82e	1.8659	4.91278e-19	1.2001e-17	2.06243	2.40146e-26	1.65574e-24	2.21309	8.35928e-08	1.00073e-08	925	437	634	1996
ENSMUSG00000049577_Zfpm1	1.4166	1.42146e-20	3.98999e-19	1.47424	8.89368e-20	3.86676e-18	1.61263	1.43094e-08	1.53057e-09	805	693	505	2003
ENSMUSG00000006932_Ctnnb1	-0.637354	3.31151e-19	8.25903e-18	-0.668373	1.43992e-16	4.6401e-15	-0.517278	6.16751e-12	9.99746e-13	906	935	171	2012
ENSMUSG00000027475_Kif3b	-0.624014	1.02773e-25	4.0317e-24	-0.651667	9.14652e-20	3.97096e-18	-0.505287	3.42336e-07	3.54139e-08	576	694	743	2013
ENSMUSG00000042208_0610010F05Rik	-0.647454	9.62888e-26	3.79049e-24	-0.675449	4.59847e-21	2.19575e-19	-0.527123	7.67572e-07	7.45932e-08	574	631	809	2014
ENSMUSG00000022816_Fstl1	-0.74984	7.01756e-27	2.98062e-25	-0.778509	1.16129e-22	6.32722e-21	-0.645284	2.37375e-06	2.68631e-07	532	553	931	2016
ENSMUSG00000034930_Rtkn	0.933627	7.33352e-24	2.58515e-22	0.928867	9.39526e-21	4.40247e-19	1.07101	3.03675e-07	3.11367e-08	641	643	732	2016
ENSMUSG00000032340_Neo1	-0.72216	5.5693e-29	2.68897e-27	-0.751047	1.60156e-22	8.55586e-21	-0.60722	3.89124e-06	4.57995e-07	468	564	997	2029
ENSMUSG00000091735_Gpr62	1.30004	2.61663e-20	7.21921e-19	1.33362	3.8143e-19	1.56787e-17	1.47904	9.15839e-09	9.70683e-10	819	733	478	2030
ENSMUSG00000020689_Itgb3	-0.980932	4.01696e-24	1.44075e-22	-1.02224	2.5171e-22	1.3282e-20	-0.878694	1.03553e-06	9.56425e-08	630	571	830	2031
ENSMUSG00000002012_Pnck	-0.783597	2.48549e-22	7.97759e-21	-0.816376	3.84568e-23	2.16986e-21	-0.673092	6.72442e-07	6.39975e-08	704	534	796	2034
ENSMUSG00000027748_Trpc4	-0.950834	4.34396e-23	1.46721e-21	-0.992433	4.63015e-24	2.7625e-22	-0.856935	1.38459e-06	1.37913e-07	669	505	863	2037
ENSMUSG00000028927_Padi2	1.00501	7.97343e-23	2.64175e-21	1.0048	4.2629e-21	2.05506e-19	1.15733	3.01526e-07	3.03927e-08	682	625	730	2037
ENSMUSG00000037111_Setd7	0.890305	3.86763e-23	1.30828e-21	0.882635	1.00238e-21	5.09304e-20	1.02215	5.01592e-07	5.30104e-08	668	593	779	2040
ENSMUSG00000031530_Dusp4	1.42308	3.55148e-20	9.70366e-19	1.47522	1.98736e-20	9.01796e-19	1.60365	3.30134e-08	3.37007e-09	827	664	552	2043
ENSMUSG00000040711_Sh3pxd2b	-0.88462	6.58104e-23	2.19006e-21	-0.921808	3.8633e-23	2.17573e-21	-0.782397	1.06189e-06	9.79622e-08	679	535	832	2046
ENSMUSG00000097134_1110002J07Rik	-1.75242	1.69871e-19	4.34208e-18	-1.9299	6.44556e-26	4.32527e-24	-1.79518	2.45461e-07	2.464e-08	884	449	713	2046
ENSMUSG00000056515_Rab31	-0.578543	2.30794e-23	7.90156e-22	-0.604115	8.11669e-17	2.6786e-15	-0.465659	8.34828e-09	9.05753e-10	660	913	474	2047
ENSMUSG00000022505_Emp2	-0.829862	1.80157e-26	7.45575e-25	-0.862591	1.16675e-22	6.3455e-21	-0.710258	2.74244e-06	3.0998e-07	546	554	948	2048
ENSMUSG00000069072_Slc7a14	0.762573	1.31648e-25	5.14659e-24	0.748576	1.04018e-20	4.85151e-19	0.890301	9.43406e-07	8.90445e-08	578	646	824	2048
ENSMUSG00000005583_Mef2c	-0.566516	1.71771e-29	8.66372e-28	-0.590919	6.37468e-15	1.73035e-13	-0.454279	1.1383e-08	1.25874e-09	448	1110	493	2051
ENSMUSG00000034000_Neu4	-0.952121	2.74185e-25	1.05906e-23	-0.989774	1.14297e-21	5.75881e-20	-0.842914	1.64633e-06	1.52575e-07	585	598	872	2055
ENSMUSG00000032802_Srxn1	0.721099	3.93567e-27	1.69069e-25	0.704819	4.66076e-23	2.6102e-21	0.852308	3.76745e-06	4.44355e-07	526	538	993	2057
ENSMUSG00000074652_Myh7b	1.27507	3.20146e-22	1.02031e-20	1.30533	2.30936e-18	8.73036e-17	1.44245	3.50832e-08	3.53884e-09	709	797	555	2061
ENSMUSG00000055805_Fmnl1	0.812159	1.92266e-23	6.61255e-22	0.800721	1.0334e-22	5.6509e-21	0.939697	1.38316e-06	1.36467e-07	657	551	862	2070
ENSMUSG00000028405_Aco1	-0.55372	3.95451e-29	1.92994e-27	-0.57775	1.66759e-19	7.11677e-18	-0.437414	2.08639e-06	2.28031e-07	463	706	912	2081
ENSMUSG00000028871_Rspo1	1.69501	2.68201e-20	7.38157e-19	1.81335	8.94277e-19	3.52216e-17	1.94149	1.19803e-08	1.36503e-09	821	765	498	2084
ENSMUSG00000024647_Cbln2	0.882744	1.08635e-22	3.56273e-21	0.875524	3.46184e-20	1.54755e-18	1.02616	2.72099e-07	2.82296e-08	689	674	724	2087
ENSMUSG00000026175_Vil1	-1.84713	1.30413e-20	3.67893e-19	-2.04631	8.42907e-23	4.65143e-21	-1.89594	3.32312e-07	3.50003e-08	801	546	742	2089
ENSMUSG00000015711_Prune	-0.667327	5.10659e-27	2.17714e-25	-0.69473	1.05774e-21	5.34726e-20	-0.550937	3.16192e-06	3.59363e-07	530	596	966	2092
ENSMUSG00000030718_Ppme1	0.657282	8.32854e-36	5.82637e-34	0.639216	8.81247e-20	3.83699e-18	0.776082	7.66606e-06	9.16051e-07	323	692	1091	2106
ENSMUSG00000009647_Mcu	-0.690015	5.64786e-26	2.26275e-24	-0.717959	1.33445e-20	6.16672e-19	-0.568788	1.8829e-06	1.86739e-07	564	652	891	2107
ENSMUSG00000026956_Uap1l1	0.9588	5.42912e-24	1.93191e-22	0.95691	2.75265e-19	1.14239e-17	1.09511	3.58138e-07	3.71162e-08	635	726	747	2108
ENSMUSG00000034463_Scara3	0.838053	9.11765e-28	4.02387e-26	0.82959	3.60362e-20	1.60617e-18	0.966073	2.21544e-06	2.55365e-07	512	676	925	2113
ENSMUSG00000059022_Kcp	-1.57674	3.72261e-20	1.01345e-18	-1.70308	1.97396e-19	8.29503e-18	-1.56154	3.7919e-08	4.17956e-09	830	717	566	2113
ENSMUSG00000053164_Gpr21	-0.971126	2.44702e-22	7.86527e-21	-1.01464	2.14658e-22	1.14068e-20	-0.872699	1.15355e-06	1.14643e-07	703	567	846	2116
ENSMUSG00000026181_Ppm1f	0.581091	1.17646e-30	6.34445e-29	0.562608	1.57956e-16	5.063e-15	0.704871	4.10146e-07	4.2184e-08	419	940	758	2117
ENSMUSG00000056972_Magel2	-2.02764	5.23739e-21	1.52309e-19	-2.29012	5.55829e-22	2.87258e-20	-2.15458	4.12531e-07	4.26719e-08	777	583	759	2119
ENSMUSG00000021684_Pde8b	0.575135	4.39481e-26	1.77648e-24	0.557252	2.54264e-15	7.26159e-14	0.695898	1.54567e-08	1.61035e-09	559	1055	508	2122
ENSMUSG00000019935_Slc17a8	-1.13435	6.40559e-21	1.84618e-19	-1.19275	6.44013e-20	2.83686e-18	-1.04751	1.08937e-07	1.29896e-08	784	684	657	2125
ENSMUSG00000038175_Mylip	-0.673131	3.28329e-23	1.11395e-21	-0.700533	1.81286e-19	7.67157e-18	-0.562745	3.74613e-07	3.80066e-08	666	712	749	2127
ENSMUSG00000022641_Bbx	0.924178	3.62237e-21	1.06855e-19	0.921553	6.7545e-20	2.97099e-18	1.06966	1.47098e-07	1.66377e-08	766	685	679	2130
ENSMUSG00000028367_Txn1	-0.747412	7.7398e-22	2.40893e-20	-0.780257	4.48069e-22	2.33166e-20	-0.635912	9.91426e-07	9.11788e-08	726	579	826	2131
ENSMUSG00000062393_Dgkk	-2.16007	6.8851e-18	1.55731e-16	-2.57001	8.2339e-26	5.46448e-24	-2.44815	1.45685e-07	1.64452e-08	999	454	678	2131
ENSMUSG00000009628_Tex15	-1.49346	6.50858e-21	1.87109e-19	-1.60155	1.65769e-22	8.82443e-21	-1.46444	5.06836e-07	5.35922e-08	786	566	780	2132
ENSMUSG00000037169_Mycn	-0.960151	1.63664e-19	4.19292e-18	-1.00587	2.50206e-20	1.12518e-18	-0.864507	4.53148e-08	5.22809e-09	882	670	582	2134
ENSMUSG00000047712_Ust	-0.895949	4.9925e-20	1.33979e-18	-0.936356	1.97988e-20	8.99755e-19	-0.798217	7.61146e-08	9.45192e-09	842	663	629	2134
ENSMUSG00000046743_Fat4	-1.01021	1.06028e-21	3.28193e-20	-1.05152	1.2448e-20	5.77901e-19	-0.925593	3.9816e-07	4.16979e-08	730	649	757	2136
ENSMUSG00000029095_Ablim2	0.891919	2.51796e-21	7.50605e-20	0.891437	3.52443e-18	1.30938e-16	1.0257	4.31212e-08	4.82545e-09	758	811	576	2145
ENSMUSG00000030986_Dhx32	-0.627001	2.01155e-26	8.29435e-25	-0.653122	7.95589e-21	3.73382e-19	-0.512894	3.04327e-06	3.39231e-07	548	642	959	2149
ENSMUSG00000041468_Gpr12	-0.749661	2.15278e-22	6.9591e-21	-0.779473	4.26907e-19	1.73586e-17	-0.630692	2.25436e-07	2.37589e-08	699	741	710	2150
ENSMUSG00000049401_Ogfr	-0.775974	4.1491e-21	1.21599e-19	-0.809604	2.46649e-22	1.30378e-20	-0.666253	8.67687e-07	8.00635e-08	771	570	815	2156
ENSMUSG00000051403_Ppp1r37	0.776464	2.18506e-18	5.07436e-17	0.767753	8.33587e-18	2.99356e-16	0.907769	6.94584e-10	8.49123e-11	973	839	349	2161
ENSMUSG00000022033_Pbk	-2.34786	1.3426e-18	3.18336e-17	-2.90119	1.11171e-23	6.44148e-22	-2.79256	1.63477e-07	1.86721e-08	953	520	689	2162
ENSMUSG00000026519_Tmem63a	1.60303	1.21784e-18	2.89363e-17	1.70436	8.43454e-19	3.33507e-17	1.85931	4.87525e-09	6.00495e-10	951	762	450	2163
ENSMUSG00000074280_Gm6166	-1.24585	1.39846e-20	3.93519e-19	-1.31647	3.65594e-20	1.62468e-18	-1.17632	1.55851e-07	1.74381e-08	803	678	683	2164
ENSMUSG00000050332_Amer1	-0.886674	2.27113e-21	6.77918e-20	-0.923166	4.3675e-20	1.93804e-18	-0.777608	3.07682e-07	3.22591e-08	757	679	735	2171
ENSMUSG00000052298_Cdc42se2	-0.590298	1.11292e-32	6.65282e-31	-0.615644	1.67048e-18	6.41167e-17	-0.47568	4.51982e-06	4.9911e-07	378	785	1008	2171
ENSMUSG00000021209_Ppp4r4	0.930585	2.63109e-27	1.13675e-25	0.924436	2.5507e-22	1.34123e-20	1.06797	7.09371e-06	8.44081e-07	523	573	1079	2175
ENSMUSG00000002741_Ykt6	-0.56493	8.30011e-26	3.29612e-24	-0.590264	2.58421e-18	9.70852e-17	-0.445149	7.42723e-07	7.11988e-08	569	802	805	2176
ENSMUSG00000019889_Ptprk	-0.686181	6.9638e-27	2.96335e-25	-0.714505	5.33682e-21	2.53226e-19	-0.569387	4.62006e-06	5.19175e-07	531	635	1013	2179
ENSMUSG00000026730_Pter	0.918122	2.14769e-22	6.95261e-21	0.912909	9.56637e-22	4.86883e-20	1.07634	1.88218e-06	1.82924e-07	698	592	889	2179
ENSMUSG00000037366_Pafah2	-0.857432	3.46458e-21	1.02334e-19	-0.894023	3.85488e-19	1.58239e-17	-0.746463	1.50002e-07	1.68338e-08	765	734	680	2179
ENSMUSG00000019990_Pde7b	1.07348	2.81882e-22	9.00907e-21	1.08576	1.30615e-19	5.61401e-18	1.21916	4.49971e-07	5.02248e-08	707	701	774	2182
ENSMUSG00000021338_Lrrc16a	-0.65787	2.26402e-28	1.04617e-26	-0.68312	3.64372e-20	1.62165e-18	-0.537252	4.67275e-06	5.31373e-07	489	677	1016	2182
ENSMUSG00000047986_Palm3	-1.4021	6.18416e-20	1.64979e-18	-1.49479	1.42581e-21	7.14801e-20	-1.35948	3.23049e-07	3.34016e-08	847	601	738	2186
ENSMUSG00000086606_Gm13205	-1.04036	2.84247e-20	7.79473e-19	-1.08943	2.25464e-20	1.02e-18	-0.950124	1.74886e-07	2.04004e-08	824	666	697	2187
ENSMUSG00000022231_Sema5a	-0.749877	2.44015e-20	6.74694e-19	-0.784039	5.80326e-22	2.98893e-20	-0.630032	5.24212e-07	5.71242e-08	817	585	786	2188
ENSMUSG00000000594_Gm2a	-0.611462	1.88367e-28	8.73991e-27	-0.636314	6.57333e-21	3.1043e-19	-0.499728	6.45647e-06	7.72676e-07	487	638	1066	2191
ENSMUSG00000056486_Chn1	0.584224	5.34295e-20	1.43214e-18	0.566055	3.35208e-13	7.61102e-12	0.703346	0	0	843	1327	26	2196
ENSMUSG00000052837_Junb	2.21244	4.93518e-23	1.65946e-21	2.48194	9.15121e-36	1.13002e-33	2.6461	2.3695e-05	2.92998e-06	672	244	1281	2197
ENSMUSG00000036492_Rnf39	1.74575	7.40456e-21	2.11254e-19	1.86952	7.89757e-20	3.45863e-18	2.04963	2.62484e-07	2.68845e-08	792	688	720	2200
ENSMUSG00000004035_Gstm7	1.28375	7.72496e-20	2.03917e-18	1.31613	3.48764e-18	1.29732e-16	1.47124	2.49595e-08	2.53343e-09	856	810	535	2201
ENSMUSG00000021733_Slc4a7	-0.658018	3.30435e-24	1.19083e-22	-0.684932	1.10182e-19	4.75616e-18	-0.537273	1.74683e-06	1.68115e-07	627	698	881	2206
ENSMUSG00000034850_Tmem127	-0.580175	9.03883e-25	3.37032e-23	-0.606503	6.03874e-18	2.19478e-16	-0.466515	4.47063e-07	4.91906e-08	606	829	772	2207
ENSMUSG00000028172_Tacr3	-1.54946	6.42006e-20	1.7107e-18	-1.67226	4.38853e-19	1.77963e-17	-1.54157	6.96309e-08	8.20738e-09	848	743	617	2208
ENSMUSG00000057751_Megf6	-1.73884	4.39461e-20	1.18781e-18	-1.90261	1.42715e-18	5.51991e-17	-1.77894	6.87368e-08	7.90815e-09	836	779	614	2229
ENSMUSG00000097166_9330179D12Rik	1.88102	6.8298e-21	1.95349e-19	2.04986	1.9765e-21	9.77863e-20	2.20014	1.05939e-06	9.68022e-08	790	609	831	2230
ENSMUSG00000020893_Per1	1.1122	1.86034e-17	3.98905e-16	1.12981	1.62294e-19	6.93607e-18	1.26733	8.67884e-09	9.53518e-10	1053	705	477	2235
ENSMUSG00000022372_Sla	-1.88696	1.88584e-15	3.4616e-14	-2.21112	4.09225e-26	2.76456e-24	-2.0533	3.73648e-08	4.06064e-09	1231	446	564	2241
ENSMUSG00000063018_2010204K13Rik	1.4923	2.35597e-20	6.53196e-19	1.56054	1.41684e-18	5.48708e-17	1.68864	1.11952e-07	1.32898e-08	815	778	659	2252
ENSMUSG00000053192_Mllt11	-0.918164	2.46762e-27	1.07228e-25	-0.955959	8.95636e-27	6.39467e-25	-0.813314	2.85913e-05	3.59426e-06	520	422	1319	2261
ENSMUSG00000031511_Arhgef7	-0.610632	1.1632e-27	5.12353e-26	-0.63637	1.6388e-18	6.29811e-17	-0.499972	3.17403e-06	3.62273e-07	513	784	967	2264
ENSMUSG00000045648_Vwc2l	-0.798379	7.32482e-24	2.58515e-22	-0.82924	2.81124e-20	1.26234e-18	-0.69021	2.80727e-06	3.22939e-07	640	671	953	2264
ENSMUSG00000029684_Wasl	0.796356	2.53267e-28	1.16318e-26	0.784614	1.09824e-21	5.54272e-20	0.925169	1.3154e-05	1.5982e-06	492	597	1177	2266
ENSMUSG00000048458_Fam212b	0.625988	1.43223e-21	4.35567e-20	0.609504	3.87131e-16	1.19023e-14	0.758163	2.9298e-08	2.90491e-09	743	980	543	2266
ENSMUSG00000066026_Dhrs3	0.934929	6.49509e-25	2.4666e-23	0.929973	1.94272e-20	8.842e-19	1.06848	4.52186e-06	5.03097e-07	595	662	1009	2266
ENSMUSG00000033392_Clasp2	-0.53776	1.17342e-23	4.08546e-22	-0.563817	1.59884e-14	4.16361e-13	-0.413596	6.66785e-09	7.20726e-10	649	1157	461	2267
ENSMUSG00000035275_Raver2	-0.724309	1.7201e-27	7.51785e-26	-0.751804	2.07259e-21	1.02205e-19	-0.610294	1.07104e-05	1.28436e-06	517	611	1142	2270
ENSMUSG00000034647_Ankrd12	0.802117	1.85422e-35	1.26963e-33	0.788247	2.52809e-22	1.33166e-20	0.940354	3.79353e-05	4.85047e-06	330	572	1376	2278
ENSMUSG00000041096_Tspyl2	0.721744	9.9117e-25	3.66554e-23	0.707182	4.48604e-21	2.15573e-19	0.849186	5.8336e-06	6.48543e-07	611	627	1042	2280
ENSMUSG00000072568_Fam84b	-0.821222	1.93912e-23	6.65903e-22	-0.854608	5.32358e-21	2.52996e-19	-0.713119	3.81156e-06	4.47743e-07	658	634	994	2286
ENSMUSG00000052155_Acvr2a	-0.53824	1.22171e-20	3.45503e-19	-0.564581	5.697e-16	1.72513e-14	-0.42016	1.16009e-08	1.27968e-09	799	995	494	2288
ENSMUSG00000025665_Rps6ka6	-1.0996	1.85707e-20	5.18054e-19	-1.15351	1.88737e-18	7.20742e-17	-1.00701	1.65971e-07	1.9098e-08	810	789	691	2290
ENSMUSG00000016487_Ppfibp1	-0.660433	3.47777e-24	1.25133e-22	-0.686891	3.32334e-19	1.37167e-17	-0.541806	2.43694e-06	2.75535e-07	628	730	934	2292
ENSMUSG00000004936_Map2k1	0.628722	1.04749e-33	6.59308e-32	0.609433	6.02242e-18	2.19149e-16	0.756982	8.75987e-06	1.04724e-06	359	828	1111	2298
ENSMUSG00000038976_Ppp1r9b	0.682217	4.14093e-17	8.5764e-16	0.668706	2.49029e-14	6.32119e-13	0.81444	0	0	1091	1187	26	2304
ENSMUSG00000005716_Pvalb	2.13323	1.45024e-18	3.42063e-17	2.46487	6.72246e-30	5.87095e-28	2.59765	4.30015e-06	4.7962e-07	958	345	1003	2306
ENSMUSG00000032036_Kirrel3	-0.79239	2.11865e-21	6.33242e-20	-0.825009	2.80645e-21	1.3727e-19	-0.690307	2.47747e-06	2.82532e-07	756	616	937	2309
ENSMUSG00000032515_Csrnp1	1.48003	5.97182e-18	1.35481e-16	1.55447	1.21301e-18	4.72809e-17	1.70315	2.92037e-08	2.80745e-09	996	773	541	2310
ENSMUSG00000036825_Ssx2ip	-0.563138	1.15331e-24	4.23742e-23	-0.589629	1.45761e-17	5.11267e-16	-0.443341	1.09328e-06	1.03796e-07	615	859	837	2311
ENSMUSG00000066306_Numa1	0.620795	3.18108e-23	1.0809e-21	0.605948	3.67777e-15	1.02319e-13	0.746791	3.75123e-08	4.11985e-09	665	1083	565	2313
ENSMUSG00000014668_Chfr	-0.593511	6.11752e-22	1.91456e-20	-0.620463	4.97215e-19	2.00819e-17	-0.476677	1.19406e-06	1.18414e-07	722	746	849	2317
ENSMUSG00000060012_Kif13b	0.889544	4.08189e-21	1.19785e-19	0.883428	6.62925e-21	3.12581e-19	1.031	2.11812e-06	2.32162e-07	770	639	914	2323
ENSMUSG00000032532_Cck	0.787211	4.12489e-20	1.11758e-18	0.776821	1.44278e-18	5.57319e-17	0.910926	2.25515e-07	2.40426e-08	834	780	711	2325
ENSMUSG00000062929_Cfl2	-0.701759	1.26863e-19	3.27985e-18	-0.733872	9.39865e-19	3.69688e-17	-0.586567	1.57773e-07	1.80482e-08	874	766	686	2326
ENSMUSG00000062825_Actg1	-0.719495	2.11365e-19	5.36629e-18	-0.751842	1.37384e-17	4.84138e-16	-0.608094	4.5638e-08	5.2974e-09	890	855	583	2328
ENSMUSG00000039835_Nhsl1	-0.762383	4.49462e-20	1.21194e-18	-0.795685	1.92757e-18	7.33303e-17	-0.651864	1.89276e-07	2.11112e-08	838	792	700	2330
ENSMUSG00000041199_Rpusd1	0.824807	7.93693e-20	2.09268e-18	0.817605	1.67833e-18	6.4336e-17	0.953607	1.59696e-07	1.82544e-08	857	786	687	2330
ENSMUSG00000024665_Fads2	-0.619929	2.99525e-21	8.87033e-20	-0.646901	5.23275e-18	1.91571e-16	-0.505766	3.49692e-07	3.62553e-08	763	823	745	2331
ENSMUSG00000032827_Ppp1r9a	0.487881	1.60953e-32	9.52066e-31	0.468443	1.09449e-10	1.85368e-09	0.613607	5.81224e-12	9.69347e-13	382	1779	170	2331
ENSMUSG00000003545_Fosb	2.1096	3.64056e-17	7.58875e-16	2.47277	1.72367e-27	1.30817e-25	2.66111	1.28103e-06	1.23648e-07	1084	397	853	2334
ENSMUSG00000039195_1110008P14Rik	0.903624	3.03545e-19	7.59569e-18	0.901779	5.896e-19	2.36232e-17	1.0306	1.55448e-07	1.72352e-08	903	752	682	2337
ENSMUSG00000051223_Bzw1	-0.701808	8.54412e-21	2.43152e-19	-0.733962	9.68715e-19	3.80044e-17	-0.591114	4.59884e-07	5.07534e-08	794	768	775	2337
ENSMUSG00000041378_Cldn5	-0.867147	1.62582e-21	4.92454e-20	-0.9006	3.01782e-19	1.24899e-17	-0.765302	1.41205e-06	1.39387e-07	746	728	864	2338
ENSMUSG00000075020_E530001K10Rik	-1.55834	3.08769e-19	7.71786e-18	-1.69041	1.00779e-20	4.70771e-19	-1.54543	6.04201e-07	6.03277e-08	904	645	791	2340
ENSMUSG00000089862_Gm16039	0.654594	4.12416e-25	1.58217e-23	0.637976	1.88694e-16	5.99719e-15	0.787376	7.45162e-07	7.2035e-08	589	948	806	2343
ENSMUSG00000044072_Eml6	-0.634407	2.7335e-22	8.74876e-21	-0.661887	1.61837e-18	6.22752e-17	-0.512583	1.33348e-06	1.26432e-07	706	783	855	2344
ENSMUSG00000039765_Cc2d2a	0.707595	9.3632e-31	5.08584e-29	0.693409	2.26353e-19	9.49862e-18	0.835523	1.60001e-05	1.9702e-06	416	718	1212	2346
ENSMUSG00000061702_Tmem91	-1.00967	2.24798e-18	5.21512e-17	-1.05997	5.35918e-19	2.15584e-17	-0.90826	7.4585e-08	9.13541e-09	974	749	626	2349
ENSMUSG00000020810_Cygb	0.956427	1.36856e-18	3.24151e-17	0.960692	1.26104e-17	4.47529e-16	1.1046	3.14049e-08	3.21076e-09	954	849	549	2352
ENSMUSG00000064215_Ifi27	0.998503	5.38126e-20	1.4407e-18	1.00045	1.92006e-18	7.31371e-17	1.14534	2.55433e-07	2.59129e-08	844	791	717	2352
ENSMUSG00000031906_Smpd3	-0.769005	2.75048e-17	5.79755e-16	-0.804889	9.52462e-19	3.74155e-17	-0.660062	1.83181e-08	1.90078e-09	1072	767	518	2357
ENSMUSG00000045180_Shroom2	-0.613876	4.56494e-39	3.69711e-37	-0.637804	1.92965e-19	8.15432e-18	-0.494901	3.66569e-05	4.61131e-06	279	713	1366	2358
ENSMUSG00000076441_Ass1	1.26627	3.58563e-19	8.89361e-18	1.30293	1.07105e-16	3.50007e-15	1.45556	2.2708e-08	2.36976e-09	911	922	531	2364
ENSMUSG00000055817_Mta3	0.593307	1.80161e-25	6.99469e-24	0.576004	2.57173e-17	8.89623e-16	0.720016	2.12041e-06	2.34225e-07	582	871	915	2368
ENSMUSG00000030772_Dkk3	1.30949	7.0439e-30	3.61736e-28	1.32538	2.45301e-29	2.0645e-27	1.46139	9.75502e-05	1.22644e-05	440	358	1572	2370
ENSMUSG00000057182_Scn3a	-0.629351	8.16126e-25	3.05824e-23	-0.656199	6.56893e-18	2.37919e-16	-0.506119	2.46805e-06	2.80187e-07	603	831	936	2370
ENSMUSG00000030110_Ret	-1.30493	5.845e-19	1.42015e-17	-1.38432	2.42068e-17	8.40267e-16	-1.24942	4.29893e-08	4.69214e-09	930	868	574	2372
ENSMUSG00000028780_Sema3c	-0.638296	3.13148e-23	1.06725e-21	-0.665645	1.11647e-18	4.36873e-17	-0.516899	2.64719e-06	2.92259e-07	663	770	941	2374
ENSMUSG00000037300_Ttc13	-0.520323	5.17727e-28	2.32576e-26	-0.543132	7.30991e-17	2.42563e-15	-0.401941	3.29937e-06	3.77085e-07	503	908	972	2383
ENSMUSG00000025318_Jph3	0.823541	2.01916e-22	6.54589e-21	0.814329	7.63791e-20	3.34979e-18	0.956588	4.12141e-06	4.72158e-07	697	687	1001	2385
ENSMUSG00000012443_Kif11	-1.50656	3.42949e-18	7.89132e-17	-1.63662	3.34988e-18	1.24761e-16	-1.48215	5.96711e-08	6.79178e-09	982	809	602	2393
ENSMUSG00000005233_Spc25	-1.75551	3.86655e-17	8.03021e-16	-1.96359	1.03891e-22	5.67072e-21	-1.82491	3.93483e-07	4.07571e-08	1088	552	755	2395
ENSMUSG00000026950_Neb	-1.21875	8.9743e-18	1.99198e-16	-1.29798	6.12124e-19	2.4485e-17	-1.14715	7.50027e-08	9.24046e-09	1018	753	627	2398
ENSMUSG00000030220_Arhgdib	-0.984361	7.00294e-20	1.85508e-18	-1.02777	4.2911e-18	1.58445e-16	-0.890336	3.01753e-07	3.07639e-08	853	816	731	2400
ENSMUSG00000057716_Tmem178b	-0.746741	2.48387e-27	1.07726e-25	-0.773747	4.24439e-19	1.72815e-17	-0.628503	1.04618e-05	1.2597e-06	521	740	1139	2400
ENSMUSG00000028527_Ak4	0.780927	3.4764e-22	1.10638e-20	0.768141	1.63189e-20	7.44981e-19	0.913574	5.38135e-06	6.09991e-07	710	660	1034	2404
ENSMUSG00000021775_Nr1d2	0.558749	7.48408e-23	2.48326e-21	0.5404	3.03976e-14	7.65146e-13	0.680998	2.19811e-08	2.21763e-09	681	1197	527	2405
ENSMUSG00000009621_Vav2	-0.964758	9.19552e-21	2.61033e-19	-1.00592	4.58853e-20	2.03014e-18	-0.857859	2.35193e-06	2.64106e-07	796	681	929	2406
ENSMUSG00000068735_Trp53i11	1.27703	5.34104e-17	1.09814e-15	1.32864	1.4218e-16	4.59153e-15	1.49374	1.52681e-09	1.64731e-10	1099	933	380	2412
ENSMUSG00000034898_Filip1	-0.954571	2.41384e-20	6.68421e-19	-0.99426	7.03654e-18	2.53602e-16	-0.845966	4.17823e-07	4.46281e-08	816	836	763	2415
ENSMUSG00000015890_Amdhd1	-1.98757	7.30352e-18	1.64537e-16	-2.29423	1.63408e-22	8.71412e-21	-2.17284	1.18785e-06	1.17145e-07	1003	565	848	2416
ENSMUSG00000052698_Tln2	-0.567883	4.4709e-23	1.50558e-21	-0.59384	3.3886e-15	9.46342e-14	-0.445903	1.23174e-07	1.4706e-08	671	1078	668	2417
ENSMUSG00000021036_Sptlc2	-0.578118	2.55975e-23	8.75038e-22	-0.604942	1.54479e-19	6.61142e-18	-0.453299	6.13657e-06	7.04524e-07	661	704	1053	2418
ENSMUSG00000010914_Pdhx	-0.582442	5.0781e-23	1.70244e-21	-0.609145	9.21899e-20	3.99666e-18	-0.465482	6.07364e-06	6.89103e-07	674	695	1050	2419
ENSMUSG00000032128_Robo3	-1.02628	6.04556e-17	1.23625e-15	-1.08124	1.25001e-18	4.86599e-17	-0.924056	2.78684e-08	2.75857e-09	1105	774	540	2419
ENSMUSG00000030329_Pianp	1.02395	4.86823e-20	1.30955e-18	1.03249	1.17522e-18	4.58669e-17	1.16901	8.66145e-07	7.90959e-08	840	772	814	2426
ENSMUSG00000039156_Stim2	0.645378	1.64527e-23	5.71069e-22	0.627965	1.02873e-19	4.44701e-18	0.776611	7.40147e-06	8.91469e-07	651	697	1087	2435
ENSMUSG00000025776_Crispld1	1.23726	4.42648e-19	1.08482e-17	1.27273	1.03722e-16	3.39689e-15	1.413	5.29126e-08	6.10882e-09	922	920	594	2436
ENSMUSG00000008734_Gprc5b	0.768245	1.37732e-24	5.03593e-23	0.754997	4.73144e-22	2.4579e-20	0.893552	1.90375e-05	2.32089e-06	618	580	1240	2438
ENSMUSG00000061232_H2-K1	1.09939	1.20427e-19	3.1206e-18	1.11529	9.03239e-17	2.96778e-15	1.25997	9.8335e-08	1.19919e-08	872	917	650	2439
ENSMUSG00000029482_Aacs	-0.714736	2.16972e-17	4.61648e-16	-0.74902	9.70078e-20	4.19949e-18	-0.603884	1.56357e-07	1.76412e-08	1062	696	684	2442
ENSMUSG00000003657_Calb2	-1.02128	5.0969e-23	1.70621e-21	-1.06253	1.71137e-20	7.80086e-19	-0.92976	8.71795e-06	1.04029e-06	675	661	1110	2446
ENSMUSG00000074896_Ifit3	1.52054	4.33064e-20	1.17192e-18	1.59609	4.7269e-19	1.91418e-17	1.7424	1.5553e-06	1.45769e-07	835	744	868	2447
ENSMUSG00000028917_Plekhm2	0.839604	1.70491e-17	3.67247e-16	0.833511	8.6505e-19	3.41598e-17	0.970623	8.53158e-08	1.03587e-08	1049	763	637	2449
ENSMUSG00000022375_Lrrc6	1.11398	1.81879e-21	5.48696e-20	1.125	4.06458e-17	1.38379e-15	1.28159	8.78655e-07	8.20142e-08	749	885	817	2451
ENSMUSG00000033578_Tmem35	-0.707753	6.75683e-21	1.93507e-19	-0.738952	6.80886e-21	3.20548e-19	-0.586109	4.93662e-06	5.60661e-07	789	640	1023	2452
ENSMUSG00000044835_Ankrd45	0.750533	8.79625e-23	2.89738e-21	0.738723	1.56131e-17	5.46366e-16	0.878458	1.9967e-06	2.13961e-07	686	861	905	2452
ENSMUSG00000027612_Mmp24	-0.667163	3.74368e-22	1.18809e-20	-0.69597	4.52509e-21	2.16983e-19	-0.556771	8.91283e-06	1.0822e-06	712	628	1116	2456
ENSMUSG00000052572_Dlg2	-0.71955	6.81749e-25	2.57605e-23	-0.748297	2.06914e-18	7.84192e-17	-0.609099	6.32969e-06	7.56737e-07	598	795	1063	2456
ENSMUSG00000044734_Serpinb1a	2.386	7.13719e-19	1.72115e-17	2.91367	3.07869e-18	1.15088e-16	3.07298	2.52635e-07	2.52746e-08	937	806	715	2458
ENSMUSG00000022449_Adamts20	-0.67527	1.56903e-21	4.75889e-20	-0.70356	9.5302e-18	3.41433e-16	-0.561146	1.66076e-06	1.59433e-07	745	841	876	2462
ENSMUSG00000074892_B3galt5	1.11775	2.91074e-18	6.7182e-17	1.13435	1.9706e-18	7.47784e-17	1.28578	1.66241e-07	1.93107e-08	979	794	692	2465
ENSMUSG00000033177_Tmprss7	-1.40272	1.53451e-18	3.60436e-17	-1.50144	1.97767e-17	6.88072e-16	-1.36851	8.79176e-08	1.0718e-08	962	866	640	2468
ENSMUSG00000043822_Adamtsl5	2.13475	1.5668e-19	4.03229e-18	2.44204	2.43909e-21	1.19886e-19	2.60204	3.45476e-06	3.98624e-07	878	613	979	2470
ENSMUSG00000037788_Vopp1	-0.604931	7.95922e-29	3.77829e-27	-0.630939	3.58266e-19	1.47467e-17	-0.487113	2.16432e-05	2.68094e-06	476	732	1265	2473
ENSMUSG00000044005_Gls2	0.883738	1.09167e-21	3.36987e-20	0.877247	2.31336e-20	1.04372e-18	1.01908	7.14272e-06	8.49913e-07	732	667	1080	2479
ENSMUSG00000005124_Wisp1	1.35347	2.68898e-17	5.67322e-16	1.40901	2.09851e-16	6.6069e-15	1.56005	4.98974e-09	6.1978e-10	1071	957	452	2480
ENSMUSG00000022802_Lmln	-0.654673	1.82188e-19	4.64641e-18	-0.68384	6.23832e-16	1.88716e-14	-0.532186	5.72304e-08	6.44285e-09	886	996	598	2480
ENSMUSG00000045328_Cenpe	-1.33619	8.03021e-19	1.92828e-17	-1.42669	2.35245e-18	8.88212e-17	-1.27367	3.47951e-07	3.5834e-08	941	798	744	2483
ENSMUSG00000030207_8430419L09Rik	0.601135	9.56559e-33	5.77925e-31	0.581689	2.22897e-17	7.74612e-16	0.721512	1.95093e-05	2.37554e-06	374	867	1244	2485
ENSMUSG00000039046_Usp6nl	-0.71914	1.48554e-18	3.49296e-17	-0.753261	1.57298e-20	7.20272e-19	-0.605923	1.6249e-06	1.49149e-07	961	658	870	2489
ENSMUSG00000025402_Nab2	1.00913	6.65799e-17	1.35657e-15	1.01507	1.0958e-18	4.29343e-17	1.16107	6.92382e-08	8.00787e-09	1109	769	615	2493
ENSMUSG00000027962_Vcam1	-0.773476	2.03987e-21	6.12124e-20	-0.802549	2.91021e-17	1.00097e-15	-0.66961	1.49039e-06	1.40949e-07	753	876	865	2494
ENSMUSG00000022489_Pde1b	0.583181	2.7088e-25	1.04808e-23	0.565899	5.76124e-15	1.57234e-13	0.704833	7.79856e-07	7.54639e-08	584	1104	810	2498
ENSMUSG00000033900_Map9	-0.728202	1.29286e-29	6.53545e-28	-0.756687	6.69689e-22	3.43159e-20	-0.613024	6.13532e-05	7.46748e-06	447	588	1463	2498
ENSMUSG00000059974_Ntm	-0.573619	3.05824e-30	1.60334e-28	-0.597728	5.4687e-16	1.65933e-14	-0.456743	6.63255e-06	8.15559e-07	431	993	1074	2498
ENSMUSG00000066357_Wdr6	-1.03366	1.25782e-21	3.85119e-20	-1.08257	4.84661e-22	2.5134e-20	-0.942096	1.33767e-05	1.61813e-06	738	581	1179	2498
ENSMUSG00000085069_Gm13111	1.16256	5.79239e-19	1.40888e-17	1.18385	1.74733e-17	6.09341e-16	1.33026	2.08866e-07	2.23804e-08	929	864	705	2498
ENSMUSG00000024847_Aip	0.727502	1.75084e-20	4.8963e-19	0.715611	1.4116e-16	4.56348e-15	0.859331	4.16209e-07	4.41383e-08	808	932	762	2502
ENSMUSG00000067279_Ppp1r3c	0.79913	8.46853e-23	2.7935e-21	0.788082	4.49704e-20	1.99258e-18	0.930624	1.08842e-05	1.32592e-06	685	680	1147	2512
ENSMUSG00000029659_Medag	1.26771	3.42434e-19	8.50291e-18	1.30124	8.19652e-18	2.94703e-16	1.45197	4.23273e-07	4.5611e-08	910	838	765	2513
ENSMUSG00000036913_Trim67	-1.35877	8.47474e-18	1.89412e-16	-1.45876	1.74611e-17	6.09341e-16	-1.30956	8.85808e-08	1.08394e-08	1011	863	641	2515
ENSMUSG00000032702_Kank1	-0.801719	3.23947e-20	8.86188e-19	-0.836307	5.79143e-19	2.32351e-17	-0.693339	2.5616e-06	2.89754e-07	826	751	940	2517
ENSMUSG00000044788_Fads6	0.895518	3.87214e-21	1.13926e-19	0.888642	1.22439e-20	5.69304e-19	1.03567	8.68856e-06	1.03337e-06	768	648	1109	2525
ENSMUSG00000021477_Ctsl	-0.593258	2.82801e-20	7.76449e-19	-0.621269	4.73303e-19	1.91418e-17	-0.480669	3.10669e-06	3.44938e-07	823	745	961	2529
ENSMUSG00000070738_Dgkd	-0.645158	2.1027e-27	9.15466e-26	-0.671746	2.64328e-19	1.10003e-17	-0.537909	2.4894e-05	3.06212e-06	519	724	1289	2532
ENSMUSG00000055026_Gabrg3	-0.785301	4.47405e-19	1.09529e-17	-0.81835	6.12734e-19	2.4485e-17	-0.661301	1.34696e-06	1.29272e-07	923	754	857	2534
ENSMUSG00000020427_Igfbp3	-1.00453	8.93043e-21	2.53826e-19	-1.05123	3.20913e-20	1.43886e-18	-0.911129	6.47831e-06	7.83354e-07	795	672	1068	2535
ENSMUSG00000029695_Aass	1.40204	3.68027e-19	9.10836e-18	1.45611	4.17461e-19	1.70577e-17	1.59234	1.86853e-06	1.8101e-07	913	737	888	2538
ENSMUSG00000021814_Anxa7	0.73092	5.29134e-22	1.66523e-20	0.716667	3.50393e-20	1.56405e-18	0.859754	1.08715e-05	1.31758e-06	718	675	1146	2539
ENSMUSG00000008318_Relt	1.02485	1.09774e-21	3.38397e-20	1.02642	1.54401e-20	7.0916e-19	1.16275	1.11942e-05	1.35989e-06	733	656	1151	2540
ENSMUSG00000039395_Mreg	1.39788	2.96746e-19	7.43378e-18	1.45227	2.26875e-19	9.50729e-18	1.60099	2.21129e-06	2.4899e-07	902	719	922	2543
ENSMUSG00000036377_C530008M17Rik	-0.746138	6.22477e-21	1.79636e-19	-0.775752	1.23018e-19	5.30263e-18	-0.629467	6.45279e-06	7.67339e-07	783	699	1065	2547
ENSMUSG00000091002_Tcerg1l	-1.00007	5.22319e-18	1.19095e-16	-1.04713	6.4534e-17	2.15328e-15	-0.894565	1.11825e-07	1.31398e-08	991	903	658	2552
ENSMUSG00000033102_Cdc14b	0.962824	8.07431e-23	2.67126e-21	0.962738	3.91118e-18	1.44594e-16	1.1086	6.21255e-06	7.20075e-07	683	815	1056	2554
ENSMUSG00000028795_Ccdc28b	-0.696202	6.9498e-18	1.57038e-16	-0.728539	7.09396e-18	2.55366e-16	-0.580426	2.69733e-07	2.75546e-08	1000	837	722	2559
ENSMUSG00000028577_Plaa	-0.544942	1.13085e-21	3.48128e-20	-0.571445	1.60415e-16	5.13635e-15	-0.426497	1.85172e-06	1.79108e-07	734	941	887	2562
ENSMUSG00000068154_Insm1	1.43313	1.38988e-18	3.28855e-17	1.49861	1.79249e-19	7.59601e-18	1.65208	1.94989e-06	2.0028e-07	955	711	898	2564
ENSMUSG00000081535_Gm15453	-0.882421	5.72305e-23	1.91016e-21	-0.916866	1.43708e-19	6.16797e-18	-0.78226	1.4343e-05	1.7719e-06	677	702	1194	2573
ENSMUSG00000022808_Snx4	-0.578082	1.06707e-20	3.02149e-19	-0.604954	1.40702e-17	4.94673e-16	-0.459353	2.17719e-06	2.42616e-07	798	857	919	2574
ENSMUSG00000020173_Cobl	0.779365	2.94418e-21	8.73053e-20	0.771303	1.62653e-17	5.68531e-16	0.910879	2.81935e-06	3.25556e-07	762	862	954	2578
ENSMUSG00000053626_Tll1	-1.04865	4.67742e-18	1.06867e-16	-1.1038	3.76642e-17	1.28519e-15	-0.954296	2.15561e-07	2.29235e-08	989	883	707	2579
ENSMUSG00000070476_Fam217b	0.641203	2.97689e-24	1.07453e-22	0.623467	2.6015e-19	1.08414e-17	0.772783	1.77521e-05	2.18985e-06	626	723	1230	2579
ENSMUSG00000032528_Vipr1	0.891339	2.1921e-19	5.55923e-18	0.886092	1.76725e-19	7.51021e-18	1.02717	3.56101e-06	4.08221e-07	891	709	982	2582
ENSMUSG00000027030_Stk39	0.639309	2.61439e-23	8.92369e-22	0.622359	8.72527e-17	2.87314e-15	0.771103	4.57772e-06	5.15123e-07	662	915	1012	2589
[truncated: 29,318 more rows]

## Sheet: Table S20~A1 P21 vs Adult
Table S20: Differential analysis: P21 vs Adult (A1 only)
[truncated: 29,728 more rows]
