# Supplementary material for: Transcriptional maturation of the mouse auditory forebrain
Source: BMC Genomics. 2015 Aug 14;16(1):606. doi: 10.1186/s12864-015-1709-8 (PMC4536593; doi:10.1186/s12864-015-1709-8)
Supplement: Additional file 9: Table S21. — Read counts for genes in all HUGO gene families. Normalized read counts for 19,826 genes in all HUGO gene families currently listed in that resource, listed alphabetically by gene family. Source: HUGO Gene Families database, HUGO Gene Nomenclature Committee at the European Bioinformatics Institute (http://www.genenames.org). Table S22. Gene set enrichment analysis of 111 HUGO gene families. Genesets are listed by functional group and family (from Table S21). For each geneset, the number of genes (Size), false discovery rate (FDR q-value), and direction of expression (up, down) are listed. Shading denotes gene families enriched above the 25 % FDR cutoff. Table S23. Normalized read counts for genes in selected gene ontology (GO) categories from the MGI database. Genes are arranged alphabetically by GO category, along with gene symbols, names, and annotations. Source: Mouse Genome Informatics (MGI) Gene Ontology Browser, Jackson Laboratories (www.informatics.jax.org). Table S24. Gene set enrichment analysis of the 51 gene ontology categories. Genesets are listed by functional group and GO designation (from Table S23). For each geneset, the number of genes (Size), false discovery rate (FDR q-value), and direction of expression (up, down) are listed. Shading denotes categories enriched above 25 % FDR cutoff. [file 12864_2015_1709_MOESM9_ESM.xlsx]

## Sheet: Table S21
Table S21. Normalized read counts for all matching genes in the HUGO database (organized alphabetically by gene family)(GSEA in Table S22)
HUGO Gene Families database, HUGO Gene Nomenclature Committee at the European Bioinformatics Institute (http://www.genenames.org)
Note: Some genes in the HUGO database do not have matching genes in our dataset. These are denoted by #N/A
[Note: Rows 1 - 5 are locked. Rows 8 and below can be scrolled]
Gene Family Tag	Gene Family Description	Gene Symbol	HGNC ID	X2945.TAH.1_FA1P7	X2945.TAH.11_FA1P7	X2945.TAH.27_FA1P7	X2945.TAH.2_FA1P14	X2945.TAH.13_FA1P14	X2945.TAH.29_FA1P14	X2945.TAH.15_FA1P21	X2945.TAH.31_FA1P21	X2945.TAH.44_FA1P21	X2945.TAH.17_FA1Ad	X2945.TAH.33_FA1Ad	X2945.TAH.45_FA1Ad	X2945.TAH.12_MA1P7	X2945.TAH.28_MA1P7	X2945.TAH.43_MA1P7	X2945.TAH.3_MA1P14	X2945.TAH.14_MA1P14	X2945.TAH.30_MA1P14	X2945.TAH.4_MA1P21	X2945.TAH.16_MA1P21	X2945.TAH.32_MA1P21	X2945.TAH.5_MA1Ad	X2945.TAH.18_MA1Ad	X2945.TAH.34_MA1Ad	X2945.TAH.6_FMGP7	X2945.TAH.19_FMGP7	X2945.TAH.35_FMGP7	X2945.TAH.7_FMGP14	X2945.TAH.21_FMGP14	X2945.TAH.37_FMGP14	X2945.TAH.23_FMGP21	X2945.TAH.39_FMGP21	X2945.TAH.47_FMGP21	X2945.TAH.25_FMGAd	X2945.TAH.41_FMGAd	X2945.TAH.48_FMGAd	X2945.TAH.20_MMGP7	X2945.TAH.36_MMGP7	X2945.TAH.46_MMGP7	X2945.TAH.8_MMGP14	X2945.TAH.22_MMGP14	X2945.TAH.38_MMGP14	X2945.TAH.9_MMGP21	X2945.TAH.24_MMGP21	X2945.TAH.40_MMGP21	X2945.TAH.10_MMGAd
AKR	Aldo-keto reductases	AKR1A1	380	339.413	348.606	357.078	333.407	326.959	339.997	240.737	257.144	271.39	260.229	249.87	284.23	148.177	205.563	222.354	187.015	166.482	214.93	202.925	186.77	206.532	191.219	216.208	209.919	274.682	303.512	298.866	274.551	280.66	300.257	231.696	265.251	249.209	225.639	250.153	238.531	205.748	201.202	193.615	165.458	193	203.266	178.442	55.8884	193.629	167.17
AKR	Aldo-keto reductases	AKR1B1	381	#N/A	#N/A	#N/A	#N/A	#N/A	#N/A	#N/A	#N/A	#N/A	#N/A	#N/A	#N/A	#N/A	#N/A	#N/A	#N/A	#N/A	#N/A	#N/A	#N/A	#N/A	#N/A	#N/A	#N/A	#N/A	#N/A	#N/A	#N/A	#N/A	#N/A	#N/A	#N/A	#N/A	#N/A	#N/A	#N/A	#N/A	#N/A	#N/A	#N/A	#N/A	#N/A	#N/A	#N/A	#N/A	#N/A
AKR	Aldo-keto reductases	AKR1B10	382	3.74236	2.7339	5.66003	4.68344	3.83074	5.16214	7.80301	8.58819	8.3778	8.7515	8.25128	8.22562	5.10041	8.20477	8.31232	7.25913	4.97622	7.88778	10.9911	10.1078	10.131	10.4943	8.70499	9.90056	6.28989	6.72634	10.9498	7.14227	8.14102	11.6232	9.36457	10.4915	13.1814	9.10122	11.2966	13.7106	10.0568	9.59986	8.22744	8.01804	9.53271	11.318	12.2132	3.33924	16.2452	9.0362
AKR	Aldo-keto reductases	AKR1B15	37281	#N/A	#N/A	#N/A	#N/A	#N/A	#N/A	#N/A	#N/A	#N/A	#N/A	#N/A	#N/A	#N/A	#N/A	#N/A	#N/A	#N/A	#N/A	#N/A	#N/A	#N/A	#N/A	#N/A	#N/A	#N/A	#N/A	#N/A	#N/A	#N/A	#N/A	#N/A	#N/A	#N/A	#N/A	#N/A	#N/A	#N/A	#N/A	#N/A	#N/A	#N/A	#N/A	#N/A	#N/A	#N/A	#N/A
AKR	Aldo-keto reductases	AKR1C1	384	#N/A	#N/A	#N/A	#N/A	#N/A	#N/A	#N/A	#N/A	#N/A	#N/A	#N/A	#N/A	#N/A	#N/A	#N/A	#N/A	#N/A	#N/A	#N/A	#N/A	#N/A	#N/A	#N/A	#N/A	#N/A	#N/A	#N/A	#N/A	#N/A	#N/A	#N/A	#N/A	#N/A	#N/A	#N/A	#N/A	#N/A	#N/A	#N/A	#N/A	#N/A	#N/A	#N/A	#N/A	#N/A	#N/A
AKR	Aldo-keto reductases	AKR1C2	385	#N/A	#N/A	#N/A	#N/A	#N/A	#N/A	#N/A	#N/A	#N/A	#N/A	#N/A	#N/A	#N/A	#N/A	#N/A	#N/A	#N/A	#N/A	#N/A	#N/A	#N/A	#N/A	#N/A	#N/A	#N/A	#N/A	#N/A	#N/A	#N/A	#N/A	#N/A	#N/A	#N/A	#N/A	#N/A	#N/A	#N/A	#N/A	#N/A	#N/A	#N/A	#N/A	#N/A	#N/A	#N/A	#N/A
AKR	Aldo-keto reductases	AKR1C3	386	#N/A	#N/A	#N/A	#N/A	#N/A	#N/A	#N/A	#N/A	#N/A	#N/A	#N/A	#N/A	#N/A	#N/A	#N/A	#N/A	#N/A	#N/A	#N/A	#N/A	#N/A	#N/A	#N/A	#N/A	#N/A	#N/A	#N/A	#N/A	#N/A	#N/A	#N/A	#N/A	#N/A	#N/A	#N/A	#N/A	#N/A	#N/A	#N/A	#N/A	#N/A	#N/A	#N/A	#N/A	#N/A	#N/A
AKR	Aldo-keto reductases	AKR1C4	387	#N/A	#N/A	#N/A	#N/A	#N/A	#N/A	#N/A	#N/A	#N/A	#N/A	#N/A	#N/A	#N/A	#N/A	#N/A	#N/A	#N/A	#N/A	#N/A	#N/A	#N/A	#N/A	#N/A	#N/A	#N/A	#N/A	#N/A	#N/A	#N/A	#N/A	#N/A	#N/A	#N/A	#N/A	#N/A	#N/A	#N/A	#N/A	#N/A	#N/A	#N/A	#N/A	#N/A	#N/A	#N/A	#N/A
AKR	Aldo-keto reductases	AKR1D1	388	0.634298	0.533445	0.595793	0.407256	0.362367	0.879911	0.2312	0.125375	0.253873	0.257397	0.358751	0.188014	0.331196	0.443501	0.24448	0.369109	0.165874	0.466733	0.205441	0.199168	0.268015	0.27861	0.151831	0.222986	0.898556	0.771875	0.697783	0.628879	0.702822	0.354007	0.771805	0.308575	0.376611	0.531889	0.472879	0.385439	0.555626	0.460267	0.42038	0.106199	0.399276	0.392533	0.352303	0.0878748	0.553028	0
AKR	Aldo-keto reductases	AKR1E2	23437	#N/A	#N/A	#N/A	#N/A	#N/A	#N/A	#N/A	#N/A	#N/A	#N/A	#N/A	#N/A	#N/A	#N/A	#N/A	#N/A	#N/A	#N/A	#N/A	#N/A	#N/A	#N/A	#N/A	#N/A	#N/A	#N/A	#N/A	#N/A	#N/A	#N/A	#N/A	#N/A	#N/A	#N/A	#N/A	#N/A	#N/A	#N/A	#N/A	#N/A	#N/A	#N/A	#N/A	#N/A	#N/A	#N/A
AKR	Aldo-keto reductases	AKR7A2	389	#N/A	#N/A	#N/A	#N/A	#N/A	#N/A	#N/A	#N/A	#N/A	#N/A	#N/A	#N/A	#N/A	#N/A	#N/A	#N/A	#N/A	#N/A	#N/A	#N/A	#N/A	#N/A	#N/A	#N/A	#N/A	#N/A	#N/A	#N/A	#N/A	#N/A	#N/A	#N/A	#N/A	#N/A	#N/A	#N/A	#N/A	#N/A	#N/A	#N/A	#N/A	#N/A	#N/A	#N/A	#N/A	#N/A
AKR	Aldo-keto reductases	AKR7A3	390	#N/A	#N/A	#N/A	#N/A	#N/A	#N/A	#N/A	#N/A	#N/A	#N/A	#N/A	#N/A	#N/A	#N/A	#N/A	#N/A	#N/A	#N/A	#N/A	#N/A	#N/A	#N/A	#N/A	#N/A	#N/A	#N/A	#N/A	#N/A	#N/A	#N/A	#N/A	#N/A	#N/A	#N/A	#N/A	#N/A	#N/A	#N/A	#N/A	#N/A	#N/A	#N/A	#N/A	#N/A	#N/A	#N/A
AKR	Aldo-keto reductases	KCNAB1	6228	59.4337	40.6085	50.7417	42.7619	48.2984	51.5628	68.1463	55.1023	53.6941	58.9869	56.6229	53.02	41.2007	55.6039	58.4918	66.0089	47.5505	58.0149	65.4331	76.132	74.7762	80.1004	87.9609	71.4892	49.075	41.6813	39.4516	48.783	34.614	28.7336	102.907	85.2284	77.4743	95.0309	86.064	83.1446	98.2347	104.481	112.602	114.43	120.432	104.414	121.075	29.8774	120.767	103.916
AKR	Aldo-keto reductases	KCNAB2	6229	43.0688	52.2109	56.9975	52.8754	56.1669	57.1942	164.557	182.295	184.312	186.699	178.658	188.343	203.42	278.851	286.408	275.355	233.44	284.987	345.809	314.188	333.036	358.246	355.336	335.192	74.2346	75.0373	70.1004	73.1296	68.1152	72.5715	220.736	223.346	204.823	247.388	244.373	192.389	422.22	435.15	386.329	398.672	413.251	400.056	414.661	115.028	348.407	289.158
AKR	Aldo-keto reductases	KCNAB3	6230	5.39153	6.66806	5.75933	6.24459	7.19558	5.39678	14.6234	12.6002	11.2973	14.929	17.6984	13.631	23.3162	26.3329	29.6432	24.1151	26.9269	26.6504	33.7951	26.3898	41.1135	33.0153	25.6595	41.5199	7.39581	6.0096	7.67562	4.53691	6.26683	8.67318	20.8387	17.1568	18.1849	22.4576	19.5982	20.5384	32.8931	40.2405	36.8733	39.453	40.9258	41.4776	65.7046	20.5627	55.3719	40.6629
aaRS1	Aminoacyl tRNA synthetases / Class I	EPRS	3418	226.254	207.443	242.637	224.398	218.87	214.17	217.906	190.131	199.544	202.872	197.313	178.848	106.91	137.208	143.876	152.626	126.12	153.135	135.078	114.82	131.595	151.982	141.152	141.462	230.1	217.889	217.869	195.312	225.782	229.81	252.689	210.695	223.492	236.632	213.794	215.075	175.911	160.633	172.656	183.087	162.855	170.359	170.163	41.3012	162.59	140.061
aaRS1	Aminoacyl tRNA synthetases / Class I	CARS	1493	70.978	73.0819	76.7083	70.7947	69.4709	62.7083	48.6099	49.5232	48.3627	48.691	46.8171	51.7039	31.5298	40.8575	40.5837	44.293	35.4417	40.6524	43.194	42.8709	36.9861	47.9674	45.8024	38.6211	55.5031	53.0389	58.3991	54.1285	57.7485	55.2842	44.0444	43.3239	40.8892	44.9151	45.1337	46.1976	36.7824	39.846	38.9752	40.1433	37.5319	41.2159	45.9756	10.6329	33.4582	31.6267
aaRS1	Aminoacyl tRNA synthetases / Class I	CARS2	25695	13.4471	15.6033	12.6109	13.2358	13.9252	11.7321	8.14981	9.27776	8.5682	9.1376	9.20795	8.93067	6.62391	10.0342	7.3344	9.35075	7.85137	8.77458	9.24486	8.86298	8.7909	7.84752	9.10987	9.3208	11.9577	11.9089	12.0233	11.6792	11.8894	13.2163	8.74713	6.6035	9.89949	6.85546	9.66775	8.75496	9.22339	8.21905	6.78613	7.32774	8.18516	7.71981	7.04607	2.109	8.08803	9.0362
aaRS1	Aminoacyl tRNA synthetases / Class I	EARS2	29419	9.5779	10.0688	10.9725	11.1995	12.1134	10.3243	7.57181	8.83894	11.4877	8.8802	8.72962	8.97768	5.29913	9.31352	8.19008	9.5353	6.74554	7.93446	11.3506	9.3609	8.57648	9.70492	8.7556	8.96402	10.7136	14.3348	12.3991	12.9819	11.4209	11.8002	9.21021	11.1087	12.5896	11.347	13.0304	8.36952	10.4458	10.0601	9.90896	8.86763	9.78226	12.4302	12.037	2.81199	12.4431	4.5181
aaRS1	Aminoacyl tRNA synthetases / Class I	IARS	5330	66.6647	62.8131	57.5436	64.9573	65.1225	58.0154	64.1581	54.0367	53.4402	63.3626	55.9652	57.0623	31.3973	48.009	43.2118	53.3977	37.1005	45.0864	50.179	51.5845	43.3112	57.533	43.8286	44.5971	56.9546	55.134	51.3676	52.6012	51.1303	49.9151	82.3259	72.7002	62.6789	91.0713	72.1929	79.5105	73.7316	69.8291	69.3026	79.0122	73.2172	74.0578	72.8094	18.278	62.7686	58.7353
aaRS1	Aminoacyl tRNA synthetases / Class I	IARS2	29685	64.1275	61.6129	61.0687	66.0433	59.7388	58.954	75.4869	75.3504	71.0843	72.2857	72.0492	68.0141	53.8524	63.975	66.1929	73.3296	57.2265	66.8828	66.1521	67.4682	67.7006	71.5099	73.4357	63.4171	65.5255	62.5219	64.6255	64.7745	64.3082	64.2524	75.1739	73.1939	76.2369	75.4101	69.7759	74.9403	75.0651	69.7633	64.3181	63.9319	73.5666	68.9549	68.112	19.3325	64.566	81.3258
aaRS1	Aminoacyl tRNA synthetases / Class I	LARS	6512	98.2528	87.9517	90.8087	95.7052	87.6411	80.6585	80.3421	73.7205	72.6711	77.9485	71.6905	69.3302	46.1024	56.0474	61.2422	65.8244	44.8413	60.9086	60.7593	61.6923	57.4624	64.266	65.5911	62.3468	85.7084	76.5259	76.8098	77.981	79.0675	76.1116	75.5855	63.6898	64.6157	74.5236	63.0505	67.8922	69.1199	57.8621	57.9524	61.5424	55.5493	58.3565	58.6585	13.9721	57.584	54.2172
aaRS1	Aminoacyl tRNA synthetases / Class I	LARS2	17095	1674.04	639.867	48.3089	88.8497	6007.74	27679.8	69.8225	749.116	86.9514	76.018	685.335	65.4759	69722.2	226.241	601.482	61.9487	51381.8	100.581	364.453	154.305	404.971	58.3688	353.716	69.8837	76.6538	2472.26	339.176	3157.11	203.35	822.3	220.788	9814.35	290.905	113.529	1641.89	130.829	437.389	274.253	473.648	255.25	1164.64	214.061	79.6206	206330	677.943	894.584
aaRS1	Aminoacyl tRNA synthetases / Class I	MARS	6898	58.3554	62.4797	72.0413	61.9708	65.9508	60.8312	50.5751	52.0307	58.5811	53.796	53.9921	53.631	36.3653	48.5634	43.6397	49.5836	37.7087	48.9136	57.1641	49.1447	47.1707	54.6076	55.0641	46.2918	58.6135	63.9554	64.3571	66.4815	67.5295	62.9543	54.0264	56.9629	53.3174	58.1532	55.6946	53.0804	53.1734	53.391	45.6413	49.064	58.1446	51.0292	58.8934	17.8386	46.2469	54.2172
aaRS1	Aminoacyl tRNA synthetases / Class I	MARS2	25133	31.5246	34.1405	32.2225	37.1282	29.7141	29.4477	18.5538	26.3288	24.0544	20.9779	24.3951	24.3478	15.3012	17.1857	16.1968	17.6557	15.2051	17.6892	20.236	18.672	16.7777	18.899	18.6246	18.151	24.814	27.4567	23.1342	25.4247	25.8873	23.6005	20.8902	22.2791	21.4668	22.2803	22.488	21.7497	19.2802	18.2134	17.1755	17.7884	20.3631	17.9257	20.7272	5.79974	17.3512	18.0724
aaRS1	Aminoacyl tRNA synthetases / Class I	QARS	9751	59.4337	62.413	64.6435	64.8895	57.2022	54.6718	56.5285	53.9113	53.821	59.8448	53.0952	55.3232	34.2456	48.3416	48.2237	51.3061	37.4322	50.2671	47.1488	46.4062	47.2243	48.0138	49.2439	44.6417	58.5444	58.3869	58.0234	55.7905	50.5446	50.7411	51.9168	55.2966	50.3045	56.4985	51.1235	51.0431	49.0618	50.4321	48.1035	52.0376	50.8079	45.0104	41.8654	10.6329	45.0718	40.6629
aaRS1	Aminoacyl tRNA synthetases / Class I	RARS	9870	50.5536	44.6093	51.4864	49.8889	44.5194	46.8699	43.4657	44.4455	39.6041	49.8064	43.1698	41.7391	27.688	35.4246	38.2611	41.8938	31.1843	41.5859	40.9342	36.4975	39.023	39.6091	43.0188	42.6349	49.5588	50.7232	50.5624	42.2247	48.729	47.791	47.3889	45.7308	49.1209	44.4423	44.293	46.1976	44.339	37.9392	40.3565	37.3821	38.63	39.515	44.3902	11.8631	42.7214	45.181
aaRS1	Aminoacyl tRNA synthetases / Class I	RARS2	21406	22.3273	20.671	21.101	21.1773	18.3254	20.5312	22.3686	22.5675	17.5172	22.8655	20.389	20.9166	12.453	19.1814	19.5584	17.9018	13.6017	18.1559	17.5139	21.5599	18.1714	18.249	16.499	18.9092	25.4361	22.7152	23.8857	24.8856	26.7658	24.0135	19.9126	20.2425	21.0364	20.33	20.8592	20.8137	18.3912	18.8052	19.938	20.6557	18.217	17.4677	17.6739	3.60287	19.4251	22.5905
aaRS1	Aminoacyl tRNA synthetases / Class I	VARS	12651	49.9193	73.2153	62.6575	64.3464	63.9319	58.8953	27.6862	36.2961	44.4912	35.0489	39.4627	48.7427	28.5491	43.5185	38.2611	31.7433	31.2396	38.2254	50.6927	47.7505	40.0951	35.755	42.867	36.0345	51.2868	66.1608	53.6756	61.0462	47.4991	56.4642	43.0667	46.8417	42.2343	49.4657	50.8082	42.5084	38.5049	46.0267	40.957	44.8691	41.3251	44.4216	37.3442	11.7752	34.1495	13.5543
aaRS1	Aminoacyl tRNA synthetases / Class I	VARS2	21642	24.6108	38.3413	35.7972	32.5126	39.6533	32.7327	24.1026	28.2721	29.3223	28.8714	27.9826	35.6757	20.0042	30.1581	26.2205	30.2054	18.8543	29.6375	28.6591	30.2238	29.9105	26.793	28.8985	25.4204	32.6245	38.4835	32.4738	37.6429	31.4513	34.5747	24.5434	28.574	31.4201	33.6272	28.6355	28.7978	26.0589	26.827	24.382	25.0099	26.6517	27.6081	23.4869	6.94211	20.8077	22.5905
aaRS1	Aminoacyl tRNA synthetases / Class I	WARS	12729	88.6114	95.3532	101.881	98.4202	95.7167	91.8627	81.3247	82.3714	98.1218	84.5979	89.6281	90.7638	60.0126	79.0541	76.7056	75.9133	65.2991	80.6981	85.515	76.8789	79.1717	80.1004	81.8876	77.7774	87.9894	85.0166	88.8332	82.3831	81.1174	91.6879	73.6302	76.4031	77.9585	69.6775	82.4386	70.0948	78.3988	77.0619	68.582	67.171	69.6238	81.4505	78.1526	23.1111	76.2487	72.2896
aaRS1	Aminoacyl tRNA synthetases / Class I	WARS2	12730	9.83162	11.269	11.6676	11.9462	10.1463	9.67902	12.7738	12.5375	11.1069	11.3684	13.1542	9.58872	7.55126	11.3093	9.96256	11.2578	8.01724	11.575	9.55302	10.2074	10.4526	8.63691	10.8306	9.40999	14.9299	16.4851	15.5659	15.9915	15.7549	14.0423	16.4137	14.3179	16.2481	17.316	16.2881	15.5827	15.0019	13.0847	14.5932	12.4784	12.7768	11.3834	12.1545	3.77862	13.4109	9.0362
aaRS1	Aminoacyl tRNA synthetases / Class I	YARS	12840	128.953	134.828	134.748	133.376	132.264	123.891	126.351	123.745	115.639	128.784	124.845	123.478	76.5062	95.6299	105.554	108.764	86.5309	97.6872	102.926	103.119	97.8791	103.504	104.156	94.9473	121.029	115.506	120.126	111.581	113.037	119.36	129.612	126.639	127.725	125.053	125.103	122.625	113.403	110.661	109.659	107.367	115.141	119.657	128.356	31.0198	111.297	90.362
aaRS1	Aminoacyl tRNA synthetases / Class I	YARS2	24249	12.6225	14.0029	15.1927	12.7607	14.3912	13.14	13.6986	14.7316	12.1224	12.9557	12.7357	14.3361	8.87604	10.8103	12.5907	12.2421	12.1641	14.282	14.8431	13.4936	15.1161	14.5342	13.8673	14.3157	14.9299	15.4926	14.9755	13.9701	13.9979	16.2253	18.1117	14.7499	17.3241	15.3066	17.5491	14.4815	17.1133	15.2546	14.2929	17.5229	15.6217	15.8976	17.4977	4.30587	16.7982	9.0362
aaRS2	Aminoacyl tRNA synthetases / Class II	AARS	20	192.573	218.512	210.364	207.429	208.568	199.564	197.214	197.09	206.779	208.32	193.606	205.358	134.465	170.304	184.032	186.83	153.655	175.445	191.215	160.032	173.031	197.07	197.988	176.917	241.85	226.104	247.82	227.699	238.14	250.224	238.797	241.244	216.874	231.904	225.248	214.634	205.082	202.846	196.798	208.788	218.055	208.631	208.211	56.7671	192.938	185.242
aaRS2	Aminoacyl tRNA synthetases / Class II	AARS2	21022	21.7564	26.2055	29.4917	23.8924	26.8152	27.1012	21.675	26.3915	34.844	24.9246	24.7538	31.3044	22.5213	30.7679	25.8537	29.6517	26.3187	28.7507	31.8434	29.5765	31.8402	33.3403	32.5931	30.5044	27.2332	31.4264	28.5018	31.8931	26.8244	29.7366	41.1115	39.9296	32.1196	42.0784	39.4591	31.2205	33.5042	37.4789	32.1891	34.674	38.4303	35.7205	32.0009	11.3359	29.7944	22.5905
aaRS2	Aminoacyl tRNA synthetases / Class II	DARS	2678	69.7728	54.6114	63.0051	63.9392	54.6657	56.4903	61.8461	55.2904	53.7575	60.3596	57.8786	49.2597	34.7093	46.4013	47.4291	51.183	35.3864	44.5263	47.8165	45.8584	47.8675	50.8928	49.5476	48.7893	60.5489	65.1683	66.8798	58.1713	75.202	75.4036	67.9703	51.9023	62.5175	56.4985	60.7912	60.624	60.1187	57.1389	56.7513	53.7368	53.0538	57.7023	54.6657	12.2146	56.0632	67.7715
aaRS2	Aminoacyl tRNA synthetases / Class II	DARS2	25538	23.2153	22.0713	24.775	24.639	22.0526	20.8246	24.854	29.4631	24.8161	25.7397	25.1126	25.7579	17.4209	22.8403	22.8589	24.2381	19.4073	26.7438	23.6771	24.4479	24.443	27.8146	27.3802	25.465	19.3535	21.833	21.685	19.5402	23.5445	24.0135	23.6172	20.4894	23.5651	22.4576	22.2253	23.4567	24.7254	19.134	18.6769	24.4789	20.6126	24.4679	24.3089	4.21799	21.2916	36.1448
aaRS2	Aminoacyl tRNA synthetases / Class II	FARS2	21062	17.7603	17.2703	17.0297	19.0053	15.6853	17.5396	18.0336	18.5555	17.898	19.1761	17.9974	20.5875	13.7777	19.9575	19.375	17.1635	14.9839	17.2691	20.6469	24.5475	19.7259	15.37	20.3454	20.1579	18.3167	19.1866	19.1622	20.753	19.5033	20.0014	16.4137	19.2551	18.3463	17.4342	19.0202	19.0517	20.1137	18.6079	20.7187	17.4698	17.2687	17.0752	24.6612	8.08448	23.2272	18.0724
aaRS2	Aminoacyl tRNA synthetases / Class II	FARSA	3592	51.8856	64.2134	59.8275	62.9889	59.1176	56.6662	38.0902	40.2454	43.9834	38.3522	41.1368	46.6275	26.9593	39.3053	36.7331	38.5718	28.8621	37.292	31.5866	34.9042	35.2172	34.8727	35.7816	33.4478	47.347	58.442	53.9977	53.5445	50.1932	47.083	37.201	40.9787	38.6833	36.8777	42.5591	36.1211	36.3935	38.8597	34.5312	35.9484	34.5873	35.9167	34.3496	9.66623	33.5273	13.5543
aaRS2	Aminoacyl tRNA synthetases / Class II	FARSB	17800	84.8691	74.2822	77.4034	76.632	71.3863	68.7503	64.7361	57.171	59.2793	66.7517	59.194	56.3572	31.5298	45.4034	49.3238	49.153	40.0309	48.7736	50.7954	45.4103	52.9062	51.0321	53.0903	48.9676	71.9536	67.4288	75.4679	64.7296	78.3647	85.1978	74.0419	55.2966	66.1222	59.6898	63.1031	60.624	54.618	50.9581	50.5056	51.188	48.8115	51.4218	58.9521	12.3903	56.8927	94.8801
aaRS2	Aminoacyl tRNA synthetases / Class II	GARS	4162	177.159	194.841	187.377	189.103	183.927	180.499	158.314	149.698	159.559	162.16	165.085	156.428	102.472	126.01	126.396	122.79	110.361	134.139	137.594	118.704	125.485	123.564	136.952	123.891	170.449	174.444	193.823	159.735	187.009	190.102	169.025	167.371	184.109	171.387	173.914	173.117	147.63	132.425	131.399	132.271	139.497	141.77	157.186	38.8407	130.376	126.507
aaRS2	Aminoacyl tRNA synthetases / Class II	HARS	4816	109.797	105.955	115.981	110.977	104.569	102.774	102.653	104.563	104.976	109.608	103.261	109.988	63.8545	84.2098	97.1196	85.2641	72.4316	88.3059	73.5994	64.3811	88.1234	80.5183	84.6712	91.6025	92.3439	94.3342	93.0736	89.75	91.074	97.9421	103.216	97.3862	94.0452	90.7758	92.4216	94.8729	75.5651	81.007	76.9896	75.0828	74.8642	81.058	71.1066	19.5961	75.0044	49.6991
aaRS2	Aminoacyl tRNA synthetases / Class II	HARS2	4817	28.7971	29.3395	30.5344	30.6121	30.4906	29.3304	25.3164	28.9616	29.0684	25.8684	26.6672	28.9542	18.7457	25.5567	25.976	26.2682	21.6189	26.4171	26.8101	31.4188	28.624	25.3071	25.9631	26.5799	31.4495	33.3009	33.0642	33.2407	34.3797	32.1557	26.1385	26.7843	27.1698	25.708	26.9016	24.7231	25.1699	23.4736	26.2437	25.4878	24.6553	24.5333	30.3568	6.67849	25.7158	31.6267
aaRS2	Aminoacyl tRNA synthetases / Class II	KARS	6215	87.5966	96.0867	90.8584	89.1212	90.4365	83.6502	58.5515	57.2337	63.4047	63.9203	59.2538	63.5488	34.908	48.8405	50.9129	48.0456	36.8793	47.7001	51.0522	44.3149	51.0301	49.7319	57.1898	53.1152	94.9014	91.5775	97.797	87.9532	93.5339	95.936	72.7555	76.2797	75.4836	76.7694	73.7691	70.3701	65.4527	60.4922	66.5401	65.3125	58.9431	62.9361	68.1707	17.8386	62.3539	54.2172
aaRS2	Aminoacyl tRNA synthetases / Class II	NARS	7643	172.466	163.968	185.788	173.287	164.308	168.415	190.625	174.647	173.903	189.015	183.501	181.058	131.418	156.334	176.82	172.62	144.697	177.078	192.139	168.944	173.299	201.621	200.771	183.74	147.64	146.987	157.753	134.49	155.616	160.601	181.529	165.952	177.814	177.71	168.082	167.39	168.132	165.302	156.141	169.016	164.801	175.724	196.879	57.8216	176.416	225.905
aaRS2	Aminoacyl tRNA synthetases / Class II	NARS2	26274	18.7752	16.3367	16.6822	17.3763	14.5465	15.8384	21.386	21.5018	20.3098	20.1628	20.2097	18.9424	13.1816	18.627	16.1968	17.8402	12.1088	17.6425	17.1544	22.1077	18.9219	17.7382	18.3716	15.6536	18.7314	17.3121	19.2696	16.3059	18.2734	18.9984	22.8454	21.2299	22.9195	20.6255	19.7558	21.8599	17.78	17.1614	15.2538	15.3458	15.3222	17.1406	17.9675	5.09674	17.1439	4.5181
aaRS2	Aminoacyl tRNA synthetases / Class II	PARS2	30563	7.92873	10.5355	7.99355	9.63839	8.23091	6.98062	7.62961	8.77626	9.52023	7.07842	6.57711	10.3408	5.36537	10.0342	7.57888	8.12039	5.03151	6.62761	7.65269	7.86714	7.34362	8.12613	7.13607	6.95715	6.08254	8.15983	6.70945	7.32195	6.5011	7.55216	7.56369	7.59094	7.37082	5.0234	6.25251	7.15814	7.33426	6.24648	6.36575	6.31885	6.23869	6.28052	6.45889	1.406	5.53028	4.5181
aaRS2	Aminoacyl tRNA synthetases / Class II	SARS	10537	131.363	147.631	144.976	138.806	142.462	130.755	136.928	133.901	148.135	153.838	149.659	152.762	106.91	139.592	156.162	145.798	125.954	152.062	161.734	153.957	152.554	171.856	173.037	161.263	155.105	164.961	167.468	139.836	151.048	172.461	173.296	159.965	155.379	164.177	169.186	159.461	154.631	153.926	152.178	156.909	155.967	171.013	167.403	45.9585	150.7	140.061
aaRS2	Aminoacyl tRNA synthetases / Class II	SARS2	17697	5.83554	7.33486	8.93689	7.12698	8.12738	8.62312	8.61221	8.21207	12.3128	8.27961	9.5667	11.2338	5.29913	7.48408	8.5568	8.24342	6.85612	8.7279	9.1935	8.36506	8.63009	7.70821	9.36293	8.96402	7.67229	6.50581	9.76897	9.4781	7.84818	10.0302	9.31312	12.5281	10.2223	11.0515	11.6118	9.74609	8.11214	9.5341	9.0682	8.01804	10.1316	8.50487	8.39656	2.54837	9.33234	4.5181
aaRS2	Aminoacyl tRNA synthetases / Class II	TARS	11572	49.5387	42.8756	49.4011	49.0065	41.5169	43.6436	45.9511	38.7409	45.1259	47.4469	46.4583	43.5723	28.2841	34.9811	39.1779	38.7564	30.6867	36.4985	31.792	29.3275	32.9659	35.6156	36.6419	33.537	47.2088	46.8639	48.0397	42.9884	45.5077	50.5641	48.6752	47.644	50.6273	51.9479	43.9778	44.4906	43.8945	41.424	39.0953	43.0638	43.1717	43.0477	42.3938	10.7207	36.8455	49.6991
aaRS2	Aminoacyl tRNA synthetases / Class II	TARS2	30740	34.823	44.0092	37.6342	38.6214	37.1685	31.6181	33.813	35.7319	35.2248	36.6791	35.636	35.3467	21.7927	33.817	32.1491	31.8049	27.4245	29.5442	33.6924	37.4436	30.4465	36.1729	36.2877	32.6451	40.7115	47.5806	37.5193	39.5745	41.2908	38.4688	36.635	35.4861	35.7781	39.1825	37.1473	36.1762	33.7265	34.5858	34.2309	34.8864	34.6372	33.6924	32.4706	7.29361	30.5548	27.1086
aaRS2	Aminoacyl tRNA synthetases / Class II	EPRS	3418	226.254	207.443	242.637	224.398	218.87	214.17	217.906	190.131	199.544	202.872	197.313	178.848	106.91	137.208	143.876	152.626	126.12	153.135	135.078	114.82	131.595	151.982	141.152	141.462	230.1	217.889	217.869	195.312	225.782	229.81	252.689	210.695	223.492	236.632	213.794	215.075	175.911	160.633	172.656	183.087	162.855	170.359	170.163	41.3012	162.59	140.061
ABCA	ATP binding cassette transporters / subfamily A	ABCA1	29	105.04	114.757	143.685	122.788	102.084	100.486	124.328	111.647	100.28	118.446	99.3143	99.0835	61.5361	90.3079	85.2012	103.473	64.1932	86.6256	76.8351	85.1941	75.7411	83.7223	70.804	74.1204	237.979	259.13	208.047	262.692	240.482	233.586	170.62	175.764	166.677	187.225	152.95	186.993	132.406	124.075	138.305	145.493	132.909	105.46	142.918	38.577	133.625	108.434
ABCA	ATP binding cassette transporters / subfamily A	ABCA2	32	128.699	175.17	159.623	161.749	175.696	165.13	184.96	211.069	243.464	204.502	234.384	260.165	188.715	276.024	269.417	244.227	210.273	264.077	282.071	250.902	266.3	265.608	282.457	245.507	162.293	177.642	163.12	201.601	155.616	165.558	334.706	384.669	335.292	410.441	407.99	354.879	501.564	613.141	537.125	526.217	629.009	593.575	565.682	158.702	487.286	311.749
ABCA	ATP binding cassette transporters / subfamily A	ABCA3	33	182.741	236.583	217.564	210.483	233.571	209.771	164.904	208.561	218.013	186.699	210.647	227.168	116.25	163.984	156.345	144.26	124.461	155.702	137.029	123.833	121.947	110.097	121.617	109.977	240.467	248.489	252.437	274.056	234.977	236.123	211.629	246.613	232.315	254.302	236.807	231.538	173.022	177.86	166.951	158.131	173.785	170.359	145.56	42.092	132.312	76.8077
ABCA	ATP binding cassette transporters / subfamily A	ABCA4	34	8.88017	10.2021	9.58233	11.5389	8.02384	7.33259	5.66441	5.64188	6.28335	6.82103	4.66377	6.06346	3.64315	4.60132	4.64512	5.59815	3.42806	4.80735	5.59828	8.1161	5.2531	3.76124	4.25127	5.39625	1.17504	2.53616	1.71762	3.95295	4.04123	3.18607	2.00669	3.08575	2.90529	3.66413	3.41524	3.46895	4.88951	4.53692	3.5432	3.39837	3.54357	3.20568	2.93586	0.615124	3.04165	0
ABCA	ATP binding cassette transporters / subfamily A	ABCA5	35	83.7273	73.282	70.8	72.4916	72.577	69.7476	103.809	94.1567	78.0024	96.8242	93.0362	83.0553	83.925	105.775	110.505	131.218	83.2134	109.122	120.183	120.397	121.143	133.733	115.695	121.616	117.296	89.5375	107.62	94.781	109.582	102.957	111.397	84.4878	99.9634	99.0496	94.786	105.445	114.57	107.242	114.043	115.651	101.915	104.937	134.345	29.1744	131.275	112.952
ABCA	ATP binding cassette transporters / subfamily A	ABCA6	36	6.34298	5.40113	5.21319	4.61557	4.40017	4.22357	5.66441	7.33444	6.28335	6.22043	5.62044	6.6745	2.7158	3.10451	3.91168	3.69109	2.37753	4.10725	3.44114	3.23648	4.71707	4.13272	5.31409	4.6381	1.93535	2.64643	1.71762	2.74012	2.57701	1.82904	3.4474	2.77717	2.52868	2.42305	3.25761	3.46895	4.44501	3.28762	3.78342	4.14177	3.44376	4.57955	7.98554	2.19687	8.91757	27.1086
ABCA	ATP binding cassette transporters / subfamily A	ABCA7	37	14.1448	20.871	19.115	17.0369	20.1373	17.7742	26.877	27.6452	34.0189	31.2309	33.9618	30.2703	24.5747	35.591	30.6211	33.958	25.2681	30.8044	41.8587	31.7175	34.842	33.201	37.148	35.4993	28.5464	32.7496	30.2194	32.9263	28.4057	25.1935	66.4782	63.8133	57.9981	79.9016	68.4624	48.6203	56.9517	63.9114	61.6157	60.5866	74.8642	58.6836	58.9521	19.2446	45.9704	36.1448
ABCA	ATP binding cassette transporters / subfamily A	ABCA8	38	#N/A	#N/A	#N/A	#N/A	#N/A	#N/A	#N/A	#N/A	#N/A	#N/A	#N/A	#N/A	#N/A	#N/A	#N/A	#N/A	#N/A	#N/A	#N/A	#N/A	#N/A	#N/A	#N/A	#N/A	#N/A	#N/A	#N/A	#N/A	#N/A	#N/A	#N/A	#N/A	#N/A	#N/A	#N/A	#N/A	#N/A	#N/A	#N/A	#N/A	#N/A	#N/A	#N/A	#N/A	#N/A	#N/A
ABCA	ATP binding cassette transporters / subfamily A	ABCA9	39	16.4283	17.8704	29.8889	23.1457	11.544	11.5562	16.762	17.1137	15.7401	17.2027	15.1871	14.2421	12.8504	18.8488	16.9914	17.9633	14.3757	18.6693	15.6135	19.3193	13.776	14.5806	13.4118	15.386	17.6946	19.1866	16.3711	27.6258	26.5315	21.0044	19.6553	15.8607	20.2832	17.9069	17.0762	17.8954	16.2243	21.3038	15.3739	20.9743	19.6144	14.8508	17.9675	3.07562	18.5956	13.5543
ABCA	ATP binding cassette transporters / subfamily A	ABCA10	30	#N/A	#N/A	#N/A	#N/A	#N/A	#N/A	#N/A	#N/A	#N/A	#N/A	#N/A	#N/A	#N/A	#N/A	#N/A	#N/A	#N/A	#N/A	#N/A	#N/A	#N/A	#N/A	#N/A	#N/A	#N/A	#N/A	#N/A	#N/A	#N/A	#N/A	#N/A	#N/A	#N/A	#N/A	#N/A	#N/A	#N/A	#N/A	#N/A	#N/A	#N/A	#N/A	#N/A	#N/A	#N/A	#N/A
ABCA	ATP binding cassette transporters / subfamily A	ABCA11P	31	#N/A	#N/A	#N/A	#N/A	#N/A	#N/A	#N/A	#N/A	#N/A	#N/A	#N/A	#N/A	#N/A	#N/A	#N/A	#N/A	#N/A	#N/A	#N/A	#N/A	#N/A	#N/A	#N/A	#N/A	#N/A	#N/A	#N/A	#N/A	#N/A	#N/A	#N/A	#N/A	#N/A	#N/A	#N/A	#N/A	#N/A	#N/A	#N/A	#N/A	#N/A	#N/A	#N/A	#N/A	#N/A	#N/A
ABCA	ATP binding cassette transporters / subfamily A	ABCA12	14637	3.67893	3.33403	3.02861	3.32592	3.5719	3.05036	2.2542	3.94932	2.03098	2.44527	2.45147	2.77321	1.25854	2.05119	1.95584	1.84554	0.82937	1.86693	1.38673	1.99168	1.28647	0.882265	1.16404	0.802748	0.483838	0.882143	0.697783	1.25776	0.76139	0.94402	1.23489	1.2343	1.18364	1.65477	0.893216	0.82594	0.277813	0.394515	0.360326	0.477896	0.349366	0.327111	0.469738	0	0.138257	0
ABCA	ATP binding cassette transporters / subfamily A	ABCA13	14638	0.0634298	0.133361	0.198598	0.271504	0.569434	0.293304	0.1156	0.188063	0.444277	0.600593	0.418543	0.423032	0	0.277188	0.06112	0.184554	0.165874	0.186693	0	0.398336	0.160809	0.046435	0.202442	0.178389	1.31327	0.496206	1.61027	0.673799	0.878527	0.531011	1.02907	1.04915	0.699421	0.531889	0.683048	0.991128	0.277813	0.789029	0.84076	0.265498	0.449185	0.261688	0.352303	0.0878748	0.483899	0
ABCA	ATP binding cassette transporters / subfamily A	ABCA17P	32972	#N/A	#N/A	#N/A	#N/A	#N/A	#N/A	#N/A	#N/A	#N/A	#N/A	#N/A	#N/A	#N/A	#N/A	#N/A	#N/A	#N/A	#N/A	#N/A	#N/A	#N/A	#N/A	#N/A	#N/A	#N/A	#N/A	#N/A	#N/A	#N/A	#N/A	#N/A	#N/A	#N/A	#N/A	#N/A	#N/A	#N/A	#N/A	#N/A	#N/A	#N/A	#N/A	#N/A	#N/A	#N/A	#N/A
ABCB	ATP binding cassette transporters / subfamily B	ABCB4	45	1.96632	2.4005	2.33352	1.90053	2.89894	2.40509	5.25981	5.26575	5.33133	5.31954	6.69669	5.96945	4.63674	5.76551	7.08992	6.02877	4.81034	5.92751	6.42004	7.96672	7.71884	6.26873	7.49034	7.09094	3.93982	3.91451	3.38157	3.90803	3.68982	4.7201	4.2192	3.7029	5.75677	5.43709	4.361	6.00183	5.0562	6.24648	6.36575	5.57546	3.34394	5.36461	4.93225	1.14237	6.63633	0
ABCB	ATP binding cassette transporters / subfamily B	ABCB5	46	0.0634298	0.0666806	0	0.271504	0.1553	0.117321	0.289	0.125375	0.190405	0.171598	0.0597919	0	0.0662391	0.0554376	0.06112	0.0615181	0.110583	0.28004	0.205441	0.099584	0.053603	0	0.151831	0.133791	0	0.110268	0	0	0.117137	0.118002	0	0	0.161405	0	0.0525421	0.165188	0	0.131505	0.0600543	0	0	0.0654221	0.0587172	0	0	0
ABCB	ATP binding cassette transporters / subfamily B	ABCB6	47	53.9788	58.3455	54.8626	53.4863	56.5293	48.6297	36.9342	43.2544	45.824	39.4247	40.4791	43.7133	18.0833	28.883	26.9539	26.8219	22.1165	23.5233	24.4989	22.4064	23.907	21.1744	24.4954	20.9161	46.172	47.0844	44.175	45.6836	44.8635	43.3069	34.474	36.3501	40.0284	36.6413	36.8846	33.6983	24.1142	21.3695	19.5176	22.0363	19.315	19.8229	18.0849	5.53611	16.1069	4.5181
ABCB	ATP binding cassette transporters / subfamily B	ABCB7	48	39.3899	35.0073	42.9964	40.9292	37.9968	35.4897	53.0027	47.8306	43.4122	47.6185	52.2581	38.4959	40.5383	45.2925	44.312	52.1673	38.5381	48.2602	56.6504	49.3937	53.9783	63.1052	60.7831	57.7533	35.3202	37.436	42.028	35.4418	46.562	43.4839	59.5319	42.0279	58.0519	56.1439	54.4336	51.7038	66.7307	58.8484	53.2081	64.7284	60.7399	55.8705	86.2556	18.8052	81.0877	126.507
ABCB	ATP binding cassette transporters / subfamily B	ABCB8	49	32.9201	40.2751	40.5139	35.567	40.0157	37.1322	34.1598	35.3558	40.3023	37.9232	38.9245	46.5805	27.4892	41.8554	42.1117	39.5561	33.783	41.3992	41.0369	39.8336	41.9712	40.9092	41.703	40.4496	32.8319	36.9949	35.4796	40.1584	31.3927	37.7018	38.7446	40.053	36.2623	42.9057	44.6083	37.6629	38.2826	44.7774	41.0171	41.0991	43.4213	49.4591	38.6947	9.57835	38.4354	36.1448
ABCB	ATP binding cassette transporters / subfamily B	ABCB9	50	30.3194	40.3418	36.2937	33.1235	43.8982	36.8976	42.1941	46.8903	56.0424	47.5756	51.6602	60.4936	38.8161	52.8875	47.5513	54.6896	42.7402	52.6475	51.0522	51.2858	48.7252	54.7004	46.1061	47.1392	39.4674	39.2554	36.4994	39.3948	33.0912	41.7139	38.1272	43.9411	37.4997	46.0971	42.9795	38.8742	35.5045	41.2925	34.0508	34.7271	41.0755	42.2627	35.8175	10.4571	26.2688	18.0724
ABCB	ATP binding cassette transporters / subfamily B	ABCB10	41	35.3938	42.9423	37.0384	37.2639	41.2581	35.6657	26.1256	24.7616	23.991	22.222	23.1395	24.1128	14.9038	19.9575	20.9642	21.4083	16.9191	18.9494	20.6982	19.7176	22.1917	26.1429	25.9125	22.477	51.1486	55.4096	52.4948	50.1306	50.896	53.0421	39.8766	38.1398	42.1267	40.6009	44.7659	42.4533	41.2274	34.9145	36.8133	43.8072	33.6889	40.9542	34.9368	7.90873	35.3246	27.1086
ABCB	ATP binding cassette transporters / subfamily B	ABCB11	42	0.12686	0	0.0496494	0.135752	0.0517667	0.117321	0	0	0.190405	0	0	0.235018	0	0.0554376	0.12224	0.0615181	0.110583	0.0933466	0	0	0	0.046435	0.101221	0	0.138239	0	0.107351	0	0.117137	0.118002	0	0.061715	0.0538016	0	0	0.0550627	0	0.0657524	0.180163	0	0	0	0	0	0	0
ABCB	ATP binding cassette transporters / subfamily B	TAP1	43	1.20517	0.866848	2.13492	1.28964	1.44947	1.23187	2.1964	2.25675	1.3963	2.01628	1.55459	2.02115	1.8547	2.43926	3.3616	3.56805	1.32699	2.66038	1.69489	3.0871	1.8225	1.67166	2.02442	2.14066	5.39134	7.38795	6.28005	6.19895	7.26249	7.25715	1.4407	1.97488	2.95909	2.18666	2.04914	2.69807	3.88938	3.02461	2.28206	2.81428	2.04629	4.57955	2.75971	0.439374	2.14298	0
ABCB	ATP binding cassette transporters / subfamily B	TAP2	44	0.570868	1.00021	1.68808	1.9684	1.19063	1.46652	1.9652	2.31944	2.09445	2.44527	2.27209	2.86722	3.047	4.60132	2.7504	3.87564	1.76932	4.52731	4.87923	7.02067	4.60986	4.08628	4.50433	4.41512	3.24863	3.85938	2.46908	3.54867	2.57701	3.54007	3.03577	4.07319	3.4971	3.13224	3.57286	3.52401	3.00038	4.60267	4.02364	5.73475	4.54176	7.91608	4.57994	1.93325	6.91285	0
ABCB	ATP binding cassette transporters / subfamily B	ABCB1	40	#N/A	#N/A	#N/A	#N/A	#N/A	#N/A	#N/A	#N/A	#N/A	#N/A	#N/A	#N/A	#N/A	#N/A	#N/A	#N/A	#N/A	#N/A	#N/A	#N/A	#N/A	#N/A	#N/A	#N/A	#N/A	#N/A	#N/A	#N/A	#N/A	#N/A	#N/A	#N/A	#N/A	#N/A	#N/A	#N/A	#N/A	#N/A	#N/A	#N/A	#N/A	#N/A	#N/A	#N/A	#N/A	#N/A
ABCC	ATP binding cassette transporters / subfamily C	ABCC1	51	48.0164	55.2115	47.018	49.3459	51.9738	47.0459	58.7249	60.8069	58.0099	62.5046	61.9444	59.1305	31.9935	50.8363	52.1353	48.2917	35.8841	50.6405	43.2454	49.7422	48.5643	49.7319	45.0433	46.9608	45.8264	45.3752	39.9347	47.5702	46.2105	39.9438	44.0444	44.5582	47.2378	44.265	44.8184	47.8494	44.1167	38.6624	42.2782	39.5592	41.5746	35.7205	39.7516	8.87536	40.5784	13.5543
ABCC	ATP binding cassette transporters / subfamily C	ABCC2	53	0.697728	0.533445	0.695091	0.203628	0.3106	0.527946	0.635801	0.438813	0.380809	0.600593	0.358751	0.0940071	0.264956	0.443501	0	0.369109	0.165874	0.513406	0.0513603	0.199168	0.107206	0.18574	0.151831	0.31218	0.207359	0.220536	0.590432	0.314439	0.644253	0.590012	0.308722	1.17258	0.753222	0.886482	0.630505	0.495564	0.388938	0.657524	0.120109	0.265498	0.149728	0.261688	0.117434	0.17575	0.0691285	0
ABCC	ATP binding cassette transporters / subfamily C	ABCC3	54	1.39546	1.06689	1.24123	1.22177	1.0871	1.99446	2.7744	3.57319	3.80809	3.00297	2.81022	4.46534	2.25213	3.65888	3.42272	3.62957	3.2069	2.8004	4.67379	3.23648	3.37699	2.36819	2.78357	2.89881	3.24863	3.69398	2.84481	2.6952	3.39697	3.71708	2.82995	3.51775	3.3895	3.90052	3.57286	3.79932	3.11151	3.55063	3.30299	3.23907	2.79493	2.22435	3.11201	0.615124	2.07385	4.5181
ABCC	ATP binding cassette transporters / subfamily C	ABCC4	55	8.05559	7.00146	8.98654	8.68813	8.07561	8.5058	11.4444	12.7883	9.90103	11.6687	11.7192	12.691	9.80339	15.6334	13.3853	13.1649	10.6712	14.1887	13.9187	22.0081	13.0255	13.559	12.855	12.4426	9.53852	10.4755	9.33956	11.5893	9.95664	10.3252	9.26167	12.4664	13.5042	9.9286	11.3491	17.7302	12.7794	17.0299	14.4731	15.2396	15.6217	15.7667	17.439	3.07562	13.4109	18.0724
ABCC	ATP binding cassette transporters / subfamily C	ABCC5	56	248.645	240.25	238.665	241.096	252.208	214.933	253.222	234.451	235.34	239.079	232.59	215.605	176.925	257.286	246.68	283.414	192.69	245.922	250.998	256.329	246.199	279.353	250.623	245.24	213.165	188.613	193.125	203.757	197.903	164.613	231.336	202.61	214.937	233.795	208.014	209.789	243.031	260.774	251.988	269.799	257.234	250.043	257.592	59.0519	251.697	234.941
ABCC	ATP binding cassette transporters / subfamily C	ABCC6	57	1.20517	1.26693	1.48948	1.22177	1.7083	0.997232	3.1212	2.94631	3.87156	2.74557	3.88647	3.10223	1.32478	2.43926	1.89472	2.7068	1.8799	1.77358	1.02721	1.64314	1.50088	2.27532	1.56892	1.29332	2.48831	2.64643	2.03967	3.54867	2.40131	2.59605	3.60176	2.59203	2.58248	2.83674	4.30845	3.19363	3.22263	2.69585	2.34212	4.83206	2.89475	2.28977	1.76152	0.790873	2.28124	0
ABCC	ATP binding cassette transporters / subfamily C	ABCC8	59	14.7157	22.338	23.0373	17.5799	28.4717	21.0005	29.7092	33.5378	42.5871	32.9039	39.642	47.5676	37.6901	50.2265	45.4121	40.1713	46.8317	48.2135	51.6685	56.3148	54.1927	41.9772	46.9665	47.5405	28.7538	35.8922	32.0444	31.3541	26.5901	28.6156	49.1897	59.1229	50.1431	65.9543	54.7489	46.7482	54.6736	47.9335	54.3491	49.8605	50.159	43.8328	46.504	12.7418	36.2233	31.6267
ABCC	ATP binding cassette transporters / subfamily C	ABCC9	60	17.8872	17.4036	22.2926	19.8877	19.2055	15.2518	23.9292	25.89	24.6891	22.6081	24.6343	19.8355	10.797	14.3583	15.2189	16.1793	12.6617	16.569	13.7646	17.726	13.0791	10.3086	12.602	13.0224	23.7772	28.0632	25.9253	27.8504	30.3971	27.4946	25.1094	23.9454	29.9675	27.0082	25.3253	29.7889	16.1132	17.6874	16.8152	21.9832	20.2133	20.0846	23.5456	5.71186	20.462	22.5905
ABCC	ATP binding cassette transporters / subfamily C	ABCC10	52	6.21612	7.60159	6.85162	6.04096	7.09204	6.57	6.41581	7.58519	8.88554	7.25002	8.49045	8.93067	6.49143	8.59283	7.70112	8.8586	6.74554	8.35452	9.91254	9.41069	9.16612	7.2903	6.98424	9.09781	16.4505	14.3348	12.3454	15.3177	11.8894	12.8623	13.4294	11.1704	11.1369	15.3066	14.9745	15.9682	15.0575	14.1368	12.8516	12.5846	15.7714	16.2247	10.1581	3.33924	12.2357	0
ABCC	ATP binding cassette transporters / subfamily C	ABCC11	14639	#N/A	#N/A	#N/A	#N/A	#N/A	#N/A	#N/A	#N/A	#N/A	#N/A	#N/A	#N/A	#N/A	#N/A	#N/A	#N/A	#N/A	#N/A	#N/A	#N/A	#N/A	#N/A	#N/A	#N/A	#N/A	#N/A	#N/A	#N/A	#N/A	#N/A	#N/A	#N/A	#N/A	#N/A	#N/A	#N/A	#N/A	#N/A	#N/A	#N/A	#N/A	#N/A	#N/A	#N/A	#N/A	#N/A
ABCC	ATP binding cassette transporters / subfamily C	ABCC12	14640	0.697728	0.333403	0.446844	0.33938	0.517667	0.234643	0.1734	0.188063	0.190405	0.214498	0.478335	0.470035	0.0662391	0.443501	0.24448	0.30759	0.221165	0.14002	0.205441	0.24896	0.214412	0.046435	0.151831	0.31218	0.414718	0.716741	0.536756	0.404279	0.819959	0.590012	0.257268	1.04915	0.807024	0.0590988	0.420337	0.770877	0.777876	0.789029	0.480434	0.902693	0.94828	0.588799	0.822041	0.0878748	1.17518	4.5181
ABCC	ATP binding cassette transporters / subfamily C	ABCC13	16022	#N/A	#N/A	#N/A	#N/A	#N/A	#N/A	#N/A	#N/A	#N/A	#N/A	#N/A	#N/A	#N/A	#N/A	#N/A	#N/A	#N/A	#N/A	#N/A	#N/A	#N/A	#N/A	#N/A	#N/A	#N/A	#N/A	#N/A	#N/A	#N/A	#N/A	#N/A	#N/A	#N/A	#N/A	#N/A	#N/A	#N/A	#N/A	#N/A	#N/A	#N/A	#N/A	#N/A	#N/A	#N/A	#N/A
ABCC	ATP binding cassette transporters / subfamily C	CFTR	1884	2.28347	1.93374	1.73773	2.85079	2.3295	1.87714	1.6184	0.814938	0.507745	1.41568	1.25563	1.12808	0.861108	0.776127	1.10016	1.04581	0.387039	0.793446	0.719045	0.74688	0.750442	0.65009	0.455494	1.47171	3.45599	2.5913	2.57643	2.91979	3.74838	2.89106	1.13198	1.17258	1.12983	1.77296	0.73559	1.04619	0.388938	0.789029	2.46223	0.849593	1.99638	0.850487	0.587172	0	1.03693	18.0724
ABCD	ATP binding cassette transporters / subfamily D	ABCD1	61	15.2232	18.8039	18.8668	16.4939	16.6689	17.0116	13.583	15.4838	17.5172	14.0281	13.4532	16.1222	10.4658	14.9127	12.4685	13.7185	10.063	14.3287	11.402	11.9999	12.0071	10.9122	12.7032	12.7548	15.5519	18.8558	18.8938	20.7081	17.922	17.6414	16.0021	17.9591	16.3019	18.1433	16.4457	13.7106	13.3906	16.8326	14.0527	12.3722	16.0709	14.5891	13.3288	3.60287	12.8579	18.0724
ABCD	ATP binding cassette transporters / subfamily D	ABCD2	66	18.4581	15.0698	21.2003	18.3944	21.2761	19.5927	70.6317	59.7412	61.9449	70.6984	81.7355	57.3443	62.9934	57.1562	59.6531	66.8702	63.2533	65.0626	55.0069	55.2691	61.4291	60.8763	48.6872	63.9077	25.0213	27.8978	29.3606	24.6161	28.6986	29.9726	85.6704	61.4064	73.8696	77.9513	69.6708	70.7004	76.6208	66.5415	71.3445	80.0742	75.7127	72.3569	77.859	18.8931	72.3084	85.8439
ABCD	ATP binding cassette transporters / subfamily D	ABCD3	67	112.905	101.688	111.165	117.154	99.1333	102.246	103.231	93.9686	88.9189	96.1379	95.1887	84.8414	53.1238	72.0135	72.1827	75.9133	58.4429	78.3644	71.4422	67.02	67.4862	72.16	74.1443	70.3743	131.673	143.844	132.525	125.147	138.456	137.591	148.856	134.168	144.242	141.778	135.454	133.141	116.015	113.554	108.218	121.757	114.642	121.227	111.152	28.9987	101.481	149.097
ABCD	ATP binding cassette transporters / subfamily D	ABCD4	68	9.00703	10.8689	10.5257	9.63839	10.0945	10.3829	9.53701	9.21507	12.2494	8.66571	9.02858	7.37956	6.16024	9.25808	10.8794	10.335	7.35375	10.8282	9.03942	10.058	8.41568	10.5872	10.8812	8.83023	10.5753	13.5078	13.3652	14.6439	10.5423	12.0363	15.7448	15.4287	16.0329	16.6659	17.8643	15.3074	15.5575	17.4244	15.3138	17.9477	19.315	18.5145	13.4462	3.42712	14.7244	13.5543
ABCE	ATP binding cassette transporters / subfamily E	ABCE1	69	188.45	149.164	166.971	171.794	152.142	146.3	159.817	137.035	139.44	144.529	144.876	124.183	83.4613	108.436	112.644	119.96	93.3318	112.063	117.461	96.4471	108.546	121.102	122.528	113.054	174.527	158.124	153.673	138.174	169.966	153.639	171.495	136.205	158.822	158.68	143.545	138.703	130.628	108.952	113.623	123.934	110.949	107.881	125.185	28.8229	117.795	131.025
ABCF	ATP binding cassette transporters / subfamily F	ABCF1	70	82.9662	94.4197	98.2065	91.2253	93.5425	92.3319	77.1631	76.9803	94.4406	82.4958	87.5951	86.1105	55.4421	77.3909	83.0009	78.4356	65.9625	80.8848	71.9558	62.9371	75.2587	73.4602	77.3327	71.7122	83.6349	91.5224	86.9009	87.0997	82.0545	84.2538	100.335	95.2262	84.8989	90.894	91.9487	73.9491	76.8986	72.3277	71.5246	83.3663	80.9532	77.8523	68.6404	18.4537	64.7042	63.2534
ABCF	ATP binding cassette transporters / subfamily F	ABCF2	71	53.9788	55.6116	60.0758	56.5407	53.6303	53.1466	66.8169	54.5382	64.4837	70.012	61.6454	65.1939	58.7541	69.6297	69.6768	73.8832	62.7004	75.6107	79.6599	74.6382	80.9942	92.87	87.4042	84.5562	51.2177	51.3297	52.6558	50.4002	47.8505	55.9332	70.6974	61.9618	64.2391	68.4955	66.8861	64.8638	83.1772	79.3632	70.0833	79.1184	78.6075	81.6468	87.4887	22.0566	76.3869	67.7715
ABCF	ATP binding cassette transporters / subfamily F	ABCF3	72	52.393	53.4111	59.7779	58.5091	56.4257	53.3812	60.2855	61.3084	62.897	67.2665	59.194	61.2926	44.8439	60.9259	58.7363	63.9173	48.3246	55.8212	68.3092	64.0325	63.8948	69.9311	68.0204	64.978	61.5857	62.0257	63.6593	60.5071	64.0739	64.9014	65.9636	65.4179	64.1315	65.3042	68.9353	59.6328	66.3973	65.9497	64.7385	61.1176	66.4295	69.4783	75.6278	19.7718	69.958	99.3982
ABCG	ATP binding cassette transporters / subfamily G	ABCG1	73	21.249	27.339	25.4205	26.5395	24.848	26.28	38.437	47.2037	47.5377	40.3685	47.2954	52.2209	50.6067	67.4122	64.2371	61.3951	58.4982	67.0228	88.2884	77.4764	85.068	82.4686	89.9853	82.5047	36.4261	37.4911	36.5531	42.9434	37.0739	39.9438	57.9883	60.7892	53.6402	51.9479	59.1099	57.3753	82.1215	70.6181	71.7649	76.0917	82.9995	75.8242	99.2908	26.1867	88.1388	117.471
ABCG	ATP binding cassette transporters / subfamily G	ABCG4	13884	41.4197	60.2126	50.7913	54.4366	58.4964	54.7891	37.1654	48.5202	57.8195	42.9424	53.9921	61.3396	31.9935	58.4313	44.6787	40.971	35.5523	46.72	51.0008	53.0285	39.7198	33.8047	38.8688	35.1871	44.5131	51.2746	49.7573	53.9039	50.6618	54.9302	61.0755	72.2065	64.9385	72.3961	74.6624	59.5227	64.2304	71.9332	68.1016	64.8877	70.0729	69.8708	61.8292	19.4203	60.6948	27.1086
ABCG	ATP binding cassette transporters / subfamily G	ABCG5	13886	0.0634298	0	0.148948	0.203628	0.1553	0.117321	0.1734	0.0626875	0	0.0428995	0.119584	0.0940071	0.132478	0	0.06112	0.184554	0.0552913	0	0.0513603	0	0	0.139305	0.0506104	0	0.276479	0.385938	0.483081	0.583959	0.644253	0.354007	0	0	0.0538016	0	0.105084	0.165188	0	0	0.0600543	0	0	0	0	0	0.0691285	0
ABCG	ATP binding cassette transporters / subfamily G	ABCG8	13887	0	0.133361	0	0	0.207067	0.0586607	0	0.0626875	0.126936	0.214498	0.0597919	0	0.0662391	0	0	0	0.0552913	0.0466733	0.0513603	0	0.053603	0.139305	0.0506104	0	0.345599	0.220536	0.161027	0.13476	0.0585685	0.118002	0.154361	0.12343	0.161405	0.0590988	0.0525421	0.0550627	0.0555626	0	0.360326	0	0.0499095	0.0654221	0.117434	0	0.138257	0
ABCG	ATP binding cassette transporters / subfamily G	ABCG2	74	25.4988	24.005	29.2435	26.0644	20.0337	21.6458	34.1598	36.7349	28.878	29.2146	28.8795	28.6722	17.0235	24.8915	29.2765	21.1622	19.9049	25.4836	22.9067	22.0579	22.9421	21.3137	22.9265	20.9161	18.455	23.1011	22.7585	21.1124	24.6573	24.3675	14.3556	15.799	18.2387	15.3066	17.6016	21.9149	19.1691	16.7011	16.635	17.7353	18.0672	17.1406	18.6134	3.77862	16.3834	18.0724
ABHD	Abhydrolase domain containing	ABHD1	17553	0.0634298	0.600125	0.446844	0.407256	0.362367	0.703928	0.289	0.564188	0.507745	0.557694	0.597919	0.940071	0.264956	0.498939	0.36672	0.553663	0.331748	0.513406	0.462243	0.846464	0.268015	0.27861	0.455494	0.668957	0.276479	0.385938	0.429405	0.359359	0.468548	0.413009	0.823259	0.432005	0.430413	0.709186	0.315253	0.440501	0.333376	0.460267	0.180163	0.159299	0.349366	0.523377	0.176152	0.0878748	0.553028	0
ABHD	Abhydrolase domain containing	ABHD2	18717	258.984	281.259	256.141	274.83	245.84	228.366	265.071	277.204	266.122	276.445	281.739	290.247	196.399	282.732	250.103	272.525	216.244	249.329	242.78	272.412	237.89	239.047	234.731	214.869	177.499	180.509	157.699	179.275	165.69	158.418	148.907	151.325	165.279	171.032	159.623	167.886	155.964	134.792	127.255	149.635	134.257	125.676	129.237	31.1956	132.45	94.8801
ABHD	Abhydrolase domain containing	ABHD3	18718	6.27955	6.06793	8.73829	6.5161	7.86854	8.5058	27.9752	24.1974	21.1349	28.5711	28.4609	25.7579	23.7136	29.0493	34.655	34.5116	28.3644	38.3188	35.6441	37.6428	38.755	38.216	33.6053	38.2643	27.5788	21.392	27.965	20.7081	28.4643	32.0967	50.013	48.1377	54.6624	51.5342	52.9625	52.5848	47.506	48.8541	50.5056	49.3295	53.8523	61.0388	53.1978	15.8175	58.137	63.2534
ABHD	Abhydrolase domain containing	ABHD4	20154	18.4581	18.6039	26.0659	20.0913	17.9113	19.2407	23.3512	29.2124	28.6876	24.4527	24.6941	29.0012	23.7798	32.2093	34.655	26.4528	23.1671	38.3188	29.2754	31.0702	28.9992	28.2325	30.3156	28.4084	30.2053	41.9569	37.7876	36.9242	37.9524	47.968	35.6574	47.8908	42.1267	37.8232	47.3404	43.5546	63.9526	66.8045	58.3728	59.4184	63.4849	88.9741	53.9611	13.4448	53.7128	45.181
ABHD	Abhydrolase domain containing	ABHD5	21396	34.8864	36.0075	35.4497	31.9696	41.8275	32.0874	33.524	31.4691	29.7031	31.9173	29.8362	30.4583	15.4337	22.1196	22.0032	24.4227	17.0297	22.8699	14.9972	20.3151	18.3858	20.7564	18.1185	19.7565	29.3759	29.1659	28.5554	30.9498	27.4686	30.7987	27.6306	26.9694	26.7394	25.4716	27.427	25.9345	27.559	28.0105	25.8834	24.7444	28.099	30.8138	22.6061	5.44824	26.6145	36.1448
ABHD	Abhydrolase domain containing	ABHD6	21398	20.9318	20.5376	22.1436	19.2768	23.088	23.0537	41.5005	38.0513	40.3658	43.9291	43.3491	35.8637	28.0854	38.64	34.8384	38.2027	33.2854	36.0784	35.2332	31.6677	30.5001	33.6654	30.8723	29.8355	14.1004	15.5478	15.8343	15.5423	17.0434	16.6384	22.6911	24.9946	28.8915	28.722	23.749	25.7693	31.5596	27.353	27.0244	30.0013	30.1453	25.1875	29.4173	7.99661	27.9279	13.5543
ABHD	Abhydrolase domain containing	ABHD8	23759	71.1682	88.4851	98.0079	81.3154	104.517	100.31	103.809	112.211	160.574	121.449	136.146	160.047	134.73	209.665	179.143	171.82	173.781	194.908	230.146	197.226	215.859	203.664	221.066	208.402	128.77	131.715	124.205	139.656	98.0437	119.714	147.158	168.42	116.749	148.338	157.994	124.607	161.632	178.912	163.708	167.795	194.697	178.144	150.668	55.1854	147.105	76.8077
ABHD	Abhydrolase domain containing	ABHD10	25656	19.5998	16.0033	17.4269	17.512	17.1348	15.4864	21.2126	18.1167	16.6921	17.3314	16.2634	18.0964	11.5918	16.5758	16.6246	16.856	13.6017	15.5889	17.668	19.4189	20.0475	18.9919	16.499	17.7943	23.9154	22.6049	23.1879	22.3701	26.1801	27.5536	18.0088	17.8973	22.7043	17.6114	20.8592	22.6307	19.058	17.5559	17.5358	21.4522	17.8676	18.5145	19.6116	5.36036	20.8077	27.1086
ABHD	Abhydrolase domain containing	ABHD11	16407	23.2787	23.2715	29.74	26.5395	25.3139	24.6375	19.8254	22.066	23.2928	20.506	18.8942	23.3138	13.5128	16.5204	17.2358	16.7329	11.5559	16.6624	16.3326	14.6886	16.8314	16.0665	16.0435	16.5455	20.805	23.9281	25.3886	21.4268	24.1888	26.6096	21.8678	23.5134	21.7896	21.9848	24.6948	23.2364	14.3352	16.6354	16.9954	17.6822	14.5237	17.5331	12.9178	5.44824	14.517	27.1086
ABHD	Abhydrolase domain containing	ABHD12	15868	87.5966	89.1519	97.8589	93.6689	90.54	90.2202	166.349	170.134	168	172.671	176.446	181.105	167.916	206.228	209.519	207.254	181.134	219.644	231.43	213.11	225.776	228.832	234.377	226.464	96.9058	102.053	113.417	109.38	106.419	119.242	143.299	150.153	163.234	131.081	158.099	149.44	180.856	176.48	160.405	162.219	172.587	182.92	172.864	49.3856	163.627	58.7353
ABHD	Abhydrolase domain containing	ABHD12B	19837	0.444009	0.800167	0.446844	0.543008	0.362367	0.234643	0.578001	0.188063	0.507745	0.343196	0.597919	0.376028	0.397435	0.776127	0.6112	0.553663	0.331748	0.793446	0.719045	0.74688	0.911252	0.74296	0.303662	0.713554	1.24415	0.771875	0.590432	0.628879	0.76139	0.767016	1.74943	1.85145	1.45264	2.42305	1.89152	1.15632	19.6692	22.2901	16.8152	29.9482	31.0936	18.7107	39.047	9.13898	40.6475	49.6991
ABHD	Abhydrolase domain containing	ABHD13	20293	68.187	57.0119	61.9624	61.835	59.8423	54.8478	88.7231	84.0013	74.3847	86.3997	85.6818	74.2186	57.8267	73.7875	71.5104	74.4984	61.8157	72.0169	69.3365	57.2608	66.3606	68.213	67.16	62.3914	66.2858	62.5219	63.9277	59.1595	64.6011	59.7683	77.7465	70.0465	73.493	75.6465	71.2997	73.9491	78.2877	61.4785	70.0833	73.1181	72.5185	62.8052	66.5853	13.5327	63.8747	36.1448
ABHD	Abhydrolase domain containing	ABHD14A	24538	28.2263	34.2738	33.0168	32.1732	38.3074	34.0232	21.3282	23.3198	26.3393	25.4394	24.2157	24.0188	15.3012	18.239	17.9082	17.102	15.9792	17.4091	16.0244	15.9334	17.5282	14.3949	17.5112	15.5644	21.0124	21.6125	22.5438	23.2236	20.4404	22.0075	12.7605	13.3304	14.903	11.8789	16.7084	13.5454	13.6684	12.6245	13.0318	11.4164	11.1298	14.3929	11.3324	2.37262	11.2679	18.0724
ABHD	Abhydrolase domain containing	ABHD14B	28235	8.49959	8.53511	8.2418	8.41662	9.26624	5.92473	6.30021	7.27175	8.06046	5.79144	5.62044	5.87544	6.16024	8.20477	6.96768	6.4594	6.02675	5.64747	9.09078	11.1036	10.2382	9.65848	11.6404	9.18701	6.91197	8.49063	8.5881	9.74762	9.25382	8.79119	7.51224	8.94867	8.17784	8.68753	9.3525	7.65371	8.00101	10.8492	9.66874	11.6819	10.3313	13.8041	14.6793	3.07562	14.4478	9.0362
ABHD	Abhydrolase domain containing	ABHD15	26971	1.14174	0.933528	0.992988	0.882388	0.258834	0.762589	1.3872	0.75225	0.825086	1.24409	1.43501	1.03408	0.993587	1.44138	1.77248	1.04581	1.2717	1.49355	0.975846	1.34438	1.44728	1.39305	1.26526	0.981137	2.41919	1.15781	1.50292	1.30268	0.878527	1.71104	1.80088	2.28345	1.82925	1.83206	2.15423	1.92719	1.778	1.97257	1.50136	1.32749	2.14611	1.57013	1.7028	0.615124	1.58995	4.5181
ABHD	Abhydrolase domain containing	ABHD16A	13921	35.0133	35.8075	39.8685	40.3862	39.7568	36.9562	43.1767	45.2604	54.1383	51.7368	46.9366	60.8226	45.705	63.3652	58.7974	62.0102	52.9691	61.7954	63.1732	64.5304	63.6268	61.1549	62.8075	64.6212	40.7115	45.5958	40.1494	45.7285	37.0739	41.7729	41.8833	45.9159	44.0635	47.4564	47.3404	45.8672	50.6175	51.9444	49.4247	46.5683	47.2643	52.8611	43.392	14.1478	42.6523	27.1086
ABHD	Abhydrolase domain containing	ABHD16B	16128	0.0634298	0.0666806	0.0496494	0.203628	0.103533	0	0.0578001	0	0	0.171598	0.0597919	0.0940071	0.0662391	0.166313	0.06112	0.0615181	0.0552913	0	0	0.149376	0.053603	0.09287	0.101221	0.178389	0.138239	0	0.161027	0.13476	0.0585685	0	0	0.185145	0.0538016	0.0590988	0.210168	0.0550627	0	0.131505	0.300271	0	0.0499095	0.130844	0.234869	0.0878748	0.138257	0
ABHD	Abhydrolase domain containing	ABHD17A	28756	58.5457	68.681	69.6084	61.835	72.9911	71.0381	68.9555	81.8072	105.484	85.7133	85.0241	111.492	71.8032	101.894	95.3472	85.2026	87.7473	98.714	91.8836	79.717	84.0496	80.6576	84.3676	81.8803	69.3271	74.6514	68.8122	80.5863	59.3299	74.9316	81.4512	103.002	72.1479	100.113	88.6911	71.4713	72.8426	73.1825	72.1852	70.8348	86.4932	79.815	50.7317	17.6628	49.1503	40.6629
ABHD	Abhydrolase domain containing	ABHD17B	24278	51.5684	41.342	45.4292	45.409	42.5523	41.0038	48.8411	52.156	41.7621	48.6481	45.8604	41.5511	28.0191	35.979	41.9283	37.7721	28.8068	39.3923	29.6863	27.5848	32.9123	35.8943	34.4151	34.5628	41.8865	40.4683	41.1692	38.9456	43.8092	50.3281	62.0017	55.1732	61.4952	56.203	57.1133	64.5334	58.8408	64.5689	66.42	60.1087	66.5793	67.0577	41.7479	8.34811	40.3019	76.8077
ABHD	Abhydrolase domain containing	ABHD17C	26925	53.5348	59.4791	53.0752	53.622	55.4939	46.9286	21.9062	25.075	24.8795	21.5785	24.2755	28.2491	14.0427	23.3392	18.8861	18.4554	15.8686	19.136	19.4142	19.3193	16.9922	16.8095	18.8271	17.7943	29.1685	32.529	30.9708	32.8365	32.3884	31.9787	11.9887	12.2813	14.9568	11.5243	15.3423	16.1334	18.4468	14.4655	14.5331	13.9121	11.5291	10.9909	11.3324	3.07562	11.4753	4.5181
ABHD	Abhydrolase domain containing	EPHX3	23760	0.507438	0.466764	0.0992988	0.33938	0.258834	0.410625	0	0	0.253873	0.171598	0.119584	0.188014	0.331196	0.277188	0.18336	0.246072	0.165874	0.233366	0.256802	0.647296	0.428824	0.18574	0.455494	0.178389	0.622077	0	0.214703	0.404279	0.409979	0.295006	0.102907	0.12343	0.269008	0.295494	0.210168	0.220251	0.611189	0.26301	0.300271	0.743394	0.449185	0.654221	0.469738	0.263624	0.622156	0
ABHD	Abhydrolase domain containing	EPHX4	23758	8.88017	8.66848	9.92988	10.9959	9.26624	8.91643	36.8186	31.7199	32.1784	39.3389	33.0051	34.2186	30.1388	33.2626	40.8281	39.1255	35.7735	40.7458	41.4992	36.9457	46.7954	41.3736	44.7396	48.9676	2.00447	3.58371	2.57643	2.29092	2.57701	2.59605	6.84334	6.91208	8.82346	7.62375	6.83048	6.44233	11.6126	9.5341	8.70787	9.98272	4.44195	6.8039	6.98735	1.31812	8.9867	4.5181
ACER	Alkaline ceramidase	ACER1	18356	0.317149	0.600125	0.347546	0.67876	0.3106	0.293304	0.462401	0.626875	0.253873	0.471895	0.597919	0.517039	0.198717	0.554376	0.3056	0.184554	0.110583	0.326713	0.154081	0.348544	0.53603	0.18574	0.556715	0.267583	0.207359	0.165402	0.322054	0.583959	0.175705	0.354007	0.360176	0.308575	0.32281	0.768285	0.367795	0.770877	0.555626	0.460267	0.360326	0.637195	0.099819	0.327111	0.117434	0	0.483899	4.5181
ACER	Alkaline ceramidase	ACER2	23675	0.570868	1.20025	1.68808	1.08602	0.776501	0.703928	2.1386	2.06869	1.33283	1.88758	1.91334	3.19624	1.5235	2.66101	3.17824	3.81412	3.31748	4.48064	4.67379	7.41901	4.02023	4.96855	4.30188	3.43398	1.93535	2.70156	2.30805	2.96471	1.75705	2.24205	3.24158	3.76461	3.55091	3.48683	4.46608	4.51514	4.83395	3.68214	4.32391	5.09756	6.8376	5.49546	8.69015	2.37262	5.94505	9.0362
ACER	Alkaline ceramidase	ACER3	16066	15.7306	12.8694	14.9445	15.9509	14.3394	12.2014	18.6116	17.3018	16.0574	19.0474	21.1065	15.9342	13.3803	17.2411	17.847	16.856	13.8228	18.1092	19.8251	21.3608	20.53	19.4098	16.8027	19.9349	24.9522	22.4395	23.1342	22.0108	25.4773	22.8925	39.9281	32.0301	34.702	37.4687	33.1541	35.3502	32.4486	33.8625	35.6722	32.3907	33.9884	27.9352	36.8157	8.34811	39.3341	49.6991
ACOT	Acyl CoA thioesterases	ACOT11	18156	6.40641	5.73453	7.19916	7.80574	8.38621	7.15661	24.1026	29.7139	25.5142	27.6273	33.7824	26.51	24.9059	31.6549	28.4819	28.6674	28.6962	35.7517	43.9644	35.9	34.9492	39.0054	36.4395	31.3072	8.50173	8.87657	9.28588	10.9605	8.08245	11.3872	40.9571	48.6931	45.1933	45.3288	49.0218	48.0697	55.7293	54.3773	47.563	43.8072	61.0393	59.9921	77.3893	17.3992	58.8283	49.6991
ACOT	Acyl CoA thioesterases	ACOT12	24436	0.190289	0.266722	0.297896	0.33938	0.414134	0.234643	0.1734	0.376125	0.253873	0.343196	0.179376	0.282021	0.198717	0.277188	0.06112	0.184554	0.165874	0.186693	0.256802	0.348544	0.160809	0.139305	0.253052	0.401374	0.691197	0.55134	0.697783	1.03316	1.17137	0.354007	0.360176	0.49372	0.32281	0.413692	0.157626	0.440501	0.500063	0.460267	0.540489	0.212398	0.399276	0.785065	0.117434	0.0878748	0.760413	4.5181
ACOT	Acyl CoA thioesterases	ACOT1	33128	8.88017	10.4022	11.3697	10.7923	7.76501	8.15384	3.5258	4.20007	4.95052	4.20415	3.7071	3.80729	2.91452	3.27082	2.93376	3.38349	1.82461	2.75372	3.13298	4.9792	3.80582	2.7861	4.20066	3.96914	21.0815	25.0308	21.9533	22.1006	21.4946	26.8456	9.62184	8.45495	8.55445	9.8104	6.67285	8.2594	5.00063	4.1424	5.04456	4.03557	3.89294	4.57955	4.16892	1.0545	4.76986	0
ACOT	Acyl CoA thioesterases	ACOT2	18431	3.17149	4.801	5.36213	5.3622	3.67544	4.51687	4.68181	6.5195	6.28335	3.51776	5.26169	3.80729	5.63032	6.65251	7.08992	4.30627	4.58918	6.95432	6.42004	6.92109	6.75398	5.5722	7.69278	5.53004	4.76926	6.56094	6.81681	7.59147	7.37963	7.02115	4.63083	6.10978	5.43396	4.55061	6.14743	5.72652	7.22314	6.70675	5.76521	4.99136	4.89113	6.08426	5.16712	1.31812	6.70546	4.5181
ACOT	Acyl CoA thioesterases	ACOT4	19748	0.888017	0.533445	0.645442	0.746636	0.880034	1.11455	1.6184	1.06569	0.634682	0.94379	1.31542	1.3161	0.927348	0.997877	1.03904	1.04581	0.387039	0.606753	1.54081	2.04147	0.911252	1.11444	1.06282	0.847345	0.622077	0.496206	0.751459	0.628879	0.585685	1.06202	0.926167	0.802295	0.968429	0.590988	0.788132	0.715814	1.00013	0.460267	1.08098	0.424797	0.399276	0.654221	0.645889	0.263624	0.414771	0
ACOT	Acyl CoA thioesterases	ACOT6	33159	5.58182	4.53428	5.21319	5.0907	5.12491	4.81018	4.73961	5.57919	5.7756	4.80475	5.97919	5.3114	3.97435	4.04695	5.37856	4.06019	3.31748	5.4141	5.80372	4.53107	3.85942	5.15429	4.8586	5.88682	3.93982	4.68639	4.29405	4.89627	4.74405	5.66412	4.8881	5.43092	5.48776	3.66413	4.51862	4.73539	6.22301	5.5232	5.94537	6.53125	5.34032	6.01883	7.1635	1.84537	6.5672	9.0362
ACOT	Acyl CoA thioesterases	ACOT7	24157	155.53	175.57	194.526	164.056	184.497	191.586	147.621	150.826	182.661	163.876	156.715	180.635	92.7348	123.238	127.435	115.408	106.823	132.599	128.093	103.219	124.734	118.409	131.334	126.656	195.194	187.4	215.83	187.451	181.27	207.153	205.763	234.332	212.57	216.715	227.297	199.932	170.633	189.893	153.799	162.219	184.066	192.537	162.999	46.4858	139.985	85.8439
ACOT	Acyl CoA thioesterases	ACOT8	15919	6.15269	7.06814	7.7453	6.71972	8.38621	8.03652	7.05161	8.14938	11.1069	8.57991	9.32754	8.93067	5.69656	8.59283	10.5738	7.01306	7.46433	9.10129	10.4261	9.26131	9.11252	9.24057	10.0715	8.47345	6.35901	9.20737	8.74913	9.52302	8.14102	7.96517	9.72475	11.8493	10.3299	9.9286	10.6661	10.1315	9.89014	11.4409	9.66874	9.18623	11.6289	10.9255	9.86449	3.69074	10.8532	9.0362
ACOT	Acyl CoA thioesterases	ACOT9	17152	40.2779	33.1403	33.1658	35.3634	31.733	31.5008	23.4668	23.2571	21.7061	23.037	23.0797	21.4336	14.1752	14.7464	16.9914	14.9489	14.1546	16.709	17.103	14.7882	16.7777	16.9952	18.1185	18.0172	27.3714	25.527	24.9055	24.0322	25.8287	25.5475	19.398	18.5762	18.2925	18.2024	19.6508	18.7764	14.0018	12.9532	11.8307	13.0094	13.4756	15.5705	15.7949	3.86649	13.6874	9.0362
ACOT	Acyl CoA thioesterases	ACOT13	20999	15.2232	12.8694	17.2283	12.2177	12.4758	13.3746	22.1374	19.9973	20.1829	20.6347	21.1065	17.8143	18.2158	20.7337	23.5312	24.0536	19.5731	22.6832	25.1666	24.1989	26.8551	22.7532	26.8741	29.3449	9.88412	11.9641	13.4189	11.2749	12.358	15.5763	16.105	16.231	18.0773	13.4745	16.7084	15.803	21.0027	18.9367	20.5386	19.6468	16.2206	19.6266	22.5474	7.55723	22.1902	13.5543
ACS	Acyl-CoA synthetase family	SLC27A1	10995	27.2748	40.075	44.4858	39.0966	46.9524	44.1715	35.7782	47.7052	52.9959	44.8729	44.7243	51.4689	48.2883	69.9623	54.8246	60.0417	50.1492	66.7428	74.113	76.7295	64.1628	64.9626	67.0588	59.1804	54.8119	66.8224	62.3711	69.6708	55.4058	63.0723	52.74	67.0842	53.425	65.8952	61.8421	53.9063	61.73	63.5826	60.4747	67.3303	69.3742	72.3569	63.9431	19.9476	63.6673	45.181
ACS	Acyl-CoA synthetase family	SLC27A2	10996	2.28347	1.7337	2.97896	2.10416	3.05424	2.87437	1.9074	2.13138	2.22139	2.18788	3.16897	1.83314	1.12606	2.16207	2.26144	2.7068	2.21165	2.19364	4.36563	5.57671	3.80582	3.85411	3.69456	4.23673	10.4371	9.75871	12.5064	10.4663	10.718	11.3282	7.10061	6.72693	7.69363	5.79168	8.03894	9.63596	6.22301	7.69304	6.90624	6.37195	6.8376	7.91608	8.8663	2.28475	10.3001	4.5181
ACS	Acyl-CoA synthetase family	SLC27A3	10997	17.3163	24.0717	22.7891	21.4488	22.2597	21.3525	4.16161	4.88963	6.53722	4.33285	3.64731	4.70035	2.91452	4.32413	3.11712	4.92145	2.70927	3.73386	4.10883	4.68045	3.4842	2.60036	3.49212	3.21099	28.2008	30.4891	27.7503	29.1081	25.3016	27.2586	7.35788	10.183	12.213	8.86482	10.2457	11.1227	10.2791	8.81083	8.70787	9.29243	5.93923	9.35536	4.99096	0.615124	4.56248	0
ACS	Acyl-CoA synthetase family	SLC27A4	10998	107.196	129.894	128.741	122.72	127.139	124.009	118.548	116.223	136.774	131.015	124.905	130.999	82.004	109.434	111.238	106.119	95.9304	107.862	93.1163	77.1776	97.4503	92.9629	95.8561	95.75	163.883	157.738	165.75	163.194	146.246	165.971	171.289	184.034	171.627	186.339	180.692	165.959	139.518	145.97	130.318	124.89	146.335	146.022	105.221	29.3502	98.7154	90.362
ACS	Acyl-CoA synthetase family	SLC27A5	10999	0.12686	0.400084	0.0496494	0.610884	0.3106	0.117321	0	0	0.0634682	0.257397	0.298959	0.141011	0.0662391	0.110875	0.3056	0.184554	0.110583	0.186693	0.154081	0.298752	0.053603	0.46435	0.202442	0.267583	0.0691197	0.165402	0.107351	0.17968	0.234274	0.354007	0.0514537	0.12343	0.161405	0.0590988	0.157626	0.0550627	0.166688	0	0.0600543	0.265498	0.099819	0.130844	0.117434	0.0878748	0.276514	0
ACS	Acyl-CoA synthetase family	SLC27A6	11000	1.20517	1.86706	1.04264	1.90053	0.931801	1.87714	0.693601	0.438813	0.634682	0.214498	0.179376	0.188014	0.132478	0.166313	0.36672	0.492145	0.276457	0.42006	0.256802	0.149376	0.160809	0.139305	0.151831	0.0445971	1.58975	1.76429	1.50292	1.21284	1.17137	1.29803	0.926167	0.802295	1.07603	0.768285	1.20847	0.881002	0.666751	0.460267	0.480434	0.424797	0.349366	0.785065	0.234869	0	0.0691285	0
ACS	Acyl-CoA synthetase family	AACS	21298	138.277	169.902	162.403	153.875	164.308	157.445	84.8505	85.5685	105.992	92.5343	92.1393	92.503	46.8311	66.7469	71.327	68.4081	59.217	70.3833	53.7743	47.2526	53.9783	53.4003	65.338	55.6126	123.724	123.059	115.456	126.854	103.608	113.4	88.3975	95.9668	81.0252	89.8893	94.5233	74.4447	82.566	86.2014	73.9869	79.7556	80.1547	73.3382	40.5149	10.3692	42.9979	103.916
ACS	Acyl-CoA synthetase family	AASDH	23993	14.6523	17.0702	16.0864	16.426	15.2712	15.0171	13.872	14.4808	13.011	14.1139	15.3067	13.161	9.47219	15.2453	13.6298	15.7486	11.5006	15.1688	15.5108	18.1243	17.3138	18.0632	15.588	15.6536	13.1327	14.7208	14.7071	14.5091	17.3948	15.1043	14.5614	12.8367	14.6878	15.0111	12.5576	14.977	15.4464	16.3066	17.656	17.0981	15.6716	18.1873	15.3252	3.60287	19.7016	9.0362
ACS	Acyl-CoA synthetase family	ACSBG1	29567	34.6327	39.0081	56.501	42.6261	53.8374	48.3951	120.166	109.954	116.718	139.638	130.047	121.88	86.3758	114.368	97.792	119.222	105.772	126.018	119.875	119.252	108.546	123.331	103.346	103.644	72.161	70.792	80.6745	74.8815	66.651	91.9829	203.705	195.204	195.569	214.233	206.806	182.147	148.852	156.754	132.24	164.29	164.901	207.257	182.082	49.4735	159.272	140.061
ACS	Acyl-CoA synthetase family	ACSBG2	24174	0.253719	0.200042	0.297896	0.543008	0.465901	0.351964	0.2312	0.125375	0.317341	0.300297	0.0597919	0.235018	0.132478	0.332626	0.3056	0.123036	0.276457	0.0933466	0.359522	0.298752	0.428824	0.37148	0.303662	0.222986	0.207359	0.330804	0.322054	0.404279	0.351411	0.295006	0.102907	0.308575	0.161405	0.295494	0.420337	0.385439	0.22225	0.197257	0.120109	0.159299	0.349366	0.130844	0.469738	0	0.414771	0
ACS	Acyl-CoA synthetase family	ACSF2	26101	3.04463	4.1342	3.97195	3.93681	2.89894	4.16491	6.70481	7.021	5.90254	6.56363	5.26169	5.12339	3.90811	6.15358	4.76736	5.47511	4.97622	5.46077	5.49556	5.82567	4.28824	4.31846	3.84639	4.77189	6.15165	7.11228	5.09919	6.06419	8.08245	5.07411	7.87242	8.64009	7.42462	9.63311	8.56437	9.47078	7.00089	6.83825	5.94537	7.00914	6.8376	6.34594	6.16531	1.93325	7.46587	4.5181
ACS	Acyl-CoA synthetase family	ACSF3	27288	11.5442	14.3363	11.7669	11.0638	11.0781	13.316	11.5022	12.8509	15.5497	11.9261	14.0511	14.8061	11.5256	15.4671	16.319	14.1492	11.2794	15.8222	15.819	15.8339	13.8832	15.4629	15.7904	14.0927	14.999	17.9737	16.1027	16.4856	13.0608	16.0483	18.1632	17.7739	15.0644	17.7887	15.0796	16.5739	14.9463	19.3312	19.4576	19.6468	19.4647	19.2995	15.7362	5.09674	17.6278	22.5905
ACS	Acyl-CoA synthetase family	ACSL1	3569	59.8143	54.7448	59.48	64.7537	58.7035	56.6662	71.7299	69.5832	68.0379	70.0549	71.9894	71.2104	53.5874	71.0156	78.2336	79.8505	58.6088	79.0645	65.3817	65.6757	72.4177	70.2097	70.3485	68.0552	49.2132	44.1623	44.4971	47.8397	47.909	46.611	72.241	68.3185	74.569	77.715	72.7183	76.9776	81.677	87.122	81.7939	83.3132	77.1601	82.9552	63.1797	14.4993	62.7686	31.6267
ACS	Acyl-CoA synthetase family	ACSL3	3570	145.001	116.891	129.734	131.951	111.091	111.338	170.973	151.516	136.964	158.042	162.156	138.707	122.94	143.14	170.525	174.035	143.481	167.044	175.652	166.007	167.134	188.898	179.819	179.994	135.544	131.164	137.946	122.586	144.781	139.833	277.284	227.42	238.126	258.203	240.958	248.993	296.093	297.07	328.437	342.97	335.142	290.67	331.87	75.5723	314.396	487.955
ACS	Acyl-CoA synthetase family	ACSL4	3571	173.607	139.629	147.111	152.653	144.947	131.693	201.549	191.009	170.602	194.678	183.501	179.13	107.44	152.731	143.265	162.531	114.342	142.68	124.6	119.501	126.396	152.771	126.526	133.747	152.478	124.548	145.461	130.627	152.454	146.264	152.2	127.441	143.596	145.856	130.83	147.238	136.295	118.749	115.544	122.766	115.89	106.834	111.328	28.0321	118.002	153.615
ACS	Acyl-CoA synthetase family	ACSL5	16526	62.2881	60.9461	67.6225	62.9211	66.1061	60.0099	72.4235	76.4161	78.5101	73.1866	84.0674	81.4101	60.2776	81.1052	73.7107	77.2667	72.6528	82.6117	95.0166	92.8621	96.2174	89.7124	86.7969	92.8958	33.0392	36.1127	34.084	34.5883	37.4253	37.1708	49.0354	46.1628	52.0799	49.1111	48.7065	43.3343	41.7275	36.2953	34.0508	34.7802	30.9439	34.2812	38.5772	8.78748	45.6939	22.5905
ACS	Acyl-CoA synthetase family	ACSL6	16496	128.889	118.558	131.323	138.467	137.958	125.534	229.293	217.588	211.286	241.996	244.549	217.25	193.617	232.616	235.434	253.147	211.379	252.969	259.062	242.039	250.701	266.816	230.379	256.255	157.247	154.982	158.934	146.529	159.482	157.828	362.851	316.413	323.24	374.864	331.12	312.701	341.432	341.847	323.933	374.618	354.208	341.961	404.386	99.5622	383.594	456.328
ACS	Acyl-CoA synthetase family	ACSM1	18049	0	0	0	0	0	0.0586607	0	0	0	0	0.0597919	0	0	0	0	0	0	0	0	0	0	0	0	0	0	0.220536	0	0	0	0.0590012	0	0	0	0	0	0	0	0	0	0	0	0	0	0	0	0
ACS	Acyl-CoA synthetase family	ACSM2A	32017	#N/A	#N/A	#N/A	#N/A	#N/A	#N/A	#N/A	#N/A	#N/A	#N/A	#N/A	#N/A	#N/A	#N/A	#N/A	#N/A	#N/A	#N/A	#N/A	#N/A	#N/A	#N/A	#N/A	#N/A	#N/A	#N/A	#N/A	#N/A	#N/A	#N/A	#N/A	#N/A	#N/A	#N/A	#N/A	#N/A	#N/A	#N/A	#N/A	#N/A	#N/A	#N/A	#N/A	#N/A	#N/A	#N/A
ACS	Acyl-CoA synthetase family	ACSM2B	30931	#N/A	#N/A	#N/A	#N/A	#N/A	#N/A	#N/A	#N/A	#N/A	#N/A	#N/A	#N/A	#N/A	#N/A	#N/A	#N/A	#N/A	#N/A	#N/A	#N/A	#N/A	#N/A	#N/A	#N/A	#N/A	#N/A	#N/A	#N/A	#N/A	#N/A	#N/A	#N/A	#N/A	#N/A	#N/A	#N/A	#N/A	#N/A	#N/A	#N/A	#N/A	#N/A	#N/A	#N/A	#N/A	#N/A
ACS	Acyl-CoA synthetase family	ACSM3	10522	0.634298	0.533445	0.645442	0.543008	0.414134	0.645268	0.693601	0.188063	0.634682	0.686393	0.717503	0.423032	0.529913	0.166313	0.36672	0.123036	0.221165	0.326713	0.308162	0.597504	0.428824	0.65009	0.506104	0.222986	0.898556	0.441072	0.268378	0.539039	0.585685	0.413009	0.823259	0.49372	0.376611	0.472791	0.525421	0.660752	0.388938	0.394515	0.300271	0.637195	0.299457	0.457955	0.645889	0.527249	0.483899	0
ACS	Acyl-CoA synthetase family	ACSM4	32016	0.380579	0.800167	0.446844	0.746636	0.207067	0.351964	0.1156	0.125375	0.0634682	0.386096	0.298959	0.0470035	0.132478	0.110875	0.18336	0.123036	0.110583	0.14002	0.0513603	0.199168	0.321618	0.18574	0.202442	0.222986	0.276479	0.220536	0.214703	0.0898398	0.117137	0.177004	0.102907	0	0.32281	0.118198	0.210168	0.275313	0.277813	0.394515	0.240217	0.106199	0.149728	0.392533	0.234869	0	0.345642	0
ACS	Acyl-CoA synthetase family	ACSM5	26060	0	0	0	0.135752	0	0	0	0.0626875	0	0	0.0597919	0.0940071	0	0.110875	0.18336	0.0615181	0	0.0466733	0	0	0	0.09287	0	0	0.0691197	0	0	0	0.117137	0.0590012	0.0514537	0.061715	0.107603	0.118198	0.105084	0.110125	0.22225	0.0657524	0.120109	0	0.099819	0.0654221	0.117434	0	0.207385	0
ACS	Acyl-CoA synthetase family	ACSS1	16091	11.4808	13.8696	19.7605	16.0187	16.6171	17.3636	20.7502	20.6242	20.1194	20.3773	19.6117	14.8061	16.6923	22.3968	21.2698	20.9161	19.4625	25.8103	24.2421	25.8918	19.4043	23.4497	23.9893	21.139	24.261	28.8902	25.4959	27.1316	27.2929	31.3297	20.4271	22.4025	26.7394	25.2352	25.3778	21.3092	22.7251	24.5914	21.2592	24.5851	23.4575	27.2156	23.9566	6.67849	27.9279	36.1448
ACS	Acyl-CoA synthetase family	ACSS2	15814	33.1104	32.4068	33.1658	33.3271	29.6106	29.1544	53.5807	52.7202	47.1568	52.4232	54.5302	45.3114	34.5768	43.5185	44.3731	50.1988	41.3579	48.1668	50.4358	47.7007	47.8675	53.3074	50.2055	53.2936	43.5454	41.2953	40.5251	40.1135	36.9567	42.5989	65.552	67.3927	66.176	71.4505	64.8895	74.9953	90.4559	97.8396	86.1178	97.5439	97.074	87.9273	90.8356	23.3747	82.0555	94.8801
ACS	Acyl-CoA synthetase family	ACSS3	24723	1.96632	2.53386	2.13492	2.71504	2.3295	1.70116	1.9652	1.62988	1.33283	1.24409	1.55459	1.64512	1.12606	1.3305	1.89472	1.90706	0.82937	1.21351	1.90033	2.34022	1.39368	1.76453	1.56892	1.24872	3.04127	2.81183	2.46908	3.41391	2.75272	1.94704	2.21251	2.03659	1.93686	2.77764	1.9966	2.69807	2.50032	2.49859	3.06277	2.70808	3.44376	3.14026	3.11201	0.615124	5.04638	0
ADAM	ADAM metallopeptidase domain containing	ADAM8	215	2.47376	2.7339	2.68107	2.98654	3.15777	2.40509	2.1964	3.32244	2.91954	1.93048	2.69064	2.77321	2.11965	3.65888	1.89472	4.85993	3.04102	3.82721	4.67379	4.87962	3.21618	3.34332	3.74517	2.94341	1.93535	2.81183	2.09335	2.15616	1.87419	1.53403	2.7785	2.22174	2.47487	1.59567	2.73219	1.92719	3.55601	2.23558	2.40217	2.23018	2.29584	3.00942	1.82023	0.790873	1.38257	4.5181
ADAM	ADAM metallopeptidase domain containing	ADAM10	188	110.622	110.423	93.9366	98.9632	94.6296	84.0608	99.8207	89.2044	78.1928	100.085	79.0449	83.5723	48.6195	69.4633	69.3712	81.0808	49.4857	69.0765	69.5933	73.0449	73.2217	91.1055	72.5753	78.1342	84.879	66.7672	63.0152	72.4109	74.5577	67.9104	79.7532	64.5539	68.5432	86.4616	67.4115	79.2352	66.6751	64.7661	62.8168	75.9855	68.6755	63.0015	75.9214	15.1145	79.5669	99.3982
ADAM	ADAM metallopeptidase domain containing	ADAM17	195	29.3046	28.8727	34.9532	32.1053	28.2646	26.3973	33.2928	31.093	28.2433	30.6303	32.467	24.5829	21.9914	27.8297	29.032	31.7433	21.1213	30.851	25.1152	24.7466	24.8182	28.5575	22.7747	26.4015	39.0526	36.7192	38.8075	39.0354	44.3364	41.7139	39.2077	36.4735	39.5442	37.7641	37.5676	35.3502	37.6714	41.7528	37.4138	43.3824	39.9775	41.6739	33.5863	7.29361	36.1542	22.5905
ADAM	ADAM metallopeptidase domain containing	ADAM1A	187	5.07438	6.46802	4.76634	5.3622	5.69434	4.10625	2.4276	2.88363	3.87156	3.77516	3.40814	2.72621	2.31837	4.10238	3.42272	4.18323	2.48811	3.5005	4.72515	5.27795	4.02023	4.82924	6.47813	5.08407	3.17951	5.29286	4.24038	4.58183	4.91975	4.18909	2.67559	4.25833	4.78834	3.30953	4.25591	5.67145	4.38945	6.04922	6.18559	5.09756	4.49185	7.52354	6.98735	1.0545	5.87592	9.0362
ADAM	ADAM metallopeptidase domain containing	ADAM1B	44366	0.12686	0.0666806	0.148948	0.271504	0.1553	0.293304	0.1156	0.376125	0.253873	0.0857991	0.358751	0.470035	0.397435	0.22175	0.48896	0.676699	0.387039	0.28004	0.667684	0.796672	0.321618	0.37148	0.404883	0.222986	0.276479	0.385938	0.161027	0.17968	0.0585685	0.118002	0.102907	0	0.215206	0.295494	0.262711	0.0550627	0.22225	0.328762	0.360326	0.159299	0.199638	0.0654221	0.0587172	0	0.138257	0
ADAM	ADAM metallopeptidase domain containing	ADAM2	198	0	0	0	0	0	0	0	0	0	0	0	0	0	0	0	0	0	0	0	0	0	0	0	0	0	0.220536	0.0536756	0.0449199	0.0585685	0.0590012	0	0	0.0538016	0	0.105084	0.110125	0	0.131505	0	0	0.0499095	0	0	0	0	0
ADAM	ADAM metallopeptidase domain containing	ADAM3A	209	#N/A	#N/A	#N/A	#N/A	#N/A	#N/A	#N/A	#N/A	#N/A	#N/A	#N/A	#N/A	#N/A	#N/A	#N/A	#N/A	#N/A	#N/A	#N/A	#N/A	#N/A	#N/A	#N/A	#N/A	#N/A	#N/A	#N/A	#N/A	#N/A	#N/A	#N/A	#N/A	#N/A	#N/A	#N/A	#N/A	#N/A	#N/A	#N/A	#N/A	#N/A	#N/A	#N/A	#N/A	#N/A	#N/A
ADAM	ADAM metallopeptidase domain containing	ADAM3B	210	#N/A	#N/A	#N/A	#N/A	#N/A	#N/A	#N/A	#N/A	#N/A	#N/A	#N/A	#N/A	#N/A	#N/A	#N/A	#N/A	#N/A	#N/A	#N/A	#N/A	#N/A	#N/A	#N/A	#N/A	#N/A	#N/A	#N/A	#N/A	#N/A	#N/A	#N/A	#N/A	#N/A	#N/A	#N/A	#N/A	#N/A	#N/A	#N/A	#N/A	#N/A	#N/A	#N/A	#N/A	#N/A	#N/A
ADAM	ADAM metallopeptidase domain containing	ADAM5	212	0.507438	0.466764	0.943338	0.475132	0.517667	0.469286	0.289	0.313438	0.444277	0.171598	0.418543	0.0470035	0.264956	0.110875	0.6112	0.30759	0.165874	0.186693	0.154081	0.149376	0.160809	0.232175	0.151831	0.0891943	0.829437	0.385938	0.805135	1.07808	0.527116	0.649014	0.308722	0.432005	0.215206	0.177296	0.157626	0.165188	0.0555626	0.328762	0.240217	0.159299	0.099819	0.196266	0.176152	0	0.138257	0
ADAM	ADAM metallopeptidase domain containing	ADAM6	213	#N/A	#N/A	#N/A	#N/A	#N/A	#N/A	#N/A	#N/A	#N/A	#N/A	#N/A	#N/A	#N/A	#N/A	#N/A	#N/A	#N/A	#N/A	#N/A	#N/A	#N/A	#N/A	#N/A	#N/A	#N/A	#N/A	#N/A	#N/A	#N/A	#N/A	#N/A	#N/A	#N/A	#N/A	#N/A	#N/A	#N/A	#N/A	#N/A	#N/A	#N/A	#N/A	#N/A	#N/A	#N/A	#N/A
ADAM	ADAM metallopeptidase domain containing	ADAM7	214	0.0634298	0.0666806	0.0496494	0	0.103533	0.0586607	0.0578001	0	0	0.0428995	0.119584	0.0470035	0	0	0	0	0	0	0	0.099584	0	0	0	0	0.898556	0.661608	0.268378	0.404279	0.585685	0.590012	0.205815	0.185145	0.215206	0.236395	0.262711	0.330376	0.0555626	0.197257	0.120109	0.159299	0.149728	0.0654221	0.176152	0.0878748	0.138257	0
ADAM	ADAM metallopeptidase domain containing	ADAM9	216	47.8261	45.2761	48.1103	50.364	40.378	43.1156	76.4117	68.6429	70.0689	77.6482	76.713	61.5276	54.0511	66.5806	74.9942	77.5743	58.4982	71.6902	65.6899	58.2069	68.9871	73.7852	65.6923	72.6487	63.5901	60.9782	62.2637	58.8002	62.6683	63.0133	84.1268	77.7609	83.2311	86.7571	77.8674	82.7592	81.3436	78.9029	82.5746	86.2337	83.0494	82.4973	70.3432	14.8508	60.2109	58.7353
ADAM	ADAM metallopeptidase domain containing	ADAM11	189	75.5449	90.8856	77.602	81.0439	99.4957	73.4432	87.0469	80.1774	105.103	94.4219	86.5189	103.032	66.3054	111.541	102.131	105.565	76.6891	95.6336	103.645	100.182	92.8404	103.271	90.4408	93.7878	53.4987	59.1036	53.4073	58.89	46.6791	47.85	85.8762	95.7199	85.8673	111.933	105.189	92.7806	126.627	142.617	115.845	131.262	129.066	127.442	108.803	28.3836	90.0052	49.6991
ADAM	ADAM metallopeptidase domain containing	ADAM12	190	19.9804	22.2046	27.3072	29.4582	19.5161	19.71	14.0454	12.2868	10.3453	12.8699	9.08837	9.63573	4.50426	6.9297	8.5568	6.39788	5.03151	7.84111	5.54692	7.56839	5.14589	4.87568	6.07325	4.54891	17.902	21.9984	17.4446	26.0985	22.7831	24.3675	13.4809	17.2802	18.4001	18.7934	16.6559	19.6023	11.2792	14.4655	12.4312	16.6202	16.2206	14.0003	6.75248	1.406	9.40147	4.5181
ADAM	ADAM metallopeptidase domain containing	ADAM15	193	39.6436	54.3447	54.3164	46.0878	49.6443	49.8029	36.992	44.1947	59.9774	42.256	49.3881	62.8437	32.9208	53.5527	51.0963	41.2171	39.9756	52.4608	55.9828	57.8583	54.1927	50.2891	61.4916	52.357	49.4206	64.4516	58.5064	65.5382	51.1303	55.4022	51.7624	64.4921	61.9256	66.7226	64.837	52.1443	55.6737	73.1167	59.2736	60.1087	67.0784	73.5345	60.2439	20.4748	59.0357	27.1086
ADAM	ADAM metallopeptidase domain containing	ADAM18	196	1.07831	0.800167	0.744741	1.22177	1.03533	0.879911	2.0808	1.81794	1.52324	1.63018	1.79376	0.987074	0.861108	0.554376	0.9168	0.861253	0.552913	1.12016	1.18129	0.597504	1.34008	1.99671	1.41709	1.15953	0.0691197	0.055134	0.322054	0.26952	0.351411	0.177004	0.463083	0.24686	0.32281	0.236395	0.105084	0.440501	0.500063	0.657524	0.180163	0.477896	0.449185	0.327111	0.469738	0.0878748	1.03693	0
ADAM	ADAM metallopeptidase domain containing	ADAM19	197	51.061	70.7481	51.1389	61.292	60.0494	52.3253	49.0145	47.4545	50.9015	50.4499	52.856	46.6275	26.6281	32.0429	30.6822	29.0365	24.4941	30.431	22.3931	17.5268	24.6038	22.4281	20.8515	23.1459	34.7672	38.9246	32.5811	42.629	33.3255	31.2707	43.6842	41.4107	41.2658	44.856	42.454	40.0856	30.6706	32.679	28.1054	30.4792	30.2452	32.5802	19.0244	4.48162	20.1164	9.0362
ADAM	ADAM metallopeptidase domain containing	ADAM20	199	0	0	0.0496494	0.067876	0	0	0	0.0626875	0	0	0	0	0	0	0	0	0	0	0	0	0	0	0	0	0	0	0.0536756	0.13476	0	0.118002	0.154361	0	0	0	0.0525421	0	0	0.0657524	0.0600543	0	0	0	0	0	0	0
ADAM	ADAM metallopeptidase domain containing	ADAM21	200	1.83946	1.46697	1.88668	1.83265	1.44947	1.52518	1.9074	1.37913	1.5867	0.986689	1.07625	1.2691	0.596152	1.49682	1.34464	0.615181	1.05054	1.21351	1.69489	2.09126	1.34008	1.90384	1.4677	1.24872	1.52063	2.09509	1.93232	2.29092	2.2256	1.12102	1.85233	1.60459	1.88306	1.89116	1.73389	1.98226	1.72244	2.16983	2.64239	2.86738	1.94647	1.50471	2.40741	0.790873	1.79734	0
ADAM	ADAM metallopeptidase domain containing	ADAM22	201	504.838	449.494	429.07	512.057	417.24	401.533	630.83	599.042	535.798	600.25	560.19	539.977	408.364	555.928	573.061	621.948	412.252	541.83	544.574	501.455	538.925	597.572	526.652	523.659	455.706	388.198	436.812	418.07	454.433	419.676	555.134	471.132	512.514	524.088	467.52	512.578	490.729	464.541	481.575	494.038	477.933	445.917	487.236	107.471	481.964	569.281
ADAM	ADAM metallopeptidase domain containing	ADAM23	202	164.727	162.167	155.949	159.848	167.103	154.688	243.107	203.985	199.036	230.542	216.208	214.759	157.185	190.761	217.098	214.821	158.133	201.069	193.372	186.073	196.187	215.041	186.297	185.524	184.826	161.542	176.915	170.696	169.732	169.924	290.405	249.946	251.2	297.326	257.772	286.216	269.201	256.895	262.617	234.913	253.989	263.062	233.518	58.3489	231.442	266.568
ADAM	ADAM metallopeptidase domain containing	ADAM24P	203	#N/A	#N/A	#N/A	#N/A	#N/A	#N/A	#N/A	#N/A	#N/A	#N/A	#N/A	#N/A	#N/A	#N/A	#N/A	#N/A	#N/A	#N/A	#N/A	#N/A	#N/A	#N/A	#N/A	#N/A	#N/A	#N/A	#N/A	#N/A	#N/A	#N/A	#N/A	#N/A	#N/A	#N/A	#N/A	#N/A	#N/A	#N/A	#N/A	#N/A	#N/A	#N/A	#N/A	#N/A	#N/A	#N/A
ADAM	ADAM metallopeptidase domain containing	ADAM28	206	3.74236	3.46739	2.73072	3.93681	3.00247	2.52241	3.179	1.88063	3.23688	2.83137	2.15251	2.6792	1.78846	2.66101	2.26144	2.33769	1.49287	2.47368	2.15713	2.78835	3.10898	2.46106	1.82197	2.00687	3.38687	2.7567	3.59627	3.09947	3.1627	2.83206	2.88141	1.97488	2.90529	3.54593	2.46948	2.86326	1.72244	2.56435	2.94266	2.92048	3.1443	2.74773	2.93586	0.351499	4.14771	0
ADAM	ADAM metallopeptidase domain containing	ADAM29	207	0.0634298	0	0	0.067876	0.103533	0	0	0	0	0.0428995	0	0	0	0	0	0	0	0	0	0	0	0	0	0	0	0	0	0	0	0	0	0	0	0	0	0	0	0	0	0	0	0	0	0	0	0
ADAM	ADAM metallopeptidase domain containing	ADAM30	208	0.0634298	0	0	0	0	0.0586607	0	0	0	0	0	0	0	0	0	0	0	0	0.102721	0	0.053603	0	0	0.0445971	0	0.055134	0	0	0	0.0590012	0.102907	0	0.107603	0	0	0	0	0	0	0	0	0	0	0	0.0691285	0
ADAM	ADAM metallopeptidase domain containing	ADAM32	15479	0.951447	0.466764	0.595793	0.407256	0.414134	0.586607	0.809201	0.564188	0.888554	0.686393	0.777295	0.65805	1.1923	0.776127	0.97792	0.799735	0.663496	0.793446	1.64353	1.44397	1.7153	0.9287	1.31587	1.78389	0.760317	0.441072	0.644108	0.763639	0.995664	0.826017	0.926167	0.74058	0.753222	1.12288	0.630505	0.936065	0.611189	0.723277	1.08098	1.00889	0.648823	0.392533	0.939476	0.17575	0.553028	0
ADAM	ADAM metallopeptidase domain containing	ADAM33	15478	0.12686	0.266722	0.84404	0.271504	0.517667	0.410625	0.520201	1.31644	0.825086	0.600593	1.01646	1.69213	2.78204	2.82732	1.89472	5.22904	4.25743	3.22046	5.90644	10.8547	6.75398	5.06142	5.46592	5.66384	0.414718	0.606474	0.912486	1.88664	1.46421	1.00302	0.463083	0.925724	1.02223	0.886482	0.788132	0.660752	0.444501	0.657524	0.720651	1.22129	0.848461	1.24302	0.411021	0	0.414771	0
ADAMTS	ADAM metallopeptidases with thrombospondin type 1 motif	ADAMTS1	217	15.8575	14.5364	16.9304	19.141	13.8217	14.4305	15.4904	13.6032	15.9305	16.4305	15.8449	10.9048	11.3931	14.2475	17.5414	19.9934	15.758	18.3426	13.1482	10.5559	17.6354	16.8559	16.0435	23.3689	11.7504	17.5877	11.1109	15.0931	13.5293	14.6323	19.8611	19.0082	19.6914	24.6442	20.8067	13.3252	22.4473	15.5833	21.8598	28.0366	28.3985	19.1687	20.9621	4.65737	24.0567	18.0724
ADAMTS	ADAM metallopeptidases with thrombospondin type 1 motif	ADAMTS2	218	13.7643	17.8704	15.9871	16.0866	15.6853	16.0144	16.9354	24.1974	19.6117	21.0637	20.987	25.0529	10.0683	18.627	20.1085	15.9332	12.7723	18.1559	16.6407	16.2322	13.9368	15.2307	14.1709	14.1819	14.3769	13.6181	13.6336	18.6867	18.9762	16.6974	9.82766	9.62753	8.76966	10.2832	11.2966	9.91128	22.8362	23.6709	23.5413	24.6382	27.6499	23.2248	29.8284	9.22686	27.3749	18.0724
ADAMTS	ADAM metallopeptidases with thrombospondin type 1 motif	ADAMTS3	219	110.051	110.823	96.4191	111.452	89.2976	89.5749	64.6205	59.0517	64.4837	55.1688	56.2642	57.3443	24.7734	30.7679	38.3222	37.0339	23.1671	35.0983	21.6741	24.1989	25.5686	24.9356	23.0783	21.8526	33.7304	30.7647	24.3151	31.6236	29.2257	26.1966	57.8854	49.9274	51.9723	53.0707	48.6015	50.2171	46.3392	36.5584	42.1581	37.8069	37.3822	38.2065	27.5384	6.76636	30.7622	18.0724
ADAMTS	ADAM metallopeptidases with thrombospondin type 1 motif	ADAMTS4	220	3.55207	5.53449	4.91529	4.61557	3.98604	4.16491	28.9578	21.4391	22.7851	19.8196	20.688	10.8578	15.0363	9.81246	31.2323	21.7159	18.799	37.432	9.80982	6.82151	20.2619	27.5824	25.5076	22.031	15.8284	20.179	18.7865	14.015	16.9263	17.6414	99.9745	113.926	109.809	110.16	132.038	96.3046	105.402	137.883	127.495	121.12	142.941	201.369	58.5998	13.0933	61.1096	76.8077
ADAMTS	ADAM metallopeptidases with thrombospondin type 1 motif	ADAMTS5	221	7.42129	7.13482	7.34811	7.39848	5.28021	4.98616	6.64701	5.14038	6.60069	6.82103	5.1421	5.21739	2.7158	3.76976	4.33952	4.18323	3.42806	3.82721	2.15713	2.4896	4.39545	3.20402	3.03662	3.61237	8.7782	6.83661	9.28588	11.0503	9.54667	9.08619	5.35118	3.76461	3.65851	3.78232	3.57286	5.4512	2.05582	2.36709	2.7625	4.19487	3.29403	3.53279	1.46793	0.966623	3.24904	4.5181
ADAMTS	ADAM metallopeptidases with thrombospondin type 1 motif	ADAMTS6	222	5.39153	3.20067	6.30547	4.68344	5.53904	4.98616	8.38101	5.76725	4.3793	5.49114	4.18543	3.9483	3.84187	4.98939	5.07296	6.4594	2.48811	4.76067	4.62243	4.78003	5.3067	6.17586	6.27569	5.39625	16.9343	19.6828	16.3711	15.6771	18.0391	14.6323	25.6754	16.231	19.2072	24.2305	19.5982	20.8137	11.4459	13.0847	11.6505	15.8237	14.4738	14.0658	19.318	4.04224	16.5908	22.5905
ADAMTS	ADAM metallopeptidases with thrombospondin type 1 motif	ADAMTS7	223	3.55207	5.46781	3.67405	4.61557	5.22844	3.75429	0.982601	1.5045	0.888554	1.02959	0.717503	1.45711	0.463674	0.665251	0.48896	0.430627	0.442331	0.886792	0.667684	0.796672	0.482427	0.603655	0.303662	0.356777	3.04127	4.68639	3.91832	5.07595	4.45121	3.77608	1.28634	1.48116	1.93686	1.71387	1.68135	1.65188	0.944564	0.920534	1.20109	1.22129	0.798552	0.850487	0.880758	0.17575	0.622156	0
ADAMTS	ADAM metallopeptidases with thrombospondin type 1 motif	ADAMTS8	224	7.54815	11.069	9.97953	10.1814	9.26624	10.3243	9.01681	8.77626	11.3608	12.2693	12.2573	10.8108	6.35896	8.75914	7.0288	6.70547	5.36326	7.74776	6.4714	4.48128	4.77067	5.24716	6.88302	4.54891	5.32222	6.11987	5.68962	6.82783	4.80262	4.8971	22.2795	16.231	17.0013	21.8666	17.2338	12.5543	9.27895	6.7725	6.84619	8.17733	9.23326	6.47679	7.10478	1.93325	4.76986	9.0362
ADAMTS	ADAM metallopeptidases with thrombospondin type 1 motif	ADAMTS9	13202	9.00703	11.8691	18.4696	15.4757	7.86854	8.15384	9.24801	10.5315	8.69514	9.1376	7.05544	7.42656	4.04059	8.20477	6.84544	7.68976	4.86564	6.72095	5.23875	9.65965	5.57472	5.94368	5.87081	5.26246	23.2242	29.221	24.3151	35.2621	32.037	28.3796	16.5681	18.2676	26.6856	18.7343	17.0762	24.0073	16.9466	20.2518	12.0109	14.7617	13.1262	12.4956	11.215	2.37262	13.2035	13.5543
ADAMTS	ADAM metallopeptidases with thrombospondin type 1 motif	ADAMTS10	13201	34.6961	36.2076	46.4222	38.5536	39.6533	40.2999	26.1256	28.5855	29.3223	30.2442	29.2382	32.9495	20.0705	33.4843	29.8877	33.5889	24.107	30.1043	28.9672	31.12	27.1231	29.0219	32.0364	27.784	68.4976	78.6762	71.657	87.3692	68.1737	68.7365	39.6193	40.8553	38.7371	48.8747	43.1371	42.178	25.0587	32.8105	30.988	37.1166	33.7887	34.6737	23.4869	7.46936	23.8493	18.0724
ADAMTS	ADAM metallopeptidases with thrombospondin type 1 motif	ADAMTS12	14605	1.7126	4.00084	11.5683	6.31247	3.15777	1.81848	3.468	4.38813	4.31584	4.80475	3.76689	3.47826	1.25854	3.10451	1.77248	2.09161	1.9352	1.96028	0.564964	1.39418	0.804045	0.46435	0.759156	0.668957	12.718	12.9013	12.4527	21.337	19.3276	15.8123	8.59277	11.479	14.096	12.2335	10.9813	13.7657	4.22276	5.45745	3.78342	5.94715	6.23869	4.64497	2.17254	0.615124	2.4195	0
ADAMTS	ADAM metallopeptidases with thrombospondin type 1 motif	ADAMTS13	1366	0.380579	0.600125	0.546143	0.407256	0.258834	0.351964	1.445	1.44181	1.07896	1.24409	1.31542	1.17509	0.993587	1.49682	1.528	1.3534	1.65874	1.58689	1.38673	2.19085	1.7153	1.11444	2.17625	1.42711	0.138239	0.385938	0.214703	0.359359	0.175705	0.413009	0	0.061715	0.645619	0.177296	0.367795	0.110125	0.666751	0.394515	0.240217	0.159299	0	0.196266	0.352303	0	0.345642	0
ADAMTS	ADAM metallopeptidases with thrombospondin type 1 motif	ADAMTS14	14899	1.07831	1.40029	1.98598	1.62902	0.621201	1.40786	0.578001	1.25375	0.825086	1.11539	1.13605	0.564042	0.198717	0.720689	0.79456	0.492145	0.497622	0.840119	0.667684	0.647296	0.268015	0.27861	0.354273	0.579763	2.35007	3.85938	3.27421	2.6952	2.28417	3.06806	2.00669	2.03659	1.50644	2.65945	1.57626	2.75313	0.833439	1.2493	0.360326	0.743394	0.598914	0.588799	0.528455	0.439374	0.483899	0
ADAMTS	ADAM metallopeptidases with thrombospondin type 1 motif	ADAMTS15	16305	16.0477	16.2701	18.8171	19.9555	12.8899	14.2546	16.762	16.2988	19.1674	20.6776	17.1005	18.6604	8.74356	15.0236	13.5686	14.1492	10.7818	13.8153	11.7102	12.5476	10.3454	8.3583	8.7556	10.2127	83.704	87.8284	72.2474	87.4591	68.5837	65.4324	204.323	181.257	162.642	231.608	167.452	131.324	110.792	110.333	119.988	127.173	164.602	101.47	114.616	27.2412	85.5119	45.181
ADAMTS	ADAM metallopeptidases with thrombospondin type 1 motif	ADAMTS16	17108	11.1636	6.73474	8.68864	10.3172	8.02384	9.73768	10.5196	16.048	14.8516	9.0518	10.1646	14.5711	4.83546	9.81246	9.35136	10.1505	3.26219	7.74776	5.90644	10.8049	8.36207	6.64021	7.38912	7.22473	20.4594	17.8083	22.168	21.0674	18.0391	20.7094	15.9506	14.3796	19.1534	16.5477	16.2881	22.6307	9.00114	11.5724	12.8516	15.0803	11.03	10.2713	11.8609	2.89987	12.2357	0
ADAMTS	ADAM metallopeptidases with thrombospondin type 1 motif	ADAMTS17	17109	23.2153	29.0061	25.768	30.1369	27.2811	27.9812	18.785	23.1944	25.7046	21.0637	21.9436	23.7838	8.87604	15.079	12.2851	14.2107	9.06778	13.1152	13.251	17.6762	11.7927	9.79779	10.9318	10.5695	27.0258	35.4511	28.3944	30.9947	25.9458	26.1966	44.5074	48.5697	35.24	51.7706	39.1964	36.947	24.6142	16.6354	23.6013	25.2223	19.4647	15.5705	15.2078	3.60287	15.4848	9.0362
ADAMTS	ADAM metallopeptidases with thrombospondin type 1 motif	ADAMTS18	17110	24.4839	18.9373	16.4836	23.01	10.9745	16.601	5.66441	8.21207	7.36231	5.96304	6.87607	7.37956	4.10683	4.82307	5.62304	4.92145	4.58918	3.96723	3.59522	5.77587	3.26978	3.52906	3.08723	3.30019	26.3346	25.1411	16.21	21.876	14.8178	15.9303	7.40933	8.33152	6.29479	6.50087	7.67115	9.36065	4.83395	3.35337	7.0864	6.58435	3.19421	3.33653	1.64408	0.439374	1.9356	4.5181
ADAMTS	ADAM metallopeptidases with thrombospondin type 1 motif	ADAMTS19	17111	3.10806	3.66743	2.43282	3.80106	2.0189	2.11179	1.2138	0.689563	1.07896	0.557694	0.837087	1.2691	0.331196	0.609814	0.85568	0.369109	0.221165	0.326713	0.564964	0.398336	0.53603	0.46435	0.202442	0.401374	8.57084	7.33282	6.33372	7.05243	6.38397	5.19211	8.69567	7.89952	6.18718	9.21942	7.04064	7.32333	13.5573	13.0847	13.9326	15.8768	15.7215	10.9909	18.5546	7.29361	20.0473	13.5543
ADAMTS	ADAM metallopeptidases with thrombospondin type 1 motif	ADAMTS20	17178	41.2294	46.8098	36.8895	43.8479	47.4183	31.7941	36.8186	32.4095	34.9075	36.3359	35.2174	37.3678	19.1431	25.2796	28.1763	32.7276	18.2461	24.9702	19.3115	21.7591	21.8164	24.7499	20.3454	22.8337	11.6812	8.38036	10.091	10.6011	9.42953	11.3872	10.4451	11.7258	11.3521	15.543	12.5576	14.3163	17.28	15.7148	21.4394	20.4964	16.2705	16.4209	17.1454	4.83311	20.7385	9.0362
ADCY	Adenylate cyclases	ADCY1	232	1876.63	2172.45	2065.86	2102.19	2416.26	1943.02	1751.98	1783.96	1879.8	1779.3	1775.22	2016.45	935.031	1206.54	1240.25	1316.86	1030.63	1140.37	1481.28	1323.97	1512.14	1622.67	1533.8	1536.77	1455.73	1510.45	1239.37	1524.81	1155.91	1057.07	1201.34	1214.61	1008.4	1418.9	1069.97	962.66	1188.37	883.647	1031.49	1205.79	1029.78	700.475	1494.53	364.065	1097.83	1102.42
ADCY	Adenylate cyclases	ADCY2	233	73.3249	76.1492	76.609	75.0709	73.5088	79.1333	147.159	132.835	137.345	151.693	145.892	133.678	115.852	139.814	143.571	153.857	123.023	150.568	172.057	166.654	178.927	192.473	178.149	173.126	85.7084	75.9195	100.749	79.0591	98.9222	117.825	84.1783	64.5539	93.5072	71.155	88.9538	98.1216	78.4544	69.6976	63.1771	69.9321	48.2126	79.2262	59.3631	12.8297	78.1152	63.2534
ADCY	Adenylate cyclases	ADCY3	234	47.5724	60.6793	59.9765	51.1785	61.5506	61.5351	56.8753	60.8696	78.0658	65.6363	66.7875	71.6804	42.5918	62.7	56.536	54.6896	50.7574	60.8153	63.4814	51.7837	50.5477	56.6043	60.1758	57.3073	55.5723	53.1491	57.4866	59.1595	53.2388	55.4612	45.4336	45.5456	51.2729	48.7565	51.1235	48.6754	48.5061	56.0211	46.0016	48.9047	51.4068	53.2536	45.1535	13.0933	49.5651	31.6267
ADCY	Adenylate cyclases	ADCY4	235	1.77603	3.46739	6.20617	3.46168	2.84717	2.40509	3.2946	3.44781	4.31584	3.38906	3.82668	3.57227	2.7158	5.10026	4.09504	3.99868	3.42806	4.24727	3.85203	5.12858	2.73375	1.48592	2.68235	2.22986	5.18398	5.5134	5.958	7.36687	7.26249	5.31011	5.557	6.35664	5.38016	5.61439	4.93896	4.68033	6.44526	7.29852	4.44402	5.89405	6.23869	5.69172	4.28636	1.49387	5.04638	4.5181
ADCY	Adenylate cyclases	ADCY5	236	135.105	179.437	156.396	169.418	168.76	154.336	96.1215	123.557	137.726	107.292	126.52	138.519	96.5104	150.458	132.325	129.003	110.749	131.805	168.411	148.779	138.725	147.988	158.309	138.92	181.232	169.316	166.878	187.226	152.922	164.672	163.623	171.074	149.622	186.811	167.609	157.865	161.576	172.337	166.35	177.14	190.804	176.443	167.873	53.2521	167.429	99.3982
ADCY	Adenylate cyclases	ADCY6	237	58.5457	75.149	67.7218	69.2335	72.0075	61.5937	46.1245	56.0427	61.818	49.6777	60.4496	62.1857	47.361	74.0092	59.8976	59.7956	54.3514	63.1023	73.5994	72.4474	62.9836	63.1052	67.3118	66.2713	61.5165	65.9402	60.8682	74.1628	57.69	51.6261	59.1718	64.6156	58.4285	65.0678	61.159	60.7892	56.785	75.8783	75.9687	70.3038	80.7037	71.8335	66.9964	15.9932	60.4183	81.3258
ADCY	Adenylate cyclases	ADCY7	238	37.6773	46.7431	44.4362	43.3049	45.1924	38.7161	12.8894	13.8539	15.7401	16.8166	14.3501	19.6005	8.01493	13.1942	11.3683	12.4882	8.07253	12.3684	10.9911	11.5517	12.3287	13.4197	11.2355	12.3534	80.0406	74.3757	81.0502	87.8634	74.0306	74.6366	32.0557	34.6838	35.5091	28.7811	34.6253	40.416	18.6135	32.8762	21.7396	26.656	24.256	32.4494	25.953	5.53611	26.4762	27.1086
ADCY	Adenylate cyclases	ADCY8	239	54.8668	59.5458	65.1896	59.663	69.2121	61.5351	76.2383	76.2281	81.1758	78.4632	82.8716	81.2691	60.5426	93.4124	67.9043	74.8675	60.7099	72.2036	65.0735	67.269	67.8078	59.4832	62.352	62.0792	142.801	128.683	128.553	144.328	105.072	108.326	180.654	159.225	136.656	187.048	149.692	139.419	117.07	118.42	137.044	133.599	164.352	118.807	148.085	33.3924	130.376	121.989
ADCY	Adenylate cyclases	ADCY9	240	32.2858	38.408	34.5063	37.2639	41.9311	39.1267	75.6025	77.8579	65.5626	74.6881	78.3274	84.7004	79.9506	105.387	106.471	108.887	93.1106	108.842	131.482	130.604	129.987	134.801	133.814	119.431	50.8721	46.2574	41.4913	53.6344	46.8548	45.077	68.4334	71.4042	69.6731	75.942	76.3437	70.4251	103.291	88.8973	78.551	76.0917	74.7644	77.7869	83.4959	21.0021	74.9352	45.181
ADCY	Adenylate cyclases	ADCY10	21285	1.39546	2.0671	1.04264	1.49327	1.50124	1.6425	2.312	2.25675	1.84058	2.40237	2.87001	1.3631	2.18589	2.60557	1.77248	1.84554	1.9352	1.30685	2.31122	3.0871	2.14412	1.48592	1.41709	2.40824	1.24415	2.03996	1.07351	1.75188	1.22994	1.35703	0.617444	0.864009	0.968429	1.18198	1.20847	1.59682	1.61132	1.3808	1.32119	1.85849	0.848461	0.981332	1.64408	0.263624	2.21211	4.5181
ADH	Alcohol dehydrogenases	ADH1A	249	#N/A	#N/A	#N/A	#N/A	#N/A	#N/A	#N/A	#N/A	#N/A	#N/A	#N/A	#N/A	#N/A	#N/A	#N/A	#N/A	#N/A	#N/A	#N/A	#N/A	#N/A	#N/A	#N/A	#N/A	#N/A	#N/A	#N/A	#N/A	#N/A	#N/A	#N/A	#N/A	#N/A	#N/A	#N/A	#N/A	#N/A	#N/A	#N/A	#N/A	#N/A	#N/A	#N/A	#N/A	#N/A	#N/A
ADH	Alcohol dehydrogenases	ADH1B	250	#N/A	#N/A	#N/A	#N/A	#N/A	#N/A	#N/A	#N/A	#N/A	#N/A	#N/A	#N/A	#N/A	#N/A	#N/A	#N/A	#N/A	#N/A	#N/A	#N/A	#N/A	#N/A	#N/A	#N/A	#N/A	#N/A	#N/A	#N/A	#N/A	#N/A	#N/A	#N/A	#N/A	#N/A	#N/A	#N/A	#N/A	#N/A	#N/A	#N/A	#N/A	#N/A	#N/A	#N/A	#N/A	#N/A
ADH	Alcohol dehydrogenases	ADH1C	251	#N/A	#N/A	#N/A	#N/A	#N/A	#N/A	#N/A	#N/A	#N/A	#N/A	#N/A	#N/A	#N/A	#N/A	#N/A	#N/A	#N/A	#N/A	#N/A	#N/A	#N/A	#N/A	#N/A	#N/A	#N/A	#N/A	#N/A	#N/A	#N/A	#N/A	#N/A	#N/A	#N/A	#N/A	#N/A	#N/A	#N/A	#N/A	#N/A	#N/A	#N/A	#N/A	#N/A	#N/A	#N/A	#N/A
ADH	Alcohol dehydrogenases	ADH4	252	0	0.133361	0	0	0	0	0	0	0	0	0	0	0	0	0	0	0	0	0	0.049792	0	0	0	0	0	0	0	0	0	0.0590012	0	0	0.0538016	0	0.0525421	0.0550627	0	0.0657524	0.0600543	0	0	0	0.117434	0	0	0
ADH	Alcohol dehydrogenases	ADH5	253	70.9145	75.8825	66.3812	68.2154	63.466	59.6579	44.1015	43.944	46.6491	49.5061	41.8543	46.2985	26.7606	35.591	35.6941	35.9266	27.8668	36.3585	30.7648	27.4354	36.2356	32.7367	32.087	33.7154	55.9179	65.0581	56.6278	49.1424	58.5685	61.9513	51.0421	49.6805	50.5735	44.5605	50.9133	51.814	41.6719	44.1199	44.1399	46.2497	41.1254	45.7301	38.1662	11.0722	40.6475	67.7715
ADH	Alcohol dehydrogenases	ADH6	255	#N/A	#N/A	#N/A	#N/A	#N/A	#N/A	#N/A	#N/A	#N/A	#N/A	#N/A	#N/A	#N/A	#N/A	#N/A	#N/A	#N/A	#N/A	#N/A	#N/A	#N/A	#N/A	#N/A	#N/A	#N/A	#N/A	#N/A	#N/A	#N/A	#N/A	#N/A	#N/A	#N/A	#N/A	#N/A	#N/A	#N/A	#N/A	#N/A	#N/A	#N/A	#N/A	#N/A	#N/A	#N/A	#N/A
ADH	Alcohol dehydrogenases	ADH7	256	0.380579	0.200042	0.248247	0.135752	0.103533	0.293304	0.0578001	0.0626875	0.0634682	0	0	0.0470035	0	0	0	0	0.0552913	0.0466733	0.102721	0.099584	0.053603	0	0	0	1.17504	0.937277	1.44924	0.673799	0.819959	1.12102	0.205815	0.061715	0.215206	0.295494	0.0525421	0.220251	0.166688	0	0.120109	0	0.0499095	0.130844	0	0	0.207385	0
ADH	Alcohol dehydrogenases	ADHFE1	16354	8.88017	5.46781	8.2418	8.213	5.69434	6.80464	11.3866	10.1554	10.5357	12.6983	10.2842	9.16569	7.41878	10.7549	10.3293	10.9502	9.51011	16.0089	11.0938	13.9418	10.7206	11.7481	11.5898	10.4357	10.9209	12.0192	12.5601	11.6343	12.7094	13.0393	10.9596	9.81268	13.7732	11.4061	11.6644	12.1688	11.6126	13.4792	10.5095	12.9563	11.2795	16.5518	14.9729	2.89987	14.3787	13.5543
AGO	Argonaute/PIWI family	AGO1	3262	130.285	150.031	129.039	135.345	160.891	122.718	88.1451	86.07	89.1093	83.6541	86.4591	97.3913	55.1772	78.2225	73.0995	79.6044	59.217	72.3903	78.1191	83.6008	79.8149	80.4719	79.9138	74.2542	121.651	123.39	111.216	124.967	111.749	106.792	95.2408	85.9072	97.4885	95.09	95.5216	100.269	87.7889	89.3576	89.9613	102.164	79.1066	87.0768	84.9051	20.2991	82.6776	67.7715
AGO	Argonaute/PIWI family	AGO2	3263	137.77	167.902	122.733	146.137	148.156	129.581	150.396	156.28	155.434	154.481	145.773	177.297	81.7391	142.253	117.839	126.727	86.0333	117.617	107.651	126.571	93.9125	109.076	101.879	93.0296	150.543	129.455	132.955	152.413	123.814	124.67	184.462	172.802	160.436	202.118	182.531	232.034	165.132	170.759	157.282	177.087	166.099	146.088	157.714	39.6315	132.588	112.952
AGO	Argonaute/PIWI family	AGO3	18421	80.873	66.7473	72.786	72.0164	72.6805	67.2838	119.126	91.8999	78.2563	111.582	87.7147	76.0517	62.3972	81.9368	86.9126	103.473	76.7444	98.1539	94.4517	99.5342	95.0382	125.328	98.6903	99.407	88.7497	78.1248	74.6091	81.3051	85.8028	74.5776	164.086	119.604	135.419	166.068	134.56	147.238	136.073	138.738	128.276	176.131	147.283	144.452	143.798	29.3502	145.723	103.916
AGO	Argonaute/PIWI family	AGO4	18424	27.0845	23.8716	25.6687	24.9105	27.1775	21.4112	16.0106	16.6749	17.0729	14.929	16.7417	14.3831	11.3269	17.1302	14.791	21.962	11.0583	16.9424	18.4897	21.8089	19.3507	18.8062	17.7136	18.0618	43.6837	41.5159	38.8612	40.2033	37.4253	30.7987	32.9304	30.4255	30.9897	33.4499	28.2151	28.5775	25.5588	31.5612	32.0089	32.1783	36.8332	28.3278	35.1716	6.32699	34.8407	27.1086
AGO	Argonaute/PIWI family	PIWIL1	9007	1.58575	1.53365	1.19159	1.22177	1.60477	1.46652	0.2312	0.75225	0.571214	0.514794	0.777295	0.611046	0.331196	0.609814	0.3056	0.369109	0.331748	0.373386	0.102721	0.398336	0.482427	0.417915	0.151831	0.222986	1.17504	1.92969	1.61027	1.07808	1.17137	1.06202	0.771805	0.74058	0.807024	0.709186	0.840674	0.881002	0.555626	0.394515	0.720651	0.318597	0.399276	0.654221	0.293586	0.351499	0.691285	0
AGO	Argonaute/PIWI family	PIWIL2	17644	0.951447	0.733486	0.595793	0.271504	0.517667	0.762589	0.982601	0.814938	0.634682	0.986689	0.538127	1.03408	0.463674	0.997877	1.2224	0.430627	0.331748	0.653426	1.33537	1.29459	0.804045	1.16088	0.708546	0.93654	0.483838	0.441072	1.07351	0.943318	0.819959	1.65203	3.08722	1.41944	1.39884	1.24108	1.83897	0.605689	1.3335	1.11779	1.32119	1.53989	1.24774	0.850487	2.0551	0.439374	2.28124	0
AGO	Argonaute/PIWI family	PIWIL3	18443	#N/A	#N/A	#N/A	#N/A	#N/A	#N/A	#N/A	#N/A	#N/A	#N/A	#N/A	#N/A	#N/A	#N/A	#N/A	#N/A	#N/A	#N/A	#N/A	#N/A	#N/A	#N/A	#N/A	#N/A	#N/A	#N/A	#N/A	#N/A	#N/A	#N/A	#N/A	#N/A	#N/A	#N/A	#N/A	#N/A	#N/A	#N/A	#N/A	#N/A	#N/A	#N/A	#N/A	#N/A	#N/A	#N/A
AGO	Argonaute/PIWI family	PIWIL4	18444	0.12686	0	0.0496494	0.33938	0.1553	0.234643	0.1156	0.313438	0.190405	0.171598	0.239168	0.329025	0.198717	0.110875	0.24448	0.246072	0.221165	0.373386	0.256802	0.199168	0.107206	0.09287	0.253052	0.0445971	0.0691197	0.55134	0.161027	0.539039	0.351411	0.590012	0.565991	0.24686	0.32281	0.472791	0.73559	0.82594	0.333376	0.460267	0.360326	0.212398	0.249547	0.457955	0.411021	0	0.0691285	0
AGPAT	1-acylglycerol-3-phosphate O-acyltransferases	AGPAT1	324	81.6342	103.688	109.973	102.696	106.484	109.461	73.4061	95.2224	116.781	81.7665	105.772	109.941	72.1344	107.438	99.3811	78.9892	82.1629	99.1341	102.053	92.8621	97.2359	81.0291	98.0324	95.8838	96.8367	116.278	113.417	116.118	106.36	118.357	83.1492	107.261	100.717	91.0713	106.293	88.2104	88.9557	94.4863	84.1961	82.5167	93.6302	92.7686	75.8039	26.2746	68.2989	40.6629
AGPAT	1-acylglycerol-3-phosphate O-acyltransferases	AGPAT2	325	1.2686	2.13378	2.43282	1.56115	1.7083	1.05589	0.693601	1.37913	1.3963	0.857991	1.01646	0.79906	0.72863	0.94244	0.79456	0.799735	0.552913	0.980139	1.28401	1.8423	1.07206	0.975135	1.16404	0.847345	2.21183	3.30804	2.4154	3.54867	2.81129	2.53705	0.926167	1.60459	1.18364	1.24108	1.05084	1.26644	1.00013	1.18354	1.38125	1.38059	1.24774	1.11218	1.05691	0.439374	1.38257	0
AGPAT	1-acylglycerol-3-phosphate O-acyltransferases	AGPAT3	326	185.786	212.911	212.897	205.257	216.281	196.396	265.938	254.699	271.009	272.369	262.187	283.149	185.205	243.094	242.83	261.452	213.314	249.189	235.384	218.139	216.02	236.54	218.03	211.613	218.764	209.123	209.979	220.287	193.979	210.28	288.038	281.914	253.459	296.144	278.788	266.779	267.756	287.404	269.584	286.897	290.024	298.979	266.224	71.0028	241.88	221.387
AGPAT	1-acylglycerol-3-phosphate O-acyltransferases	AGPAT4	20885	45.8598	49.3436	49.5004	53.0112	47.5219	46.2833	41.4427	47.0783	53.5671	39.8108	47.7139	39.765	27.5555	39.7488	45.7789	37.28	32.6772	45.3198	35.6954	34.3067	39.1302	39.9341	42.0573	42.0997	36.7717	39.8619	39.7736	40.4279	40.588	40.7109	32.9304	36.8438	46.1618	39.3598	47.2879	37.773	45.0613	52.7992	47.7432	48.533	52.4549	61.9547	37.2854	10.8965	49.9107	40.6629
AGPAT	1-acylglycerol-3-phosphate O-acyltransferases	AGPAT5	20886	92.671	79.2832	80.7796	86.4061	87.1752	76.8455	80.7467	78.2341	70.0689	83.5683	74.979	74.4066	51.2028	64.862	62.0979	72.3453	52.195	65.0626	55.88	54.4725	55.5327	57.9045	55.6715	56.0586	91.0307	85.4025	86.1494	86.7853	91.7183	88.7969	104.039	91.8319	100.071	95.9174	97.886	107.703	98.2902	94.7493	102.813	102.429	99.27	98.7874	96.2375	20.4748	89.867	121.989
AGPAT	1-acylglycerol-3-phosphate O-acyltransferases	AGPAT6	20880	115.633	129.494	129.883	124.688	120.151	108.288	115.831	110.581	119.257	120.548	114.741	115.958	71.2733	95.2973	94.4915	102.735	83.7111	97.5005	95.4275	85.8414	94.3413	98.4886	99.3482	90.6214	110.868	111.205	114.222	105.292	109.055	109.093	97.6077	100.163	101.093	95.9174	98.3063	93.6616	98.1791	95.4725	81.6138	88.9949	88.3398	92.7031	97.8229	23.6383	83.6454	85.8439
AGPAT	1-acylglycerol-3-phosphate O-acyltransferases	AGPAT9	28157	0.570868	0.666806	1.29088	1.22177	1.60477	1.23187	1.2716	1.31644	1.07896	1.24409	1.4948	1.3631	1.25854	1.71857	1.65024	2.0301	1.05054	1.58689	2.87618	4.03315	2.73375	2.55393	2.37869	2.80962	2.00447	2.5913	2.09335	2.4706	3.45554	3.00906	4.73374	3.33261	3.71231	4.9052	3.3627	4.01957	3.38932	4.93143	2.88261	4.46036	2.54538	3.92533	5.69557	1.23025	5.5994	9.0362
AK	Adenylate kinases	AK1	361	89.8166	102.955	95.4758	96.7912	88.2623	91.5694	117.392	121.112	127.127	127.798	122.813	131.939	85.7797	116.641	114.417	126.358	99.8008	120.417	101.437	94.1069	104.472	104.339	106.687	102.127	73.889	70.0201	75.4143	74.7467	68.6423	74.2826	83.1492	87.3267	86.6744	82.0292	89.2691	76.9776	85.622	88.437	75.1279	80.1804	81.9514	88.7124	78.6811	22.0566	69.8197	81.3258
AK	Adenylate kinases	AK2	362	15.0329	17.1369	19.115	18.1908	18.0666	17.3049	17.629	15.045	20.3098	17.2885	15.3665	18.3784	10.3333	13.9148	15.1578	17.1635	12.717	15.8222	12.1724	14.3899	15.2769	16.2058	15.6892	15.1184	18.9388	21.006	22.007	18.1027	21.3189	21.3585	16.8768	17.2802	17.2703	15.8976	16.7609	14.096	14.9463	15.8463	12.8516	16.4609	14.3739	14.8508	13.3875	2.89987	13.7566	9.0362
AK	Adenylate kinases	AK4	363	16.0477	13.6695	17.0297	16.9011	12.9934	16.4837	32.8304	31.4065	30.2108	31.4454	27.7434	26.322	29.9401	47.3992	40.8893	48.5993	40.7497	53.1609	54.6988	47.402	47.3315	51.4036	57.9995	47.5851	15.3446	19.0763	17.6056	17.923	20.4404	18.2904	20.8902	15.3053	29.7523	17.4342	22.9084	17.565	33.3931	26.3667	15.9744	20.9212	16.1707	22.1127	17.9675	3.77862	24.3332	36.1448
AK	Adenylate kinases	AK5	365	45.4792	47.2099	47.5641	51.7215	40.4298	46.9286	81.7871	102.181	97.6775	79.7502	93.6939	87.1446	79.222	128.394	125.051	105.319	84.3193	121.164	134.667	123.036	123.501	107.729	139.077	119.877	43.2689	50.2822	46.4831	49.3221	47.2648	39.1178	42.1406	46.8417	69.0274	36.9368	55.1167	57.4303	96.6234	71.5387	53.5084	51.3473	31.992	55.2817	34.2909	7.99661	50.1873	58.7353
AK	Adenylate kinases	AK6	49151	#N/A	#N/A	#N/A	#N/A	#N/A	#N/A	#N/A	#N/A	#N/A	#N/A	#N/A	#N/A	#N/A	#N/A	#N/A	#N/A	#N/A	#N/A	#N/A	#N/A	#N/A	#N/A	#N/A	#N/A	#N/A	#N/A	#N/A	#N/A	#N/A	#N/A	#N/A	#N/A	#N/A	#N/A	#N/A	#N/A	#N/A	#N/A	#N/A	#N/A	#N/A	#N/A	#N/A	#N/A	#N/A	#N/A
AK	Adenylate kinases	AK7	20091	0.570868	0.466764	0.695091	0.67876	0.569434	0.879911	0.1734	0.25075	0.444277	0.600593	0.239168	0.141011	0.132478	0.332626	0.18336	0.30759	0.331748	0.0933466	0.410883	0.348544	0.482427	0.046435	0.506104	0.222986	0.483838	0.716741	1.39557	1.123	0.819959	0.708015	0.360176	0.555435	0.32281	0.118198	0.262711	0.330376	0.722314	0.328762	0.180163	0.159299	0.399276	0.327111	0.293586	0.17575	0.553028	0
AK	Adenylate kinases	AK8	26526	0.697728	1.40029	1.24123	1.6969	0.776501	1.3492	1.0404	1.44181	0.444277	0.772192	1.25563	1.59812	1.12606	1.38594	2.26144	0.984289	0.331748	1.82026	1.23265	1.74272	1.34008	1.7181	1.82197	1.91768	1.93535	1.43348	1.66394	2.33584	1.46421	1.47503	0.514537	0.49372	0.376611	0.472791	0.577963	0.605689	0.444501	0.394515	0.84076	0.106199	0.249547	0.523377	0.411021	0.263624	0.691285	0
AKAP	A-kinase anchor proteins	AKAP1	367	64.3813	72.5485	66.2323	72.0164	72.2146	65.4653	54.7945	55.1023	56.4867	54.0534	54.8292	56.4042	39.4123	51.6124	48.3459	56.3506	39.9203	50.0804	45.6593	46.7049	49.9044	49.6855	48.8897	47.5405	53.2222	62.5219	56.2521	58.7553	55.2887	60.1223	51.2479	49.4954	53.7478	52.2434	50.5455	46.2526	46.0058	47.4733	40.2364	49.2233	40.3768	39.9075	40.0451	11.5116	40.3019	45.181
AKAP	A-kinase anchor proteins	AKAP9	379	623.388	484.234	558.307	575.317	512.957	471.984	289.81	244.481	274.881	251.649	245.745	213.584	135.856	193.145	196.623	221.834	140.274	196.961	181.918	196.28	188.736	229.714	203.96	188.69	438.979	366.31	326.402	341.886	362.246	307.101	302.033	227.049	235.866	267.54	247.316	254.665	220.695	223.624	245.622	299.429	229.384	226.622	259.589	66.6091	266.421	375.002
AKAP	A-kinase anchor proteins	AKAP11	369	530.908	438.091	425.396	479.34	438.568	416.374	591.237	554.032	478.613	547.613	504.883	484.983	372.794	524.44	532.661	568.55	368.351	510.466	504.41	514.849	516.251	592.511	510.507	506.044	525.586	429.108	422.91	429.839	450.216	417.08	593.827	469.713	524.727	548.851	499.518	533.998	630.636	541.011	572.738	594.715	518.61	512.975	565.564	132.252	564.779	704.824
AKAP	A-kinase anchor proteins	AKAP13	371	66.0939	58.4122	59.6786	62.3102	48.5054	56.7249	59.5919	57.2337	52.2343	56.8848	57.9981	51.4219	41.267	53.2201	48.5293	57.7655	39.4227	55.9613	60.143	60.3479	55.4791	65.1483	65.8441	55.1221	66.3549	73.4384	57.2719	66.212	68.2323	63.5443	90.5071	87.4501	96.7891	101.118	86.2216	91.4591	104.958	93.237	74.4673	89.2073	77.21	77.9177	74.5122	17.3113	78.6682	58.7353
AKAP	A-kinase anchor proteins	CMYA5	14305	9.00703	9.20192	8.58934	8.756	6.05671	5.86607	11.7334	12.4748	12.884	11.111	11.3605	10.6698	12.453	14.9127	18.336	17.2866	12.2747	19.5094	25.6288	24.9458	22.5133	26.0036	24.293	22.7891	4.97662	4.90692	3.43524	4.71659	3.63125	3.48107	6.8948	5.86292	6.56379	6.91456	4.93896	6.88283	8.27883	7.69304	9.54863	9.55792	7.43652	8.43945	6.28274	1.58175	7.46587	0
AKAP	A-kinase anchor proteins	MYO7A	7606	35.711	53.4111	49.5501	46.6308	49.2819	51.0935	24.6806	30.4035	40.7466	25.8255	29.298	39.201	21.064	31.1559	25.976	23.1923	22.6142	25.0636	31.2271	32.8627	32.1082	21.0815	26.0644	26.0893	46.3793	58.7177	51.2066	54.8472	49.7832	49.03	34.0109	36.7204	38.6833	38.0005	40.3523	40.5261	27.5035	32.3502	28.4657	27.7711	28.8477	31.468	24.9548	5.97549	25.5775	18.0724
AKAP	A-kinase anchor proteins	NBEA	7648	1114.14	1038.28	889.916	994.723	1007.59	887.712	799.664	746.483	669.272	743.535	678.339	718.731	453.605	638.974	618.779	705.735	459.692	601.105	607.901	624.093	624.314	703.258	630.201	590.198	947.977	819.621	711.578	882.811	732.575	639.456	815.747	688.307	659.769	826.97	665.866	769.225	596.909	518.984	604.747	635.867	571.464	490.142	585.117	139.369	579.642	637.052
AKAP	A-kinase anchor proteins	SYNM	24466	104.913	109.356	104.264	114.575	89.66	87.8151	81.3825	76.1027	84.0319	71.2561	72.8265	77.3208	38.22	54.3289	53.1744	57.0273	39.5886	53.7209	58.0885	51.5845	48.4571	63.616	61.1374	54.6761	43.1307	42.784	38.2171	48.5584	40.4708	36.3448	52.0711	47.2737	47.722	52.9525	47.1303	42.3982	57.7295	46.6842	41.7377	58.7281	51.2071	43.5057	65.0587	18.1901	62.2156	94.8801
AKAP	A-kinase anchor proteins	ACBD3	15453	47.3821	44.3426	47.3159	48.3956	42.0346	38.5987	37.6856	33.914	34.7806	34.8773	35.0978	33.7485	23.5811	31.3777	30.2544	32.174	26.3187	30.9911	33.0247	36.8959	31.465	35.1049	35.4273	35.7669	48.7985	48.1871	46.6978	45.459	53.5902	44.3689	44.456	40.6702	46.646	43.0239	42.9795	43.8849	43.1721	43.2651	44.5603	50.9225	45.0184	43.5711	48.383	10.8086	48.3899	108.434
AKAP	A-kinase anchor proteins	AKAP2	372	0.824588	1.06689	1.29088	0.814512	1.3977	1.3492	0.809201	1.003	0.952023	1.37279	1.31542	0.705053	0.529913	1.27507	1.40576	0.553663	0.608205	1.07349	0.873126	0.99584	0.696839	1.02157	0.860377	0.62436	2.41919	1.87455	2.09335	2.0214	2.0499	2.00604	8.02678	8.94867	5.64917	12.2926	7.25081	5.4512	9.72345	9.99437	10.8698	10.3544	14.7732	8.89741	8.63143	4.13012	8.77931	9.0362
AKAP	A-kinase anchor proteins	AKAP3	373	0.0634298	0.333403	0.198598	0.475132	0.207067	0.351964	0.809201	0.188063	1.07896	0.471895	0.298959	0.376028	0.264956	0.166313	0.73344	0.492145	0.276457	0.42006	0.359522	0.49792	0.428824	0.139305	0.151831	0.267583	0.0691197	0.110268	0.107351	0.359359	0.527116	0.708015	0.463083	0.24686	0.215206	0.650087	0.262711	0.110125	0.388938	0.0657524	0.120109	0.106199	0.299457	0.392533	0.176152	0	0.207385	0
AKAP	A-kinase anchor proteins	AKAP4	374	0	0	0	0	0	0	0	0	0	0	0	0	0	0	0	0	0	0	0	0	0	0	0	0	0	0	0	0	0	0	0	0	0	0	0	0	0	0	0	0	0	0	0	0	0.0691285	0
AKAP	A-kinase anchor proteins	AKAP5	375	56.516	56.6118	101.831	78.5325	95.0955	101.776	189.584	221.977	219.346	194.764	242.277	191.492	197.989	258.506	230.056	229.462	195.51	257.496	215.919	233.375	202.298	182.118	196.115	197.075	70.433	73.0525	90.6581	74.9713	93.5925	96.9391	39.2592	44.8051	64.6695	37.5278	48.1286	57.3753	46.8948	34.52	32.6095	31.2757	18.1671	30.8792	16.7931	3.25137	26.8218	18.0724
AKAP	A-kinase anchor proteins	AKAP6	376	589.961	545.447	542.171	591.336	547.226	534.692	862.435	741.155	742.07	790.081	750.209	690.952	455.526	583.758	608.022	667.533	460.798	609.833	574.414	556.276	592.26	658.356	570.936	565.938	697.003	591.201	629.132	596.087	600.093	585.705	830.617	696.577	712.71	837.549	680.158	718.402	588.13	518.524	526.196	545.439	521.904	496.816	646.535	164.502	576.877	618.98
AKAP	A-kinase anchor proteins	AKAP7	377	180.458	165.501	175.113	173.559	160.995	148.353	92.0755	94.5328	98.5661	95.7089	98.0587	90.5758	45.1088	54.9387	62.7091	56.9042	43.7354	58.855	55.2637	61.6425	61.8579	55.9542	58.7081	60.4737	142.801	137.835	137.785	141.453	128.148	130.57	68.9994	61.3447	61.7642	54.5482	54.6438	64.5334	33.9487	31.4297	35.1918	35.736	30.6444	34.2812	47.0912	11.248	55.3028	49.6991
AKAP	A-kinase anchor proteins	AKAP8	378	97.3648	102.821	104.562	104.801	102.757	93.9158	78.2035	82.8102	85.0473	77.9056	84.9643	81.9742	56.4357	79.8302	79.9449	79.4814	66.1284	79.998	77.6055	81.1112	77.9924	89.9446	81.9889	87.8563	109.002	106.133	108.317	108.212	109.289	101.6	88.3975	88.6227	95.3364	90.5394	96.047	92.1749	85.5108	92.5137	91.1023	97.2253	87.9405	97.1518	90.3071	24.5171	98.8537	72.2896
AKAP	A-kinase anchor proteins	AKAP10	368	41.0391	39.0081	38.5776	39.7753	41.9311	41.5318	38.2636	43.0037	41.7621	38.3522	46.0996	37.5088	36.1003	49.6721	44.5565	45.7695	36.5476	45.6931	51.1035	56.4143	53.4958	46.9458	44.8914	54.1855	40.8498	43.1148	39.9883	45.5937	45.3906	40.3569	54.2837	49.6805	56.8145	57.2077	55.0641	52.1443	65.0638	63.5826	62.6366	62.2858	66.7789	57.1789	79.2683	16.2568	75.6957	108.434
AKAP	A-kinase anchor proteins	AKAP12	370	97.4282	109.023	131.422	96.5197	110.16	102.422	38.3792	37.111	45.5067	41.7841	40.1802	42.1622	24.4422	32.3756	34.8384	37.9567	35.7182	41.8659	35.5927	43.0701	43.3112	37.9374	34.0102	41.9213	225.745	219.323	210.194	198.995	209.675	197.005	143.71	126.454	117.825	136.105	118.482	115.411	68.1197	73.314	79.5119	95.2606	85.3452	86.8151	89.8374	24.4292	89.5905	135.543
AKAP	A-kinase anchor proteins	AKAP14	24061	0.634298	0.600125	0.347546	0.543008	0.465901	0.762589	0.1156	0.877626	0.444277	0.300297	0.418543	0.517039	0.72863	0.776127	0.73344	0.676699	0.442331	0.513406	0.873126	1.09542	0.750442	0.510785	0.253052	0.847345	0.345599	0.220536	0.161027	0.314439	0.0585685	0.118002	0.360176	0.24686	0.215206	0.177296	0.367795	0.330376	0.500063	0.197257	0.42038	0.371697	0.549004	0.327111	0.587172	0	0.276514	0
AKAP	A-kinase anchor proteins	AKAP17BP	38514	#N/A	#N/A	#N/A	#N/A	#N/A	#N/A	#N/A	#N/A	#N/A	#N/A	#N/A	#N/A	#N/A	#N/A	#N/A	#N/A	#N/A	#N/A	#N/A	#N/A	#N/A	#N/A	#N/A	#N/A	#N/A	#N/A	#N/A	#N/A	#N/A	#N/A	#N/A	#N/A	#N/A	#N/A	#N/A	#N/A	#N/A	#N/A	#N/A	#N/A	#N/A	#N/A	#N/A	#N/A	#N/A	#N/A
AKAP	A-kinase anchor proteins	ARFGEF2	15853	78.1455	87.685	77.4034	84.9808	82.7232	70.7448	96.1793	95.9746	93.1713	99.3553	98.1783	90.9048	81.0767	109.489	102.437	116.946	77.629	105.388	129.325	128.563	123.769	126.489	119.441	113.143	100.154	94.6099	92.1074	98.5094	95.3495	90.0949	133.368	121.393	124.282	137.346	129.306	127.305	122.682	135.779	125.333	131.528	129.266	127.05	155.131	43.1465	143.027	121.989
AKAP	A-kinase anchor proteins	EZR	12691	16.6186	16.8035	23.087	19.8877	18.7913	22.1737	37.9746	41.7499	42.5871	47.1895	47.415	49.3067	36.6302	49.2286	46.7568	43.8009	50.2045	55.5412	52.1307	49.1945	48.6179	55.5827	44.3347	48.7001	16.1049	28.0081	11.8086	17.384	19.7376	17.3464	10.1878	13.639	12.9124	12.4108	15.2898	14.4815	21.725	14.4655	18.1364	22.1425	10.3313	14.5237	12.3306	3.07562	14.4478	4.5181
AKAP	A-kinase anchor proteins	MAP2	6839	3272.91	2791.45	2972.71	2988.51	2847.64	2642.49	2425.18	2179.9	2180.83	2256.64	2093.37	1977.34	1372.87	1765.69	1848.33	2094.75	1480.7	1892.97	1945.07	1855.15	2012.26	2407.89	2033.93	1979.09	2717.86	2241.69	2290.77	2323.53	2384.09	2265.59	1801.65	1430.68	1549.49	1594.19	1485.58	1673.13	1340.67	1177.1	1220.48	1430.87	1111.73	1250.67	1284.32	294.644	1413.88	1933.75
AKAP	A-kinase anchor proteins	MYRIP	19156	64.0641	77.2828	68.8637	74.2563	74.9582	69.161	113.288	123.118	137.409	125.438	132.021	147.403	86.1108	143.306	131.652	133.125	115.669	134.839	133.691	123.932	125.646	119.059	119.086	113.366	52.0471	44.2726	55.3396	51.3884	45.8006	47.083	69.6169	71.4042	67.252	78.956	71.9302	62.7164	76.8431	72.9195	74.4073	72.1092	80.4541	72.3569	91.4814	21.3536	75.8339	45.181
AKAP	A-kinase anchor proteins	NF2	7773	191.495	204.643	190.803	200.913	184.807	177.507	122.247	129.45	135.06	120.204	125.503	138.895	63.8545	88.1458	94.8582	88.1554	81.1677	89.426	84.0769	83.2522	88.6594	86.1834	87.1511	82.2371	131.673	142.08	124.42	137.455	127.211	124.493	125.393	124.664	132.621	126.471	123.001	110.29	98.2902	98.7602	90.0814	93.4022	93.9297	95.3854	88.252	22.2323	84.4058	54.2172
AKAP	A-kinase anchor proteins	SPHKAP	30619	276.744	267.789	350.723	277.341	371.789	312.896	504.652	447.589	476.519	466.447	482.76	496.122	336.097	483.582	411.643	453.573	344.299	426.454	402.1	396.245	341.559	348.866	372.189	339.919	344.907	337.089	308.474	349.073	291.32	267.571	382.816	329.311	334.216	348.033	367.164	346.289	374.103	301.015	360.206	376.157	315.428	273.006	329.58	75.7481	338.246	338.857
AKAP	A-kinase anchor proteins	WASF1	12732	76.0523	82.9506	62.8065	73.374	73.9229	72.622	75.4291	62.0607	62.1353	72.5431	62.3629	89.5887	45.2413	68.4655	58.3085	67.6699	48.6011	61.0487	49.9736	81.2108	48.1891	59.7619	53.1915	48.3879	42.5777	39.5862	33.5473	39.799	35.9025	34.1617	35.0914	35.2392	33.7336	39.7735	38.6185	51.6488	43.0055	33.8625	33.15	39.7185	30.4448	31.468	27.2448	5.88761	30.9695	18.0724
AKAP	A-kinase anchor proteins	AKAP17A	18783	#N/A	#N/A	#N/A	#N/A	#N/A	#N/A	#N/A	#N/A	#N/A	#N/A	#N/A	#N/A	#N/A	#N/A	#N/A	#N/A	#N/A	#N/A	#N/A	#N/A	#N/A	#N/A	#N/A	#N/A	#N/A	#N/A	#N/A	#N/A	#N/A	#N/A	#N/A	#N/A	#N/A	#N/A	#N/A	#N/A	#N/A	#N/A	#N/A	#N/A	#N/A	#N/A	#N/A	#N/A	#N/A	#N/A
AKAP	A-kinase anchor proteins	RAB32	9772	0.634298	1.26693	1.34053	1.6969	0.517667	0.82125	1.5028	1.75525	1.52324	1.45858	1.91334	0.987074	1.12606	0.720689	1.34464	0.799735	0.718787	1.44687	0.821765	1.2448	1.28647	1.06801	1.11343	1.15953	1.58975	1.59888	1.01984	1.97648	1.99133	1.88804	2.21251	2.09831	1.93686	1.35927	2.20677	1.43163	1.72244	1.70956	2.46223	2.12398	1.49728	1.50471	1.29178	0.527249	1.86647	0
AKAP	A-kinase anchor proteins	CBFA2T3	1537	5.07438	7.13482	5.70968	5.3622	6.16024	6.33536	5.20201	6.5195	9.07595	5.36244	7.47399	6.48649	6.62391	11.8082	9.53472	9.65834	8.51486	10.8749	14.0727	14.4397	11.5783	13.5126	12.7538	11.9966	10.7136	14.3348	9.28588	13.2963	8.72671	8.43718	2.82995	4.62862	4.30413	2.30485	5.83218	4.46007	4.16719	4.27391	4.32391	4.67276	3.79312	4.64497	3.22945	0.702999	3.59468	4.5181
ALDH	Aldehyde dehydrogenases	ALDH1A1	402	1.01488	2.46718	7.14951	3.05442	1.8636	1.46652	25.721	21.3765	18.9135	29.043	27.7434	21.9507	32.9208	32.3201	32.7603	39.8637	33.396	35.6584	20.0819	19.6181	21.9772	20.6636	15.9929	17.928	6.22077	7.38795	8.3734	12.7123	9.37096	12.5673	34.2682	37.6461	38.1453	41.842	42.1913	38.9293	76.3986	80.2837	79.9322	86.8178	92.2827	92.3106	133.464	26.6261	108.739	135.543
ALDH	Aldehyde dehydrogenases	ALDH1A2	15472	0.317149	2.0671	10.625	4.75132	0.931801	0.117321	2.023	3.13438	2.7926	3.86096	1.73397	3.38425	2.25213	4.76764	5.13408	3.32198	5.19738	6.20755	6.67684	8.21568	4.93148	1.67166	2.32808	4.50431	5.04574	9.0971	5.47491	19.4952	12.7094	11.1512	1.90379	5.30749	4.84214	2.71855	4.57116	5.78158	3.88938	8.28481	4.08369	7.38084	9.28317	6.28052	7.1635	1.23025	8.08803	9.0362
ALDH	Aldehyde dehydrogenases	ALDH1A3	409	16.8089	12.1359	11.8662	13.0322	5.53904	10.6176	0.3468	3.57319	3.42728	1.50148	1.79376	3.10223	0.861108	2.32838	1.03904	1.96858	0.884661	1.86693	1.28401	1.79251	0.911252	0.55722	1.21465	1.07033	0.691197	0.330804	0.483081	0.763639	0.351411	1.18002	0.205815	0.12343	0.32281	0.413692	0.840674	0.385439	0.833439	0.526019	0.360326	0.637195	0.449185	0.523377	0.704607	0.17575	0.829541	0
ALDH	Aldehyde dehydrogenases	ALDH1B1	407	26.7039	32.9402	33.2651	35.2276	36.0296	30.8555	18.6694	14.4808	20.6272	18.4039	16.2036	18.5664	6.02776	7.04058	11.0627	7.87432	5.80559	9.10129	6.11188	4.03315	8.52288	8.45117	11.2355	8.33966	14.5843	20.6752	17.6593	15.4075	17.3948	21.5945	6.3288	8.08466	9.03867	7.50555	8.66945	8.36952	7.50095	8.28481	6.48586	6.37195	4.94104	6.41137	5.04968	1.7575	4.07858	13.5543
ALDH	Aldehyde dehydrogenases	ALDH1L1	3978	53.725	69.4812	74.9706	64.6858	58.4446	58.8367	69.0711	74.7235	77.3677	80.8227	82.9314	86.8155	63.7883	81.9922	73.8329	78.0665	70.8282	96.2403	72.6235	77.576	68.4511	70.024	65.7429	65.1118	111.905	132.597	116.906	124.204	119.831	144.671	89.4265	98.4354	91.4627	97.6313	93.4199	92.9458	78.5655	84.9521	70.1434	79.7556	81.5022	106.246	82.0867	21.9687	70.0271	103.916
ALDH	Aldehyde dehydrogenases	ALDH1L2	26777	55.5011	54.7448	45.3299	57.0837	48.9196	40.6519	9.88381	12.036	10.2184	10.7249	7.47399	9.49471	3.90811	5.93183	5.25632	7.19762	3.92568	6.25422	7.44725	7.96672	5.3067	6.68664	7.33851	5.03948	38.2232	44.7688	37.3582	38.9905	41.1737	36.4038	19.3466	14.935	17.0551	16.4886	15.7101	17.565	11.6681	8.41631	8.88803	15.5051	8.43471	8.50487	11.5086	2.54837	11.3371	13.5543
ALDH	Aldehyde dehydrogenases	ALDH2	404	27.8457	32.0734	36.5916	29.4582	36.4438	35.959	27.3972	29.7139	34.844	33.9335	36.5328	37.6498	30.0726	41.0793	41.3171	39.5561	38.0957	50.7805	58.3967	58.2069	55.2647	52.518	51.6732	50.7069	47.9	55.4648	55.3396	60.1927	51.306	64.6654	31.4382	36.6587	36.6389	31.3224	40.7727	34.6344	30.2261	41.6213	32.7896	36.6918	36.5338	45.5992	46.0343	14.4993	44.4496	54.2172
ALDH	Aldehyde dehydrogenases	ALDH3A1	405	0.888017	0.666806	0.645442	0.407256	0.517667	0.703928	1.3872	2.5075	1.26936	1.32989	1.4948	1.3631	0.662391	0.277188	0.24448	0.799735	0.82937	1.02681	0.410883	0.846464	1.55449	0.83583	0.809767	0.891943	0.622077	0.330804	0.805135	1.123	0.409979	1.06202	0.41163	0.12343	0.538016	0.295494	0.525421	0.495564	0.555626	0.328762	0.42038	0.265498	0.0499095	0.261688	0.293586	0.263624	0.760413	0
ALDH	Aldehyde dehydrogenases	ALDH3A2	403	42.5614	37.0077	41.3083	35.8385	34.5284	36.311	54.3899	50.7142	47.9819	50.9646	47.3552	44.4183	32.6559	39.8042	44.3731	46.0155	34.6677	45.2264	47.2001	42.4726	49.0468	56.5578	50.2055	48.9676	58.89	55.7956	55.8227	54.8921	53.7073	54.0451	61.9503	61.283	66.0146	58.4487	58.8997	58.2563	70.5089	67.5935	60.835	62.1796	68.1764	65.1604	61.2421	14.3236	66.2251	72.2896
ALDH	Aldehyde dehydrogenases	ALDH3B1	410	0.761158	1.66701	1.88668	1.6969	1.13887	1.23187	1.445	2.19406	2.09445	1.54438	2.2123	1.88014	1.45726	2.99363	2.56704	2.7068	1.8799	3.03376	2.87618	4.78003	4.55626	2.6468	3.54273	3.56777	2.00447	2.03996	2.14703	2.82996	2.34274	2.65506	2.62414	3.94976	3.81991	3.48683	3.9932	2.91832	5.55626	5.65471	5.22472	4.40726	5.09077	6.34594	4.46251	1.0545	3.66381	9.0362
ALDH	Aldehyde dehydrogenases	ALDH3B2	411	2.53719	1.13357	2.48247	3.19017	1.19063	1.75982	2.0808	2.63288	2.983	2.91717	3.40814	3.57227	1.39102	1.94032	3.17824	1.47643	0.939952	1.9136	0.975846	0.946048	0.964855	1.43949	1.9232	1.07033	2.21183	1.65402	1.7713	1.66204	1.93276	1.65203	1.3378	1.17258	1.66785	1.53657	1.41864	1.87213	0.889002	0.26301	0.540489	0.477896	0.648823	0.392533	0.352303	0	0.276514	0
ALDH	Aldehyde dehydrogenases	ALDH4A1	406	13.2568	16.4701	16.7318	16.9011	13.4076	14.8998	9.76821	11.5972	10.7896	10.8965	10.643	10.2468	6.88887	9.59071	9.84032	10.8887	8.51486	10.5015	10.837	10.6555	8.36207	10.6336	10.4764	9.63298	13.3401	18.3596	15.1902	17.4738	16.1063	16.0483	10.548	11.047	11.8902	10.8151	11.0338	12.4442	10.3902	11.1122	10.8098	10.3013	12.7768	12.3648	11.5673	2.63624	11.8901	13.5543
ALDH	Aldehyde dehydrogenases	ALDH5A1	408	78.1455	74.3489	75.8146	84.302	75.8383	67.6945	124.964	115.972	104.215	113.255	111.691	108.484	71.0746	81.9922	85.568	97.1371	66.9578	92.5064	80.4816	72.8955	80.5654	97.5599	77.5351	87.2766	129.185	110.985	142.777	118.454	141.911	153.58	180.963	161.693	172.434	179.365	164.562	176.421	112.959	125.39	116.565	131.103	111.398	136.471	127.005	24.0777	127.957	81.3258
ALDH	Aldehyde dehydrogenases	ALDH6A1	7179	39.1362	30.2063	34.5063	34.481	33.3378	30.6795	47.6273	47.0783	45.2528	49.8922	45.4418	43.1492	38.0875	57.0453	55.9859	56.6582	40.9156	67.9563	64.5599	65.128	61.5363	67.6094	59.1636	57.7533	46.4484	43.8866	42.8332	45.3242	46.6205	51.8031	46.6171	51.7171	51.9185	54.5482	54.5387	58.5867	63.7859	67.0675	67.6211	67.171	63.8842	80.4692	87.2538	17.575	86.7562	72.2896
ALDH	Aldehyde dehydrogenases	ALDH7A1	877	30.0023	34.0071	42.9467	35.6349	34.9943	37.1322	45.9511	49.8366	47.9185	54.0963	52.3777	50.0118	41.1345	60.3716	56.536	55.9815	46.7212	72.997	63.6868	62.24	63.6804	58.601	60.3782	61.0089	53.0148	58.442	59.5263	69.1767	59.3299	62.4823	58.5543	64.4921	67.3596	61.6992	65.9929	61.2847	64.5637	72.1962	68.2817	66.4276	71.2209	73.8616	72.046	18.0143	75.4191	72.2896
ALDH	Aldehyde dehydrogenases	ALDH8A1	15471	0.0634298	0.133361	0.0992988	0.135752	0.103533	0.117321	0.1734	0.0626875	0.190405	0.128699	0.0597919	0.188014	0.264956	0	0.18336	0.30759	0	0.186693	0.205441	0.099584	0.268015	0.09287	0.101221	0.267583	0.138239	0.055134	0.107351	0.0898398	0.117137	0.0590012	0.0514537	0.308575	0.269008	0.236395	0.157626	0.220251	0.166688	0.197257	0.240217	0.318597	0.099819	0.327111	0.176152	0.0878748	0.345642	0
ALDH	Aldehyde dehydrogenases	ALDH9A1	412	22.7079	24.3384	27.3072	27.9649	22.415	20.3553	11.271	13.4151	14.2803	13.7279	12.6161	12.738	6.55767	12.917	12.6518	11.2578	8.18312	14.8421	13.7132	18.672	15.4377	16.4844	14.9807	16.1442	29.0994	29.1107	28.0187	26.0086	27.5858	26.9046	21.6106	22.3408	23.7265	21.1574	22.3829	21.7497	18.5023	23.9339	20.8388	21.3991	22.8586	25.3184	27.8907	6.23911	23.9876	54.2172
ALDH	Aldehyde dehydrogenases	ALDH16A1	28114	4.75724	6.80142	8.4404	6.58397	6.52261	6.39402	3.757	3.76125	3.87156	4.71895	5.02252	6.39248	3.90811	5.76551	5.86752	5.7827	5.03151	6.25422	6.7282	5.72608	6.16435	6.12942	6.17447	6.06521	7.25757	9.42791	8.42707	7.81607	7.55534	8.26017	5.04246	6.35664	4.73454	5.1416	6.14743	5.06576	6.44526	6.50949	6.90624	6.00025	6.18878	5.10292	6.04787	2.19687	6.22156	4.5181
ALDH	Aldehyde dehydrogenases	ALDH18A1	9722	42.6248	44.2759	50.3445	46.9702	48.4537	42.0011	32.0212	32.6602	34.6536	34.6199	34.201	34.5946	22.8525	30.657	27.0761	31.1282	25.1023	30.291	32.3057	26.4894	24.9254	28.0003	30.2144	23.1459	45.2734	50.7784	49.1132	44.4258	48.5533	50.5051	40.2882	39.3741	38.5219	37.3505	40.6151	35.185	31.2262	30.9036	29.0062	27.8773	28.9974	30.1596	32.5881	8.52386	27.0292	27.1086
ALKB	Alkylation repair homologs	ALKBH8	25189	54.9936	49.9438	48.6067	51.9251	48.4537	46.1073	40.9224	36.5468	34.844	37.7945	38.506	34.3126	23.5149	30.8788	27.8096	35.619	22.393	28.564	30.9189	31.9665	35.7532	32.8295	29.9108	33.6708	55.7796	53.5902	52.8705	51.3435	56.9871	47.909	48.9325	35.4244	41.9652	44.9151	39.6693	37.828	36.2824	34.9145	35.432	39.0282	38.2307	31.2063	38.9882	7.73298	40.0254	36.1448
ALKB	Alkylation repair homologs	ALKBH1	17911	20.5513	23.4049	25.4701	24.5032	23.295	21.4112	16.5308	20.4361	20.2463	16.0444	19.1932	17.2973	13.7115	21.2326	20.7197	19.2552	16.0898	20.6763	19.0547	20.3151	20.4764	20.6636	19.8899	19.6673	19.8374	22.4947	24.6908	22.46	25.1845	20.8864	15.5905	18.8848	20.9826	17.2569	17.1813	22.0251	19.1135	19.397	21.4994	15.7706	16.6199	20.2809	21.4905	5.62399	20.5312	18.0724
ALKB	Alkylation repair homologs	ALKBH2	32487	2.66405	2.46718	3.07826	2.44354	2.9507	3.05036	2.0808	2.13138	2.85607	2.53107	2.03292	2.06816	1.8547	1.55225	2.93376	2.46072	2.04578	2.00695	2.36258	2.73856	2.46574	2.46106	2.47991	2.27445	2.97215	2.86697	3.16686	3.45883	3.57268	2.59605	2.1096	2.09831	2.04446	2.60035	2.31185	2.03732	2.667	2.23558	2.1019	3.34527	2.04629	2.48604	1.7028	0.615124	2.69601	0
ALKB	Alkylation repair homologs	ALKBH3	30141	14.6523	14.8031	13.8025	14.0503	12.9417	12.0841	12.9472	13.1017	11.1069	13.3418	12.6161	13.913	7.48502	10.9212	11.9795	11.1348	8.62545	11.5283	11.1452	12.7965	12.4359	12.9089	11.2355	11.1047	14.5151	14.4451	14.2777	15.2728	14.7593	13.5113	12.0402	13.0836	11.5135	13.6518	10.9813	16.739	12.446	12.5587	12.6715	12.6908	10.3812	13.1498	12.5068	1.93325	14.3096	13.5543
ALKB	Alkylation repair homologs	ALKBH4	21900	6.08926	7.00146	6.70267	6.65185	6.05671	6.92196	4.56621	5.82994	6.28335	4.63315	5.32148	6.06346	4.50426	5.43289	5.8064	4.61386	5.25268	5.27408	5.03331	4.87962	4.98508	5.4329	5.8202	5.30706	6.56637	6.67121	6.01167	7.45671	5.56401	7.96517	8.64422	7.15894	5.81057	6.50087	8.03894	6.22208	6.88976	5.98347	6.60597	4.77896	6.18878	5.75715	5.69557	1.84537	4.90812	4.5181
ALKB	Alkylation repair homologs	ALKBH5	25996	45.0986	52.9444	49.4508	48.9386	46.2795	42.2944	51.9045	58.8636	60.3582	51.651	57.5796	59.3185	51.2691	72.3461	64.7872	63.9788	51.808	65.996	82.2279	72.4474	68.5583	70.9991	70.2979	72.6933	49.5588	59.1036	56.2521	61.3606	53.1802	55.6972	60.7154	67.5162	66.6064	67.7863	67.5166	63.7075	72.0647	78.6399	76.7494	78.9591	82.6501	77.0018	92.3035	21.793	86.0649	45.181
ALKB	Alkylation repair homologs	ALKBH6	28243	11.6711	11.8691	13.8025	13.7788	13.7182	14.1959	13.294	15.3584	14.3438	15.3151	13.513	20.3995	13.7777	22.0087	22.9811	18.3324	16.1451	22.5432	21.52	21.5599	20.9052	19.0384	20.1936	21.4958	18.3167	18.8007	20.8798	20.3487	17.8634	23.0695	14.2012	16.6013	17.5931	15.543	16.7609	15.858	16.6688	18.4107	18.3766	12.5315	15.971	19.5612	13.0352	4.48162	15.8304	0
ALKB	Alkylation repair homologs	ALKBH7	21306	9.83162	8.6018	11.5187	8.95963	10.0427	8.32982	5.89561	5.64188	6.85456	6.43493	5.85961	8.60165	5.10041	8.75914	7.08992	6.58244	6.46908	7.5144	7.90949	6.97088	8.63009	6.08299	6.27569	7.26933	12.0268	12.5705	12.7211	11.4097	12.5922	13.5703	6.07154	10.1213	9.03867	8.33293	8.30165	8.47965	8.22326	7.49578	8.28749	6.58435	7.68606	10.6638	10.3342	2.63624	9.67798	4.5181
ALKB	Alkylation repair homologs	FTO	24678	106.562	128.894	118.066	116.611	116.113	106.821	100.168	106.067	109.038	102.187	106.788	114.266	78.957	117.029	106.165	109.994	81.0571	108.189	129.942	140.165	122.322	122.774	129.613	122.687	132.986	137.504	141.274	142.082	140.447	150.866	109.648	123.368	125.465	113.943	127.993	136.831	126.516	137.554	126.775	134.448	134.706	132.545	147.263	36.9953	143.649	54.2172
ALOX	Arachidonate lipoxygenases	ALOX5	435	2.41033	2.4005	2.43282	2.17203	2.27774	0.997232	2.1386	1.37913	2.15792	2.05918	1.85355	1.3631	1.39102	1.38594	2.4448	2.0301	1.05054	1.58689	1.38673	1.64314	1.17927	1.16088	1.16404	0.802748	2.00447	1.92969	1.61027	2.06632	1.93276	1.06202	5.60845	7.09722	6.40239	6.61907	8.14403	6.77271	5.16732	5.19444	6.48586	4.14177	4.94104	6.2151	1.87895	0.263624	2.07385	0
ALOX	Arachidonate lipoxygenases	ALOX12	429	0.824588	1.13357	0.347546	1.28964	0.931801	0.469286	0.751401	0.438813	0.634682	0.643493	0.717503	0.705053	0.463674	1.10875	0.85568	1.04581	0.331748	0.606753	0.975846	1.8921	1.23287	0.83583	0.708546	0.758151	1.10592	0.606474	0.912486	0.988238	0.76139	0.767016	0.617444	0.802295	0.914627	0.650087	0.893216	0.715814	0.944564	0.657524	0.720651	1.53989	1.0481	1.37386	1.46793	0.351499	1.86647	0
ALOX	Arachidonate lipoxygenases	ALOX12B	430	0.12686	0.0666806	0.148948	0.271504	0.1553	0.0586607	0.520201	0.814938	0.825086	0.686393	0.597919	0.940071	1.58974	1.88488	2.56704	2.15313	2.81986	2.1003	4.98195	9.31111	6.27155	3.38976	6.52874	4.77189	0.760317	1.37835	0.966161	0.628879	1.17137	1.53403	0.668898	0.185145	0.215206	0.295494	0.420337	0.165188	0.944564	0.789029	0.240217	0.159299	0.299457	0.196266	0.469738	0.0878748	0.414771	0
ALOX	Arachidonate lipoxygenases	ALOX15	433	0.253719	0.0666806	0.148948	0.135752	0.103533	0	0	0	0.0634682	0	0.179376	0	0	0.22175	0	0	0	0.0466733	0.0513603	0	0	0	0	0	0.0691197	0	0.107351	0	0	0	0	0	0.0538016	0	0	0.110125	0	0.0657524	0.0600543	0	0.0499095	0	0.117434	0.0878748	0	0
ALOX	Arachidonate lipoxygenases	ALOX15B	434	#N/A	#N/A	#N/A	#N/A	#N/A	#N/A	#N/A	#N/A	#N/A	#N/A	#N/A	#N/A	#N/A	#N/A	#N/A	#N/A	#N/A	#N/A	#N/A	#N/A	#N/A	#N/A	#N/A	#N/A	#N/A	#N/A	#N/A	#N/A	#N/A	#N/A	#N/A	#N/A	#N/A	#N/A	#N/A	#N/A	#N/A	#N/A	#N/A	#N/A	#N/A	#N/A	#N/A	#N/A	#N/A	#N/A
ALOX	Arachidonate lipoxygenases	ALOXE3	13743	11.7345	14.2696	11.5683	11.1995	12.7346	12.0254	3.6992	5.14038	4.95052	3.68936	4.54418	6.34548	2.78204	4.32413	4.52288	3.50653	2.98573	3.03376	5.03331	6.42317	5.19949	4.08628	5.92142	4.5935	19.6991	18.9661	19.3232	19.7648	17.512	14.7503	5.65991	5.3692	4.41173	4.60971	4.9915	6.71764	2.00025	4.07665	3.12282	3.23907	2.04629	3.07484	2.40741	0.790873	4.97725	4.5181
ANAPC	Anaphase promoting complex subunits	ANAPC7	17380	37.8676	45.6762	40.1664	42.3546	38.825	38.5401	28.9578	32.911	29.8935	32.5178	31.6897	38.1199	22.9187	31.544	32.3325	32.174	23.2776	29.4508	30.6621	30.9208	31.8938	30.3221	33.909	32.0653	47.0014	48.959	48.2007	44.5606	42.5793	47.909	41.0601	43.7559	37.6611	44.0286	43.1371	39.8654	38.2271	36.6241	39.1554	33.7182	36.6835	35.9822	39.458	9.13898	35.532	31.6267
ANAPC	Anaphase promoting complex subunits	CDC16	1720	79.7313	74.5489	81.4746	78.6683	71.8005	65.5827	65.8921	63.1264	58.835	63.7487	61.3465	56.0752	38.5512	49.783	50.7907	50.5679	41.0262	49.7537	45.3512	44.8128	52.1557	49.639	49.1933	49.6366	70.2256	71.7293	75.8973	68.5927	75.4948	79.7107	67.25	58.1355	64.5081	63.8858	63.3133	61.1195	59.0075	56.8759	47.1426	53.5775	48.2126	52.2068	52.3758	12.8297	49.496	81.3258
ANAPC	Anaphase promoting complex subunits	CDC23	1724	70.2802	65.7471	73.9279	70.9304	65.1225	66.5799	59.5341	59.6785	58.3272	58.0431	57.6394	56.5453	32.8546	53.6082	50.6685	55.9815	41.9661	48.9603	50.8981	51.236	49.422	53.5396	48.2317	47.4067	69.6727	71.4536	71.9254	72.1863	71.5707	68.6775	58.297	54.6795	59.5584	54.9028	53.8031	54.9525	51.1176	48.9856	46.7823	55.3298	49.66	48.1507	47.6197	12.3903	49.9107	40.6629
ANAPC	Anaphase promoting complex subunits	CDC27	1728	138.15	114.691	118.513	127.878	105.915	111.162	136.061	122.303	117.226	132.216	124.367	111.915	75.5788	103.003	113.867	114.055	83.7664	106.835	97.5846	98.1401	109.082	117.202	109.774	111.537	127.941	114.403	116.798	109.29	120.827	115.819	116.337	83.8706	106.958	108.092	100.566	107.537	101.846	87.7795	94.2852	103.916	82.1011	89.1703	92.2448	19.2446	96.2959	176.206
ANAPC	Anaphase promoting complex subunits	ANAPC1	19988	258.223	274.057	257.78	275.237	257.798	227.193	173.92	188.878	174.855	159.586	183.621	188.061	118.899	170.914	157.139	140.384	115.227	147.301	160.193	164.812	154.966	141.813	157.601	150.382	230.652	251.466	236.549	236.054	254.832	221.491	181.734	170.765	198.905	173.16	184.843	191.122	186.468	182.858	182.325	172.202	175.482	168.593	191.007	42.5314	181.393	180.724
ANAPC	Anaphase promoting complex subunits	ANAPC2	19989	53.9153	67.014	58.0401	61.7672	66.0026	56.0796	41.5583	38.929	44.0469	46.8463	41.4358	44.7474	30.47	47.2883	43.5785	45.7079	32.7325	44.7597	45.4025	44.9622	45.8306	46.4814	45.2963	46.4702	61.6548	53.9761	53.5146	62.3489	52.8288	55.8742	53.5118	48.6931	50.7349	56.8531	51.2286	55.393	52.5622	63.3853	55.7904	57.8254	58.2943	59.4687	61.5357	17.3992	58.0679	36.1448
ANAPC	Anaphase promoting complex subunits	ANAPC4	19990	99.6482	87.3516	92.5465	92.3792	82.4644	83.5328	73.8107	73.1564	66.0704	71.3419	67.9834	67.2151	43.2541	58.653	62.8925	56.289	46.0577	58.855	58.7049	56.4641	60.089	64.5447	59.5685	60.9197	102.574	91.6878	95.2743	90.8281	100.855	94.402	75.6369	62.9493	76.1831	69.6184	67.1488	76.6472	65.1194	67.8565	63.4774	63.8788	61.7381	63.5249	59.5393	14.9387	66.709	90.362
ANAPC	Anaphase promoting complex subunits	ANAPC5	15713	329.01	355.808	377.683	356.077	364.334	331.668	211.722	239.968	265.551	220.16	229.84	253.49	145.13	217.814	212.698	204.24	169.413	209.563	183.921	180.197	192.649	187.69	200.822	191.545	342.212	337.475	337.673	342.964	321.307	330.997	191.819	209.831	207.298	204.482	204.494	206.705	167.743	159.318	146.773	157.706	155.917	154.592	149.024	37.171	149.317	153.615
ANAPC	Anaphase promoting complex subunits	ANAPC10	24077	15.2232	12.8027	12.0648	12.0141	9.83568	11.0282	8.67001	9.46582	8.44127	10.6391	8.1317	7.42656	5.29913	6.76339	7.51776	7.87432	5.91617	7.46773	8.57718	8.51443	8.25487	7.75465	8.14828	7.98289	13.8931	14.5554	13.2042	11.5444	16.2235	14.2193	9.82766	8.57838	12.9124	8.68753	9.14233	9.85621	8.27883	8.74507	9.78885	9.71722	8.08534	9.61705	10.2755	2.37262	9.19408	4.5181
ANAPC	Anaphase promoting complex subunits	ANAPC11	14452	30.5097	31.3399	30.8819	30.8157	31.3189	31.6768	23.409	24.5108	26.5932	25.3965	23.857	25.4289	15.5	22.2859	23.7146	22.1465	20.5131	24.6902	23.3176	23.6512	25.7831	22.2888	24.4954	26.3123	26.3346	29.3864	29.79	30.4557	28.2886	28.8516	25.4181	25.6734	28.0844	24.1123	29.949	26.0446	27.0034	27.4845	24.0818	19.3282	24.7052	32.3839	24.0153	7.29361	27.0292	40.6629
ANAPC	Anaphase promoting complex subunits	ANAPC13	24540	5.39153	4.26756	6.20617	4.95495	5.02137	5.98339	6.82041	5.70457	6.41028	7.07842	6.51732	5.3114	3.77563	5.87639	6.60096	7.50521	5.91617	6.58093	6.00916	6.17421	6.91479	6.31516	7.03485	7.67071	7.53405	6.34041	8.5881	6.33371	9.37096	10.5022	3.80757	7.8378	9.03867	7.26916	7.82878	6.49739	7.38983	7.89029	7.747	4.88516	5.09077	9.35536	6.86992	2.109	9.26321	13.5543
ANAPC	Anaphase promoting complex subunits	ANAPC15	24531	12.8128	9.53532	10.2774	12.6928	10.6639	9.09241	10.2306	8.27476	9.32982	10.0385	7.71315	9.02468	6.88887	8.31564	9.168	9.84289	6.74554	9.33466	8.78262	8.51443	9.70215	9.1477	10.1727	9.18701	12.3033	13.2322	15.1365	11.8589	13.5879	13.9243	10.2907	10.3681	11.7287	11.1106	11.822	10.4068	8.55664	8.28481	8.10733	7.00914	7.28679	8.11234	9.74706	2.19687	8.08803	9.0362
ANAPC	Anaphase promoting complex subunits	ANAPC16	26976	32.5395	30.6731	36.4923	34.2774	33.6484	34.5512	35.547	37.1737	35.4787	35.1347	33.6628	34.1246	24.3098	32.4864	32.3936	32.42	28.4197	36.9652	31.1757	31.3192	30.4465	32.4581	35.5285	31.6194	30.4818	34.6793	38.8075	36.1156	38.7138	37.2888	30.9237	33.5729	34.971	32.6816	37.0422	32.0465	35.7823	32.942	34.1108	33.2403	37.2325	37.8794	35.2891	9.22686	32.283	31.6267
ANAPC	Anaphase promoting complex subunits	CDC26	17839	21.6296	23.0715	22.6401	21.4488	19.5678	19.0647	17.5134	18.6809	15.5497	16.645	15.4861	15.1821	9.86963	15.6334	16.5635	15.8101	11.1136	13.862	15.5622	16.7301	14.312	14.3949	15.3856	14.8062	21.0815	21.9433	21.9533	21.0674	24.0717	22.8925	16.3108	15.9842	19.8528	15.7203	19.8609	18.8314	16.6688	16.8326	17.1155	16.3016	13.4756	17.4677	14.5032	5.00886	18.319	9.0362
ANKRD	Ankyrin repeat domain containing	ANKAR	26350	0	0.0666806	0.0496494	0.067876	0	0.117321	0.0578001	0	0	0.0428995	0.0597919	0.0940071	0	0	0	0	0	0.0466733	0.0513603	0	0	0.046435	0	0	0.138239	0	0.268378	0.0898398	0.175705	0.47201	0.154361	0	0	0	0	0	0.0555626	0.0657524	0	0	0.0499095	0.130844	0.0587172	0	0.138257	0
ANKRD	Ankyrin repeat domain containing	ANKFN1	26766	3.17149	3.53407	2.92931	5.3622	2.07067	3.40232	15.6638	19.5585	18.3423	14.3713	12.7357	14.4771	9.67091	18.239	16.0134	16.2408	8.95719	14.5154	20.6469	13.3941	10.3454	13.0018	9.16048	10.6587	11.9577	6.28527	13.0432	14.3295	8.72671	9.85321	4.8881	5.55435	6.02578	4.13692	6.14743	7.76383	2.44475	3.74789	2.70244	2.12398	3.04448	3.72906	2.75971	0.527249	5.11551	4.5181
ANKRD	Ankyrin repeat domain containing	FANK1	23527	7.67501	6.00125	5.61038	6.31247	4.34841	7.03928	3.757	4.45082	3.80809	4.54735	4.24522	3.52527	2.51709	4.98939	4.40064	4.30627	2.10107	3.64052	3.7493	3.0871	4.28824	3.80767	4.3525	4.14753	5.52958	3.58371	5.36756	4.67167	4.91975	4.7791	1.80088	1.35773	1.45264	0.945581	1.68135	2.53288	1.50019	1.90682	1.92174	2.17708	1.99638	1.70097	1.3505	0.263624	1.86647	4.5181
ANKRD	Ankyrin repeat domain containing	GPANK1	13920	5.20124	8.46843	7.09986	8.07724	7.81678	7.15661	8.49661	7.96132	10.028	8.966	7.65336	11.4219	7.6175	7.92758	8.80128	8.30494	7.13258	8.86792	9.29622	9.9584	12.8647	9.51918	8.95804	12.5764	8.22525	7.55335	8.96383	7.63639	8.25816	8.14217	6.84334	8.57838	7.20941	8.62843	7.51352	8.47965	10.168	8.81083	8.94809	7.75254	10.4311	11.9722	11.0976	2.89987	10.6458	4.5181
ANKRD	Ankyrin repeat domain containing	TANC1	29364	18.3946	20.9377	28.9456	18.2586	26.1422	22.3497	21.964	19.6212	17.1364	19.7338	17.6386	17.8143	19.5405	25.7231	23.5312	22.5771	23.8859	22.8232	36.3118	34.4063	35.5388	33.1546	38.5145	33.3141	49.3515	53.4799	49.1669	48.6034	42.8136	40.0028	196.656	200.574	174.855	240.473	192.409	156.488	336.765	268.401	309.28	304.526	326.308	230.482	392.349	100.529	316.194	298.195
ANKRD	Ankyrin repeat domain containing	TANC2	30212	482.32	452.561	370.682	422.732	437.429	391.795	435.524	397.376	386.965	430.454	391.637	408.931	260.651	340.165	336.221	395.254	252.128	325.78	323.724	364.876	341.022	380.303	321.933	324.667	380.988	321.431	300.262	334.069	305.962	284.091	349.165	301.848	284.18	366.294	306.688	349.317	283.758	278.264	291.203	301.181	288.677	253.314	300.867	73.8148	301.607	225.905
ANKRD	Ankyrin repeat domain containing	TRANK1	29011	447.814	403.484	456.228	435.153	461.397	440.718	570.66	573.027	541.574	598.32	563.359	529.307	463.276	730.723	620.307	802.688	528.861	629.669	717.247	799.56	662.587	843.353	730.764	670.518	560.284	468.363	465.475	526.372	469.544	397.314	285.311	237.973	252.921	248.038	261.029	303.395	301.983	267.415	277.511	316.473	220.001	232.51	294.76	68.7181	285.224	352.412
ANKRD	Ankyrin repeat domain containing	ACBD6	23339	30.5732	32.14	32.3218	32.7162	30.2835	33.8472	24.3338	27.7706	29.83	25.0104	26.6672	30.6933	19.6068	27.4416	26.9539	25.53	23.0012	28.7041	28.1968	28.8794	31.733	29.1147	30.0626	30.549	32.2789	38.8143	33.762	33.6899	32.9155	33.9847	28.7626	27.9569	27.923	30.6132	28.2677	28.5225	23.0029	28.142	25.7032	23.1514	26.1027	22.3744	24.8374	6.06336	22.3976	31.6267
ANKRD	Ankyrin repeat domain containing	ANK1	492	30.3194	36.941	31.7756	30.0691	43.5876	34.9618	29.767	27.1437	33.892	32.4749	38.0874	37.0858	33.9144	45.6252	35.9385	45.0928	39.3121	40.6991	54.6988	53.8252	57.9985	54.0968	48.8897	52.3124	65.3181	58.8831	60.6535	68.7724	56.0501	57.1722	94.7777	92.8193	82.9083	109.333	106.713	101.591	95.5677	119.867	107.677	114.376	121.08	131.891	144.562	42.0042	135.215	90.362
ANKRD	Ankyrin repeat domain containing	ANK2	493	2444.33	2793.38	2493.99	2462.2	2675.98	2345.78	2113.23	2262.21	2383.04	2007.18	2150.48	2072.2	1189.59	1699.55	1616.99	1587.72	1252.13	1657.55	1509.94	1539.02	1429.91	1484.2	1454.39	1407.84	2523.42	2367.62	2181	2396.34	2184.37	2028.34	1751.59	1653.59	1679.2	1760.91	1695.8	1874.77	1285.16	1248.05	1170.7	1215.93	1180.96	1205.08	1266.65	317.14	1255.44	1373.5
ANKRD	Ankyrin repeat domain containing	ANK3	494	806.066	918.125	712.717	786.954	873.667	701.406	776.139	706.175	805.284	773.007	794.335	784.959	497.588	670.463	629.597	679.406	464.337	658.42	606.309	702.167	589.58	657.705	562.889	558.936	767.782	697.389	646.255	679.054	632.833	634.204	873.529	779.769	791.152	971.644	858.118	970.424	853.275	865.96	845.925	971.085	864.882	894.451	845.469	218.984	770.713	686.751
ANKRD	Ankyrin repeat domain containing	ANKDD1A	28002	1.20517	1.00021	1.04264	1.28964	0.724734	0.82125	0.693601	1.62988	0.825086	1.07249	1.43501	1.22209	1.05983	1.82944	1.89472	2.0301	0.774078	1.44687	1.43809	1.94189	1.12566	0.696525	0.607325	1.15953	3.45599	3.2529	3.75729	3.95295	3.04556	2.89106	0.97762	1.78973	1.34504	2.12756	1.20847	1.3215	1.22238	1.84107	2.34212	1.11509	1.5971	1.1776	1.05691	0.615124	1.52083	0
ANKRD	Ankyrin repeat domain containing	ANKDD1B	32525	6.21612	6.06793	6.05723	5.76946	4.86607	5.10348	7.16721	5.57919	5.14092	5.96304	6.21836	6.01645	5.03417	4.76764	5.37856	4.79841	4.81034	5.74081	6.77956	5.07879	7.1292	7.15099	5.92142	5.70843	6.42813	6.56094	7.03151	6.10911	7.02822	7.61116	5.35118	6.10978	7.69363	5.61439	5.62201	7.15814	6.3897	5.85197	5.6451	5.41616	5.44014	6.01883	7.86811	1.23025	5.18463	0
ANKRD	Ankyrin repeat domain containing	ANKHD1	24714	115.569	105.355	109.278	109.348	102.55	102.363	121.438	118.856	106.182	113.941	108.164	97.4853	76.2412	109.046	113.194	115.654	88.7979	109.729	117.153	124.331	128.701	131.272	124.35	121.349	102.159	95.2163	88.0817	92.58	92.7139	80.8317	109.905	94.8559	91.7855	103.896	91.8436	100.985	108.236	102.114	105.155	120.324	101.516	101.339	129.237	33.0409	129.823	103.916
ANKRD	Ankyrin repeat domain containing	ANKIB1	22215	175.891	154.766	160.715	163.988	149.295	145.948	138.258	136.659	124.905	126.168	128.074	126.91	91.5425	122.351	126.641	132.695	100.022	126.018	145.504	148.081	155.181	154.118	156.336	147.037	162.017	159.282	151.848	151.65	162.762	147.385	155.802	140.031	149.837	155.194	140.34	145.365	154.131	148.864	148.875	154.998	155.768	157.536	198.053	42.092	195.634	207.833
ANKRD	Ankyrin repeat domain containing	ANKK1	21027	0.12686	0.200042	0.0496494	0	0	0.351964	0.0578001	0.125375	0.126936	0.0857991	0	0	0	0.0554376	0	0	0	0.0466733	0	0.149376	0	0	0	0	0.414718	0.110268	0.322054	0.0898398	0.409979	0.295006	0	0.12343	0.0538016	0	0.210168	0.0550627	0.22225	0.131505	0.0600543	0	0.0499095	0.0654221	0	0	0.0691285	0
ANKRD	Ankyrin repeat domain containing	ANKLE1	26812	2.79091	3.33403	3.27686	3.6653	1.96714	2.81571	1.734	2.5075	3.10994	1.80178	2.09272	1.78613	0.596152	0.94244	1.65024	1.04581	1.2717	1.07349	0.873126	1.94189	1.07206	1.06801	1.4677	1.20412	2.62655	4.13505	3.81097	3.50375	3.04556	2.95006	2.57268	1.97488	2.52868	1.71387	2.15423	3.02845	1.44463	1.77532	2.70244	1.75229	2.24593	1.70097	1.64408	0.351499	1.52083	0
ANKRD	Ankyrin repeat domain containing	ANKLE2	29101	50.6804	50.6772	56.5507	55.6583	53.0609	49.275	56.4129	57.1084	53.6941	52.2945	54.889	43.2433	40.9358	55.105	58.1862	57.0273	47.2741	59.2284	69.3878	61.3438	60.625	64.8233	66.6539	62.3914	53.9825	59.5998	57.1646	59.3392	59.857	54.5762	58.3999	48.3228	58.8051	53.6026	51.3862	55.7785	57.6184	55.1663	58.4929	59.5777	53.8024	56.4593	64.8825	16.872	67.1237	54.2172
ANKRD	Ankyrin repeat domain containing	ANKRA2	13208	68.187	56.3451	56.1535	60.6133	50.0584	54.7304	36.703	38.8036	35.923	30.5445	36.5328	37.2738	21.6602	29.7146	33.5549	31.5588	23.2776	28.8441	34.7709	33.0121	31.5722	34.2226	36.2371	33.3587	60.2033	52.2119	53.5683	51.3435	53.8244	56.6412	27.6821	30.302	27.7078	22.0439	26.3761	31.1655	28.0036	26.7612	25.7032	28.6207	24.3059	24.5987	35.5239	7.90873	32.6978	49.6991
ANKRD	Ankyrin repeat domain containing	ANKRD1	15819	0.190289	0.133361	0.0992988	0.067876	0	0	0.2312	0.25075	0.126936	0.171598	0.0597919	0.0940071	0	0.110875	0	0.123036	0.110583	0.0933466	0	0.049792	0	0.046435	0.101221	0	0	0	0.268378	0.0898398	0.0585685	0.0590012	0	0	0.0538016	0	0	0.165188	0.0555626	0	0	0	0	0	0	0	0	0
ANKRD	Ankyrin repeat domain containing	ANKRD2	495	0.444009	0.600125	0.198598	0.203628	0.258834	0.175982	0.0578001	0.313438	0.126936	0.0428995	0.119584	0.0940071	0.0662391	0.110875	0	0.0615181	0	0.0933466	0	0.24896	0.053603	0.18574	0.202442	0.133791	1.31327	1.21295	1.18086	1.25776	1.22994	1.53403	0.874713	0.864009	1.29124	0.650087	0.840674	0.715814	0.333376	0.657524	0.660597	0.849593	0.94828	0.654221	0.528455	0.263624	0.345642	0
ANKRD	Ankyrin repeat domain containing	ANKRD6	17280	27.5285	25.6053	26.5624	27.0825	25.9351	26.9253	31.2698	36.9856	36.1769	32.6036	34.8587	32.9495	34.908	51.6679	41.8061	48.6608	38.7592	49.287	61.581	62.6881	47.2243	47.2708	46.511	42.8132	87.0217	80.275	77.9907	81.5297	74.1477	66.7304	44.0958	47.7674	44.6015	44.9151	49.7048	48.7855	49.5618	51.8129	49.785	51.0287	49.3605	48.2815	53.8437	15.9932	59.4505	63.2534
ANKRD	Ankyrin repeat domain containing	ANKRD7	18588	0.12686	0.0666806	0.0496494	0	0	0.293304	0.0578001	0.0626875	0	0.0857991	0.0597919	0	0.0662391	0	0	0.0615181	0.165874	0.0933466	0.0513603	0.099584	0.107206	0.18574	0.101221	0	0.138239	0	0	0.0449199	0	0	0	0	0.0538016	0	0.105084	0	0	0	0.0600543	0	0	0	0.0587172	0	0	0
ANKRD	Ankyrin repeat domain containing	ANKRD9	20096	2.66405	3.06731	2.83002	3.32592	2.84717	3.16768	4.62401	5.57919	7.80658	6.47783	6.69669	7.14454	7.41878	9.92333	9.29024	9.16619	9.73127	9.14796	12.4806	10.7551	10.935	10.4479	9.66659	12.0858	4.28542	5.78907	6.49475	6.37863	5.09546	4.9561	12.5547	13.0219	11.4597	11.8789	14.4491	10.7923	10.5013	11.6382	9.72879	11.1509	11.9783	12.6265	9.27732	3.77862	9.53973	13.5543
ANKRD	Ankyrin repeat domain containing	ANKRD10	20265	72.5003	63.0132	75.3678	68.2833	71.3346	61.1245	49.7081	52.5322	46.776	47.3182	45.5614	49.1657	25.3033	44.1838	41.8672	43.8624	31.9584	43.4995	36.1063	34.8046	34.6276	42.6273	41.6524	37.2386	81.0774	86.3398	77.3466	85.9318	78.5989	70.0345	58.7601	59.0612	57.6753	60.2217	57.4811	58.9721	46.0614	47.4075	51.947	53.1527	50.3587	45.7955	39.6341	10.1935	39.818	67.7715
ANKRD	Ankyrin repeat domain containing	ANKRD11	21316	173.734	216.845	226.451	219.647	223.115	207.952	199.584	224.672	274.436	206.99	265.117	257.203	172.42	282.621	265.2	256.161	212.927	281.44	284.896	303.681	259.439	254.928	287.821	248.272	199.48	209.84	206.061	216.469	194.975	184.969	202.419	209.09	212.086	207.2	234.968	210.56	202.692	242.232	227.726	239.904	221.748	238.202	218.898	61.6881	206.418	212.351
ANKRD	Ankyrin repeat domain containing	ANKRD12	29135	325.078	250.319	267.561	267.907	252.725	227.78	188.197	158.599	172.253	164.648	157.851	140.87	126.186	178.509	171.442	195.751	139.666	171.011	267.022	302.636	275.144	297.927	279.876	273.737	294.519	237.793	228.873	236.818	252.196	226.27	167.43	137.748	136.01	141.187	142.442	141.731	146.13	138.869	142.989	176.025	151.176	144.19	247.493	56.4156	263.794	347.894
ANKRD	Ankyrin repeat domain containing	ANKRD13A	21268	38.6288	45.2094	44.4858	45.4769	40.4298	39.8306	36.0094	38.4902	38.2713	39.8966	37.6091	35.8167	23.3162	34.5376	35.6941	36.0496	28.2539	35.6584	30.9189	28.6802	31.2506	35.8014	35.2755	31.441	51.2868	54.6378	54.2661	53.9488	53.473	54.9892	51.0421	56.7161	54.0168	55.4347	56.5879	59.5227	60.0632	60.032	53.2081	68.764	62.4867	69.1512	54.3722	13.4448	51.2242	58.7353
ANKRD	Ankyrin repeat domain containing	ANKRD13B	26363	74.1494	97.8871	87.9291	86.0668	100.272	89.9855	42.8299	49.0843	65.9434	48.1333	50.8829	63.5018	31.1324	49.0623	42.8451	46.2001	39.6992	45.3664	39.3934	34.3565	36.3965	42.6273	42.614	38.4873	61.793	69.7996	55.769	67.9189	50.486	53.2191	48.4694	54.3092	43.3103	59.4534	50.3879	46.4729	30.8372	34.9145	32.6695	35.5236	35.5356	39.1224	22.841	9.22686	22.605	22.5905
ANKRD	Ankyrin repeat domain containing	ANKRD13C	25374	70.2802	64.3468	66.0833	69.0978	60.0494	58.8367	92.9425	94.8463	93.1713	87.7295	90.7641	80	55.4421	79.2204	73.5885	76.0364	61.871	75.144	68.6174	62.4392	66.6286	70.5812	65.4393	65.1564	81.8377	79.1172	75.3606	74.028	75.3777	76.9966	101.364	78.8717	88.2346	91.6623	89.0589	84.9617	72.4536	70.6181	75.4282	71.9499	75.4632	70.5905	71.224	17.2235	66.9855	76.8077
ANKRD	Ankyrin repeat domain containing	ANKRD13D	27880	63.3664	78.283	74.8713	75.8175	73.6641	69.7476	53.6963	54.3501	70.9574	58.3863	62.2434	71.4454	39.8759	63.3098	55.0691	53.5823	47.1635	56.288	57.6777	52.0824	49.5292	46.11	52.736	48.7893	78.1053	74.7065	81.909	83.4163	73.8549	74.6956	57.3709	65.1093	63.0017	64.1222	64.837	60.0183	49.5618	57.0731	52.4274	48.0551	53.7525	51.1601	51.1427	13.8842	44.9335	27.1086
ANKRD	Ankyrin repeat domain containing	ANKRD16	23471	44.9717	37.6745	48.4082	46.7666	40.2227	38.7161	32.5414	38.0513	34.2728	33.5903	34.4999	40	29.1452	37.2541	41.256	38.0182	29.0279	34.6316	32.8706	42.5722	37.2005	35.1049	36.3889	35.8115	43.1307	43.7212	44.5508	46.2675	42.0522	42.1859	31.3353	33.7581	31.5277	33.509	31.21	37.3325	32.2263	34.1255	38.9152	35.205	27.7497	32.0568	29.1825	8.87536	33.389	40.6629
ANKRD	Ankyrin repeat domain containing	ANKRD17	23575	254.988	227.514	212.599	225.62	219.129	212.176	261.314	228.747	212.809	244.699	216.148	211.14	147.713	207.558	205.608	235.491	154.373	209.283	210.731	219.035	214.412	249.727	207.604	209.829	271.157	225.994	216.581	238.974	241.185	226.624	277.181	219.026	236.458	295.612	231.606	246.405	243.253	230.002	242.019	282.649	247.551	232.903	258.767	64.588	242.917	334.339
ANKRD	Ankyrin repeat domain containing	ANKRD18A	23643	#N/A	#N/A	#N/A	#N/A	#N/A	#N/A	#N/A	#N/A	#N/A	#N/A	#N/A	#N/A	#N/A	#N/A	#N/A	#N/A	#N/A	#N/A	#N/A	#N/A	#N/A	#N/A	#N/A	#N/A	#N/A	#N/A	#N/A	#N/A	#N/A	#N/A	#N/A	#N/A	#N/A	#N/A	#N/A	#N/A	#N/A	#N/A	#N/A	#N/A	#N/A	#N/A	#N/A	#N/A	#N/A	#N/A
ANKRD	Ankyrin repeat domain containing	ANKRD18B	23644	#N/A	#N/A	#N/A	#N/A	#N/A	#N/A	#N/A	#N/A	#N/A	#N/A	#N/A	#N/A	#N/A	#N/A	#N/A	#N/A	#N/A	#N/A	#N/A	#N/A	#N/A	#N/A	#N/A	#N/A	#N/A	#N/A	#N/A	#N/A	#N/A	#N/A	#N/A	#N/A	#N/A	#N/A	#N/A	#N/A	#N/A	#N/A	#N/A	#N/A	#N/A	#N/A	#N/A	#N/A	#N/A	#N/A
ANKRD	Ankyrin repeat domain containing	ANKRD20A1	23665	#N/A	#N/A	#N/A	#N/A	#N/A	#N/A	#N/A	#N/A	#N/A	#N/A	#N/A	#N/A	#N/A	#N/A	#N/A	#N/A	#N/A	#N/A	#N/A	#N/A	#N/A	#N/A	#N/A	#N/A	#N/A	#N/A	#N/A	#N/A	#N/A	#N/A	#N/A	#N/A	#N/A	#N/A	#N/A	#N/A	#N/A	#N/A	#N/A	#N/A	#N/A	#N/A	#N/A	#N/A	#N/A	#N/A
ANKRD	Ankyrin repeat domain containing	ANKRD20A2	31979	#N/A	#N/A	#N/A	#N/A	#N/A	#N/A	#N/A	#N/A	#N/A	#N/A	#N/A	#N/A	#N/A	#N/A	#N/A	#N/A	#N/A	#N/A	#N/A	#N/A	#N/A	#N/A	#N/A	#N/A	#N/A	#N/A	#N/A	#N/A	#N/A	#N/A	#N/A	#N/A	#N/A	#N/A	#N/A	#N/A	#N/A	#N/A	#N/A	#N/A	#N/A	#N/A	#N/A	#N/A	#N/A	#N/A
ANKRD	Ankyrin repeat domain containing	ANKRD20A3	31981	#N/A	#N/A	#N/A	#N/A	#N/A	#N/A	#N/A	#N/A	#N/A	#N/A	#N/A	#N/A	#N/A	#N/A	#N/A	#N/A	#N/A	#N/A	#N/A	#N/A	#N/A	#N/A	#N/A	#N/A	#N/A	#N/A	#N/A	#N/A	#N/A	#N/A	#N/A	#N/A	#N/A	#N/A	#N/A	#N/A	#N/A	#N/A	#N/A	#N/A	#N/A	#N/A	#N/A	#N/A	#N/A	#N/A
ANKRD	Ankyrin repeat domain containing	ANKRD20A4	31982	#N/A	#N/A	#N/A	#N/A	#N/A	#N/A	#N/A	#N/A	#N/A	#N/A	#N/A	#N/A	#N/A	#N/A	#N/A	#N/A	#N/A	#N/A	#N/A	#N/A	#N/A	#N/A	#N/A	#N/A	#N/A	#N/A	#N/A	#N/A	#N/A	#N/A	#N/A	#N/A	#N/A	#N/A	#N/A	#N/A	#N/A	#N/A	#N/A	#N/A	#N/A	#N/A	#N/A	#N/A	#N/A	#N/A
ANKRD	Ankyrin repeat domain containing	ANKRD22	28321	0	0	0	0	0	0	0	0.0626875	0	0.0857991	0	0	0	0	0	0	0	0	0.0513603	0.049792	0	0	0	0.0445971	0	0.055134	0.0536756	0	0	0	0	0	0	0	0.0525421	0.0550627	0	0	0.0600543	0	0.0499095	0.130844	0	0	0	0
ANKRD	Ankyrin repeat domain containing	ANKRD23	24470	2.66405	4.06752	3.52511	4.41194	4.29664	3.98893	3.468	3.38513	3.55422	3.00297	3.40814	3.05523	2.31837	3.32626	2.4448	3.38349	2.32224	2.98709	3.08162	2.98752	2.46574	3.76124	2.9354	3.1664	4.00894	4.96206	5.52859	5.83959	4.39264	4.48409	5.04246	4.9372	6.07958	4.9643	5.20167	3.63413	4.16719	4.73418	4.26385	3.82317	4.99095	4.31786	3.99277	0.702999	2.48862	4.5181
ANKRD	Ankyrin repeat domain containing	ANKRD24	29424	33.0469	37.7412	39.4216	40.4541	41.4651	38.892	22.4842	24.5108	33.3843	22.651	27.2651	27.5441	20.2692	38.6955	32.5158	30.9436	22.78	31.3178	41.1396	43.817	42.7752	39.8412	41.6018	45.8904	57.3002	59.3793	63.2836	65.4483	56.87	56.5822	45.4851	41.2873	47.2916	43.3785	49.5472	43.3894	41.2274	57.7964	48.8842	49.7012	51.9059	53.4499	63.4146	18.1901	62.6995	76.8077
ANKRD	Ankyrin repeat domain containing	ANKRD26	29186	32.6664	26.4722	31.4777	30.8836	28.4199	27.5119	29.0156	29.2751	29.83	27.0267	29.1784	24.6299	19.8055	26.7764	25.976	28.975	19.6284	28.1907	31.3298	33.3109	36.0212	37.148	31.7833	38.0859	43.3381	38.3181	37.5193	35.3969	38.2452	35.9318	37.3039	29.3763	29.4295	33.8045	30.8948	27.1459	26.2255	31.4297	31.5285	37.2228	33.2397	33.5615	36.346	9.57835	36.2924	58.7353
ANKRD	Ankyrin repeat domain containing	ANKRD27	25310	47.5724	49.0102	47.862	47.9883	50.0067	46.166	42.0207	47.141	50.3937	47.1037	48.7902	45.4994	33.1196	40.7467	47.9181	46.3231	36.7134	44.1529	39.7015	37.095	42.2928	45.4134	43.4743	41.6537	24.4684	24.9205	23.6173	22.1006	21.4361	20.3554	25.058	25.6117	23.6189	24.1714	27.1117	22.7409	35.7268	32.2187	30.3875	26.125	29.9457	30.9447	25.7769	7.38148	27.6514	9.0362
ANKRD	Ankyrin repeat domain containing	ANKRD29	27110	8.05559	6.06793	6.90126	6.92335	7.50618	6.80464	14.3344	12.036	13.0744	12.6983	13.8717	8.83667	10.532	10.5331	13.3853	13.657	10.1183	13.1619	12.121	11.3028	15.3305	15.7879	11.438	13.8697	18.8006	16.5953	20.3431	15.722	21.5532	23.1285	32.4673	24.3157	33.357	30.3768	30.1066	31.3306	25.8922	29.7859	20.5386	22.6735	18.9157	23.8136	25.0723	6.06336	23.6419	22.5905
ANKRD	Ankyrin repeat domain containing	ANKRD30A	17234	#N/A	#N/A	#N/A	#N/A	#N/A	#N/A	#N/A	#N/A	#N/A	#N/A	#N/A	#N/A	#N/A	#N/A	#N/A	#N/A	#N/A	#N/A	#N/A	#N/A	#N/A	#N/A	#N/A	#N/A	#N/A	#N/A	#N/A	#N/A	#N/A	#N/A	#N/A	#N/A	#N/A	#N/A	#N/A	#N/A	#N/A	#N/A	#N/A	#N/A	#N/A	#N/A	#N/A	#N/A	#N/A	#N/A
ANKRD	Ankyrin repeat domain containing	ANKRD30B	24165	#N/A	#N/A	#N/A	#N/A	#N/A	#N/A	#N/A	#N/A	#N/A	#N/A	#N/A	#N/A	#N/A	#N/A	#N/A	#N/A	#N/A	#N/A	#N/A	#N/A	#N/A	#N/A	#N/A	#N/A	#N/A	#N/A	#N/A	#N/A	#N/A	#N/A	#N/A	#N/A	#N/A	#N/A	#N/A	#N/A	#N/A	#N/A	#N/A	#N/A	#N/A	#N/A	#N/A	#N/A	#N/A	#N/A
ANKRD	Ankyrin repeat domain containing	ANKRD30BL	35167	#N/A	#N/A	#N/A	#N/A	#N/A	#N/A	#N/A	#N/A	#N/A	#N/A	#N/A	#N/A	#N/A	#N/A	#N/A	#N/A	#N/A	#N/A	#N/A	#N/A	#N/A	#N/A	#N/A	#N/A	#N/A	#N/A	#N/A	#N/A	#N/A	#N/A	#N/A	#N/A	#N/A	#N/A	#N/A	#N/A	#N/A	#N/A	#N/A	#N/A	#N/A	#N/A	#N/A	#N/A	#N/A	#N/A
ANKRD	Ankyrin repeat domain containing	ANKRD31	26853	#N/A	#N/A	#N/A	#N/A	#N/A	#N/A	#N/A	#N/A	#N/A	#N/A	#N/A	#N/A	#N/A	#N/A	#N/A	#N/A	#N/A	#N/A	#N/A	#N/A	#N/A	#N/A	#N/A	#N/A	#N/A	#N/A	#N/A	#N/A	#N/A	#N/A	#N/A	#N/A	#N/A	#N/A	#N/A	#N/A	#N/A	#N/A	#N/A	#N/A	#N/A	#N/A	#N/A	#N/A	#N/A	#N/A
ANKRD	Ankyrin repeat domain containing	ANKRD32	25408	70.4071	48.9435	50.3941	55.2511	42.2417	46.4006	44.3905	39.7439	35.7326	42.3847	36.4133	35.4877	25.3696	32.0984	37.8944	38.8794	27.9221	34.7249	39.2393	41.7257	43.2576	50.0569	44.8408	42.947	37.4629	36.4987	33.7083	32.2974	35.2582	32.4507	33.8051	27.0312	24.5873	29.4312	25.6931	31.0553	26.8923	27.09	26.7242	32.3376	26.0028	26.9539	33.3514	7.99661	37.9515	40.6629
ANKRD	Ankyrin repeat domain containing	ANKRD33	13788	0.0634298	0	0	0	0	0	0	0	0	0	0	0	0	0	0.06112	0	0	0	0	0	0	0	0	0	0.0691197	0	0.0536756	0	0	0	0	0	0	0	0	0	0	0.131505	0	0	0	0	0.0587172	0	0	0
ANKRD	Ankyrin repeat domain containing	ANKRD33B	35240	1.64918	1.40029	2.33352	2.03628	2.07067	2.22911	48.4943	47.141	40.4927	57.4425	59.7919	45.2644	88.9591	129.17	138.559	121.929	134.524	140.44	202.411	181.492	175.282	198.742	190.599	176.025	2.21183	1.76429	1.18086	2.15616	1.99133	2.47805	2.1096	1.97488	4.89595	2.54125	4.09829	4.40501	16.1132	9.00808	9.54863	14.39	3.44376	6.01883	5.1084	0.615124	7.74239	18.0724
ANKRD	Ankyrin repeat domain containing	ANKRD34A	27639	17.3163	21.8046	20.952	18.055	21.8973	22.7604	27.5706	25.2004	32.0514	27.4986	29.8959	33.7485	26.1645	38.7509	35.2051	34.0195	28.8621	32.858	38.5203	41.5265	38.3262	33.4332	37.5023	35.1871	18.5932	16.2645	16.3711	20.3487	14.7593	16.9334	24.0289	27.278	22.2739	28.3083	24.905	22.7959	21.8917	25.9722	22.8807	23.8948	26.0528	25.0567	21.6079	6.41486	19.0795	4.5181
ANKRD	Ankyrin repeat domain containing	ANKRD34B	33736	9.51447	8.06835	8.19215	8.89176	8.28268	8.62312	17.6868	15.2331	15.7401	18.0607	20.3292	15.2762	14.8376	18.0172	17.7859	19.8703	16.698	19.1827	18.2843	16.3318	19.7795	19.2241	18.9789	18.8646	19.8374	14.4451	25.1202	16.6653	21.4361	29.7366	24.4405	17.9591	27.4926	17.8478	26.7965	29.899	13.6684	21.1723	15.9144	19.1158	12.3776	25.3838	19.0244	4.56949	20.9459	18.0724
ANKRD	Ankyrin repeat domain containing	ANKRD34C	33888	2.72748	4.00084	3.12791	2.98654	4.08957	2.93304	9.94161	7.33444	9.07595	8.45121	11.5398	8.74266	8.47861	10.6995	10.3293	11.3193	7.24316	8.12115	11.402	12.8463	11.9535	8.91552	7.54095	11.1493	18.5932	13.8386	15.6733	18.5968	13.5293	14.1013	31.4382	25.55	25.6096	36.9959	26.7965	21.8048	24.0586	27.616	28.8261	23.5231	35.6853	26.2343	37.1093	8.34811	30.4165	4.5181
ANKRD	Ankyrin repeat domain containing	ANKRD35	26323	6.85042	9.00188	9.18514	7.26273	9.78391	8.09518	6.01121	5.76725	6.60069	5.31954	6.39773	6.11046	4.37178	5.1557	5.25632	7.19762	5.03151	5.88083	7.39589	7.36922	11.203	10.0764	7.43973	7.58151	9.33116	7.66362	8.74913	9.0289	6.44253	7.96517	7.04916	5.61606	6.8866	6.61907	7.04064	6.05689	6.72307	8.48206	6.36575	8.12424	6.43833	8.37403	6.92863	2.54837	7.67326	4.5181
ANKRD	Ankyrin repeat domain containing	ANKRD36	24079	0.0634298	0.200042	0	0.067876	0	0.175982	0.1156	0	0	0	0.0597919	0.0470035	0	0	0	0	0.0552913	0	0	0	0	0	0	0	0	0	0	0	0.0585685	0.0590012	0	0	0.0538016	0	0.0525421	0	0	0	0	0.106199	0	0	0	0	0.0691285	0
ANKRD	Ankyrin repeat domain containing	ANKRD36B	29333	#N/A	#N/A	#N/A	#N/A	#N/A	#N/A	#N/A	#N/A	#N/A	#N/A	#N/A	#N/A	#N/A	#N/A	#N/A	#N/A	#N/A	#N/A	#N/A	#N/A	#N/A	#N/A	#N/A	#N/A	#N/A	#N/A	#N/A	#N/A	#N/A	#N/A	#N/A	#N/A	#N/A	#N/A	#N/A	#N/A	#N/A	#N/A	#N/A	#N/A	#N/A	#N/A	#N/A	#N/A	#N/A	#N/A
ANKRD	Ankyrin repeat domain containing	ANKRD36C	32946	#N/A	#N/A	#N/A	#N/A	#N/A	#N/A	#N/A	#N/A	#N/A	#N/A	#N/A	#N/A	#N/A	#N/A	#N/A	#N/A	#N/A	#N/A	#N/A	#N/A	#N/A	#N/A	#N/A	#N/A	#N/A	#N/A	#N/A	#N/A	#N/A	#N/A	#N/A	#N/A	#N/A	#N/A	#N/A	#N/A	#N/A	#N/A	#N/A	#N/A	#N/A	#N/A	#N/A	#N/A	#N/A	#N/A
ANKRD	Ankyrin repeat domain containing	ANKRD37	29593	1.77603	1.66701	1.63843	2.10416	1.553	1.29054	3.179	2.69556	2.66566	3.08877	3.64731	3.9483	2.58333	2.38382	2.56704	3.32198	1.71403	3.08044	2.7221	3.93357	3.37699	2.7861	3.13785	2.80962	2.55743	2.86697	3.00584	3.45883	4.15836	2.95006	3.60176	3.08575	3.3357	4.8461	4.51862	4.01957	3.72269	4.53692	3.84347	4.72586	3.99276	3.72906	2.28997	0.527249	3.94032	0
ANKRD	Ankyrin repeat domain containing	ANKRD39	28640	7.92873	8.33507	8.63899	7.33061	7.19558	6.57	6.64701	9.27776	9.64716	7.50742	6.99565	11.0458	6.16024	9.4244	10.5126	8.8586	7.13258	8.82125	7.13909	7.81735	7.77244	6.12942	7.38912	5.35166	11.6121	12.9565	12.7211	12.8471	11.3623	12.6263	11.2684	12.6516	10.8679	9.63311	12.0847	13.4353	9.11227	10.5861	9.42852	9.18623	10.0318	10.533	5.57814	2.63624	7.39674	4.5181
ANKRD	Ankyrin repeat domain containing	ANKRD40	28233	34.6327	36.8077	37.237	36.4494	37.6862	36.4283	71.7877	67.2637	65.6261	73.7014	77.7295	68.7662	62.8609	87.8132	93.5136	102.674	71.7681	92.9732	91.0105	79.3187	98.2544	118.177	101.271	104.045	55.0884	55.5199	57.4866	54.9371	48.3776	55.2842	101.415	95.4113	100.017	104.96	99.6724	83.3649	106.125	116.645	114.043	121.226	130.813	122.797	143.035	33.9197	130.515	135.543
ANKRD	Ankyrin repeat domain containing	ANKRD42	26752	31.2075	28.6727	27.8533	26.4038	29.3517	29.3304	22.9466	20.06	22.7851	22.3078	21.7045	21.9507	14.3739	21.5652	17.5414	22.3926	15.4816	19.9295	22.1363	23.3027	24.8182	23.2639	24.0906	23.5473	31.7259	31.4815	29.4679	29.2429	28.9328	27.8486	19.3466	18.3293	17.2165	20.8619	17.4965	19.6574	15.4464	14.3998	16.9954	18.107	17.6181	17.206	18.1436	4.56949	18.5956	13.5543
ANKRD	Ankyrin repeat domain containing	ANKRD45	24786	33.6812	33.407	29.9386	35.2955	32.3024	25.1068	22.542	18.1794	20.6906	24.1953	22.4818	19.6475	15.4337	21.2326	18.7638	23.9921	20.6237	18.6226	34.4114	36.6469	34.6276	38.7732	32.6943	36.2575	33.5231	33.6868	25.1202	25.245	26.7658	23.9545	42.8095	35.4244	32.1196	43.4967	33.1541	27.6965	26.7256	23.8681	28.2255	35.5767	28.7978	24.0099	48.5004	11.5995	40.0254	76.8077
ANKRD	Ankyrin repeat domain containing	ANKRD46	27229	130.158	133.294	131.223	132.358	128.744	114.271	149.991	155.026	140.392	149.462	143.381	149.142	98.3651	137.153	132.386	144.691	108.482	134.326	135.18	131.899	124.573	132.897	131.992	125.809	126.696	115.671	126.084	122.362	127.914	131.455	132.082	121.332	132.298	122.807	125.681	136.225	143.518	126.573	128.036	123.881	115.391	125.48	114.499	26.9776	125.33	131.025
ANKRD	Ankyrin repeat domain containing	ANKRD49	25970	16.1746	13.2694	16.2353	14.1182	12.2169	13.8439	16.762	15.2331	15.4862	14.5	13.3934	15.3702	9.67091	12.8061	13.0186	13.2264	10.1183	12.4618	11.1966	9.90861	11.6319	11.5623	10.8306	11.5953	9.95324	10.1446	11.4866	9.65778	10.7766	11.3282	10.0335	10.183	12.751	10.8151	11.0338	10.6822	11.946	10.7834	11.8307	10.673	9.03362	11.6451	8.27913	1.14237	9.60886	4.5181
ANKRD	Ankyrin repeat domain containing	ANKRD50	29223	94.8276	101.421	99.2988	103.511	95.2508	93.3878	111.092	103.936	111.577	118.188	109.359	103.784	88.4292	120.521	113.989	130.357	92.8894	116.31	125.627	107.152	105.544	116.273	100.816	103.599	106.237	91.4672	108.264	104.214	102.963	111.04	122.717	106.026	109.648	126.235	111.915	114.2	125.571	127.034	121.49	125.74	132.26	110.171	130.059	28.8229	118.002	108.434
ANKRD	Ankyrin repeat domain containing	ANKRD53	25691	1.77603	2.66722	1.29088	2.64716	2.43304	2.28777	1.734	2.44481	1.96751	1.24409	1.97313	1.64512	1.12606	1.38594	1.65024	1.53795	1.54816	1.49355	1.74625	1.39418	1.66169	2.18245	1.77136	1.24872	2.00447	2.37076	1.50292	1.93156	1.99133	1.12102	1.64652	1.2343	1.34504	1.83206	1.57626	1.70694	1.61132	1.64381	2.16195	1.64609	1.34756	2.87857	1.93767	0.351499	1.52083	0
ANKRD	Ankyrin repeat domain containing	ANKRD54	25185	15.794	19.4707	19.1647	17.3084	17.8595	16.1317	10.5196	13.3524	13.5187	11.2397	11.6594	15.7462	9.86963	14.3029	11.6739	9.78138	12.6617	13.3952	16.6921	13.9916	14.1512	11.3766	15.2843	12.6656	15.8975	19.0763	16.3711	19.4952	16.5163	16.8744	10.9082	12.343	11.2445	11.6425	12.8203	11.7283	11.1125	12.493	11.7106	11.8412	11.2296	13.8695	12.2719	3.07562	11.8901	4.5181
ANKRD	Ankyrin repeat domain containing	ANKRD55	25681	2.9812	2.13378	2.33352	3.1223	3.106	3.10902	1.8496	2.19406	1.52324	2.78847	2.27209	2.35018	1.39102	1.99575	1.10016	1.72251	1.21641	1.9136	2.05441	2.98752	2.09052	2.27532	2.63174	2.09607	15.9667	13.177	17.3372	14.5091	15.5792	16.9334	8.90149	7.71437	9.84569	7.44645	9.24741	11.8385	6.77864	7.69304	6.06548	5.94715	4.84122	7.52354	8.57272	1.93325	11.1297	9.0362
ANKRD	Ankyrin repeat domain containing	ANKRD60	16217	0	0	0	0	0	0	0	0	0	0	0	0	0	0	0	0	0	0	0	0	0	0	0	0	0.0691197	0	0.0536756	0	0	0.0590012	0.0514537	0	0	0	0	0	0	0	0.0600543	0	0	0	0	0	0	0
ANKRD	Ankyrin repeat domain containing	ANKRD61	22467	3.80579	3.93415	3.27686	3.3938	3.36484	2.52241	2.6588	1.56719	2.60219	2.61687	1.97313	2.91422	1.32478	2.66101	2.81152	1.90706	1.16112	2.00695	1.54081	3.03731	1.7689	1.95027	2.27747	1.78389	2.76479	2.37076	2.14703	2.87487	2.81129	1.23903	1.18344	1.91316	2.09826	2.60035	1.78643	2.64301	2.27807	1.57806	3.48315	2.54878	2.74502	1.70097	1.93767	0.351499	2.69601	0
ANKRD	Ankyrin repeat domain containing	ANKRD62	35241	#N/A	#N/A	#N/A	#N/A	#N/A	#N/A	#N/A	#N/A	#N/A	#N/A	#N/A	#N/A	#N/A	#N/A	#N/A	#N/A	#N/A	#N/A	#N/A	#N/A	#N/A	#N/A	#N/A	#N/A	#N/A	#N/A	#N/A	#N/A	#N/A	#N/A	#N/A	#N/A	#N/A	#N/A	#N/A	#N/A	#N/A	#N/A	#N/A	#N/A	#N/A	#N/A	#N/A	#N/A	#N/A	#N/A
ANKRD	Ankyrin repeat domain containing	ANKRD63	40027	0.380579	0.466764	1.34053	0.610884	0.828268	1.3492	15.3748	16.5495	14.5977	13.9852	13.9913	13.49	17.0897	32.1538	26.0371	25.53	16.3109	28.0506	35.9009	35.9498	21.6556	28.929	30.7205	23.8149	0	0.165402	0.0536756	0.13476	0.585685	0	0	0.061715	0.0538016	0.0590988	0	0.165188	0.722314	0.197257	0	0.159299	0.249547	0	0	0	0.0691285	0
ANKRD	Ankyrin repeat domain containing	ANKRD65	42950	0	0.0666806	0	0.067876	0	0	0	0.0626875	0	0	0	0	0	0	0	0	0	0	0.0513603	0.099584	0	0	0.0506104	0	0.138239	0.055134	0	0	0	0	0.102907	0.061715	0.0538016	0	0.105084	0.0550627	0.111125	0	0	0	0	0.0654221	0.0587172	0	0	4.5181
ANKRD	Ankyrin repeat domain containing	ANKRD66	44669	0.0634298	0.133361	0.0992988	0.543008	0.1553	0.175982	0.0578001	0.188063	0.126936	0.0857991	0.0597919	0.0940071	0.0662391	0.0554376	0.12224	0.184554	0	0.14002	0	0.348544	0.053603	0.046435	0.0506104	0.222986	0.207359	0.220536	0.107351	0.314439	0.292842	0.236005	0.308722	0.061715	0.0538016	0.0590988	0.157626	0.110125	0	0.197257	0.0600543	0	0.099819	0.130844	0.117434	0.17575	0.0691285	0
ANKRD	Ankyrin repeat domain containing	ANKUB1	29642	#N/A	#N/A	#N/A	#N/A	#N/A	#N/A	#N/A	#N/A	#N/A	#N/A	#N/A	#N/A	#N/A	#N/A	#N/A	#N/A	#N/A	#N/A	#N/A	#N/A	#N/A	#N/A	#N/A	#N/A	#N/A	#N/A	#N/A	#N/A	#N/A	#N/A	#N/A	#N/A	#N/A	#N/A	#N/A	#N/A	#N/A	#N/A	#N/A	#N/A	#N/A	#N/A	#N/A	#N/A	#N/A	#N/A
ANKRD	Ankyrin repeat domain containing	ASB1	16011	81.8879	81.0169	77.8999	82.673	79.9278	71.3314	89.8213	92.8402	81.2393	86.271	79.7624	78.0729	54.3823	76.6148	68.6989	79.2353	56.6736	73.7438	72.0072	67.7669	59.821	74.5282	71.3101	64.8442	75.2714	70.6266	76.1657	77.0377	71.6878	69.1495	88.0887	80.3529	84.6837	85.2205	78.1827	76.9776	75.3984	74.629	58.4328	65.4187	67.1782	60.9734	63.5908	15.3781	66.1559	63.2534
ANKRD	Ankyrin repeat domain containing	ASB2	16012	0.0634298	0.266722	0.79439	0.135752	0.517667	0.645268	0.982601	1.06569	1.2059	1.32989	1.79376	1.88014	2.11965	2.49469	2.7504	2.89135	2.5434	2.66038	2.4653	2.58918	2.41214	2.46106	2.78357	2.09607	3.38687	3.19777	2.95216	2.6952	2.40131	2.30105	3.08722	3.82633	2.95909	3.90052	5.41184	3.30376	6.00076	6.50949	7.14646	7.27464	8.03543	6.01883	5.16712	1.23025	4.76986	0
ANKRD	Ankyrin repeat domain containing	ASB3	16013	28.9874	21.6712	22.6898	24.4354	22.6738	19.5927	22.8888	20.6869	20.8176	19.4764	20.4488	19.4125	15.7649	19.7358	17.5414	20.9161	15.9792	17.7358	26.4506	27.4852	25.3542	25.1678	26.4692	25.7325	24.8831	22.1087	22.5974	22.9092	23.486	21.3585	18.0602	16.4779	20.2294	18.6752	16.7609	20.208	22.8362	18.5422	20.1782	23.7886	20.0137	20.5425	27.4209	5.97549	29.1722	22.5905
ANKRD	Ankyrin repeat domain containing	ASB4	16009	0.824588	0.400084	0.695091	0.67876	0.465901	0.879911	0.635801	0.626875	0.380809	1.02959	0.478335	0.79906	0.529913	0.22175	0.18336	0.246072	0.552913	0.42006	0.410883	0.24896	0.107206	0.46435	0.455494	0.356777	8.22525	4.79665	10.7351	7.14227	5.85685	5.54612	6.07154	4.62862	5.43396	4.55061	6.19997	6.00183	1.72244	1.90682	2.28206	2.07088	2.19602	2.09351	1.29178	0.17575	1.4517	0
ANKRD	Ankyrin repeat domain containing	ASB5	17180	2.60062	2.13378	0.992988	1.49327	1.44947	1.40786	1.445	0.626875	0.634682	0.986689	1.19584	1.22209	0.331196	0.831564	0.73344	1.10733	0.497622	0.980139	0.513603	1.04563	0.804045	0.65009	0.759156	0.847345	2.21183	1.87455	1.87865	1.123	1.52278	2.47805	0.926167	1.97488	1.02223	0.413692	0.945758	1.37657	0.500063	0.460267	0.900814	0.424797	1.0481	1.04675	0.645889	0.439374	0.207385	0
ANKRD	Ankyrin repeat domain containing	ASB6	17181	21.1856	31.0732	29.9882	24.096	27.747	29.741	23.9292	23.8213	29.7031	26.5548	24.2157	29.0482	20.3354	31.6549	29.7654	27.4986	23.7753	26.6038	32.8706	27.9831	27.0695	31.2043	30.012	26.9367	30.62	31.1507	31.2929	32.4322	24.6573	27.3176	25.9841	29.5615	24.2107	27.7764	26.7439	21.1991	24.392	24.5257	23.7214	25.594	24.4557	26.1688	22.6061	7.11786	22.8815	13.5543
ANKRD	Ankyrin repeat domain containing	ASB7	17182	27.5285	30.2063	31.2791	30.1369	28.1093	27.2772	30.056	29.0243	29.0684	27.0696	31.8691	30.3643	21.1965	30.7124	25.9149	27.6831	20.5684	26.0904	25.2693	25.7425	27.9272	24.3784	27.0766	25.7325	27.6479	30.2685	27.4282	29.0632	31.2756	27.9076	28.1452	25.9203	31.9581	29.0175	28.688	31.8262	29.0592	29.6543	29.0663	30.2668	31.3931	28.4586	30.7678	7.64511	29.587	40.6629
ANKRD	Ankyrin repeat domain containing	ASB8	17183	23.1519	22.8048	24.8743	26.4716	22.8809	23.8162	26.4146	28.4601	27.8625	27.7989	29.0589	29.1892	23.8461	29.3819	29.7654	26.4528	25.1576	29.0775	33.5383	31.5183	34.4131	31.6687	31.5303	32.0207	33.6613	34.2933	35.0502	32.2974	30.9242	38.1148	38.9504	41.781	38.1453	35.8139	39.8795	38.5439	39.8939	39.1885	39.2755	33.7182	39.0791	36.0476	38.5772	9.49048	40.2328	40.6629
ANKRD	Ankyrin repeat domain containing	ASB9	17184	0	0	0	0	0	0	0	0	0	0	0	0	0	0	0	0	0	0	0	0	0	0	0	0	0.207359	0	0	0	0	0.0590012	0	0	0	0	0	0	0	0	0	0	0	0	0	0	0	0
ANKRD	Ankyrin repeat domain containing	ASB10	17185	0	0.200042	0.0992988	0.271504	0.1553	0.117321	0.1156	0.25075	0.0634682	0.0428995	0.239168	0.282021	0.198717	0	0.12224	0	0.110583	0.0933466	0.256802	0	0.053603	0.046435	0.0506104	0.0445971	0.138239	0.110268	0.322054	0.2246	0.527116	0.177004	0.360176	0.308575	0	0.354593	0.0525421	0.110125	0.0555626	0.328762	0.0600543	0.0530996	0.0499095	0.130844	0.117434	0	0.207385	0
ANKRD	Ankyrin repeat domain containing	ASB11	17186	2.15661	0.733486	1.04264	0.543008	1.44947	1.05589	1.2716	2.31944	1.45977	2.18788	2.15251	2.11516	2.78204	2.60557	2.01696	2.58376	3.26219	3.03376	3.28706	4.18253	4.60986	2.92541	4.09944	4.01374	0	0.055134	0.161027	0.17968	0.0585685	0.0590012	0.308722	0	0	0	0.0525421	0.0550627	0.500063	0.0657524	0.360326	0.106199	0.149728	0.0654221	0.176152	0	0.414771	0
ANKRD	Ankyrin repeat domain containing	ASB12	19763	0	0	0	0	0.207067	0.0586607	0.2312	0	0.0634682	0	0	0.0940071	0.0662391	0.0554376	0	0.184554	0.110583	0	0	0	0	0	0	0	0.0691197	0.110268	0.107351	0.0449199	0.0585685	0.118002	0.102907	0.061715	0.0538016	0.0590988	0.0525421	0.110125	0.111125	0	0	0	0.0499095	0	0	0	0	0
ANKRD	Ankyrin repeat domain containing	ASB13	19765	15.9843	18.6706	21.4982	19.4804	20.7585	21.4112	27.6284	32.6602	31.3533	29.6436	35.9349	31.4924	31.1986	39.139	41.0726	33.8349	33.2854	34.0715	35.1305	39.8336	41.1671	31.9937	38.97	39.736	23.6389	29.9377	31.8297	28.8835	27.7615	28.9696	44.0444	46.4714	44.4401	45.2697	48.654	46.8033	40.2829	43.0678	48.1035	36.9573	45.8668	45.5992	54.5483	13.1812	47.353	27.1086
ANKRD	Ankyrin repeat domain containing	ASB14	19766	1.45889	0.866848	1.04264	1.15389	1.19063	1.3492	0.693601	0.814938	0.761618	1.32989	0.717503	0.940071	0.397435	0.94244	0.85568	0.676699	0.552913	0.700099	0.616324	0.946048	0.53603	0.417915	0.759156	0.668957	0.967676	0.827009	0.85881	1.16792	0.878527	0.47201	1.13198	0.678865	0.376611	0.531889	0.683048	1.10125	0.333376	0.591772	1.32119	0.371697	0.848461	0.785065	0.587172	0.351499	0.691285	9.0362
ANKRD	Ankyrin repeat domain containing	ASB15	19767	0	0.133361	0.0496494	0	0	0.0586607	0.1156	0.188063	0	0.0428995	0.119584	0.0470035	0	0.166313	0	0	0	0.0466733	0.154081	0.049792	0.107206	0.046435	0.0506104	0	0.0691197	0.055134	0.107351	0.0898398	0	0.0590012	0.154361	0.061715	0.161405	0.0590988	0	0	0.111125	0.0657524	0.0600543	0	0.099819	0.0654221	0.117434	0	0.138257	0
ANKRD	Ankyrin repeat domain containing	ASB16	19768	0.444009	0.466764	0.546143	0.203628	0.776501	0.762589	0.4046	0.376125	0.380809	0.600593	0.717503	0.329025	0.331196	0.332626	0.6112	0.246072	0.497622	0.560079	0.719045	1.2448	0.804045	0.603655	0.657935	1.11493	4.14718	3.36317	4.50875	4.31231	4.15836	4.07109	3.49885	3.02403	3.71231	3.66413	3.57286	2.91832	1.83357	1.70956	1.68152	1.85849	1.69692	2.48604	2.93586	1.58175	4.97725	4.5181
ANKRD	Ankyrin repeat domain containing	ASB17	19769	0.12686	0.466764	0.0992988	0	0.1553	0.234643	0.1734	0.0626875	0.0634682	0.171598	0.179376	0.141011	0.132478	0.166313	0.06112	0.0615181	0	0.14002	0.0513603	0	0.107206	0	0.0506104	0.0445971	0.138239	0.220536	0.268378	0.314439	0.351411	0.354007	0.205815	0.12343	0.215206	0	0	0.165188	0.111125	0.0657524	0	0	0.099819	0.0654221	0	0	0.138257	0
ANKRD	Ankyrin repeat domain containing	ASB18	19770	0	0.133361	0.0992988	0.067876	0.258834	0.293304	0.693601	0.689563	0.444277	0.514794	0.358751	0.517039	0.264956	0.665251	0.9168	0.615181	0.387039	0.840119	0.462243	0.49792	0.482427	0.603655	0.404883	0.31218	1.65887	1.98482	1.66394	1.70696	0.995664	1.47503	3.29304	2.9006	2.36727	2.18666	2.46948	2.47782	2.77813	3.22187	2.7625	3.29217	4.34213	3.14026	3.46432	1.31812	3.52555	0
ANKRD	Ankyrin repeat domain containing	ASPG	20123	0.12686	0.400084	0.893689	0.135752	0.207067	0.293304	0.462401	0.75225	0.634682	0.557694	0.657711	0.893067	0.927348	1.71857	1.03904	1.47643	1.2717	1.4002	1.48945	1.29459	1.87611	2.08958	0.961598	1.5163	0.276479	0.827009	0.966161	1.48236	1.34708	1.47503	0.874713	1.97488	1.12983	0.886482	1.26101	1.87213	2.667	3.48488	2.46223	3.07978	2.94466	2.944	2.23125	0.527249	2.14298	0
ANKRD	Ankyrin repeat domain containing	BANK1	18233	0.697728	0.533445	0.84404	0.475132	0.414134	0.351964	2.023	1.56719	1.90405	2.10208	1.55459	1.22209	1.45726	1.55225	1.65024	0.861253	1.21641	1.77358	1.43809	1.79251	1.7689	2.08958	1.51831	1.69469	1.17504	1.21295	0.85881	1.21284	0.995664	0.826017	1.74943	0.802295	1.12983	1.77296	1.05084	1.54175	0.889002	1.2493	0.540489	0.530996	0.648823	0.785065	0.293586	0.439374	0.89867	0
ANKRD	Ankyrin repeat domain containing	BARD1	952	5.20124	4.1342	3.87265	4.88707	3.77897	3.75429	2.312	1.94331	2.66566	2.44527	2.15251	2.25617	1.12606	0.997877	1.03904	1.66099	0.884661	1.16683	1.02721	1.59334	1.34008	0.975135	1.06282	1.38251	4.76926	3.69398	4.02567	4.67167	5.79828	3.95308	2.7785	1.85145	3.12049	2.18666	2.04914	2.42276	2.27807	2.16983	2.16195	2.76118	1.74683	2.22435	2.87714	0.351499	2.35037	4.5181
ANKRD	Ankyrin repeat domain containing	BCL3	998	0.190289	0.200042	0.248247	0.271504	0.258834	0	0.1156	0.0626875	0.0634682	0.0857991	0.0597919	0	0.198717	0.0554376	0.06112	0.123036	0.276457	0.28004	0.205441	0.24896	0.268015	0.139305	0.101221	0.133791	0.552958	0.716741	0.85881	0.943318	0.644253	0.767016	0.154361	0.24686	0.161405	0.531889	0.315253	0.165188	0.0555626	0.526019	0.360326	0.424797	0.748642	0.261688	0.352303	0.0878748	0.0691285	0
ANKRD	Ankyrin repeat domain containing	BCOR	20893	31.0172	32.9402	34.2581	33.4629	35.512	36.7216	35.8938	35.2304	35.1614	39.4247	39.4029	36.9918	29.0127	44.0729	44.5565	38.6334	43.846	51.1072	50.3845	45.012	45.4554	48.1067	51.319	43.7052	48.5912	57.8907	49.3279	49.4568	47.4405	49.325	41.1115	38.1398	34.2716	40.069	36.9371	35.13	29.6149	28.6681	30.1472	25.3285	30.6943	28.4586	28.7714	7.90873	29.3105	13.5543
ANKRD	Ankyrin repeat domain containing	BCORL1	25657	31.144	37.4078	29.6407	29.7297	34.5284	30.6209	14.45	15.1704	18.1519	13.1273	16.4428	20.1175	12.5854	17.5737	15.6467	15.5026	10.7265	14.8888	18.0275	24.9458	17.2066	17.7382	18.7765	16.9023	22.3257	24.3141	18.6254	28.1199	23.076	20.2964	12.6062	13.207	11.5135	13.0017	13.6084	15.3625	15.8353	16.2409	15.9144	18.3725	16.57	17.2714	15.0316	4.56949	19.8399	27.1086
ANKRD	Ankyrin repeat domain containing	CDKN2C	1789	4.69381	4.1342	5.95793	5.15858	3.8825	4.75152	2.2542	2.88363	2.983	2.65977	2.81022	3.05523	1.92093	2.66101	3.11712	2.0301	1.8799	2.66038	2.7221	1.99168	2.68015	1.81097	1.67014	2.22986	4.70014	7.38795	4.77713	5.39039	5.62258	4.8381	3.55031	2.22174	3.2281	2.60035	3.3627	2.14744	2.61144	1.70956	2.1019	2.60188	1.5971	1.7664	1.40921	0.263624	1.31344	0
ANKRD	Ankyrin repeat domain containing	CDKN2D	1790	28.3531	28.5393	31.0309	25.2499	24.9516	30.7969	27.8596	24.7616	28.2433	29.0859	24.3353	30.5053	15.3012	23.3392	25.3037	25.5915	20.0707	25.2502	22.1363	22.8047	25.4078	22.9853	23.5845	23.7257	39.26	38.8694	41.7596	37.2835	34.4968	42.8349	22.2795	29.5615	27.4926	26.4763	29.4761	27.0908	20.3359	20.0545	21.0791	21.0274	21.6607	21.5893	15.5601	5.18461	17.6278	27.1086
ANKRD	Ankyrin repeat domain containing	CLIP3	24314	74.7203	115.424	84.3047	89.5284	112.179	104.064	72.0189	89.8939	100.851	77.0905	87.8343	118.778	67.5639	103.225	97.303	80.0965	70.8835	97.2204	85.4122	122.389	94.1269	88.3658	87.2017	90.2646	85.7776	91.0813	86.5251	100.351	80.5317	87.2038	99.1513	132.564	97.9189	135.927	133.825	137.216	135.906	148.601	152.778	143.741	159.611	150.144	110.976	31.9864	125.537	63.2534
ANKRD	Ankyrin repeat domain containing	CLIP4	26108	23.9765	24.7385	24.2785	23.9602	22.9327	23.8162	38.2636	39.3678	36.1769	38.2664	38.7451	39.765	30.0063	38.9172	43.4563	40.2328	30.6314	41.4459	39.0852	42.6718	42.8288	40.2127	41.0957	42.1443	30.1362	26.6848	29.1995	26.907	33.6183	32.8637	28.0423	25.3648	34.2716	22.9303	30.0541	38.5439	35.8934	37.2816	33.0899	31.0102	28.099	37.814	32.8229	7.73298	39.4723	54.2172
ANKRD	Ankyrin repeat domain containing	CLPB	30664	41.1659	48.2101	44.883	48.3277	48.0913	38.7161	34.102	42.5022	47.3473	35.864	45.0831	43.0082	32.2584	47.5655	44.8009	36.1726	32.5666	42.8927	51.9253	49.1447	50.1724	41.3272	50.1549	49.6812	50.0427	49.8962	51.2066	50.3552	50.0175	52.6881	30.9751	40.2382	37.2845	34.0409	39.354	38.4888	38.5049	40.7665	33.15	35.9484	36.3341	39.1878	39.9864	11.3359	43.3435	27.1086
ANKRD	Ankyrin repeat domain containing	CTTNBP2	15679	119.502	116.158	111.066	114.439	128.485	111.045	171.03	122.805	124.715	142.426	130.825	127.239	101.81	137.319	123.218	153.795	106.933	125.738	127.322	159.285	143.442	165.773	143.531	136.333	125.521	131.439	99.2462	117.6	100.386	94.933	158.632	130.095	114.759	179.188	132.406	148.119	180.745	152.743	173.857	208.044	185.464	157.667	207.683	46.0464	186.578	158.133
ANKRD	Ankyrin repeat domain containing	DAPK1	2674	155.022	164.634	155.75	166.568	170.364	146.886	118.953	122.93	121.922	115.872	122.215	129.26	87.1707	140.701	133.119	130.111	97.6445	123.918	151.102	139.218	123.93	126.907	136.648	123.4	143.769	141.474	132.794	146.08	125.805	123.49	154.773	146.82	137.409	170.855	141.706	132.701	164.521	136.699	166.29	152.13	155.368	120.508	173.509	50.0008	146.829	158.133
ANKRD	Ankyrin repeat domain containing	DGKI	2855	103.01	109.156	100.044	106.226	111.661	98.2567	124.617	113.59	108.086	121.706	115.159	114.924	85.1173	121.519	93.8803	121.129	85.1486	104.315	146.634	187.965	134.972	128.161	131.03	123.266	79.2112	82.4253	67.6313	80.1821	71.4536	66.6124	121.534	109.05	90.8171	134.745	97.9911	104.179	147.019	110.267	126.174	137.262	129.615	99.8996	190.831	46.4858	166.738	121.989
ANKRD	Ankyrin repeat domain containing	DZANK1	15858	83.2199	66.5472	72.5378	70.048	72.6805	75.6136	169.817	165.495	139.757	163.919	150.855	140.541	129.63	177.29	181.343	189.168	127.668	175.865	191.06	208.529	202.834	226.092	190.801	198.413	241.781	185.03	254.476	213.1	235.445	239.663	335.015	292.035	303.441	335.504	321.137	396.671	316.485	355.655	355.341	351.572	360.396	361.719	400.04	101.495	433.781	406.629
ANKRD	Ankyrin repeat domain containing	ESPN	13281	0.0634298	0.200042	0.297896	0.067876	0.258834	0.117321	0.867001	0.626875	0.571214	0.514794	0.657711	0.517039	1.05983	2.32838	1.89472	1.59947	1.82461	2.28699	4.36563	6.02483	3.5378	3.85411	3.18846	3.92455	0.414718	0.330804	0.214703	0.628879	0.351411	0.118002	0.0514537	0.308575	0.430413	0.177296	0.420337	0.660752	0.944564	1.57806	1.14103	1.27439	0.499095	1.04675	0.469738	0.527249	1.24431	0
ANKRD	Ankyrin repeat domain containing	ESPNL	27937	0.12686	0	0.0992988	0.135752	0.258834	0.117321	0.1734	0.438813	0.317341	0.300297	0.179376	0.376028	0.463674	0.388063	0.24448	0.922771	0.497622	0.606753	0.667684	1.64314	1.07206	0.510785	1.01221	0.802748	0.552958	0.771875	1.18086	0.718719	0.819959	1.06202	0.668898	0.49372	0.215206	0.650087	0.367795	0.275313	0.0555626	0.197257	0.120109	0.106199	0	0	0	0	0	0
ANKRD	Ankyrin repeat domain containing	FEM1A	16934	105.928	120.158	112.555	117.154	119.271	112.042	110.34	119.169	120.59	118.403	111.153	139.083	71.472	103.89	99.4422	104.95	80.1171	94.7468	97.071	88.4306	85.9257	90.4554	93.0725	82.2817	88.2659	88.6554	88.0817	89.6152	80.6488	84.3718	85.2073	93.313	90.1715	92.4306	89.164	87.054	89.6225	73.9715	71.3445	81.2955	67.5276	66.8614	64.5302	17.3113	56.5471	63.2534
ANKRD	Ankyrin repeat domain containing	FEM1B	3649	396.944	359.542	374.903	395.446	350.823	341.464	371.654	340.268	336.762	336.59	329.991	297.908	211.237	292.655	278.401	299.224	228.851	280.553	283.201	236.562	268.337	296.255	290.909	263.614	451.49	396.689	449.265	412.275	438.151	411.888	375.509	316.845	388.286	354.948	346.253	340.728	283.147	264.851	256.732	251.586	262.923	245.791	253.835	55.8005	229.299	221.387
ANKRD	Ankyrin repeat domain containing	FEM1C	16933	65.2693	64.08	49.1032	58.1019	50.9902	47.8671	35.836	29.4631	30.0839	32.5178	27.6239	27.8261	19.3418	27.6079	23.1034	32.7891	17.1403	21.5164	29.3268	34.3067	26.6407	32.5974	27.1778	29.5233	60.4106	57.9458	50.4551	55.9702	54.0587	45.608	76.5116	62.3321	65.907	79.547	60.2133	64.7537	65.7861	65.3579	71.4646	81.3486	89.5376	70.0017	102.403	17.8386	78.1843	94.8801
ANKRD	Ankyrin repeat domain containing	GABPB1	4074	23.7862	23.3382	20.8527	23.6208	25.1586	19.4167	23.2356	19.4331	18.9135	19.648	18.954	19.3185	12.5192	16.7422	16.6858	17.6557	14.8734	16.569	17.0003	20.3649	16.0809	19.7813	17.5112	15.9212	27.7861	20.6201	23.993	20.214	24.8916	21.9485	23.2056	16.3545	17.8083	19.0298	17.8118	23.6769	16.0576	20.8435	18.6769	20.0185	17.4184	14.5237	18.0849	3.77862	17.9043	13.5543
ANKRD	Ankyrin repeat domain containing	GABPB2	28441	19.4095	22.0046	24.924	24.639	23.8127	19.2407	26.7614	28.5855	27.0374	30.0297	28.4609	25.5229	21.3952	32.8191	29.3987	35.0653	20.0155	30.4777	30.7135	38.4394	33.9307	33.944	33.7571	31.218	25.5743	28.6145	28.3407	33.6001	31.0999	23.2465	20.53	24.686	28.9453	24.4669	26.5338	29.0731	35.949	36.7556	37.7141	36.8511	34.3377	32.9727	46.3866	10.7207	52.192	36.1448
ANKRD	Ankyrin repeat domain containing	GLS	4331	497.353	420.754	452.157	487.961	418.275	411.915	498.352	507.268	469.157	460.14	516.961	392.621	406.642	543.732	551.913	507.77	416.288	525.121	539.951	523.762	604.428	600.637	575.035	593.097	401.931	368.626	371.596	384.065	395.864	333.77	528.275	462.677	515.581	527.634	482.074	468.033	537.457	512.014	523.313	502.216	511.273	423.543	537.967	117.752	535.815	564.762
ANKRD	Ankyrin repeat domain containing	GLS2	29570	3.67893	5.00104	4.4188	3.93681	7.71324	5.33812	12.3692	11.4718	14.915	14.3713	15.2469	14.9471	15.4337	17.6846	16.8691	18.64	22.1718	21.9364	23.0094	22.5558	26.4263	27.9539	26.3174	26.9813	3.45599	3.91451	4.1867	3.99787	3.98266	3.83508	12.4518	13.0219	13.827	13.1199	14.0287	11.1777	17.3911	18.2134	14.7734	17.2043	16.1707	19.1687	24.0153	5.88761	21.5681	13.5543
ANKRD	Ankyrin repeat domain containing	HACE1	21033	50.6804	44.9427	45.0816	43.3049	40.8957	40.3586	61.0369	61.4338	53.6941	65.4218	59.8517	55.5582	54.2498	71.4591	70.8381	76.1594	59.217	68.5164	87.1071	98.389	86.1937	87.0656	84.0639	84.5562	56.609	49.0141	50.5088	53.7691	48.319	48.086	41.3688	32.6472	40.8892	37.9414	36.4642	44.821	52.6178	44.2514	46.3018	50.4977	39.9775	40.3	50.9666	12.2146	53.4363	40.6629
ANKRD	Ankyrin repeat domain containing	HECTD1	20157	439.188	379.679	400.323	409.089	371.116	346.743	404.196	378.382	352.756	388.241	360.366	354.313	240.978	327.803	337.566	358.035	258.376	319.105	338.773	313.59	353.512	367.115	348.098	331.758	437.251	398.839	372.509	385.278	401.721	363.92	390.894	330.052	350.464	374.155	325.341	328.779	326.264	293.782	316.486	325.129	293.268	283.409	342.615	80.8448	336.794	379.52
ANKRD	Ankyrin repeat domain containing	ILK	6040	4.05951	4.53428	4.91529	4.27619	4.55547	3.5783	4.91301	4.76425	5.7756	5.44824	6.15857	6.15746	2.84828	2.82732	3.42272	3.19894	3.26219	4.24727	3.08162	3.33606	2.51934	3.11115	3.69456	3.21099	3.93982	5.18259	4.45508	5.52515	4.2755	5.54612	3.70467	6.6035	5.48776	4.72791	6.30505	5.4512	5.77851	4.40541	4.44402	3.34527	5.68968	4.84124	4.05149	1.14237	3.24904	0
ANKRD	Ankyrin repeat domain containing	INVS	17870	25.4354	24.5385	22.6898	22.6706	23.1915	20.2379	21.0392	20.1854	20.0559	20.2057	20.3292	17.9083	13.9102	20.1239	19.5584	22.5771	15.4816	20.2562	19.9278	24.5973	20.5836	26.3751	21.9649	21.8972	24.1919	23.4871	21.6313	24.3466	21.0847	21.2995	24.3376	23.6368	19.53	23.7577	20.9118	24.8883	24.3364	25.3147	25.3429	23.9479	23.3576	23.9445	23.1346	4.92099	27.3057	27.1086
ANKRD	Ankyrin repeat domain containing	KIDINS220	29508	860.996	901.855	879.142	916.19	859.845	804.708	578.232	533.283	572.419	547.055	556.902	520.611	356.631	502.653	489.693	520.751	374.378	469.86	514.425	478.9	530.402	557.22	541.531	546.939	805.106	776.01	799.338	764.223	795.184	738.165	520.197	442.311	507.887	490.579	494.894	479.761	496.285	471.313	455.091	498.817	465.406	457.824	569.498	136.909	549.917	519.581
ANKRD	Ankyrin repeat domain containing	KRIT1	1573	53.0908	41.4086	45.9753	46.3593	43.5358	38.8334	48.6099	45.95	42.3333	46.0312	45.1429	37.6498	35.4379	46.8448	50.0573	55.4278	38.0957	47.28	47.9192	50.7381	54.0855	61.6657	54.9629	60.4737	55.5031	40.6337	45.4096	43.9317	44.5121	41.5369	47.4918	41.1022	43.8483	46.629	43.61	44.7659	51.8399	47.4733	46.9624	52.9403	49.1109	46.0572	56.486	14.9387	60.5565	45.181
ANKRD	Ankyrin repeat domain containing	MPHOSPH8	29810	41.8002	35.074	41.209	36.8567	35.3049	33.1433	47.1071	42.6902	42.4602	44.7013	45.0233	34.9706	30.0726	39.0281	40.4003	41.7093	31.5713	44.6663	36.8767	38.539	40.6847	48.3388	40.9944	41.4753	36.6334	32.8047	35.1575	29.5124	34.6726	34.2207	45.6394	35.3627	38.9524	41.5465	37.7252	34.7445	36.5602	35.3748	37.8342	45.8249	32.6907	39.6458	40.1626	9.05111	42.7905	63.2534
ANKRD	Ankyrin repeat domain containing	MTPN	15667	479.339	502.638	525.936	549.931	495.356	460.135	420.38	494.103	474.044	381.806	474.21	393.749	311.191	403.919	411.337	344.993	340.76	412.218	397.426	371.897	393.178	344.362	399.67	409.268	302.122	322.423	337.673	318.752	342.801	335.068	287.935	279.322	311.296	270.082	286.092	289.464	271.257	235.722	249.465	225.355	242.76	228.192	218.369	49.6493	215.543	289.158
ANKRD	Ankyrin repeat domain containing	NFKB1	7794	17.7603	21.5378	19.115	16.8332	18.7913	15.8971	16.4152	19.4958	18.4058	19.2619	19.4324	19.4125	11.5918	20.6228	20.6586	19.8703	14.7075	20.863	21.1605	20.0662	19.7795	18.3418	19.3838	19.6673	26.0581	25.9681	28.3407	24.6161	26.7658	27.3176	28.0937	29.0677	28.192	30.3177	29.0558	30.78	28.3925	31.7584	32.5494	29.4172	29.9457	31.5335	31.6486	7.64511	30.2783	13.5543
ANKRD	Ankyrin repeat domain containing	NFKB2	7795	1.83946	3.26735	2.97896	2.10416	2.6401	1.9358	2.312	3.07169	2.85607	1.97338	3.16897	2.25617	1.5235	2.88276	3.056	3.38349	1.9352	3.22046	3.38978	2.93773	2.68015	2.97184	2.98601	2.27445	3.80158	4.63125	3.91832	4.49199	4.56834	4.6021	3.34449	5.12234	3.12049	3.84142	4.09829	4.51514	3.83382	3.55063	3.24293	4.67276	4.44195	4.25244	3.17073	0.702999	2.48862	0
ANKRD	Ankyrin repeat domain containing	NFKBIA	7797	14.2083	14.5364	18.4696	13.9146	14.3912	15.4278	15.895	18.2421	15.6766	15.2722	20.0303	19.6945	11.5256	18.0727	18.0915	15.318	16.0345	20.1162	16.7435	14.6886	13.2936	17.2738	18.9283	15.4306	15.9667	17.3672	16.9078	18.4621	15.9306	17.4054	14.7158	21.3534	15.6563	18.1433	21.7524	19.4922	16.5021	17.1614	17.5959	17.2043	21.8604	23.3557	20.1987	4.04224	15.1391	18.0724
ANKRD	Ankyrin repeat domain containing	NFKBIB	7798	7.42129	9.73537	10.5753	10.2493	11.9581	11.9081	11.271	10.9076	12.5667	9.78109	12.7955	15.5582	9.141	11.6973	13.6909	11.5654	12.2194	12.9285	12.5319	11.1036	13.6152	12.1195	12.7032	13.1116	6.28989	10.9717	9.33956	9.52302	9.42953	9.2632	11.6285	14.1327	10.4913	10.9333	11.7694	12.5543	9.39008	13.019	10.2092	10.4606	9.93199	12.6919	7.33965	3.77862	7.81152	4.5181
ANKRD	Ankyrin repeat domain containing	NFKBID	15671	1.90289	2.00042	2.78037	2.57929	3.15777	2.69839	2.7744	3.76125	3.23688	3.56066	4.00606	3.14924	2.78204	4.21326	4.8896	4.4293	4.36801	3.82721	4.62243	3.7344	4.39545	4.73637	5.56715	6.37739	3.04127	3.2529	3.38157	3.27915	2.75272	2.18305	1.59506	3.20918	2.85148	2.65945	3.3627	2.09238	2.44475	2.10408	2.22201	2.33638	1.84665	2.3552	2.40741	0.263624	1.79734	0
ANKRD	Ankyrin repeat domain containing	NFKBIE	7799	1.39546	2.86727	1.88668	1.9684	2.1742	2.9917	1.6762	1.12838	1.65017	1.32989	1.79376	2.16216	0.861108	1.66313	1.2224	1.10733	0.995244	1.68024	1.95169	1.39418	1.98331	1.34662	1.4677	2.18526	3.04127	3.2529	4.07935	2.96471	2.86986	2.89106	3.55031	5.61606	3.87371	4.37331	4.41354	3.08351	3.77826	2.6301	3.00271	3.02668	2.69511	3.20568	2.23125	0.790873	2.97252	18.0724
ANKRD	Ankyrin repeat domain containing	NFKBIZ	29805	3.55207	3.73411	3.62441	4.34406	3.83074	3.69562	6.06901	5.89263	4.44277	6.00593	5.97919	5.12339	5.16665	5.87639	7.3344	8.18191	4.86564	6.8143	7.54997	7.02067	9.21972	8.03326	9.2617	8.56265	4.35454	4.63125	4.24038	6.24387	4.91975	5.07411	6.48317	6.66522	8.23164	6.97366	5.93726	5.28601	7.50095	5.78621	5.76521	7.48704	5.29041	5.75715	6.28274	1.49387	6.22156	4.5181
ANKRD	Ankyrin repeat domain containing	NOTCH1	7881	28.5434	46.8765	46.4222	41.1329	41.6722	41.6491	30.8652	36.4841	44.2373	40.0253	40.5987	47.7086	26.6281	42.687	34.5328	36.6033	27.0375	36.2651	38.7257	45.5597	30.0713	30.3221	32.087	30.8166	64.1431	86.1744	61.1365	83.3714	65.9481	73.6926	49.7043	58.4441	59.935	62.5266	64.8895	65.5246	48.0061	57.7964	45.2809	61.0114	51.6064	54.1695	45.3297	14.2357	41.8918	9.0362
ANKRD	Ankyrin repeat domain containing	NOTCH2	7882	23.4056	36.0742	49.4508	40.9971	35.7708	32.7327	29.8826	37.0483	35.4787	37.4513	30.0753	38.4019	22.6538	41.1347	35.6941	37.403	30.4102	38.4588	46.7379	59.1529	39.2374	32.2259	35.073	36.5696	36.9099	59.3793	34.5134	68.6826	59.857	52.8651	36.6865	48.508	43.3641	47.8109	50.0726	56.274	52.3955	57.2704	52.8478	56.0732	50.6082	47.1039	49.8509	10.8086	49.4268	31.6267
ANKRD	Ankyrin repeat domain containing	NOTCH3	7883	12.3054	20.7377	19.0157	17.0369	19.1019	17.3636	13.0628	15.5465	18.025	16.7737	17.0407	19.6005	9.27348	15.8552	13.2019	12.9188	9.95244	13.2552	11.2993	17.1285	8.20126	9.33344	10.4764	8.42886	69.8109	75.8643	56.9498	80.3168	55.7572	65.1374	31.3868	35.8564	33.3032	40.66	39.6693	39.8103	21.8361	31.1667	26.3038	33.3465	29.2969	27.0193	20.2574	6.50274	23.2272	0
ANKRD	Ankyrin repeat domain containing	NOTCH4	7884	4.69381	7.46823	7.8446	7.87362	6.52261	7.09795	5.66441	7.96132	10.4722	8.36541	10.5832	11.6569	5.03417	9.4244	8.31232	7.93583	7.57491	8.0278	7.65269	9.16173	4.77067	4.41133	5.31409	4.86109	8.22525	11.6884	9.66161	13.7904	11.128	11.9183	9.15876	11.5407	11.944	9.8104	12.2423	12.8296	7.77876	11.5724	9.72879	12.0536	11.3295	9.28994	6.51761	2.37262	5.5994	18.0724
ANKRD	Ankyrin repeat domain containing	NRARP	33843	19.1558	18.6706	17.9731	16.6296	19.4643	18.7128	22.4264	24.1974	23.2293	25.3536	21.9436	27.7321	16.2948	21.5652	17.5414	25.0379	17.8591	20.6296	14.9459	19.3691	13.4008	20.0135	17.5112	14.5833	25.6434	28.3389	27.1599	28.3894	23.3103	27.0816	29.7917	30.7958	30.1289	25.9444	27.427	28.2471	16.3354	17.0956	16.2147	21.9301	17.2188	16.5518	11.7434	3.16349	10.3693	13.5543
ANKRD	Ankyrin repeat domain containing	OSTF1	8510	16.7455	17.0035	18.1717	18.7338	17.4454	15.8971	16.4152	15.1704	16.7556	16.5592	13.3934	14.3361	11.0619	12.5289	13.4464	12.3036	9.78656	12.9752	10.7857	12.4978	12.1679	12.5375	12.3489	12.398	19.077	20.6752	18.5181	20.9776	18.0977	18.9394	20.0669	19.2551	21.8972	19.4435	20.6491	21.8599	17.9467	19.3312	18.3166	18.5318	17.069	17.4677	17.0867	3.77862	17.766	13.5543
ANKRD	Ankyrin repeat domain containing	PPP1R13L	18838	1.33203	1.66701	1.93633	2.17203	2.0189	1.58384	1.0404	0.940313	1.84058	1.28699	1.13605	2.30317	1.05983	1.60769	1.46688	1.16884	0.939952	1.86693	1.95169	1.49376	1.55449	1.53236	1.4677	1.29332	1.52063	1.43348	1.71762	1.70696	1.46421	1.12102	0.514537	1.2343	1.18364	1.53657	1.41864	1.10125	0.889002	1.51231	0.84076	0.796494	1.39747	1.50471	1.23306	0.439374	1.31344	0
ANKRD	Ankyrin repeat domain containing	RAI14	14873	28.7337	25.2719	27.1582	23.0778	19.1019	25.928	23.7558	21.878	26.7836	20.4631	17.5788	14.3831	7.88245	8.87002	17.1136	15.195	12.0535	16.4757	12.121	8.21568	19.7795	21.9173	24.5967	24.1716	6.22077	10.4755	7.29989	9.7027	9.07812	9.73521	4.99101	7.34408	6.779	7.15096	7.82878	6.3322	5.22288	7.49578	6.42581	6.42505	6.23869	5.16835	5.63685	1.23025	5.53028	9.0362
ANKRD	Ankyrin repeat domain containing	RFXANK	9987	8.49959	10.0021	11.7669	9.84202	9.36978	9.38571	7.05161	7.45982	7.93352	6.94972	7.3544	9.44771	5.43161	8.09389	9.71808	8.30494	6.02675	8.68123	11.2993	11.4024	11.1494	9.42631	10.8812	9.45459	10.2988	14.7759	12.3991	13.2963	12.1237	11.8002	10.2393	13.7007	13.5042	13.8882	12.5576	11.2328	12.1682	12.493	13.9326	13.9121	14.9728	14.8508	16.2647	5.00886	15.6922	4.5181
ANKRD	Ankyrin repeat domain containing	RIPK4	496	0.444009	0.600125	0.744741	0.407256	0.569434	0.527946	0.1734	0.125375	0	0.257397	0	0.0940071	0.0662391	0	0.24448	0.123036	0.110583	0.326713	0.102721	0.24896	0.053603	0.46435	0.303662	0.0445971	0.622077	2.70156	1.23454	2.246	0.995664	1.65203	4.2192	3.7029	3.17429	3.72323	3.25761	3.30376	3.16707	2.7616	2.64239	4.08867	4.14249	3.79448	5.22583	1.49387	2.76514	0
ANKRD	Ankyrin repeat domain containing	RNASEL	10050	42.3077	45.3428	46.1739	45.8842	44.2606	36.8976	12.0224	15.2331	14.915	12.5267	13.0944	12.973	10.9295	13.6377	15.8301	12.0575	10.5606	15.3088	16.4353	22.0081	23.2637	17.5989	19.5356	19.7119	22.8786	31.2058	26.0864	25.0653	28.5229	26.8456	10.2907	13.7007	15.8177	10.5196	13.7135	13.0498	13.8906	14.4655	13.6924	10.673	10.8803	14.0658	10.5691	2.19687	12.6505	4.5181
ANKRD	Ankyrin repeat domain containing	SNCAIP	11139	18.4581	18.6039	18.5192	16.0866	19.2055	14.9585	6.35801	4.63888	6.72763	7.29292	4.78335	4.79436	1.25854	3.8252	3.056	4.06019	1.49287	2.6137	3.2357	3.68461	3.05537	3.94698	2.9354	2.45284	22.533	22.4395	16.7468	19.7648	18.8591	19.7654	6.84334	7.4058	7.85503	6.50087	7.67115	10.1315	5.22288	5.85197	5.16467	9.29243	7.3367	5.6263	9.15989	2.109	7.39674	0
ANKRD	Ankyrin repeat domain containing	SOWAHA	27033	13.574	13.3361	19.8101	15.9509	19.9302	23.7576	57.9157	76.6042	74.2578	53.5815	78.9851	77.8379	66.0404	114.59	99.4422	74.2523	82.0523	103.008	99.4336	96.6961	74.2402	65.7984	91.6555	78.8031	12.3033	16.3748	12.8822	15.722	13.0608	16.9924	11.114	13.5156	18.9382	12.0562	21.0694	17.3998	38.0604	23.0791	32.069	38.1255	17.8177	23.3557	20.7272	3.77862	20.9459	40.6629
ANKRD	Ankyrin repeat domain containing	SOWAHB	32958	1.33203	2.33382	1.73773	1.83265	2.6401	2.9917	7.05161	6.83294	9.20288	9.3092	10.643	7.47356	16.5598	17.9618	21.5142	19.3167	24.6046	23.57	34.6169	26.2902	34.3595	31.3436	32.2894	34.2952	0.552958	0.385938	0.429405	0.673799	0.702822	0.413009	1.59506	1.17258	0.860826	1.41837	1.47118	1.3215	3.16707	3.81364	3.12282	3.18597	3.49366	3.92533	8.22041	1.93325	8.22629	13.5543
ANKRD	Ankyrin repeat domain containing	SOWAHC	26149	0.761158	0.800167	0.496494	0.950264	0.776501	0.938571	0.578001	0.438813	0.126936	0.300297	0.179376	0.376028	0.198717	0.498939	0.24448	0.492145	0.387039	0.466733	0.359522	0.24896	0.643236	0.417915	0.303662	0.31218	1.79711	1.21295	1.12719	0.898398	1.05423	1.53403	0.463083	0.37029	0.269008	0.886482	0.525421	0.550627	0.833439	0.526019	0.240217	0.637195	0.399276	0.719643	0.528455	0.0878748	0.553028	0
ANKRD	Ankyrin repeat domain containing	SOWAHD	32960	0	0	0	0	0	0	0	0	0	0	0	0.0470035	0	0	0.12224	0	0	0.0466733	0.0513603	0	0.053603	0	0	0	0	0	0.107351	0.0898398	0.117137	0.118002	0	0	0	0	0	0	0	0	0	0	0.0499095	0	0	0	0	0
ANKRD	Ankyrin repeat domain containing	TONSL	7801	12.8763	17.8037	13.8522	14.5255	15.1159	14.9585	6.30021	6.83294	9.32982	6.47783	7.3544	8.03761	4.5705	8.14933	6.17312	6.95154	5.47384	7.23436	7.75541	9.06215	6.96839	7.10456	8.80621	7.53691	28.7538	26.9054	24.9055	27.2215	25.4187	24.8395	8.95294	12.5899	13.1814	10.2241	12.8728	11.0676	8.50108	10.5861	9.48858	9.39862	11.2795	12.1031	10.6865	3.16349	10.784	13.5543
ANKRD	Ankyrin repeat domain containing	UACA	15947	10.0219	13.5362	28.4987	19.2768	11.8546	9.15107	13.7564	14.4808	17.1999	16.8595	14.4696	13.349	8.54485	14.0257	15.0355	14.9489	12.0535	16.0089	12.3265	15.7343	9.80935	10.8658	9.81842	12.844	23.5007	24.3141	22.7585	31.1744	28.1129	28.0846	18.2146	17.7122	19.0458	17.6705	19.1779	16.3536	14.2796	15.1231	11.7106	20.7088	18.8658	15.8322	12.3306	3.42712	12.0284	22.5905
ANKRD	Ankyrin repeat domain containing	AGAP11	29421	#N/A	#N/A	#N/A	#N/A	#N/A	#N/A	#N/A	#N/A	#N/A	#N/A	#N/A	#N/A	#N/A	#N/A	#N/A	#N/A	#N/A	#N/A	#N/A	#N/A	#N/A	#N/A	#N/A	#N/A	#N/A	#N/A	#N/A	#N/A	#N/A	#N/A	#N/A	#N/A	#N/A	#N/A	#N/A	#N/A	#N/A	#N/A	#N/A	#N/A	#N/A	#N/A	#N/A	#N/A	#N/A	#N/A
ANKRD	Ankyrin repeat domain containing	GIT1	4272	77.1306	117.224	101.334	101.95	115.802	105.765	63.6957	84.064	100.407	72.157	89.6281	112.573	102.141	160.88	132.386	117.007	127.225	136.379	227.783	226.753	194.579	193.68	218.435	200.553	85.5702	100.619	83.573	100.441	79.4775	86.9088	78.1582	101.089	79.4112	101.827	102.562	96.0843	113.292	130.124	110.26	120.802	141.244	130.91	146.147	49.0341	118.486	40.6629
ANKRD	Ankyrin repeat domain containing	GIT2	4273	39.1996	44.9427	39.0741	39.2323	38.7215	34.9031	31.8478	32.2841	34.4632	31.9173	31.6897	36.5217	24.5747	32.8745	32.5769	35.6805	25.3787	33.138	30.4567	35.3025	31.6258	30.5542	28.0888	29.4787	36.7717	41.6813	36.1237	43.0782	38.3624	37.9378	34.1138	37.0907	37.0155	33.2135	38.4608	40.1957	37.5048	40.3062	37.594	42.5859	37.2824	40.3654	39.458	7.99661	36.2233	49.6991
ANKRD	Ankyrin repeat domain containing	ABTB1	18275	13.4471	17.0702	17.0794	13.5073	16.876	16.7183	17.34	17.4271	20.3733	19.648	20.8076	25.3819	22.1239	27.9406	26.1593	28.2368	22.5589	26.9305	29.224	28.481	30.0713	31.2508	29.0504	28.8543	15.4137	17.9185	15.7806	20.6182	14.7593	16.7564	21.7135	18.5762	16.7323	19.148	21.5948	19.9327	25.281	23.3421	24.5021	22.2487	24.9547	21.5239	20.2574	7.55723	21.2916	4.5181
ANKRD	Ankyrin repeat domain containing	ABTB2	23842	12.0517	16.4034	18.5192	16.969	17.1866	17.1289	19.7098	19.3705	22.2139	18.3181	21.1663	20.7286	12.0555	18.0727	18.7638	16.4253	15.4263	20.7696	14.8431	13.9916	14.2048	14.1162	14.5758	12.2196	29.0994	31.3161	29.951	33.2407	29.6942	37.7018	46.6685	43.3856	43.4717	48.6974	47.4455	41.0767	40.7274	42.4103	35.432	40.1964	49.8097	41.8702	31.4724	8.78748	24.2641	18.0724
ANKRD	Ankyrin repeat domain containing	BTBD11	23844	35.9013	35.5408	36.1448	38.9608	35.7708	35.4311	31.212	37.1737	40.8735	34.9202	38.3266	43.5723	25.0384	43.3522	33.2493	35.619	31.5161	37.6653	38.2634	40.4311	35.914	35.2906	35.984	33.6262	121.098	103.211	117.603	126.854	99.9764	106.497	163.417	152.498	122.076	174.814	134.35	128.736	83.2328	95.8671	103.233	94.6765	119.034	94.9275	95.4155	33.1288	97.402	76.8077
ANKRD	Ankyrin repeat domain containing	IBTK	17853	64.5715	63.1465	59.0331	59.5951	59.6353	56.4903	51.0953	45.95	43.5392	48.0046	44.6645	42.6322	29.5426	38.3074	35.3273	43.0011	27.5351	34.4449	37.8012	42.3232	40.8991	48.3853	38.4133	39.2455	67.9447	60.8679	57.916	59.474	65.7724	60.2993	50.579	40.7319	41.75	44.9151	43.5049	45.8672	43.7833	37.0844	40.1163	44.4443	40.8759	41.2814	46.093	10.1935	42.4449	126.507
ANKRD	Ankyrin repeat domain containing	ANKFY1	20763	149.758	142.896	138.274	146.001	144.481	129.406	99.9363	94.3448	88.7285	96.1379	85.4426	87.0976	57.3631	80.44	79.1504	90.001	57.3924	78.1777	81.098	87.7833	76.3307	88.1801	80.1669	78.4464	165.196	148.696	134.135	152.593	148.003	137.473	94.1603	89.1164	96.5739	110.101	94.5233	102.802	89.9003	89.7521	87.9795	94.942	87.691	86.3572	96.6486	22.8475	99.3376	90.362
ANKRD	Ankyrin repeat domain containing	ANKEF1	15803	3.23492	2.66722	1.98598	3.3938	2.69187	2.87437	4.33501	4.26275	3.61769	4.67605	4.84314	4.18331	3.70939	3.76976	3.42272	3.93716	2.26694	3.26713	4.16019	4.82983	4.55626	4.73637	4.75738	4.05834	3.11039	2.37076	3.32789	2.74012	3.10413	3.42207	2.31542	2.09831	1.72165	1.89116	1.73389	1.65188	2.27807	2.56435	2.58233	2.81428	2.84484	2.3552	5.22583	1.14237	5.5994	0
ANKRD	Ankyrin repeat domain containing	KANK1	19309	15.2232	16.7368	20.0087	15.883	14.4947	15.2518	43.9859	35.6692	36.3038	41.7412	35.636	33.3255	19.2756	24.3371	34.1049	30.4515	24.4941	31.9245	19.7224	21.2612	20.2619	25.3999	20.2948	19.9795	55.0193	52.3773	54.5881	55.0269	54.3516	67.9104	108.825	114.42	104.806	130.372	105.767	112.713	80.8991	80.3495	82.2744	94.4641	97.8226	97.4135	47.972	10.545	43.6892	31.6267
ANKRD	Ankyrin repeat domain containing	KANK2	29300	4.44009	5.93457	9.97953	8.41662	4.91784	5.16214	7.97641	7.64788	7.87005	6.86393	8.37087	6.39248	6.094	9.03633	8.61792	7.62824	6.30321	9.47468	10.0153	14.1907	10.8278	9.89066	9.31232	9.81137	9.1238	13.5078	11.1109	20.0343	14.7007	13.8653	8.85004	9.68925	11.7825	9.9286	12.0321	9.41571	9.44564	13.9395	9.12825	12.3722	12.4774	11.5143	11.7434	3.60287	11.4753	9.0362
ANKRD	Ankyrin repeat domain containing	KANK3	24796	17.9506	21.6045	26.761	21.2452	22.2597	21.5285	15.5482	20.2481	18.5962	18.6184	17.519	23.6898	10.4658	17.5737	16.808	14.5183	13.104	18.0159	13.3537	16.8297	13.6152	15.9736	16.2966	15.5644	18.455	21.1714	17.4446	23.0888	19.7376	21.4765	14.407	17.7739	16.5171	17.6114	17.0236	17.565	16.002	14.3998	14.1728	17.0981	14.4238	16.3555	11.9196	4.04224	11.1297	18.0724
ANKRD	Ankyrin repeat domain containing	KANK4	27263	2.41033	2.60054	2.68107	1.6969	1.8636	2.11179	3.2946	2.75825	3.42728	4.54735	3.82668	3.19624	1.98717	3.04907	3.54496	3.50653	3.42806	3.3138	2.4653	4.53107	3.32339	3.38976	2.53052	3.38938	6.49725	5.6788	9.50059	6.10911	6.79395	9.97121	10.1878	8.2698	12.2668	10.1059	13.8711	12.9397	9.22339	10.9149	9.54863	14.7086	11.8785	12.2339	14.4444	5.44824	10.784	27.1086
ANKRD	Ankyrin repeat domain containing	EHMT1	24650	90.9583	106.489	97.2631	96.4518	97.0108	86.5245	58.6093	59.992	61.1833	54.3537	58.1775	61.1516	36.1666	56.1029	47.7347	45.831	40.6391	51.6673	48.0733	58.2069	51.9413	47.2708	48.2823	46.604	75.4096	85.8436	76.7025	84.8987	80.1803	74.9906	56.8563	62.6407	57.6215	63.0584	62.5251	68.9935	57.7295	56.8101	57.6521	58.144	53.5529	55.2163	54.2547	12.5661	56.8236	90.362
ANKRD	Ankyrin repeat domain containing	EHMT2	14129	180.648	230.581	222.032	213.538	230.155	209.419	128.663	149.51	180.567	153.58	157.552	181.199	132.015	206.394	177.065	182.524	154.926	183.473	193.834	178.554	174.531	187.133	199.962	166.615	243.854	248.764	214.595	261.075	199.484	222.376	147.724	165.52	136.118	157.439	154.421	132.646	136.962	147.285	144.911	148.095	150.178	145.106	131.174	37.0832	126.782	153.615
ANKRD	Ankyrin repeat domain containing	MYO16	29822	205.386	275.124	213.492	226.57	240.56	200.913	95.1389	112.963	125.921	107.807	120.72	139.789	52.9913	84.875	68.3933	70.3152	55.9548	75.6107	72.0585	73.493	49.4756	47.3637	48.9403	43.8836	139.069	126.477	137.571	136.916	134.356	136.824	63.5453	54.988	76.5059	57.2668	70.2488	93.2211	30.8372	36.0981	30.1472	27.8773	25.1045	36.113	23.1346	7.73298	24.8862	40.6629
ANKRD	Ankyrin repeat domain containing	NUDT12	18826	3.36178	3.00063	3.823	4.14044	2.58834	2.40509	4.33501	6.08069	5.45826	4.63315	6.51732	3.61927	5.49785	7.04058	5.43968	4.73689	4.97622	6.1142	9.4503	7.02067	8.25487	6.73308	7.89522	9.72217	7.87965	6.89174	7.35356	7.18719	8.551	7.25715	11.9373	9.99782	10.9755	10.2241	11.4016	10.572	12.6683	11.9669	13.6924	13.0094	15.1725	11.9722	19.4941	4.48162	17.5586	13.5543
ANKRD	Ankyrin repeat domain containing	TNKS	11941	208.494	199.175	171.042	191.682	177.56	169.06	158.777	152.331	140.265	151.135	144.577	135.84	86.972	123.903	119.367	134.294	84.5957	120.557	100.82	116.762	104.687	122.031	100.462	102.083	246.827	228.199	224.042	222.264	228.944	208.51	171.444	147.746	154.411	181.611	165.718	199.051	173.855	156.425	166.41	182.822	142.192	161.789	160.298	39.0164	155.954	171.688
ANKRD	Ankyrin repeat domain containing	TNKS2	15677	438.363	367.143	407.125	423.139	367.44	351.964	421.247	404.523	380.111	400.596	390.142	356.146	263.234	353.526	334.204	376.491	277.507	337.541	319.667	302.636	301.785	323.513	326.994	302.859	400.203	354.732	373.958	373.734	393.112	355.896	303.988	261.548	304.302	275.105	267.492	274.873	284.258	247.361	251.207	277.339	237.919	241.211	235.397	49.5614	241.466	194.278
ANKRD	Ankyrin repeat domain containing	ACAP1	16467	0.190289	0.466764	0.446844	0.33938	0.258834	0.351964	0.1734	0	0.190405	0.300297	0.0597919	0.282021	0.132478	0.332626	0.12224	0.30759	0.0552913	0.14002	0.0513603	0.049792	0.160809	0.139305	0.101221	0.133791	0.622077	0.220536	0.107351	0.359359	0.292842	0.118002	0.154361	0.308575	0.484214	0.236395	0.262711	0.330376	0	0	0.300271	0.159299	0.149728	0.327111	0	0	0.0691285	0
ANKRD	Ankyrin repeat domain containing	ACAP2	16469	125.528	104.022	122.137	123.399	109.176	110.81	183.804	168.88	144.39	167.608	154.921	155.77	122.211	166.091	174.375	188.491	135.906	178.852	176.834	185.475	183.054	209.097	192.724	183.339	118.471	103.983	106.922	111.087	109.875	103.134	150.451	138.118	147.793	156.08	137.135	150.431	202.026	181.542	195.657	211.761	187.959	183.051	175.917	36.5559	184.573	234.941
ANKRD	Ankyrin repeat domain containing	ACAP3	16754	128.636	171.903	145.771	146.884	158.613	144.012	127.391	125.124	144.073	136.206	133.276	161.128	109.03	150.513	152.311	154.041	130.598	151.408	150.537	138.123	150.464	159.597	152.489	139.589	101.26	119.696	94.9522	104.035	88.6141	89.3279	121.739	134.971	105.774	150.17	120.321	112.548	118.348	106.387	104.134	114.005	112.296	105.199	87.6648	25.1322	76.1104	63.2534
ANKRD	Ankyrin repeat domain containing	AGAP1	16922	258.286	294.595	247.85	259.965	289.376	240.216	179.989	177.092	204.304	183.481	169.57	180.306	95.4506	144.748	142.715	150.904	105.662	136.519	137.132	130.256	144.246	163.033	144.088	133.836	404.489	369.342	367.678	387.839	339.814	333.18	271.47	263.646	246.842	291.003	268.333	282.747	211.86	228.029	227.786	264.967	237.869	239.837	254.304	65.1152	226.81	239.459
ANKRD	Ankyrin repeat domain containing	AGAP2	16921	415.973	573.853	532.192	539.682	592.056	571.473	617.767	698.653	876.495	661.296	808.865	984.583	639.539	1060.91	927.496	863.099	767.388	944.901	888.123	808.274	760.627	730.376	795.241	726.398	458.264	521.181	433.914	528.528	412.381	447.288	291.64	324.189	306.992	324.216	333.958	296.843	320.93	300.028	287.42	299.694	246.353	255.8	206.215	59.1397	224.322	171.688
ANKRD	Ankyrin repeat domain containing	AGAP3	16923	184.961	227.247	226.451	199.827	238.127	224.377	99.1271	104.876	140.709	104.031	114.083	139.036	76.6387	113.093	103.232	100.151	88.6873	107.909	113.558	105.808	88.445	105.407	113.114	91.1565	121.512	144.396	117.442	132.109	104.31	109.034	105.274	114.234	100.179	118.67	118.693	101.591	112.848	100.47	85.3371	96.9067	97.5232	99.7033	89.9548	27.2412	70.0963	85.8439
ANKRD	Ankyrin repeat domain containing	AGAP4	23459	#N/A	#N/A	#N/A	#N/A	#N/A	#N/A	#N/A	#N/A	#N/A	#N/A	#N/A	#N/A	#N/A	#N/A	#N/A	#N/A	#N/A	#N/A	#N/A	#N/A	#N/A	#N/A	#N/A	#N/A	#N/A	#N/A	#N/A	#N/A	#N/A	#N/A	#N/A	#N/A	#N/A	#N/A	#N/A	#N/A	#N/A	#N/A	#N/A	#N/A	#N/A	#N/A	#N/A	#N/A	#N/A	#N/A
ANKRD	Ankyrin repeat domain containing	AGAP5	23467	#N/A	#N/A	#N/A	#N/A	#N/A	#N/A	#N/A	#N/A	#N/A	#N/A	#N/A	#N/A	#N/A	#N/A	#N/A	#N/A	#N/A	#N/A	#N/A	#N/A	#N/A	#N/A	#N/A	#N/A	#N/A	#N/A	#N/A	#N/A	#N/A	#N/A	#N/A	#N/A	#N/A	#N/A	#N/A	#N/A	#N/A	#N/A	#N/A	#N/A	#N/A	#N/A	#N/A	#N/A	#N/A	#N/A
ANKRD	Ankyrin repeat domain containing	AGAP6	23466	#N/A	#N/A	#N/A	#N/A	#N/A	#N/A	#N/A	#N/A	#N/A	#N/A	#N/A	#N/A	#N/A	#N/A	#N/A	#N/A	#N/A	#N/A	#N/A	#N/A	#N/A	#N/A	#N/A	#N/A	#N/A	#N/A	#N/A	#N/A	#N/A	#N/A	#N/A	#N/A	#N/A	#N/A	#N/A	#N/A	#N/A	#N/A	#N/A	#N/A	#N/A	#N/A	#N/A	#N/A	#N/A	#N/A
ANKRD	Ankyrin repeat domain containing	AGAP7P	23465	#N/A	#N/A	#N/A	#N/A	#N/A	#N/A	#N/A	#N/A	#N/A	#N/A	#N/A	#N/A	#N/A	#N/A	#N/A	#N/A	#N/A	#N/A	#N/A	#N/A	#N/A	#N/A	#N/A	#N/A	#N/A	#N/A	#N/A	#N/A	#N/A	#N/A	#N/A	#N/A	#N/A	#N/A	#N/A	#N/A	#N/A	#N/A	#N/A	#N/A	#N/A	#N/A	#N/A	#N/A	#N/A	#N/A
ANKRD	Ankyrin repeat domain containing	AGAP9	23463	#N/A	#N/A	#N/A	#N/A	#N/A	#N/A	#N/A	#N/A	#N/A	#N/A	#N/A	#N/A	#N/A	#N/A	#N/A	#N/A	#N/A	#N/A	#N/A	#N/A	#N/A	#N/A	#N/A	#N/A	#N/A	#N/A	#N/A	#N/A	#N/A	#N/A	#N/A	#N/A	#N/A	#N/A	#N/A	#N/A	#N/A	#N/A	#N/A	#N/A	#N/A	#N/A	#N/A	#N/A	#N/A	#N/A
ANKRD	Ankyrin repeat domain containing	AGAP10	23462	#N/A	#N/A	#N/A	#N/A	#N/A	#N/A	#N/A	#N/A	#N/A	#N/A	#N/A	#N/A	#N/A	#N/A	#N/A	#N/A	#N/A	#N/A	#N/A	#N/A	#N/A	#N/A	#N/A	#N/A	#N/A	#N/A	#N/A	#N/A	#N/A	#N/A	#N/A	#N/A	#N/A	#N/A	#N/A	#N/A	#N/A	#N/A	#N/A	#N/A	#N/A	#N/A	#N/A	#N/A	#N/A	#N/A
ANKRD	Ankyrin repeat domain containing	ASAP1	2720	76.3695	78.083	77.1055	69.4371	85.5704	74.2645	122.883	107.196	109.419	130.372	120.959	123.619	100.021	119.967	117.778	136.57	105.33	124.991	127.374	137.774	135.348	147.57	119.896	127.771	64.4196	54.5275	60.7608	62.259	56.9286	62.5413	73.0643	64.739	66.714	76.4148	75.0827	92.1198	64.1748	67.8565	68.4619	69.0294	71.5702	66.0109	72.5745	19.2446	67.4694	45.181
ANKRD	Ankyrin repeat domain containing	ASAP2	2721	49.0312	48.1434	45.1809	43.9836	47.1077	46.2246	41.038	39.8693	42.841	39.2531	43.7079	41.1751	27.9529	38.0856	44.6176	33.3428	30.4102	40.7924	39.907	37.0453	40.6311	42.0701	39.4761	39.5577	45.8955	42.9494	41.9207	44.1114	45.6249	45.372	62.5162	63.1344	56.7607	81.1427	62.7878	63.9277	66.2306	62.9251	69.5429	64.0912	72.3688	63.6557	66.8789	15.2023	61.1096	67.7715
ANKRD	Ankyrin repeat domain containing	ASAP3	14987	3.67893	3.26735	6.20617	5.63371	4.55547	4.69286	6.35801	5.95532	7.87005	8.40831	5.50085	6.15746	3.70939	6.09814	4.8896	5.29056	4.03627	5.78749	3.7493	4.58087	4.66346	4.41133	3.44151	4.41512	11.1974	14.5554	14.063	15.0931	13.5293	15.2223	12.0402	13.5156	14.365	14.7156	14.7118	11.1227	10.5569	14.597	9.30841	14.6555	11.8785	14.0003	6.34146	2.02112	9.33234	4.5181
ANKRD	Ankyrin repeat domain containing	ARAP1	16925	9.89505	11.069	14.1004	12.1498	9.93921	9.62036	11.5022	9.90463	12.7571	13.4705	12.1378	12.4559	9.40595	15.6334	12.5296	15.8717	13.5464	14.9821	17.5139	17.3276	14.3656	14.5342	14.677	13.7359	17.8329	19.4072	17.1225	26.5028	19.6204	18.8214	17.2884	20.2425	19.0996	21.5711	20.7016	20.208	18.6135	27.4845	19.6377	26.4436	26.9012	22.8977	22.8997	6.85424	19.9781	22.5905
ANKRD	Ankyrin repeat domain containing	ARAP2	16924	148.235	128.027	143.139	150.617	139.46	124.361	234.09	184.427	195.609	227.196	202.814	155.347	168.777	191.26	214.287	242.75	165.819	211.71	257.007	216.197	276.056	323.095	266.666	280.471	128.632	116.333	107.888	108.122	118.484	115.878	213.79	153.3	164.31	198.277	159.938	151.477	189.913	183.121	187.97	225.036	220.65	193.322	302.511	62.1275	260.753	325.303
ANKRD	Ankyrin repeat domain containing	ARAP3	24097	6.5967	10.6689	14.1997	10.6565	9.99098	7.80187	12.8894	11.2211	14.2169	12.398	15.4861	13.114	7.08759	12.1963	8.74016	12.0575	8.95719	9.428	8.26901	11.3526	7.23641	6.68664	8.50255	8.02748	13.9622	15.6029	13.8483	17.4738	14.7007	14.0423	13.0178	13.0836	14.6878	16.725	16.1304	12.4442	12.0571	12.5587	8.76792	12.797	11.1797	11.1218	8.514	2.19687	9.4706	0
ANKRD	Ankyrin repeat domain containing	PPP1R12A	7618	113.095	97.0203	113.101	105.547	107.468	106.997	166.175	153.773	155.497	160.745	167.656	135.511	114.925	167.477	166.919	174.527	129.603	165.97	160.912	164.812	164.669	173.388	168.077	165.991	100.362	94.0034	92.4831	94.826	97.6923	88.5609	85.8248	78.5014	86.4592	86.5798	80.0216	81.0522	94.0119	78.0481	80.8331	100.73	82.0512	85.0487	92.4209	23.1111	88.0005	121.989
ANKRD	Ankyrin repeat domain containing	PPP1R12B	7619	242.682	263.122	239.906	284.876	219.594	226.665	252.24	259.589	265.36	241.481	249.93	263.502	162.153	249.913	229.444	233.215	164.713	218.478	206.366	211.068	206.211	207.564	198.393	200.107	154.69	155.478	147.447	172.807	146.597	129.154	181.426	174.53	171.627	192.958	166.559	166.73	163.243	157.543	160.345	164.556	153.422	137.452	139.923	34.3591	143.925	121.989
ANKRD	Ankyrin repeat domain containing	PPP1R12C	14947	55.5011	72.7485	70.3532	70.2517	75.5794	67.1665	63.5801	68.8936	77.3677	71.1274	76.713	86.5805	65.5105	105.221	91.68	96.891	84.5404	94.14	105.648	103.368	98.9512	110.237	110.584	100.567	62.9681	72.9974	62.1027	75.7799	59.9156	58.8242	73.939	77.082	67.4672	84.7477	76.6064	71.1409	91.456	95.8671	86.1779	104.341	96.0259	89.6283	88.8392	28.7351	84.9589	45.181
ANKRD	Ankyrin repeat domain containing	PPP1R13B	14950	86.5183	96.1534	91.2556	93.058	88.987	82.5943	58.4937	71.0877	75.4002	60.3596	68.5813	78.4489	51.534	81.4933	71.7549	65.5168	55.1254	71.3634	73.2912	70.7544	67.3254	60.5512	68.1216	64.7104	91.5836	100.178	93.4493	94.9158	88.497	88.9149	77.8494	85.1049	88.7188	85.9888	92.2114	80.7769	108.736	99.2862	103.714	90.5879	99.9687	90.0208	106.807	23.7262	96.3651	81.3258
ANKRD	Ankyrin repeat domain containing	PPP1R16A	14941	52.837	72.2818	70.7504	64.8895	69.005	66.2866	43.0611	52.5322	66.0069	54.6969	51.6004	65.946	46.1687	71.071	59.8976	56.7812	54.1855	60.2085	73.7021	66.5221	63.8948	70.024	70.2472	65.3348	55.3649	60.482	55.7153	66.3018	49.8418	58.1162	39.9795	44.8668	36.4237	45.5061	42.8744	35.13	41.9498	49.1171	40.2364	46.1966	51.3569	46.3843	45.0948	15.9932	42.514	27.1086
ANKRD	Ankyrin repeat domain containing	PPP1R16B	15850	67.299	82.1505	86.4892	78.7362	89.9706	73.9125	108.838	107.446	107.198	98.3257	116.475	93.7251	137.446	150.291	151.15	147.705	140.551	162.843	195.683	197.923	193.936	193.866	168.634	189.315	68.0138	76.967	83.734	80.1371	88.6141	85.9648	114.433	128.861	140.099	127.299	148.064	159.627	203.97	187.197	203.644	205.283	198.29	224.856	164.467	26.7139	144.824	81.3258
ANKRD	Ankyrin repeat domain containing	PPP1R27	16813	0.380579	0.266722	0.297896	0	0.3106	0.0586607	0.289	0.438813	0.253873	0.471895	0.358751	0.329025	0.132478	0.277188	0.36672	0.492145	0.552913	0.28004	0.462243	0.348544	0.375221	0.27861	0.404883	0.356777	0.0691197	0.220536	0.536756	0.404279	0.702822	0.708015	0.102907	0.24686	0.430413	0.413692	0.577963	0.275313	0.611189	0.460267	0.180163	0.477896	0.598914	0.457955	1.23306	0.17575	0.207385	0
ANKRD	Ankyrin repeat domain containing	TP53BP2	12000	#N/A	#N/A	#N/A	#N/A	#N/A	#N/A	#N/A	#N/A	#N/A	#N/A	#N/A	#N/A	#N/A	#N/A	#N/A	#N/A	#N/A	#N/A	#N/A	#N/A	#N/A	#N/A	#N/A	#N/A	#N/A	#N/A	#N/A	#N/A	#N/A	#N/A	#N/A	#N/A	#N/A	#N/A	#N/A	#N/A	#N/A	#N/A	#N/A	#N/A	#N/A	#N/A	#N/A	#N/A	#N/A	#N/A
ANKRD	Ankyrin repeat domain containing	PSMD10	9555	8.9436	7.53491	9.08584	6.85548	6.26377	7.68455	8.03421	7.96132	7.42578	8.19381	8.43066	7.05053	6.49143	8.20477	7.64	8.24342	6.46908	7.65442	8.78262	9.56007	9.80935	10.03	9.76781	9.67758	9.19292	6.56094	9.87632	7.90591	11.8308	9.3222	6.9977	8.57838	8.76966	7.97834	6.93556	6.99296	10.0013	8.81083	8.82798	8.60213	8.18516	11.3834	9.98193	3.16349	8.57193	13.5543
ANKRD	Ankyrin repeat domain containing	ANKS1A	20961	#N/A	#N/A	#N/A	#N/A	#N/A	#N/A	#N/A	#N/A	#N/A	#N/A	#N/A	#N/A	#N/A	#N/A	#N/A	#N/A	#N/A	#N/A	#N/A	#N/A	#N/A	#N/A	#N/A	#N/A	#N/A	#N/A	#N/A	#N/A	#N/A	#N/A	#N/A	#N/A	#N/A	#N/A	#N/A	#N/A	#N/A	#N/A	#N/A	#N/A	#N/A	#N/A	#N/A	#N/A	#N/A	#N/A
ANKRD	Ankyrin repeat domain containing	ANKS1B	24600	228.411	205.376	202.52	216.457	205.203	219.215	323.391	335.253	322.164	317.328	319.946	330.341	225.345	322.592	338.299	328.691	256.109	324.706	309.189	329.324	318.884	310.789	335.142	317.621	310.071	288.351	278.416	283.714	264.671	256.478	454.336	398.185	371.715	457.957	393.961	396.121	425.776	397.079	462.718	464.781	479.381	395.542	517.651	136.382	476.433	429.219
ANKRD	Ankyrin repeat domain containing	ANKS3	29422	30.6366	30.8731	35.0525	33.8022	34.2178	27.6879	28.7844	26.8303	27.2278	28.185	26.7868	28.1081	22.7863	31.0451	29.5821	33.5274	25.7105	34.3982	35.7468	35.6013	33.7163	34.6869	34.2126	32.3775	31.3112	31.3161	31.0245	32.6568	32.3298	26.7276	26.3443	25.55	28.7301	27.7764	30.5795	26.8155	29.8371	31.8899	31.9489	31.5411	32.0918	31.1409	29.065	9.22686	32.4904	0
ANKRD	Ankyrin repeat domain containing	ANKS4B	26795	0.380579	0.400084	0.148948	0.33938	0.258834	0.469286	0.4046	0.626875	0.317341	0.214498	0.179376	0.517039	0.198717	0.0554376	0.42784	0.369109	0.221165	0.466733	0.513603	0.298752	0.268015	0.37148	0.506104	0.222986	0	0.055134	0	0	0.117137	0	0.0514537	0	0.161405	0	0	0.0550627	0.333376	0.0657524	0.0600543	0	0.099819	0	0	0	0	0
ANKRD	Ankyrin repeat domain containing	ANKS6	26724	15.0329	20.7377	20.0584	18.4623	22.1562	19.886	14.45	15.3584	17.5172	14.8432	15.7851	19.2244	13.1816	19.4032	17.1136	16.9175	13.8781	16.6624	17.7193	18.7716	18.6539	14.4413	15.5374	16.5455	22.0492	28.7248	22.007	27.0867	19.3276	19.5884	14.1498	17.8356	16.0329	15.543	17.8118	16.2985	15.6687	16.3724	16.9954	17.576	14.6734	15.963	12.9765	3.25137	15.07	9.0362
ANKRD	Ankyrin repeat domain containing	ASZ1	1350	0.0634298	0	0	0	0	0	0	0	0	0	0	0	0	0	0	0	0	0	0	0	0	0.046435	0	0	0	0	0	0	0	0	0	0	0	0	0	0	0	0	0	0	0.0499095	0	0	0	0	0
ANKRD	Ankyrin repeat domain containing	CASKIN1	20879	107.831	150.231	134.153	142.472	155.818	150.113	85.9487	104.5	138.488	94.3361	118.807	143.831	74.8502	122.129	112.461	101.874	85.9227	119.53	119.567	115.02	109.565	107.683	116.202	105.74	203.765	217.834	199.298	234.796	168.209	193.937	128.84	140.278	133.536	148.634	158.047	142.007	101.735	148.206	121.73	138.59	128.966	144.19	113.031	34.5348	110.26	94.8801
ANKRD	Ankyrin repeat domain containing	CASKIN2	18200	9.76819	12.1359	13.6039	12.0819	13.5629	13.6093	15.8372	16.7376	22.3408	16.3447	19.3128	21.1986	11.9893	21.4544	20.9642	18.2094	16.2004	23.43	19.1574	18.8214	17.3138	18.249	20.1936	15.6982	20.1138	25.913	20.8261	25.6044	20.3818	24.1315	20.0669	24.6243	21.5744	26.1808	25.7456	22.851	20.7804	27.879	21.8598	26.7091	28.149	31.0101	20.0813	6.23911	19.4251	22.5905
ANKRD	Ankyrin repeat domain containing	SHANK1	15474	51.2513	77.6829	55.4584	61.9708	101.722	76.7869	56.3551	59.1144	81.4297	60.6599	75.0388	89.9178	75.7775	114.978	87.3404	108.702	78.4031	90.0794	107.857	161.675	100.72	106.29	96.5141	88.3023	83.4275	94.1688	68.8122	113.692	63.254	62.3053	105.326	117.382	76.9901	162.049	132.774	164.858	105.402	140.381	116.145	168.485	150.577	132.938	110.976	50.3523	112.818	81.3258
ANKRD	Ankyrin repeat domain containing	SHANK2	14295	154.325	228.448	205.548	199.148	248.221	206.251	174.036	216.084	259.267	189.101	245.027	278.449	157.782	252.352	201.024	205.47	171.79	217.311	206.417	214.056	178.659	155.743	171.721	163.984	126.766	157.904	140.684	156.411	124.868	113.341	172.473	207.979	177.653	253.711	199.397	175.099	167.355	174.441	185.808	176.768	197.442	151.387	157.48	49.6493	141.368	85.8439
ANKRD	Ankyrin repeat domain containing	SHANK3	14294	73.5786	118.958	103.519	103.782	126.725	113.567	93.1159	120.611	156.386	106.434	139.614	170.717	110.156	195.584	138.926	129.557	131.096	149.868	168.565	154.704	139.207	113.534	142.772	145.833	130.982	148.255	117.389	175.727	97.048	96.467	290.919	350.911	238.664	391.589	318.563	258.189	254.81	332.116	352.939	358.847	415.646	322.138	288.713	104.044	232.617	144.579
ANKRD	Ankyrin repeat domain containing	USH1G	16356	0	0	0.0992988	0.067876	0	0.117321	0.2312	0.25075	0.317341	0.128699	0.239168	0.188014	0.331196	0.22175	0.36672	0.738217	0.221165	0.28004	0.359522	0.49792	0.321618	0.18574	0.101221	0.401374	0.414718	0.496206	0.322054	0.0898398	0.585685	0.236005	0.463083	0.925724	0.591818	0.295494	0.577963	0.82594	0.388938	0.526019	0.42038	0.265498	0.349366	0.654221	1.11563	0	0.345642	0
ANKRD	Ankyrin repeat domain containing	ZDHHC13	18413	42.054	33.5403	37.4853	37.5354	31.5259	36.2523	39.6508	41.4992	34.9075	38.0948	35.9947	36.5688	20.2029	29.4374	29.7654	30.0823	23.9964	29.9176	25.8342	24.9956	29.3745	27.3502	30.5181	27.9624	29.445	28.2286	26.7305	27.5808	28.4057	27.6716	24.1832	22.0322	26.6318	23.8759	25.01	24.7231	23.7808	19.8572	18.4367	19.9654	18.8658	18.907	18.4959	3.86649	18.5956	18.0724
ANKRD	Ankyrin repeat domain containing	ZDHHC17	18412	100.853	81.9504	93.6884	92.7865	83.5515	81.7144	115.427	103.497	95.5196	111.238	106.788	92.3149	83.2626	105.054	114.294	128.696	90.5119	111.222	122.751	124.231	131.971	146.224	133.763	137.181	109.417	98.5795	104.667	96.0388	105.716	99.8301	135.22	98.6822	117.072	123.103	117.537	121.358	137.962	130.058	133.441	145.44	123.576	129.209	155.777	36.3802	148.557	153.615
ANKRD	Ankyrin repeat domain containing	ANKMY1	20987	0.253719	0.133361	0.397195	0.203628	0.517667	0.117321	0.2312	0.125375	0.0634682	0.343196	0	0.141011	0.0662391	0.332626	0.06112	0.369109	0.0552913	0.186693	0.359522	0.547712	0.107206	0.139305	0.506104	0.31218	0.345599	0.165402	0.161027	0.17968	0.117137	0.177004	0.41163	0.185145	0.376611	0.0590988	0.210168	0.330376	0.22225	0.328762	0.240217	0.0530996	0.299457	0.130844	0.352303	0.0878748	0.207385	0
ANKRD	Ankyrin repeat domain containing	ANKMY2	25370	68.8848	63.0798	62.7568	65.5682	57.5646	55.7863	46.7025	47.8306	45.6336	46.2457	49.8067	49.6357	33.8482	49.7275	46.879	47.7996	39.2015	48.5869	48.0219	44.2153	46.4738	46.8529	49.9525	48.3879	75.7552	70.9023	71.6033	63.1574	69.6965	77.2326	53.9235	50.0508	56.0075	53.6617	52.6997	54.1266	51.2287	48.7883	48.704	49.595	41.6744	44.8796	44.8012	8.26023	46.6617	36.1448
ANKRD	Ankyrin repeat domain containing	ANKZF1	25527	22.5176	21.7379	24.8743	23.553	20.1373	21.3525	27.6284	31.4691	28.8145	27.3699	28.162	33.4195	21.7264	30.4353	27.0761	34.2656	25.2128	30.4777	31.792	36.2486	33.6627	33.0153	35.4779	33.3141	23.8463	22.2741	23.2952	22.5498	23.076	24.6035	28.6083	24.5626	25.3944	28.9584	26.9541	23.5118	29.726	29.2598	26.6641	33.8244	30.7942	31.9914	35.5239	6.76636	31.7991	36.1448
ANKRD	Ankyrin repeat domain containing	MIB1	21086	304.019	321.801	323.764	366.938	332.549	297.644	368.418	431.478	362.149	352.119	404.432	382.139	329.407	437.569	412.56	377.967	336.835	429.301	450.43	457.788	430.647	401.663	429.277	441.333	276.064	295.628	284.159	300.694	309.066	277.129	323.026	327.46	365.743	347.915	326.287	377.069	369.491	329.485	341.829	330.757	336.19	317.69	340.325	77.4177	334.098	338.857
ANKRD	Ankyrin repeat domain containing	MIB2	30577	71.422	98.0205	96.8163	91.1575	95.5096	93.4465	71.6721	78.7982	99.645	80.5653	83.5891	103.267	71.9357	111.762	95.286	99.1672	92.613	99.7875	110.887	107.302	103.615	106.475	111.292	102.261	84.0496	92.8456	84.5928	97.9254	71.8635	80.6547	73.5788	79.3654	66.176	77.3604	83.1742	65.4144	74.7317	82.6508	70.9241	83.0477	86.8425	83.0861	74.9819	25.4837	69.5432	99.3982
ANKRD	Ankyrin repeat domain containing	OSBPL1A	16398	297.803	331.536	333.247	305.103	385.869	254.47	515.461	440.192	478.36	550.616	547.993	522.679	414.392	469.557	476.247	523.827	441.004	486.802	441.185	433.091	474.387	458.314	413.436	467.423	143.354	133.7	138.215	135.254	135.059	143.137	250.94	219.026	230.432	236.395	222.411	218.158	264.311	265.311	275.289	277.445	287.778	289.1	317.249	84.6234	298.981	393.075
ANKRD	Ankyrin repeat domain containing	PLA2G6	9039	12.7494	16.3367	18.8171	13.711	16.0477	14.4892	12.4848	12.4121	18.025	13.8565	14.4098	18.2844	12.453	17.352	17.6026	13.5955	11.4453	18.996	17.5652	14.0911	17.9034	15.1378	16.0941	16.5455	17.4873	17.4775	18.4107	20.9776	15.9306	18.0544	15.4876	16.5396	16.4633	16.9023	18.8626	17.6751	20.1692	18.0162	17.2356	18.2663	18.7161	20.8697	14.0334	4.04224	11.821	9.0362
ANKRD	Ankyrin repeat domain containing	POTEA	33893	#N/A	#N/A	#N/A	#N/A	#N/A	#N/A	#N/A	#N/A	#N/A	#N/A	#N/A	#N/A	#N/A	#N/A	#N/A	#N/A	#N/A	#N/A	#N/A	#N/A	#N/A	#N/A	#N/A	#N/A	#N/A	#N/A	#N/A	#N/A	#N/A	#N/A	#N/A	#N/A	#N/A	#N/A	#N/A	#N/A	#N/A	#N/A	#N/A	#N/A	#N/A	#N/A	#N/A	#N/A	#N/A	#N/A
ANKRD	Ankyrin repeat domain containing	POTEB	33734	#N/A	#N/A	#N/A	#N/A	#N/A	#N/A	#N/A	#N/A	#N/A	#N/A	#N/A	#N/A	#N/A	#N/A	#N/A	#N/A	#N/A	#N/A	#N/A	#N/A	#N/A	#N/A	#N/A	#N/A	#N/A	#N/A	#N/A	#N/A	#N/A	#N/A	#N/A	#N/A	#N/A	#N/A	#N/A	#N/A	#N/A	#N/A	#N/A	#N/A	#N/A	#N/A	#N/A	#N/A	#N/A	#N/A
ANKRD	Ankyrin repeat domain containing	POTEB2	48327	#N/A	#N/A	#N/A	#N/A	#N/A	#N/A	#N/A	#N/A	#N/A	#N/A	#N/A	#N/A	#N/A	#N/A	#N/A	#N/A	#N/A	#N/A	#N/A	#N/A	#N/A	#N/A	#N/A	#N/A	#N/A	#N/A	#N/A	#N/A	#N/A	#N/A	#N/A	#N/A	#N/A	#N/A	#N/A	#N/A	#N/A	#N/A	#N/A	#N/A	#N/A	#N/A	#N/A	#N/A	#N/A	#N/A
ANKRD	Ankyrin repeat domain containing	POTEC	33894	#N/A	#N/A	#N/A	#N/A	#N/A	#N/A	#N/A	#N/A	#N/A	#N/A	#N/A	#N/A	#N/A	#N/A	#N/A	#N/A	#N/A	#N/A	#N/A	#N/A	#N/A	#N/A	#N/A	#N/A	#N/A	#N/A	#N/A	#N/A	#N/A	#N/A	#N/A	#N/A	#N/A	#N/A	#N/A	#N/A	#N/A	#N/A	#N/A	#N/A	#N/A	#N/A	#N/A	#N/A	#N/A	#N/A
ANKRD	Ankyrin repeat domain containing	POTED	23822	#N/A	#N/A	#N/A	#N/A	#N/A	#N/A	#N/A	#N/A	#N/A	#N/A	#N/A	#N/A	#N/A	#N/A	#N/A	#N/A	#N/A	#N/A	#N/A	#N/A	#N/A	#N/A	#N/A	#N/A	#N/A	#N/A	#N/A	#N/A	#N/A	#N/A	#N/A	#N/A	#N/A	#N/A	#N/A	#N/A	#N/A	#N/A	#N/A	#N/A	#N/A	#N/A	#N/A	#N/A	#N/A	#N/A
ANKRD	Ankyrin repeat domain containing	POTEE	33895	#N/A	#N/A	#N/A	#N/A	#N/A	#N/A	#N/A	#N/A	#N/A	#N/A	#N/A	#N/A	#N/A	#N/A	#N/A	#N/A	#N/A	#N/A	#N/A	#N/A	#N/A	#N/A	#N/A	#N/A	#N/A	#N/A	#N/A	#N/A	#N/A	#N/A	#N/A	#N/A	#N/A	#N/A	#N/A	#N/A	#N/A	#N/A	#N/A	#N/A	#N/A	#N/A	#N/A	#N/A	#N/A	#N/A
ANKRD	Ankyrin repeat domain containing	POTEF	33905	#N/A	#N/A	#N/A	#N/A	#N/A	#N/A	#N/A	#N/A	#N/A	#N/A	#N/A	#N/A	#N/A	#N/A	#N/A	#N/A	#N/A	#N/A	#N/A	#N/A	#N/A	#N/A	#N/A	#N/A	#N/A	#N/A	#N/A	#N/A	#N/A	#N/A	#N/A	#N/A	#N/A	#N/A	#N/A	#N/A	#N/A	#N/A	#N/A	#N/A	#N/A	#N/A	#N/A	#N/A	#N/A	#N/A
ANKRD	Ankyrin repeat domain containing	POTEG	33896	0	0	0	0.067876	0	0	0	0	0	0	0	0	0	0	0	0	0	0	0	0	0	0	0	0	0	0	0	0	0	0	0	0	0	0	0	0	0	0	0	0	0	0	0	0	0.0691285	0
ANKRD	Ankyrin repeat domain containing	POTEH	133	#N/A	#N/A	#N/A	#N/A	#N/A	#N/A	#N/A	#N/A	#N/A	#N/A	#N/A	#N/A	#N/A	#N/A	#N/A	#N/A	#N/A	#N/A	#N/A	#N/A	#N/A	#N/A	#N/A	#N/A	#N/A	#N/A	#N/A	#N/A	#N/A	#N/A	#N/A	#N/A	#N/A	#N/A	#N/A	#N/A	#N/A	#N/A	#N/A	#N/A	#N/A	#N/A	#N/A	#N/A	#N/A	#N/A
ANKRD	Ankyrin repeat domain containing	POTEI	37093	#N/A	#N/A	#N/A	#N/A	#N/A	#N/A	#N/A	#N/A	#N/A	#N/A	#N/A	#N/A	#N/A	#N/A	#N/A	#N/A	#N/A	#N/A	#N/A	#N/A	#N/A	#N/A	#N/A	#N/A	#N/A	#N/A	#N/A	#N/A	#N/A	#N/A	#N/A	#N/A	#N/A	#N/A	#N/A	#N/A	#N/A	#N/A	#N/A	#N/A	#N/A	#N/A	#N/A	#N/A	#N/A	#N/A
ANKRD	Ankyrin repeat domain containing	POTEJ	37094	#N/A	#N/A	#N/A	#N/A	#N/A	#N/A	#N/A	#N/A	#N/A	#N/A	#N/A	#N/A	#N/A	#N/A	#N/A	#N/A	#N/A	#N/A	#N/A	#N/A	#N/A	#N/A	#N/A	#N/A	#N/A	#N/A	#N/A	#N/A	#N/A	#N/A	#N/A	#N/A	#N/A	#N/A	#N/A	#N/A	#N/A	#N/A	#N/A	#N/A	#N/A	#N/A	#N/A	#N/A	#N/A	#N/A
ANKRD	Ankyrin repeat domain containing	POTEM	37096	#N/A	#N/A	#N/A	#N/A	#N/A	#N/A	#N/A	#N/A	#N/A	#N/A	#N/A	#N/A	#N/A	#N/A	#N/A	#N/A	#N/A	#N/A	#N/A	#N/A	#N/A	#N/A	#N/A	#N/A	#N/A	#N/A	#N/A	#N/A	#N/A	#N/A	#N/A	#N/A	#N/A	#N/A	#N/A	#N/A	#N/A	#N/A	#N/A	#N/A	#N/A	#N/A	#N/A	#N/A	#N/A	#N/A
ANKRD	Ankyrin repeat domain containing	ANKRD28	29024	88.6749	74.5489	73.0839	79.347	72.0075	65.1134	91.6131	83.8132	64.3567	84.5121	71.9894	76.8508	56.3032	65.3055	76.4611	84.9565	52.6926	72.7636	65.5871	72.1984	75.2051	90.5483	71.2595	73.2285	80.1789	67.9802	71.7106	75.8697	75.4362	72.6895	79.959	71.0339	83.6615	76.3557	78.4979	94.8729	82.3438	83.5713	79.3317	80.9238	82.5004	105.722	81.1472	17.4871	88.0697	81.3258
ANKRD	Ankyrin repeat domain containing	ANKRD44	25259	79.7313	75.4824	61.6645	73.2382	66.3649	62.415	24.854	25.0123	23.6736	24.4956	22.7209	23.1727	15.4337	23.5056	22.8589	25.2224	16.0898	22.6365	22.1877	23.5018	21.4948	23.4032	20.4466	20.5147	63.2445	52.5427	50.4551	57.3627	55.6401	52.8651	41.5231	38.325	31.5277	31.1451	31.3676	43.2242	28.837	37.8077	32.3092	35.2581	37.7316	34.3466	26.0704	6.32699	29.7944	13.5543
ANKRD	Ankyrin repeat domain containing	ANKRD52	26614	66.5379	94.0196	68.2183	79.8222	86.0881	76.6695	61.7883	60.1174	75.4002	69.8404	79.583	78.7309	42.9892	76.3376	69.3101	63.4251	52.8585	67.6296	54.8015	57.0616	49.9044	52.4251	49.3451	48.0757	88.7497	93.3969	74.3944	100.441	77.5447	80.2417	94.5204	99.4228	88.2884	117.666	108.027	105.665	89.6225	94.9465	96.207	86.7647	95.5767	91.1984	63.2972	17.575	66.1559	49.6991
ANKRD	Ankyrin repeat domain containing	TRPA1	497	18.8387	20.9377	18.1717	21.5846	24.3821	12.2014	11.4444	8.52551	9.52023	7.20712	8.31107	9.07168	0.662391	1.71857	2.26144	1.90706	1.49287	1.49355	0.410883	0.49792	0.482427	0.37148	0.303662	0.579763	0.691197	0.220536	0.536756	0.628879	1.22994	0.413009	0.154361	0	0	0.118198	0.210168	0.165188	0.166688	0	0.0600543	0	0.249547	0	0	0	0.0691285	0
ANKRD	Ankyrin repeat domain containing	TRPC4	12336	59.7509	61.7462	57.8912	51.7894	75.2688	46.5179	50.4595	38.4902	38.0809	44.5297	44.7841	44.7004	21.064	25.6676	26.7094	26.5758	20.126	24.2234	19.3115	18.5724	24.175	22.2888	25.7607	21.1836	10.6444	8.04956	12.6138	12.5327	13.1193	17.1694	3.24158	4.69034	12.2668	4.60971	8.09149	10.9024	15.8353	14.334	7.86711	8.49593	5.98914	8.43945	6.45889	0.527249	8.71019	4.5181
ANKRD	Ankyrin repeat domain containing	TRPV1	12716	0.507438	0.400084	0.397195	0.271504	0.0517667	0.527946	0.462401	0.814938	0.444277	0.600593	0.597919	0.517039	0.397435	0.443501	0.42784	0.246072	0.165874	0.28004	0.154081	0.199168	0.214412	0.09287	0.303662	0.0891943	0.0691197	0.27567	0.268378	0.17968	0.409979	0.47201	0.102907	0.061715	0.0538016	0.0590988	0.157626	0.0550627	0.0555626	0.0657524	0	0.106199	0.0499095	0.130844	0.0587172	0	0	0
ANKRD	Ankyrin repeat domain containing	TRPV2	18082	45.0986	53.3445	48.6564	48.2598	47.1077	45.4034	30.4028	35.8573	37.0654	30.3729	30.0155	32.3854	19.4743	28.0514	24.937	26.1452	23.6647	25.0636	29.8404	28.1823	28.356	26.1893	29.8601	29.1665	40.5042	41.2402	41.9743	41.8204	38.3038	40.5929	27.3219	27.5866	27.4926	26.7127	26.6914	23.1814	23.503	24.2626	22.2201	20.4964	21.5609	19.9537	22.1951	5.09674	23.2963	13.5543
ANKRD	Ankyrin repeat domain containing	TRPV3	18084	1.83946	1.60033	2.33352	1.56115	2.38127	1.70116	0.982601	1.19106	1.45977	1.32989	1.25563	1.2691	0.794869	0.831564	1.16128	1.29188	1.10583	0.793446	1.28401	1.49376	1.92971	1.95027	1.26526	1.78389	1.58975	1.54375	1.61027	1.75188	2.16703	1.94704	1.4407	1.41944	2.04446	1.35927	2.20677	1.26644	1.61132	2.23558	3.00271	2.12398	2.24593	2.02809	2.87714	1.406	2.83427	4.5181
ANKRD	Ankyrin repeat domain containing	TRPV4	18083	0.634298	0.533445	0.595793	0.543008	0.465901	1.11455	0.578001	0.188063	0.380809	0.600593	0.95667	0.564042	0.463674	0.554376	0.6112	0.492145	0.497622	0.746773	0.770405	1.04563	0.857648	0.37148	0.404883	0.579763	1.65887	2.31563	1.39557	2.0214	1.63992	2.77306	1.08053	1.97488	0.645619	1.59567	1.31355	1.04619	1.05569	1.2493	1.4413	0.477896	1.0481	1.24302	1.46793	0.17575	1.03693	0
ANKRD	Ankyrin repeat domain containing	TRPV5	3145	0	0	0.0992988	0	0	0	0.1156	0	0	0.0428995	0	0	0.0662391	0	0	0	0	0.0466733	0	0	0	0.046435	0	0.0891943	0	0.055134	0.0536756	0.0449199	0	0	0.102907	0.061715	0.0538016	0.118198	0.0525421	0	0	0	0	0.106199	0	0	0	0	0	0
ANKRD	Ankyrin repeat domain containing	TRPV6	14006	20.805	26.2055	23.6331	26.9468	33.4413	18.5954	22.4264	17.9913	21.1349	23.037	17.2201	20.2115	9.40595	9.8679	13.263	10.7657	10.063	12.0417	11.402	7.91693	14.312	12.9089	13.7154	12.0858	10.2297	8.15983	7.40724	12.892	7.96532	6.72614	4.99101	4.81377	4.03512	3.95962	3.94066	4.29489	3.66713	3.74789	3.30299	3.02668	4.49185	3.79448	3.34688	0.878748	5.5994	4.5181
ANP32	ANP32 acidic nuclear phosphoproteins	ANP32A	13233	101.297	93.0861	106.548	104.665	83.7586	91.1587	116.93	100.551	107.261	108.15	114.8	100.165	76.3737	106.717	112.094	108.949	89.2955	115.936	112.376	108.347	122.483	113.069	126.273	126.477	89.2336	98.4692	94.5228	75.3756	92.1868	91.8649	107.487	90.9679	102.277	93.4943	95.1538	80.6117	101.68	92.3822	102.092	120.271	88.9387	96.6285	113.559	33.1288	119.523	162.652
ANP32	ANP32 acidic nuclear phosphoproteins	ANP32B	16677	10.6562	12.736	10.0292	10.7923	9.99098	8.91643	10.115	7.5225	8.82208	10.7678	9.50691	9.40071	4.43802	7.70583	7.27328	9.22771	5.63971	7.93446	8.57718	8.46464	7.87965	7.4296	8.55316	9.45459	10.5753	11.0268	9.44691	10.2417	12.1237	9.6762	10.9596	7.77609	9.25387	8.92392	10.6661	8.36952	7.77876	9.46835	9.30841	12.3722	11.3794	8.43945	11.0976	2.19687	12.374	4.5181
ANP32	ANP32 acidic nuclear phosphoproteins	ANP32C	16675	#N/A	#N/A	#N/A	#N/A	#N/A	#N/A	#N/A	#N/A	#N/A	#N/A	#N/A	#N/A	#N/A	#N/A	#N/A	#N/A	#N/A	#N/A	#N/A	#N/A	#N/A	#N/A	#N/A	#N/A	#N/A	#N/A	#N/A	#N/A	#N/A	#N/A	#N/A	#N/A	#N/A	#N/A	#N/A	#N/A	#N/A	#N/A	#N/A	#N/A	#N/A	#N/A	#N/A	#N/A	#N/A	#N/A
ANP32	ANP32 acidic nuclear phosphoproteins	ANP32D	16676	#N/A	#N/A	#N/A	#N/A	#N/A	#N/A	#N/A	#N/A	#N/A	#N/A	#N/A	#N/A	#N/A	#N/A	#N/A	#N/A	#N/A	#N/A	#N/A	#N/A	#N/A	#N/A	#N/A	#N/A	#N/A	#N/A	#N/A	#N/A	#N/A	#N/A	#N/A	#N/A	#N/A	#N/A	#N/A	#N/A	#N/A	#N/A	#N/A	#N/A	#N/A	#N/A	#N/A	#N/A	#N/A	#N/A
ANP32	ANP32 acidic nuclear phosphoproteins	ANP32E	16673	64.7618	61.4795	58.8842	52.8075	54.4068	53.7332	86.1221	78.6729	74.3212	91.4189	79.882	78.0259	52.9913	66.248	63.1981	75.4212	58.9958	72.7636	65.9467	68.3644	66.575	78.8466	69.1338	66.5389	51.0795	55.4096	51.958	47.2558	55.6401	55.7562	51.6595	40.6702	53.3174	47.7518	44.3455	39.7002	37.3381	38.3994	39.1554	52.4624	39.8278	47.1039	47.5022	10.4571	48.8738	76.8077
ANXA	Annexins	ANXA1	533	0.0634298	0.666806	2.08527	0.543008	0.207067	0.175982	0.462401	0.564188	1.2059	1.67308	0.95667	1.12808	0.331196	0.887002	1.2224	0.738217	1.10583	1.44687	1.38673	1.49376	1.39368	0.55722	0.556715	0.891943	0.760317	0.330804	0.644108	1.07808	1.28851	0.94402	0.514537	0.24686	0.753222	0.531889	0.630505	0.495564	0.555626	0.328762	0.42038	0.584095	0.698733	0.719643	0.469738	0.17575	0.345642	0
ANXA	Annexins	ANXA2	537	5.39153	6.40134	16.285	8.34875	4.81431	5.86607	8.38101	7.27175	7.23537	9.86689	6.81628	7.80259	2.7158	5.87639	7.45664	5.72118	6.41379	7.93446	7.29317	6.77171	6.48597	4.45776	4.90921	5.26246	12.7871	14.7208	13.5799	17.923	19.2105	17.1104	10.0849	7.8378	9.57668	9.69221	9.82538	9.5809	4.72282	7.16702	4.02364	7.85874	8.08534	6.08426	4.81481	1.14237	6.22156	4.5181
ANXA	Annexins	ANXA3	541	16.4283	13.2694	18.6682	13.9825	14.9088	9.73768	13.7564	14.1047	11.1069	16.9453	14.4098	12.832	6.75639	10.4223	10.4515	11.3808	8.73603	11.7617	6.88228	8.51443	8.20126	7.75465	8.55316	8.11668	8.63996	8.38036	10.9498	12.5327	11.7137	12.9213	12.3489	12.0961	10.6527	10.6378	13.3982	11.8935	7.22314	8.94233	7.44673	8.54903	9.58262	9.48621	8.514	1.93325	9.12496	9.0362
ANXA	Annexins	ANXA4	542	3.04463	2.4005	3.67405	3.80106	3.36484	3.16768	3.5258	3.94932	3.30034	3.47486	3.64731	3.10223	3.11324	3.54801	4.46176	3.56805	2.43282	4.2006	3.59522	5.17837	4.60986	4.41133	3.49212	5.26246	4.63102	4.07991	4.02567	5.39039	5.68114	4.7791	3.39594	3.33261	2.95909	4.19602	3.04744	3.30376	4.22276	5.06294	4.26385	4.77896	5.14068	4.51413	3.87534	1.0545	5.87592	4.5181
ANXA	Annexins	ANXA5	543	14.7157	13.9362	20.6045	17.1726	14.3394	11.2629	23.0044	19.8093	20.2463	27.6702	25.5909	18.2844	19.2756	26.6655	24.1424	25.2839	22.8353	29.6375	32.5625	32.6636	36.5037	30.74	30.6193	33.0911	16.9343	19.7931	18.4644	28.2546	22.1389	21.7125	37.9214	38.8804	35.4553	41.1328	39.4591	31.2756	44.0611	49.1171	41.2573	49.1171	51.9558	46.2534	72.6919	23.6383	70.6493	63.2534
ANXA	Annexins	ANXA6	544	57.0868	75.8825	85.099	73.6455	77.236	67.8118	105.081	94.5328	109.292	115.7	105.772	98.0494	75.9763	86.5936	91.0076	95.4761	79.896	104.875	104.107	86.7377	96.6463	97.0956	93.0219	97.5339	94.8323	109.661	107.62	107.179	90.3712	99.0041	211.938	199.154	182.172	210.215	194.563	164.858	176.911	147.548	156.501	168.591	166.498	150.405	123.6	35.2378	121.873	99.3982
ANXA	Annexins	ANXA7	545	54.2325	44.5426	53.9689	52.9433	44.9335	46.4006	43.4657	41.5618	43.5392	46.8034	42.9306	38.9659	35.8354	49.6721	53.6022	47.738	40.5838	48.8203	63.4814	61.8417	73.3289	73.9245	78.0919	72.2028	26.4729	28.8351	28.0187	28.7487	30.2213	28.4976	40.6999	39.8062	41.3734	43.2012	36.6744	33.9737	44.7279	44.3829	37.1135	42.7983	38.9294	39.515	52.7868	15.2902	58.8974	81.3258
ANXA	Annexins	ANXA8	546	0.0634298	0	0.198598	0.067876	0	0.234643	0.1156	0.0626875	0.0634682	0.214498	0.0597919	0.0470035	0	0	0.3056	0.30759	0.165874	0.14002	0.0513603	0.24896	0.321618	0.232175	0.0506104	0.178389	0	0.165402	0	0.17968	0.175705	0.0590012	0.0514537	0	0	0	0	0	0.0555626	0	0	0	0	0.0654221	0.117434	0	0	0
ANXA	Annexins	ANXA8L1	23334	#N/A	#N/A	#N/A	#N/A	#N/A	#N/A	#N/A	#N/A	#N/A	#N/A	#N/A	#N/A	#N/A	#N/A	#N/A	#N/A	#N/A	#N/A	#N/A	#N/A	#N/A	#N/A	#N/A	#N/A	#N/A	#N/A	#N/A	#N/A	#N/A	#N/A	#N/A	#N/A	#N/A	#N/A	#N/A	#N/A	#N/A	#N/A	#N/A	#N/A	#N/A	#N/A	#N/A	#N/A	#N/A	#N/A
ANXA	Annexins	ANXA9	547	0.570868	1.26693	0.893689	0.746636	1.03533	0.879911	0.462401	0.877626	0.571214	0.643493	0.777295	0.423032	0.198717	0.443501	0.67232	0.492145	0.331748	0.746773	0.564964	1.29459	0.53603	0.696525	0.910987	1.02573	0.483838	0.992411	0.85881	0.494119	0.468548	0.590012	0.360176	0.49372	0.914627	0.709186	0.73559	0.330376	1.00013	1.51231	1.4413	1.00889	1.0481	1.1776	0.763324	0	1.86647	0
ANXA	Annexins	ANXA10	534	0.0634298	0	0.148948	0	0	0.0586607	0	0	0	0	0	0	0	0	0	0	0	0	0	0	0	0	0	0	0	0	0	0.0449199	0.0585685	0	0	0	0.0538016	0	0	0	0	0	0	0	0	0	0	0	0	0
ANXA	Annexins	ANXA11	535	2.91777	4.60096	4.17055	4.00468	3.2613	3.51964	1.8496	2.88363	2.22139	2.65977	2.15251	3.19624	4.90169	6.37533	5.31744	4.98297	5.14209	6.25422	12.5833	13.643	9.59494	7.33673	10.6788	11.3277	0.552958	1.04755	0.536756	1.21284	0.878527	0.94402	2.46978	2.16002	2.20587	1.95026	1.78643	2.20251	7.50095	4.73418	4.32391	4.93826	3.04448	3.27111	4.34507	2.109	4.07858	0
ANXA	Annexins	ANXA13	536	0.0634298	0.266722	0.297896	0.203628	0.207067	0.175982	0.4046	0.188063	0.507745	0.128699	0.298959	0.376028	0.331196	0.388063	0.24448	0.430627	0.0552913	0.373386	0.564964	0.448128	0.643236	0.139305	0.657935	0.490568	0	0.165402	0.107351	0.359359	0.0585685	0.177004	0.0514537	0.061715	0.161405	0.0590988	0.157626	0.330376	0.444501	0	0.180163	0.265498	0.149728	0.0654221	0.704607	0.17575	0.553028	0
APOBEC	Apolipoprotein B mRNA editing enzymes	AICDA	13203	0.317149	0.600125	0.695091	0.543008	0.362367	0.117321	0.2312	0.75225	0	0.257397	0.418543	0.376028	0.264956	0.332626	0.55008	0.369109	0.221165	0.326713	0.154081	0.099584	0.053603	0.18574	0.202442	0.133791	0.138239	0.27567	0.375729	0.0898398	0.468548	0.413009	0.154361	0.12343	0.215206	0.177296	0.262711	0.440501	0.277813	0.328762	0.360326	0.106199	0.449185	0.196266	0.352303	0.0878748	0.414771	0
APOBEC	Apolipoprotein B mRNA editing enzymes	APOBEC1	604	1.45889	1.06689	1.34053	1.4254	1.2424	0.997232	1.0404	2.006	1.65017	1.63018	2.2123	1.12808	1.39102	1.16419	0.73344	2.52224	1.21641	1.4002	1.02721	1.34438	1.12566	1.57879	1.06282	0.93654	0.760317	1.15781	0.85881	1.3476	1.28851	1.35703	1.80088	1.60459	1.93686	1.35927	1.73389	1.762	1.11125	2.10408	1.26114	1.75229	1.44738	1.63555	1.58537	0.263624	2.14298	4.5181
APOBEC	Apolipoprotein B mRNA editing enzymes	APOBEC2	605	0.190289	0.0666806	0.297896	0.135752	0.0517667	0.351964	0.2312	0.25075	0.317341	0.343196	0.298959	0.141011	0.331196	0.498939	0.48896	0.369109	0.608205	0.14002	0.410883	0.597504	0.428824	0.27861	0.253052	0.178389	0.207359	0.496206	0.214703	0.2246	0.585685	0.236005	0.41163	0.37029	0.430413	0.295494	0.630505	0.385439	0.555626	0.460267	0.360326	0.265498	0.249547	0.392533	0.293586	0.17575	0.691285	0
APOBEC	Apolipoprotein B mRNA editing enzymes	APOBEC3A	17343	#N/A	#N/A	#N/A	#N/A	#N/A	#N/A	#N/A	#N/A	#N/A	#N/A	#N/A	#N/A	#N/A	#N/A	#N/A	#N/A	#N/A	#N/A	#N/A	#N/A	#N/A	#N/A	#N/A	#N/A	#N/A	#N/A	#N/A	#N/A	#N/A	#N/A	#N/A	#N/A	#N/A	#N/A	#N/A	#N/A	#N/A	#N/A	#N/A	#N/A	#N/A	#N/A	#N/A	#N/A	#N/A	#N/A
APOBEC	Apolipoprotein B mRNA editing enzymes	APOBEC3A_B	44196	#N/A	#N/A	#N/A	#N/A	#N/A	#N/A	#N/A	#N/A	#N/A	#N/A	#N/A	#N/A	#N/A	#N/A	#N/A	#N/A	#N/A	#N/A	#N/A	#N/A	#N/A	#N/A	#N/A	#N/A	#N/A	#N/A	#N/A	#N/A	#N/A	#N/A	#N/A	#N/A	#N/A	#N/A	#N/A	#N/A	#N/A	#N/A	#N/A	#N/A	#N/A	#N/A	#N/A	#N/A	#N/A	#N/A
APOBEC	Apolipoprotein B mRNA editing enzymes	APOBEC3B	17352	#N/A	#N/A	#N/A	#N/A	#N/A	#N/A	#N/A	#N/A	#N/A	#N/A	#N/A	#N/A	#N/A	#N/A	#N/A	#N/A	#N/A	#N/A	#N/A	#N/A	#N/A	#N/A	#N/A	#N/A	#N/A	#N/A	#N/A	#N/A	#N/A	#N/A	#N/A	#N/A	#N/A	#N/A	#N/A	#N/A	#N/A	#N/A	#N/A	#N/A	#N/A	#N/A	#N/A	#N/A	#N/A	#N/A
APOBEC	Apolipoprotein B mRNA editing enzymes	APOBEC3C	17353	#N/A	#N/A	#N/A	#N/A	#N/A	#N/A	#N/A	#N/A	#N/A	#N/A	#N/A	#N/A	#N/A	#N/A	#N/A	#N/A	#N/A	#N/A	#N/A	#N/A	#N/A	#N/A	#N/A	#N/A	#N/A	#N/A	#N/A	#N/A	#N/A	#N/A	#N/A	#N/A	#N/A	#N/A	#N/A	#N/A	#N/A	#N/A	#N/A	#N/A	#N/A	#N/A	#N/A	#N/A	#N/A	#N/A
APOBEC	Apolipoprotein B mRNA editing enzymes	APOBEC3D	17354	#N/A	#N/A	#N/A	#N/A	#N/A	#N/A	#N/A	#N/A	#N/A	#N/A	#N/A	#N/A	#N/A	#N/A	#N/A	#N/A	#N/A	#N/A	#N/A	#N/A	#N/A	#N/A	#N/A	#N/A	#N/A	#N/A	#N/A	#N/A	#N/A	#N/A	#N/A	#N/A	#N/A	#N/A	#N/A	#N/A	#N/A	#N/A	#N/A	#N/A	#N/A	#N/A	#N/A	#N/A	#N/A	#N/A
APOBEC	Apolipoprotein B mRNA editing enzymes	APOBEC3F	17356	#N/A	#N/A	#N/A	#N/A	#N/A	#N/A	#N/A	#N/A	#N/A	#N/A	#N/A	#N/A	#N/A	#N/A	#N/A	#N/A	#N/A	#N/A	#N/A	#N/A	#N/A	#N/A	#N/A	#N/A	#N/A	#N/A	#N/A	#N/A	#N/A	#N/A	#N/A	#N/A	#N/A	#N/A	#N/A	#N/A	#N/A	#N/A	#N/A	#N/A	#N/A	#N/A	#N/A	#N/A	#N/A	#N/A
APOBEC	Apolipoprotein B mRNA editing enzymes	APOBEC3G	17357	#N/A	#N/A	#N/A	#N/A	#N/A	#N/A	#N/A	#N/A	#N/A	#N/A	#N/A	#N/A	#N/A	#N/A	#N/A	#N/A	#N/A	#N/A	#N/A	#N/A	#N/A	#N/A	#N/A	#N/A	#N/A	#N/A	#N/A	#N/A	#N/A	#N/A	#N/A	#N/A	#N/A	#N/A	#N/A	#N/A	#N/A	#N/A	#N/A	#N/A	#N/A	#N/A	#N/A	#N/A	#N/A	#N/A
APOBEC	Apolipoprotein B mRNA editing enzymes	APOBEC3H	24100	#N/A	#N/A	#N/A	#N/A	#N/A	#N/A	#N/A	#N/A	#N/A	#N/A	#N/A	#N/A	#N/A	#N/A	#N/A	#N/A	#N/A	#N/A	#N/A	#N/A	#N/A	#N/A	#N/A	#N/A	#N/A	#N/A	#N/A	#N/A	#N/A	#N/A	#N/A	#N/A	#N/A	#N/A	#N/A	#N/A	#N/A	#N/A	#N/A	#N/A	#N/A	#N/A	#N/A	#N/A	#N/A	#N/A
APOBEC	Apolipoprotein B mRNA editing enzymes	APOBEC4	32152	1.96632	1.93374	1.34053	1.62902	2.12244	1.75982	1.5028	1.81794	1.14243	1.80178	2.03292	1.50411	0.662391	2.82732	1.8336	1.41492	0.774078	1.26018	1.28401	2.19085	1.17927	1.30018	1.4677	1.07033	0.207359	0.27567	0.214703	0.449199	0.409979	0.531011	0.257268	0.24686	0.269008	0.354593	0.420337	0.495564	0.722314	0.723277	1.08098	0.690294	0.648823	0.0654221	0.822041	0.0878748	1.10606	0
APOLIPO	Apolipoproteins	APOM	13916	0.444009	0.733486	0.695091	0.407256	0.931801	0.703928	0.1734	1.003	0.571214	0.300297	0.298959	0.470035	0.198717	0.388063	0.42784	0.369109	0.331748	0.560079	0.513603	0.796672	0.589633	0.46435	0.354273	0.31218	0.898556	0.441072	0.644108	0.583959	0.644253	0.47201	0.360176	0.864009	0.591818	0.590988	0.577963	0.385439	0.666751	0.723277	0.780706	0.849593	0.349366	0.654221	0.411021	0.17575	0.414771	0
APOLIPO	Apolipoproteins	APOA1	600	0.444009	0.266722	0.198598	0.67876	0.569434	0.410625	0.0578001	0.25075	0.190405	0.214498	0.0597919	0.329025	0.331196	0.388063	0.42784	0.184554	0.331748	0.326713	0.256802	0.49792	0.375221	0.27861	0.354273	0.222986	0.345599	0.661608	0.85881	0.763639	0.819959	1.00302	0.97762	0.802295	0.538016	0.295494	0.315253	0.440501	0.22225	0.657524	0.660597	0.637195	0.499095	0.719643	0.117434	0.0878748	0.622156	0
APOLIPO	Apolipoproteins	APOA2	601	0.253719	0.133361	0.198598	0	0.672967	0.351964	0.4046	0.188063	0.380809	0.171598	0.597919	0.282021	0.198717	0.166313	0.48896	0.123036	0.165874	0.560079	0.0513603	0.348544	0.428824	0.27861	0.101221	0.222986	0.552958	0.55134	0.805135	0.628879	0.585685	0.94402	0.720352	0.37029	0.860826	0.768285	0.788132	0.770877	0.277813	0.789029	0.480434	0.902693	0.549004	0.523377	0.528455	0.17575	0.483899	0
APOLIPO	Apolipoproteins	APOA4	602	0	0	0	0	0	0	0	0	0	0	0	0.0470035	0	0	0	0	0	0	0	0	0	0	0	0	0	0	0	0	0	0	0	0	0	0	0	0	0	0.131505	0	0	0	0	0	0	0	0
APOLIPO	Apolipoproteins	APOA5	17288	0	0	0	0	0.0517667	0	0	0.0626875	0	0	0	0	0.0662391	0	0	0	0.0552913	0	0	0	0	0	0.0506104	0	0.276479	0.110268	0.161027	0.13476	0.292842	0.0590012	0.102907	0	0	0.118198	0.105084	0.110125	0	0.0657524	0.0600543	0	0	0	0.234869	0.263624	0	0
APOLIPO	Apolipoproteins	APOB	603	0.444009	0.333403	0.496494	0.407256	0.362367	0.234643	0.4046	0.438813	0.380809	0.428995	0.358751	0.376028	0.132478	0.332626	0.06112	0.246072	0.165874	0.186693	0.0513603	0.24896	0.053603	0.37148	0.151831	0	0.414718	0.55134	0.268378	0.2246	0.234274	0.47201	0.308722	0.74058	0.430413	0.768285	0.315253	0.605689	0.166688	0.197257	0.120109	0.318597	0.499095	0.261688	0.0587172	0	0.138257	0
APOLIPO	Apolipoproteins	APOC1	607	0.253719	0.200042	0.496494	0.067876	0.362367	0.293304	0.3468	0.376125	0.253873	0.300297	0.298959	0.282021	0.132478	0.388063	0.42784	0.123036	0.276457	0.14002	0.256802	0.199168	0	0.139305	0.404883	0.267583	0.967676	1.21295	1.01984	1.03316	1.05423	0.767016	0.205815	1.35773	1.23744	0.650087	0.9983	1.26644	1.83357	2.6301	3.30299	0.371697	1.44738	0.654221	0.763324	0.439374	1.17518	4.5181
APOLIPO	Apolipoproteins	APOC2	609	0	0	0	0	0	0.0586607	0	0	0	0	0	0	0	0	0	0	0	0	0	0	0	0	0	0	0	0	0.0536756	0	0	0	0	0	0	0	0	0	0	0	0	0	0	0	0	0	0	0
APOLIPO	Apolipoproteins	APOC3	610	0.0634298	0.200042	0	0.067876	0.1553	0.0586607	0.0578001	0.188063	0	0.0428995	0.179376	0.0470035	0.0662391	0.166313	0.06112	0.123036	0	0.233366	0.205441	0.24896	0.160809	0.046435	0.202442	0.133791	0.0691197	0.055134	0.0536756	0	0	0	0.257268	0.185145	0	0	0.210168	0.165188	0.277813	0.131505	0.240217	0.265498	0.449185	0.327111	0.234869	0	0.276514	0
APOLIPO	Apolipoproteins	APOC4	611	0	0	0.0496494	0	0	0	0	0	0	0	0	0	0	0	0	0	0	0	0	0	0	0	0	0	0	0	0	0	0	0	0	0	0	0	0	0	0	0	0	0.106199	0	0	0	0	0	0
APOLIPO	Apolipoproteins	APOE	613	178.935	208.844	327.189	241.571	234.969	274.708	459.626	509.712	550.015	535.644	543.568	618.567	589.859	969.271	952.616	760.794	725.864	903.268	817.708	853.584	730.395	625.294	720.945	706.731	604.798	785.824	751.459	747.782	679.512	872.864	744.278	989.291	812.135	812.195	961.836	875.661	894.947	1037.05	980.146	904.233	976.08	1003.05	727.448	235.856	742.44	632.534
APOLIPO	Apolipoproteins	APOF	615	0.570868	0.733486	0.446844	0.271504	0.414134	0.351964	0.578001	0.188063	0.190405	0.300297	0.239168	0.235018	0.264956	0.443501	0.36672	0.184554	0.110583	0.326713	0.0513603	0.647296	0.321618	0.46435	0.151831	0.0445971	0.345599	0.330804	0.644108	0.673799	0.292842	0.177004	0.205815	0.308575	0.484214	0.413692	0.420337	0.550627	0.611189	0.26301	0.300271	0.424797	0.549004	0.130844	0.469738	0.17575	0.345642	0
APOLIPO	Apolipoproteins	APOH	616	0.12686	0.0666806	0.0496494	0.135752	0.1553	0	0.1156	0.0626875	0.126936	0.128699	0.239168	0.517039	0.132478	0.443501	0.3056	0.246072	0.331748	0.233366	0.308162	0.547712	0.160809	0.232175	0.101221	0.178389	0.0691197	0.110268	0.0536756	0.17968	0.0585685	0.295006	0.0514537	0	0	0.236395	0.105084	0.0550627	0.0555626	0.0657524	0.0600543	0.0530996	0.149728	0.196266	0	0	0.207385	0
APOLIPO	Apolipoproteins	APOL1	618	#N/A	#N/A	#N/A	#N/A	#N/A	#N/A	#N/A	#N/A	#N/A	#N/A	#N/A	#N/A	#N/A	#N/A	#N/A	#N/A	#N/A	#N/A	#N/A	#N/A	#N/A	#N/A	#N/A	#N/A	#N/A	#N/A	#N/A	#N/A	#N/A	#N/A	#N/A	#N/A	#N/A	#N/A	#N/A	#N/A	#N/A	#N/A	#N/A	#N/A	#N/A	#N/A	#N/A	#N/A	#N/A	#N/A
APOLIPO	Apolipoproteins	APOL2	619	#N/A	#N/A	#N/A	#N/A	#N/A	#N/A	#N/A	#N/A	#N/A	#N/A	#N/A	#N/A	#N/A	#N/A	#N/A	#N/A	#N/A	#N/A	#N/A	#N/A	#N/A	#N/A	#N/A	#N/A	#N/A	#N/A	#N/A	#N/A	#N/A	#N/A	#N/A	#N/A	#N/A	#N/A	#N/A	#N/A	#N/A	#N/A	#N/A	#N/A	#N/A	#N/A	#N/A	#N/A	#N/A	#N/A
APOLIPO	Apolipoproteins	APOL3	14868	#N/A	#N/A	#N/A	#N/A	#N/A	#N/A	#N/A	#N/A	#N/A	#N/A	#N/A	#N/A	#N/A	#N/A	#N/A	#N/A	#N/A	#N/A	#N/A	#N/A	#N/A	#N/A	#N/A	#N/A	#N/A	#N/A	#N/A	#N/A	#N/A	#N/A	#N/A	#N/A	#N/A	#N/A	#N/A	#N/A	#N/A	#N/A	#N/A	#N/A	#N/A	#N/A	#N/A	#N/A	#N/A	#N/A
APOLIPO	Apolipoproteins	APOL4	14867	#N/A	#N/A	#N/A	#N/A	#N/A	#N/A	#N/A	#N/A	#N/A	#N/A	#N/A	#N/A	#N/A	#N/A	#N/A	#N/A	#N/A	#N/A	#N/A	#N/A	#N/A	#N/A	#N/A	#N/A	#N/A	#N/A	#N/A	#N/A	#N/A	#N/A	#N/A	#N/A	#N/A	#N/A	#N/A	#N/A	#N/A	#N/A	#N/A	#N/A	#N/A	#N/A	#N/A	#N/A	#N/A	#N/A
APOLIPO	Apolipoproteins	APOL5	14869	#N/A	#N/A	#N/A	#N/A	#N/A	#N/A	#N/A	#N/A	#N/A	#N/A	#N/A	#N/A	#N/A	#N/A	#N/A	#N/A	#N/A	#N/A	#N/A	#N/A	#N/A	#N/A	#N/A	#N/A	#N/A	#N/A	#N/A	#N/A	#N/A	#N/A	#N/A	#N/A	#N/A	#N/A	#N/A	#N/A	#N/A	#N/A	#N/A	#N/A	#N/A	#N/A	#N/A	#N/A	#N/A	#N/A
APOLIPO	Apolipoproteins	APOL6	14870	0.507438	0.533445	0.347546	0.135752	0.207067	0.351964	0.4046	0.188063	0.634682	0.343196	0.538127	0.423032	0.132478	0.388063	0.67232	0.30759	0.276457	0.326713	0.410883	0.448128	0.214412	0.325045	0.253052	0.356777	0.691197	0.496206	0.322054	0.539039	0.409979	0.94402	1.18344	0.987439	0.914627	1.35927	1.20847	1.3215	1.38906	1.05204	1.68152	0.902693	1.54719	1.24302	0.998193	0.263624	0.89867	0
APOLIPO	Apolipoproteins	APOO	28727	13.7643	10.6689	12.6606	11.1995	11.6993	10.3829	19.363	16.7376	12.3763	18.2752	17.818	16.2632	11.923	13.1942	13.6909	17.4096	11.3347	14.6087	12.7374	12.7468	15.8129	13.8376	13.4624	14.0927	10.368	11.6333	14.063	11.3647	14.0564	13.2753	16.0021	15.5522	16.5171	18.6752	14.1864	15.1973	14.1129	13.8738	14.7734	16.0361	12.4275	13.8041	14.9142	3.69074	15.4156	9.0362
APOLIPO	Apolipoproteins	APOD	612	6.02583	7.73495	16.1361	9.43476	3.36484	4.75152	19.363	20.8123	15.994	21.5356	17.1603	16.1222	17.6196	43.2413	59.5309	35.5575	29.0832	59.2751	52.9525	59.5015	67.7006	58.1831	57.9995	66.4943	13.5475	15.7132	13.7946	26.907	26.4144	27.0816	34.4225	50.9766	51.0577	43.2012	56.6404	56.6595	101.68	149.455	112.662	115.385	142.941	198.033	198.053	51.3189	209.528	230.423
AQP	Ion channels / Aquaporins	AQP1	633	0.380579	1.66701	4.51809	2.57929	1.34593	1.75982	0.693601	0.814938	1.2059	1.20119	1.4948	1.92715	0.596152	1.05331	0.79456	1.23036	0.442331	1.02681	0.616324	1.04563	0.321618	0.232175	0.506104	0.490568	0.207359	0.330804	0.590432	1.123	1.05423	0.47201	1.13198	0.61715	0.538016	0.590988	0.630505	0.82594	0.722314	0.131505	0.240217	0.318597	0.499095	0.327111	0.176152	0	0.0691285	0
AQP	Ion channels / Aquaporins	AQP3	636	0.697728	0.333403	0.446844	0.203628	0.517667	0.175982	0.0578001	0.564188	0.317341	0.343196	0.538127	0.0470035	0	0.22175	0.36672	0.184554	0.110583	0.0933466	0.0513603	0.398336	0.321618	0.139305	0.101221	0.267583	0.483838	0.330804	0.483081	0.494119	0.644253	0.0590012	0.205815	0.432005	0.161405	0.236395	0.105084	0.330376	0.166688	0.197257	0.300271	0.159299	0.149728	0.261688	0.176152	0	0.622156	0
AQP	Ion channels / Aquaporins	AQP2	634	0	0	0	0	0	0	0	0	0	0	0	0	0.0662391	0.110875	0.06112	0	0.110583	0	0.0513603	0.049792	0	0	0	0	0	0	0	0	0	0	0	0	0	0	0	0	0	0.0657524	0.0600543	0	0.0499095	0	0.0587172	0	0	0
AQP	Ion channels / Aquaporins	AQP4	637	95.6522	93.8863	165.382	117.29	104.879	97.0248	182.244	160.355	155.878	179.449	153.007	128.602	81.4741	115.421	97.303	131.895	86.7521	98.6673	113.712	131.302	105.866	111.351	100.107	110.868	344.631	442.946	387.753	395.295	461.637	496.614	477.593	388.804	525.157	492.175	451.967	459.002	320.541	349.211	294.746	422.885	359.648	253.053	299.928	59.1397	346.887	420.183
AQP	Ion channels / Aquaporins	AQP5	638	0.507438	0.733486	0.744741	0.407256	1.03533	0.586607	0.2312	0.188063	0.571214	0.428995	0.538127	0.65805	0.198717	0.277188	0.12224	0.0615181	0.110583	0.14002	0.102721	0.099584	0.053603	0.09287	0.202442	0.222986	0	0.27567	0.107351	0.0898398	0.468548	0.531011	0.0514537	0.12343	0.107603	0.177296	0.262711	0.110125	0	0.0657524	0.0600543	0.106199	0.099819	0.196266	0.0587172	0	0.207385	0
AQP	Ion channels / Aquaporins	AQP6	639	0.0634298	0.0666806	0.0496494	0.135752	0	0.0586607	0.0578001	0.188063	0.0634682	0.0428995	0.179376	0	0.331196	0.110875	0.12224	0.184554	0.165874	0.14002	0.154081	0.149376	0.160809	0.09287	0	0	0	0.110268	0	0	0	0	0.463083	0.555435	0.807024	1.47747	0.630505	0.881002	0.333376	0.26301	0.120109	0.159299	0.249547	0.261688	0.293586	0.0878748	0.138257	0
AQP	Ion channels / Aquaporins	AQP7	640	0.761158	1.06689	1.39018	1.49327	0.880034	0.469286	0.635801	1.25375	0.825086	0.815091	0.896878	0.564042	0.397435	1.16419	0.6112	0.615181	0.442331	0.466733	0.359522	0.846464	0.804045	0.696525	0.657935	0.981137	0.760317	0.716741	0.751459	0.853478	1.46421	0.590012	0.823259	0.61715	0.753222	0.886482	0.73559	0.605689	1.3335	1.44655	1.08098	1.06199	0.898371	0.91591	1.23306	0.17575	1.31344	0
AQP	Ion channels / Aquaporins	AQP8	642	0	0	0.0496494	0	0	0	0	0	0	0	0	0	0	0	0	0	0	0.0466733	0	0	0	0	0	0	0.0691197	0	0	0.0449199	0	0	0	0.061715	0.0538016	0	0	0.0550627	0	0	0.0600543	0	0.0499095	0.0654221	0.0587172	0	0.0691285	0
AQP	Ion channels / Aquaporins	AQP9	643	1.01488	1.06689	1.14194	1.01814	0.776501	1.17321	1.3872	1.003	1.3963	1.84468	1.55459	1.41011	0.861108	1.60769	1.528	1.29188	1.2717	1.16683	1.48945	1.2448	1.07206	1.11444	0.910987	1.73929	1.45151	1.37835	1.12719	1.21284	1.40564	1.47503	1.08053	1.48116	2.15206	2.00936	1.41864	1.59682	1.16681	1.77532	0.780706	1.91158	1.54719	1.1776	1.52665	0.439374	2.14298	0
AQP	Ion channels / Aquaporins	AQP10	16029	#N/A	#N/A	#N/A	#N/A	#N/A	#N/A	#N/A	#N/A	#N/A	#N/A	#N/A	#N/A	#N/A	#N/A	#N/A	#N/A	#N/A	#N/A	#N/A	#N/A	#N/A	#N/A	#N/A	#N/A	#N/A	#N/A	#N/A	#N/A	#N/A	#N/A	#N/A	#N/A	#N/A	#N/A	#N/A	#N/A	#N/A	#N/A	#N/A	#N/A	#N/A	#N/A	#N/A	#N/A	#N/A	#N/A
AQP	Ion channels / Aquaporins	AQP11	19940	7.92873	8.13503	9.73128	9.16326	10.4569	9.20973	8.84341	9.77926	9.7741	7.89351	8.49045	9.2597	5.7628	10.4223	9.53472	8.67405	8.57015	11.0616	12.2751	11.004	10.5598	9.37987	8.35072	9.40999	11.543	12.6808	11.2719	12.1284	10.8352	10.4432	7.61515	8.02295	9.41528	6.44177	7.93386	8.81002	11.3348	8.0218	6.84619	5.15066	5.39023	7.91608	5.75429	2.02112	5.25376	0
AQP	Ion channels / Aquaporins	AQP12A	19941	#N/A	#N/A	#N/A	#N/A	#N/A	#N/A	#N/A	#N/A	#N/A	#N/A	#N/A	#N/A	#N/A	#N/A	#N/A	#N/A	#N/A	#N/A	#N/A	#N/A	#N/A	#N/A	#N/A	#N/A	#N/A	#N/A	#N/A	#N/A	#N/A	#N/A	#N/A	#N/A	#N/A	#N/A	#N/A	#N/A	#N/A	#N/A	#N/A	#N/A	#N/A	#N/A	#N/A	#N/A	#N/A	#N/A
AQP	Ion channels / Aquaporins	AQP12B	6096	#N/A	#N/A	#N/A	#N/A	#N/A	#N/A	#N/A	#N/A	#N/A	#N/A	#N/A	#N/A	#N/A	#N/A	#N/A	#N/A	#N/A	#N/A	#N/A	#N/A	#N/A	#N/A	#N/A	#N/A	#N/A	#N/A	#N/A	#N/A	#N/A	#N/A	#N/A	#N/A	#N/A	#N/A	#N/A	#N/A	#N/A	#N/A	#N/A	#N/A	#N/A	#N/A	#N/A	#N/A	#N/A	#N/A
AQP	Ion channels / Aquaporins	MIP	7103	0.0634298	0	0.0496494	0	0.103533	0	0	0.125375	0	0.0857991	0	0.0940071	0	0	0.12224	0.123036	0	0.0466733	0.0513603	0	0	0.139305	0	0.0445971	0	0.220536	0.161027	0.0449199	0	0.0590012	0.0514537	0	0.107603	0.177296	0.157626	0.0550627	0.0555626	0.131505	0.180163	0.159299	0.099819	0.130844	0.117434	0	0.276514	0
ARF	ADP-ribosylation factors	ARF1	652	264.819	244.584	268.305	252.295	240.198	240.744	282.758	282.533	268.407	295.706	275.103	296.028	187.987	242.373	263.427	262.19	217.571	270.052	255.774	246.072	260.189	267.094	288.682	269.857	231.62	233.217	258.663	220.781	247.628	259.428	230.718	229.271	242.968	209.742	231.343	232.64	220.972	203.898	194.216	200.823	196.394	219.164	196.057	53.7794	194.597	167.17
ARF	ADP-ribosylation factors	ARF3	654	339.984	415.687	445.156	414.994	423.814	438.841	572.741	749.868	742.324	561.726	733.467	686.017	575.22	807.005	736.801	601.647	594.216	805.861	797.01	819.825	713.403	624.69	780.564	700.175	278.414	326.944	339.713	365.424	319.257	316.129	325.548	399.172	419.975	353.293	397.324	355.65	468.893	413.254	376.781	318.863	373.722	364.663	333.69	88.9293	348.062	221.387
ARF	ADP-ribosylation factors	ARF4	655	104.596	94.153	93.738	89.8678	87.8481	83.2395	71.9611	68.5802	61.2468	67.3094	60.1506	62.5617	36.9614	50.0047	49.2627	53.0901	44.9518	54.9811	48.7923	50.2899	46.3666	47.4101	45.0433	47.8081	90.6159	85.5679	88.9405	78.3853	94.5296	90.3899	71.7265	66.899	75.2684	68.791	68.8827	74.9953	55.2848	48.328	53.2081	54.4271	49.7099	55.8051	41.8654	10.0177	42.9288	36.1448
ARF	ADP-ribosylation factors	ARF5	658	87.1526	97.8871	100.788	88.7818	98.9262	104.24	83.5211	93.4671	105.357	87.8582	90.4651	120.47	60.5426	85.2631	86.0569	79.2968	68.893	88.6792	62.711	61.8417	69.1479	68.4916	73.132	70.9986	71.5389	83.969	72.1401	77.5318	70.3993	76.2886	60.5095	75.4774	65.2613	62.3493	67.937	55.5032	64.1192	67.3305	60.5347	59.1529	58.5938	59.665	43.5095	13.0055	38.8502	72.2896
ARF	ADP-ribosylation factors	ARF6	659	91.3389	85.2178	86.9857	95.2979	79.1513	78.84	71.0941	65.6339	70.1958	73.2724	67.5051	63.6428	44.3802	61.813	61.9145	66.255	55.0702	61.002	61.3242	49.3439	55.1575	68.2595	61.5929	60.7859	87.2982	89.317	83.5193	81.35	87.0328	87.9709	89.6323	73.5025	81.7784	81.7337	77.0267	72.1321	66.4529	64.8977	73.5064	73.0119	75.3134	70.1325	71.3414	20.4748	67.5385	63.2534
ARF	ADP-ribosylation factors	ARFRP1	662	24.2302	24.3384	22.4415	26.7431	27.8505	22.9363	19.4786	17.9286	18.3423	19.3048	17.6386	21.0576	12.188	19.9021	18.2749	17.9633	15.3157	17.3158	19.7737	22.2072	18.7611	22.521	20.9021	20.0687	23.4316	25.4719	23.5099	22.3701	24.833	25.3705	19.5524	18.5145	19.5838	18.6752	16.8135	16.8492	18.7802	20.3175	19.3375	21.2398	20.0636	19.1687	22.2538	5.18461	19.7707	13.5543
ARF	ADP-ribosylation factors	ARL1	692	91.5292	78.6164	84.8012	79.347	77.443	78.664	100.514	89.2044	86.2532	101.243	99.7329	85.9695	71.9357	87.8132	94.1859	93.0153	81.1677	94.6534	107.343	99.1857	108.921	100.067	109.116	116.354	77.4141	84.4101	80.0304	80.9906	87.6185	86.9088	83.2006	81.2786	89.2568	74.5827	85.0131	87.6597	85.622	84.7549	82.0341	83.207	78.2581	86.2918	90.8943	21.793	99.8215	162.652
ARF	ADP-ribosylation factors	ARL2	693	17.8238	18.5372	22.1436	20.227	19.309	21.0005	16.9354	18.869	20.5002	19.4335	17.2799	22.0447	15.5662	23.2284	24.0813	23.8075	18.8543	24.1301	28.4023	26.2902	26.3191	26.2822	28.4431	28.4976	27.0258	30.2134	33.1715	30.3659	28.9914	32.8047	28.2995	31.8449	28.6763	27.6582	33.8371	26.4851	32.6152	37.1501	32.9698	31.1164	36.7833	45.6646	31.7073	8.96323	36.4307	18.0724
ARF	ADP-ribosylation factors	ARL3	694	42.5614	38.6081	41.4076	40.5898	38.5144	39.8893	36.6452	34.2274	37.2558	37.4084	34.4401	38.1669	21.594	32.7082	35.3273	32.174	28.3644	37.1053	33.8465	34.4561	39.3982	35.337	37.0468	38.9779	33.7995	38.3732	44.8192	35.7563	40.6465	46.198	46.2569	48.1377	47.7758	49.4066	47.3404	39.3147	40.4496	39.3857	41.0771	41.0991	43.6708	44.2908	53.785	12.2146	44.657	67.7715
ARF	ADP-ribosylation factors	ARL4A	695	123.752	109.223	124.521	120.141	123.05	105.648	84.0413	88.4521	72.3537	75.2458	77.2511	82.7262	48.0896	76.3376	69.3101	72.1607	50.6469	68.423	58.9617	77.7751	61.9115	57.1615	61.9978	58.779	116.398	103.266	105.097	103.046	114.911	100.479	47.2859	46.1011	52.0261	51.5342	47.2879	62.2759	36.9491	35.8351	40.5967	43.4355	35.3858	38.9262	32.8229	6.67849	37.3294	40.6629
ARF	ADP-ribosylation factors	ARL4C	698	112.334	119.825	120.499	122.72	129.52	118.964	70.5739	69.2697	80.3507	70.6984	76.2945	68.5782	42.7905	58.9856	51.8909	58.5652	50.1492	58.6683	56.9073	55.8666	53.9246	53.3074	48.586	52.1786	160.842	152.39	161.295	145.181	150.228	148.093	97.9164	96.4605	97.9727	91.2486	90.3724	86.999	66.6751	72.7879	69.2426	74.127	75.2635	73.9924	86.6666	22.2323	80.8112	76.8077
ARF	ADP-ribosylation factors	ARL4D	656	9.51447	9.00188	10.6746	8.41662	9.00741	9.38571	11.7334	12.0987	17.5807	15.4438	14.649	13.349	19.4081	20.9554	26.4649	23.6229	28.8621	30.4777	30.7135	13.892	27.3911	34.9656	35.2755	43.5268	2.90303	3.14264	2.09335	3.86311	2.2256	3.18607	1.74943	2.96232	2.85148	1.89116	3.31015	2.53288	3.55601	2.7616	2.64239	3.29217	2.54538	2.68231	9.27732	1.406	5.25376	4.5181
ARF	ADP-ribosylation factors	ARL4P	17741	#N/A	#N/A	#N/A	#N/A	#N/A	#N/A	#N/A	#N/A	#N/A	#N/A	#N/A	#N/A	#N/A	#N/A	#N/A	#N/A	#N/A	#N/A	#N/A	#N/A	#N/A	#N/A	#N/A	#N/A	#N/A	#N/A	#N/A	#N/A	#N/A	#N/A	#N/A	#N/A	#N/A	#N/A	#N/A	#N/A	#N/A	#N/A	#N/A	#N/A	#N/A	#N/A	#N/A	#N/A	#N/A	#N/A
ARF	ADP-ribosylation factors	ARL5A	696	190.353	164.368	184.944	192.7	176.835	168.591	170.279	169.319	152.514	164.262	165.923	143.69	96.8416	140.534	132.936	145.367	101.073	133.766	123.213	111.186	124.949	138.005	131.182	125.675	136.442	135.023	152.922	127.752	160.185	146.854	176.743	138.427	177.169	170.382	170.131	174.604	144.074	143.406	147.854	154.095	145.586	139.087	138.808	32.6016	142.128	203.314
ARF	ADP-ribosylation factors	ARL5B	23052	79.7313	76.1492	82.7655	88.3067	77.8572	73.5605	62.3085	62.4995	57.756	57.0135	65.6515	49.8238	40.0747	47.7872	52.5021	49.5836	56.8948	58.995	47.4569	39.4353	41.9712	50.1498	57.2404	62.3914	75.1331	73.9898	82.4995	76.1842	84.0458	73.1615	54.5409	54.7412	64.5081	58.2123	55.0641	56.7696	55.1737	48.328	42.8788	53.0465	49.3106	48.8049	48.5004	9.05111	42.9979	58.7353
ARF	ADP-ribosylation factors	ARL5C	31111	3.23492	4.26756	3.57476	3.73318	4.81431	4.34089	2.8322	2.69556	3.87156	3.30326	3.82668	3.9483	2.25213	2.82732	3.30048	2.21465	1.60345	2.6137	2.20849	2.58918	2.73375	1.90384	2.02442	2.00687	2.21183	2.48103	2.2007	2.87487	3.04556	2.65506	2.36687	1.91316	3.65851	2.18666	2.67965	2.20251	2.38919	2.03833	1.92174	1.80539	1.69692	1.7664	1.87895	0.527249	2.21211	0
ARF	ADP-ribosylation factors	ARL6	13210	28.924	21.8712	23.3352	26.6074	19.1019	23.2296	30.923	28.8363	26.9105	31.3596	29.9557	25.6639	16.4935	23.3947	22.7978	24.4227	19.4625	22.6365	18.5924	19.5185	22.6205	22.1495	21.7625	23.9041	27.2332	24.5346	25.5496	22.2354	23.3688	27.6126	19.7582	20.2425	18.5616	19.4435	19.0202	19.6023	17.0577	16.5039	16.0945	16.6202	18.217	16.7481	16.4408	5.71186	20.5312	31.6267
ARF	ADP-ribosylation factors	ARL8A	25192	131.997	143.43	121.84	130.322	121.497	123.07	77.6255	83.9386	89.2362	80.7798	77.6099	94.3831	48.752	64.0305	69.4934	63.8558	53.9643	67.863	59.2185	56.0658	64.4844	63.0587	64.6295	69.1701	95.247	105.306	96.5625	106.505	96.6966	98.2961	72.807	80.2295	80.3258	71.155	81.125	77.4181	61.0077	72.5249	66.6602	64.8346	64.8823	63.0669	54.3722	14.9387	61.1096	67.7715
ARF	ADP-ribosylation factors	ARL8B	25564	138.023	133.361	134.451	138.942	122.635	122.249	186.579	190.57	186.025	184.468	190.019	173.866	139.102	186.603	176.881	177.603	138.449	185.246	195.067	177.11	189.219	174.596	190.7	195.558	130.567	124.989	142.509	128.291	144.371	143.491	161.256	154.658	183.679	155.016	168.345	173.062	186.579	165.63	167.732	150.75	159.361	164.929	174.919	39.0164	179.181	176.206
ARF	ADP-ribosylation factors	ARL9	23592	0.253719	0	0.0496494	0.067876	0.0517667	0.0586607	0.0578001	0	0.0634682	0.0428995	0	0	0.0662391	0.0554376	0	0.184554	0.0552913	0	0.154081	0	0.160809	0.09287	0.0506104	0.0891943	0	0.110268	0.0536756	0.0898398	0.0585685	0.177004	0.102907	0.185145	0	0.0590988	0	0.0550627	0.0555626	0	0	0	0	0	0.0587172	0	0.207385	0
ARF	ADP-ribosylation factors	ARL10	22042	24.7376	27.2057	29.591	28.44	28.627	28.9197	9.07461	10.7823	13.8361	9.4808	8.66983	10.3878	5.29913	7.65039	7.39552	8.55101	5.52913	8.0278	10.0666	10.058	7.50442	10.5872	11.0331	8.60725	34.629	35.6717	34.7818	35.3071	27.5272	31.5657	12.5032	13.8859	11.6749	11.4652	12.1372	11.7834	9.72345	12.0984	9.12825	9.92962	9.78226	13.8695	10.6865	3.69074	11.2679	4.5181
ARF	ADP-ribosylation factors	ARL11	24046	0.12686	0.0666806	0.397195	0.203628	0.103533	0.0586607	0	0.125375	0.126936	0.0857991	0.0597919	0.329025	0.132478	0.166313	0.36672	0.184554	0.276457	0.0466733	0.154081	0.149376	0.321618	0.27861	0.202442	0	0.0691197	0.165402	0.107351	0.13476	0.175705	0.295006	0	0	0.161405	0.177296	0.262711	0.110125	0.277813	0.131505	0.0600543	0.265498	0.099819	0.196266	0.293586	0.0878748	0.138257	0
ARF	ADP-ribosylation factors	ARL13A	31709	0.12686	0.133361	0.0992988	0.135752	0.258834	0.175982	0.1156	0.0626875	0.253873	0.214498	0.119584	0.282021	0.0662391	0.22175	0.06112	0.246072	0.110583	0.233366	0.256802	0.547712	0.214412	0.09287	0.303662	0.0445971	0.207359	0.110268	0.322054	0.2246	0.175705	0.0590012	0.360176	0.308575	0.215206	0.413692	0.210168	0.330376	0.444501	0.460267	0.540489	0.371697	0.299457	0.261688	0.528455	0.0878748	0.414771	0
ARF	ADP-ribosylation factors	ARL13B	25419	26.8308	23.5382	24.2289	25.1141	25.8834	19.1821	14.161	14.8569	13.4553	13.7708	13.4532	16.6863	9.40595	12.2517	13.6298	15.441	10.1183	12.9752	15.4595	17.1285	15.7057	16.2987	15.9423	17.2145	15.5519	16.044	13.8483	14.9583	14.8178	12.5673	13.4809	12.4664	11.1907	10.756	9.51012	13.7106	12.9461	11.8354	13.0918	15.6644	12.7768	14.4583	13.5637	3.60287	16.9365	13.5543
ARF	ADP-ribosylation factors	ARL14	22974	#N/A	#N/A	#N/A	#N/A	#N/A	#N/A	#N/A	#N/A	#N/A	#N/A	#N/A	#N/A	#N/A	#N/A	#N/A	#N/A	#N/A	#N/A	#N/A	#N/A	#N/A	#N/A	#N/A	#N/A	#N/A	#N/A	#N/A	#N/A	#N/A	#N/A	#N/A	#N/A	#N/A	#N/A	#N/A	#N/A	#N/A	#N/A	#N/A	#N/A	#N/A	#N/A	#N/A	#N/A	#N/A	#N/A
ARF	ADP-ribosylation factors	ARL15	25945	102.693	102.888	87.5319	93.601	88.4693	65.9933	58.6093	54.8516	51.4092	56.5416	46.5181	53.772	36.2328	44.3501	43.1507	43.3087	32.2348	40.4191	37.7498	48.7962	40.4703	39.0983	37.806	38.6211	40.1586	37.2154	40.6861	36.8343	42.5793	41.4189	26.0356	25.4266	29.4833	25.9444	27.0592	29.7338	28.6147	22.2901	23.241	22.0894	19.3649	20.0846	17.6739	4.30587	22.6741	31.6267
ARF	ADP-ribosylation factors	ARL16	27902	15.9209	15.6033	18.0227	13.9825	14.0806	14.9585	16.2418	15.4838	19.1674	17.3743	15.3665	15.3232	11.5918	16.2432	17.1747	14.3952	12.2194	15.9156	14.5863	14.1907	13.5616	12.3053	14.0697	14.5833	15.8284	15.1618	18.2497	17.384	15.8135	18.5854	14.8187	17.4653	18.8844	16.0749	16.5508	19.9327	16.1132	16.8984	15.9744	14.6024	14.6734	18.7107	13.5637	3.25137	14.3096	9.0362
ARF	ADP-ribosylation factors	ARL17A	24096	#N/A	#N/A	#N/A	#N/A	#N/A	#N/A	#N/A	#N/A	#N/A	#N/A	#N/A	#N/A	#N/A	#N/A	#N/A	#N/A	#N/A	#N/A	#N/A	#N/A	#N/A	#N/A	#N/A	#N/A	#N/A	#N/A	#N/A	#N/A	#N/A	#N/A	#N/A	#N/A	#N/A	#N/A	#N/A	#N/A	#N/A	#N/A	#N/A	#N/A	#N/A	#N/A	#N/A	#N/A	#N/A	#N/A
ARF	ADP-ribosylation factors	ARL17B	32387	#N/A	#N/A	#N/A	#N/A	#N/A	#N/A	#N/A	#N/A	#N/A	#N/A	#N/A	#N/A	#N/A	#N/A	#N/A	#N/A	#N/A	#N/A	#N/A	#N/A	#N/A	#N/A	#N/A	#N/A	#N/A	#N/A	#N/A	#N/A	#N/A	#N/A	#N/A	#N/A	#N/A	#N/A	#N/A	#N/A	#N/A	#N/A	#N/A	#N/A	#N/A	#N/A	#N/A	#N/A	#N/A	#N/A
ArfGAP	ADP-ribosylation factor GTPase activating proteins	ACAP1	16467	0.190289	0.466764	0.446844	0.33938	0.258834	0.351964	0.1734	0	0.190405	0.300297	0.0597919	0.282021	0.132478	0.332626	0.12224	0.30759	0.0552913	0.14002	0.0513603	0.049792	0.160809	0.139305	0.101221	0.133791	0.622077	0.220536	0.107351	0.359359	0.292842	0.118002	0.154361	0.308575	0.484214	0.236395	0.262711	0.330376	0	0	0.300271	0.159299	0.149728	0.327111	0	0	0.0691285	0
ArfGAP	ADP-ribosylation factor GTPase activating proteins	ACAP2	16469	125.528	104.022	122.137	123.399	109.176	110.81	183.804	168.88	144.39	167.608	154.921	155.77	122.211	166.091	174.375	188.491	135.906	178.852	176.834	185.475	183.054	209.097	192.724	183.339	118.471	103.983	106.922	111.087	109.875	103.134	150.451	138.118	147.793	156.08	137.135	150.431	202.026	181.542	195.657	211.761	187.959	183.051	175.917	36.5559	184.573	234.941
ArfGAP	ADP-ribosylation factor GTPase activating proteins	ACAP3	16754	128.636	171.903	145.771	146.884	158.613	144.012	127.391	125.124	144.073	136.206	133.276	161.128	109.03	150.513	152.311	154.041	130.598	151.408	150.537	138.123	150.464	159.597	152.489	139.589	101.26	119.696	94.9522	104.035	88.6141	89.3279	121.739	134.971	105.774	150.17	120.321	112.548	118.348	106.387	104.134	114.005	112.296	105.199	87.6648	25.1322	76.1104	63.2534
ArfGAP	ADP-ribosylation factor GTPase activating proteins	ADAP1	16486	222.765	277.125	277.937	256.3	281.249	259.456	289.058	317.262	371.797	332.386	339.319	385.57	215.078	297.7	280.969	287.843	255.114	281.067	222.185	192.496	222.506	220.009	231.037	216.653	243.993	253.506	244.761	258.874	213.424	247.746	257.114	295.306	227.85	276.051	262.08	218.268	183.634	191.274	179.202	167.901	199.388	180.565	138.514	39.3679	131.966	72.2896
ArfGAP	ADP-ribosylation factor GTPase activating proteins	ADAP2	16487	1.7126	2.00042	3.97195	1.62902	2.22597	1.87714	5.89561	6.33144	7.36231	5.87724	7.4142	6.15746	4.04059	6.20901	7.08992	5.59815	6.91142	7.46773	6.00916	6.92109	5.14589	6.68664	6.42752	6.199	4.28542	4.02478	4.6161	5.21071	3.98266	3.83508	5.40264	5.67778	6.779	5.1416	6.09489	6.93789	4.88951	7.10126	6.48586	5.04446	6.43833	6.60763	6.8112	1.49387	5.94505	9.0362
ArfGAP	ADP-ribosylation factor GTPase activating proteins	AGAP1	16922	258.286	294.595	247.85	259.965	289.376	240.216	179.989	177.092	204.304	183.481	169.57	180.306	95.4506	144.748	142.715	150.904	105.662	136.519	137.132	130.256	144.246	163.033	144.088	133.836	404.489	369.342	367.678	387.839	339.814	333.18	271.47	263.646	246.842	291.003	268.333	282.747	211.86	228.029	227.786	264.967	237.869	239.837	254.304	65.1152	226.81	239.459
ArfGAP	ADP-ribosylation factor GTPase activating proteins	AGAP2	16921	415.973	573.853	532.192	539.682	592.056	571.473	617.767	698.653	876.495	661.296	808.865	984.583	639.539	1060.91	927.496	863.099	767.388	944.901	888.123	808.274	760.627	730.376	795.241	726.398	458.264	521.181	433.914	528.528	412.381	447.288	291.64	324.189	306.992	324.216	333.958	296.843	320.93	300.028	287.42	299.694	246.353	255.8	206.215	59.1397	224.322	171.688
ArfGAP	ADP-ribosylation factor GTPase activating proteins	AGAP3	16923	184.961	227.247	226.451	199.827	238.127	224.377	99.1271	104.876	140.709	104.031	114.083	139.036	76.6387	113.093	103.232	100.151	88.6873	107.909	113.558	105.808	88.445	105.407	113.114	91.1565	121.512	144.396	117.442	132.109	104.31	109.034	105.274	114.234	100.179	118.67	118.693	101.591	112.848	100.47	85.3371	96.9067	97.5232	99.7033	89.9548	27.2412	70.0963	85.8439
ArfGAP	ADP-ribosylation factor GTPase activating proteins	AGAP4	23459	#N/A	#N/A	#N/A	#N/A	#N/A	#N/A	#N/A	#N/A	#N/A	#N/A	#N/A	#N/A	#N/A	#N/A	#N/A	#N/A	#N/A	#N/A	#N/A	#N/A	#N/A	#N/A	#N/A	#N/A	#N/A	#N/A	#N/A	#N/A	#N/A	#N/A	#N/A	#N/A	#N/A	#N/A	#N/A	#N/A	#N/A	#N/A	#N/A	#N/A	#N/A	#N/A	#N/A	#N/A	#N/A	#N/A
ArfGAP	ADP-ribosylation factor GTPase activating proteins	AGAP5	23467	#N/A	#N/A	#N/A	#N/A	#N/A	#N/A	#N/A	#N/A	#N/A	#N/A	#N/A	#N/A	#N/A	#N/A	#N/A	#N/A	#N/A	#N/A	#N/A	#N/A	#N/A	#N/A	#N/A	#N/A	#N/A	#N/A	#N/A	#N/A	#N/A	#N/A	#N/A	#N/A	#N/A	#N/A	#N/A	#N/A	#N/A	#N/A	#N/A	#N/A	#N/A	#N/A	#N/A	#N/A	#N/A	#N/A
ArfGAP	ADP-ribosylation factor GTPase activating proteins	AGAP6	23466	#N/A	#N/A	#N/A	#N/A	#N/A	#N/A	#N/A	#N/A	#N/A	#N/A	#N/A	#N/A	#N/A	#N/A	#N/A	#N/A	#N/A	#N/A	#N/A	#N/A	#N/A	#N/A	#N/A	#N/A	#N/A	#N/A	#N/A	#N/A	#N/A	#N/A	#N/A	#N/A	#N/A	#N/A	#N/A	#N/A	#N/A	#N/A	#N/A	#N/A	#N/A	#N/A	#N/A	#N/A	#N/A	#N/A
ArfGAP	ADP-ribosylation factor GTPase activating proteins	AGAP7P	23465	#N/A	#N/A	#N/A	#N/A	#N/A	#N/A	#N/A	#N/A	#N/A	#N/A	#N/A	#N/A	#N/A	#N/A	#N/A	#N/A	#N/A	#N/A	#N/A	#N/A	#N/A	#N/A	#N/A	#N/A	#N/A	#N/A	#N/A	#N/A	#N/A	#N/A	#N/A	#N/A	#N/A	#N/A	#N/A	#N/A	#N/A	#N/A	#N/A	#N/A	#N/A	#N/A	#N/A	#N/A	#N/A	#N/A
ArfGAP	ADP-ribosylation factor GTPase activating proteins	AGAP9	23463	#N/A	#N/A	#N/A	#N/A	#N/A	#N/A	#N/A	#N/A	#N/A	#N/A	#N/A	#N/A	#N/A	#N/A	#N/A	#N/A	#N/A	#N/A	#N/A	#N/A	#N/A	#N/A	#N/A	#N/A	#N/A	#N/A	#N/A	#N/A	#N/A	#N/A	#N/A	#N/A	#N/A	#N/A	#N/A	#N/A	#N/A	#N/A	#N/A	#N/A	#N/A	#N/A	#N/A	#N/A	#N/A	#N/A
ArfGAP	ADP-ribosylation factor GTPase activating proteins	AGAP10	23462	#N/A	#N/A	#N/A	#N/A	#N/A	#N/A	#N/A	#N/A	#N/A	#N/A	#N/A	#N/A	#N/A	#N/A	#N/A	#N/A	#N/A	#N/A	#N/A	#N/A	#N/A	#N/A	#N/A	#N/A	#N/A	#N/A	#N/A	#N/A	#N/A	#N/A	#N/A	#N/A	#N/A	#N/A	#N/A	#N/A	#N/A	#N/A	#N/A	#N/A	#N/A	#N/A	#N/A	#N/A	#N/A	#N/A
ArfGAP	ADP-ribosylation factor GTPase activating proteins	AGAP11	29421	#N/A	#N/A	#N/A	#N/A	#N/A	#N/A	#N/A	#N/A	#N/A	#N/A	#N/A	#N/A	#N/A	#N/A	#N/A	#N/A	#N/A	#N/A	#N/A	#N/A	#N/A	#N/A	#N/A	#N/A	#N/A	#N/A	#N/A	#N/A	#N/A	#N/A	#N/A	#N/A	#N/A	#N/A	#N/A	#N/A	#N/A	#N/A	#N/A	#N/A	#N/A	#N/A	#N/A	#N/A	#N/A	#N/A
ArfGAP	ADP-ribosylation factor GTPase activating proteins	ARAP1	16925	9.89505	11.069	14.1004	12.1498	9.93921	9.62036	11.5022	9.90463	12.7571	13.4705	12.1378	12.4559	9.40595	15.6334	12.5296	15.8717	13.5464	14.9821	17.5139	17.3276	14.3656	14.5342	14.677	13.7359	17.8329	19.4072	17.1225	26.5028	19.6204	18.8214	17.2884	20.2425	19.0996	21.5711	20.7016	20.208	18.6135	27.4845	19.6377	26.4436	26.9012	22.8977	22.8997	6.85424	19.9781	22.5905
ArfGAP	ADP-ribosylation factor GTPase activating proteins	ARAP2	16924	148.235	128.027	143.139	150.617	139.46	124.361	234.09	184.427	195.609	227.196	202.814	155.347	168.777	191.26	214.287	242.75	165.819	211.71	257.007	216.197	276.056	323.095	266.666	280.471	128.632	116.333	107.888	108.122	118.484	115.878	213.79	153.3	164.31	198.277	159.938	151.477	189.913	183.121	187.97	225.036	220.65	193.322	302.511	62.1275	260.753	325.303
ArfGAP	ADP-ribosylation factor GTPase activating proteins	ARAP3	24097	6.5967	10.6689	14.1997	10.6565	9.99098	7.80187	12.8894	11.2211	14.2169	12.398	15.4861	13.114	7.08759	12.1963	8.74016	12.0575	8.95719	9.428	8.26901	11.3526	7.23641	6.68664	8.50255	8.02748	13.9622	15.6029	13.8483	17.4738	14.7007	14.0423	13.0178	13.0836	14.6878	16.725	16.1304	12.4442	12.0571	12.5587	8.76792	12.797	11.1797	11.1218	8.514	2.19687	9.4706	0
ArfGAP	ADP-ribosylation factor GTPase activating proteins	ASAP1	2720	76.3695	78.083	77.1055	69.4371	85.5704	74.2645	122.883	107.196	109.419	130.372	120.959	123.619	100.021	119.967	117.778	136.57	105.33	124.991	127.374	137.774	135.348	147.57	119.896	127.771	64.4196	54.5275	60.7608	62.259	56.9286	62.5413	73.0643	64.739	66.714	76.4148	75.0827	92.1198	64.1748	67.8565	68.4619	69.0294	71.5702	66.0109	72.5745	19.2446	67.4694	45.181
ArfGAP	ADP-ribosylation factor GTPase activating proteins	ASAP2	2721	49.0312	48.1434	45.1809	43.9836	47.1077	46.2246	41.038	39.8693	42.841	39.2531	43.7079	41.1751	27.9529	38.0856	44.6176	33.3428	30.4102	40.7924	39.907	37.0453	40.6311	42.0701	39.4761	39.5577	45.8955	42.9494	41.9207	44.1114	45.6249	45.372	62.5162	63.1344	56.7607	81.1427	62.7878	63.9277	66.2306	62.9251	69.5429	64.0912	72.3688	63.6557	66.8789	15.2023	61.1096	67.7715
ArfGAP	ADP-ribosylation factor GTPase activating proteins	ASAP3	14987	3.67893	3.26735	6.20617	5.63371	4.55547	4.69286	6.35801	5.95532	7.87005	8.40831	5.50085	6.15746	3.70939	6.09814	4.8896	5.29056	4.03627	5.78749	3.7493	4.58087	4.66346	4.41133	3.44151	4.41512	11.1974	14.5554	14.063	15.0931	13.5293	15.2223	12.0402	13.5156	14.365	14.7156	14.7118	11.1227	10.5569	14.597	9.30841	14.6555	11.8785	14.0003	6.34146	2.02112	9.33234	4.5181
ArfGAP	ADP-ribosylation factor GTPase activating proteins	GIT1	4272	77.1306	117.224	101.334	101.95	115.802	105.765	63.6957	84.064	100.407	72.157	89.6281	112.573	102.141	160.88	132.386	117.007	127.225	136.379	227.783	226.753	194.579	193.68	218.435	200.553	85.5702	100.619	83.573	100.441	79.4775	86.9088	78.1582	101.089	79.4112	101.827	102.562	96.0843	113.292	130.124	110.26	120.802	141.244	130.91	146.147	49.0341	118.486	40.6629
ArfGAP	ADP-ribosylation factor GTPase activating proteins	GIT2	4273	39.1996	44.9427	39.0741	39.2323	38.7215	34.9031	31.8478	32.2841	34.4632	31.9173	31.6897	36.5217	24.5747	32.8745	32.5769	35.6805	25.3787	33.138	30.4567	35.3025	31.6258	30.5542	28.0888	29.4787	36.7717	41.6813	36.1237	43.0782	38.3624	37.9378	34.1138	37.0907	37.0155	33.2135	38.4608	40.1957	37.5048	40.3062	37.594	42.5859	37.2824	40.3654	39.458	7.99661	36.2233	49.6991
ArfGAP	ADP-ribosylation factor GTPase activating proteins	AGFG1	5175	141.385	135.295	138.075	138.739	136.25	122.249	126.582	126.441	121.668	117.588	127.118	111.445	80.348	116.863	107.327	108.702	87.9685	104.408	107.805	98.0903	101.899	108.519	104.308	100.745	144.737	133.645	128.07	136.826	132.072	126.086	180.088	145.586	150.752	172.923	151.899	134.683	161.409	146.628	173.497	160.148	201.285	139.153	184.137	44.2889	158.857	185.242
ArfGAP	ADP-ribosylation factor GTPase activating proteins	AGFG2	5177	27.8457	30.6731	29.1938	29.3224	30.8012	26.7493	37.3388	37.2991	37.7636	32.9039	35.337	38.4019	26.8268	41.301	39.0557	35.619	30.5761	37.6187	41.6019	39.7838	34.842	35.2906	38.9194	35.6777	29.3068	29.8826	28.7165	29.3776	26.8829	23.9545	28.9684	29.6849	29.5909	26.7718	28.5304	29.899	37.7826	32.8762	30.0271	29.0455	26.2524	31.2718	26.364	7.90873	26.3379	4.5181
ArfGAP	ADP-ribosylation factor GTPase activating proteins	ARFGAP1	15852	78.3358	86.418	86.7375	83.759	82.3091	82.5943	95.4857	103.121	100.724	104.675	105.353	116.287	84.7198	123.349	119.917	119.591	102.842	119.297	116.28	117.011	116.372	116.18	118.277	110.333	81.0083	85.4025	82.8215	90.6484	84.6315	87.3808	96.2699	98.1885	89.7411	94.2035	100.408	94.928	104.847	99.7464	96.267	101.739	101.716	96.4322	86.7253	23.4626	81.779	90.362
ArfGAP	ADP-ribosylation factor GTPase activating proteins	ARFGAP2	13504	19.7901	22.8714	20.4059	23.0778	19.7231	20.062	25.4898	23.5705	22.3408	24.3669	21.5251	24.9119	18.7457	24.5589	23.7146	26.3913	20.2366	25.0169	23.7798	22.4064	23.6389	28.3718	25.0522	25.1974	22.3257	27.4567	23.993	22.6396	23.1346	22.1845	25.4696	23.822	25.4482	24.2305	25.3778	27.0908	32.3374	30.4434	26.7242	31.9128	28.7479	26.6268	32.5293	6.50274	27.6514	22.5905
ArfGAP	ADP-ribosylation factor GTPase activating proteins	ARFGAP3	661	26.8942	31.0065	28.747	28.7794	26.401	26.9839	20.8658	20.5615	20.3098	22.2649	22.3024	23.0317	15.5	24.8915	23.5312	27.7447	17.3615	24.5035	21.4686	23.4022	24.443	22.1031	22.7241	25.1082	34.629	33.1906	34.1914	33.6899	32.8569	36.0498	24.6463	26.6609	20.8212	22.4576	23.1711	24.8883	21.3916	23.8681	21.9799	21.9832	23.4076	23.2903	23.1933	6.59061	22.8124	18.0724
ArfGAP	ADP-ribosylation factor GTPase activating proteins	SMAP1	19651	61.7172	64.9469	64.3456	62.2423	63.5695	60.0686	47.8585	53.6605	54.9	46.8463	54.8292	53.114	29.4102	39.3607	42.5395	35.2499	31.9584	41.6792	33.7951	31.3192	36.8789	33.7118	35.4779	40.7172	50.8721	57.1739	59.0969	56.105	57.3971	58.7652	43.0153	46.1628	48.4752	38.1187	41.5083	51.2083	40.0606	38.6624	37.7741	33.8775	37.5819	34.9354	33.7624	7.99661	30.3474	13.5543
ArfGAP	ADP-ribosylation factor GTPase activating proteins	SMAP2	25082	62.8589	62.2797	58.0898	60.0024	60.8777	57.3702	61.0369	62.7502	61.2468	63.4484	64.8144	69.7062	53.5874	68.6872	64.4205	70.4997	56.3419	68.6564	77.2459	82.356	70.0056	75.8284	77.0797	66.5389	55.7796	49.786	53.3536	51.4333	49.7832	50.5051	48.315	46.4097	53.2636	49.7021	50.4404	56.8247	49.8397	56.2183	47.3228	53.0465	51.7062	55.5434	54.7245	12.2146	47.1456	76.8077
ARHGAP	Rho GTPase activating proteins	ARHGAP9	14130	0.12686	0.266722	0.297896	0.135752	0.103533	0.175982	0.578001	1.12838	0.69815	0.557694	0.298959	0.705053	0.596152	0.720689	0.6112	0.492145	0.387039	0.606753	0.564964	0.597504	0.589633	0.65009	0.607325	0.490568	0.345599	0.716741	0.536756	0.718719	0.527116	0.708015	0.205815	0.49372	0.699421	0.236395	0.472879	0.715814	0.611189	1.05204	0.42038	0.690294	0.499095	0.327111	0.411021	0	0.414771	0
ARHGAP	Rho GTPase activating proteins	ARHGAP12	16348	88.992	68.9477	75.3181	75.6817	71.1793	72.6806	77.3943	55.2904	50.2033	55.7694	54.2313	45.8755	29.8076	44.0175	41.1337	48.7838	34.9994	43.6395	52.3362	51.5347	49.8508	56.8364	61.6435	49.815	122.342	109.606	120.341	104.484	123.755	121.543	107.693	87.3267	95.2288	105.196	92.9996	94.3223	99.4571	92.1849	96.9877	116.554	103.712	87.9927	143.857	34.5348	128.095	176.206
ARHGAP	Rho GTPase activating proteins	ARHGAP15	21030	2.47376	2.13378	3.07826	3.05442	2.22597	2.58107	9.65261	7.77326	7.67965	6.90682	7.71315	5.40541	9.00852	8.59283	11.8573	9.90441	6.85612	10.9215	12.9428	8.61402	11.471	14.627	13.4118	13.5575	0.829437	1.21295	0.805135	0.494119	0.702822	0.767016	0	0.432005	2.42107	0.886482	0.9983	1.10125	5.11176	2.69585	1.68152	2.97358	0.698733	1.57013	0.704607	0.0878748	1.52083	0
ARHGAP	Rho GTPase activating proteins	ARHGAP21	23725	229.743	221.646	204.903	214.149	220.216	192.466	193.977	201.917	191.864	194.163	191.095	204.089	145.395	219.034	206.524	222.326	160.179	207.649	221.055	243.682	214.787	232.825	219.75	205.147	179.366	169.151	150.292	164.407	162.703	157.297	145.151	137.192	137.571	155.134	151.216	176.256	214.916	189.564	195.116	233.585	178.227	167.481	205.51	52.9885	211.326	225.905
ARHGAP	Rho GTPase activating proteins	ARHGAP22	30320	1.77603	1.86706	2.03562	1.90053	1.7083	1.81848	2.8322	2.5075	2.34832	2.74557	2.09272	2.91422	2.05341	1.82944	2.07808	2.15313	2.59869	2.47368	2.36258	3.18669	2.73375	3.7148	2.32808	2.49744	2.41919	2.20536	2.95216	2.20108	2.2256	2.53705	6.02008	4.87548	4.14272	4.8461	4.15083	3.41388	5.88964	5.12869	5.82526	4.14177	5.98914	6.08426	8.10298	1.93325	5.94505	0
ARHGAP	Rho GTPase activating proteins	ARHGAP23	29293	109.543	165.301	135.146	132.63	154.058	139.378	61.8461	78.6102	93.2982	63.4913	79.583	89.2597	54.9785	71.1265	75.2387	65.9474	66.2943	82.3317	78.6327	66.6217	78.9573	89.8053	98.4879	85.0913	102.021	117.105	98.8705	122.452	91.1912	91.5109	84.5899	92.5107	81.5632	93.3761	99.147	87.2743	94.9565	126.705	112.962	114.217	134.057	135.62	115.849	34.2712	113.716	85.8439
ARHGAP	Rho GTPase activating proteins	ARHGAP24	25361	8.49959	6.46802	7.79495	9.09538	7.24734	7.62589	10.693	9.84194	9.90103	10.9394	8.61003	8.78966	4.96793	7.92758	7.57888	8.18191	5.52913	8.12115	6.31732	7.26963	5.94994	8.03326	5.66837	6.42199	72.2301	57.1188	70.6371	58.3061	58.5099	69.8575	86.3393	70.9105	69.3503	94.1444	69.5658	68.0024	37.2825	44.9089	47.623	46.0373	49.8097	41.1505	43.9792	12.3903	42.9288	90.362
ARHGAP	Rho GTPase activating proteins	ARHGAP25	28951	6.21612	5.00104	6.40477	6.44822	3.62367	6.62866	10.2884	11.5345	12.8206	9.4379	8.96878	8.03761	7.2863	4.82307	13.1408	7.32065	8.51486	11.6216	7.80677	3.78419	14.044	15.9272	21.9143	16.0996	2.41919	2.26049	2.09335	2.56044	2.45988	2.41905	2.98431	2.28345	2.52868	2.48215	2.3644	3.19363	2.27807	1.64381	1.68152	2.76118	2.04629	2.02809	1.40921	0.263624	1.58995	0
ARHGAP	Rho GTPase activating proteins	ARHGAP27	31813	3.67893	4.53428	6.45442	5.15858	5.38374	4.69286	6.35801	6.39413	7.93352	6.94972	9.80587	9.16569	6.35896	8.9809	8.00672	9.96593	7.18787	10.3148	8.32037	10.7053	11.4174	8.54404	8.55316	10.0344	7.53405	7.60849	7.62194	10.3765	7.73104	9.91221	10.7538	11.1704	12.4282	13.6518	13.6084	12.0587	15.113	17.6874	17.2956	18.1601	16.4701	18.8416	19.3767	5.79974	18.6647	18.0724
ARHGAP	Rho GTPase activating proteins	CHN1	1943	185.278	177.97	208.378	190.528	198.888	180.44	588.694	551.65	523.168	617.067	619.085	575.088	632.65	738.984	789.364	767.623	696.228	803.201	901.631	787.062	864.831	813.727	876.572	900.728	120.89	125.926	131.559	120.116	123.345	123.962	207.616	209.646	249.586	208.087	244.794	209.624	492.285	311.995	283.096	303.783	234.475	256.978	267.868	62.2154	291.238	293.676
ARHGAP	Rho GTPase activating proteins	CHN2	1944	70.6608	73.482	67.6225	71.8128	67.6073	52.6187	74.9667	66.3861	75.2732	72.9721	65.233	73.8896	42.393	45.9578	60.6921	58.5652	50.0939	54.8411	40.7801	43.1697	61.6971	53.7717	51.319	53.249	37.532	38.4284	42.4574	37.8675	38.3038	37.4068	60.8183	58.1355	58.8589	60.7536	58.5319	58.9721	61.23	64.1086	61.5556	67.5427	74.2154	65.2913	54.0198	15.5538	62.8378	58.7353
ARHGAP	Rho GTPase activating proteins	DLC1	2897	82.7125	85.9513	88.227	87.3564	81.9985	93.9158	103.636	107.697	122.938	106.348	115.398	102.609	69.2199	83.5445	101.887	85.8177	82.6605	105.155	101.488	91.9161	104.955	116.32	121.465	112.162	53.0148	51.7157	54.9639	62.5734	56.9286	57.4082	108.31	102.385	104.321	118.079	108.657	100.489	113.57	107.045	105.215	112.73	131.611	103.956	125.479	34.8863	110.951	49.6991
ARHGAP	Rho GTPase activating proteins	STARD8	19161	5.39153	8.9352	11.6676	7.33061	7.14381	7.56723	24.5072	28.4601	23.8006	28.3995	31.7495	27.6381	43.4529	61.5912	44.6787	55.9199	54.0196	57.8749	57.5236	68.1155	47.5995	47.2708	39.881	42.2781	9.05468	12.4051	11.1109	14.599	10.9523	12.5673	12.9149	13.9476	13.3428	14.0064	13.6084	12.1138	12.6127	11.6382	8.58776	14.0183	12.0282	10.4675	9.57091	2.02112	9.60886	9.0362
ARHGAP	Rho GTPase activating proteins	STARD13	19164	9.64133	10.3355	15.1927	12.4213	11.2851	10.6762	14.45	15.045	14.3438	15.6583	13.513	13.208	9.67091	13.6377	15.3411	15.8717	10.3948	17.4558	15.1513	15.4853	13.0255	17.0416	14.424	13.3791	10.8518	16.6505	12.0233	16.0364	16.1649	14.1603	17.5972	18.2676	15.8177	17.966	18.5474	19.327	19.0024	23.9339	21.4994	22.3018	23.5074	26.1034	27.5971	5.27249	26.891	13.5543
ARHGAP	Rho GTPase activating proteins	ARHGAP1	673	88.6749	101.154	91.6031	93.058	92.0412	88.519	69.5335	83.6879	88.0938	74.0875	79.8222	96.4043	64.7156	91.6384	90.3964	79.6659	69.8329	89.9861	83.8201	75.6839	76.4379	68.1202	82.4444	68.2336	70.5021	74.8719	70.6908	78.3853	74.8505	70.3295	51.6595	59.4932	57.2449	55.4347	55.9574	54.8424	56.8405	58.5197	55.8505	49.064	57.2462	56.7864	47.3848	13.6206	51.1551	13.5543
ARHGAP	Rho GTPase activating proteins	ARHGAP4	674	2.02975	2.33382	3.67405	2.85079	3.52014	2.93304	4.97081	5.07769	5.39479	5.19084	4.18543	4.08931	3.31196	3.60345	4.76736	3.81412	3.15161	4.24727	4.00611	4.03315	3.69861	3.7148	3.99822	3.0326	4.14718	4.24531	3.64994	5.12087	4.15836	3.12707	4.01339	3.45604	4.62694	3.95962	3.88812	3.6892	3.00038	4.27391	2.7625	2.92048	3.34394	2.55146	3.93405	0.439374	3.11078	4.5181
ARHGAP	Rho GTPase activating proteins	ARHGAP5	675	196.823	131.694	147.161	162.699	138.838	128.174	286.226	220.347	205.002	254.523	232.471	177.814	173.745	218.036	215.692	283.906	166.537	230.939	251.871	277.989	259.707	340.508	250.37	263.301	282.147	226.159	228.175	206.632	237.612	230.931	354.413	222.668	266.964	327.939	244.636	268.871	255.421	224.873	260.636	317.589	248.2	241.996	358.821	86.7324	357.463	456.328
ARHGAP	Rho GTPase activating proteins	ARHGAP6	676	7.04071	5.46781	8.0432	7.73786	5.38374	6.21803	4.33501	4.88963	5.83907	4.84765	4.48439	5.21739	4.76922	5.43289	7.27328	4.85993	4.4786	5.97418	5.64964	5.97504	3.96662	5.06142	4.60555	4.90568	4.63102	4.79665	5.52859	7.59147	4.74405	5.31011	5.96863	4.69034	5.43396	3.78232	6.9881	6.49739	4.44501	6.70675	4.56413	6.47815	4.44195	5.49546	7.75067	1.23025	9.81624	9.0362
ARHGAP	Rho GTPase activating proteins	ARHGAP8	677	0.190289	0.0666806	0.248247	0.135752	0.103533	0.234643	0	0.0626875	0.190405	0.0428995	0.0597919	0.188014	0	0.0554376	0.12224	0.0615181	0	0.0933466	0	0.199168	0.107206	0	0	0.133791	0.138239	0.220536	0.268378	0.2246	0.234274	0.236005	0.205815	0.12343	0.0538016	0.118198	0.0525421	0.220251	0.22225	0.0657524	0.180163	0	0	0.261688	0.0587172	0	0	0
ARHGAP	Rho GTPase activating proteins	ARHGAP10	26099	6.46984	6.66806	6.85162	5.70158	5.38374	5.57277	15.7794	18.3674	18.2154	18.7471	20.0303	18.2374	24.7734	34.7594	30.1933	32.6046	27.5351	31.1778	53.7229	70.7544	61.1075	38.3553	47.1689	51.6881	6.63549	8.15983	6.6021	7.27703	7.55534	7.13915	3.19013	4.32005	4.89595	4.43241	4.93896	5.34108	7.22314	4.33966	5.34483	5.52236	3.19421	3.92533	6.92863	1.93325	7.60413	0
ARHGAP	Rho GTPase activating proteins	ARHGAP11A	15783	6.78699	5.93457	7.64601	6.17672	6.36731	5.16214	5.78001	4.45082	4.88705	5.87724	2.9298	5.45241	2.45085	2.43926	3.72832	3.50653	2.37753	2.8004	2.56802	2.93773	2.51934	3.15758	2.83418	2.36365	7.60317	8.71117	7.24621	7.18719	9.54667	8.49618	5.60845	4.01147	5.27256	5.31889	3.9932	5.56133	3.05594	3.61638	4.38396	2.86738	3.24412	2.28977	2.87714	0.615124	3.38729	0
ARHGAP	Rho GTPase activating proteins	ARHGAP11B	15782	#N/A	#N/A	#N/A	#N/A	#N/A	#N/A	#N/A	#N/A	#N/A	#N/A	#N/A	#N/A	#N/A	#N/A	#N/A	#N/A	#N/A	#N/A	#N/A	#N/A	#N/A	#N/A	#N/A	#N/A	#N/A	#N/A	#N/A	#N/A	#N/A	#N/A	#N/A	#N/A	#N/A	#N/A	#N/A	#N/A	#N/A	#N/A	#N/A	#N/A	#N/A	#N/A	#N/A	#N/A	#N/A	#N/A
ARHGAP	Rho GTPase activating proteins	ARHGAP16P	19921	#N/A	#N/A	#N/A	#N/A	#N/A	#N/A	#N/A	#N/A	#N/A	#N/A	#N/A	#N/A	#N/A	#N/A	#N/A	#N/A	#N/A	#N/A	#N/A	#N/A	#N/A	#N/A	#N/A	#N/A	#N/A	#N/A	#N/A	#N/A	#N/A	#N/A	#N/A	#N/A	#N/A	#N/A	#N/A	#N/A	#N/A	#N/A	#N/A	#N/A	#N/A	#N/A	#N/A	#N/A	#N/A	#N/A
ARHGAP	Rho GTPase activating proteins	ARHGAP17	18239	6.66013	6.73474	7.44741	5.63371	7.55794	6.15937	7.86081	7.14638	8.06046	7.97931	8.25128	8.88367	4.83546	10.6995	7.45664	8.79709	6.13734	9.33466	8.42309	9.80903	8.04045	8.86909	8.85682	8.42886	6.42813	8.32523	7.99767	9.0289	9.95664	8.85019	8.79858	9.56582	10.1685	10.756	9.82538	12.8296	7.55651	12.2957	9.90896	10.9385	10.0318	10.7946	10.2755	2.19687	11.8901	0
ARHGAP	Rho GTPase activating proteins	ARHGAP18	21035	14.1448	10.2688	14.2494	13.711	12.1134	11.9668	13.005	12.6629	11.1704	11.4542	12.3769	9.68273	6.16024	8.26021	8.98464	9.5353	6.13734	7.84111	7.54997	9.06215	8.7909	9.10126	7.2879	6.77876	22.6021	20.0688	21.846	21.876	19.8547	20.7684	20.4786	15.4905	17.2165	15.0111	15.1321	18.3909	10.168	12.3615	14.6532	14.4962	13.8249	12.1031	13.3875	3.51499	15.0009	49.6991
ARHGAP	Rho GTPase activating proteins	ARHGAP19	23724	6.21612	8.40175	9.08584	7.94149	7.14381	6.68732	7.34061	8.46282	7.23537	7.63612	7.53378	7.47356	3.24572	5.98726	5.98976	5.53663	4.09156	5.46077	5.701	5.27795	4.77067	5.29359	5.66837	4.6827	7.60317	8.6009	8.48075	8.71446	9.37096	10.1482	5.60845	5.98635	6.779	5.79168	6.09489	5.83664	4.55613	5.26019	3.5432	5.04446	3.34394	4.12159	4.7561	0.878748	4.83899	18.0724
ARHGAP	Rho GTPase activating proteins	ARHGAP20	18357	228.538	240.584	219.947	222.565	231.294	196.924	211.49	229.624	211.412	209.35	226.193	211.516	147.183	202.236	187.699	195.135	145.803	177.732	162.042	172.28	181.393	161.455	146.517	176.025	109.002	102.659	110.572	114.905	120.007	113.931	59.0688	56.6543	67.79	52.2434	60.476	83.8604	74.9539	60.4265	67.6812	71.3127	49.8596	59.1416	61.8292	11.5995	66.3633	72.2896
ARHGAP	Rho GTPase activating proteins	ARHGAP26	17073	110.622	108.023	100.54	107.583	105.966	97.7287	218.195	210.191	199.734	220.975	208.076	201.41	151.423	202.957	203.774	230.447	152.936	197.708	225.831	215.35	210.66	242.205	219.75	208.804	182.2	146.601	156.894	164.227	149.057	147.149	109.493	99.2377	113.145	98.9905	103.14	131.324	86.1776	93.763	87.379	87.6143	84.0476	99.7687	118.022	26.3624	107.633	90.362
ARHGAP	Rho GTPase activating proteins	ARHGAP28	25509	9.64133	11.269	13.6039	10.1135	8.17914	8.56446	1.5028	1.94331	1.65017	1.97338	1.67417	1.3161	0.662391	0.997877	1.03904	0.922771	0.331748	0.793446	0.513603	0.896256	0.214412	0.18574	0.303662	0.713554	4.14718	4.90692	4.66978	7.23211	7.14536	5.36911	1.28634	1.29601	1.77545	1.35927	1.57626	1.26644	0.666751	0.986287	0.600543	1.64609	0.748642	0.981332	0.293586	0.0878748	1.03693	0
ARHGAP	Rho GTPase activating proteins	ARHGAP29	30207	75.6083	80.0834	86.092	86.5419	63.2072	42.5877	50.6329	41.2484	39.4137	48.262	38.8647	40.047	27.0256	33.9833	31.6601	43.3703	27.5904	37.1053	36.055	43.8668	33.1267	38.0767	25.5583	36.5696	30.8965	42.4531	31.8297	55.6558	46.9719	39.5308	42.1406	37.2758	42.7185	48.461	40.4049	43.1691	42.7832	43.2651	33.3301	60.1087	51.856	39.9729	38.4011	9.49048	42.4449	76.8077
ARHGAP	Rho GTPase activating proteins	ARHGAP30	27414	1.2686	1.20025	2.68107	1.83265	1.34593	1.29054	3.2946	3.88663	3.42728	3.43196	3.7071	3.57227	3.24572	3.3817	2.99488	3.62957	2.81986	3.82721	3.38978	3.03731	3.21618	3.80767	2.73296	3.96914	2.62655	2.64643	2.46908	3.54867	2.86986	2.65506	2.62414	3.08575	2.90529	3.36863	3.04744	2.25757	1.66688	2.6301	3.12282	2.49568	2.99457	2.61688	2.70099	0.527249	2.69601	4.5181
ARHGAP	Rho GTPase activating proteins	ARHGAP31	29216	31.0172	34.3405	39.372	34.4131	31.5259	28.8611	43.2345	42.3768	41.0639	41.9986	45.5016	41.1751	26.1645	35.8127	38.7501	32.8507	31.9584	40.3257	38.3662	39.4353	32.9659	29.997	33.3523	31.3964	37.3938	33.9074	38.0023	40.5178	39.1238	35.3417	47.0287	44.9285	48.26	47.7518	49.1269	53.9614	35.2267	45.4349	40.897	39.5592	40.2271	47.3656	36.2285	10.1056	36.4998	18.0724
ARHGAP	Rho GTPase activating proteins	ARHGAP32	17399	265.707	290.394	243.778	276.934	265.77	231.475	510.895	555.412	517.773	555.463	574.122	622.327	582.176	811.108	728.183	776.42	573.205	718.442	805.381	897.202	770.383	703.815	695.944	729.52	183.236	183.541	166.072	189.382	177.287	154.996	283.51	276.174	245.066	323.33	259.506	265.292	429.499	394.909	443.02	412.212	468.251	353.607	527.281	137.876	464.336	370.484
ARHGAP	Rho GTPase activating proteins	ARHGAP33	23085	99.3945	149.098	114.392	117.833	148.26	124.889	52.7137	70.8369	97.3602	65.0786	79.2243	104.912	51.1366	92.858	68.4544	67.1778	56.8948	77.8977	71.4422	77.8249	61.6435	51.6822	60.1758	60.5183	82.3907	98.4692	69.7246	101.654	66.5338	66.6714	36.1719	49.4337	37.8225	48.2246	49.8625	47.6292	20.2803	27.4188	24.8024	24.2134	24.0564	21.393	14.6793	4.13012	17.0056	13.5543
ARHGAP	Rho GTPase activating proteins	ARHGAP35	4591	#N/A	#N/A	#N/A	#N/A	#N/A	#N/A	#N/A	#N/A	#N/A	#N/A	#N/A	#N/A	#N/A	#N/A	#N/A	#N/A	#N/A	#N/A	#N/A	#N/A	#N/A	#N/A	#N/A	#N/A	#N/A	#N/A	#N/A	#N/A	#N/A	#N/A	#N/A	#N/A	#N/A	#N/A	#N/A	#N/A	#N/A	#N/A	#N/A	#N/A	#N/A	#N/A	#N/A	#N/A	#N/A	#N/A
ARHGAP	Rho GTPase activating proteins	ARHGAP36	26388	0.824588	1.33361	0.992988	0.950264	1.29417	1.52518	0.809201	1.06569	0.761618	0.471895	0.657711	0.893067	0.198717	0.443501	0.79456	0.246072	0.387039	0.42006	0.102721	0.149376	0.482427	0.37148	0.202442	0.535166	13.8239	13.0116	17.3372	13.2514	13.1779	17.3464	12.7605	11.8493	20.606	10.0468	16.183	20.3732	5.38957	8.87658	4.80434	3.55767	5.88932	10.0096	6.10659	0.966623	5.87592	13.5543
ARHGAP	Rho GTPase activating proteins	ARHGAP39	29351	79.985	112.89	100.292	93.7368	109.383	96.4969	71.4987	73.2817	81.1123	67.4381	79.6428	92.691	49.4144	90.3633	82.3286	73.6371	69.5012	83.1718	87.3639	87.1858	78.9037	72.7637	88.3152	75.1908	85.7084	94.9958	87.6523	95.9939	85.2757	80.7727	47.2859	60.6041	63.8625	57.2077	64.837	59.6879	76.1763	71.0126	60.4747	59.6308	50.6581	60.1883	54.1373	13.357	56.1323	22.5905
ARHGAP	Rho GTPase activating proteins	ARHGAP40	16226	0.317149	0.400084	0.446844	0.407256	0.258834	0.410625	0.1734	0.313438	0.190405	0.214498	0.179376	0.235018	0.198717	0.166313	0.12224	0.246072	0.110583	0.373386	0.154081	0.149376	0.160809	0.325045	0.101221	0.0445971	0.691197	0.496206	1.07351	1.16792	0.819959	0.94402	0.205815	0.12343	0.32281	0.118198	0.210168	0.165188	0.166688	0.131505	0.120109	0.0530996	0.0499095	0.327111	0.411021	0.0878748	0.345642	0
ARHGAP	Rho GTPase activating proteins	ARHGAP42	26545	24.6108	21.6045	23.1366	20.4986	20.4996	18.4195	18.9006	15.5465	15.5497	18.5755	16.2634	13.443	13.2478	18.4053	18.5194	19.5012	13.1593	16.569	22.2904	29.8752	25.8903	25.6786	19.7381	24.0379	21.4271	22.8255	20.0747	21.2471	21.9632	23.8365	25.2638	22.2791	21.4668	29.6676	20.8592	26.0997	25.781	22.8818	24.4421	26.5498	26.9511	23.3557	31.5899	8.43598	31.5226	13.5543
ARHGAP	Rho GTPase activating proteins	ARHGAP44	29096	93.8761	101.354	100.54	94.0761	108.037	99.8405	152.303	154.964	172.253	161.174	167.477	184.677	100.551	146.411	157.445	154.103	127.612	154.115	147.815	121.244	132.882	156.532	150.313	137.27	100.5	86.2295	93.2346	96.8024	77.779	93.93	164.086	152.868	134.612	179.838	158.152	141.896	164.799	171.614	171.275	171.246	176.58	157.536	199.286	59.0519	170.056	81.3258
ARHGAP	Rho GTPase activating proteins	FAM13A	19367	17.8238	16.6035	15.6396	17.1048	16.4618	13.7266	16.5886	16.8003	12.884	15.9157	15.4861	15.6052	10.0021	12.8061	13.752	16.979	9.73127	11.7617	16.0244	18.6222	17.5282	16.438	16.4484	14.8508	13.9622	15.1067	14.1704	13.1615	13.0608	14.8683	19.3466	19.4402	17.8083	16.5477	17.1813	21.6947	21.1138	20.186	19.4576	19.9654	18.9656	21.4585	26.3053	5.27249	24.4715	22.5905
ARHGAP	Rho GTPase activating proteins	FAM13B	1335	93.115	89.9521	83.1131	99.9135	82.4126	71.742	73.2327	68.0787	66.7685	68.5964	66.6082	63.1258	46.0362	60.8151	61.5478	59.5495	48.3799	51.3406	66.1521	66.6217	63.0372	76.0605	67.16	73.5407	139.069	118.593	126.889	124.832	128.324	118.829	91.7934	72.5151	82.8545	88.1754	83.3843	88.3205	58.2296	66.8045	65.7594	72.7995	69.2744	65.553	88.3107	21.5293	83.5763	117.471
ARHGAP	Rho GTPase activating proteins	GMIP	24852	49.1581	65.6137	50.841	53.4184	56.581	48.4537	11.4444	13.7286	15.6132	11.54	11.5398	11.7979	6.82263	11.0875	11.0627	10.5811	8.95719	9.56802	9.34758	10.1078	9.54134	7.38317	10.4257	9.18701	32.6936	36.4987	29.6826	35.2621	30.3385	25.8425	8.59277	9.99782	9.84569	10.756	10.1932	10.9024	8.83445	8.87658	9.30841	9.92962	7.48642	8.5703	6.40018	2.02112	7.67326	4.5181
ARHGAP	Rho GTPase activating proteins	HMHA1	17102	0.824588	1.20025	2.33352	1.49327	2.12244	1.46652	4.62401	4.88963	6.9815	5.96304	5.56065	6.25147	5.69656	8.26021	6.7232	6.21333	5.80559	6.8143	7.75541	8.1161	6.05714	8.40474	7.43973	6.1544	3.11039	4.07991	3.43524	4.40215	3.63125	4.30709	5.71136	5.80121	5.43396	3.95962	6.41014	4.68033	4.77838	6.31223	5.88532	5.09756	6.8376	6.67306	4.34507	1.23025	4.83899	0
ARHGAP	Rho GTPase activating proteins	OPHN1	8148	76.5598	66.5472	74.5734	77.2429	65.5884	64.1162	74.9089	79.1744	75.5271	70.1836	73.1853	71.7744	49.5469	73.1777	75.2387	71.0534	62.0922	75.004	70.8259	77.576	82.9775	79.311	80.7236	79.2491	88.4732	80.8264	79.8693	78.9243	92.7139	84.0178	68.6392	64.1218	65.907	62.3493	64.2065	72.7378	60.9522	58.7827	61.4956	62.9761	56.1981	54.8892	55.2529	13.0933	62.2847	103.916
ARHGAP	Rho GTPase activating proteins	SH3BP1	10824	1.07831	1.7337	2.38317	1.9684	2.22597	1.6425	4.33501	4.07469	3.99849	4.89055	4.30502	5.07638	5.96152	9.31352	7.08992	7.07458	7.07729	7.93446	11.7102	12.2488	10.6134	9.61205	11.2355	9.63298	2.41919	3.85938	2.30805	3.00963	3.3384	4.07109	2.67559	3.45604	4.30413	3.66413	4.51862	4.62526	6.55639	6.18073	5.22472	6.84985	4.1924	6.67306	5.75429	1.84537	6.0833	0
ARHGAP	Rho GTPase activating proteins	SRGAP1	17382	79.4776	98.7539	69.4098	74.7315	89.1423	79.3093	14.739	14.2301	15.6766	13.5134	12.8553	14.7121	4.10683	8.09389	7.21216	6.76699	4.09156	8.0278	7.19045	9.11194	6.16435	8.219	7.43973	6.64497	135.336	116.719	93.986	125.506	96.638	97.2931	84.7957	87.0181	57.6215	106.26	79.6013	98.2318	44.2834	52.6019	58.8532	53.4713	58.3442	50.7676	68.1707	21.9687	65.8103	72.2896
ARHGAP	Rho GTPase activating proteins	SRGAP2	19751	280.677	272.057	243.034	260.372	258.575	230.478	153.17	146.125	144.073	142.855	136.266	139.554	61.4699	88.2013	90.6409	91.7235	63.9168	90.9196	78.2218	75.9328	76.0091	80.9827	77.7882	71.4892	227.749	201.57	195.54	216.02	194.096	191.164	166.607	148.178	140.153	166.481	147.643	159.627	114.07	114.08	111.1	122.235	115.69	105.722	122.543	28.7351	111.988	108.434
ARHGAP	Rho GTPase activating proteins	SRGAP3	19744	392.567	429.29	370.98	402.708	426.299	375.253	273.048	299.709	307.503	278.118	307.271	352.903	185.536	290.77	256.643	264.097	191.142	248.535	288.645	364.627	271.446	246.152	248.193	248.718	372.002	377.723	352.005	388.108	360.723	330.82	163.983	167.309	204.069	174.342	196.192	240.348	157.52	151.691	136.684	152.396	106.207	147.265	137.516	36.2923	139.916	94.8801
ARHGAP	Rho GTPase activating proteins	TAGAP	15669	3.80579	4.40092	1.58878	3.93681	1.03533	0.879911	1.0404	1.37913	1.14243	1.67308	1.91334	1.17509	1.05983	2.88276	3.78944	1.66099	1.05054	1.21351	1.18129	1.04563	3.5378	1.34662	1.51831	2.76502	4.28542	2.97723	1.44924	3.81819	2.45988	1.23903	1.13198	1.72802	1.45264	1.53657	1.62881	1.48669	1.22238	3.74789	3.60326	0.902693	1.0481	1.37386	1.40921	0.263624	4.35509	4.5181
ARHGEF	Rho guanine nucleotide exchange factors	ABR	81	381.911	445.026	395.457	428.841	437.377	386.926	459.511	483.697	500.573	507.587	516.662	567.615	438.967	628.164	558.392	608.721	466.382	593.077	586.381	613.238	491.54	518.911	509.596	486.332	312.145	294.801	308.85	343.503	292.608	310.996	360.536	365.599	369.079	372.618	396.062	399.259	455.28	432.52	422.902	443.7	395.433	427.403	378.667	99.65	361.473	275.604
ARHGEF	Rho guanine nucleotide exchange factors	AKAP13	371	66.0939	58.4122	59.6786	62.3102	48.5054	56.7249	59.5919	57.2337	52.2343	56.8848	57.9981	51.4219	41.267	53.2201	48.5293	57.7655	39.4227	55.9613	60.143	60.3479	55.4791	65.1483	65.8441	55.1221	66.3549	73.4384	57.2719	66.212	68.2323	63.5443	90.5071	87.4501	96.7891	101.118	86.2216	91.4591	104.958	93.237	74.4673	89.2073	77.21	77.9177	74.5122	17.3113	78.6682	58.7353
ARHGEF	Rho guanine nucleotide exchange factors	ARHGEF2	682	104.786	129.76	135.791	126.114	136.509	127	208.543	228.935	252.857	215.527	265.117	267.638	171.096	227.294	226.205	204.794	198.993	234.113	201.333	196.629	193.185	207.89	192.067	182.135	79.8333	107.787	86.9545	97.3415	89.317	80.1827	134.037	149.042	155.002	155.666	156.891	133.637	208.471	190.682	184.126	205.761	201.185	176.901	181.671	49.3856	159.894	140.061
ARHGEF	Rho guanine nucleotide exchange factors	ARHGEF4	684	99.0139	117.958	114.045	109.009	111.713	105.472	126.351	136.345	143.565	141.354	146.909	167.427	132.346	188.044	179.998	178.279	160.345	188.887	203.387	197.824	209.427	200.599	199.962	202.114	111.352	113.741	110.894	113.917	103.549	108.326	115.205	125.899	127.833	114.593	127.625	128.516	166.243	171.219	145.331	142.307	127.519	157.013	144.033	34.7984	149.732	149.097
ARHGEF	Rho guanine nucleotide exchange factors	ARHGEF6	685	4.69381	4.60096	7.05021	4.8192	4.76254	5.16214	10.8086	9.71657	8.75861	10.8965	9.20795	8.46064	9.73715	11.9745	12.1629	11.5654	9.73127	12.3684	10.1693	13.5932	11.7927	11.7945	13.2599	11.2831	8.50173	10.6409	9.07118	9.9273	12.0651	10.5022	11.7829	12.0961	16.8399	9.75131	11.4542	13.4903	18.0023	18.2792	13.2119	14.5493	11.6788	17.5331	15.8537	3.60287	19.7707	31.6267
ARHGEF	Rho guanine nucleotide exchange factors	ARHGEF7	15607	238.369	272.724	233.749	246.797	262.095	234.056	210.681	210.003	217.061	224.193	214.474	244.183	126.782	185.771	169.547	182.155	153.71	174.885	146.942	141.808	136.849	151.192	138.015	134.906	208.119	197.766	181.96	200.163	191.402	179.246	167.996	169.408	166.247	176.114	166.033	170.749	143.685	142.223	147.073	143.103	139.797	130.583	115.321	27.5927	114.753	85.8439
ARHGEF	Rho guanine nucleotide exchange factors	ARHGEF9	14561	144.81	114.557	119.357	127.878	113.783	109.93	342.754	297.452	275.198	349.588	305.537	291.61	275.488	357.794	350.829	418.877	292.933	358.124	364.453	391.415	356.246	440.622	366.672	354.993	114.117	96.9806	106.439	100.171	106.946	105.258	189.195	146.326	169.905	180.724	172.338	181.101	278.257	229.081	223.402	255.781	212.664	208.435	271.626	66.9606	265.73	307.231
ARHGEF	Rho guanine nucleotide exchange factors	ARHGEF16	15515	0.444009	0.600125	0.297896	0.475132	0.672967	0.293304	0.1156	0.125375	0.634682	0.128699	0.358751	0.235018	0.463674	0.443501	0.06112	0.369109	0	0.326713	0.359522	0.547712	0	0	0.151831	0.445971	15.8975	15.0516	11.9697	16.261	12.4751	12.0953	3.13868	3.51775	2.20587	2.48215	2.94236	2.64301	1.22238	2.10408	2.64239	2.44258	1.39747	1.7664	1.7028	0.527249	1.24431	0
ARHGEF	Rho guanine nucleotide exchange factors	ARHGEF18	17090	54.1056	68.0809	68.7644	64.0749	70.7651	61.6524	49.8237	57.6725	67.2763	55.2975	64.6948	66.322	48.487	67.9665	65.8873	53.7668	56.7289	67.7696	72.4181	70.5553	70.8096	60.737	69.9436	65.0226	55.7796	71.3433	63.2299	69.1318	62.3755	62.5413	76.9747	79.3654	75.3222	77.124	81.6505	72.6827	81.4548	85.8069	79.0915	72.7995	87.3416	76.2822	88.6043	25.3958	76.8708	31.6267
ARHGEF	Rho guanine nucleotide exchange factors	ARHGEF26	24490	58.9897	63.0132	46.7697	51.7215	48.1948	42.8223	22.3686	20.2481	18.7866	21.2782	16.6221	19.6945	10.6645	17.8509	14.6688	17.9633	10.9477	15.9623	14.7918	20.116	13.3472	16.9488	14.677	13.2008	33.8687	29.9929	24.5834	31.6236	27.3515	29.5006	24.4405	20.8597	23.1347	22.9303	21.6999	30.725	21.9472	27.0243	18.4967	29.8951	22.06	20.4771	22.7236	5.00886	23.2963	13.5543
ARHGEF	Rho guanine nucleotide exchange factors	BCR	1014	107.07	143.03	128.393	124.145	140.236	129.288	96.9885	113.841	132.077	102.444	124.786	135.135	89.6878	149.792	125.113	118.73	99.5797	133.626	152.437	155.102	136.259	141.998	157.753	130.491	121.236	129.069	119.053	143.025	111.456	121.72	87.2655	86.5861	81.348	95.4446	97.4131	92.4502	81.6215	86.2672	80.4727	89.6852	91.7836	94.6004	104.458	29.7896	89.4522	49.6991
ARHGEF	Rho guanine nucleotide exchange factors	ECT2L	21118	0.697728	0.733486	0.397195	0.814512	0.3106	0.469286	0	0.376125	0.126936	0.257397	0.119584	0.65805	0.264956	0.166313	0.6112	0.369109	0.0552913	0.373386	0.205441	0.348544	0.214412	0.417915	0.202442	0.62436	0.345599	0.441072	0.536756	0.314439	0.527116	0.354007	0.308722	0.185145	0.376611	0.354593	0.315253	0.715814	0.500063	0.460267	0.42038	0.106199	0.149728	0.523377	0.528455	0.17575	0.691285	4.5181
ARHGEF	Rho guanine nucleotide exchange factors	FARP1	3591	194.412	238.516	202.619	219.715	219.75	197.217	89.6479	97.103	106.373	91.7621	104.516	112.526	67.4977	108.103	93.3913	95.0454	71.934	95.7269	104.518	116.812	82.9239	83.583	83.4566	81.8803	159.459	163.362	137.678	157.085	139.627	132.812	76.5631	85.5369	68.4894	87.8799	78.7606	98.0115	58.6185	68.1195	68.7021	71.2596	69.2744	71.4409	67.2899	19.3325	59.8652	67.7715
ARHGEF	Rho guanine nucleotide exchange factors	FARP2	16460	9.38761	10.0021	8.2418	9.84202	9.83568	9.91366	12.716	10.8449	9.64716	12.0119	8.78941	10.7638	8.67732	11.2538	10.4515	14.5183	6.96671	10.9682	11.2993	10.8547	10.3454	11.5623	10.9825	9.94516	13.9622	12.5154	11.6476	12.892	13.9393	12.3903	22.5367	18.6379	15.3873	21.9848	17.2864	19.4922	17.8356	18.4107	17.2356	15.9299	19.0155	16.3555	16.2647	4.74524	15.623	9.0362
ARHGEF	Rho guanine nucleotide exchange factors	FGD1	3663	25.4988	32.7402	28.0519	29.5939	29.4035	31.1488	11.6756	15.6092	21.6426	14.0281	15.9046	20.6816	10.0021	16.9085	15.8912	14.0876	10.3948	16.4757	15.254	16.282	11.7391	10.5872	14.424	12.3534	28.0626	34.3485	31.6149	35.8012	28.7571	28.7336	15.2303	19.6871	19.0996	19.3253	16.7609	19.5472	13.7795	16.3066	17.5358	13.9121	17.069	15.1779	13.6811	4.65737	12.374	27.1086
ARHGEF	Rho guanine nucleotide exchange factors	FGD2	3664	1.39546	2.60054	5.41178	2.37566	3.83074	3.69562	5.43321	6.33144	7.23537	6.69233	6.99565	7.28555	5.36537	8.75914	7.9456	6.95154	5.63971	8.58788	5.90644	4.9792	6.53957	4.73637	6.17447	5.75303	42.3013	43.3904	36.8215	42.7188	26.5315	30.5626	20.2728	27.4632	20.068	20.8028	20.2813	20.5384	5.77851	6.04922	7.92716	6.74365	7.48642	7.45812	3.7579	0.790873	3.80207	0
ARHGEF	Rho guanine nucleotide exchange factors	FGD3	16027	36.9796	41.8087	33.3147	40.1826	35.4602	29.389	10.3462	11.1584	11.3608	12.4409	11.0615	10.5288	7.48502	7.70583	8.37344	9.04316	5.69501	9.28798	7.80677	6.17421	8.25487	12.166	8.19889	7.35853	17.7638	19.0212	14.2777	19.5402	14.6421	13.6883	23.2571	19.6254	18.5077	21.2165	21.0168	19.8226	25.8366	31.5612	28.8261	32.55	30.9439	31.2063	29.5935	8.43598	31.1769	31.6267
ARHGEF	Rho guanine nucleotide exchange factors	FGD4	19125	491.518	454.495	419.041	467.191	445.556	402.53	376.856	383.71	332.129	322.519	340.455	276.24	177.123	288.885	285.43	278.185	175.329	257.59	218.333	335.598	273	238.955	226.735	249.566	444.785	374.966	359.573	409.849	389.773	331.587	346.952	290.924	313.932	337.336	285.199	368.534	268.423	272.478	328.317	289.021	274.752	233.099	290.239	63.2699	345.573	370.484
ARHGEF	Rho guanine nucleotide exchange factors	FGD5	19117	14.0814	12.1359	14.299	17.7835	7.45441	12.1428	9.07461	9.21507	10.5357	8.27961	9.08837	9.02468	5.89528	8.42652	7.15104	6.82851	4.25743	7.32771	6.67684	9.65965	4.71707	5.52577	5.21287	5.70843	40.9189	39.0348	36.1774	42.4044	40.2366	34.2797	10.1878	10.9853	14.2036	9.33761	14.0287	14.977	8.77889	11.2437	6.78613	10.8323	10.3313	10.3367	9.68834	2.19687	9.40147	9.0362
ARHGEF	Rho guanine nucleotide exchange factors	FGD6	21740	10.2122	11.3357	12.5613	10.7923	8.74858	9.38571	19.5942	18.3674	14.6611	19.6909	15.9644	14.8061	13.6453	18.7934	16.1357	19.5628	12.7723	19.136	19.0033	21.9085	16.2417	17.2274	16.752	15.832	23.9845	23.4319	19.2696	22.5947	23.8374	21.7125	29.9975	29.1912	31.6353	41.3101	28.6355	36.2312	23.2252	25.7092	24.2019	32.3376	27.6	23.7482	31.5899	5.09674	25.7849	36.1448
ARHGEF	Rho guanine nucleotide exchange factors	ITSN1	6183	311.504	357.075	305.244	326.551	341.816	283.918	180.51	187.248	197.957	170.311	187.986	192.056	118.369	186.658	167.041	173.05	129.326	170.684	189.366	202.255	182.518	190.151	180.73	183.785	278.138	303.071	282.012	310.397	279.079	246.212	258.658	266.115	264.489	287.457	274.375	278.562	257.366	272.478	290.062	302.561	289.126	267.642	333.338	89.2808	322.415	275.604
ARHGEF	Rho guanine nucleotide exchange factors	ITSN2	6184	71.9928	67.8142	70.0553	65.9755	69.7816	67.0492	90.0525	80.1774	81.4931	84.5979	82.0345	72.3384	55.6409	74.619	76.8278	86.4944	61.5945	83.1251	80.7384	85.2439	89.9995	100.81	88.0115	86.2508	69.9492	55.6302	58.6675	60.013	62.1412	59.1783	70.9032	60.0487	64.5619	67.3136	60.9489	65.1391	62.8969	61.61	60.5347	74.8173	63.4849	65.6184	72.1048	15.2023	74.4513	76.8077
ARHGEF	Rho guanine nucleotide exchange factors	KALRN	4814	500.144	576.187	534.178	560.995	589.312	536.1	918.039	937.743	938.758	958.933	1009.23	1071.87	861.506	1213.42	1151.13	1225.19	931.548	1148.63	1244.77	1291.55	1207.19	1226.67	1202.71	1170.94	315.532	327.496	293.767	331.195	288.333	257.186	391.202	381.213	372.092	463.867	399.425	355.815	719.48	556.66	628.528	703.569	612.14	481.768	608.193	149.211	500.628	442.774
ARHGEF	Rho guanine nucleotide exchange factors	MCF2L	14576	393.772	496.237	449.128	455.448	473.148	418.955	265.36	290.118	318.166	283.437	306.553	318.684	199.115	289.384	286.286	299.47	235.375	284.007	277.089	257.176	275.788	279.817	270.766	253.579	398.06	396.248	385.123	401.09	354.339	355.837	199.332	196.315	191.534	194.967	202.97	213.478	180.412	180.227	177.46	178.786	159.211	170.752	150.668	42.2678	151.322	149.097
ARHGEF	Rho guanine nucleotide exchange factors	NET1	14592	7.231	8.40175	13.5046	11.5389	9.42154	7.62589	16.1262	19.1197	17.5807	15.8728	20.9272	19.7415	26.4294	40.026	35.9997	26.6373	29.1938	33.7915	40.7801	40.5307	31.6794	29.7184	33.8584	38.2643	8.84732	11.0268	11.0035	14.6888	15.3449	13.6883	12.2974	17.7739	16.7861	15.6612	17.9169	17.0694	20.3359	20.3175	21.2592	18.8503	23.4575	23.6828	24.2502	4.30587	18.3882	18.0724
ARHGEF	Rho guanine nucleotide exchange factors	OBSCN	15719	6.40641	10.2021	7.64601	7.39848	13.5629	8.56446	3.179	4.45082	3.93503	4.24705	6.09877	6.76851	7.08759	9.70158	5.43968	9.96593	9.51011	9.94141	8.37173	10.3069	11.6855	8.07969	11.691	9.40999	8.63996	10.3652	7.67562	11.1401	8.08245	6.72614	6.94625	5.18406	5.11115	6.73727	6.77793	7.21321	7.05645	6.50949	6.9663	8.76143	7.03724	6.60763	2.70099	0.439374	2.69601	0
ARHGEF	Rho guanine nucleotide exchange factors	PLEKHG1	20884	17.126	23.0048	32.3218	20.0913	22.0526	22.1737	34.2176	31.0303	25.0065	26.898	25.5909	27.4971	14.3739	14.8573	25.0592	21.5928	13.2699	22.9166	14.0214	16.2322	15.1161	18.9919	17.9667	17.5713	43.7528	51.2194	42.0817	55.521	50.9546	46.965	264.369	253.093	180.451	336.213	230.502	205.604	687.865	628.002	780.886	730.809	834.587	588.276	855.98	214.942	727.3	600.907
ARHGEF	Rho guanine nucleotide exchange factors	PLEKHG2	29515	7.35786	11.5357	12.0648	10.7244	12.1652	8.44714	5.08641	5.20307	6.41028	5.53404	5.9194	7.33255	3.11324	5.54376	4.8896	4.85993	5.03151	5.97418	4.62243	5.82567	3.91302	2.36819	3.59334	3.38938	9.4694	14.4451	10.0373	18.0129	13.2365	12.8033	6.43171	7.71437	9.14627	7.03276	9.51012	9.25053	4.27832	8.61357	5.34483	7.16844	9.03362	5.88799	4.7561	1.58175	4.97725	4.5181
ARHGEF	Rho guanine nucleotide exchange factors	PLEKHG3	20364	1.83946	2.7339	2.73072	2.44354	2.12244	2.17045	6.82041	6.14338	5.45826	5.66274	5.50085	4.13631	6.094	5.10026	11.9184	7.62824	6.24792	11.435	8.26901	8.81319	11.6319	13.5126	11.6404	10.6587	3.31775	5.62366	4.77713	5.48023	6.09112	5.19211	18.2661	23.6368	21.2516	24.3487	25.4304	23.0162	31.8929	47.8678	40.1163	37.7538	43.571	55.2163	36.4047	8.17236	36.2924	31.6267
ARHGEF	Rho guanine nucleotide exchange factors	PLEKHG4	24501	6.85042	9.33528	7.89425	7.46636	8.07561	7.09795	3.2368	3.07169	3.23688	4.03256	3.88647	3.9953	1.65598	3.3817	1.71136	2.76831	3.42806	2.66038	4.05747	3.43565	1.60809	2.36819	2.07503	2.54204	12.9945	13.4527	10.1447	12.7123	11.4209	9.02719	4.32211	5.18406	3.3895	3.66413	4.46608	4.73539	1.38906	2.7616	2.28206	2.17708	2.44557	1.83182	2.23125	0.702999	2.48862	4.5181
ARHGEF	Rho guanine nucleotide exchange factors	PREX1	32594	113.222	166.368	143.983	147.562	133.455	128.35	162.187	198.343	223.852	195.107	232.71	254.477	156.523	256.732	191.183	204.179	171.624	210.17	205.185	220.678	165.526	138.098	163.269	149.936	111.145	115.23	107.727	121.419	104.076	109.978	136.455	142.808	132.083	153.007	153.265	143.714	113.07	144.721	109.959	140.289	136.702	132.676	111.621	27.1533	93.116	40.6629
ARHGEF	Rho guanine nucleotide exchange factors	RASGRF1	9875	26.9577	27.0723	31.3288	32.6484	29.1447	38.4228	154.326	177.907	165.271	161.431	174.114	181.622	206.732	279.849	287.325	248.41	213.812	279.34	313.041	336.345	314.971	287.061	316.72	295.233	95.7999	82.2599	92.0537	99.7671	80.0046	96.9981	238.694	256.179	220.371	237.636	282.309	279.994	396.05	406.613	379.603	367.768	377.615	398.159	427.99	124.782	448.16	293.676
ARHGEF	Rho guanine nucleotide exchange factors	RASGRF2	9876	242.492	249.319	212.847	255.485	225.185	187.538	205.017	257.959	227.343	222.52	228.465	229.377	245.085	369.492	302.849	350.899	253.511	321.439	421.566	507.58	325.049	333.496	313.582	304.866	162.431	112.032	169.454	154.614	152.688	148.447	98.1737	83.8706	102.223	76.0602	99.1995	124.607	82.0104	86.0042	77.7703	91.0127	65.8805	89.1049	75.5691	14.2357	98.8537	76.8077
ARHGEF	Rho guanine nucleotide exchange factors	SOS1	11187	102.059	83.2841	70.8497	78.7362	78.4266	72.3286	72.7125	57.5472	57.5656	66.3656	56.6827	61.3396	38.4187	50.3928	49.1405	61.5181	36.7134	52.4608	51.2576	58.0575	52.5846	68.1202	52.5336	52.1786	100.569	85.2371	88.8332	85.4377	90.1955	86.9088	95.2922	66.5904	76.0755	85.8115	77.1318	102.857	68.342	73.051	66.4801	88.1984	67.6773	66.7306	78.7398	17.4871	78.3225	81.3258
ARHGEF	Rho guanine nucleotide exchange factors	SOS2	11188	61.0829	51.2774	52.9759	55.2511	50.5243	49.9203	49.1879	50.9023	48.7436	49.6777	47.9531	47.0505	30.9999	44.6827	40.0947	45.7695	33.783	42.006	46.5325	48.1987	48.2963	47.7352	46.7134	46.7824	67.53	60.923	61.566	57.228	67.4123	60.4173	59.995	53.5069	53.6402	59.217	54.4862	60.1284	49.8397	54.6403	55.0698	61.0645	53.9522	57.8986	65.9982	16.5205	66.5016	58.7353
ARHGEF	Rho guanine nucleotide exchange factors	SPATA13	23222	19.0924	27.2057	26.4135	22.8063	29.7141	22.7604	14.9702	22.4421	18.0884	19.0474	17.818	19.1304	10.7307	19.3477	17.7248	17.7787	14.9287	17.5025	15.9731	20.3649	14.848	14.3484	17.1569	13.9143	45.0661	59.5998	40.1494	45.8183	41.6422	40.4159	44.9191	48.6314	42.6647	43.9104	45.0286	45.9773	38.3938	31.1667	32.4293	38.0724	23.2079	26.1688	13.8573	3.33924	20.2546	13.5543
ARHGEF	Rho guanine nucleotide exchange factors	TIAM1	11805	117.091	144.564	132.018	139.825	149.347	120.313	144.5	170.761	173.268	148.604	173.695	184.818	116.515	219.145	186.171	179.448	132.257	178.805	191.317	208.23	158.075	147.617	150.617	144.718	70.5712	83.1971	72.7842	79.5981	65.0696	67.1434	158.169	156.015	145.103	180.547	150.113	131.875	253.199	232.238	275.289	272.507	253.89	198.949	288.889	61.8639	229.299	243.977
ARHGEF	Rho guanine nucleotide exchange factors	TIAM2	11806	139.165	151.498	128.393	114.507	157.785	129.64	83.0009	83.4371	83.3337	88.6304	93.2156	92.597	56.237	79.3312	67.9654	87.4172	65.0779	75.284	72.2126	69.4101	66.0925	67.3308	63.8703	62.213	26.9567	27.0708	23.0805	31.3541	26.7072	25.1345	21.2504	19.3168	21.1978	19.3844	21.3846	20.6485	22.6695	14.334	17.1755	21.1336	12.2777	13.5424	15.3252	3.16349	14.517	18.0724
ARHGEF	Rho guanine nucleotide exchange factors	TRIO	12303	476.802	551.448	488.749	524.41	566.069	484.068	352.349	344.155	379.857	371.81	366.644	370.059	250.185	364.946	341.233	385.411	304.268	342.209	391.468	385.091	365.573	369.762	357.512	343.353	447.135	431.203	390.812	437.834	394.576	365.395	411.372	377.449	367.304	458.193	395.169	380.318	441.111	409.901	400.442	450.019	455.674	377.42	441.26	112.656	376.059	352.412
ARHGEF	Rho guanine nucleotide exchange factors	VAV1	12657	0.951447	1.00021	1.98598	1.28964	1.91537	1.6425	3.0056	4.88963	4.82358	4.11836	5.08231	3.71328	2.58333	3.76976	4.2784	4.12171	2.98573	4.52731	3.59522	4.9792	3.96662	3.80767	3.84639	4.01374	3.17951	2.70156	3.27421	2.74012	2.75272	3.00906	3.24158	4.01147	3.65851	4.07782	4.09829	4.46007	3.11151	3.94515	3.42309	3.07978	3.44376	3.72906	2.58356	0.878748	3.11078	0
ARHGEF	Rho guanine nucleotide exchange factors	VAV2	12658	56.8331	65.6804	71.2965	58.1019	76.6148	68.457	24.4494	27.6452	29.005	21.5356	27.2053	32.2914	11.9893	18.1281	16.808	15.8101	11.9429	17.8292	12.9942	16.3318	12.3287	12.0731	14.9807	11.9966	31.173	39.1451	40.8472	30.2311	35.3168	40.4159	13.9954	17.5888	23.6727	18.8525	22.3304	24.5029	16.2243	15.5833	13.4522	15.2396	13.0763	16.5518	11.5086	4.04224	11.6136	13.5543
ARHGEF	Rho guanine nucleotide exchange factors	VAV3	12659	4.94753	3.93415	5.01459	4.27619	3.83074	4.6342	4.046	3.38513	3.68115	4.03256	3.52772	3.29025	3.31196	3.71432	3.54496	3.87564	3.53864	3.40715	8.11493	7.4688	7.18281	6.12942	5.21287	7.7153	54.259	63.6797	47.825	46.0878	48.729	44.6049	98.5338	79.7974	69.2427	103.246	76.659	65.1391	106.68	100.535	109.659	110.235	131.512	88.9086	187.367	47.6281	159.134	203.314
ARHGEF	Rho guanine nucleotide exchange factors	ALS2	443	91.8464	98.6873	90.4115	91.2932	97.7356	84.4128	75.2557	81.7446	79.2717	82.1526	80.0614	74.3596	58.8866	81.327	77.3779	79.9735	66.3496	75.0973	76.2187	68.5636	73.2217	77.8251	77.8894	71.2216	100.016	99.1309	86.4714	101.833	97.1651	88.4429	67.7131	64.6773	69.5117	64.7723	71.9827	64.8087	71.7869	63.3196	63.7176	64.7815	56.797	60.5809	57.4254	11.5116	56.2706	27.1086
ARHGEF	Rho guanine nucleotide exchange factors	ARHGEF1	681	29.6852	40.3418	32.9672	33.7344	39.1356	34.0819	21.5016	23.069	31.2898	24.1095	27.3847	30.9753	18.8119	30.4907	28.7875	29.8363	23.72	29.3575	28.1968	28.6304	29.9105	27.536	26.8741	25.5096	34.4907	37.2154	34.084	43.1231	33.4426	29.9136	28.6083	30.4255	30.6669	34.4546	32.9439	33.8085	28.1147	39.583	36.8733	36.6387	33.3395	37.1598	23.8392	8.08448	23.6419	18.0724
ARHGEF	Rho guanine nucleotide exchange factors	ARHGEF3	683	33.6812	33.607	34.9532	34.2095	33.5448	35.6657	76.1227	65.4458	65.8165	75.589	71.8699	62.8437	55.2434	71.4037	82.7564	70.1306	79.1772	85.5521	80.0194	74.8872	88.8738	100.021	105.371	98.4705	40.2277	37.05	41.706	40.967	40.6465	46.965	49.7043	49.2485	55.3618	42.9648	49.3896	53.0253	50.2842	50.3664	46.7222	47.0993	38.8296	51.2909	48.7353	14.4115	53.8511	40.6629
ARHGEF	Rho guanine nucleotide exchange factors	ARHGEF5	13209	8.37273	8.46843	11.3201	9.63839	6.26377	5.69009	9.13241	6.64488	7.1719	8.8373	7.71315	7.23854	4.04059	6.0427	5.5008	8.18191	4.69976	7.14101	4.21155	6.8713	5.41391	4.45776	4.75738	5.84222	10.8518	12.2397	10.5741	13.6107	12.2994	11.3872	9.72475	8.88695	8.98487	9.57401	9.61521	8.47965	4.77838	6.37799	5.10461	9.61102	7.73597	6.60763	7.1635	1.406	7.39674	13.5543
ARHGEF	Rho guanine nucleotide exchange factors	ARHGEF10	14103	16.9358	19.3374	23.5835	24.2317	22.4668	17.7155	24.3916	24.2601	24.1814	23.9808	20.5086	22.4677	17.9508	21.1772	35.144	30.3284	20.0155	33.2314	25.4747	25.9416	32.4298	46.4814	43.2213	36.2575	17.1417	16.7607	16.2637	21.7412	16.8677	12.0363	54.7467	51.4703	51.2729	55.4347	61.5268	56.4943	77.7321	103.034	90.0814	98.2873	102.314	134.573	98.8211	21.09	85.3736	67.7715
ARHGEF	Rho guanine nucleotide exchange factors	ARHGEF10L	25540	24.6742	33.0069	32.4707	29.6618	37.5309	31.8528	30.4028	35.6065	38.906	34.7915	33.0649	43.2903	36.299	42.188	49.1405	49.7681	41.9108	42.6127	46.2243	50.8376	64.3236	51.0785	53.5964	48.3879	48.4529	66.6018	54.3197	62.1692	49.2561	53.3371	91.9478	106.829	74.2462	107.974	89.5843	84.5762	76.5097	77.3906	81.4937	80.6583	83.7481	76.5439	66.0569	19.4203	61.6626	31.6267
ARHGEF	Rho guanine nucleotide exchange factors	ARHGEF11	14580	106.879	123.626	113.35	116.95	117.045	107.584	119.126	124.121	129.158	122.693	126.998	134.148	99.6899	130.611	123.829	127.712	101.183	129.378	138.159	126.123	122.965	129.368	133.561	121.037	136.028	130.116	131.452	145.585	127.211	122.546	148.856	139.784	133.482	146.506	151.059	144.65	151.63	157.017	147.073	155.422	157.964	156.948	150.551	39.28	144.893	112.952
ARHGEF	Rho guanine nucleotide exchange factors	ARHGEF12	14193	525.326	523.843	494.607	533.641	497.219	458.844	451.881	434.613	420.54	443.109	433.551	420.823	302.845	407.3	405.837	428.473	316.1	384.868	419.1	401.871	426.251	455.667	407.009	420.997	415.479	388.198	392.906	415.644	414.899	352.768	384.771	351.96	383.175	391.175	370.842	374.701	407.885	400.63	387.77	431.169	400.823	371.27	476.49	108.086	440.417	429.219
ARHGEF	Rho guanine nucleotide exchange factors	ARHGEF15	15590	18.0775	20.871	20.9024	19.4125	20.2926	18.4781	14.1032	16.8629	16.1209	14.9719	15.5459	14.8061	10.2008	13.6931	14.4243	13.5955	12.2747	15.1221	13.6105	18.1243	18.225	15.3236	15.7904	17.5267	35.9423	34.4036	33.0105	37.4632	29.6942	31.3297	17.9573	23.5134	20.3908	21.9848	21.0168	23.4016	15.0019	18.9367	18.0163	14.2307	16.9692	18.3836	21.4318	4.92099	23.6419	13.5543
ARHGEF	Rho guanine nucleotide exchange factors	ARHGEF17	21726	57.1503	78.8831	77.7509	72.8309	80.549	69.1023	96.4683	107.697	124.525	108.15	122.514	129.354	144.666	215.043	192.1	189.353	165.21	192.387	281.917	248.462	230.761	221.959	232.454	212.684	119.923	134.196	128.124	137.455	108.996	117.825	178.339	202.795	185.508	209.387	209.538	170.364	256.088	272.478	235.653	229.549	256.884	245.137	231.757	71.0907	209.943	149.097
ARHGEF	Rho guanine nucleotide exchange factors	ARHGEF19	26604	1.33203	0.666806	1.98598	1.6969	0.983568	1.40786	4.45061	2.69556	3.74462	3.90386	3.10918	3.52527	4.50426	5.5992	4.2784	7.38217	4.20214	4.99404	8.16629	6.37338	6.05714	6.87238	7.64217	5.97602	2.14271	3.36317	2.4154	3.77327	2.69415	3.06806	4.2192	4.75205	4.41173	5.31889	6.19997	4.62526	7.16758	8.74507	7.86711	10.8323	8.13525	10.1404	9.45347	2.54837	9.26321	4.5181
ARHGEF	Rho guanine nucleotide exchange factors	ARHGEF25	30275	25.5622	32.4734	37.237	30.3406	39.1356	29.565	38.726	35.6065	36.8115	42.0844	45.1429	38.5429	57.4293	78.9432	70.5936	73.3296	69.6118	73.5571	97.8414	95.2023	104.848	103.922	110.078	109.887	26.4729	37.1603	32.9032	36.0258	34.9068	33.7487	31.8498	30.9192	40.9968	30.2586	40.51	35.9559	74.1761	69.3688	49.1244	61.3831	45.5175	52.2068	46.2105	11.951	53.5746	45.181
ARHGEF	Rho guanine nucleotide exchange factors	ARHGEF33	37252	1.58575	0.800167	1.14194	1.08602	1.8636	1.46652	1.3294	1.69256	1.33283	0.643493	1.4948	2.06816	0.993587	1.49682	2.50592	1.23036	0.82937	2.14697	1.07857	1.39418	1.44728	0.9287	1.26526	1.33791	2.76479	3.14264	2.95216	2.87487	3.51411	3.12707	1.38925	1.97488	2.47487	2.36395	1.47118	2.97338	0.944564	1.97257	2.7625	1.69919	1.5971	1.70097	1.40921	0.351499	1.86647	0
ARHGEF	Rho guanine nucleotide exchange factors	ARHGEF34P	38086	#N/A	#N/A	#N/A	#N/A	#N/A	#N/A	#N/A	#N/A	#N/A	#N/A	#N/A	#N/A	#N/A	#N/A	#N/A	#N/A	#N/A	#N/A	#N/A	#N/A	#N/A	#N/A	#N/A	#N/A	#N/A	#N/A	#N/A	#N/A	#N/A	#N/A	#N/A	#N/A	#N/A	#N/A	#N/A	#N/A	#N/A	#N/A	#N/A	#N/A	#N/A	#N/A	#N/A	#N/A	#N/A	#N/A
ARHGEF	Rho guanine nucleotide exchange factors	ARHGEF35	33846	#N/A	#N/A	#N/A	#N/A	#N/A	#N/A	#N/A	#N/A	#N/A	#N/A	#N/A	#N/A	#N/A	#N/A	#N/A	#N/A	#N/A	#N/A	#N/A	#N/A	#N/A	#N/A	#N/A	#N/A	#N/A	#N/A	#N/A	#N/A	#N/A	#N/A	#N/A	#N/A	#N/A	#N/A	#N/A	#N/A	#N/A	#N/A	#N/A	#N/A	#N/A	#N/A	#N/A	#N/A	#N/A	#N/A
ARHGEF	Rho guanine nucleotide exchange factors	ARHGEF37	34430	1.90289	1.40029	1.83703	2.10416	2.74364	1.99446	1.156	1.69256	2.66566	1.63018	2.75043	2.11516	1.1923	1.49682	2.99488	2.46072	1.65874	2.14697	1.90033	1.8423	3.32339	2.18245	1.51831	2.27445	0.967676	2.48103	1.55659	1.84172	1.40564	1.06202	2.93286	4.9372	3.06669	5.1416	3.9932	3.02845	4.83395	5.85197	7.80706	4.67276	6.43833	4.77581	5.81301	0.966623	4.00945	9.0362
ARHGEF	Rho guanine nucleotide exchange factors	ARHGEF38	25968	0.317149	0.200042	0.546143	0.475132	0.3106	0.234643	0.0578001	0	0.126936	0.0428995	0.179376	0.376028	0.132478	0.277188	0.18336	0.0615181	0.0552913	0	0.102721	0.049792	0	0.046435	0.101221	0.222986	0.414718	0.165402	0.483081	0.26952	0.468548	0.531011	0.0514537	0.12343	0.215206	0.0590988	0.315253	0.275313	0.555626	0.328762	0.240217	0.265498	0.449185	0.196266	0.411021	0.263624	0.0691285	0
ARHGEF	Rho guanine nucleotide exchange factors	ARHGEF40	25516	41.2294	48.6768	46.0746	48.0562	47.1077	42.2944	24.0448	28.3348	30.909	28.7856	28.7001	27.5441	17.0897	30.2689	27.504	28.6059	20.4025	25.0636	28.9672	28.979	23.1565	26.6073	27.6333	25.6433	95.1087	108.945	95.4353	109.56	90.3126	92.1599	64.5744	68.9356	61.9256	66.7817	67.2539	64.0379	57.1739	68.8428	64.198	68.3392	69.8733	66.338	67.6422	17.9265	64.4277	36.1448
ARHGEF	Rho guanine nucleotide exchange factors	DNMBP	30373	13.3203	16.4034	15.2424	17.2405	14.3394	12.7294	11.2132	12.2868	16.3113	12.1406	12.8553	17.8613	11.3269	19.6249	13.5686	18.2709	11.9982	14.1887	21.5713	27.5848	14.9552	16.0665	18.7765	17.5713	14.8607	20.2342	15.3512	20.7081	18.3319	16.5794	13.4809	17.4653	12.3206	15.6612	15.605	13.2701	14.3352	16.3724	14.1128	14.7086	16.8195	15.8976	21.4905	5.71186	19.2177	4.5181
ARHGEF	Rho guanine nucleotide exchange factors	ECT2	3155	5.64525	5.00104	6.30547	5.0907	3.8825	4.16491	2.6588	2.006	2.03098	3.17457	1.4948	1.55112	0.397435	0.665251	1.03904	0.922771	0.663496	0.840119	0.616324	0.796672	0.482427	0.882265	0.759156	0.668957	6.91197	7.71875	7.78297	6.28879	7.4382	8.96819	3.34449	2.03659	4.25033	2.36395	2.67965	2.58794	1.66688	0.920534	1.08098	1.69919	1.5971	1.63555	0.411021	0.0878748	1.03693	0
ARHGEF	Rho guanine nucleotide exchange factors	MCF2	6940	7.80187	6.93478	8.53969	8.213	6.05671	7.15661	8.20761	6.14338	7.36231	8.15091	7.95232	6.81551	5.69656	6.4862	5.74528	7.50521	6.19263	6.20755	7.85813	6.72192	8.68369	9.56561	8.04706	8.33966	16.1049	11.4127	15.6196	13.4311	14.1736	15.5763	31.7984	26.1671	23.7803	29.1357	24.2745	25.8244	36.4491	31.8899	37.4739	39.6123	41.2252	36.8326	56.7796	15.5538	48.9429	31.6267
ARHGEF	Rho guanine nucleotide exchange factors	MCF2L2	30319	#N/A	#N/A	#N/A	#N/A	#N/A	#N/A	#N/A	#N/A	#N/A	#N/A	#N/A	#N/A	#N/A	#N/A	#N/A	#N/A	#N/A	#N/A	#N/A	#N/A	#N/A	#N/A	#N/A	#N/A	#N/A	#N/A	#N/A	#N/A	#N/A	#N/A	#N/A	#N/A	#N/A	#N/A	#N/A	#N/A	#N/A	#N/A	#N/A	#N/A	#N/A	#N/A	#N/A	#N/A	#N/A	#N/A
ARHGEF	Rho guanine nucleotide exchange factors	NGEF	7807	84.7422	114.424	106.945	114.778	110.211	103.888	162.592	183.863	228.866	187.428	212.022	211.469	227.664	297.035	292.398	257.207	245.328	303.89	348.737	344.162	338.074	304.381	308.066	336.708	37.7394	42.5083	37.4656	51.029	41.935	51.6851	22.0736	24.7477	27.923	19.7981	28.3727	25.6041	40.5607	31.6927	28.5858	36.6918	28.2488	28.1969	27.5971	7.20573	30.14	31.6267
ARHGEF	Rho guanine nucleotide exchange factors	PREX2	22950	29.0509	32.5401	48.0606	42.8976	33.8554	30.7969	121.669	135.468	109.8	120.333	132.977	106.275	138.97	188.432	180.671	181.54	132.533	230.846	165.637	180.894	165.526	174.549	167.875	155.778	44.9278	61.3641	42.5648	63.6964	55.0544	46.257	77.232	79.1186	88.6112	88.4709	85.5386	87.4946	149.186	124.338	133.621	144.218	125.922	145.826	135.167	29.5259	133.487	158.133
ARL	ADP-ribosylation factors-like	ARL1	692	91.5292	78.6164	84.8012	79.347	77.443	78.664	100.514	89.2044	86.2532	101.243	99.7329	85.9695	71.9357	87.8132	94.1859	93.0153	81.1677	94.6534	107.343	99.1857	108.921	100.067	109.116	116.354	77.4141	84.4101	80.0304	80.9906	87.6185	86.9088	83.2006	81.2786	89.2568	74.5827	85.0131	87.6597	85.622	84.7549	82.0341	83.207	78.2581	86.2918	90.8943	21.793	99.8215	162.652
ARL	ADP-ribosylation factors-like	ARL2	693	17.8238	18.5372	22.1436	20.227	19.309	21.0005	16.9354	18.869	20.5002	19.4335	17.2799	22.0447	15.5662	23.2284	24.0813	23.8075	18.8543	24.1301	28.4023	26.2902	26.3191	26.2822	28.4431	28.4976	27.0258	30.2134	33.1715	30.3659	28.9914	32.8047	28.2995	31.8449	28.6763	27.6582	33.8371	26.4851	32.6152	37.1501	32.9698	31.1164	36.7833	45.6646	31.7073	8.96323	36.4307	18.0724
ARL	ADP-ribosylation factors-like	ARL3	694	42.5614	38.6081	41.4076	40.5898	38.5144	39.8893	36.6452	34.2274	37.2558	37.4084	34.4401	38.1669	21.594	32.7082	35.3273	32.174	28.3644	37.1053	33.8465	34.4561	39.3982	35.337	37.0468	38.9779	33.7995	38.3732	44.8192	35.7563	40.6465	46.198	46.2569	48.1377	47.7758	49.4066	47.3404	39.3147	40.4496	39.3857	41.0771	41.0991	43.6708	44.2908	53.785	12.2146	44.657	67.7715
ARL	ADP-ribosylation factors-like	ARL4A	695	123.752	109.223	124.521	120.141	123.05	105.648	84.0413	88.4521	72.3537	75.2458	77.2511	82.7262	48.0896	76.3376	69.3101	72.1607	50.6469	68.423	58.9617	77.7751	61.9115	57.1615	61.9978	58.779	116.398	103.266	105.097	103.046	114.911	100.479	47.2859	46.1011	52.0261	51.5342	47.2879	62.2759	36.9491	35.8351	40.5967	43.4355	35.3858	38.9262	32.8229	6.67849	37.3294	40.6629
ARL	ADP-ribosylation factors-like	ARL4C	698	112.334	119.825	120.499	122.72	129.52	118.964	70.5739	69.2697	80.3507	70.6984	76.2945	68.5782	42.7905	58.9856	51.8909	58.5652	50.1492	58.6683	56.9073	55.8666	53.9246	53.3074	48.586	52.1786	160.842	152.39	161.295	145.181	150.228	148.093	97.9164	96.4605	97.9727	91.2486	90.3724	86.999	66.6751	72.7879	69.2426	74.127	75.2635	73.9924	86.6666	22.2323	80.8112	76.8077
ARL	ADP-ribosylation factors-like	ARL4D	656	9.51447	9.00188	10.6746	8.41662	9.00741	9.38571	11.7334	12.0987	17.5807	15.4438	14.649	13.349	19.4081	20.9554	26.4649	23.6229	28.8621	30.4777	30.7135	13.892	27.3911	34.9656	35.2755	43.5268	2.90303	3.14264	2.09335	3.86311	2.2256	3.18607	1.74943	2.96232	2.85148	1.89116	3.31015	2.53288	3.55601	2.7616	2.64239	3.29217	2.54538	2.68231	9.27732	1.406	5.25376	4.5181
ARL	ADP-ribosylation factors-like	ARL4P	17741	#N/A	#N/A	#N/A	#N/A	#N/A	#N/A	#N/A	#N/A	#N/A	#N/A	#N/A	#N/A	#N/A	#N/A	#N/A	#N/A	#N/A	#N/A	#N/A	#N/A	#N/A	#N/A	#N/A	#N/A	#N/A	#N/A	#N/A	#N/A	#N/A	#N/A	#N/A	#N/A	#N/A	#N/A	#N/A	#N/A	#N/A	#N/A	#N/A	#N/A	#N/A	#N/A	#N/A	#N/A	#N/A	#N/A
ARL	ADP-ribosylation factors-like	ARL5A	696	190.353	164.368	184.944	192.7	176.835	168.591	170.279	169.319	152.514	164.262	165.923	143.69	96.8416	140.534	132.936	145.367	101.073	133.766	123.213	111.186	124.949	138.005	131.182	125.675	136.442	135.023	152.922	127.752	160.185	146.854	176.743	138.427	177.169	170.382	170.131	174.604	144.074	143.406	147.854	154.095	145.586	139.087	138.808	32.6016	142.128	203.314
ARL	ADP-ribosylation factors-like	ARL5B	23052	79.7313	76.1492	82.7655	88.3067	77.8572	73.5605	62.3085	62.4995	57.756	57.0135	65.6515	49.8238	40.0747	47.7872	52.5021	49.5836	56.8948	58.995	47.4569	39.4353	41.9712	50.1498	57.2404	62.3914	75.1331	73.9898	82.4995	76.1842	84.0458	73.1615	54.5409	54.7412	64.5081	58.2123	55.0641	56.7696	55.1737	48.328	42.8788	53.0465	49.3106	48.8049	48.5004	9.05111	42.9979	58.7353
ARL	ADP-ribosylation factors-like	ARL5C	31111	3.23492	4.26756	3.57476	3.73318	4.81431	4.34089	2.8322	2.69556	3.87156	3.30326	3.82668	3.9483	2.25213	2.82732	3.30048	2.21465	1.60345	2.6137	2.20849	2.58918	2.73375	1.90384	2.02442	2.00687	2.21183	2.48103	2.2007	2.87487	3.04556	2.65506	2.36687	1.91316	3.65851	2.18666	2.67965	2.20251	2.38919	2.03833	1.92174	1.80539	1.69692	1.7664	1.87895	0.527249	2.21211	0
ARL	ADP-ribosylation factors-like	ARL6	13210	28.924	21.8712	23.3352	26.6074	19.1019	23.2296	30.923	28.8363	26.9105	31.3596	29.9557	25.6639	16.4935	23.3947	22.7978	24.4227	19.4625	22.6365	18.5924	19.5185	22.6205	22.1495	21.7625	23.9041	27.2332	24.5346	25.5496	22.2354	23.3688	27.6126	19.7582	20.2425	18.5616	19.4435	19.0202	19.6023	17.0577	16.5039	16.0945	16.6202	18.217	16.7481	16.4408	5.71186	20.5312	31.6267
ARL	ADP-ribosylation factors-like	ARL8A	25192	131.997	143.43	121.84	130.322	121.497	123.07	77.6255	83.9386	89.2362	80.7798	77.6099	94.3831	48.752	64.0305	69.4934	63.8558	53.9643	67.863	59.2185	56.0658	64.4844	63.0587	64.6295	69.1701	95.247	105.306	96.5625	106.505	96.6966	98.2961	72.807	80.2295	80.3258	71.155	81.125	77.4181	61.0077	72.5249	66.6602	64.8346	64.8823	63.0669	54.3722	14.9387	61.1096	67.7715
ARL	ADP-ribosylation factors-like	ARL8B	25564	138.023	133.361	134.451	138.942	122.635	122.249	186.579	190.57	186.025	184.468	190.019	173.866	139.102	186.603	176.881	177.603	138.449	185.246	195.067	177.11	189.219	174.596	190.7	195.558	130.567	124.989	142.509	128.291	144.371	143.491	161.256	154.658	183.679	155.016	168.345	173.062	186.579	165.63	167.732	150.75	159.361	164.929	174.919	39.0164	179.181	176.206
ARL	ADP-ribosylation factors-like	ARL9	23592	0.253719	0	0.0496494	0.067876	0.0517667	0.0586607	0.0578001	0	0.0634682	0.0428995	0	0	0.0662391	0.0554376	0	0.184554	0.0552913	0	0.154081	0	0.160809	0.09287	0.0506104	0.0891943	0	0.110268	0.0536756	0.0898398	0.0585685	0.177004	0.102907	0.185145	0	0.0590988	0	0.0550627	0.0555626	0	0	0	0	0	0.0587172	0	0.207385	0
ARL	ADP-ribosylation factors-like	ARL10	22042	24.7376	27.2057	29.591	28.44	28.627	28.9197	9.07461	10.7823	13.8361	9.4808	8.66983	10.3878	5.29913	7.65039	7.39552	8.55101	5.52913	8.0278	10.0666	10.058	7.50442	10.5872	11.0331	8.60725	34.629	35.6717	34.7818	35.3071	27.5272	31.5657	12.5032	13.8859	11.6749	11.4652	12.1372	11.7834	9.72345	12.0984	9.12825	9.92962	9.78226	13.8695	10.6865	3.69074	11.2679	4.5181
ARL	ADP-ribosylation factors-like	ARL11	24046	0.12686	0.0666806	0.397195	0.203628	0.103533	0.0586607	0	0.125375	0.126936	0.0857991	0.0597919	0.329025	0.132478	0.166313	0.36672	0.184554	0.276457	0.0466733	0.154081	0.149376	0.321618	0.27861	0.202442	0	0.0691197	0.165402	0.107351	0.13476	0.175705	0.295006	0	0	0.161405	0.177296	0.262711	0.110125	0.277813	0.131505	0.0600543	0.265498	0.099819	0.196266	0.293586	0.0878748	0.138257	0
ARL	ADP-ribosylation factors-like	ARL13A	31709	0.12686	0.133361	0.0992988	0.135752	0.258834	0.175982	0.1156	0.0626875	0.253873	0.214498	0.119584	0.282021	0.0662391	0.22175	0.06112	0.246072	0.110583	0.233366	0.256802	0.547712	0.214412	0.09287	0.303662	0.0445971	0.207359	0.110268	0.322054	0.2246	0.175705	0.0590012	0.360176	0.308575	0.215206	0.413692	0.210168	0.330376	0.444501	0.460267	0.540489	0.371697	0.299457	0.261688	0.528455	0.0878748	0.414771	0
ARL	ADP-ribosylation factors-like	ARL13B	25419	26.8308	23.5382	24.2289	25.1141	25.8834	19.1821	14.161	14.8569	13.4553	13.7708	13.4532	16.6863	9.40595	12.2517	13.6298	15.441	10.1183	12.9752	15.4595	17.1285	15.7057	16.2987	15.9423	17.2145	15.5519	16.044	13.8483	14.9583	14.8178	12.5673	13.4809	12.4664	11.1907	10.756	9.51012	13.7106	12.9461	11.8354	13.0918	15.6644	12.7768	14.4583	13.5637	3.60287	16.9365	13.5543
ARL	ADP-ribosylation factors-like	ARL14	22974	#N/A	#N/A	#N/A	#N/A	#N/A	#N/A	#N/A	#N/A	#N/A	#N/A	#N/A	#N/A	#N/A	#N/A	#N/A	#N/A	#N/A	#N/A	#N/A	#N/A	#N/A	#N/A	#N/A	#N/A	#N/A	#N/A	#N/A	#N/A	#N/A	#N/A	#N/A	#N/A	#N/A	#N/A	#N/A	#N/A	#N/A	#N/A	#N/A	#N/A	#N/A	#N/A	#N/A	#N/A	#N/A	#N/A
ARL	ADP-ribosylation factors-like	ARL15	25945	102.693	102.888	87.5319	93.601	88.4693	65.9933	58.6093	54.8516	51.4092	56.5416	46.5181	53.772	36.2328	44.3501	43.1507	43.3087	32.2348	40.4191	37.7498	48.7962	40.4703	39.0983	37.806	38.6211	40.1586	37.2154	40.6861	36.8343	42.5793	41.4189	26.0356	25.4266	29.4833	25.9444	27.0592	29.7338	28.6147	22.2901	23.241	22.0894	19.3649	20.0846	17.6739	4.30587	22.6741	31.6267
ARL	ADP-ribosylation factors-like	ARL16	27902	15.9209	15.6033	18.0227	13.9825	14.0806	14.9585	16.2418	15.4838	19.1674	17.3743	15.3665	15.3232	11.5918	16.2432	17.1747	14.3952	12.2194	15.9156	14.5863	14.1907	13.5616	12.3053	14.0697	14.5833	15.8284	15.1618	18.2497	17.384	15.8135	18.5854	14.8187	17.4653	18.8844	16.0749	16.5508	19.9327	16.1132	16.8984	15.9744	14.6024	14.6734	18.7107	13.5637	3.25137	14.3096	9.0362
ARL	ADP-ribosylation factors-like	ARL17A	24096	#N/A	#N/A	#N/A	#N/A	#N/A	#N/A	#N/A	#N/A	#N/A	#N/A	#N/A	#N/A	#N/A	#N/A	#N/A	#N/A	#N/A	#N/A	#N/A	#N/A	#N/A	#N/A	#N/A	#N/A	#N/A	#N/A	#N/A	#N/A	#N/A	#N/A	#N/A	#N/A	#N/A	#N/A	#N/A	#N/A	#N/A	#N/A	#N/A	#N/A	#N/A	#N/A	#N/A	#N/A	#N/A	#N/A
ARL	ADP-ribosylation factors-like	ARL17B	32387	#N/A	#N/A	#N/A	#N/A	#N/A	#N/A	#N/A	#N/A	#N/A	#N/A	#N/A	#N/A	#N/A	#N/A	#N/A	#N/A	#N/A	#N/A	#N/A	#N/A	#N/A	#N/A	#N/A	#N/A	#N/A	#N/A	#N/A	#N/A	#N/A	#N/A	#N/A	#N/A	#N/A	#N/A	#N/A	#N/A	#N/A	#N/A	#N/A	#N/A	#N/A	#N/A	#N/A	#N/A	#N/A	#N/A
ARL	ADP-ribosylation factors-like	ARL4P2	32379	#N/A	#N/A	#N/A	#N/A	#N/A	#N/A	#N/A	#N/A	#N/A	#N/A	#N/A	#N/A	#N/A	#N/A	#N/A	#N/A	#N/A	#N/A	#N/A	#N/A	#N/A	#N/A	#N/A	#N/A	#N/A	#N/A	#N/A	#N/A	#N/A	#N/A	#N/A	#N/A	#N/A	#N/A	#N/A	#N/A	#N/A	#N/A	#N/A	#N/A	#N/A	#N/A	#N/A	#N/A	#N/A	#N/A
ARMC	Armadillo repeat containing	APC2	24036	395.929	610.327	476.733	486.399	586.621	485.007	157.158	189.881	262.06	186.913	211.962	293.114	123.006	225.964	186.049	178.218	133.473	198.175	206.725	207.931	151.857	151.239	158.815	137.002	426.469	491.74	398.864	490.795	363.652	377.726	211.629	244.021	211.279	265.472	262.868	229.336	193.413	220.994	194.155	240.488	202.982	226.295	171.865	56.7671	168.19	85.8439
ARMC	Armadillo repeat containing	ARMC1	17684	101.678	78.6831	90.4115	85.1165	82.4644	72.446	105.254	96.5388	89.0458	102.272	95.8464	89.6828	56.9656	83.8217	78.1724	89.3243	61.0969	78.8778	78.8381	78.1237	78.9573	84.9296	82.1913	83.2182	67.8064	63.1284	65.5916	60.3275	66.2995	65.1374	82.1201	66.2819	77.4205	72.6916	72.2454	77.4731	73.3426	62.2676	69.0024	67.3303	61.5883	68.8895	77.9178	18.7173	68.0224	72.2896
ARMC	Armadillo repeat containing	ARMC2	23045	18.0141	20.2709	18.8668	23.1457	19.4643	18.4781	13.1206	17.6152	18.4692	11.8832	17.1603	14.9001	13.844	20.2902	15.7078	13.5955	14.3757	18.1559	14.5863	18.1243	17.3674	11.7016	16.1953	14.94	14.7916	15.7683	16.3174	15.722	15.6964	13.7473	6.12299	7.22065	6.6714	8.09654	6.25251	7.65371	6.27857	6.37799	5.88532	5.89405	5.68968	5.69172	5.28455	1.0545	6.22156	18.0724
ARMC	Armadillo repeat containing	ARMC3	30964	1.14174	0.733486	0.695091	0.746636	0.983568	0.469286	0.2312	0.438813	0.253873	0.471895	0.657711	0.470035	0.0662391	0.110875	0.48896	0.123036	0.221165	0.233366	0.359522	0.398336	0.321618	0.27861	0.202442	0.579763	0.207359	0.55134	0.375729	0.539039	0.527116	0.177004	0.360176	0.24686	0.269008	0.118198	0.157626	0.220251	0.166688	0.197257	0.120109	0.477896	0.199638	0.457955	0.117434	0	0.138257	0
ARMC	Armadillo repeat containing	ARMC4	25583	0.634298	0.133361	0.198598	0.407256	0.362367	0.586607	0.3468	0.376125	0.190405	0.300297	0.478335	0.141011	0.397435	0.277188	0.3056	0.492145	0.552913	0.560079	0.462243	1.04563	0.857648	0.65009	0.657935	0.758151	0.207359	0.27567	0.375729	0.359359	0.234274	0.531011	0.308722	0.185145	0.591818	0	0.157626	0.275313	0.111125	0.394515	0.360326	0.159299	0	0.0654221	0.0587172	0	0.345642	0
ARMC	Armadillo repeat containing	ARMC5	25781	7.48472	10.6022	9.88023	7.80574	9.00741	9.15107	6.35801	7.5225	9.7741	7.25002	9.20795	9.87074	7.68374	12.1408	11.6128	9.47379	9.45482	11.3416	13.9187	12.0497	10.6134	10.2621	11.7922	10.7925	9.19292	11.9089	9.60794	12.2182	9.19525	9.73521	10.7024	10.9235	9.57668	9.21942	11.2966	10.6271	10.5569	11.5724	10.9299	10.9916	10.9801	11.6451	10.2755	4.83311	9.67798	4.5181
ARMC	Armadillo repeat containing	ARMC6	25049	62.8589	76.9494	75.3181	65.704	75.3724	72.094	36.0672	39.8693	47.1568	38.9528	41.5554	45.9695	18.1495	25.4459	27.7485	28.3598	24.7705	31.5978	24.6016	21.8587	24.7646	22.846	27.9876	23.8595	52.8766	61.4192	57.0035	54.0387	51.716	59.1783	38.1272	38.5719	34.971	34.9274	37.8303	37.8831	28.6703	25.8407	21.7396	24.0541	23.6571	25.1875	19.6703	7.02999	20.6694	9.0362
ARMC	Armadillo repeat containing	ARMC7	26168	7.29443	8.9352	8.2418	6.31247	8.95564	6.15937	4.68181	5.07769	7.29884	5.31954	5.97919	5.07638	3.90811	7.65039	5.86752	5.65966	5.47384	8.63456	7.75541	8.06631	7.61163	8.82265	9.16048	8.11668	9.53852	9.64844	8.8028	9.52302	9.72237	10.9152	4.78519	5.43092	4.78834	4.9052	4.78133	4.73539	5.27845	4.40541	3.24293	5.20376	3.64339	5.23377	5.40198	1.49387	4.00945	0
ARMC	Armadillo repeat containing	ARMC8	24999	79.4141	72.8152	82.8648	81.9263	72.6805	74.9684	77.1631	75.9146	78.5101	74.6023	76.1749	73.2315	52.3951	71.4591	73.4051	69.9461	54.4067	70.1966	74.7806	71.5013	72.0961	66.7735	77.4845	75.7705	78.9347	80.1648	83.6266	76.5885	83.343	78.8847	69.977	69.3676	69.2965	64.9496	63.9963	68.2226	64.5082	61.9388	64.6785	57.5068	60.2408	54.1695	62.6513	15.2902	65.4646	31.6267
ARMC	Armadillo repeat containing	ARMC9	20730	43.6397	47.3432	47.4648	48.4635	49.5925	44.4062	45.9511	46.2007	46.6491	43.2856	44.1862	46.4865	30.205	42.3543	42.1728	42.2629	30.5761	39.7656	39.907	43.4684	40.8455	39.3769	42.0066	35.6331	36.8408	37.877	38.3781	38.6761	36.8982	36.1678	35.2972	33.5729	36.4775	34.7501	36.7795	37.3875	33.3376	37.2816	35.4921	31.9128	31.7424	35.4588	32.8816	7.64511	34.426	22.5905
ARMC	Armadillo repeat containing	ARMC10	21706	63.6201	61.2795	58.9338	60.2739	55.0798	52.3253	27.3972	29.1497	28.878	28.6998	27.0259	30.2703	17.0235	25.8339	23.2256	24.5457	18.7438	26.4638	25.0125	25.4935	24.3894	22.7067	26.0138	23.6811	35.5967	38.6489	34.5671	33.645	37.6595	34.4567	18.9864	20.4894	18.2387	17.316	17.8118	21.8599	20.447	18.1477	17.0554	21.6115	16.7197	18.5145	17.1454	4.74524	19.4251	18.0724
ARMC	Armadillo repeat containing	ARMC12	21099	0	0.0666806	0	0	0	0	0	0.0626875	0	0.0428995	0.0597919	0	0	0.0554376	0	0	0	0	0.0513603	0	0	0.046435	0	0	0	0	0	0	0	0	0	0.12343	0	0	0.0525421	0	0	0	0	0	0	0	0	0	0	0
ARMC	Armadillo repeat containing	ARMCX1	18073	57.848	51.0106	63.8988	57.7625	50.7314	51.9734	67.3949	58.9263	61.3102	59.373	58.5363	50.8578	45.3076	55.3267	61.4256	63.4867	51.6421	56.9881	59.1671	55.6177	65.8781	67.1915	68.4759	68.858	73.7507	65.4991	77.3466	63.382	72.6835	77.9406	70.1828	55.7286	68.4894	65.5997	65.8353	57.3753	56.5072	59.3087	58.1325	60.9583	58.1446	59.7958	69.9909	19.4203	65.672	76.8077
ARMC	Armadillo repeat containing	ARMCX2	16869	120.834	126.893	132.167	130.322	117.2	117.087	111.439	102.243	110.117	114.37	113.306	104.395	75.3801	104.278	102.254	113.931	81.3888	104.548	103.08	94.0073	97.5039	116.877	104.561	98.3367	142.94	142.135	149.755	134.76	144.02	139.538	138.513	122.936	121.592	134.391	117.852	121.468	117.682	105.072	107.677	106.73	110.001	106.442	115.79	31.0198	104.453	103.916
ARMC	Armadillo repeat containing	ARMCX3	24065	149.567	130.361	139.465	151.839	129.417	122.014	156.176	137.035	140.709	148.218	149.54	131.516	86.9057	107.66	125.174	124.02	99.5797	119.764	110.117	94.3061	107.367	118.595	113.469	118.985	142.525	133.479	145.139	127.168	148.061	146.677	120.505	107.878	126.703	121.153	114.647	113.649	114.848	105.533	104.494	103.491	100.069	101.143	107.159	23.4626	112.472	149.097
ARMC	Armadillo repeat containing	ARMCX4	28615	159.463	161.3	156.991	158.83	163.893	142.721	146.465	133.775	124.461	143.628	124.128	137.25	75.4464	103.557	111.483	121.129	81.7759	106.648	99.9986	87.136	96.5391	109.587	102.891	89.4172	132.502	126.477	123.293	116.971	123.345	110.804	124.569	110.778	109.163	121.33	108.552	121.413	84.5663	87.648	86.9586	110.394	85.1955	83.6095	79.6793	19.4203	80.8803	76.8077
ARMC	Armadillo repeat containing	ARMCX5	25772	28.924	28.1392	26.0659	29.3903	25.4175	25.2828	37.3966	39.4305	34.0189	38.0948	35.636	39.248	28.7478	39.8597	49.6905	40.7865	31.7925	39.7656	44.4267	46.4062	47.1171	42.7666	46.2579	46.8716	27.5096	28.2837	28.126	24.8407	25.4773	27.1996	33.8565	30.4872	29.2681	31.1451	27.5321	35.9008	37.5048	35.9666	37.5339	31.3287	33.8885	34.6083	31.9422	8.26023	34.979	31.6267
ARMC	Armadillo repeat containing	ARMCX6	26094	16.8089	13.2028	15.6396	18.2586	13.4076	12.6121	3.5836	3.69856	4.12543	3.26036	3.58751	3.19624	2.18589	2.88276	2.68928	2.52224	2.26694	2.94042	3.18434	3.18669	4.44905	2.7861	3.49212	3.65696	24.814	23.1563	26.6231	21.9658	25.0673	24.8985	5.19682	4.62862	5.27256	4.07782	5.56946	5.50627	4.11163	4.47117	3.90353	3.07978	3.59348	3.79448	4.46251	1.49387	4.76986	4.5181
ARMC	Armadillo repeat containing	ARVCF	728	59.624	77.4828	73.4314	67.333	73.7158	71.0968	34.4488	35.6692	46.7126	38.438	41.9141	43.9013	34.2456	46.4567	39.8502	39.064	35.8841	41.3525	48.0219	41.3772	40.4167	40.7235	41.703	38.8887	111.767	122.011	108.747	119.217	93.4753	111.04	71.3148	74.49	57.8367	77.9513	73.6641	62.9917	60.5077	67.7908	71.5246	69.6666	75.9123	62.3473	45.5646	15.9932	50.4638	27.1086
ARMC	Armadillo repeat containing	CTNNB1	2514	738.069	738.888	771.353	784.036	644.237	700.409	789.029	813.057	794.177	750.227	748.654	725.923	490.103	657.767	731.484	647.416	536.326	668.828	477.497	409.639	487.841	509.717	539.406	483.433	932.701	1071.31	995.254	938.602	965.092	963.136	978.083	979.54	1022.61	977.79	977.388	929.292	890.391	790.542	776.081	801.326	781.583	731.485	751.287	193.5	683.127	600.907
ARMC	Armadillo repeat containing	CTNND1	2515	113.73	126.693	109.278	111.452	111.04	97.0835	103.462	102.808	93.6155	104.975	102.244	94.7591	74.784	101.007	87.4627	107.349	73.3716	93.72	95.7357	110.737	95.2526	95.2846	94.1354	95.4825	124.277	117.711	106.492	134.58	113.799	99.0041	139.234	133.304	126.864	162.817	122.003	125.818	141.129	141.236	153.198	156.484	171.19	134.639	176.445	36.2923	155.539	185.242
ARMC	Armadillo repeat containing	CTNND2	2516	315.373	385.881	321.579	333.068	360.659	351.788	226.403	260.968	303.505	237.063	267.15	323.666	205.672	317.436	288.731	264.528	213.369	282.093	288.748	296.611	255.365	242.251	263.933	262.41	299.15	301.362	276.537	296.966	258.521	284.74	220.119	228.531	222.039	249.338	253.095	253.068	194.302	207.646	214.214	209.85	221.798	190.117	191.888	62.0396	182.015	149.097
ARMC	Armadillo repeat containing	GPRASP1	24834	935.146	808.369	856.452	931.734	758.952	789.573	940.292	880.196	854.282	854.044	812.931	789.518	537.597	759.828	791.626	835.231	599.081	764.322	797.266	738.814	854.861	878.643	851.976	822.683	1447.92	1188.3	1405.6	1230.13	1348.54	1346	1108.31	942.511	1000.82	959.706	973.711	1057.15	830.883	862.672	876.012	925.685	840.476	925.527	961.964	249.828	1058.01	1228.92
ARMC	Armadillo repeat containing	GPRASP2	25169	149.821	135.962	140.508	152.314	129.158	127.118	150.165	143.116	136.964	139.981	131.004	131.563	97.7027	134.88	132.569	149.12	99.0268	131.105	142.371	138.472	140.494	158.065	148.795	138.92	317.052	260.398	345.081	285.107	328.159	334.714	218.524	194.587	243.237	187.225	230.187	257.528	184.857	218.43	203.104	205.708	191.353	229.239	226.472	50.0886	247.618	212.351
ARMC	Armadillo repeat containing	JUP	6207	53.4079	83.6175	71.793	66.9257	76.563	65.9346	24.2182	35.8573	49.3782	25.3107	38.506	35.3467	21.9914	28.6058	32.2713	22.3926	26.2081	32.578	30.7648	25.1948	40.7919	32.7831	42.0066	36.0345	62.4151	90.3094	60.8682	87.0099	59.7984	58.3522	55.2098	65.7264	49.3899	57.9168	62.5251	50.107	43.5055	50.9581	51.8268	48.1613	61.0393	47.0385	45.3297	15.2902	45.5557	27.1086
ARMC	Armadillo repeat containing	PKP1	9023	0	0.200042	0.0992988	0	0.0517667	0.0586607	0	0.125375	0.317341	0	0.119584	0.0940071	0.198717	0.110875	0.18336	0.123036	0.608205	0.14002	0.513603	0.348544	0.750442	0.325045	0.354273	0.31218	0	0.330804	0.483081	0.314439	0.292842	0.354007	0.0514537	0.061715	0	0	0.105084	0.0550627	0	0.0657524	0.120109	0	0	0	0.0587172	0	0	0
ARMC	Armadillo repeat containing	PKP2	9024	2.79091	1.86706	3.02861	2.98654	2.9507	3.75429	7.05161	4.38813	1.45977	2.78847	2.39168	3.61927	1.72222	2.99363	3.91168	3.32198	2.26694	3.78054	5.03331	4.13274	2.51934	4.73637	7.69278	3.21099	4.5619	4.07991	4.24038	4.13263	5.03689	3.89408	6.94625	11.6641	11.7287	11.5834	9.983	11.5081	33.8932	28.7338	26.1837	24.6913	28.3985	20.6734	35.2891	8.87536	30.9695	18.0724
ARMC	Armadillo repeat containing	PKP3	9025	0	0.133361	0.0992988	0	0	0.175982	0	0.0626875	0.0634682	0	0.0597919	0.0940071	0	0.166313	0	0.123036	0	0	0	0.049792	0	0.09287	0.101221	0.0445971	0.0691197	0.220536	0.161027	0.0449199	0.0585685	0.0590012	0	0.12343	0.0538016	0.0590988	0.0525421	0.385439	0.22225	0.0657524	0.120109	0.0530996	0.499095	0.196266	0.234869	0	0.414771	0
ARMC	Armadillo repeat containing	PKP4	9026	194.73	212.311	211.258	212.384	205.255	187.538	257.095	235.58	266.947	243.841	227.09	226.839	143.606	204.399	206.891	225.833	154.76	207.369	194.399	167.251	205.3	260.918	241.412	209.161	289.819	289.122	261.186	269.295	244.875	243.085	299.358	284.074	270.837	308.496	279.314	283.022	261.922	268.336	257.393	284.667	279.643	250.828	332.457	81.46	323.936	248.495
ARMC	Armadillo repeat containing	RAP1GDS1	9859	198.662	208.377	210.315	196.637	202.201	191.821	365.932	332.683	352.058	358.683	362.219	322.068	228.128	241.597	306.639	281.876	239.301	293.015	284.434	232.877	305.162	322.027	328.613	316.194	250.49	250.97	251.256	249.44	234.567	238.778	558.427	526.984	484.053	605.054	504.457	483.67	508.453	468.223	479.834	467.595	523.95	460.506	532.448	128.121	447.676	384.038
ARMC	Armadillo repeat containing	SPAG6	11215	16.4283	13.8696	14.6466	14.5255	16.876	14.1959	12.6004	13.039	12.7571	13.8136	12.0182	12.0329	8.01493	11.0321	11.3072	10.335	7.74078	8.86792	8.6799	9.70944	8.04045	7.94039	10.3751	10.079	12.718	12.1295	12.7211	12.0835	12.8265	11.1512	6.74043	6.04807	5.81057	5.96898	5.51692	8.36952	6.33414	4.40541	5.6451	5.84095	4.44195	4.38328	4.63866	0.966623	4.83899	0
ARMC	Armadillo repeat containing	ANKAR	26350	0	0.0666806	0.0496494	0.067876	0	0.117321	0.0578001	0	0	0.0428995	0.0597919	0.0940071	0	0	0	0	0	0.0466733	0.0513603	0	0	0.046435	0	0	0.138239	0	0.268378	0.0898398	0.175705	0.47201	0.154361	0	0	0	0	0	0.0555626	0.0657524	0	0	0.0499095	0.130844	0.0587172	0	0.138257	0
ARMC	Armadillo repeat containing	KPNA1	6394	172.719	139.562	140.408	156.522	138.01	130.461	194.15	179.474	169.523	183.567	180.392	155.3	142.017	196.249	189.166	218.881	155.59	187.813	222.955	193.392	212.161	227.392	219.346	216.341	154.621	135.409	136.497	131.75	149.174	136.411	148.701	124.232	150.86	138.35	136.925	142.337	176.245	148.601	150.256	147.776	143.739	139.218	176.798	39.1043	179.112	221.387
ARMC	Armadillo repeat containing	KPNA2	6395	35.9013	34.0071	30.8323	33.6665	26.7634	30.7382	23.698	26.5168	23.1024	25.1391	23.9168	22.5617	13.6453	18.5716	18.2138	19.1321	15.7027	18.6226	14.9459	12.2986	16.5633	15.7415	14.8289	16.278	37.6702	40.3581	38.5391	35.7563	38.011	37.8788	37.9214	31.6598	33.6798	36.2276	33.4168	31.0553	22.5029	21.0408	21.3193	22.3018	23.1081	22.4398	17.6152	5.62399	19.9781	45.181
ARMC	Armadillo repeat containing	KPNA3	6396	157.813	128.627	127.897	143.354	122.998	118.671	136.408	123.494	115.512	128.613	116.833	115.817	78.2284	106.274	96.7529	112.271	77.6843	98.6673	92.1404	90.2231	95.0382	100.207	93.8823	91.9593	113.08	99.2411	97.958	89.7949	110.519	96.172	104.297	74.8602	87.1048	97.0994	82.6488	96.9653	84.344	73.9057	75.9687	85.4903	71.4704	69.5437	72.8094	15.9932	77.7004	117.471
ARMC	Armadillo repeat containing	KPNA4	6397	131.807	110.023	113.548	113.285	109.331	101.894	87.1047	80.9923	68.0379	80.2221	77.7295	74.3126	56.0383	74.7854	75.7888	83.4185	56.9501	78.1311	83.1524	86.9369	81.959	90.7804	83.659	85.8049	111.421	102.329	99.5683	98.5543	107.18	107.323	90.9701	78.1311	83.1773	80.4335	76.3437	84.0256	82.7327	80.6782	75.188	86.6585	67.9767	76.6093	91.1879	18.1022	97.955	90.362
ARMC	Armadillo repeat containing	KPNA5	6398	#N/A	#N/A	#N/A	#N/A	#N/A	#N/A	#N/A	#N/A	#N/A	#N/A	#N/A	#N/A	#N/A	#N/A	#N/A	#N/A	#N/A	#N/A	#N/A	#N/A	#N/A	#N/A	#N/A	#N/A	#N/A	#N/A	#N/A	#N/A	#N/A	#N/A	#N/A	#N/A	#N/A	#N/A	#N/A	#N/A	#N/A	#N/A	#N/A	#N/A	#N/A	#N/A	#N/A	#N/A	#N/A	#N/A
ARMC	Armadillo repeat containing	KPNA6	6399	123.561	111.157	119.605	115.661	115.336	105.179	129.357	119.733	129.221	132.345	121.079	119.953	83.4613	127.673	118.084	129.003	95.5434	119.624	121.313	106.007	117.766	132.526	113.57	119.922	110.937	109.882	111.001	108.482	109.523	104.963	114.433	106.335	114.49	115.125	114.699	102.527	123.071	119.341	112.482	114.058	113.644	113.442	124.363	26.3624	117.449	103.916
ARMC	Armadillo repeat containing	KPNA7	21839	0.190289	0	0.0496494	0	0.0517667	0	0	0.0626875	0	0.0428995	0	0	0	0.0554376	0.12224	0	0.110583	0	0.102721	0.099584	0.053603	0	0.151831	0	0.0691197	0.055134	0	0	0.0585685	0.0590012	0	0	0	0.0590988	0.0525421	0.0550627	0	0	0.120109	0	0	0	0.0587172	0	0.138257	0
ARMC	Armadillo repeat containing	KPNB1	6400	262.536	253.586	254.552	260.78	258.937	241.447	244.957	224.547	220.615	236.634	219.078	211.187	154.006	213.546	214.287	226.387	172.896	205.222	220.439	194.189	219.451	238.815	223.749	223.253	296.938	285.759	276.483	279.986	293.018	286.982	270.286	242.231	264.542	268.9	249.785	252.848	251.643	236.446	230.428	258.276	219.801	230.678	241.68	58.3489	240.152	248.495
ARMC	Armadillo repeat containing	APC	583	2347.28	1929.2	1893.18	1939.42	1874.68	1730.78	2812.55	2210.3	2367.17	2518.16	2238.13	1883.01	1265.9	1457.46	1775.35	1947.42	1214.58	1742.97	724.694	684.541	700.002	955.725	763.762	672.569	1472.11	1247.85	1238.78	1180.45	1241.3	1193.12	1382.92	1103.77	1210.7	1424.52	1116.73	1209.67	1057.58	923.756	928.739	1029.44	791.315	853.955	621.698	151.145	622.433	700.305
ARMC	Armadillo repeat containing	BHLHB9	29353	91.5926	82.2172	77.3537	85.9989	75.2171	75.1444	74.7933	66.8876	68.4822	75.9322	66.4886	69.7062	42.8567	53.8299	53.5411	62.5024	47.9376	56.428	59.2698	55.2691	53.603	59.5297	59.4672	61.0535	91.4454	81.5431	98.0117	78.3403	97.048	100.302	75.7913	68.7505	75.376	74.76	68.8302	82.2636	53.6179	54.1143	54.6494	62.8168	51.8061	51.8797	50.0858	10.3692	52.9524	94.8801
ARPC	Actin related protein 2/3 complex subunits	ARPC1A	703	96.1596	96.4868	100.54	91.8362	91.4718	90.2788	92.1911	93.2791	93.6155	98.9263	97.0423	95.1822	70.6109	94.5211	99.0755	101.136	86.4203	103.568	94.8625	89.8746	99.916	103.875	113.62	103.465	89.0953	91.357	90.4971	85.8869	92.304	92.1599	91.639	97.6331	100.824	92.6079	101.984	98.5621	111.903	106.059	105.696	100.889	98.8707	115.077	83.672	19.3325	85.7884	131.025
ARPC	Actin related protein 2/3 complex subunits	ARPC1B	704	10.8465	13.9362	18.3703	11.471	9.57684	11.0282	17.8602	17.4898	16.1209	17.5459	17.6386	14.1011	11.4594	14.7464	22.0032	15.441	16.1451	24.3168	12.4806	11.4522	12.7575	13.3268	12.0453	12.5318	11.3356	14.9964	14.3314	18.3722	16.692	17.5824	35.04	37.6461	35.4015	36.1094	44.1879	34.6344	37.1714	41.4898	38.8551	43.5417	44.5193	65.8801	13.505	3.25137	14.1713	9.0362
ARPC	Actin related protein 2/3 complex subunits	ARPC2	705	190.099	173.236	172.78	181.908	163.997	157.68	131.611	125.312	120.082	125.009	120.78	129.448	79.9506	106.717	115.395	107.657	94.5482	114.536	106.778	100.082	103.079	102.9	110.837	109.04	106.859	109.827	106.976	102.642	109.465	109.093	87.8829	77.8226	87.6966	83.8021	83.542	83.3098	95.401	71.9332	83.3553	83.7911	69.6238	74.0578	71.8112	17.3113	70.0271	103.916
ARPC	Actin related protein 2/3 complex subunits	ARPC3	706	109.099	105.022	115.733	108.602	101.566	106.821	112.363	104.124	103.072	120.29	102.782	107.591	67.4977	81.4379	96.0806	93.569	80.4489	95.3535	87.8262	72.0988	87.0513	88.2265	90.4408	96.2852	65.802	73.9346	74.6628	65.8077	75.7876	75.6986	65.1918	66.7756	72.7936	63.6494	66.2031	61.1195	65.5083	56.1526	56.6912	52.9934	53.0039	53.5807	45.3297	13.0055	53.0907	58.7353
ARPC	Actin related protein 2/3 complex subunits	ARPC4	707	100.283	109.289	115.137	105.887	106.174	100.251	92.3645	100.614	104.976	96.9958	95.5475	105.946	67.2989	87.0925	89.663	80.5272	71.2705	89.7527	85.515	78.4224	83.4599	80.2397	89.631	89.5064	84.3261	91.3018	90.2824	87.9981	85.6271	86.7908	78.3125	80.7849	87.32	74.2872	88.2708	78.0788	92.9007	77.6536	72.0651	64.1974	69.8733	75.9551	63.4733	16.7841	68.8519	67.7715
ARPC	Actin related protein 2/3 complex subunits	ARPC5	708	206.971	184.305	202.669	192.971	184.704	166.42	119.877	107.258	107.325	107.592	102.304	115.582	45.705	66.7469	70.8992	63.1791	56.563	69.9633	53.8256	47.1032	49.3684	59.669	68.2734	59.5372	109.762	107.125	103.379	99.1383	108	106.379	73.0128	70.5402	80.003	68.6728	74.3471	78.6295	69.6755	59.1772	55.6103	60.5866	53.6028	58.0948	39.3405	10.1935	42.3757	45.181
ARPC	Actin related protein 2/3 complex subunits	ARPC5L	23366	47.0015	44.3426	49.848	48.735	46.1242	46.9872	55.7193	56.168	57.2483	57.6999	62.7217	61.8567	47.361	63.4761	62.8925	66.378	54.7937	64.4558	62.6596	55.5181	55.1575	58.2759	66.907	60.9643	45.619	45.7612	47.3419	42.9884	48.2019	49.8561	46.8229	51.7171	51.3805	49.8794	49.0743	54.2918	50.2286	49.9719	47.623	53.8961	50.8079	53.9078	52.7868	10.8965	50.602	36.1448
ARS	Arylsulfatase family	ARSA	713	25.2451	26.1388	29.0449	27.6934	28.9894	26.456	21.8484	24.1974	27.926	25.3965	24.0363	28.9542	18.1495	27.3862	26.7094	24.0536	20.4578	23.4767	27.221	28.1325	30.0713	24.0998	30.5687	29.2111	30.0671	34.4036	31.1855	32.9263	30.1042	34.9287	42.3978	39.3741	35.1324	42.433	42.8218	33.1477	40.1718	40.8323	41.5576	43.0638	52.5547	43.1132	42.3938	11.5995	39.5415	22.5905
ARS	Arylsulfatase family	ARSB	714	22.6444	21.0711	19.7108	17.9871	26.6599	24.8135	38.726	36.4215	37.954	39.2102	34.7989	41.8331	28.4828	43.075	36.7942	41.0941	30.2444	38.2254	33.0761	42.7713	38.487	38.1231	34.7187	37.8184	21.7727	19.4623	16.8541	21.6514	19.3276	20.2374	31.7984	31.4129	28.461	33.0362	32.7337	32.3768	40.2273	35.2433	33.9907	40.6743	32.0419	38.0102	24.0153	6.15124	26.0614	31.6267
ARS	Arylsulfatase family	ARSC2	716	#N/A	#N/A	#N/A	#N/A	#N/A	#N/A	#N/A	#N/A	#N/A	#N/A	#N/A	#N/A	#N/A	#N/A	#N/A	#N/A	#N/A	#N/A	#N/A	#N/A	#N/A	#N/A	#N/A	#N/A	#N/A	#N/A	#N/A	#N/A	#N/A	#N/A	#N/A	#N/A	#N/A	#N/A	#N/A	#N/A	#N/A	#N/A	#N/A	#N/A	#N/A	#N/A	#N/A	#N/A	#N/A	#N/A
ARS	Arylsulfatase family	ARSD	717	#N/A	#N/A	#N/A	#N/A	#N/A	#N/A	#N/A	#N/A	#N/A	#N/A	#N/A	#N/A	#N/A	#N/A	#N/A	#N/A	#N/A	#N/A	#N/A	#N/A	#N/A	#N/A	#N/A	#N/A	#N/A	#N/A	#N/A	#N/A	#N/A	#N/A	#N/A	#N/A	#N/A	#N/A	#N/A	#N/A	#N/A	#N/A	#N/A	#N/A	#N/A	#N/A	#N/A	#N/A	#N/A	#N/A
ARS	Arylsulfatase family	ARSE	719	#N/A	#N/A	#N/A	#N/A	#N/A	#N/A	#N/A	#N/A	#N/A	#N/A	#N/A	#N/A	#N/A	#N/A	#N/A	#N/A	#N/A	#N/A	#N/A	#N/A	#N/A	#N/A	#N/A	#N/A	#N/A	#N/A	#N/A	#N/A	#N/A	#N/A	#N/A	#N/A	#N/A	#N/A	#N/A	#N/A	#N/A	#N/A	#N/A	#N/A	#N/A	#N/A	#N/A	#N/A	#N/A	#N/A
ARS	Arylsulfatase family	ARSF	721	#N/A	#N/A	#N/A	#N/A	#N/A	#N/A	#N/A	#N/A	#N/A	#N/A	#N/A	#N/A	#N/A	#N/A	#N/A	#N/A	#N/A	#N/A	#N/A	#N/A	#N/A	#N/A	#N/A	#N/A	#N/A	#N/A	#N/A	#N/A	#N/A	#N/A	#N/A	#N/A	#N/A	#N/A	#N/A	#N/A	#N/A	#N/A	#N/A	#N/A	#N/A	#N/A	#N/A	#N/A	#N/A	#N/A
ARS	Arylsulfatase family	ARSG	24102	2.9812	3.33403	3.823	4.14044	3.8825	3.63696	5.72221	6.20607	4.31584	5.27664	4.96273	7.23854	6.094	6.54164	9.4736	7.44369	6.69025	10.9682	9.75846	9.60986	17.9034	22.2888	19.0801	18.7308	8.7782	8.9317	7.51459	8.48987	8.43386	9.6762	13.7896	13.3304	11.1907	12.8244	13.661	14.922	25.5032	34.8488	30.0872	32.3376	31.9421	52.4031	53.3152	15.2023	60.9713	36.1448
ARS	Arylsulfatase family	ARSH	32488	#N/A	#N/A	#N/A	#N/A	#N/A	#N/A	#N/A	#N/A	#N/A	#N/A	#N/A	#N/A	#N/A	#N/A	#N/A	#N/A	#N/A	#N/A	#N/A	#N/A	#N/A	#N/A	#N/A	#N/A	#N/A	#N/A	#N/A	#N/A	#N/A	#N/A	#N/A	#N/A	#N/A	#N/A	#N/A	#N/A	#N/A	#N/A	#N/A	#N/A	#N/A	#N/A	#N/A	#N/A	#N/A	#N/A
ARS	Arylsulfatase family	ARSI	32521	0.570868	0.600125	1.98598	0.746636	0.414134	0.351964	0.635801	0.814938	1.14243	1.07249	0.657711	1.08108	0.463674	0.609814	1.28352	1.04581	1.05054	1.16683	0.719045	1.64314	1.34008	0.510785	0.657935	0.93654	0.552958	0.661608	0.429405	1.25776	0.702822	1.23903	0.308722	0.308575	0.484214	0.354593	0.525421	0.220251	0.277813	0.197257	0.120109	0.212398	0.399276	0.327111	0.293586	0	0.0691285	0
ARS	Arylsulfatase family	ARSJ	26286	2.15661	1.86706	1.58878	2.23991	1.44947	2.28777	1.7918	2.5075	1.3963	1.07249	1.61438	1.55112	0.993587	4.15782	2.32256	3.0759	2.26694	2.38034	4.00611	4.08294	2.84096	3.29689	3.54273	2.54204	8.70908	9.42791	6.87048	8.17543	6.03256	5.72312	24.8521	22.2791	17.2165	25.6489	19.3355	18.1156	16.3354	14.1368	17.8361	22.5142	22.8586	13.8695	18.6134	5.79974	19.0103	0
ARS	Arylsulfatase family	ARSK	25239	9.26075	5.86789	8.4404	7.80574	6.47084	6.15937	7.68741	8.46282	6.28335	7.16422	6.6369	6.25147	4.96793	5.87639	6.29536	7.56672	4.86564	7.98113	6.57412	10.3567	8.7909	10.1228	8.7556	8.11668	7.32669	9.15224	7.19254	8.84922	9.37096	8.43718	9.36457	7.65266	7.80123	6.44177	7.88132	8.31446	7.66764	8.08755	6.36575	9.23933	7.93561	9.42078	11.5673	2.02112	9.9545	13.5543
ARS	Arylsulfatase family	GALNS	4122	11.1002	14.2696	13.4053	14.1182	11.544	11.9668	9.99941	11.6599	12.7571	9.99559	9.80587	12.5969	6.29272	11.143	11.735	8.12039	6.19263	9.66137	11.5047	9.26131	9.16612	7.98682	9.61598	9.05322	17.4873	15.8786	17.713	18.3273	16.282	14.8683	8.43841	9.38067	9.14627	8.68753	9.56267	10.1315	11.0014	10.1916	10.4494	10.8854	7.73597	9.09367	5.87172	1.58175	8.77931	4.5181
ARS	Arylsulfatase family	STS	11425	#N/A	#N/A	#N/A	#N/A	#N/A	#N/A	#N/A	#N/A	#N/A	#N/A	#N/A	#N/A	#N/A	#N/A	#N/A	#N/A	#N/A	#N/A	#N/A	#N/A	#N/A	#N/A	#N/A	#N/A	#N/A	#N/A	#N/A	#N/A	#N/A	#N/A	#N/A	#N/A	#N/A	#N/A	#N/A	#N/A	#N/A	#N/A	#N/A	#N/A	#N/A	#N/A	#N/A	#N/A	#N/A	#N/A
ASIC	Ion channels / Acid-sensing (proton-gated) ion channels	ASIC1	100	90.3875	106.756	100.242	101.271	102.343	94.1504	66.4701	85.3177	95.2657	76.7473	90.226	89.5887	57.5618	81.3824	72.7939	67.4853	59.1064	70.0099	68.2065	61.1944	64.3772	61.7586	61.0362	54.1855	128.355	124.162	146.696	140.015	136.757	148.034	94.7263	99.9782	102.223	92.0169	99.3046	94.8729	52.6733	63.5826	58.0725	60.7459	67.3279	69.3474	49.0876	12.3903	51.5007	36.1448
ASIC	Ion channels / Acid-sensing (proton-gated) ion channels	ASIC2	99	52.9005	62.7464	61.0191	57.0837	66.1061	60.0099	68.9555	85.5685	93.4886	77.8627	92.2589	98.2374	62.5297	84.5978	81.3507	75.7903	69.3906	83.4985	67.6416	60.6467	63.3588	61.7586	62.5039	63.0603	56.1943	47.5806	71.7643	66.8408	63.0197	66.6714	50.9392	53.4452	57.2449	50.5295	59.1624	54.0715	50.4508	55.3636	50.8059	45.9842	50.5583	52.9265	41.3369	9.49048	44.5879	36.1448
ASIC	Ion channels / Acid-sensing (proton-gated) ion channels	ASIC3	101	1.39546	2.80058	1.48948	2.37566	1.96714	1.40786	0.751401	1.5045	1.07896	1.07249	1.79376	0.987074	1.12606	1.55225	1.71136	1.47643	0.884661	2.14697	0.821765	1.09542	1.17927	2.27532	1.87259	1.73929	2.00447	2.31563	1.39557	2.15616	1.34708	1.94704	1.3378	1.48116	1.50644	0.945581	2.10168	1.04619	2.05582	2.49859	2.58233	1.85849	1.79674	2.15893	2.46612	0.878748	2.00473	0
ASIC	Ion channels / Acid-sensing (proton-gated) ion channels	ASIC4	21263	8.68988	10.4689	14.1997	9.97777	12.1652	11.2042	9.94161	17.1764	16.3748	12.0548	15.0676	18.6134	7.68374	14.192	11.2461	11.1963	9.51011	14.0953	10.1693	11.1534	9.11252	8.12613	9.16048	8.83023	31.3112	38.6489	47.2882	32.7017	58.3928	80.4187	19.9126	19.3168	21.1978	18.4979	23.8016	21.4194	17.9467	15.0573	15.2538	19.1689	11.9783	18.6453	10.5104	2.54837	11.3371	13.5543
AATP	ATPases / AAA-type	BCS1L	1020	12.4322	13.5362	14.448	15.34	12.6311	13.2573	14.3922	15.1704	14.3438	15.4867	14.5294	14.9471	12.1218	13.8594	13.0797	14.4568	10.1736	13.4419	14.0727	13.4936	14.9552	13.0482	14.1203	13.067	9.19292	13.1219	14.1704	11.9936	12.2408	12.0363	10.7024	11.047	15.1182	9.69221	10.9813	10.572	11.6681	14.2683	9.66874	12.2129	11.8785	11.8414	11.8609	2.98774	13.4109	13.5543
AATP	ATPases / AAA-type	LONP1	9479	61.5269	76.0159	78.1481	72.7631	78.116	72.7979	75.2557	79.3624	80.6046	84.2976	79.9418	88.2726	54.3161	76.393	67.4153	74.0678	63.3086	73.5104	72.3667	69.2607	67.111	80.8433	79.3065	65.5132	69.1888	78.4005	77.0782	77.7564	69.3451	79.5337	78.2096	82.0809	78.9807	80.729	83.8572	72.2973	68.8421	71.8674	69.5429	76.3572	70.7218	76.3476	64.8825	18.1901	55.7175	49.6991
AATP	ATPases / AAA-type	AFG3L1P	314	#N/A	#N/A	#N/A	#N/A	#N/A	#N/A	#N/A	#N/A	#N/A	#N/A	#N/A	#N/A	#N/A	#N/A	#N/A	#N/A	#N/A	#N/A	#N/A	#N/A	#N/A	#N/A	#N/A	#N/A	#N/A	#N/A	#N/A	#N/A	#N/A	#N/A	#N/A	#N/A	#N/A	#N/A	#N/A	#N/A	#N/A	#N/A	#N/A	#N/A	#N/A	#N/A	#N/A	#N/A	#N/A	#N/A
AATP	ATPases / AAA-type	AFG3L2	315	55.8182	56.2784	62.161	52.8754	57.6681	54.2025	71.2097	71.8399	66.6416	77.6053	69.4782	70.0353	51.0041	68.5209	70.8381	74.2523	57.3371	71.5968	73.2398	67.6673	71.1312	75.5033	73.2839	72.1136	59.5121	54.4724	58.2381	54.2183	58.1	54.4582	75.2768	80.2295	79.2498	78.4241	77.4471	83.9705	68.3976	75.0235	68.8222	69.8259	73.3171	73.469	80.6188	20.1233	73.207	58.7353
AATP	ATPases / AAA-type	ATAD1	25903	153.944	116.424	124.173	133.376	109.487	119.375	150.396	134.527	122.113	146.202	140.092	127.85	86.1771	108.103	114.967	123.405	97.368	115.89	103.902	98.0903	119.535	117.991	111.9	120.501	118.54	111.205	120.717	98.2848	125.454	123.077	127.605	101.274	121.861	115.243	108.447	112.108	109.569	110.004	103.233	104.765	93.4805	105.133	106.924	22.3202	109.983	126.507
AATP	ATPases / AAA-type	ATAD2	30123	10.1488	9.53532	11.469	10.5887	10.0945	7.97786	19.8832	15.7346	16.3748	18.0178	16.9211	14.8531	15.4337	17.5737	15.28	23.3769	14.431	16.6157	21.0577	26.6387	23.2101	20.6171	17.7136	21.9864	10.2297	11.3025	10.5204	9.65778	13.2365	11.3872	6.63753	4.75205	9.14627	7.32825	7.67115	6.60752	8.38995	5.72046	6.60597	7.69944	5.34032	5.0375	8.80758	2.02112	9.19408	4.5181
AATP	ATPases / AAA-type	ATAD2B	29230	49.9827	39.6083	38.8755	45.8163	40.5851	36.311	36.0094	31.8453	27.7991	31.188	30.1351	27.4501	19.673	27.996	26.0371	30.3899	18.5779	27.8173	35.1305	39.8834	32.8587	37.0087	33.0486	32.8235	50.4574	42.8391	41.706	42.1349	46.152	42.5399	41.2659	35.6712	39.0062	41.5465	31.9982	38.709	33.8376	36.3611	32.9097	40.0902	35.6354	34.9354	48.1481	11.1601	47.2839	54.2172
AATP	ATPases / AAA-type	ATAD3A	25567	39.9608	49.8771	52.5787	48.9386	50.5243	45.1687	37.859	39.6812	45.3163	38.5667	44.1862	48.5077	27.6217	40.8575	36.2441	36.0496	33.0089	41.1658	41.7046	38.8876	37.8437	33.944	39.6786	36.8372	44.1675	51.3297	51.958	52.1969	48.729	49.561	44.8676	49.7423	51.6495	47.1609	54.1184	49.8317	38.9494	44.0541	35.9725	40.0902	37.9811	42.459	37.579	10.4571	34.4951	18.0724
AATP	ATPases / AAA-type	ATAD3B	24007	#N/A	#N/A	#N/A	#N/A	#N/A	#N/A	#N/A	#N/A	#N/A	#N/A	#N/A	#N/A	#N/A	#N/A	#N/A	#N/A	#N/A	#N/A	#N/A	#N/A	#N/A	#N/A	#N/A	#N/A	#N/A	#N/A	#N/A	#N/A	#N/A	#N/A	#N/A	#N/A	#N/A	#N/A	#N/A	#N/A	#N/A	#N/A	#N/A	#N/A	#N/A	#N/A	#N/A	#N/A	#N/A	#N/A
AATP	ATPases / AAA-type	ATAD3C	32151	#N/A	#N/A	#N/A	#N/A	#N/A	#N/A	#N/A	#N/A	#N/A	#N/A	#N/A	#N/A	#N/A	#N/A	#N/A	#N/A	#N/A	#N/A	#N/A	#N/A	#N/A	#N/A	#N/A	#N/A	#N/A	#N/A	#N/A	#N/A	#N/A	#N/A	#N/A	#N/A	#N/A	#N/A	#N/A	#N/A	#N/A	#N/A	#N/A	#N/A	#N/A	#N/A	#N/A	#N/A	#N/A	#N/A
AATP	ATPases / AAA-type	ATAD5	25752	25.6891	21.6045	21.5975	22.8742	20.7585	19.886	13.0628	10.6569	10.9165	11.54	11.7192	12.0799	6.16024	8.64827	11.0016	11.6269	5.97146	9.80139	9.86118	10.9045	9.64855	10.2621	10.3751	7.7599	22.7404	21.006	17.1762	17.6535	20.9675	19.8834	12.4003	8.45495	12.8586	11.938	9.29996	12.8296	9.55677	10.7834	13.5122	10.8854	8.58443	8.70114	11.3911	2.81199	11.5445	22.5905
AATP	ATPases / AAA-type	CHTF18	18435	2.79091	2.53386	3.12791	2.44354	3.20954	2.75705	2.023	2.5075	3.36381	2.05918	2.63084	2.6322	1.5235	2.82732	2.1392	2.7068	1.32699	1.68024	2.82482	1.74272	1.66169	2.46106	2.07503	2.31905	3.66334	4.24531	3.27421	3.72835	3.04556	3.59908	3.19013	2.40688	2.47487	2.89584	3.52032	2.36769	2.05582	2.69585	2.7625	3.34527	2.49547	2.28977	2.23125	0.966623	2.9034	0
AATP	ATPases / AAA-type	CLPP	2084	18.9655	21.0711	21.8954	18.5301	20.4479	22.2911	19.363	19.5585	20.7541	21.1495	18.3561	22.4207	15.5662	22.2305	23.1034	20.9161	22.8906	20.9096	24.1907	24.1491	26.2655	25.1213	27.6839	23.7703	18.6623	25.4719	26.0864	23.7626	23.8374	27.1996	20.7358	25.982	22.5429	20.33	25.4304	24.6681	22.8918	26.038	24.8024	19.6999	24.2061	25.0567	23.8392	7.46936	25.0245	22.5905
AATP	ATPases / AAA-type	CLPX	2088	33.1104	27.2057	31.3784	32.1053	29.3517	27.3359	36.5296	33.0363	31.2263	35.3921	33.3639	30.6463	23.8461	32.0429	37.4665	37.403	27.0927	35.9384	34.9764	35.8502	37.0933	38.0767	37.0468	34.3398	30.6892	30.4339	31.8833	31.3541	31.3341	33.6307	37.1496	33.8198	38.4681	36.1685	35.5185	38.654	39.4494	36.6899	42.6986	41.577	43.6209	41.2814	49.8509	8.69961	40.7858	31.6267
AATP	ATPases / AAA-type	FIGN	13285	1.77603	1.7337	3.9223	1.83265	4.55547	7.27393	1.734	1.88063	1.07896	1.93048	0.837087	0.846064	1.39102	1.3305	1.2224	1.41492	1.16112	0.933466	1.90033	1.39418	1.55449	2.08958	1.61953	1.78389	104.855	92.184	67.3092	72.7703	81.1174	68.5004	80.9881	68.4419	50.5197	99.0496	58.2692	76.427	34.0599	32.679	44.0198	43.0107	50.5583	32.9073	54.5483	8.43598	42.0301	58.7353
AATP	ATPases / AAA-type	FIGNL1	13286	6.15269	4.00084	4.0216	4.88707	2.53657	3.10902	1.9074	2.44481	1.96751	2.10208	1.4948	1.55112	1.05983	0.831564	1.34464	1.04581	0.497622	0.42006	0.410883	1.14522	0.911252	0.83583	1.31587	1.33791	5.80606	5.18259	4.6161	3.54867	4.39264	5.95913	2.72705	1.97488	3.60471	2.48215	1.78643	2.03732	2.16694	1.57806	1.86168	2.28328	1.39747	1.30844	0.880758	0.263624	2.07385	4.5181
AATP	ATPases / AAA-type	FIGNL2	13287	0.570868	0.866848	0.893689	0.475132	1.0871	0.586607	0.982601	0.940313	1.77711	1.15829	0.657711	0.846064	1.12606	1.05331	1.28352	1.16884	0.995244	1.02681	1.07857	1.49376	0.964855	0.975135	0.657935	0.713554	1.38239	1.81942	1.44924	2.15616	2.10847	1.88804	1.59506	1.41944	3.01289	1.47747	2.41694	2.20251	2.27807	3.55063	1.98179	3.50457	2.34575	2.55146	1.7028	0.439374	1.86647	0
AATP	ATPases / AAA-type	IQCA1	26195	#N/A	#N/A	#N/A	#N/A	#N/A	#N/A	#N/A	#N/A	#N/A	#N/A	#N/A	#N/A	#N/A	#N/A	#N/A	#N/A	#N/A	#N/A	#N/A	#N/A	#N/A	#N/A	#N/A	#N/A	#N/A	#N/A	#N/A	#N/A	#N/A	#N/A	#N/A	#N/A	#N/A	#N/A	#N/A	#N/A	#N/A	#N/A	#N/A	#N/A	#N/A	#N/A	#N/A	#N/A	#N/A	#N/A
AATP	ATPases / AAA-type	KATNA1	6216	12.4957	12.1359	12.9088	13.6431	12.3205	10.8522	11.6756	10.2181	9.20288	9.69529	10.7027	9.82374	8.54485	10.4223	10.9405	10.7657	9.39952	10.8749	11.1452	10.9542	11.5247	11.5623	11.7922	12.4872	13.8931	12.9565	12.0233	11.5444	11.4794	11.9773	8.74713	7.89952	9.14627	9.21942	8.9847	8.97521	12.0015	11.2437	10.3293	10.1951	10.8803	10.7292	12.3893	3.25137	12.2357	9.0362
AATP	ATPases / AAA-type	KATNAL1	28361	71.9928	74.8823	69.9063	77.2429	66.1579	61.4764	59.1295	66.6369	66.832	65.2073	70.1359	61.8097	50.6729	76.1713	66.743	67.5469	56.176	68.283	91.6268	93.4596	87.9626	87.1121	87.556	83.8426	61.3092	62.4668	60.9218	62.3039	58.4514	60.0043	72.807	66.035	70.3187	69.0274	73.1912	60.679	77.0098	86.9905	74.7676	87.4019	77.0104	83.4786	102.755	27.8563	91.3187	58.7353
AATP	ATPases / AAA-type	KATNAL2	25387	3.86922	3.73411	3.22721	3.86893	3.46837	4.45821	3.179	4.13738	4.31584	3.38906	2.75043	3.71328	2.25213	3.8252	4.09504	3.69109	1.82461	2.66038	4.36563	5.72608	3.26978	3.90054	5.06104	4.6827	1.45151	1.70915	2.2007	2.33584	3.10413	2.06504	1.08053	0.864009	1.88306	0.945581	1.89152	1.54175	2.16694	2.56435	1.26114	1.48679	1.94647	1.96266	2.34869	0.790873	2.14298	0
AATP	ATPases / AAA-type	LONP2	20598	80.4924	73.4153	78.9922	75.9532	75.7347	68.2811	81.3247	71.7772	72.2902	75.6319	78.2676	67.5911	53.8524	69.9623	76.4	75.0521	58.6641	73.6971	92.2945	87.6837	92.2508	92.2199	90.1877	88.4807	72.7831	75.3681	76.1657	68.413	77.4861	76.9376	69.9256	72.7619	73.6544	74.2872	75.0301	74.0593	80.3435	83.5056	80.2926	77.8971	72.1192	79.357	97.2944	23.9898	98.3007	58.7353
AATP	ATPases / AAA-type	NSF	8016	306.049	273.79	336.623	303.27	306.666	343.928	754.522	757.266	763.141	780.385	772.392	722.068	627.284	788.212	882.817	837.815	700.541	854.448	801.221	728.656	834.814	837.316	883.607	848.237	447.758	378.054	487.375	420.495	453.554	494.902	733.215	686.456	757.473	721.242	756.554	724.459	1075.97	881.477	838.538	863.665	809.732	893.535	951.043	249.389	884.222	632.534
AATP	ATPases / AAA-type	NVL	8070	73.0077	64.0134	68.4665	68.8263	67.8662	60.1272	65.7765	60.1174	58.8985	61.1318	58.895	51.1398	42.658	58.7084	59.9587	74.4369	47.8823	58.855	52.593	63.1861	58.7489	71.7885	58.9105	60.6967	69.1888	61.8603	62.2637	68.1884	69.5794	62.4823	62.7735	43.0153	49.3899	55.7302	49.5472	55.4481	57.9518	54.8375	50.926	65.4187	52.2053	55.478	52.317	10.8086	51.639	81.3258
AATP	ATPases / AAA-type	ORC1	8487	3.86922	3.33403	3.02861	4.20831	3.52014	2.58107	2.1386	1.81794	2.66566	2.27368	2.15251	1.73913	1.1923	1.94032	1.71136	1.47643	1.21641	2.1003	1.95169	2.04147	1.98331	1.76453	1.16404	1.42711	2.41919	3.19777	1.93232	2.65028	2.28417	1.77004	1.59506	2.03659	2.20587	1.53657	0.788132	2.53288	1.72244	3.02461	1.92174	2.86738	1.99638	2.22435	2.75971	0.263624	3.11078	4.5181
AATP	ATPases / AAA-type	ORC4	8490	67.4893	47.6766	50.1459	54.3008	48.9713	47.9845	55.3147	47.3918	44.5547	51.4794	46.0996	44.5594	32.3909	41.8554	46.7568	55.9815	34.6124	42.9394	46.892	53.6758	50.4941	60.2262	48.2317	50.261	56.1943	50.9989	48.147	44.6504	54.6444	49.62	54.5409	44.6199	52.2414	53.4253	44.9235	56.6595	48.6728	45.8294	52.7877	58.4626	48.2126	49.8516	61.9467	14.763	61.3861	94.8801
AATP	ATPases / AAA-type	PEX1	8850	37.6139	37.1411	35.6979	40.6577	38.6697	33.3193	37.9746	37.4871	35.0344	36.8507	33.1247	35.6757	24.9059	31.9875	33.3104	39.6792	26.0975	31.8312	32.1516	34.5557	37.0397	37.891	32.7449	35.3655	34.7672	36.5538	36.0164	37.4632	37.4838	31.9197	37.6641	32.0918	34.971	36.464	34.0473	37.2774	33.7821	35.046	35.432	38.0193	35.6354	35.7859	35.8762	8.26023	39.4723	45.181
AATP	ATPases / AAA-type	PEX6	8859	22.8347	29.6729	30.0875	25.3177	35.6155	29.565	24.3916	24.072	36.2403	29.6007	29.298	32.8555	25.3033	39.3053	30.8045	39.3716	33.7277	36.4518	54.442	50.8874	43.0432	47.4101	47.7256	42.6795	33.2466	33.742	32.9568	33.6899	29.9285	33.6307	34.2682	34.9924	29.2681	39.0052	40.1947	26.9256	43.061	44.1199	33.8706	45.878	44.4195	46.8422	42.3351	14.6751	40.6475	13.5543
AATP	ATPases / AAA-type	RFC1	9969	44.274	35.9408	46.2236	41.2686	39.3427	37.4842	49.7659	47.5172	50.2033	43.543	47.2954	39.859	34.1131	43.075	42.4784	48.5378	33.4512	45.7398	46.6865	45.8087	50.4405	50.2427	49.3958	49.6366	43.5454	43.1699	43.5846	38.7659	42.5793	41.0649	48.8296	39.189	44.4939	41.7829	44.9235	44.3254	39.6717	43.7254	44.3801	46.7807	41.5746	42.6552	50.6142	10.9844	48.8047	58.7353
AATP	ATPases / AAA-type	RFC2	9970	38.819	41.6754	42.202	37.8748	37.7897	37.4842	28.3798	30.7796	35.0979	31.8744	30.2547	35.2527	18.7457	29.4374	28.4819	24.2381	23.1671	26.0904	23.9853	20.4645	24.3894	23.4497	25.7607	25.6879	34.8363	37.2154	42.189	39.3049	38.1867	39.2948	26.1385	22.8963	27.8692	26.1217	27.5321	26.5402	23.2252	25.7092	20.5386	21.7708	22.1598	23.9445	22.5474	4.21799	20.6003	9.0362
AATP	ATPases / AAA-type	RFC3	9971	11.2905	11.0023	10.8236	10.7923	10.9745	9.50303	4.21941	4.20007	3.68115	4.84765	4.24522	4.70035	3.11324	3.99151	5.07296	4.92145	2.21165	4.0139	3.85203	5.27795	5.09229	3.76124	5.41531	5.26246	10.6444	11.523	11.8086	10.7808	11.3037	11.8002	3.85903	2.59203	4.14272	3.25044	4.09829	4.5702	3.88938	3.68214	3.84347	2.92048	3.6933	3.92533	3.64047	1.31812	5.18463	0
AATP	ATPases / AAA-type	RFC4	9972	5.3281	5.20109	5.51108	6.04096	5.33197	3.10902	3.8148	3.57319	2.7926	3.86096	3.52772	2.96122	1.65598	3.60345	3.9728	2.95287	2.93044	2.66038	4.21155	3.68461	2.94817	2.7861	2.98601	3.65696	5.52958	4.19018	5.20654	4.08771	4.45121	4.7791	4.37356	3.7029	3.81991	3.66413	2.9949	3.90945	3.11151	2.95886	4.26385	2.49568	1.44738	3.33653	3.28816	0.966623	4.07858	4.5181
AATP	ATPases / AAA-type	RFC5	9973	24.0399	19.6708	20.7534	23.9602	21.0691	18.1262	16.9354	20.6869	20.0559	18.7471	18.3561	18.6134	14.7713	21.7315	19.1306	22.2695	15.2604	21.283	20.9037	19.6678	17.7962	17.506	19.2826	19.4889	19.63	19.2418	18.1424	19.7198	19.5033	16.7564	12.812	11.9727	14.2036	11.7607	13.0304	12.7745	14.7241	13.6765	15.9744	11.4695	13.7251	10.5984	13.2114	2.81199	12.5814	13.5543
AATP	ATPases / AAA-type	SPAST	11233	224.478	201.175	200.534	209.94	190.605	179.208	127.045	117.915	115.893	117.931	112.768	102.374	72.4656	86.0946	90.5187	97.4446	78.4584	92.0397	77.6568	71.7005	84.1568	94.3559	89.0237	83.6196	193.397	183.376	186.899	168.405	199.426	174.408	123.077	104.977	123.421	115.479	112.02	113.594	97.4568	90.8041	89.7811	101.633	90.8852	87.8619	79.8554	19.3325	79.2903	85.8439
AATP	ATPases / AAA-type	SPATA5	18119	26.7039	22.8714	25.2219	26.1323	23.0362	21.3525	21.386	19.6839	20.881	23.4231	19.7313	21.2926	13.7115	18.1835	17.7859	22.208	13.5464	17.3625	20.0819	17.1285	20.3692	23.6819	20.4972	20.0241	29.3759	26.0232	24.4224	22.415	27.9372	23.7775	20.8387	18.0825	20.1218	20.2709	20.0711	21.3643	21.0027	19.923	18.1964	22.939	17.0191	19.2995	24.0741	5.09674	24.748	40.6629
AATP	ATPases / AAA-type	SPATA5L1	28762	2.72748	4.1342	3.32651	3.05442	3.52014	3.285	2.4854	2.38213	1.90405	1.97338	2.57105	2.86722	1.5235	2.71644	2.20032	2.7068	2.32224	2.75372	2.51666	2.29043	1.8225	2.50749	2.22686	2.58663	4.14718	3.69398	2.30805	3.32407	2.45988	2.89106	2.62414	2.34517	2.42107	2.24576	2.15423	1.92719	2.00025	1.90682	1.80163	2.28328	2.49547	1.96266	1.52665	0.439374	1.52083	9.0362
AATP	ATPases / AAA-type	SPG7	11237	48.5238	61.0794	60.0261	58.9842	63.0001	57.3702	57.1065	61.1204	64.4202	55.7265	65.233	68.0141	39.1473	52.7766	57.2694	54.4435	46.8317	56.8481	53.1066	51.4849	52.263	47.5959	51.4202	49.1014	58.4753	62.5219	56.6278	58.89	51.4817	51.5081	67.1985	75.1688	63.3245	66.5453	72.298	65.1391	58.3407	56.4156	66.1798	55.967	62.9858	61.4968	47.0912	15.2023	46.5926	36.1448
AATP	ATPases / AAA-type	TRIP13	12307	4.18637	3.26735	3.62441	2.30778	3.31307	2.87437	1.156	0.626875	0.761618	0.857991	0.298959	0.846064	0.331196	0.498939	0.48896	0.492145	0.331748	0.606753	0.205441	0.149376	0.268015	0.46435	0.607325	0.758151	3.17951	3.47344	2.89848	3.00963	3.22127	3.24507	0.514537	0.61715	0.753222	0.590988	0.472879	0.82594	0.500063	0.657524	0.540489	0.371697	0.399276	0.261688	0.117434	0.0878748	0.414771	0
AATP	ATPases / AAA-type	VCP	12666	289.747	279.725	301.719	288.677	273.742	282.51	256.979	262.849	274.056	262.76	249.571	265.852	144.401	188.876	205.241	203.563	167.864	212.737	183.1	167.65	178.713	182.536	196.52	184.721	303.574	289.619	303.643	284.972	306.196	304.446	275.895	266.177	270.837	261.867	263.709	258.684	213.972	194.693	191.873	219.142	192.75	218.052	184.02	41.7405	175.517	126.507
AATP	ATPases / AAA-type	VPS4A	13488	111.066	114.291	123.18	114.846	114.508	102.832	97.2197	96.8523	101.993	98.2828	96.265	105.335	71.207	88.1458	99.2588	87.1096	77.242	96.6604	90.9592	82.1568	93.1085	88.6444	99.8543	93.7432	100.154	105.085	108.478	95.4548	102.085	106.556	89.6838	91.7084	103.191	87.3481	97.4131	91.6242	93.6785	92.2507	89.9013	90.641	87.5413	89.89	88.7217	22.496	89.7979	94.8801
AATP	ATPases / AAA-type	VPS4B	10895	56.8331	57.1453	56.9478	54.3687	51.0938	49.6856	52.2513	57.7352	49.3782	50.6643	52.7365	52.3149	42.1943	55.8257	55.8025	58.4422	43.2931	54.3277	59.8862	59.2525	69.0407	68.3059	61.3398	65.5578	49.8353	48.573	45.7853	48.4237	49.7247	45.726	49.8586	47.2119	50.3045	47.6337	50.3354	52.9152	55.2292	53.3252	56.0907	54.1616	51.7562	57.7677	58.4824	13.1812	67.1929	40.6629
AATP	ATPases / AAA-type	WRNIP1	20876	51.3147	52.6777	55.6073	55.9977	55.4422	53.7332	57.6845	57.1084	54.5826	60.8315	53.8127	54.1011	35.3717	54.9387	52.1965	54.0744	43.5143	50.8739	55.3664	51.7837	53.1742	55.9077	56.2788	53.2936	57.9223	60.1511	62.1027	57.5424	58.4514	57.2312	66.2209	58.3824	59.935	62.172	59.2675	52.0893	51.5621	47.1445	48.5239	54.5333	52.4549	47.3656	50.1445	12.1267	50.1873	36.1448
AATP	ATPases / AAA-type	YME1L1	12843	164.981	124.026	147.061	143.354	132.626	125.182	171.204	145.749	137.726	146.502	151.393	120.846	100.352	116.918	128.78	139.092	108.813	127.185	122.494	123.385	120.66	140.419	131.435	123.623	149.921	132.322	151.043	130.043	149.525	148.742	153.435	120.776	141.713	146.801	131.776	137.491	137.406	121.971	125.573	144.218	118.186	123.517	143.387	28.5593	127.473	212.351
AATP	ATPases / AAA-type	PSMC1	9547	101.107	89.352	96.866	88.9854	87.5893	87.7564	98.3179	87.8252	88.4112	98.4973	87.356	92.879	58.6879	70.7938	86.9126	85.3256	68.6718	83.6852	92.3972	82.5552	92.09	96.5848	98.5385	89.5064	90.8233	93.1213	97.2603	82.9671	91.6597	100.007	93.2341	92.1404	95.5516	86.5207	94.7334	91.8996	94.1786	86.3329	90.5619	90.1631	88.8389	96.6939	102.168	26.3624	96.0886	103.916
AATP	ATPases / AAA-type	PSMC2	9548	133.583	124.493	121.393	125.774	124.188	115.62	114.329	115.408	107.198	110.123	101.347	106.886	70.6771	94.3548	102.193	99.5363	79.5642	96.427	88.2371	105.559	108.868	88.1801	95.097	98.8718	126.351	113.576	111.109	119.981	119.128	111.335	105.377	100.657	104.537	99.286	102.877	118.495	99.7904	102.114	110.44	97.9687	97.5731	98.0023	98.1752	24.9564	113.785	126.507
AATP	ATPases / AAA-type	PSMC3	9549	130.475	123.092	135.791	125.095	117.614	118.436	120.86	114.217	125.223	127.111	118.926	130.999	82.4015	111.319	114.722	115.962	99.3032	123.451	125.627	114.422	127.039	119.199	126.121	121.527	106.168	108.559	112.719	104.618	98.9808	109.624	100.129	121.702	108.518	109.865	111.652	100.434	115.348	97.9711	99.4499	95.2606	100.318	102.713	98.9972	28.9108	96.7107	81.3258
AATP	ATPases / AAA-type	PSMC4	9551	78.5895	76.8827	82.6166	76.7678	72.577	71.4487	76.8741	70.8369	78.0024	84.126	79.7624	82.6322	51.1366	68.6872	72.5494	72.9605	60.3781	76.3575	69.7473	63.435	71.1312	71.3706	73.8912	73.6299	75.3405	76.9119	79.7083	76.5435	78.8918	83.3098	73.8361	80.9083	81.7784	77.1831	78.2352	76.6472	70.5089	69.7633	66.1798	63.7195	68.0766	75.4317	64.8825	17.1356	57.3766	22.5905
AATP	ATPases / AAA-type	PSMC5	9552	63.6835	63.6133	69.7574	63.7356	60.8777	59.13	68.7243	69.2697	71.0843	73.9588	68.9401	72.5735	58.8203	71.9026	75.6665	70.7458	64.525	76.3575	89.6751	87.7335	94.6093	91.5234	95.2994	95.3933	64.4887	70.0201	75.2532	66.4366	64.7768	69.4445	70.5945	76.5883	76.9901	70.8595	78.7081	77.1978	84.1218	83.8344	82.8148	83.5256	79.4559	93.619	102.696	26.8018	93.9456	103.916
AATP	ATPases / AAA-type	PSMC6	9553	104.152	75.0157	87.7801	83.0802	78.8407	71.0381	85.7175	72.028	72.6711	87.3434	80.6593	68.5782	46.6323	56.5464	64.3593	71.7301	51.7527	66.9295	61.8892	62.4392	75.0978	71.8814	67.9192	72.6487	91.0998	80.8264	92.8588	76.9029	97.1066	98.2961	94.5719	75.1688	83.2311	83.0929	82.1759	78.4643	66.8418	60.0977	63.2972	70.1445	58.6936	67.1231	67.3487	15.3781	71.3406	67.7715
AATP	ATPases / AAA-type	RUVBL1	10474	31.6515	30.1396	32.9175	31.2908	29.507	31.2662	30.1716	29.087	29.7666	32.6036	29.6568	32.3854	20.5341	27.9406	26.0982	28.7905	25.6552	32.8113	29.6863	28.5806	32.1082	27.118	33.9596	31.8869	30.8274	31.702	31.9907	27.7156	30.9242	30.6216	21.4047	23.0814	22.7043	20.6255	22.7507	20.6485	23.7808	20.712	20.3584	19.3282	21.7106	22.9632	20.2574	6.41486	21.5681	18.0724
AATP	ATPases / AAA-type	RUVBL2	10475	25.3719	27.5391	31.4281	30.68	30.2318	29.0957	19.074	18.6182	21.1984	20.8063	19.7313	25.8989	13.4465	19.1814	17.7859	18.64	14.6522	18.996	19.2601	18.1243	19.2971	19.5956	20.2948	18.374	24.6066	29.9929	30.5951	27.6258	26.1801	27.5536	18.4719	24.5626	21.6282	24.8806	23.1711	22.9061	19.7803	19.9887	16.9353	18.3194	20.0137	20.9351	15.7362	5.62399	16.4526	4.5181
F1ATP	ATPases / F-type	ATP5A1	823	647.238	634.399	725.03	685.615	676.746	666.386	894.572	877.626	888.11	950.911	917.507	959.013	598.47	753.675	794.315	756.488	673.614	817.249	752.788	684.043	762.932	761.488	804.048	772.199	750.018	706.045	856.932	728.242	785.579	898.117	1101.73	1122.47	1095.45	1098.23	1085.47	1012.82	918.45	872.798	829.71	801.22	844.319	908.844	827.384	232.956	771.75	763.559
F1ATP	ATPases / F-type	ATP5B	830	749.55	782.897	847.565	775.008	800.78	775.377	976.532	955.358	989.215	1048.76	1032.96	1022.42	659.742	812.771	858.186	861.93	781.985	912.696	897.933	797.12	893.294	896.846	953.703	905.857	853.283	894.163	1009.42	853.344	945.588	1063.38	1286.34	1292.81	1359.57	1295.45	1300.52	1211.76	1141.92	1092.08	1036.12	1061.3	1101.05	1149.27	1148.33	310.022	1026.42	903.62
F1ATP	ATPases / F-type	ATP5C1	833	167.962	139.829	159.821	156.047	145.361	146.182	206.231	181.167	168.445	201.242	188.584	176.263	113.269	140.146	160.868	160.624	133.086	153.368	142.987	131.7	151.161	138.376	141.76	160.282	156.211	158.234	197.526	140.06	192.807	207.979	204.014	199.401	241.892	193.785	220.782	220.911	176.467	175.427	173.617	152.236	157.315	180.958	171.219	43.9374	168.397	144.579
F1ATP	ATPases / F-type	ATP5D	837	62.9858	70.5481	84.255	69.8444	79.9278	86.2312	78.6081	91.2731	110.435	92.9204	99.135	117.556	70.1472	97.7365	101.215	79.4198	88.3555	102.915	98.201	80.9618	95.467	76.0605	92.2628	104.714	79.5568	94.0585	94.3081	96.9821	81.3516	97.2341	98.9969	136.637	114.275	114.179	126.101	106.491	89.9558	94.6835	89.0004	78.7998	93.0313	94.1424	74.2773	24.7807	73.8983	45.181
F1ATP	ATPases / F-type	ATP5E	838	55.1839	45.4095	57.9408	46.6987	50.7314	49.275	54.5055	53.974	49.9494	55.4691	52.1983	55.5582	33.6495	40.026	47.7347	44.8467	36.824	46.8133	41.3964	38.5888	43.3112	39.7019	38.5145	45.4445	56.4708	57.2842	70.3151	54.1734	67.7638	72.7485	62.6192	64.8007	69.2965	59.3943	63.2607	53.3557	52.7845	45.5664	49.0643	37.5945	40.9258	43.8982	38.5772	7.73298	41.961	27.1086
F1ATP	ATPases / F-type	ATP5F1	840	137.579	117.024	129.088	121.77	114.404	118.084	162.592	146.438	146.104	171.984	155.579	151.633	100.882	124.79	135.075	127.958	126.175	144.734	121.929	110.887	127.307	127.882	131.03	136.244	145.497	152.886	163.442	131.615	162.352	180.662	197.994	174.653	204.769	182.97	191.621	192.003	155.131	147.877	149.775	149.794	133.508	157.798	148.32	37.2589	137.911	185.242
F1ATP	ATPases / F-type	ATP5G1	841	73.0711	72.8152	79.5383	69.3014	72.9911	81.4211	88.5497	101.554	106.563	100.256	106.669	105.429	63.0596	77.1137	85.3846	70.8688	69.9435	84.5253	69.3878	55.8666	67.1646	59.3439	67.8686	71.2662	79.5568	91.0262	104.077	85.8869	88.5556	111.276	117.109	125.837	130.469	112.701	138.816	118.77	97.6791	97.3136	92.1233	71.8437	90.8353	95.1892	79.8554	23.1111	73.207	72.2896
F1ATP	ATPases / F-type	ATP5G2	842	13.3203	14.9365	13.5046	14.254	11.3369	13.316	11.849	14.042	13.3283	14.1997	13.2738	16.0282	11.2606	11.8082	12.8352	13.1034	11.6112	12.2751	12.2751	15.0372	13.8832	13.2804	11.9947	12.5764	16.174	16.8159	17.6593	14.6439	16.0478	17.5824	11.4742	13.1453	14.4188	13.5927	17.0762	16.0783	11.557	14.7285	12.131	11.9474	13.3258	13.2807	11.7434	3.07562	12.1666	9.0362
F1ATP	ATPases / F-type	ATP5G3	843	121.849	100.154	115.038	105.615	107.416	107.232	136.582	130.515	132.966	144.7	132.499	145.382	87.6343	107.216	120.59	104.273	105.883	119.717	104.364	92.5136	110.529	96.9099	107.345	115.685	117.642	126.863	153.405	119.083	147.183	169.157	166.556	177.492	201.595	172.332	187.891	168.492	134.628	136.173	133.861	114.323	117.387	145.564	111.034	28.7351	126.229	117.471
F1ATP	ATPases / F-type	ATP5H	845	63.1761	54.078	60.5226	58.9164	53.8892	53.1466	87.6249	72.1534	67.0224	88.9307	84.2468	76.7098	54.846	74.8962	75.2998	79.1738	65.7967	75.1907	80.2762	75.0864	80.619	78.3359	78.5474	90.7106	62.346	66.2159	77.8297	61.9446	75.6705	83.1918	88.7576	81.834	97.3271	77.3604	97.7809	91.0736	80.788	87.7137	80.8331	75.8262	74.4151	94.2733	85.8446	22.0566	84.5441	158.133
F1ATP	ATPases / F-type	ATP5I	846	#N/A	#N/A	#N/A	#N/A	#N/A	#N/A	#N/A	#N/A	#N/A	#N/A	#N/A	#N/A	#N/A	#N/A	#N/A	#N/A	#N/A	#N/A	#N/A	#N/A	#N/A	#N/A	#N/A	#N/A	#N/A	#N/A	#N/A	#N/A	#N/A	#N/A	#N/A	#N/A	#N/A	#N/A	#N/A	#N/A	#N/A	#N/A	#N/A	#N/A	#N/A	#N/A	#N/A	#N/A	#N/A	#N/A
F1ATP	ATPases / F-type	ATP5J	847	53.3445	38.7414	51.0892	46.4272	44.6747	46.9872	63.9847	61.7472	54.3922	65.7221	56.025	61.0576	46.5661	51.1689	62.8313	63.6712	48.9328	64.8759	57.4209	57.7089	61.8579	59.7154	60.4794	68.7688	44.5131	46.8087	52.0654	41.4162	53.0631	55.5792	60.0465	55.42	66.2836	58.3305	59.898	62.6062	52.7845	59.5717	59.3336	55.7015	51.2071	63.0669	52.7868	13.5327	60.9022	99.3982
F1ATP	ATPases / F-type	ATP5J2	848	69.0751	53.3445	66.8281	59.3236	56.2187	59.6579	67.7995	66.2607	66.2608	79.7073	71.5709	70.3643	42.5255	56.2692	66.9264	55.4893	49.7622	58.715	53.4147	47.7007	63.466	49.9176	54.6592	64.5766	57.0929	70.7369	81.3723	67.7392	78.1304	88.7969	70.6974	81.6489	98.1341	71.6869	85.8013	79.6757	65.0082	69.8948	67.8613	47.6834	57.6954	68.7586	55.018	13.7963	66.5707	49.6991
F1ATP	ATPases / F-type	ATP5L	14247	40.4048	30.0063	37.0881	34.1416	33.7519	29.213	42.5409	41.0603	36.3038	43.3714	42.3327	40.6111	26.4294	32.1538	36.8553	35.1268	31.6819	36.0784	31.792	29.1283	32.1082	29.8113	30.2144	36.2575	31.3112	38.4835	42.3501	33.5552	40.9979	45.431	44.3531	47.0268	50.3583	37.8823	49.9676	46.7482	37.1714	39.7802	37.1135	28.7269	32.6907	37.6831	31.2963	7.02999	36.569	13.5543
F1ATP	ATPases / F-type	ATP5L2	13213	0	0	0	0	0.103533	0	0	0.0626875	0	0	0	0	0	0	0	0	0.0552913	0	0	0	0	0	0	0	0.0691197	0	0	0	0.0585685	0	0	0.061715	0.107603	0	0	0	0	0	0	0	0	0	0	0	0	0
F1ATP	ATPases / F-type	ATP5O	850	119.438	106.956	112.654	112.471	107.054	108.288	110.629	109.452	109.356	120.076	115.219	120.282	67.6964	91.8047	98.2198	89.3243	80.4489	95.2135	90.9078	87.385	98.1471	80.0075	93.3762	103.555	111.145	137.284	157.377	122.182	145.66	169.216	140.932	151.695	166.193	123.28	158.625	149.936	111.236	115.461	105.275	88.8887	100.468	114.489	96.9421	28.1199	105.974	108.434
F1ATP	ATPases / F-type	MT-ATP6	7414	1105.26	868.915	804.568	787.09	725.511	759.597	1418.76	1285.78	1152.52	1490.2	1268.25	896.404	966.429	1198.12	1400.87	1509.96	941.943	1394.32	1280.26	1529.61	1397.54	1500.59	1197.64	1447	896.275	840.297	891.767	761.707	970.89	1084.15	1190.23	1101.92	1332.93	1133.34	1209.05	1108.14	1080.91	1161.25	1443.64	1389.56	1183.45	1286.79	1191.14	317.843	1549.03	2277.12
F1ATP	ATPases / F-type	MT-ATP8	7415	131.871	101.421	97.0149	96.8591	90.2812	93.2705	159.239	145.31	130.491	152.465	140.212	101.34	102.604	130.556	149.072	154.78	94.2717	148.001	142.628	166.206	154.109	157.508	127.69	160.059	102.712	103.211	108.586	90.289	124.751	126.971	151.943	122.751	156.67	129.84	145.226	115.907	118.904	129.006	164.248	148.573	131.462	136.34	138.103	32.8652	185.541	555.726
PATP	ATPases / P-type	ATP13A2	30213	201.072	272.99	271.185	252.499	306.045	285.736	182.995	205.678	283.131	203.258	220.393	279.107	137.91	206.838	207.136	174.219	159.184	197.195	163.891	137.725	159.201	149.567	151.781	148.018	346.221	367.799	346.315	392.286	286.634	357.607	309.082	353.442	271.429	346.26	327.653	281.701	221.195	244.994	227.125	228.328	249.797	248.408	163.762	52.9006	156.23	103.916
PATP	ATPases / P-type	ATP1B3	806	67.9333	58.7456	66.8281	61.9029	56.6846	56.1383	63.5223	64.8816	61.818	62.8907	63.0207	57.9554	38.2862	49.1177	53.6633	53.2747	42.4637	53.1142	54.0824	52.7297	58.4273	58.0438	56.2282	61.99	94.9705	92.4596	102.467	89.6602	99.3322	108.326	66.8898	68.2567	70.0497	70.2685	69.7234	75.1605	59.2297	66.8702	61.1353	62.6575	65.4813	60.7771	94.7696	24.2534	98.6463	126.507
PATP	ATPases / P-type	ATP1A1	799	316.832	379.879	359.462	362.526	300.402	332.137	1119.99	1195.39	1165.59	1306.46	1323.79	1317.65	1284.18	1638.63	1501.6	1679.63	1393.89	1613.22	1340.86	1229.51	1256.88	1296.47	1142.43	1200.82	326.314	320.383	277.127	335.552	259.341	276.008	244.662	250.378	249.048	236.336	256.248	261.713	326.653	287.141	272.827	295.446	253.64	270.782	210.325	50.528	229.783	149.097
PATP	ATPases / P-type	ATP1A2	800	207.035	239.317	395.706	267.228	255.521	249.719	690.248	681.79	693.961	772.449	719.297	603.854	628.079	879.185	790.465	918.034	724.648	913.723	947.906	1000.02	811.925	843.492	738.912	760.113	499.252	513.518	518.185	598.154	567.002	643.232	1356.32	1268.86	1215.75	1418.49	1273.41	1136.88	1268.99	1375.08	1218.2	1520.19	1531.27	1361.63	1555.77	397.809	1327.82	1364.47
PATP	ATPases / P-type	ATP1A3	801	481.876	635.133	495.997	528.483	653.969	593.705	673.949	663.861	839.811	794.285	805.576	979.883	487.454	732.941	652.028	660.028	501.603	672.889	657.566	801.303	615.148	671.915	582.374	584.936	856.601	772.041	828.215	866.056	741.477	938.474	1376.28	1440.98	1129.83	1797.61	1565.12	1625.56	1518.14	1544.72	1364.85	1585.61	1584.13	1498.04	1229.07	398.424	1142.97	759.041
PATP	ATPases / P-type	ATP1A4	14073	0.380579	0	0.248247	0.271504	0.258834	0.234643	0.289	0.376125	0.126936	0.214498	0.179376	0.517039	0	0.22175	0.48896	0.246072	0	0.233366	0.410883	0.946048	0.268015	0.325045	0.455494	0.401374	0.207359	0.220536	0.375729	0.26952	0.175705	0.0590012	0	0.061715	0.107603	0.354593	0.0525421	0.275313	0.277813	0.197257	0.120109	0.106199	0.199638	0.0654221	0.0587172	0	0.414771	0
PATP	ATPases / P-type	ATP1B1	804	506.297	446.36	495.203	486.671	488.989	466.998	1031.5	944.325	905.754	1075.79	1046.06	983.69	700.412	859.56	940.759	926.278	782.262	947.094	823.82	744.64	859.471	889.88	867.614	932.214	549.294	466.819	662.465	503.373	617.663	682.113	1080.94	939.919	1097.18	1060.47	1052.42	1073.78	1078.8	1143.83	1062.6	1077.97	1079.34	1135.27	1131.36	283.396	1059.53	1088.86
PATP	ATPases / P-type	ATP1B2	805	37.8042	35.5408	32.7189	32.9877	41.5169	38.3054	54.6211	56.4815	52.1074	62.2901	49.8067	66.04	38.7499	66.0262	52.2576	57.704	39.3674	59.3217	55.9828	83.551	45.8842	54.0039	39.5773	42.0997	87.3673	79.5032	70.6908	86.7853	69.0523	83.4868	144.07	147.375	113.252	180.547	147.486	169.813	141.685	142.88	132.3	184.733	163.154	139.153	138.397	41.5648	136.46	135.543
PATP	ATPases / P-type	ATP1B4	808	0	0	0	0	0	0	0	0	0	0	0	0	0	0	0	0	0	0	0.0513603	0.149376	0	0	0	0.0445971	0	0	0.0536756	0.13476	0.117137	0.0590012	0.205815	0	0	0.0590988	0.105084	0	0.0555626	0	0.0600543	0	0.0499095	0.0654221	0	0	0	0
PATP	ATPases / P-type	ATP2A1	811	0.317149	0.600125	0.546143	0.407256	0.362367	0.469286	0.462401	0.5015	0.253873	0.214498	0.298959	0.0940071	0.264956	0.498939	0.18336	0.553663	0.165874	0.42006	0.359522	0.448128	0.375221	0.18574	0.455494	0.133791	1.86623	2.20536	1.50292	2.06632	1.52278	1.06202	13.1721	14.9967	9.36148	17.7296	13.2406	10.2417	16.3354	15.1231	21.3193	15.6113	22.8086	13.6078	14.2096	3.77862	12.0284	4.5181
PATP	ATPases / P-type	ATP2A2	812	608.419	653.67	659.592	682.425	676.125	620.337	1093.92	1127.62	1133.99	1124.14	1221.01	1188.06	866.076	1085.08	1082.8	1062.91	958.364	1126.65	1035.73	916.721	1016.74	1039.82	1034.68	1026.45	669.77	668.444	737.503	713.553	698.195	713.915	1270.6	1199.68	1244.05	1390.12	1274.62	1177.13	1466.13	1433.73	1366.54	1378.57	1500.73	1337.56	1946.89	437.177	1431.86	1247
PATP	ATPases / P-type	ATP2A3	813	2.60062	2.93395	4.07125	3.93681	3.36484	3.34366	8.32321	7.96132	7.67965	8.7515	9.74608	8.88367	4.90169	9.81246	7.70112	10.089	5.41855	7.84111	7.60133	8.91277	5.73552	6.59377	5.56715	5.30706	7.18845	6.72634	6.6021	11.1851	7.26249	8.73218	10.4966	12.4664	11.7825	11.4652	13.1355	13.4353	14.8908	16.6354	14.5932	20.8681	19.6144	15.4396	12.8591	4.56949	12.927	4.5181
PATP	ATPases / P-type	ATP2B1	814	818.308	723.218	807.696	795.778	801.711	754.553	1292.12	989.836	924.604	1089.99	976.163	941.152	716.906	767.423	894.858	949.778	789.56	906.302	833.476	843.178	929.53	1054.49	1051.33	960.934	675.853	622.242	636.056	556.782	642.438	586.177	1288.14	1077.11	1079.42	1314.18	1031.51	923.235	1488.86	1204.72	1364.91	1438.89	1404.35	1068.41	1473.27	326.719	1197.58	1472.9
PATP	ATPases / P-type	ATP2B2	815	288.606	403.484	354.646	348.883	424.539	347.389	740.997	729.558	886.65	902.477	995.356	1015.65	892.705	1023.88	951.76	1076.87	887.26	1009.59	1162.13	1150.3	1044.72	1118.9	889.276	984.749	317.259	327.385	375.139	311.43	331.146	375.956	911.554	876.291	811.382	1118.15	948.911	872.468	970.401	956.566	932.042	989.723	1024.24	915.779	1040.94	281.199	799.885	655.124
PATP	ATPases / P-type	ATP2B3	816	53.9153	61.7462	57.5436	66.9936	63.3625	62.063	96.2371	100.551	98.5026	99.055	107.087	97.2973	93.1984	122.129	126.641	111.471	97.4786	124.291	134.359	130.007	132.078	126.628	128.803	128.752	86.8835	80.3853	89.531	86.2912	87.9699	83.3688	92.4108	103.311	121.914	100.941	119.06	120.202	151.519	133.28	119.868	122.129	108.054	126.788	130.47	33.0409	121.873	103.916
PATP	ATPases / P-type	ATP2B4	817	401.638	363.743	309.564	351.462	305.01	345.981	369.4	442.699	410.258	360.099	333.041	454.007	202.692	378.75	304.683	362.095	218.456	325.406	326.909	431.149	330.677	390.704	386.562	309.95	133.47	105.582	128.338	129.145	134.063	148.506	89.2207	77.7609	84.4147	78.6605	86.5894	112.163	65.7861	59.0457	60.3545	70.4631	46.0665	59.7304	44.5077	8.69961	60.5565	112.952
PATP	ATPases / P-type	ATP2C1	13211	386.732	364.676	369.739	374.268	379.916	320.581	353.563	306.041	300.077	321.06	317.495	297.579	191.166	252.13	240.813	277.2	212.872	244.335	240.572	232.728	246.628	277.914	266.565	259.867	272.677	273.52	269.935	257.481	280.309	254.944	240.7	199.833	229.571	220.616	207.279	200.648	225.14	207.054	195.236	230.187	202.283	191.033	217.019	50.8795	223.561	280.122
PATP	ATPases / P-type	ATP2C2	29103	0.12686	0.266722	0.0496494	0.407256	0.103533	0.293304	1.445	1.19106	0.69815	1.07249	1.55459	0.846064	0.993587	1.774	0.85568	1.3534	0.884661	1.07349	0.975846	1.39418	1.01846	0.55722	0.809767	0.713554	1.31327	1.54375	2.46908	1.75188	1.58135	2.24205	1.08053	0.864009	0.860826	0.413692	0.73559	0.770877	0.22225	0.854782	0.360326	0.477896	0.349366	0.0654221	0.176152	0.0878748	0	0
PATP	ATPases / P-type	ATP4A	819	3.48864	3.20067	4.17055	2.57929	3.83074	3.40232	0.809201	1.62988	1.90405	2.18788	1.73397	2.11516	1.45726	0.94244	1.16128	0.922771	0.387039	1.30685	1.02721	0.697088	0.482427	0.789395	1.01221	0.62436	1.79711	2.5913	2.03967	1.39252	2.51845	2.18305	0.617444	1.17258	0.860826	0.590988	1.05084	0.991128	0.666751	0.854782	0.720651	0.743394	0.499095	0.654221	1.23306	0.0878748	0.414771	0
PATP	ATPases / P-type	ATP4B	820	0.190289	0.0666806	0.0496494	0	0	0.117321	0	0	0	0	0.0597919	0	0	0.0554376	0.06112	0	0	0	0	0.149376	0	0	0	0.0445971	0.0691197	0.055134	0.0536756	0.0449199	0	0.177004	0	0.12343	0	0	0	0.0550627	0.0555626	0	0	0	0	0	0	0	0	0
PATP	ATPases / P-type	ATP7A	869	21.4393	19.1373	22.5408	19.0732	19.6196	17.3049	18.0336	15.7973	13.011	16.6021	14.4098	13.443	9.20724	11.8637	11.7962	13.5955	10.5054	13.6286	14.0727	14.3899	14.6336	15.7415	12.4502	14.7171	26.6802	27.0708	21.8997	26.0985	24.0131	23.5415	24.5949	21.9705	23.4575	24.7033	20.9118	22.5206	21.6694	21.1723	20.7788	26.4967	22.06	21.6547	25.7181	5.00886	24.3332	22.5905
PATP	ATPases / P-type	ATP7B	870	5.20124	6.26798	5.01459	5.63371	6.26377	6.10071	4.79741	4.012	5.26786	3.81806	4.84314	6.34548	2.38461	3.93607	3.54496	4.12171	3.04102	4.34062	2.87618	3.68461	4.18104	4.73637	4.30188	3.30019	10.6444	9.20737	9.50059	10.646	11.0109	11.0922	8.59277	9.87439	8.98487	10.9924	9.983	12.0587	7.44539	8.08755	5.88532	6.84985	6.88751	7.00017	5.4607	1.58175	5.73766	0
PATP	ATPases / P-type	ATP8A1	13531	368.147	327.068	340.098	318.746	359.209	315.184	453.442	409.036	385.125	427.408	384.641	367.192	297.811	407.688	403.147	466.246	313.889	414.505	446.527	421.39	440.778	518.911	471.284	433.573	319.886	244.078	285.071	280.66	284.994	269.636	229.072	185.083	245.443	200.818	228.19	260.722	308.484	269.322	228.927	289.924	211.267	280.334	217.078	44.6404	248.586	329.821
PATP	ATPases / P-type	ATP8A2	13533	109.48	112.09	82.418	94.687	90.8506	85.9379	64.6205	66.198	66.1338	69.4543	65.9505	64.6769	41.5319	59.3737	51.7075	68.2851	41.6344	50.9206	49.0491	64.9786	54.5679	55.4434	45.6506	48.1649	140.382	112.363	103.594	120.34	110.519	103.016	111.243	99.5462	90.2253	120.68	97.1504	108.694	78.7322	81.4015	83.3553	78.0564	81.602	73.7961	93.1255	24.5171	84.2676	103.916
PATP	ATPases / P-type	ATP8B1	3706	10.2756	8.20171	8.98654	8.00937	7.97208	7.9192	8.90121	7.71057	6.41028	5.40534	5.50085	4.23032	4.37178	4.87851	7.70112	7.62824	4.86564	6.67428	6.42004	7.31943	9.43413	11.8874	10.5776	11.5953	1.79711	1.54375	1.82497	2.15616	2.16703	2.06504	4.37356	2.96232	3.55091	3.95962	4.15083	4.1297	5.55626	6.50949	6.36575	6.00025	7.03724	9.42078	4.40379	0.615124	5.73766	0
PATP	ATPases / P-type	ATP8B2	13534	82.4588	91.8192	82.3187	91.3611	84.8457	82.7116	100.168	110.957	103.707	108.193	113.485	103.22	94.192	136.155	119.184	131.341	98.695	127.838	137.183	135.384	149.874	142.834	134.826	157.116	103.403	113.576	105.365	117.106	103.901	102.957	143.813	141.821	147.47	160.926	149.325	126.424	139.407	157.937	154.64	149.582	155.718	146.284	145.854	44.2889	152.912	112.952
PATP	ATPases / P-type	ATP8B3	13535	0.317149	0.400084	0.546143	0.407256	0.517667	0.175982	0.520201	0.5015	0.761618	0.257397	0.358751	0.329025	0.198717	0.277188	0.55008	0.246072	0.165874	0.28004	0.154081	0	0.107206	0.325045	0.202442	0.222986	2.97215	2.9221	2.2007	1.93156	2.69415	3.71708	0.874713	0.678865	1.34504	0.827384	1.41864	1.10125	0.555626	1.51231	0.360326	0.477896	0.648823	0.654221	0.587172	0	1.17518	0
PATP	ATPases / P-type	ATP8B4	13536	0	0.133361	0.0992988	0.067876	0.103533	0	0	0.125375	0	0.171598	0	0	0	0	0.06112	0	0.0552913	0.0466733	0	0.24896	0.053603	0.046435	0.0506104	0.222986	0.276479	0.110268	0.107351	0.17968	0.292842	0.118002	0.0514537	0.061715	0.0538016	0.118198	0	0.110125	0.111125	0.131505	0.300271	0	0.099819	0.130844	0.0587172	0.0878748	0	0
PATP	ATPases / P-type	ATP8B5P	27245	#N/A	#N/A	#N/A	#N/A	#N/A	#N/A	#N/A	#N/A	#N/A	#N/A	#N/A	#N/A	#N/A	#N/A	#N/A	#N/A	#N/A	#N/A	#N/A	#N/A	#N/A	#N/A	#N/A	#N/A	#N/A	#N/A	#N/A	#N/A	#N/A	#N/A	#N/A	#N/A	#N/A	#N/A	#N/A	#N/A	#N/A	#N/A	#N/A	#N/A	#N/A	#N/A	#N/A	#N/A	#N/A	#N/A
PATP	ATPases / P-type	ATP9A	13540	597.319	740.288	679.998	656.022	684.408	680.523	507.947	554.158	638.236	524.275	539.741	638.872	343.052	513.463	511.574	485.07	377.142	496.604	510.111	446.684	483.017	484.735	504.991	476.833	697.072	659.457	669.013	722.088	597.34	673.971	486.443	540.129	486.42	496.785	539.608	479.486	485.339	479.335	433.352	428.567	477.135	485.367	407.967	111.953	390.092	266.568
PATP	ATPases / P-type	ATP9B	13541	105.928	103.955	108.335	114.846	106.484	93.4465	105.89	103.246	101.676	107.592	110.196	109.753	74.519	108.159	107.204	111.901	82.2182	98.2006	113.455	117.609	109.189	111.119	112.203	114.838	92.1366	78.2902	81.4259	88.088	82.7573	83.4278	75.7913	71.6511	71.4485	79.7834	71.9302	80.1712	82.2326	82.1905	79.0915	73.2774	77.5594	76.2168	81.9692	20.0355	81.6407	76.8077
PATP	ATPases / P-type	ATP10A	13542	4.63038	4.60096	9.48303	5.97309	7.66148	8.38848	8.55441	12.9763	9.13942	9.69529	8.43066	10.9048	11.4594	16.6313	21.3309	17.7787	14.8734	19.0427	17.1544	16.6803	13.8296	15.6486	15.335	14.4495	10.7136	10.8063	7.51459	16.2161	8.90241	7.25715	17.0826	18.5145	14.5802	16.4295	15.2898	18.2257	27.3924	27.0243	29.6668	29.6827	29.5963	29.0474	34.878	7.64511	26.1997	45.181
PATP	ATPases / P-type	ATP10B	13543	2.53719	2.33382	2.38317	2.91867	2.0189	2.75705	6.24241	4.57619	4.3793	3.81806	3.52772	2.53819	1.05983	1.21963	3.42272	2.7068	1.65874	3.5005	0.667684	1.04563	1.7153	2.60036	1.72075	1.6055	4.9075	4.79665	5.52859	4.67167	6.03256	5.36911	16.3108	17.9591	18.6154	18.0251	16.1304	23.0713	12.0015	16.5039	14.5932	13.1156	15.1226	17.7294	7.1635	0.878748	7.535	0
PATP	ATPases / P-type	ATP10D	13549	10.4659	15.4032	13.455	13.0322	16.4101	10.3829	12.8316	14.7316	11.932	13.256	14.2305	16.6863	8.74356	10.6995	14.0576	11.996	5.7503	9.05462	9.24486	9.90861	7.87965	6.68664	6.73118	8.51805	7.25757	7.77389	7.13886	7.99575	8.19959	6.96215	6.17444	6.10978	7.15561	7.26916	5.83218	8.36952	5.5007	6.18073	5.52499	7.00914	5.58986	5.10292	6.51761	1.7575	7.12023	4.5181
PATP	ATPases / P-type	ATP11A	13552	92.2269	106.689	100.441	101.882	101.359	90.8068	75.7759	76.1027	81.0488	78.4203	77.6697	74.6886	50.4742	75.6724	70.5325	76.0364	59.1064	78.6912	72.4694	76.4307	78.582	81.772	83.2035	79.2491	131.051	139.985	128.929	139.701	132.306	118.652	136.61	135.403	120.139	144.851	129.937	121.964	111.07	128.809	125.093	134.714	139.647	123.386	144.738	36.6438	144.893	112.952
PATP	ATPases / P-type	ATP11B	13553	173.163	123.092	137.479	141.861	129.934	120.313	217.559	170.385	170.158	189.487	163.65	152.714	83.9912	119.69	136.236	161.239	75.4174	114.256	78.8381	90.4223	93.1621	128.3	87.1005	93.0296	162.57	101.446	112.558	113.468	126.039	112.102	108.413	77.4523	75.5374	88.2936	79.9166	129.122	78.3433	84.8206	96.207	116.607	76.0122	82.6935	72.046	16.872	87.4475	94.8801
PATP	ATPases / P-type	ATP11C	13554	58.7994	43.8758	51.2382	47.9205	52.9056	44.9928	29.0734	22.6302	25.8315	26.6835	21.7643	22.2327	15.7649	18.1835	18.3971	21.9004	15.4263	19.6961	18.6438	22.0081	20.0475	24.3784	19.5356	21.585	90.9615	74.3757	67.4703	74.5221	70.2236	60.2403	88.7062	60.2338	63.5397	80.1971	60.5811	68.3878	57.6184	58.3882	69.3627	69.4542	59.6419	53.319	70.813	14.8508	64.0129	149.097
PATP	ATPases / P-type	ATP12A	13816	0.951447	0.600125	1.29088	0.67876	1.29417	0.469286	0.751401	0.626875	0.761618	0.772192	0.358751	1.17509	0.331196	0.332626	0.3056	0.553663	0.276457	0.186693	0.513603	0.298752	0.53603	0.37148	0.404883	0.356777	1.10592	0.606474	0.644108	0.494119	0.409979	0.413009	0	0.185145	0.215206	0.118198	0.157626	0.0550627	0.166688	0	0	0	0.099819	0	0	0	0	0
PATP	ATPases / P-type	ATP13A1	24215	73.5786	95.3532	91.1066	92.7186	91.3683	89.7509	62.3663	73.7205	80.8584	70.2694	71.3317	85.4054	51.799	77.1137	69.3712	65.5168	58.6088	65.9027	67.3848	59.9994	61.8579	59.0653	65.1356	64.0861	82.3216	90.971	83.4119	87.0997	79.126	82.0707	67.8674	76.65	67.252	72.6325	72.6658	66.5707	66.2306	64.8977	64.4983	62.9761	66.1301	64.1791	55.018	14.06	52.9524	67.7715
PATP	ATPases / P-type	ATP13A3	24113	148.553	120.025	123.577	124.213	123.93	109.578	116.294	108.136	80.2872	110.895	97.7598	93.9601	65.643	86.649	88.0739	101.935	63.8615	86.6723	86.7476	92.0156	89.0346	102.157	88.8213	90.1308	125.383	106.464	105.58	112.12	113.154	100.302	126.37	105.162	108.249	123.339	100.093	126.864	96.29	95.6698	90.8021	99.2431	90.3362	81.8431	97.2357	23.6383	96.7798	63.2534
[truncated: 18,815 more rows]
[truncated: 2 more columns]

## Sheet: Table S22
Table S22. Gene set enrichment analysis results (From Table S21: 111 selected HUGO gene families related to brain function)
[truncated: 115 more rows]

[truncated: 2 more sheets: Table S23, Table S24]
