# Supplementary material for: Transcriptional maturation of the mouse auditory forebrain
Source: BMC Genomics. 2015 Aug 14;16(1):606. doi: 10.1186/s12864-015-1709-8 (PMC4536593; doi:10.1186/s12864-015-1709-8)
Supplement: Additional file 10: Table S25. — Gene families database. Normalized read counts and plots of ~4700 genes in 237 gene families from the HUGO database. Gene families are grouped by 20 functional categories arranged in tabs. For each family, normalized read counts (mean and % of maximum) are provided for A1 and MG as a function of postnatal age to permit rapid screening of the relationships between genes by brain region and age. [file 12864_2015_1709_MOESM10_ESM.xlsx]

## Sheet: Read Me + Index
Table S25: Gene Families Database (mouse auditory forebrain maturation)
Normalized read counts for 237 gene families in 20 functional categories (tabs) derived from the HUGO gene families database
HUGO Gene Families database, HUGO Gene Nomenclature Committee at the European Bioinformatics Institute (http://www.genenames.org)
Data derived from RNAseq profiling of the auditory cortex (AC) and medial geniculate (MGB) in mice during postnatal development (P7, P14, P21, adult (8-10 weeks).
Study Title: Transcriptional maturation of the mouse auditory forebrain
Hackett TA, Guo Y, Clause A, Hackett NJ, Garbett K, Polley DB, Mirnics K.
Guide to the Organization and Graphical Display of information
(1) Each tab in the spreadsheet contains genes within a general functional category, or group (e.g., Endogenous Ligands).
(2) One or more gene families are represented in each group (tab).
(3) For each gene, the approved gene symbol is given in Column A. For most genes, this symbol matches those in
Tables S4 and S11 containing read counts for all genes. Alternative names are given in Columns B-D. The chromosome
location is given in Column E. Gene names given in capital letters, denoting reference to human gene nomenclature.
(4) Normalized counts, organized by postnatal age and sex are listed in Columns F - AY
(5) A bar chart summarizing the data for the AC and MG will "pop-up" by hovering the mouse over the word GRAPH.
(6) Note that each graph is limited to about 25 genes. For larger gene families, several graphs were generated from
subgroups of 25-30 genes (arranged sequentially) (e.g., Part A, Part B, etc.).
(7) Note that pop-up graphs disappear after moving the cursor out of the box. To sustain the view, right-click on the
cell containing the word GRAPH, and select SHOW COMMENT. To remove, right-click and select HIDE COMMENT.
(8) Graphs vary in size and may not fit in small screens. Graphs are best viewed by maximizing the window or zooming out.
(9) Pop-up graphs can be permanently resized for smaller screens by clicking then dragging the corners of the box in SHOW COMMENT mode (#7).
(10) Single tabs (worksheets) or the entire database (workbook) can be searched using keywords (e.g., gene names, synonyms, abbreviations).
Examples:
Glycine receptors (GLRA)
	GRAPH [Drag mouse over this cell to view graph]				P7 A1 SAMPLES						P14 A1 SAMPLES						P21 A1 SAMPLES						ADULT A1 SAMPLES						P7 MG SAMPLES						P14 MG SAMPLES						P21 MG SAMPLES						ADULT MG SAMPLES
Approved Symbol	Approved Name	Previous Symbols	Synonyms	Chromosome	2945-TAH-1_P7	2945-TAH-11_P7	2945-TAH-27_P7	2945-TAH-12_P7	2945-TAH-28_P7	2945-TAH-43_P7	2945-TAH-2_P14	2945-TAH-13_P14	2945-TAH-29_P14	2945-TAH-3_P14	2945-TAH-14_P14	2945-TAH-30_P14	2945-TAH-15_P21	2945-TAH-31_P21	2945-TAH-44_P21	2945-TAH-4_P21	2945-TAH-16_P21	2945-TAH-32_P21	2945-TAH-17_Ad	2945-TAH-33_Ad	2945-TAH-45_Ad	2945-TAH-5_Ad	2945-TAH-18_Ad	2945-TAH-34_Ad	2945-TAH-6_P7	2945-TAH-19_P7	2945-TAH-35_P7	2945-TAH-20_P7	2945-TAH-36_P7	2945-TAH-46_P7	2945-TAH-7_P14	2945-TAH-21_P14	2945-TAH-37_P14	2945-TAH-8_P14	2945-TAH-22_P14	2945-TAH-38_P14	2945-TAH-23_P21	2945-TAH-39_P21	2945-TAH-47_P21	2945-TAH-9_P21	2945-TAH-24_P21	2945-TAH-40_P21	2945-TAH-25_Ad	2945-TAH-48_Ad	2945-TAH-26_Ad
GLRA1	glycine receptor, alpha 1	STHE		5q33.1	0.190289	0.133361	0.0992988	0.135752	0.103533	0.0586607	0	0.125375	0.0634682	0.300297	0.478335	0.141011	0.331196	0.110875	0.36672	0.0615181	0.110583	0.0466733	0.462243	0.547712	0.696839	0.417915	0.556715	0.445971	2.28095	2.26049	2.95216	2.38076	3.63125	3.30407	5.14537	5.24577	5.38016	5.73259	8.56437	9.63596	6.3897	9.46835	8.82798	7.06224	9.08353	14.9162	9.74706	14.7935	8.61183
GLRA2	glycine receptor, alpha 2	GLR		Xp22.2	46.3672	45.6762	58.7849	51.6536	47.1077	56.0796	30.345	41.8753	40.81	22.8655	34.0216	24.8649	10.797	12.0854	18.3971	11.9345	10.6159	15.9156	10.0666	7.21984	13.9368	14.6735	21.7119	17.3483	134.714	139.324	138.322	147.158	133.536	132.871	57.7825	66.5904	58.8051	52.5389	62.4726	69.6543	25.9477	25.7092	31.8888	22.5673	29.5464	25.9726	22.4887	28.4118	28.296
GLRA3	glycine receptor, alpha 3			4q34.1	7.61158	4.60096	4.2202	7.66999	4.08957	6.8633	8.38101	10.9703	8.88554	8.9231	8.37087	7.75558	5.03417	11.6419	8.37344	8.8586	5.36326	8.9146	10.8884	12.3982	6.00354	7.52247	8.45194	7.22473	34.1451	18.4699	23.993	26.368	25.7116	26.9046	32.6731	23.2048	19.3686	19.9163	22.9609	27.8617	12.2238	15.4518	14.2929	14.1776	18.3667	19.2995	12.5655	19.8399	18.5187
GLRA4	glycine receptor, alpha 4			Xq22.2	0.634298	0.933528	0.347546	0.475132	0.672967	0.527946	0.693601	0.438813	0.190405	0.386096	0.239168	0.282021	0.331196	0.332626	0.67232	0.799735	0.110583	0.326713	0.410883	0.697088	0.911252	0.510785	0.404883	0.267583	0.829437	0.661608	0.644108	0.628879	0.585685	0.826017	0.926167	0.61715	0.860826	0.768285	0.525421	1.70694	0.555626	0.854782	0.780706	0.902693	0.898371	1.11218	0.939476	0.622156	1.03601
GLRB	glycine receptor, beta			4q31.3	154.896	121.159	145.671	144.372	126.311	130.285	254.263	232.822	217.696	248.474	239.766	209.26	178.051	211.938	224.31	240.72	195.676	222.211	253.001	233.674	257.723	270.02	250.876	272.667	204.663	163.913	205.041	172.762	196.614	215.119	330.539	252.908	307.584	288.166	275.005	279.498	243.031	236.906	230.068	241.603	242.061	244.482	302.276	274.578	225.915
Some genes in the HUGO database do not have matching genes in our dataset. These are denoted by #N/A, as in this example:
ZNF2	zinc finger protein 2		A1-5, ZNF661, Zfp661	2q11.1	#N/A	#N/A	#N/A	#N/A	#N/A	#N/A	#N/A	#N/A	#N/A	#N/A	#N/A	#N/A	#N/A	#N/A	#N/A	#N/A	#N/A	#N/A	#N/A	#N/A	#N/A	#N/A	#N/A	#N/A	#N/A	#N/A	#N/A	#N/A	#N/A	#N/A	#N/A	#N/A	#N/A	#N/A	#N/A	#N/A	#N/A	#N/A	#N/A	#N/A	#N/A	#N/A	#N/A	#N/A	#N/A
INDEX: Summary table of all 237 gene families contained in this workbook (organized by tabs into 20 groups)(~4700 genes)
Group (tab)	HUGO Gene Families Included
Calcium-binding and EF Hand	Annexins (ANXA)	EF-hand domain
Endogenous ligands	ADAM metallopeptidase (ADAM, ADAMTS)	Chemokines (CCL, CXCL)		Miscellaneous mixed ligand families
	Fibroblast growth factors (FGF)	Programmed cell death (PDCD)
	Matrix metallopeptidase (MMP)	WNT integration (WNT)
	Metallothioneins (MT)
Gap junction	Gap junction (connexins) (GJ)	Pannexins (PANX)
Homeoboxes	ANTP class: HOXL	HNF Class		PROS class
	ANTP class: NKL	LIM class		SINE class
	CERS class	POU class		TALE class
	CUT class	PRD class		ZF class
Ion channels	Acid-sensing (ASIC)	Cyclic nucleotide (CNG)
	Calcium (CACN)	Potassium (KCN)
	Chloride	Sodium (SCN)
	-Voltage-sens (CLCN)	Transient receptor cation (TRP)
	-Ca+ activated (CaCC)
	-Intracellular (CLIC)
Mitochondrial	I: NADH dehydrogenase		IV: cyto c oxidase
	II: Succinate dehydrogenase		V: ATP synthase
	III: Ubiquinol-cyto c reductase
Protein kinases	MAPK	MAP3K
(mitogen activated)	MAP2K	MAP4K
Phosphatases	Protein phosphatases:	Protein tyrosine phosphatases:
	-Catalytic subunits	-Class I Cys-based
	-Regulatory subunits	-Class II Cys-based
	-MG2_/Mn2+ dependent	-Class III Cys-based
	-CTD aspartate-based	-ASP-based
Receptors (neurotransmission)	Acetylcholine (CHRN)	Glutamate (GR)
	Adrenergic (ADRA, ADRB )	Glycine (GLRA)
	Dopamine (DRD)	Serotonin (HTR)
	GABA (GABRA, GABBR)
Receptors (peptides)	Cholecystokinin (CCKnR)	Neuropeptides (FF, S, W, Y)	Tachykinin
	Corticotropin-releasing (CRHR)	Neurotensin (NTSR)	Vasopressin/Oxytocin
	Endothelin (EDNR)	Relaxin (RXFP)	VIP/PACAP (ADCYAP1)
	Hypocretin/orexin (HCRTR)	RF amide
		Somatostatin
Receptors (GPCR orphans)	GPCR class A, orphans :	GPCR, Unclassified
	Class B GPCR, orphans :	7TM orphan receptors :
	Class C GPCR, orphans :
Receptors (other)	Adenosine (ADORA)	Ephrin (EPH)	Opioid
	Adiponectin (ADIPOR)	Histamine (HRH)	Lypophospholipid sphingosine1 (S1PR)
	Calcitonin (CALCR)	Inferferons (IFN)	Prostanoid
	Calcium-sensing (CASR	IP3 (ITPR)	Purinergic (P2RX)
	Cannabinoid (CNR)	Lypophospholipid acid (LPAR)	Ryanodine (RYR)
	Chemokine (CCR)
	Frizzled (FZD)
Solute carriers	Families 1 – 52
Structural (various)	Aquaporins (AQP)	Kinesins (KIF)	Septins (SEPT)
	Cadherins (CDH)	Laminins (LAM)	Secretory carrier (SCAMP)
	Protocadherins (PCDH)	Lectins:	Sorting nexins (SNX)
	Charged multivesicular (CHMP)	-Galactoside (LGALS)	Structural chromosome (SMC)
	Claudins (CLDN)	-Sialic acid (SIGLEC)	Synaptotagmins
	Collagens (COL)	Myosins:	Vesicle associated (VAMP)
	C-type lectin	-Class 1 – 19 (MYO)
	Dyneins:	-Light chain (MYL)
	-Axonemal (DN)	Proteoglycans:
	-Cytoplasmic (DYN)	-Cell surface
	Intermediate filaments	-Extracellular matrix
		-Receptor accessory (REEP)
Structural (development)	Caspases (CASP)	Fascins (FSCN)	Tectonic proteins (TCTN)
	Chemokines (CCL)	Fibronectin (type III)	Tetraspanins
	Complement system	Integrins (ITG)	Trafficking protein particle complex (TRAPPC)
	Coronins (CORO)	Mex-3 (MEX3)	Tropomyosins (TPM)
	Cyclin-dependent (CDK)	Netrins (NTN)	Tubulins (TUBA)
	EMI domain (EMID)	Semaphorins (SEMA)	Tubulin tyrosin ligase (TTLL)
	Ephrins (ligand) (EFN)	Shisa homologs (SHISA)
	Ephrins (receptor) (EPH)	SMAD protein (SMAD)
Transcription Factors	Forkhead boxes (FOX)	General transcription factors (GTF)
	F-boxes and leucine-rich repeats:	General transcription factor IIH complex subunits
	F-boxes and WD-40 domains:	Kruppel-like transcription factors (KLF)
	F-boxes "other":	Specificity protein transcription factors
Transferases	1-acylglycerol-3-phosphate O-acyltransferases		Glycosyltransferase group 1, 2, 6 and 8 domain containing
	Beta-1,3 glucuronyltransferases		K-methyltransferases:
	Beta 3- and 4-glycosoltransfereases		N(alpha)-acetyltransferase subunits
	Dolichyl D-mannosyl phosphate dependent mannosyltransferases		Prenyltransferase alpha subunit repeat containing
	Elongator acetyltransferase complex subunits		Protein arginine methyltransferases
	Exostosin glycosyltransferase family		Sialyltransferases
	Fucosyltransferases (FUT)		Sulfotransferases, cytosolic (SULT)
	Gamma-glutamyltransferases (GGT)		Sulfotransferases, membrane-bound
	Glutathione S-transferases
Ubiquitins	Ubiquitin-like modifier activating enzymes (UBE1)		Ubiquitin-specific peptidases (USP)
	Ubiquitin-conjugating enzymes E2 (UBE2)		U-box domain containing
	Ubiquitin protein ligase E3 component n-recognins (UBR)		UBX domain containing
WD repeat domain	WD repeat domains 1 - 95	Various other classes
Zinc finger	C2-H2 type (C2-H2)	C4H2-type (ZC4H2);	FYVE-type (ZFYVE)
	Ring type (C3HC4)	DBF-type (ZDBF)	GATA-type
	AN1-type (ZFAND)	DNL-type (DNLZ)	HIT-type (ZNHIT)
	BED-type (ZBED)	FLYWCH-type (FLYWCH)	MYM-type (ZMYM)
	C2CH-type (THAP)	C4-type	MYND-type (ZMYND)
	C2HC-type (ZC2HC)	CCCH-type (ZC3H)	PHD-type (PHF)
	C3H1-type (ZFC3H1)	CCHC-type (ZCCHC)	RAN binding (ZRANB)
	C3HC-type (ZC3HC)	DHHC-type (ZDHHC)	SWIM-type (ZSWIM)
			ZZ-type (ZZZ)
[truncated: 1 more columns]

## Sheet: Calcium Binding & EF Hand
Calcium binding and EF hand proteins
					1	2	3	4	5	6	7	8	9	10	11	12	13	14	15	16	17	18	19	20	21	22	23	24	25	26	27	28	29	30	31	32	33	34	35	36	37	38	39	40	41	42	43	44	45
Annexins (ANXA)	GRAPH [Drag mouse over this cell to view graph]				P7 A1 SAMPLES						P14 A1 SAMPLES						P21 A1 SAMPLES						ADULT A1 SAMPLES						P7 MG SAMPLES						P14 MG SAMPLES						P21 MG SAMPLES						ADULT MG SAMPLES
Approved Symbol	Approved Name	Previous Symbols	Synonyms	Chromosome	2945-TAH-1_P7	2945-TAH-11_P7	2945-TAH-27_P7	2945-TAH-12_P7	2945-TAH-28_P7	2945-TAH-43_P7	2945-TAH-2_P14	2945-TAH-13_P14	2945-TAH-29_P14	2945-TAH-3_P14	2945-TAH-14_P14	2945-TAH-30_P14	2945-TAH-15_P21	2945-TAH-31_P21	2945-TAH-44_P21	2945-TAH-4_P21	2945-TAH-16_P21	2945-TAH-32_P21	2945-TAH-17_Ad	2945-TAH-33_Ad	2945-TAH-45_Ad	2945-TAH-5_Ad	2945-TAH-18_Ad	2945-TAH-34_Ad	2945-TAH-6_P7	2945-TAH-19_P7	2945-TAH-35_P7	2945-TAH-20_P7	2945-TAH-36_P7	2945-TAH-46_P7	2945-TAH-7_P14	2945-TAH-21_P14	2945-TAH-37_P14	2945-TAH-8_P14	2945-TAH-22_P14	2945-TAH-38_P14	2945-TAH-23_P21	2945-TAH-39_P21	2945-TAH-47_P21	2945-TAH-9_P21	2945-TAH-24_P21	2945-TAH-40_P21	2945-TAH-25_Ad	2945-TAH-48_Ad	2945-TAH-26_Ad
ANXA1	annexin A1	ANX1, LPC1		9q21.13	0.0634298	0.666806	2.08527	0.543008	0.207067	0.175982	0.462401	0.564188	1.2059	1.67308	0.95667	1.12808	0.331196	0.887002	1.2224	0.738217	1.10583	1.44687	1.38673	1.49376	1.39368	0.55722	0.556715	0.891943	0.760317	0.330804	0.644108	1.07808	1.28851	0.94402	0.514537	0.24686	0.753222	0.531889	0.630505	0.495564	0.555626	0.328762	0.42038	0.584095	0.698733	0.719643	0.469738	0.345642	0.388504
ANXA2	annexin A2	ANX2, ANX2L4, CAL1H, LPC2D	LIP2	15q22.2	5.39153	6.40134	16.285	8.34875	4.81431	5.86607	8.38101	7.27175	7.23537	9.86689	6.81628	7.80259	2.7158	5.87639	7.45664	5.72118	6.41379	7.93446	7.29317	6.77171	6.48597	4.45776	4.90921	5.26246	12.7871	14.7208	13.5799	17.923	19.2105	17.1104	10.0849	7.8378	9.57668	9.69221	9.82538	9.5809	4.72282	7.16702	4.02364	7.85874	8.08534	6.08426	4.81481	6.22156	6.79882
ANXA3	annexin A3	ANX3		4q21.21	16.4283	13.2694	18.6682	13.9825	14.9088	9.73768	13.7564	14.1047	11.1069	16.9453	14.4098	12.832	6.75639	10.4223	10.4515	11.3808	8.73603	11.7617	6.88228	8.51443	8.20126	7.75465	8.55316	8.11668	8.63996	8.38036	10.9498	12.5327	11.7137	12.9213	12.3489	12.0961	10.6527	10.6378	13.3982	11.8935	7.22314	8.94233	7.44673	8.54903	9.58262	9.48621	8.514	9.12496	6.79882
ANXA4	annexin A4	ANX4		2p13.3	3.04463	2.4005	3.67405	3.80106	3.36484	3.16768	3.5258	3.94932	3.30034	3.47486	3.64731	3.10223	3.11324	3.54801	4.46176	3.56805	2.43282	4.2006	3.59522	5.17837	4.60986	4.41133	3.49212	5.26246	4.63102	4.07991	4.02567	5.39039	5.68114	4.7791	3.39594	3.33261	2.95909	4.19602	3.04744	3.30376	4.22276	5.06294	4.26385	4.77896	5.14068	4.51413	3.87534	5.87592	4.40304
ANXA5	annexin A5	ENX2, ANX5		4q27	14.7157	13.9362	20.6045	17.1726	14.3394	11.2629	23.0044	19.8093	20.2463	27.6702	25.5909	18.2844	19.2756	26.6655	24.1424	25.2839	22.8353	29.6375	32.5625	32.6636	36.5037	30.74	30.6193	33.0911	16.9343	19.7931	18.4644	28.2546	22.1389	21.7125	37.9214	38.8804	35.4553	41.1328	39.4591	31.2756	44.0611	49.1171	41.2573	49.1171	51.9558	46.2534	72.6919	70.6493	54.6495
ANXA6	annexin A6	ANX6		5q33.1	57.0868	75.8825	85.099	73.6455	77.236	67.8118	105.081	94.5328	109.292	115.7	105.772	98.0494	75.9763	86.5936	91.0076	95.4761	79.896	104.875	104.107	86.7377	96.6463	97.0956	93.0219	97.5339	94.8323	109.661	107.62	107.179	90.3712	99.0041	211.938	199.154	182.172	210.215	194.563	164.858	176.911	147.548	156.501	168.591	166.498	150.405	123.6	121.873	131.573
ANXA7	annexin A7	ANX7		10q22.2	54.2325	44.5426	53.9689	52.9433	44.9335	46.4006	43.4657	41.5618	43.5392	46.8034	42.9306	38.9659	35.8354	49.6721	53.6022	47.738	40.5838	48.8203	63.4814	61.8417	73.3289	73.9245	78.0919	72.2028	26.4729	28.8351	28.0187	28.7487	30.2213	28.4976	40.6999	39.8062	41.3734	43.2012	36.6744	33.9737	44.7279	44.3829	37.1135	42.7983	38.9294	39.515	52.7868	58.8974	55.9445
ANXA8	annexin A8	ANX8		10q11.22	0.0634298	0	0.198598	0.067876	0	0.234643	0.1156	0.0626875	0.0634682	0.214498	0.0597919	0.0470035	0	0	0.3056	0.30759	0.165874	0.14002	0.0513603	0.24896	0.321618	0.232175	0.0506104	0.178389	0	0.165402	0	0.17968	0.175705	0.0590012	0.0514537	0	0	0	0	0	0.0555626	0	0	0	0	0.0654221	0.117434	0	0.0647506
ANXA8L1	annexin A8-like 1	ANXA8L2	bA301J7.3, bA145E20.2	10q11.22	#N/A	#N/A	#N/A	#N/A	#N/A	#N/A	#N/A	#N/A	#N/A	#N/A	#N/A	#N/A	#N/A	#N/A	#N/A	#N/A	#N/A	#N/A	#N/A	#N/A	#N/A	#N/A	#N/A	#N/A	#N/A	#N/A	#N/A	#N/A	#N/A	#N/A	#N/A	#N/A	#N/A	#N/A	#N/A	#N/A	#N/A	#N/A	#N/A	#N/A	#N/A	#N/A	#N/A	#N/A	#N/A
ANXA9	annexin A9	ANX31		1q21.2	0.570868	1.26693	0.893689	0.746636	1.03533	0.879911	0.462401	0.877626	0.571214	0.643493	0.777295	0.423032	0.198717	0.443501	0.67232	0.492145	0.331748	0.746773	0.564964	1.29459	0.53603	0.696525	0.910987	1.02573	0.483838	0.992411	0.85881	0.494119	0.468548	0.590012	0.360176	0.49372	0.914627	0.709186	0.73559	0.330376	1.00013	1.51231	1.4413	1.00889	1.0481	1.1776	0.763324	1.86647	0.971259
ANXA10	annexin A10		ANX14	4q32.3	0.0634298	0	0.148948	0	0	0.0586607	0	0	0	0	0	0	0	0	0	0	0	0	0	0	0	0	0	0	0	0	0	0.0449199	0.0585685	0	0	0	0.0538016	0	0	0	0	0	0	0	0	0	0	0	0
ANXA11	annexin A11	ANX11		10q22.3	2.91777	4.60096	4.17055	4.00468	3.2613	3.51964	1.8496	2.88363	2.22139	2.65977	2.15251	3.19624	4.90169	6.37533	5.31744	4.98297	5.14209	6.25422	12.5833	13.643	9.59494	7.33673	10.6788	11.3277	0.552958	1.04755	0.536756	1.21284	0.878527	0.94402	2.46978	2.16002	2.20587	1.95026	1.78643	2.20251	7.50095	4.73418	4.32391	4.93826	3.04448	3.27111	4.34507	4.07858	7.57582
ANXA13	annexin A13	ANX13		8q24.13	0.0634298	0.266722	0.297896	0.203628	0.207067	0.175982	0.4046	0.188063	0.507745	0.128699	0.298959	0.376028	0.331196	0.388063	0.24448	0.430627	0.0552913	0.373386	0.564964	0.448128	0.643236	0.139305	0.657935	0.490568	0	0.165402	0.107351	0.359359	0.0585685	0.177004	0.0514537	0.061715	0.161405	0.0590988	0.157626	0.330376	0.444501	0	0.180163	0.265498	0.149728	0.0654221	0.704607	0.553028	0.777008
EF-hand domain containing
[ Part A]	GRAPH [Drag mouse over this cell to view graph]				P7 A1 SAMPLES						P14 A1 SAMPLES						P21 A1 SAMPLES						ADULT A1 SAMPLES						P7 MG SAMPLES						P14 MG SAMPLES						P21 MG SAMPLES						ADULT MG SAMPLES
Approved Symbol	Approved Name	Previous Symbols	Synonyms	Chromosome	2945-TAH-1_P7	2945-TAH-11_P7	2945-TAH-27_P7	2945-TAH-12_P7	2945-TAH-28_P7	2945-TAH-43_P7	2945-TAH-2_P14	2945-TAH-13_P14	2945-TAH-29_P14	2945-TAH-3_P14	2945-TAH-14_P14	2945-TAH-30_P14	2945-TAH-15_P21	2945-TAH-31_P21	2945-TAH-44_P21	2945-TAH-4_P21	2945-TAH-16_P21	2945-TAH-32_P21	2945-TAH-17_Ad	2945-TAH-33_Ad	2945-TAH-45_Ad	2945-TAH-5_Ad	2945-TAH-18_Ad	2945-TAH-34_Ad	2945-TAH-6_P7	2945-TAH-19_P7	2945-TAH-35_P7	2945-TAH-20_P7	2945-TAH-36_P7	2945-TAH-46_P7	2945-TAH-7_P14	2945-TAH-21_P14	2945-TAH-37_P14	2945-TAH-8_P14	2945-TAH-22_P14	2945-TAH-38_P14	2945-TAH-23_P21	2945-TAH-39_P21	2945-TAH-47_P21	2945-TAH-9_P21	2945-TAH-24_P21	2945-TAH-40_P21	2945-TAH-25_Ad	2945-TAH-48_Ad	2945-TAH-26_Ad
ACTN1	actinin, alpha 1			14q24.1	43.386	54.4114	53.671	60.206	48.816	50.0962	77.2209	89.4551	104.088	83.9973	97.3412	94.2421	60.2114	106.607	82.3897	78.9892	72.2105	91.4796	82.3306	83.3518	75.9555	68.5845	76.7254	79.5167	60.7562	64.0105	55.0175	75.0163	54.8201	49.6791	42.7066	44.1879	46.377	45.6834	47.7608	47.1336	35.3934	33.1392	30.0872	32.1783	25.9529	29.6362	25.0723	23.158	33.5408
ACTN2	actinin, alpha 2			1q42-q43	16.238	16.3367	18.271	16.7654	16.9277	16.8943	11.3866	13.9793	15.867	14.4142	15.4263	14.6651	7.88245	12.7507	11.0016	11.0117	8.62545	11.2483	9.55302	13.643	8.30847	8.45117	8.60377	8.51805	7.25757	6.83661	6.81681	7.18719	8.90241	6.25413	5.24828	5.3692	6.07958	5.0825	5.04404	7.54358	8.6122	5.12869	4.26385	4.67276	3.1443	3.99075	2.52484	4.00945	7.77008
ACTN4	actinin, alpha 4	FSGS1		19q13	64.2544	73.0152	68.5658	65.5003	71.1793	64.2335	86.8157	77.5445	93.806	100.256	84.6653	96.3573	63.722	90.9731	82.5731	95.9067	76.1361	90.2195	88.6993	100.53	81.5838	98.3958	79.1041	78.1788	68.0138	58.7728	52.8705	66.9756	58.5099	58.7652	64.1113	65.8499	56.3303	67.3136	61.8946	73.3985	54.8403	55.1663	51.8268	68.3923	59.5919	54.9546	44.0966	43.1362	47.9802
AIF1	allograft inflammatory factor 1		IRT-1, AIF-1, Em:AF129756.17, IBA1	6p21.3	1.39546	0.800167	1.48948	1.49327	1.03533	1.99446	2.4854	2.94631	3.23688	3.04587	3.28855	2.6792	2.18589	3.32626	3.72832	3.0759	2.87515	3.45382	3.08162	2.88794	3.4842	3.80767	3.13785	3.56777	1.79711	1.65402	2.2007	2.20108	2.69415	1.53403	1.64652	2.03659	2.95909	2.60035	1.83897	1.43163	1.66688	2.43284	1.74157	2.07088	1.39747	2.28977	1.99639	2.35037	2.26627
AIF1L	allograft inflammatory factor 1-like	C9orf58	IBA2, FLJ12783	9q34.13-q34.3	8.18245	8.26839	7.9439	6.5161	6.67791	7.68455	4.27721	4.32544	3.87156	3.00297	3.46793	2.6792	2.51709	3.21538	3.42272	3.50653	2.37753	3.82721	4.72515	5.67629	4.98508	6.96525	6.37691	5.97602	11.0592	11.4127	11.0572	12.0385	13.5879	12.3313	6.07154	4.56691	4.84214	4.55061	5.04404	4.73539	6.66751	7.16702	3.5432	6.21265	6.33851	6.28052	10.2755	12.5814	10.4896
ANKEF1	ankyrin repeat and EF-hand domain containing 1	ANKRD5	FLJ21669, dJ839B4.6	20p12.2	3.23492	2.66722	1.98598	3.3938	2.69187	2.87437	4.33501	4.26275	3.61769	4.67605	4.84314	4.18331	3.70939	3.76976	3.42272	3.93716	2.26694	3.26713	4.16019	4.82983	4.55626	4.73637	4.75738	4.05834	3.11039	2.37076	3.32789	2.74012	3.10413	3.42207	2.31542	2.09831	1.72165	1.89116	1.73389	1.65188	2.27807	2.56435	2.58233	2.81428	2.84484	2.3552	5.22583	5.5994	6.08656
CABP1	calcium binding protein 1			12q24.31	19.0289	22.8048	20.4555	21.7882	24.1751	22.5844	44.1015	41.3738	51.0919	47.8759	52.6169	60.1645	68.6237	81.7151	93.5136	73.3911	84.7063	89.0993	90.1887	76.2316	90.2675	86.9263	83.2541	93.877	13.3401	15.3272	14.5998	14.1049	13.0608	12.9803	9.26167	8.94867	14.8492	7.68285	12.505	14.7568	19.2247	18.6737	10.5696	11.0447	11.579	17.1406	11.4499	13.1344	18.9719
CABP2	calcium binding protein 2			11q13.1	0	0	0	0	0	0	0	0	0	0	0	0	0	0	0	0	0	0	0	0	0	0	0	0	0.0691197	0.055134	0	0.0449199	0	0	0	0	0	0	0	0.0550627	0	0.0657524	0	0	0.0499095	0.0654221	0	0	0
CABP4	calcium binding protein 4		CSNB2B	11q13.2	0.253719	0.733486	0.446844	0.271504	0.828268	0.410625	0.4046	0.75225	0.317341	0.557694	0.538127	0.282021	0.397435	0.776127	0.36672	0.430627	0.497622	0.560079	0.513603	0.448128	0.804045	0.83583	0.607325	0.445971	1.0368	0.496206	0.805135	0.808559	0.819959	0.413009	0.565991	0.74058	0.645619	1.00468	0.577963	0.495564	0.555626	0.789029	0.960868	0.424797	0.648823	0.719643	0.704607	0.622156	1.10076
CABP5	calcium binding protein 5	CABP3	CaBP3	19q13.33	0.190289	0.200042	0.397195	0.203628	0.569434	0.234643	0.3468	0.125375	0.380809	0.128699	0.0597919	0.141011	0	0.277188	0.18336	0.0615181	0.110583	0.0466733	0.308162	0.199168	0.160809	0.139305	0.101221	0.178389	0.138239	0.165402	0.375729	0.404279	0.234274	0.118002	0.257268	0.061715	0	0.177296	0.157626	0.165188	0.22225	0.0657524	0.120109	0.0530996	0.099819	0.0654221	0.117434	0	0.129501
CABP7	calcium binding protein 7		MGC57793	22q12.2	1.83946	1.53365	2.23422	1.49327	3.2613	3.16768	6.70481	4.20007	3.74462	4.24705	3.82668	2.82021	6.29272	7.09602	8.12896	7.32065	6.46908	9.428	8.26901	9.06215	13.4544	18.4347	22.9265	14.7616	8.01789	8.7663	8.85648	8.75938	9.37096	9.2632	27.6306	21.2299	38.3605	16.4886	34.7829	34.0287	70.7312	64.8977	37.5339	37.0635	24.9547	66.8614	39.047	44.5879	76.9885
CACNA1B	calcium channel, voltage-dependent, N type, alpha 1B subunit	CACNL1A5	Cav2.2, CACNN	9q34	267.42	378.879	281.214	334.832	356.517	297.879	196.116	255.201	260.918	208.792	257.225	278.637	171.096	273.973	215.876	206.147	165.653	220.158	233.895	264.346	183.537	162.894	193.99	187.709	325.485	317.406	294.948	366.726	282.593	244.501	263.7	273.212	238.664	283.024	250.784	287.317	202.359	223.032	221.901	176.45	225.291	180.5	178.618	183.536	180.849
CACNA1E	calcium channel, voltage-dependent, R type, alpha 1E subunit	CACNL1A6	Cav2.3, BII, CACH6	1q25.3	497.417	516.708	437.361	518.98	473.096	454.151	556.037	584.937	558.71	537.059	567.664	580.682	375.51	608.317	523.554	540.129	359.67	528.202	578.471	583.114	510.301	526.016	519.971	463.052	379.122	337.31	311.426	388.647	331.556	274.474	201.647	193.23	232.369	180.547	219.994	251.141	269.59	193.115	185.207	203.531	113.993	150.405	99.7019	151.184	267.032
CALB1	calbindin 1, 28kDa	CALB		8q21.3	44.0837	22.4047	40.9607	38.0784	30.9047	43.7022	124.27	125.626	119.066	132.088	125.204	113.749	132.412	180.838	142.043	184.677	137.897	164.617	165.894	176.662	136.152	138.051	141.355	132.855	109.14	89.2619	83.0362	97.7457	70.8093	65.0194	116.954	96.8308	78.2813	102.596	103.298	88.9812	122.571	126.376	184.667	169.388	168.195	117.694	159.476	184.642	178.582
CALB2	calbindin 2		CAL2	16q22.2	14.5889	10.5355	12.313	15.1363	10.0945	12.7294	14.2766	15.4211	17.0095	15.9586	17.0407	20.0235	8.01493	13.305	12.2851	12.1191	8.45957	13.6753	7.44725	9.9584	8.63009	6.64021	7.89522	7.26933	240.398	179.185	210.677	241.849	167.564	189.925	272.139	314.808	193.094	249.988	249.26	231.483	105.68	124.075	162.987	132.059	212.864	153.349	75.3342	125.33	148.538
CALM1	calmodulin 1 (phosphorylase kinase, delta)	CALML2	CAMI, PHKD, DD132	14q32.11	2777.85	2569.2	2743.53	2888.6	2456.95	2385.14	3671.29	3611.87	3618.7	3731.19	3688.44	3676.29	2453.1	3085.1	3063.88	3279.65	2715.03	3240.95	3513.2	3334.72	3331.86	3367.75	3385.13	3350.89	2154.32	1893.47	2037.96	2046.69	1972.41	2010.82	2437.26	2274.94	2283.23	2221.35	2265.51	2147.5	2589.88	2124.46	2311.31	2295.55	2353.73	2154.55	2453.15	2331.15	2447.7
CALM2	calmodulin 2 (phosphorylase kinase, delta)		PHKD, CAMII	2p21.3-p21.1	1246.65	954.066	1160.46	1037.48	1020.12	1044.98	1385.01	1159.22	1131.57	1375.02	1239.13	1241.41	842.562	970.048	1132.49	1176.47	988.388	1161.18	1042.77	1014.76	1130.43	1184.14	1188.89	1196.54	837.316	762.944	865.198	730.218	827.221	852.273	741.345	665.596	707.868	651.446	669.702	657.833	661.473	591.509	580.665	610.592	554.195	601.098	622.285	660.799	711.674
CALM3	calmodulin 3 (phosphorylase kinase, delta)		PHKD	19q13.2-q13.3	1306.59	1522.45	1677.5	1481.12	1524.74	1561.61	1794.69	1776.63	2084.49	1881.4	1915.37	1998.21	1242.65	1600.15	1667.41	1615.9	1409.65	1747.63	1514.92	1366.94	1492.47	1503.05	1554.6	1527.36	1606.96	1624.91	1706.46	1607.37	1528.23	1722.36	1563.63	1648.59	1516.34	1487.58	1610.47	1347.55	1400.23	1228.06	1165.29	1174.78	1148.52	1262.97	951.454	945.677	1138.96
CALML3	calmodulin-like 3		CLP	10p15.1	0	0	0	0	0	0	0	0	0	0	0	0	0	0.0554376	0	0.0615181	0	0	0	0	0	0	0	0	0	0.055134	0	0.0449199	0	0	0.0514537	0	0.0538016	0	0	0	0.0555626	0	0	0	0.0499095	0	0	0	0
CALML4	calmodulin-like 4		MGC4809, NY-BR-20	15q22.31	0.380579	0.333403	0.595793	0.271504	0.517667	0.410625	0.3468	0.125375	0.190405	0.257397	0.239168	0.423032	0.198717	0.498939	0.48896	0.246072	0.221165	0.373386	0.205441	0.348544	0.107206	0.510785	0.354273	0.445971	0.414718	0.165402	0.483081	0.404279	0.702822	0.118002	0.102907	0.308575	0.161405	0.413692	0.420337	0.165188	0.555626	0.26301	0.360326	0.530996	0.549004	0.588799	0.352303	0.553028	0.323753
CALML5	calmodulin-like 5		CLSP	10p15.1	#N/A	#N/A	#N/A	#N/A	#N/A	#N/A	#N/A	#N/A	#N/A	#N/A	#N/A	#N/A	#N/A	#N/A	#N/A	#N/A	#N/A	#N/A	#N/A	#N/A	#N/A	#N/A	#N/A	#N/A	#N/A	#N/A	#N/A	#N/A	#N/A	#N/A	#N/A	#N/A	#N/A	#N/A	#N/A	#N/A	#N/A	#N/A	#N/A	#N/A	#N/A	#N/A	#N/A	#N/A	#N/A
CALML6	calmodulin-like 6		CAGLP	1p36.33	#N/A	#N/A	#N/A	#N/A	#N/A	#N/A	#N/A	#N/A	#N/A	#N/A	#N/A	#N/A	#N/A	#N/A	#N/A	#N/A	#N/A	#N/A	#N/A	#N/A	#N/A	#N/A	#N/A	#N/A	#N/A	#N/A	#N/A	#N/A	#N/A	#N/A	#N/A	#N/A	#N/A	#N/A	#N/A	#N/A	#N/A	#N/A	#N/A	#N/A	#N/A	#N/A	#N/A	#N/A	#N/A
CALN1	calneuron 1			7q11	152.739	157.233	144.976	154.825	143.083	139.671	109.82	114.279	118.051	101.329	89.7476	96.4513	51.9977	80.7172	78.6614	75.4827	53.4114	68.3297	72.2126	65.825	63.8412	84.1867	77.8894	68.0106	84.4643	62.3565	59.9557	84.2698	65.011	66.0814	38.3845	30.6723	42.8799	22.9894	38.1981	49.4463	35.1156	36.1638	27.8652	31.488	23.1081	38.0102	23.3695	29.3796	37.8144
CALU	calumenin			7q32	146.967	123.492	141.749	138.399	117.821	117.732	142.304	133.274	128.142	140.882	127.237	125.593	65.2455	86.0392	103.415	102.12	77.7949	97.4538	76.9891	70.6051	78.9037	83.9545	83.5072	86.9644	148.815	139.103	150.936	146.169	154.738	156.294	150.502	133.983	152.043	142.014	139.972	138.042	111.903	105.927	112.782	119.368	110.1	106.376	103.225	101.204	90.4566
	GRAPH [Drag mouse over this cell to view graph]				P7 A1 SAMPLES						P14 A1 SAMPLES						P21 A1 SAMPLES						ADULT A1 SAMPLES						P7 MG SAMPLES						P14 MG SAMPLES						P21 MG SAMPLES						ADULT MG SAMPLES
[ Part B]	Approved Name	Previous Symbols	Synonyms	Chromosome	2945-TAH-1_P7	2945-TAH-11_P7	2945-TAH-27_P7	2945-TAH-12_P7	2945-TAH-28_P7	2945-TAH-43_P7	2945-TAH-2_P14	2945-TAH-13_P14	2945-TAH-29_P14	2945-TAH-3_P14	2945-TAH-14_P14	2945-TAH-30_P14	2945-TAH-15_P21	2945-TAH-31_P21	2945-TAH-44_P21	2945-TAH-4_P21	2945-TAH-16_P21	2945-TAH-32_P21	2945-TAH-17_Ad	2945-TAH-33_Ad	2945-TAH-45_Ad	2945-TAH-5_Ad	2945-TAH-18_Ad	2945-TAH-34_Ad	2945-TAH-6_P7	2945-TAH-19_P7	2945-TAH-35_P7	2945-TAH-20_P7	2945-TAH-36_P7	2945-TAH-46_P7	2945-TAH-7_P14	2945-TAH-21_P14	2945-TAH-37_P14	2945-TAH-8_P14	2945-TAH-22_P14	2945-TAH-38_P14	2945-TAH-23_P21	2945-TAH-39_P21	2945-TAH-47_P21	2945-TAH-9_P21	2945-TAH-24_P21	2945-TAH-40_P21	2945-TAH-25_Ad	2945-TAH-48_Ad	2945-TAH-26_Ad
CAPN1	calpain 1, (mu/I) large subunit		muCANP, muCL, CANP, CANPL1	11q13	11.1636	14.0696	15.8878	13.2358	15.8406	14.3132	12.7738	10.0927	15.1054	14.9719	16.084	17.1563	11.0619	11.7528	13.2019	13.7801	11.5559	13.4886	18.1302	18.672	17.7426	19.5027	19.3332	17.7943	11.6812	16.0991	12.3454	13.8353	12.4751	11.9773	25.3152	26.9077	24.3183	33.6863	27.3219	19.4922	27.948	24.8544	22.6405	24.2134	25.903	20.9351	25.3071	24.5406	26.483
CAPN2	calpain 2, (m/II) large subunit		mCANP, CANPml, CANPL2	1q41-q42	88.2943	98.8206	98.0575	94.2119	92.7142	83.3569	62.5975	63.5025	67.4032	66.194	69.1194	67.3561	46.1024	61.6466	64.176	63.3636	52.0291	75.7041	71.0827	62.7877	71.6673	68.1666	68.3747	70.1067	100.638	109.165	114.597	104.574	113.389	112.397	95.6524	94.4239	95.175	95.681	94.9962	97.7913	89.0668	95.5383	90.5619	90.9596	94.5785	111.676	105.75	93.5999	89.7444
CAPN3	calpain 3, (p94)	LGMD2, LGMD2A	CANP3, p94, nCL-1	15q15.1	3.36178	3.13399	3.47546	3.6653	2.53657	3.285	4.39281	4.70157	5.39479	6.00593	4.12564	4.60635	4.63674	7.09602	4.52288	7.93583	4.92093	6.30089	6.36868	6.72192	4.60986	4.36489	5.31409	6.60038	5.9443	6.45067	5.15286	6.01927	3.45554	4.01208	13.8925	11.4173	11.4597	13.2972	10.8237	9.63596	13.335	13.282	17.3557	15.3989	15.5219	10.0096	15.5013	13.3418	15.8639
CAPN5	calpain 5		CAPN5	11q14	74.974	87.0182	85.099	83.6232	82.9303	74.4991	49.8237	56.983	63.0874	46.8463	55.5467	63.5488	41.5319	61.9238	60.0198	57.5194	42.2426	60.2085	54.596	51.8833	53.1742	53.0288	58.455	50.484	69.9492	74.5962	73.6966	75.5104	65.831	66.4354	68.382	76.5266	78.5503	74.3463	81.5979	76.1516	79.2323	83.1111	69.663	65.4187	68.1764	87.6656	41.7479	42.514	47.4622
CAPN6	calpain 6		CAPNX	Xq23	3.74236	4.00084	3.42581	3.86893	3.31307	3.22634	4.33501	2.13138	4.1889	3.77516	2.75043	2.6322	1.98717	3.65888	3.85056	2.89135	1.8799	2.56703	2.36258	5.17837	3.75221	2.73967	2.4293	2.40824	2.90303	2.86697	2.46908	3.14439	3.3384	3.12707	2.31542	1.60459	1.99066	2.48215	1.62881	2.91832	2.2225	1.2493	1.62147	2.81428	1.19783	1.24302	2.0551	2.21211	2.00727
CAPN7	calpain 7			3p24	98.9505	79.3499	89.5178	89.0533	79.9278	77.5495	68.3775	61.3711	60.5486	65.9366	64.1567	55.5112	38.6836	49.5612	53.9689	61.0875	42.9061	50.6405	50.3845	52.9787	55.5863	61.5264	57.7971	55.791	95.5234	84.6306	90.1751	80.9906	95.9352	88.0889	67.1985	53.5686	61.1724	63.5903	61.2116	64.2581	58.8964	54.1143	55.4301	62.0734	50.4585	51.6835	57.2493	58.4135	55.6208
CAPN8	calpain 8		nCL-2	1q41	0	0	0.0992988	0	0.0517667	0.117321	0.0578001	0	0	0	0	0.0940071	0	0.0554376	0.06112	0	0.0552913	0	0	0.049792	0	0.046435	0	0	0.207359	0.165402	0.214703	0.2246	0.0585685	0.118002	0	0.185145	0.161405	0	0.0525421	0.110125	0.0555626	0	0.0600543	0.0530996	0.099819	0.196266	0	0	0
CAPN9	calpain 9		nCL-4, GC36	1q42.11-q42.3	0.0634298	0.0666806	0	0.067876	0.103533	0.175982	0	0.0626875	0.317341	0	0.179376	0.0940071	0	0.0554376	0.12224	0.184554	0.110583	0.0933466	0	0.099584	0.053603	0.09287	0	0.0891943	0.483838	0.441072	0.429405	0.314439	0.0585685	0.118002	0.0514537	0.185145	0.0538016	0	0.157626	0.220251	0.0555626	0.131505	0.180163	0.212398	0.099819	0.196266	0	0.276514	0.0647506
CAPN11	calpain 11			6p12	0.317149	0.200042	0.397195	0.475132	1.50124	0.469286	0.1734	0.0626875	0.317341	1.63018	0	0.470035	0.198717	0.388063	2.07808	0.922771	0.387039	0.14002	0.256802	0.348544	2.89456	0.18574	0.0506104	0.222986	0.483838	0.771875	0.214703	0.314439	1.58135	1.88804	0.565991	0.555435	0.591818	3.48683	1.47118	1.70694	0.444501	0.591772	3.84347	2.38948	0.698733	0.392533	0.704607	2.4195	0.582756
CAPN12	calpain 12			19q13.2	0.444009	0.933528	0.496494	0.543008	1.13887	0.586607	1.2138	1.003	1.77711	1.24409	1.01646	1.17509	0.529913	1.27507	1.28352	0.861253	0.995244	1.30685	1.02721	0.74688	1.17927	1.62523	1.06282	1.47171	0.760317	1.04755	0.751459	0.494119	0.702822	0.767016	0.360176	0.555435	0.484214	0.531889	0.525421	0.605689	0.277813	0.789029	0.42038	0.584095	0.299457	0.392533	0.293586	0.138257	0.518005
CAPN14	calpain 14			2p23.1-p21	#N/A	#N/A	#N/A	#N/A	#N/A	#N/A	#N/A	#N/A	#N/A	#N/A	#N/A	#N/A	#N/A	#N/A	#N/A	#N/A	#N/A	#N/A	#N/A	#N/A	#N/A	#N/A	#N/A	#N/A	#N/A	#N/A	#N/A	#N/A	#N/A	#N/A	#N/A	#N/A	#N/A	#N/A	#N/A	#N/A	#N/A	#N/A	#N/A	#N/A	#N/A	#N/A	#N/A	#N/A	#N/A
CAPN15	calpain 15			16p13.3	18.2044	23.4049	22.094	22.8063	26.2457	22.8777	18.785	22.5048	30.5917	22.8226	24.5147	29.5652	19.2093	31.4331	24.2646	26.8219	24.0517	28.8908	32.5625	28.979	27.9272	26.2822	26.9247	23.7703	22.6713	24.7551	20.4504	25.6942	18.1562	19.8244	22.6396	28.7592	22.8119	31.0269	32.3659	22.1352	25.8922	32.5475	28.3456	31.3287	29.4466	28.5895	28.1843	22.2594	24.152
CAPNS1	calpain, small subunit 1	CAPN4	CANP, CANPS, 30K, CDPS	19q13.1	71.6757	77.6162	82.3683	77.5823	71.024	74.9684	75.6603	71.213	80.0968	77.4337	68.5215	74.4066	44.4464	66.5806	63.2592	58.8113	51.6421	69.9166	65.279	56.016	67.7006	67.9808	70.2979	68.0998	67.1844	77.9043	78.3664	77.9361	76.9004	86.2598	77.6436	78.9334	85.2217	80.3744	82.6488	67.0663	80.4546	74.629	68.9423	72.6402	76.4614	78.2448	75.0406	73.2762	75.3697
CAPNS2	calpain, small subunit 2		MGC12536, MGC14804	16q12.2	2.28347	2.00042	1.48948	2.17203	1.8636	1.05589	1.0404	1.06569	1.3963	0.857991	1.25563	0.65805	0.72863	0.831564	0.6112	0.676699	0.387039	0.373386	0.667684	0.946048	0.107206	0.510785	0.455494	0.31218	1.45151	1.15781	1.7713	0.988238	1.58135	1.06202	0.771805	0.61715	0.430413	0.827384	0.367795	1.10125	0.500063	0.657524	1.08098	0.530996	0.848461	0.588799	0.645889	0.691285	0.453254
CAPS	calcyphosine		CAPS1, MGC126562	19p13.3	#N/A	#N/A	#N/A	#N/A	#N/A	#N/A	#N/A	#N/A	#N/A	#N/A	#N/A	#N/A	#N/A	#N/A	#N/A	#N/A	#N/A	#N/A	#N/A	#N/A	#N/A	#N/A	#N/A	#N/A	#N/A	#N/A	#N/A	#N/A	#N/A	#N/A	#N/A	#N/A	#N/A	#N/A	#N/A	#N/A	#N/A	#N/A	#N/A	#N/A	#N/A	#N/A	#N/A	#N/A	#N/A
CAPS2	calcyphosine 2			12q14.1	32.9835	39.4749	33.5133	38.9608	39.4462	34.1405	29.4202	34.6662	26.5297	22.3078	30.4939	22.6087	18.9444	29.6591	28.9097	22.0235	15.6474	23.6634	19.3115	32.1656	27.7128	20.6171	20.4972	26.2677	41.1262	30.9302	29.4679	37.3734	34.1454	28.0846	28.0423	27.5866	27.5464	25.8262	25.1677	35.2401	25.6144	29.0626	34.8315	28.0366	29.6962	23.2248	30.7678	36.9837	30.3033
CAPSL	calcyphosine-like		MGC26610	5p13.2	0.507438	0.266722	0.446844	0.610884	0.465901	0.879911	1.2716	0.814938	0.634682	1.24409	0.717503	1.50411	0.331196	0.443501	0.48896	0.184554	0.221165	0.233366	0.308162	0.448128	0.160809	0.18574	0.556715	0.356777	0.207359	0.330804	0.161027	0.359359	0.175705	0	0.154361	0.185145	0.376611	0	0.262711	0.0550627	0.722314	0.526019	0.180163	0.265498	0.0499095	0.130844	0	0.276514	0.518005
CETN1	centrin, EF-hand protein, 1	CETN	CEN1	18p11.32	#N/A	#N/A	#N/A	#N/A	#N/A	#N/A	#N/A	#N/A	#N/A	#N/A	#N/A	#N/A	#N/A	#N/A	#N/A	#N/A	#N/A	#N/A	#N/A	#N/A	#N/A	#N/A	#N/A	#N/A	#N/A	#N/A	#N/A	#N/A	#N/A	#N/A	#N/A	#N/A	#N/A	#N/A	#N/A	#N/A	#N/A	#N/A	#N/A	#N/A	#N/A	#N/A	#N/A	#N/A	#N/A
CETN2	centrin, EF-hand protein, 2	CALT	CEN2	Xq28	30.5097	22.8048	25.0233	26.7431	21.535	23.0537	24.6806	25.8273	22.8485	25.9113	25.1126	24.5358	15.0363	20.9554	20.7808	20.9161	19.6837	20.9563	20.8009	23.2031	23.7997	22.2888	23.3314	22.5661	13.7548	14.7208	14.4924	13.8353	16.4577	17.9364	17.8544	17.2802	20.3908	19.7981	18.0745	18.0055	17.78	18.2134	16.6951	14.4431	15.7714	17.2714	18.2023	19.6325	19.6194
CETN3	centrin, EF-hand protein, 3		CEN3	5q14.3	92.5441	63.5466	77.2544	78.804	63.8284	61.5351	46.6447	43.3798	40.6196	44.6155	41.7945	41.7861	23.8461	32.2093	36.9165	35.865	25.8763	33.9781	31.5866	31.3192	38.8622	36.6372	33.0486	34.6074	33.5231	32.5842	36.4458	28.3894	37.1324	36.6398	29.3286	24.254	25.1791	22.103	26.6914	26.9256	22.0028	18.2134	23.4212	26.7091	21.0618	20.2809	20.0813	23.7802	21.821
CGREF1	cell growth regulator with EF-hand domain 1		CGR11	2p23.3	46.7478	47.4766	44.5355	46.6308	41.3098	43.2329	25.6054	26.5168	31.9245	24.0666	24.1559	27.5911	8.34613	15.1345	13.4464	11.5654	10.7818	13.3486	11.8642	11.3526	11.7927	10.3086	13.1587	11.9966	60.8254	56.8982	64.3571	60.6868	52.5945	60.6533	21.3533	25.7351	25.6096	19.9754	24.5897	24.3928	10.0568	12.9532	11.7706	7.59324	11.3794	11.9068	9.33604	12.0975	11.1371
CHP1	calcineurin-like EF-hand protein 1		Sid470p, CHP, SLC9A1BP, p22, p24	15q13.3	66.9819	61.0127	72.0413	58.4412	63.1554	56.2556	107.971	105.629	96.1543	106.605	95.4877	95.6522	81.8053	102.837	104.576	111.102	88.6873	109.449	116.742	107.352	118.087	130.204	126.172	119.699	56.3326	46.919	51.0992	54.8472	54.5273	55.2252	91.9478	86.9564	92.0545	90.8349	90.5826	85.6775	117.793	116.053	100.05	99.5617	110.3	110.04	123.482	112.057	113.637
CHP2	calcineurin-like EF-hand protein 2			16p12.2	1.20517	2.00042	1.43983	1.4254	1.0871	0.997232	2.1386	2.5075	2.28485	1.84468	1.91334	1.73913	0.72863	0.94244	1.34464	0.922771	0.718787	1.02681	1.18129	1.19501	0.911252	1.20731	0.607325	1.02573	1.17504	1.98482	2.09335	1.88664	2.63558	2.06504	1.38925	2.34517	1.77545	2.36395	1.9966	2.75313	1.55575	0.657524	0.900814	0.530996	1.54719	1.11218	1.3505	1.31344	0.582756
CIB1	calcium and integrin binding 1 (calmyrin)		SIP2-28, CALMYRIN, CIB, KIP	15q25.3-q26	5.20124	6.00125	5.36213	4.68344	5.69434	5.51411	6.24241	5.76725	5.90254	6.64943	5.62044	6.6745	4.10683	5.32201	6.23424	5.41359	5.25268	6.58093	5.701	5.42733	5.41391	5.34003	6.07325	5.66384	5.32222	6.06474	6.65578	5.07595	6.03256	6.54914	6.94625	7.8378	7.53222	6.32357	7.30335	7.32333	8.72333	9.07384	7.68695	7.75254	8.63434	9.28994	7.75067	7.94977	6.53981
CIB2	calcium and integrin binding family member 2	DFNB48, USH1J	KIP2	15q24	32.3492	33.607	33.9602	33.7344	30.0247	29.5063	12.427	13.2271	15.6766	11.3255	10.2244	13.161	7.35254	11.0875	13.5686	10.1505	8.07253	12.5084	13.1996	13.7426	13.6688	13.4197	14.677	14.7616	28.892	36.1679	33.6546	30.0514	30.4556	32.9817	15.7963	13.8859	18.2925	11.9971	15.2898	16.8492	16.7243	19.7257	15.6141	14.2838	15.7714	15.3742	20.4923	19.356	18.1949
CIB3	calcium and integrin binding family member 3		KIP3	19p13.12	0	0.0666806	0	0	0	0	0	0	0	0.0857991	0	0	0	0.0554376	0	0	0	0	0	0.099584	0	0.046435	0	0	0.207359	0	0	0	0	0	0	0	0.0538016	0	0	0	0.0555626	0	0	0	0	0	0	0	0
CIB4	calcium and integrin binding family member 4			2p23.3	0	0	0	0	0	0	0	0	0	0	0	0	0	0	0	0	0	0.0466733	0	0	0	0	0	0	0.0691197	0	0.107351	0	0.0585685	0	0	0	0	0	0	0	0	0	0	0	0	0	0	0	0
CRACR2A	calcium release activated channel regulator 2A	EFCAB4B	MGC4266	12p13.32	#N/A	#N/A	#N/A	#N/A	#N/A	#N/A	#N/A	#N/A	#N/A	#N/A	#N/A	#N/A	#N/A	#N/A	#N/A	#N/A	#N/A	#N/A	#N/A	#N/A	#N/A	#N/A	#N/A	#N/A	#N/A	#N/A	#N/A	#N/A	#N/A	#N/A	#N/A	#N/A	#N/A	#N/A	#N/A	#N/A	#N/A	#N/A	#N/A	#N/A	#N/A	#N/A	#N/A	#N/A	#N/A
CRACR2B	calcium release activated channel regulator 2B	EFCAB4A	MGC45840	11p15.5	#N/A	#N/A	#N/A	#N/A	#N/A	#N/A	#N/A	#N/A	#N/A	#N/A	#N/A	#N/A	#N/A	#N/A	#N/A	#N/A	#N/A	#N/A	#N/A	#N/A	#N/A	#N/A	#N/A	#N/A	#N/A	#N/A	#N/A	#N/A	#N/A	#N/A	#N/A	#N/A	#N/A	#N/A	#N/A	#N/A	#N/A	#N/A	#N/A	#N/A	#N/A	#N/A	#N/A	#N/A	#N/A
CRNN	cornulin	C1orf10	1953-09-01	1q21	0	0	0.0496494	0	0	0	0	0	0	0	0	0	0	0	0	0.0615181	0	0.0466733	0	0	0	0	0	0	0	0	0	0	0	0	0	0	0	0	0	0	0	0	0	0	0	0	0	0	0
	GRAPH [Drag mouse over this cell to view graph]				P7 A1 SAMPLES						P14 A1 SAMPLES						P21 A1 SAMPLES						ADULT A1 SAMPLES						P7 MG SAMPLES						P14 MG SAMPLES						P21 MG SAMPLES						ADULT MG SAMPLES
[ Part C]	Approved Name	Previous Symbols	Synonyms	Chromosome	2945-TAH-1_P7	2945-TAH-11_P7	2945-TAH-27_P7	2945-TAH-12_P7	2945-TAH-28_P7	2945-TAH-43_P7	2945-TAH-2_P14	2945-TAH-13_P14	2945-TAH-29_P14	2945-TAH-3_P14	2945-TAH-14_P14	2945-TAH-30_P14	2945-TAH-15_P21	2945-TAH-31_P21	2945-TAH-44_P21	2945-TAH-4_P21	2945-TAH-16_P21	2945-TAH-32_P21	2945-TAH-17_Ad	2945-TAH-33_Ad	2945-TAH-45_Ad	2945-TAH-5_Ad	2945-TAH-18_Ad	2945-TAH-34_Ad	2945-TAH-6_P7	2945-TAH-19_P7	2945-TAH-35_P7	2945-TAH-20_P7	2945-TAH-36_P7	2945-TAH-46_P7	2945-TAH-7_P14	2945-TAH-21_P14	2945-TAH-37_P14	2945-TAH-8_P14	2945-TAH-22_P14	2945-TAH-38_P14	2945-TAH-23_P21	2945-TAH-39_P21	2945-TAH-47_P21	2945-TAH-9_P21	2945-TAH-24_P21	2945-TAH-40_P21	2945-TAH-25_Ad	2945-TAH-48_Ad	2945-TAH-26_Ad
DGKA	diacylglycerol kinase, alpha 80kDa	DAGK, DAGK1	DGK-alpha	12q13.3	4.2498	4.4676	5.95793	5.22645	5.64257	3.81295	4.62401	5.70457	5.01399	5.92014	5.56065	5.3584	4.76922	5.1557	5.92864	6.52092	4.64447	5.69414	6.98501	8.56423	6.96839	7.61534	7.54095	7.00175	7.18845	6.56094	6.76313	8.08559	7.37963	6.78514	9.05585	8.94867	10.5451	6.85546	9.03724	9.41571	10.6125	11.3752	10.6897	11.4695	9.4329	11.318	9.62963	10.5767	11.8494
DGKB	diacylglycerol kinase, beta 90kDa	DAGK2	KIAA0718, DGK, DGK-BETA	7p21.2	53.5348	41.2086	53.5717	43.3049	48.6607	46.4593	123.519	112.336	104.088	122.95	123.829	99.0835	130.16	168.752	136.298	193.105	139.058	177.218	198.508	246.57	170.082	199.624	198.696	173.037	69.6727	60.2614	70.6908	57.9916	74.792	68.0284	52.74	50.668	93.3996	43.2012	68.5675	76.2067	120.626	90.7384	49.3046	67.8082	39.8278	74.5812	51.7299	70.7875	146.79
DGKG	diacylglycerol kinase, gamma 90kDa	DAGK3		3q27-q28	25.4988	24.3384	29.74	26.2001	28.8341	36.6043	48.1475	52.5322	49.1878	37.9661	44.9635	41.2691	37.8888	53.9408	59.9587	44.293	39.5333	58.715	68.4633	67.5678	76.974	65.9377	107.446	78.5355	21.9801	23.9281	26.5158	21.9658	29.9285	25.5475	28.4539	28.6975	59.2894	23.0485	41.771	49.6665	89.4558	64.8319	42.2182	42.5328	17.8177	46.5151	23.8979	35.4629	97.5792
DNAH7	dynein, axonemal, heavy chain 7		KIAA0944	2q33.1	#N/A	#N/A	#N/A	#N/A	#N/A	#N/A	#N/A	#N/A	#N/A	#N/A	#N/A	#N/A	#N/A	#N/A	#N/A	#N/A	#N/A	#N/A	#N/A	#N/A	#N/A	#N/A	#N/A	#N/A	#N/A	#N/A	#N/A	#N/A	#N/A	#N/A	#N/A	#N/A	#N/A	#N/A	#N/A	#N/A	#N/A	#N/A	#N/A	#N/A	#N/A	#N/A	#N/A	#N/A	#N/A
DST	dystonin	BPAG1	BP240, KIAA0728, FLJ21489, FLJ13425, FLJ32235, FLJ30627, CATX-15, BPA, MACF2	6p12.1	1301.52	1258.93	1309.85	1296.3	1282.99	1158.08	1514.48	1253.25	1426.13	1423.41	1348.13	1231.26	903.833	1118.23	1166.05	1350.38	933.705	1235.44	1184.01	1165.38	1225.63	1475.8	1264.05	1192.48	1469.21	1219.89	1273.67	1299.22	1227.36	1122.62	1845.75	1515.66	1411.32	1837.8	1566.23	1560.53	1562.42	1619.02	1569.28	1931.13	1770.44	1755.47	1781.77	1660.81	1502.15
DUOX1	dual oxidase 1		NOXEF1, THOX1, LNOX1	15q21	3.6155	4.26756	3.42581	3.52955	3.83074	2.75705	1.0404	1.75525	1.2059	0.94379	1.07625	1.50411	0.264956	1.21963	1.03904	1.04581	0.552913	0.653426	1.18129	1.04563	1.44728	0.789395	0.809767	0.758151	1.93535	1.87455	1.39557	1.66204	1.46421	1.29803	0.463083	0.432005	0.376611	0.886482	0.893216	0.550627	0.722314	0.657524	0.960868	0.318597	0.249547	0.457955	0.645889	0.345642	0.582756
DUOX2	dual oxidase 2		P138-TOX, P138(TOX), THOX2, LNOX2	15q15.3-q21	1.83946	2.53386	1.88668	2.23991	1.34593	1.70116	0.1734	0.438813	0.571214	0.0857991	0.179376	0.141011	0	0.166313	0	0	0	0.0933466	0.0513603	0.049792	0.053603	0	0.151831	0.0445971	0.414718	0.27567	0.161027	0.13476	0.234274	0.177004	0.360176	0.12343	0	0	0.105084	0.330376	0.166688	0	0.0600543	0	0.0499095	0	0	0	0.0647506
EFCAB1	EF-hand calcium binding domain 1		FLJ11767	8q11.21	13.0665	9.66868	10.8732	12.0819	9.05918	9.67902	9.13241	8.02401	10.6627	9.82399	10.4038	8.46064	4.70298	6.37533	6.17312	6.95154	5.0868	6.8143	7.75541	7.36922	5.62832	6.31516	6.57935	6.33279	18.6623	17.4223	20.5578	16.4407	18.9762	18.2314	17.5972	13.4539	13.1814	11.2879	11.4542	15.0872	7.50095	8.1533	9.30841	6.31885	7.93561	6.93474	7.86811	9.53973	8.87084
EFCAB2	EF-hand calcium binding domain 2		MGC12458, DRC8, CFAP200	1q44	7.67501	6.33466	8.53969	7.94149	6.16024	6.92196	11.56	10.8449	9.9645	11.1968	9.80587	9.49471	6.02776	9.81246	8.8624	9.35075	6.30321	11.2016	9.24486	8.21568	10.2918	10.0764	8.70499	10.6141	10.2297	10.2549	10.3057	8.40003	11.3623	11.9773	13.1207	11.6641	13.9346	10.6378	11.244	12.0037	8.72333	12.6245	10.9299	10.7792	9.88208	11.8414	15.3839	17.0747	12.1084
EFCAB3	EF-hand calcium binding domain 3		FLJ25818	17q23.3	1.45889	1.33361	1.58878	2.30778	1.29417	1.11455	0.693601	1.12838	1.3963	1.37279	1.07625	0.611046	0.198717	0.498939	0.73344	0.553663	0.331748	0.233366	1.02721	0.348544	0.428824	0.975135	0.809767	0.445971	0.0691197	0.27567	0.536756	0.2246	0.351411	0.885019	0.257268	0	0.32281	0.0590988	0.157626	0.165188	0.0555626	0.197257	0.120109	0	0	0	0	0.0691285	0.0647506
EFCAB5	EF-hand calcium binding domain 5		FLJ46247	17q11.2	7.99216	7.00146	7.89425	8.55238	7.24734	6.51134	7.45621	7.33444	6.9815	6.77813	7.05544	5.17039	5.7628	6.9297	6.47872	8.12039	4.64447	6.34757	6.31732	7.26963	7.0756	8.219	7.794	6.95715	4.14718	4.30045	3.972	4.53691	4.62691	3.36307	3.4474	2.83889	4.30413	3.42773	3.52032	3.02845	4.88951	4.07665	3.84347	4.93826	3.54357	4.71039	3.7579	5.18463	4.20879
EFCAB6	EF-hand calcium binding domain 6		FLJ23588, DJBP, HSCBCIP1, KIAA1672, dJ185D5.1	22q13.2	33.9984	40.3418	32.421	33.5307	38.2556	29.917	21.2704	22.2541	20.8176	19.5622	21.0467	22.9377	14.2414	25.8339	23.8979	19.6243	18.1356	21.5164	18.0275	17.6264	18.493	14.0234	18.6246	15.7428	2.90303	3.63884	3.86465	5.43531	3.63125	3.06806	0.926167	1.35773	1.18364	0.768285	0.788132	1.37657	0.833439	0.591772	0.84076	0.955792	1.09801	0.719643	0.528455	0.967798	1.03601
EFCAB7	EF-hand calcium binding domain 7		KIAA1799, RP4-534K7.1	1p31.3	2.66405	2.13378	2.33352	2.64716	2.69187	2.63973	2.6588	2.13138	2.22139	2.10208	1.91334	2.72621	1.25854	2.27294	2.56704	1.96858	1.38228	2.05362	2.41394	2.78835	2.89456	2.13601	1.9232	2.85422	3.38687	3.0875	2.46908	3.81819	2.81129	2.53705	2.57268	1.35773	1.66785	1.30017	2.10168	2.42276	2.33363	2.23558	2.46223	1.85849	1.34756	1.1776	2.93586	3.31817	3.10803
EFCAB8	EF-hand calcium binding domain 8			20q11.21	0.12686	0.133361	0.148948	0.271504	0.1553	0.0586607	0.0578001	0.25075	0	0	0.119584	0.188014	0.198717	0	0.12224	0.246072	0.110583	0.0933466	0.0513603	0.049792	0	0.046435	0	0.0445971	0.138239	0.27567	0.0536756	0	0.117137	0.118002	0.0514537	0	0.107603	0.118198	0.105084	0.275313	0.0555626	0.0657524	0.120109	0	0	0	0.0587172	0	0
EFCAB9	EF-hand calcium binding domain 9			5q35.1	0.570868	0.800167	1.09229	1.08602	0.465901	0.997232	0.635801	0.75225	1.14243	1.02959	0.777295	0.846064	0.662391	0.776127	1.10016	1.66099	0.608205	1.02681	0.873126	0.697088	1.01846	1.02157	0.961598	1.29332	0.552958	0.441072	0.697783	0.673799	0.878527	0.47201	1.13198	0.74058	0.968429	0.590988	0.525421	1.10125	1.44463	0.526019	0.720651	1.06199	0.748642	1.04675	1.05691	1.10606	0.712257
EFCAB10	EF-hand calcium binding domain 10			7q22.2	0.12686	0.200042	0.297896	0.271504	0.3106	0.234643	0.4046	0.125375	0.380809	0.343196	0.239168	0.376028	0.132478	0.776127	0.48896	0.492145	0.442331	0.560079	1.02721	0.99584	1.23287	0.55722	0.961598	0.758151	0.483838	0.661608	0.590432	0.449199	1.05423	0.413009	0.257268	0.49372	0.32281	0.118198	0.525421	0.605689	0.111125	0.328762	0.240217	0.477896	0.798552	0.523377	0.469738	0.622156	0.582756
EFCAB11	EF-hand calcium binding domain 11	C14orf143		14q32.11	0.888017	0.933528	0.79439	1.15389	0.569434	0.527946	0.289	0.188063	0.253873	0.514794	0.239168	0.517039	0.0662391	0.166313	0.3056	0.30759	0	0.0933466	0.154081	0.24896	0.107206	0.09287	0	0.222986	0.552958	0.992411	0.805135	0.314439	1.05423	1.12102	0.617444	0.308575	0.32281	0.236395	0.420337	0.550627	0.611189	0.26301	0.480434	0.318597	0.199638	0.523377	0.117434	0.207385	0.259003
EFCAB12	EF-hand calcium binding domain 12	C3orf25		3q21.3	2.53719	2.53386	3.07826	2.98654	3.2613	3.40232	4.33501	5.015	5.26786	4.20415	3.94627	5.40541	4.10683	6.59708	4.52288	7.01306	4.64447	5.83416	7.03637	8.21568	7.45082	7.66178	7.99644	7.13554	2.28095	2.20536	2.36173	1.75188	2.51845	1.77004	3.03577	2.4686	2.69008	2.83674	2.88982	2.09238	2.44475	3.55063	3.78342	3.13287	3.6933	2.55146	3.7579	4.35509	3.62604
EFCAB13	EF-hand calcium binding domain 13	C17orf57	FLJ40342	17q21.32	#N/A	#N/A	#N/A	#N/A	#N/A	#N/A	#N/A	#N/A	#N/A	#N/A	#N/A	#N/A	#N/A	#N/A	#N/A	#N/A	#N/A	#N/A	#N/A	#N/A	#N/A	#N/A	#N/A	#N/A	#N/A	#N/A	#N/A	#N/A	#N/A	#N/A	#N/A	#N/A	#N/A	#N/A	#N/A	#N/A	#N/A	#N/A	#N/A	#N/A	#N/A	#N/A	#N/A	#N/A	#N/A
EFCAB14	EF-hand calcium binding domain 14	KIAA0494		1p33	21.4393	21.3378	24.3778	21.3809	22.6738	21.1179	46.2401	40.4962	38.7156	42.2131	41.2564	33.0435	35.9016	50.3928	48.6515	48.1071	39.0357	49.6604	49.0491	56.016	54.0855	53.9575	49.6488	50.7515	29.5141	28.6697	26.7305	31.9381	29.5185	31.3887	57.6281	51.532	50.3583	56.203	51.8065	62.0005	66.6196	72.3934	67.2007	79.3839	73.5666	72.3569	83.2023	83.2998	68.8947
EFCC1	EF-hand and coiled-coil domain containing 1	C3orf73, CCDC48	FLJ12057	3q21.3	3.10806	3.53407	4.76634	2.85079	3.5719	4.6342	4.33501	5.57919	4.1889	3.34616	3.58751	4.32433	4.70298	4.65676	7.0288	5.04448	3.48335	5.13406	7.29317	8.61402	8.30847	6.59377	8.30011	5.93142	7.60317	8.49063	6.92416	8.62462	7.67247	7.43416	4.16775	3.7029	5.70297	4.49151	5.88472	4.73539	4.88951	5.5232	5.40489	5.04446	4.34213	5.82257	4.28636	6.35982	5.89231
EFHB	EF-hand domain family, member B		FLJ25200, CFAP21	3p24.3	1.14174	1.46697	0.943338	1.01814	0.569434	0.351964	0.1734	0.125375	0.317341	0.386096	0.239168	0.282021	0.198717	0.277188	0.12224	0.30759	0.276457	0.14002	0.308162	0.149376	0.321618	0.18574	0.303662	0.178389	0.622077	0.661608	0.697783	0.583959	0.585685	0.531011	0.205815	0.12343	0.269008	0.118198	0.105084	0.330376	0.611189	0.26301	0.42038	0.265498	0.199638	0.0654221	0.117434	0.414771	0.453254
EFHC1	EF-hand domain (C-terminal) containing 1	EJM1, EJM	FLJ10466	6p12.3	0.951447	0.866848	1.19159	1.22177	0.724734	0.762589	1.0982	1.56719	1.26936	1.58728	1.13605	2.02115	0.264956	0.997877	1.28352	1.23036	0.663496	0.886792	0.924486	1.29459	1.07206	1.20731	0.759156	0.802748	1.79711	1.98482	1.87865	1.70696	1.58135	1.59303	2.21251	3.94976	2.25967	2.48215	2.25931	4.23982	1.66688	1.3808	2.40217	2.28328	1.39747	1.70097	1.76152	1.38257	1.81302
EFHC2	EF-hand domain (C-terminal) containing 2	MRX74	FLJ22843	Xp11	2.66405	2.26714	1.88668	2.03628	2.7954	2.22911	2.4276	2.63288	1.5867	2.05918	1.79376	2.06816	1.78846	1.3305	1.77248	2.0301	0.82937	1.58689	2.61938	2.19085	2.14412	2.73967	1.61953	1.82848	5.39134	5.56853	3.86465	4.17755	4.86119	4.7791	2.41832	2.77717	2.85148	2.89584	3.04744	2.86326	1.94469	2.10408	2.52228	1.91158	1.74683	1.63555	2.87714	3.11078	2.20152
EFHD1	EF-hand domain family, member D1		FLJ13612	2q37.1	2.53719	1.46697	2.78037	2.51141	1.3977	2.34643	3.8148	3.19706	3.74462	4.46155	4.18543	4.18331	3.31196	3.93607	5.74528	3.87564	4.4786	7.56107	6.06052	7.36922	9.70215	10.5407	9.61598	10.2127	2.41919	3.2529	3.00584	3.99787	3.1627	4.30709	5.35118	5.80121	5.81057	6.14628	5.77963	3.85439	15.6131	20.975	17.0554	16.9919	20.6126	30.683	31.4724	29.1031	24.4757
EFHD2	EF-hand domain family, member D2		MGC4342	1p36	15.2866	18.4038	22.5905	17.7835	20.0855	20.9419	56.1239	51.6545	61.6276	58.3863	60.9877	54.0071	88.9591	101.395	119.367	110.733	109.2	127.465	158.755	135.932	190.184	189.13	182.906	197.833	30.4818	31.2058	31.8297	32.9263	30.1628	30.8577	62.3619	54.7412	48.9595	57.1486	56.5353	43.6647	53.2845	72.3277	58.8532	64.1974	77.0104	74.9083	67.8771	61.9391	67.8587
	GRAPH [Drag mouse over this cell to view graph]				P7 A1 SAMPLES						P14 A1 SAMPLES						P21 A1 SAMPLES						ADULT A1 SAMPLES						P7 MG SAMPLES						P14 MG SAMPLES						P21 MG SAMPLES						ADULT MG SAMPLES
[ Part D]	Approved Name	Previous Symbols	Synonyms	Chromosome	2945-TAH-1_P7	2945-TAH-11_P7	2945-TAH-27_P7	2945-TAH-12_P7	2945-TAH-28_P7	2945-TAH-43_P7	2945-TAH-2_P14	2945-TAH-13_P14	2945-TAH-29_P14	2945-TAH-3_P14	2945-TAH-14_P14	2945-TAH-30_P14	2945-TAH-15_P21	2945-TAH-31_P21	2945-TAH-44_P21	2945-TAH-4_P21	2945-TAH-16_P21	2945-TAH-32_P21	2945-TAH-17_Ad	2945-TAH-33_Ad	2945-TAH-45_Ad	2945-TAH-5_Ad	2945-TAH-18_Ad	2945-TAH-34_Ad	2945-TAH-6_P7	2945-TAH-19_P7	2945-TAH-35_P7	2945-TAH-20_P7	2945-TAH-36_P7	2945-TAH-46_P7	2945-TAH-7_P14	2945-TAH-21_P14	2945-TAH-37_P14	2945-TAH-8_P14	2945-TAH-22_P14	2945-TAH-38_P14	2945-TAH-23_P21	2945-TAH-39_P21	2945-TAH-47_P21	2945-TAH-9_P21	2945-TAH-24_P21	2945-TAH-40_P21	2945-TAH-25_Ad	2945-TAH-48_Ad	2945-TAH-26_Ad
EHD1	EH-domain containing 1	PAST1	H-PAST, HPAST1, FLJ42622, FLJ44618	11q13	57.2137	69.9479	67.2749	65.3646	59.687	57.7221	28.1486	28.9616	36.3673	33.0326	27.863	32.9965	18.8119	29.0493	27.0761	29.1596	24.2176	30.291	25.2693	24.3981	24.5502	24.5641	28.4431	23.5027	63.0372	65.9953	63.2836	66.751	60.3841	64.1934	39.9795	41.1022	45.8928	41.3692	45.6591	39.535	43.3944	42.6076	40.8369	44.816	37.0328	41.0197	24.8374	26.6145	38.7856
EHD2	EH-domain containing 2	PAST2		19q13.3	2.3469	5.00104	6.20617	5.29433	3.20954	2.63973	4.046	4.70157	5.01399	5.19084	4.60398	4.13631	2.84828	4.93395	4.21728	3.01439	4.14685	4.85402	3.59522	4.3319	4.39545	3.34332	3.99822	3.30019	7.74141	6.11987	7.72929	14.5091	9.72237	9.91221	6.38026	4.87548	7.04801	6.67817	8.40674	6.3322	5.83407	5.85197	5.52499	7.11534	7.3367	4.31786	5.87172	5.18463	5.05055
EHD3	EH-domain containing 3	PAST3		2p21	45.2255	53.0777	62.1114	54.5723	59.3247	60.3619	74.5621	105.127	97.5506	74.6452	100.57	89.0717	64.5169	83.6554	84.4067	66.1935	75.2515	87.279	88.2884	84.3975	90.5891	74.0174	94.4896	86.34	56.1252	67.5391	69.993	64.2804	67.7638	76.5246	82.8405	93.4365	102.922	85.4569	99.0419	98.5621	127.572	110.99	107.017	94.0393	92.8317	106.18	96.8834	92.9778	113.443
EHD4	EH-domain containing 4	PAST4		15q11.1	3.10806	3.06731	6.20617	5.29433	3.77897	3.69562	6.24241	7.64788	7.1719	7.67902	7.95232	7.66158	4.96793	8.03846	6.4176	9.16619	5.86088	8.77458	8.62854	9.65965	7.98685	8.54404	7.74339	8.16127	16.3123	15.4926	14.9218	18.9113	13.5293	15.6353	29.7917	29.9935	25.1253	33.2135	24.7473	26.4301	14.3352	18.4764	16.9353	19.222	19.3649	16.6826	17.85	17.0747	13.8566
EPS15	epidermal growth factor receptor pathway substrate 15		AF-1P, MLLT5	1p32	203.99	152.699	187.575	169.079	164.204	168.532	356.8	312.685	304.774	351.562	322.816	276.522	213.422	246.919	288.853	299.655	232.5	292.922	276.37	252.047	305.001	361.543	326.184	314.677	227.266	199.971	228.39	200.882	238.959	224.382	304.863	245.934	298.922	282.433	269.594	289.189	295.315	268.927	257.633	289.393	251.644	267.446	299.458	299.741	287.363
EPS15L1	epidermal growth factor receptor pathway substrate 15-like 1		eps15R	19p13.12	59.8777	66.8806	57.1464	60.5454	62.1201	58.7194	48.6099	50.8396	53.5037	48.3049	53.5137	61.4336	34.2456	58.5976	55.5581	50.7524	44.6201	53.1609	54.1338	61.8417	55.1039	49.314	51.5214	54.1409	66.5623	69.4688	68.0607	66.5713	67.5295	70.9785	61.7959	62.3938	58.8589	58.8624	60.476	68.4429	62.119	59.9005	63.9578	57.9316	61.3887	63.7866	63.7082	62.0082	57.8223
FKBP7	FK506 binding protein 7		FKBP23	2q31.2	1.39546	0.866848	1.73773	1.56115	0.828268	0.703928	1.7918	1.44181	1.01549	1.71598	0.95667	1.08108	0.993587	1.05331	1.2224	1.47643	0.608205	1.63356	1.12993	1.59334	1.39368	1.43949	0.708546	1.11493	1.52063	1.21295	1.18086	1.97648	1.69849	1.18002	1.3378	1.72802	2.15206	1.53657	1.47118	1.70694	1.38906	1.31505	1.92174	1.11509	1.64701	1.83182	1.76152	2.69601	2.13677
FKBP9	FK506 binding protein 9, 63 kDa		FKBP60, FKBP63	7p11.1	29.9389	30.473	39.4216	34.6846	28.7305	25.5174	35.1424	28.3348	31.6706	32.9468	27.5043	28.7192	17.0235	24.7806	28.9709	27.3755	21.6189	28.0973	26.7587	28.6304	29.8569	29.1147	28.7973	29.9247	45.7573	49.1244	41.3839	53.9937	49.5489	44.1329	49.447	48.94	51.2729	49.2884	52.0692	49.9418	41.5053	48.2623	45.0407	46.9931	51.7562	52.2068	31.9422	37.122	38.5266
FKBP10	FK506 binding protein 10, 65 kDa		hFKBP65, FLJ22041, FKBP6, FLJ20683, FLJ23833	17q21.2	6.46984	11.1357	14.5473	9.63839	8.90388	8.32982	8.38101	10.1554	10.8531	11.8403	9.6265	11.8449	3.70939	7.70583	7.08992	5.53663	5.80559	7.60775	6.26596	6.62234	4.98508	3.99341	4.8586	4.6827	8.63996	16.6505	10.4131	14.8685	13.5879	13.7473	7.56369	8.82524	9.79189	8.80572	9.93046	8.31446	7.88989	7.36427	6.54592	7.27464	6.03905	7.3927	4.69738	4.90812	5.76281
FKBP14	FK506 binding protein 14, 22 kDa		FLJ20731, FKBP22	7p15	6.27955	5.60117	7.44741	6.04096	5.53904	5.74875	8.90121	7.39713	8.18739	8.966	6.87607	5.92245	3.97435	5.26657	6.05088	7.32065	3.87039	6.58093	7.29317	7.76755	6.91479	7.56891	6.68057	7.49232	11.0592	11.6333	12.077	11.6343	12.5922	12.0953	19.2437	14.503	16.6785	14.4792	13.766	14.977	14.0573	14.071	11.5905	12.3191	13.4257	13.4115	16.7931	16.7291	14.8926
FLG	filaggrin			1q21.3	0	0.0666806	0	0	0	0	0	0	0.190405	0	0	0	0	0.0554376	0	0	0	0	0	0.24896	0.053603	0	0	0	0	0	0	0	0	0	0	0	0	0	0	0	0	0	0	0	0	0	0	0	0
FLG2	filaggrin family member 2		IFPS	1q21.3	0	0	0	0	0	0	0	0	0	0	0	0	0	0	0	0	0	0	0	0	0	0.09287	0	0	0	0	0	0	0	0	0	0	0	0	0	0	0	0	0	0.0530996	0	0	0	0	0
FSTL1	follistatin-like 1		FRP, FSL1	3q13.33	44.8449	51.4107	95.9723	63.9392	58.0823	46.7526	51.6733	53.159	51.9804	57.3567	45.8604	51.0458	23.4486	35.4246	38.8112	36.1726	32.5113	40.6991	29.1727	30.0744	35.4852	28.7897	29.2528	28.7651	52.6001	54.5275	48.7375	84.3147	81.9373	62.1873	40.1853	42.9536	53.0484	38.5324	44.4506	52.8051	55.896	54.7718	43.179	52.3031	52.2552	55.8051	43.1572	48.1134	42.7354
FSTL4	follistatin-like 4		KIAA1061	5q31.1	12.7494	17.0702	10.5257	11.8104	16.3065	11.8495	13.872	16.2988	15.867	17.1598	17.8778	22.1857	20.0042	31.4331	18.0915	27.2525	20.0707	22.6365	31.4839	49.9912	28.624	23.1246	22.218	23.3243	4.42366	4.96206	5.15286	3.59359	4.15836	5.01511	10.4451	12.5899	7.96264	13.8291	11.6118	12.6093	23.9475	16.8984	20.4185	21.5053	21.2115	18.7761	21.5492	16.5217	18.5187
FSTL5	follistatin-like 5		DKFZp566D234, KIAA1263	4q32.3	63.303	46.6097	52.1815	54.0972	46.3312	48.0431	39.9976	40.935	40.0484	34.2338	40.5987	39.389	19.4081	29.9363	30.9267	28.4214	20.2919	26.6971	19.0547	17.9251	21.602	21.1744	25.4064	22.3432	162.846	117.766	151.473	131.975	143.61	132.458	155.442	113.864	131.868	123.871	112.598	132.04	59.0075	55.8238	54.7695	45.0815	46.6155	52.3377	48.3243	52.1229	58.1461
GCA	grancalcin, EF-hand calcium binding protein		GCL	2q24.2	8.37273	6.33466	7.05021	6.04096	6.47084	6.62866	9.30581	7.77326	8.44127	8.40831	9.44712	7.19154	8.14741	10.7549	9.168	8.98164	8.01724	10.1748	8.98806	12.5476	11.1494	12.491	9.16048	11.4169	5.18398	4.19018	4.24038	5.12087	5.62258	5.42811	8.02678	5.55435	6.779	7.03276	7.30335	6.3322	5.55626	8.74507	7.68695	6.26575	5.73959	8.04692	7.86811	10.3001	7.96433
GNPTAB	N-acetylglucosamine-1-phosphate transferase, alpha and beta subunits	GNPTA	KIAA1208, MGC4170	12q23.3	155.72	155.166	153.913	152.517	144.999	143.249	135.772	126.065	129.285	122.178	119.823	121.739	64.7819	92.3591	91.191	88.0939	65.1332	84.8054	77.8109	68.3146	75.5803	86.5084	78.3449	74.7448	166.993	141.474	156.679	151.335	147.3	142.193	126.782	118.431	128.747	127.358	124.682	123.781	98.7347	100.93	101.852	102.27	100.118	99.8996	82.3216	84.0602	79.5138
GPD2	glycerol-3-phosphate dehydrogenase 2 (mitochondrial)			2q24.1	209.953	188.173	184.795	191.682	189.104	168.65	193.746	180.352	183.74	187.986	171.603	170.153	112.938	152.01	146.138	173.296	121.53	145.574	140.111	126.273	134.704	171.856	156.892	133.078	101.053	92.2391	92.6978	97.611	89.1998	85.0798	76.5116	68.1333	91.5703	79.1333	86.1165	92.3951	103.458	85.7412	74.4673	100.146	67.9767	78.8336	73.3965	78.3917	102.176
GUCA1A	guanylate cyclase activator 1A (retina)	GUCA, GUCA1, C6orf131	GCAP, GCAP1, COD3, dJ139D8.6, CORD14	6p21.1	0	0	0.0496494	0	0.0517667	0	0.0578001	0	0	0.0857991	0.0597919	0.0470035	0	0	0.18336	0.0615181	0.0552913	0.0933466	0	0.099584	0.053603	0.09287	0.101221	0.178389	0.0691197	0.055134	0	0.2246	0.0585685	0.0590012	0	0.185145	0	0	0.0525421	0	0.166688	0.0657524	0	0	0.0499095	0.0654221	0	0	0
GUCA1B	guanylate cyclase activator 1B (retina)		GCAP2, RP48	6p21.1	0.253719	0.0666806	0.248247	0.203628	0.3106	0.469286	0.520201	0.313438	0.126936	0.257397	0	0.188014	0.132478	0.22175	0.24448	0.369109	0.110583	0.560079	0.359522	0.398336	0.589633	0.417915	0.708546	0.31218	0.760317	0.441072	0.429405	0.359359	0.175705	0.236005	0.668898	0.061715	0.32281	0.177296	0.262711	0.440501	0.277813	0.328762	0.480434	0.159299	0.249547	0.327111	0.587172	0.276514	0.194252
GUCA1C	guanylate cyclase activator 1C		GCAP3	3q13.1	#N/A	#N/A	#N/A	#N/A	#N/A	#N/A	#N/A	#N/A	#N/A	#N/A	#N/A	#N/A	#N/A	#N/A	#N/A	#N/A	#N/A	#N/A	#N/A	#N/A	#N/A	#N/A	#N/A	#N/A	#N/A	#N/A	#N/A	#N/A	#N/A	#N/A	#N/A	#N/A	#N/A	#N/A	#N/A	#N/A	#N/A	#N/A	#N/A	#N/A	#N/A	#N/A	#N/A	#N/A	#N/A
HPCA	hippocalcin			1p35-p34.2	91.4024	115.357	126.109	104.258	146.603	116.266	203.687	198.343	237.942	202.529	225.475	222.092	213.29	243.149	253.22	222.142	235.707	294.975	292.548	335.1	352.065	284.089	374.365	323.597	141.212	140.812	164.945	157.938	153.625	170.219	80.3707	122.257	186.745	74.9964	149.745	129.232	371.769	241.443	92.964	83.1008	69.6737	164.275	70.4607	128.233	327.444
HPCAL1	hippocalcin-like 1		BDR1, HLP2, VILIP-3	2p25.1	11.4808	10.8689	14.299	15.2721	11.2334	16.249	7.51401	11.9733	11.8685	9.4379	8.72962	9.82374	10.3333	15.966	13.5686	15.8717	12.5511	17.2224	15.5622	15.0372	16.4561	15.37	18.7259	15.7874	28.892	28.5594	32.7958	31.8931	32.4469	40.0028	10.4451	11.8493	14.2574	9.51491	15.1321	16.9042	16.002	13.545	10.9299	9.29243	15.3222	17.4023	8.63143	12.1666	18.7777
HPCAL4	hippocalcin like 4		HLP4, DKFZp761G122	1p34.2	235.388	219.046	242.984	229.285	226.169	252.652	598.867	674.706	667.876	604.111	602.284	622.844	672.393	1032.47	946.748	1024.34	796.859	1001.84	1084.99	1020.94	1101.01	1168.3	1241.68	1078.94	201.138	156.911	188.348	217.008	165.515	188.745	153.486	167.494	204.876	137.464	183.162	190.902	331.709	234.013	160.945	186.698	151.525	183.313	109.214	155.816	331.329
HRNR	hornerin		S100a18, S100A16, FLG3	1q21.3	0	0	0	0	0	0	0.0578001	0.313438	0	0.0428995	0.119584	0.0470035	0.132478	0.166313	0.12224	0.30759	0.165874	0	0.0513603	0.199168	0	0.09287	0.0506104	0.267583	0	0	0	0	0.0585685	0	0	0	0.0538016	0	0	0	0	0	0	0	0	0	0	0	0
ITSN1	intersectin 1 (SH3 domain protein)	SH3D1A, ITSN	SH3P17, MGC134948, MGC134949	21q22.1-q22.2	311.504	357.075	305.244	326.551	341.816	283.918	180.51	187.248	197.957	170.311	187.986	192.056	118.369	186.658	167.041	173.05	129.326	170.684	189.366	202.255	182.518	190.151	180.73	183.785	278.138	303.071	282.012	310.397	279.079	246.212	258.658	266.115	264.489	287.457	274.375	278.562	257.366	272.478	290.062	302.561	289.126	267.642	333.338	322.415	313.393
ITSN2	intersectin 2	SH3D1B	KIAA1256, SWAP, SH3P18, SWA, PRO2015	2p23.3	71.9928	67.8142	70.0553	65.9755	69.7816	67.0492	90.0525	80.1774	81.4931	84.5979	82.0345	72.3384	55.6409	74.619	76.8278	86.4944	61.5945	83.1251	80.7384	85.2439	89.9995	100.81	88.0115	86.2508	69.9492	55.6302	58.6675	60.013	62.1412	59.1783	70.9032	60.0487	64.5619	67.3136	60.9489	65.1391	62.8969	61.61	60.5347	74.8173	63.4849	65.6184	72.1048	74.4513	75.7582
	GRAPH [Drag mouse over this cell to view graph]				P7 A1 SAMPLES						P14 A1 SAMPLES						P21 A1 SAMPLES						ADULT A1 SAMPLES						P7 MG SAMPLES						P14 MG SAMPLES						P21 MG SAMPLES						ADULT MG SAMPLES
[ Part E]	Approved Name	Previous Symbols	Synonyms	Chromosome	2945-TAH-1_P7	2945-TAH-11_P7	2945-TAH-27_P7	2945-TAH-12_P7	2945-TAH-28_P7	2945-TAH-43_P7	2945-TAH-2_P14	2945-TAH-13_P14	2945-TAH-29_P14	2945-TAH-3_P14	2945-TAH-14_P14	2945-TAH-30_P14	2945-TAH-15_P21	2945-TAH-31_P21	2945-TAH-44_P21	2945-TAH-4_P21	2945-TAH-16_P21	2945-TAH-32_P21	2945-TAH-17_Ad	2945-TAH-33_Ad	2945-TAH-45_Ad	2945-TAH-5_Ad	2945-TAH-18_Ad	2945-TAH-34_Ad	2945-TAH-6_P7	2945-TAH-19_P7	2945-TAH-35_P7	2945-TAH-20_P7	2945-TAH-36_P7	2945-TAH-46_P7	2945-TAH-7_P14	2945-TAH-21_P14	2945-TAH-37_P14	2945-TAH-8_P14	2945-TAH-22_P14	2945-TAH-38_P14	2945-TAH-23_P21	2945-TAH-39_P21	2945-TAH-47_P21	2945-TAH-9_P21	2945-TAH-24_P21	2945-TAH-40_P21	2945-TAH-25_Ad	2945-TAH-48_Ad	2945-TAH-26_Ad
KCNIP1	Kv channel interacting protein 1		KCHIP1	5q35	30.3829	27.339	27.1086	29.3224	24.0715	24.5202	27.5128	27.896	28.0529	29.9868	29.5372	32.7615	15.5	18.6825	18.5805	21.4083	16.5321	18.1559	17.0516	15.9334	15.0088	17.4596	16.8027	14.4941	52.8766	42.1775	60.3851	46.2675	50.486	58.2932	31.4382	22.526	27.7616	20.8028	29.0558	38.9293	17.6133	17.7532	17.2356	16.9919	17.8177	22.2435	15.3252	19.356	18.8424
KCNIP2	Kv channel interacting protein 2		KCHIP2	10q24.32	54.4862	59.0123	58.9338	68.8941	51.2491	57.8981	75.9493	86.07	105.928	80.0934	95.0691	88.9777	73.3267	117.084	96.3251	91.6004	75.0303	104.641	123.008	111.883	87.7482	84.651	95.4006	100.745	19.4918	22.1639	15.9953	26.1434	22.1975	17.1104	13.0178	14.1327	29.8599	8.98302	21.9101	19.9327	54.118	37.0186	25.403	30.1606	11.2795	27.4119	9.10117	17.8351	59.7648
KCNIP3	Kv channel interacting protein 3, calsenilin	CSEN	DREAM, KCHIP3, calsenilin	2q21.1	25.3085	26.4055	38.5776	27.1504	37.272	38.9507	48.8989	56.4815	61.818	52.6377	62.9011	54.6181	60.94	79.6639	88.3184	72.8989	85.4804	89.6127	80.9952	82.107	112.888	77.5	93.3256	99.9422	29.998	33.4112	36.6068	39.1253	39.9437	45.018	85.1559	89.9804	88.665	101.059	93.8928	66.6809	106.069	98.1026	97.6483	98.128	123.177	93.3574	90.7181	84.1985	79.708
KCNIP4	Kv channel interacting protein 4		CALP, KCHIP4, MGC44947	4p15.32	56.3257	43.8091	47.1173	47.5132	41.3098	46.7526	69.6491	69.2697	62.5796	69.0682	67.3855	69.8473	57.5618	77.1137	80.7395	85.7562	61.9816	81.3515	72.4181	93.4596	76.2235	72.8565	77.2821	71.1324	29.6524	22.9909	28.6091	25.6493	29.1671	31.6837	82.6861	69.3676	59.397	79.4879	68.042	70.0397	103.124	98.6287	121.25	115.12	109.651	95.4509	130	122.496	103.213
LCP1	lymphocyte cytosolic protein 1 (L-plastin)		PLS2, CP64, L-PLASTIN, LC64P	13q14.3	20.5513	20.2709	23.7324	22.0597	18.5843	18.4781	20.4034	21.5018	19.7386	20.8492	20.1499	15.1821	13.0491	16.7976	16.808	18.3939	12.5511	16.5223	13.8159	18.921	16.885	15.695	15.3856	16.278	20.5977	22.1087	19.0012	24.6161	23.0174	20.0604	22.4338	19.1316	20.337	20.0936	20.2287	21.97	21.4472	21.238	23.0608	22.5673	22.6589	17.8602	19.4354	22.9506	17.0942
LETM1	leucine zipper-EF-hand containing transmembrane protein 1			4p16.3	88.2943	106.155	92.1989	94.0761	98.6156	92.2733	82.3651	86.8222	93.806	91.7192	89.9868	98.0024	58.8866	83.4891	84.9568	82.0651	70.1094	84.5253	79.6085	75.8332	80.0829	85.394	84.9749	81.479	85.3628	77.9594	82.07	83.3265	75.6705	84.4898	90.9701	89.5484	83.3387	89.4165	92.1589	86.8889	86.0109	84.6234	85.7575	83.4725	83.8979	90.0862	78.0939	78.8064	79.2548
LETM2	leucine zipper-EF-hand containing transmembrane protein 2		FLJ25409	8p12	5.13781	5.80121	4.96494	4.47982	5.95317	5.57277	4.85521	5.82994	5.26786	5.70564	5.1421	5.07638	4.37178	7.04058	6.112	5.53663	5.97146	7.28103	8.42309	9.11194	10.3454	7.61534	9.61598	9.18701	7.39581	7.66362	7.29989	6.60323	8.551	7.78816	6.53462	6.97379	7.53222	5.67349	8.51182	7.48852	11.057	11.3094	9.12825	9.39862	10.2314	9.94416	10.804	13.8257	11.5904
LPCAT1	lysophosphatidylcholine acyltransferase 1	AYTL2	FLJ12443	5p15.33	146.586	152.632	138.919	139.621	130.193	121.076	72.9437	74.7862	73.2423	75.7177	68.3421	75.5347	41.267	64.0859	50.9741	56.5351	42.9614	54.5611	50.9495	54.6218	58.5345	55.397	55.5196	56.8613	140.52	147.814	141.221	138.668	137.636	136.116	99.1513	91.7701	94.6908	97.8086	91.6335	88.2654	55.0625	55.2978	60.6548	53.9492	51.7562	54.1041	45.9756	48.1825	48.2392
LPCAT2	lysophosphatidylcholine acyltransferase 2	AYTL1	FLJ20481	16q12.2	9.89505	9.73537	8.4404	7.87362	7.97208	8.56446	11.2132	9.96732	8.63167	9.2234	9.32754	9.2597	7.15382	9.47983	8.5568	9.84289	7.40904	8.44786	9.60438	10.058	9.64855	8.26543	10.1727	9.85597	10.1606	8.15983	9.39324	8.75938	9.95664	9.6172	8.90149	9.0721	9.46908	7.32825	8.14403	10.4619	8.94558	9.66561	9.24836	9.92962	8.33489	11.318	9.45347	11.4062	9.77735
MACF1	microtubule-actin crosslinking factor 1		KIAA0465, ACF7, ABP620, KIAA1251, MACF, FLJ45612, FLJ46776	1p32-p31	1941.46	1744.03	1835.79	1822.81	1779.22	1598.33	1545.57	1312.61	1269.81	1436.71	1290.67	1200.61	778.575	1087.69	1032.74	1305.48	826.329	1120.77	1105.07	1203.52	1137.03	1378.75	1167.48	1077.82	2365.83	1951.91	1933.45	2011.96	1971.42	1750.86	1800.42	1466.41	1469	1752.63	1439.92	1627.98	1266.1	1290.19	1302.28	1556.61	1351.15	1310.08	1638.68	1569.49	1442.84
MCC	mutated in colorectal cancers			5q21-q22	26.9577	32.3401	29.6903	32.0375	34.6319	24.9308	32.8882	36.2961	37.8905	35.2205	37.1906	38.0259	23.9123	32.9299	28.8486	37.8336	24.8811	30.3843	33.641	39.1365	28.7312	30.5542	28.5443	25.8663	28.1317	26.2989	25.7643	30.276	25.1845	24.9575	39.7223	33.0792	32.3348	38.4733	33.732	35.7907	29.8927	33.994	33.15	35.4174	34.3377	30.683	43.8618	36.3616	40.7281
MCFD2	multiple coagulation factor deficiency 2		F5F8D, LMAN1IP, SDNSF	2p21	18.0775	18.0704	21.8457	17.5799	18.8949	18.7128	31.7322	32.096	30.2743	33.8477	31.6897	29.6122	26.6944	34.4268	37.5888	36.6033	31.4055	37.8987	46.7893	40.7797	46.849	50.4749	52.6348	49.5474	25.0213	22.7152	22.7585	22.8642	23.3103	24.7805	28.0937	28.3272	29.2143	26.299	30.2643	29.2383	33.1153	35.046	29.907	28.7269	35.0365	34.9354	44.7425	43.7583	49.1457
MICU1	mitochondrial calcium uptake 1	CBARA1	CALC, EFHA3, FLJ12684	10q22.1	60.1315	59.8125	59.9268	63.4641	53.8374	55.317	75.5447	73.4698	73.6231	80.4366	73.7832	78.4959	55.4421	66.8023	75.9721	77.9434	59.8252	72.6703	72.0585	67.0698	72.0961	78.1501	74.2961	70.8202	72.6448	66.6018	72.6231	63.4269	63.6054	67.6154	80.062	75.1071	77.2591	79.3697	75.7657	75.8763	83.1772	83.8344	79.2716	76.8351	80.4042	80.0767	84.5528	80.6729	79.19
MICU2	mitochondrial calcium uptake 2	EFHA1		13q12.11	45.7329	38.6747	40.0174	43.6443	34.7355	34.3752	20.8658	20.06	20.0559	20.5918	20.0901	16.9683	12.9829	16.0769	15.8912	19.1321	12.4958	15.0755	13.8159	19.3193	16.1881	16.6702	16.6508	15.2968	38.5688	34.1279	34.7281	34.229	38.5381	37.9968	14.1498	14.9967	18.1849	17.1978	17.3914	19.5472	16.891	19.7915	15.8543	17.8415	15.1226	17.5985	20.0226	21.2916	17.9359
MICU3	mitochondrial calcium uptake family, member 3	EFHA2	DKFZp313A0139	8p22	72.31	51.2107	63.2037	65.161	56.0116	55.1411	105.196	104.5	89.4266	104.031	100.69	86.6275	80.8117	93.8559	108.732	113.009	80.5595	101.234	107.908	108.796	112.03	114.369	113.215	111.448	78.7965	64.3413	71.4423	66.4815	73.972	72.9255	106.766	88.0673	101.147	101.65	92.6318	104.399	99.5126	89.4233	99.9303	101.526	89.0385	97.2827	100.524	109.154	90.2624
MYL1	myosin, light chain 1, alkali; skeletal, fast			2q33-q34	0.444009	0.200042	0.0992988	0	0.207067	0	0.1156	0.25075	0.126936	0.171598	0.358751	0.329025	0.264956	0.332626	0.67232	0.430627	0.110583	0.326713	0.256802	0.547712	0.53603	0.27861	0.253052	0.490568	0.276479	0.441072	0.161027	0.26952	0.527116	0.531011	0.41163	0.49372	0.269008	0.886482	0.262711	0.385439	0.22225	0.0657524	0.42038	0.424797	0.199638	0.0654221	0.0587172	0.345642	0.194252
MYL2	myosin, light chain 2, regulatory, cardiac, slow		CMH10	12q24.11	0.0634298	0	0.148948	0	0.258834	0.0586607	0.1734	0.125375	0.190405	0.257397	0.179376	0.188014	0.132478	0.110875	0.06112	0.123036	0.165874	0.186693	0.154081	0.149376	0.160809	0.139305	0.0506104	0.178389	0.967676	0.827009	0.85881	0.494119	0.527116	0.649014	1.38925	1.78973	1.02223	1.53657	0.893216	0.881002	1.55575	1.18354	1.32119	1.96468	1.24774	1.1776	1.05691	1.72821	1.03601
MYL3	myosin, light chain 3, alkali; ventricular, skeletal, slow		CMH8, VLC1, MLC1V, MLC1SB	3p	0.380579	0.400084	0.198598	0.135752	0.103533	0.293304	0.0578001	0	0.0634682	0	0	0.0940071	0	0.110875	0	0	0.110583	0	0	0	0.053603	0	0	0	0.138239	0	0.214703	0	0.0585685	0.177004	0	0.061715	0.107603	0.177296	0.0525421	0.0550627	0.0555626	0	0	0	0	0.196266	0	0.207385	0
MYL4	myosin, light chain 4, alkali; atrial, embryonic		ALC1, AMLC, GT1, PRO1957	17q21.32	1.90289	2.33382	2.28387	2.30778	0.828268	2.22911	12.6582	10.8449	10.6627	13.8994	14.2903	11.5159	19.8717	21.6207	25.5481	23.4384	22.7247	24.7835	17.5139	10.3567	25.3542	20.9422	18.9283	24.5284	0.691197	1.48862	1.39557	0.898398	1.05423	1.65203	0.823259	1.04915	1.61405	0.650087	1.10338	1.10125	2.2225	0.920534	1.14103	0.743394	1.19783	0.981332	0.939476	0.967798	0.518005
MYL5	myosin, light chain 5, regulatory			4p16	#N/A	#N/A	#N/A	#N/A	#N/A	#N/A	#N/A	#N/A	#N/A	#N/A	#N/A	#N/A	#N/A	#N/A	#N/A	#N/A	#N/A	#N/A	#N/A	#N/A	#N/A	#N/A	#N/A	#N/A	#N/A	#N/A	#N/A	#N/A	#N/A	#N/A	#N/A	#N/A	#N/A	#N/A	#N/A	#N/A	#N/A	#N/A	#N/A	#N/A	#N/A	#N/A	#N/A	#N/A	#N/A
MYL6	myosin, light chain 6, alkali, smooth muscle and non-muscle		ESMLC, MLC3NM, MLC1SM	12q13.13	111.066	103.888	124.868	105.547	99.9616	105.061	129.183	117.727	117.48	138.437	123.052	129.119	83.3288	105.775	113.561	109.01	100.907	112.809	106.984	98.4388	112.62	100.625	109.42	121.26	109.831	118.207	129.573	121.958	124.927	137.119	117.726	121.455	125.734	118.02	129.937	113.814	110.736	111.056	104.314	99.0838	110.35	111.676	86.4318	98.3007	99.716
MYL6B	myosin, light chain 6B, alkali, smooth muscle and non-muscle		MLC1SA	12q13.2	7.231	9.40196	7.24881	6.85548	9.21448	8.09518	3.6414	3.57319	5.07745	3.51776	3.88647	4.46534	2.58333	3.21538	2.87264	3.56805	3.15161	2.89374	4.77651	4.13274	3.96662	3.7148	3.74517	5.30706	6.70461	7.11228	6.70945	8.62462	7.90675	6.31313	6.43171	5.18406	4.84214	5.0825	6.51522	6.27714	5.22288	7.16702	6.06548	6.47815	6.23869	5.23377	6.8112	6.91285	7.38157
MYL7	myosin, light chain 7, regulatory		MYLC2A, MYL2A	7p21-p11.2	0	0	0.0496494	0	0	0	0	0	0	0	0	0.0470035	0	0	0	0	0	0	0	0	0	0	0	0	0.138239	0.055134	0.161027	0	0.0585685	0	0.0514537	0.061715	0.107603	0	0.0525421	0.110125	0	0	0.0600543	0	0	0	0.0587172	0.0691285	0.129501
MYL9	myosin, light chain 9, regulatory		MYRL2, MLC2, LC20, MRLC1	20q11.23	4.63038	6.80142	11.5683	6.99123	4.76254	5.27946	8.72781	6.77025	7.10843	9.2234	8.66983	9.16569	5.63032	10.5886	9.4736	9.84289	6.91142	10.0348	9.9639	10.1576	8.63009	7.75465	7.43973	7.26933	11.3356	11.2473	12.2917	23.4931	21.4361	17.7004	10.4451	13.5156	11.4597	8.62843	14.1338	10.6271	11.6681	17.9504	10.5095	14.4962	17.3685	12.8882	11.7434	12.4431	13.9214
MYL10	myosin, light chain 10, regulatory		MGC3479, MYLC2PL, PLRLC	7q22.1	0	0	0	0	0	0	0	0	0	0	0	0	0	0	0	0	0	0	0	0	0	0	0	0	0	0	0	0	0	0.0590012	0	0	0.0538016	0	0	0.0550627	0	0	0	0	0	0	0	0	0
MYL12A	myosin, light chain 12A, regulatory, non-sarcomeric		MLCB, MYL2B, MRLC3, MRCL3	18p11.31	7.92873	8.86852	14.1501	10.5887	7.45441	9.03375	12.1958	12.8509	11.8685	12.827	13.2738	11.5629	7.55126	8.9809	12.4685	11.6884	9.39952	10.2214	8.57718	10.7053	11.0422	9.84422	11.2355	11.4169	9.95324	13.2322	13.741	14.5091	17.6877	16.1663	16.3623	15.1819	18.4001	12.588	15.6576	12.9948	15.6131	14.0053	16.2147	13.859	18.1171	15.963	14.9729	14.7244	13.4681
MYL12B	myosin, light chain 12B, regulatory		MRLC2	18p11.31	143.478	130.561	142.692	138.263	123.671	139.378	149.876	149.447	159.115	159.543	159.345	163.995	110.354	132.718	153.656	140.876	130.488	159.109	146.839	132.945	157.593	140.327	153.552	168.577	108.656	115.065	130.754	110.952	127.679	136.057	119.836	133.983	148.116	123.457	140.971	136.17	140.24	130.782	135.843	117.934	126.121	135.097	112.913	123.049	129.307
MYLPF	myosin light chain, phosphorylatable, fast skeletal muscle		MRLC2, HUMMLC2B, MYL11	16p11.2	0.12686	0.266722	0.148948	0.271504	0.0517667	0.0586607	0.2312	0.125375	0.317341	0.386096	0.0597919	0.329025	0.331196	0.443501	0.36672	0.246072	0.0552913	0.373386	0.359522	0.149376	0.268015	0.046435	0.151831	0.490568	0.0691197	0.385938	0.214703	0.314439	0.175705	0.295006	0.565991	0.678865	0.645619	0.413692	0.157626	0.220251	0.277813	0.394515	0.540489	0.265498	0.549004	1.1776	0.352303	0.89867	0.518005
NCALD	neurocalcin delta			8q22.3	588.882	536.112	579.011	574.774	543.551	531.994	697.705	750.997	761.174	705.183	676.067	691.704	499.244	522.721	664.069	693.37	554.959	702.2	690.026	616.226	754.516	899.307	918.427	765.108	510.795	464.834	491.239	446.953	456.249	480.978	423.824	388.989	393.074	384.261	421.283	410.657	443.167	308.642	340.087	379.927	304.099	312.26	307.972	294.625	421.721
NCS1	neuronal calcium sensor 1	FREQ	NCS-1	9q34.11	257.525	304.33	276.646	287.658	275.813	260.16	210.739	248.18	246.066	209.95	238.57	249.495	187.324	283.342	257.987	250.686	211.876	260.297	336.667	300.794	310.308	310.743	332.612	309.772	298.943	313.878	322.054	309.363	286.459	288.811	306.664	321.288	320.765	323.507	326.549	286.601	380.548	404.772	403.985	380.777	425.878	381.673	514.069	452.1	438.945
	GRAPH [Drag mouse over this cell to view graph]				P7 A1 SAMPLES						P14 A1 SAMPLES						P21 A1 SAMPLES						ADULT A1 SAMPLES						P7 MG SAMPLES						P14 MG SAMPLES						P21 MG SAMPLES						ADULT MG SAMPLES
[ Part F]	Approved Name	Previous Symbols	Synonyms	Chromosome	2945-TAH-1_P7	2945-TAH-11_P7	2945-TAH-27_P7	2945-TAH-12_P7	2945-TAH-28_P7	2945-TAH-43_P7	2945-TAH-2_P14	2945-TAH-13_P14	2945-TAH-29_P14	2945-TAH-3_P14	2945-TAH-14_P14	2945-TAH-30_P14	2945-TAH-15_P21	2945-TAH-31_P21	2945-TAH-44_P21	2945-TAH-4_P21	2945-TAH-16_P21	2945-TAH-32_P21	2945-TAH-17_Ad	2945-TAH-33_Ad	2945-TAH-45_Ad	2945-TAH-5_Ad	2945-TAH-18_Ad	2945-TAH-34_Ad	2945-TAH-6_P7	2945-TAH-19_P7	2945-TAH-35_P7	2945-TAH-20_P7	2945-TAH-36_P7	2945-TAH-46_P7	2945-TAH-7_P14	2945-TAH-21_P14	2945-TAH-37_P14	2945-TAH-8_P14	2945-TAH-22_P14	2945-TAH-38_P14	2945-TAH-23_P21	2945-TAH-39_P21	2945-TAH-47_P21	2945-TAH-9_P21	2945-TAH-24_P21	2945-TAH-40_P21	2945-TAH-25_Ad	2945-TAH-48_Ad	2945-TAH-26_Ad
NECAB1	N-terminal EF-hand calcium binding protein 1	EFCBP1		8q21.3	389.776	329.936	377.981	352.48	399.121	312.368	282.931	268.24	280.339	277.474	265.954	245.311	139.367	205.341	193.995	194.213	157.746	192.061	192.19	196.579	196.723	175.942	194.85	185.301	165.473	143.9	126.943	134.85	124.048	111.748	187.394	157.373	124.604	150.111	147.013	144.264	112.57	104.546	152.958	133.28	142.841	101.666	128.356	173.167	155.855
NECAB2	N-terminal EF-hand calcium binding protein 2	EFCBP2		16q23.3-q24.1	19.473	19.6708	25.1722	19.6162	20.7067	25.6347	16.0106	20.6869	21.3253	16.6879	17.0407	24.5829	12.453	20.5119	17.5414	15.8101	13.5464	18.2493	16.4353	23.95	20.6372	12.9089	17.5618	15.4306	81.0774	75.8092	72.3548	95.949	68.6423	78.8847	57.9369	61.4681	51.1115	56.5576	57.7963	50.1621	68.2309	80.481	73.3263	70.2507	88.6393	67.6465	79.7967	80.6038	81.3268
NECAB3	N-terminal EF-hand calcium binding protein 3	SYTIP2, APBA2BP	XB51, dJ63M2.4, NIP1, dJ63M2.5, EFCBP3	20q11.21	23.5325	28.2059	23.8814	24.096	21.0691	20.6486	62.7709	67.9533	73.1153	71.9854	71.0328	73.1375	51.4016	66.6915	68.3321	74.929	56.7842	75.5174	58.7562	59.601	60.357	67.3772	59.5685	62.8374	9.815	11.1922	9.92999	10.8257	9.37096	11.2692	46.2569	44.0645	38.4681	58.035	44.3981	36.3413	57.1739	61.2813	59.9342	54.8519	61.9876	54.3004	39.7516	32.0065	27.3248
NIN	ninein (GSK3B interacting protein)			14q21-q22	121.341	120.625	113.896	113.828	125.12	114.623	96.2949	91.7119	91.775	94.7651	89.3889	82.7262	66.4378	94.9092	94.1248	108.272	74.588	98.994	97.7387	109.144	104.311	117.898	118.631	105.74	56.8164	57.615	49.65	53.0953	56.9871	48.676	105.12	94.9176	83.3925	107.974	87.0623	88.9812	148.741	123.943	131.999	162.219	131.861	110.956	146.323	140.123	118.04
NINL	ninein-like		KIAA0980, NLP	20p11.22-p11.1	12.9397	14.8698	14.3983	17.512	15.4265	17.1289	10.404	12.5375	14.4073	9.99559	10.7625	11.3749	12.3867	14.3583	15.5245	14.6413	12.1088	14.142	18.952	19.1201	16.3489	17.3203	16.752	17.8389	10.6444	11.9641	10.9498	11.6792	9.60523	9.91221	5.35118	5.18406	5.97198	4.19602	5.88472	6.16702	6.8342	5.58896	5.58505	4.88516	4.69149	5.6263	5.51942	6.29069	7.70533
NKD1	naked cuticle homolog 1 (Drosophila)			16q12.1	13.4471	20.9377	18.7675	16.6296	12.9934	12.788	7.97641	11.2838	13.3918	9.86689	11.9584	14.5241	7.6175	11.8637	11.185	11.2578	8.07253	13.2552	8.16629	9.65965	7.98685	7.33673	10.4257	9.05322	19.2153	22.9357	18.7328	24.7509	18.2148	15.4583	15.0759	17.7739	16.5171	17.4933	17.1287	15.3074	14.9463	24.7887	19.4576	19.5406	20.3132	25.1221	13.5637	13.6874	13.2091
NKD2	naked cuticle homolog 2 (Drosophila)		Naked2	5p15.3	24.1033	28.4726	26.0163	22.0597	26.5563	22.1737	4.62401	4.13738	3.87156	3.08877	3.40814	5.2644	1.25854	2.82732	3.23936	2.64528	2.26694	3.3138	2.9789	3.63482	2.94817	1.95027	2.98601	2.54204	20.4594	15.8234	21.1482	21.292	19.9133	24.7215	5.24828	5.12234	9.63049	4.72791	6.3576	8.31446	8.11214	8.94233	2.82255	5.36306	4.39204	7.52354	2.93586	4.70073	12.3026
NOX5	NADPH oxidase, EF-hand calcium binding domain 5		NOX5A, NOX5B	15q22.31	#N/A	#N/A	#N/A	#N/A	#N/A	#N/A	#N/A	#N/A	#N/A	#N/A	#N/A	#N/A	#N/A	#N/A	#N/A	#N/A	#N/A	#N/A	#N/A	#N/A	#N/A	#N/A	#N/A	#N/A	#N/A	#N/A	#N/A	#N/A	#N/A	#N/A	#N/A	#N/A	#N/A	#N/A	#N/A	#N/A	#N/A	#N/A	#N/A	#N/A	#N/A	#N/A	#N/A	#N/A	#N/A
NUCB1	nucleobindin 1		NUC, Calnuc	19q13.33	54.4228	68.9477	69.3602	60.3418	63.5695	68.3984	46.7603	52.4695	64.2298	53.4099	53.8725	62.5147	36.564	51.0581	56.9027	51.1215	45.7259	56.9414	52.6957	49.9414	53.2278	47.1315	54.7099	55.8802	70.5021	78.0697	86.042	81.3949	67.588	80.8317	52.277	57.3949	56.3303	58.2714	61.3692	54.8975	52.0066	56.4813	50.4456	47.6834	57.1464	62.4781	44.5664	43.6201	50.117
NUCB2	nucleobindin 2		NEFA	11p15.1	25.1182	21.4711	24.08	25.1141	20.6032	24.2269	17.7446	19.3705	15.3593	17.4172	17.3994	15.9342	9.53843	13.9148	16.6858	12.9803	10.0077	14.0487	9.75846	13.0455	14.2584	12.8161	14.8795	14.5833	23.2242	19.7931	22.8658	19.5851	23.4274	20.8274	8.54131	9.01038	8.60826	6.14628	8.9847	11.0125	6.27857	7.75879	8.58776	7.00914	5.7895	7.19643	5.69557	8.84844	9.25934
OCM	oncomodulin		OCM1	7p22.1	0.380579	0.333403	0.148948	0.203628	0.1553	0.175982	0.289	0.313438	0.507745	0.514794	0.418543	0.282021	0.463674	0.94244	1.03904	0.430627	0.774078	0.700099	0.256802	0.398336	0.643236	0.325045	0.303662	0.891943	0.0691197	0.055134	0	0.13476	0.234274	0.0590012	0.205815	0.061715	0.0538016	0.0590988	0.0525421	0	0.0555626	0.0657524	0.0600543	0	0	0	0	0	0.194252
OCM2	oncomodulin 2			7q21.2	#N/A	#N/A	#N/A	#N/A	#N/A	#N/A	#N/A	#N/A	#N/A	#N/A	#N/A	#N/A	#N/A	#N/A	#N/A	#N/A	#N/A	#N/A	#N/A	#N/A	#N/A	#N/A	#N/A	#N/A	#N/A	#N/A	#N/A	#N/A	#N/A	#N/A	#N/A	#N/A	#N/A	#N/A	#N/A	#N/A	#N/A	#N/A	#N/A	#N/A	#N/A	#N/A	#N/A	#N/A	#N/A
PDCD6	programmed cell death 6		ALG-2, PEF1B	5p15.33	34.6327	31.74	38.6769	34.5489	32.8719	29.8583	37.859	34.7916	34.7806	39.8537	37.3699	40.094	25.0384	35.1475	40.5225	36.3572	34.0042	38.9255	36.7226	34.8046	35.4852	37.9838	40.7414	39.6023	31.3112	31.0956	36.3921	28.1199	31.5099	36.1678	29.7917	32.9558	38.6295	32.5044	36.8846	33.2028	33.282	32.8762	30.2073	31.5411	30.9439	31.6643	28.0081	33.3199	27.8428
PEF1	penta-EF-hand domain containing 1		PEF1A	1p34	17.8872	17.2703	19.6612	17.9871	18.636	17.8329	24.1604	23.5705	24.8795	26.04	26.2486	25.8049	21.6602	30.8788	29.3987	26.4528	25.8763	30.711	35.2332	35.6013	39.4518	36.1729	35.3261	36.9264	18.1094	22.1639	20.7188	20.753	18.6248	25.1935	25.7268	24.5626	21.8972	21.0392	27.6372	23.2364	28.2814	29.5886	26.4839	25.6471	27.6998	32.9727	29.8284	32.7669	33.1523
PKD2	polycystic kidney disease 2 (autosomal dominant)		PKD4, PC2, Pc-2, TRPP2	4q22.1	53.3445	57.1453	61.9128	59.8666	51.4561	49.099	53.2339	52.8456	55.1538	53.4957	54.4704	47.3326	33.8482	55.6594	51.7686	53.7053	38.5381	50.9206	50.179	65.6757	53.4422	52.7502	52.1287	54.0071	54.1207	55.7404	51.2066	60.6419	58.3342	48.145	46.8229	48.6931	52.8332	50.825	49.9676	51.4836	49.8952	50.6294	53.4483	57.1882	51.3569	49.0012	53.4327	55.2336	56.4626
PLCD1	phospholipase C, delta 1			3p22-p21.3	13.3837	15.6699	16.1361	14.4576	16.3065	12.9054	6.01121	8.14938	8.18739	6.94972	7.83274	8.03761	6.75639	10.4223	9.22912	7.07458	6.30321	8.44786	11.967	11.8505	11.3102	9.98353	11.0837	12.0858	9.19292	11.6884	7.89032	11.4995	9.42953	9.97121	4.16775	6.35664	6.02578	6.50087	5.9898	7.32333	5.72295	6.11498	6.18559	4.77896	4.89113	6.93474	5.1084	6.98197	5.6333
PLCD4	phospholipase C, delta 4			2q35	4.75724	3.93415	6.50407	4.61557	4.96961	5.16214	11.2132	10.6569	11.6147	10.3817	12.1378	8.83667	8.21365	10.0896	9.84032	9.16619	9.23365	13.862	12.121	12.697	11.3102	11.423	12.2477	13.067	10.4371	10.8063	13.1505	11.23	13.5879	15.1043	18.6262	18.3911	20.5522	17.8478	20.544	21.2542	21.4472	21.6983	21.6796	16.4078	22.4593	26.2343	27.7732	23.8493	20.3964
PLCG1	phospholipase C, gamma 1	PLC1	PLC148, PLC-II, PLCgamma1, NCKAP3	20q12-q13.1	146.903	183.505	168.957	172.269	180.045	152.283	121.38	123.432	127.761	125.395	132.858	136.216	89.2903	132.662	113.989	124.082	99.8008	109.682	129.377	126.721	119.374	120.406	124.046	118.316	146.741	157.959	141.757	152.952	153.625	134.7	121.791	122.01	130.576	122.985	123.684	129.562	113.014	112.831	109.299	116.076	116.04	117.433	115.144	108.946	119.594
PLCH1	phospholipase C, eta 1	PLCL3	KIAA1069, MGC117152, DKFZp434C1372, PLCeta1	3q25	14.7791	10.4689	12.7599	12.2177	13.5111	13.14	17.051	15.7346	14.1534	15.8299	12.6161	13.208	8.14741	11.4756	10.8794	12.7342	6.91142	10.9682	12.3265	11.9501	9.21972	13.559	10.6788	10.0344	47.6235	36.3884	50.6161	42.09	45.2734	53.6321	57.834	46.5948	48.2062	47.1018	51.176	58.6968	35.1156	36.0981	34.8315	33.3996	28.3985	44.1599	37.7552	46.1087	32.6991
PLCH2	phospholipase C, eta 2	PLCL4	KIAA0450, PLCeta2, RP3-395M20.1, PLC-eta2	1p36.32	38.0579	54.9448	49.6494	52.6718	55.5457	57.1942	37.6856	38.4902	43.4757	35.9498	45.9202	41.3631	62.1323	97.8474	89.0518	81.2654	67.566	84.2919	123.111	91.0696	96.6999	99.8353	101.98	91.3349	84.3952	98.5244	80.7282	108.392	75.5534	69.7395	163.571	166.569	139.454	198.631	156.576	115.081	171.855	204.95	196.738	196.681	228.236	167.153	134.404	136.321	147.955
PLCZ1	phospholipase C, zeta 1		NYD-SP27, PLCzeta	12p13.31	0.507438	0.133361	0.397195	0.203628	0.414134	0.234643	1.2716	1.06569	1.14243	0.90089	0.95667	0.987074	0.264956	0.277188	0.3056	0.430627	0.331748	0.606753	0.205441	0.348544	0.321618	0.232175	0.404883	0.401374	0.898556	0.827009	1.18086	0.763639	1.34708	1.59303	0.565991	0.802295	0.968429	0.650087	0.9983	1.10125	0.833439	0.854782	0.0600543	0.849593	0.149728	0.654221	0.293586	0.276514	0.647506
PLS1	plastin 1		I-plastin, Plastin-1	3q23	5.58182	5.46781	5.70968	6.38034	5.53904	5.16214	5.95341	6.14338	5.33133	5.79144	5.44106	6.15746	4.70298	4.98939	7.57888	6.76699	4.25743	5.78749	6.67684	7.17005	11.471	13.3733	11.1343	12.1304	6.70461	4.41072	5.31389	4.94119	4.2755	4.01208	7.87242	7.59094	7.20941	6.14628	8.09149	7.76383	11.5015	11.1779	12.9717	13.3811	14.1743	13.3461	27.8907	34.6334	22.857
PLS3	plastin 3		T-plastin	Xq23	101.361	82.6172	88.5249	103.511	74.1817	82.0663	141.552	114.405	112.783	116.901	100.929	92.3149	73.9229	94.0776	104.515	103.843	79.9513	103.895	112.941	95.999	98.7368	128.207	147.378	114.838	49.6971	37.8219	44.6045	50.4002	49.9589	43.8379	83.2006	68.1333	72.0403	69.9139	78.8657	80.6668	111.07	107.176	96.4472	123.51	124.824	107.423	121.369	132.865	153.718
PPEF1	protein phosphatase, EF-hand calcium binding domain 1	PPEF	PPP7CA	Xp22	2.22004	1.53365	2.63142	2.57929	1.34593	1.6425	5.72221	4.20007	4.88705	5.40534	5.08231	4.55934	1.65598	2.43926	2.01696	2.76831	1.99049	2.6137	1.74625	0.796672	1.07206	1.43949	1.4677	0.802748	0.483838	0.606474	0.536756	0.404279	0.819959	0.826017	0.617444	0.37029	0.645619	0.413692	0.525421	0.330376	0.277813	0.26301	0.42038	0.265498	0.349366	0.392533	0.234869	0.138257	0.194252
PPEF2	protein phosphatase, EF-hand calcium binding domain 2		PPP7CB	4q21.1	0	0.266722	0.0496494	0.33938	0.258834	0.293304	0.4046	0.313438	0.380809	0.343196	0.179376	0.423032	0.463674	0.332626	0.24448	0.553663	0.221165	0.42006	0.462243	0.846464	0.53603	0.55722	0.404883	0.490568	0.691197	0.771875	1.01984	0.763639	0.995664	0.94402	0.668898	1.04915	0.753222	0.768285	0.788132	0.605689	0.611189	0.789029	0.720651	0.955792	0.598914	0.392533	0.704607	0.760413	1.61877
PPP2R3A	protein phosphatase 2, regulatory subunit B'', alpha	PPP2R3		3q22.2-q22.3	113.476	92.2859	91.1066	93.6689	85.001	79.3093	56.1817	47.3291	42.9679	48.2191	44.0068	37.4148	33.1858	45.1262	53.1133	52.6595	35.7182	52.2274	48.6382	55.4683	60.3034	64.9161	59.8215	57.3965	89.1644	79.1724	78.6348	74.8815	93.9439	90.5669	65.3977	55.42	66.714	63.5903	60.8438	77.5282	78.4544	79.2974	75.9086	88.4108	75.014	92.834	83.4959	91.1113	87.2839
PPP2R3B	protein phosphatase 2, regulatory subunit B'', beta	PPP2R3L	PPP2R3LY, PR48	Xp22.3 and Yp11.3	#N/A	#N/A	#N/A	#N/A	#N/A	#N/A	#N/A	#N/A	#N/A	#N/A	#N/A	#N/A	#N/A	#N/A	#N/A	#N/A	#N/A	#N/A	#N/A	#N/A	#N/A	#N/A	#N/A	#N/A	#N/A	#N/A	#N/A	#N/A	#N/A	#N/A	#N/A	#N/A	#N/A	#N/A	#N/A	#N/A	#N/A	#N/A	#N/A	#N/A	#N/A	#N/A	#N/A	#N/A	#N/A
PPP3R1	protein phosphatase 3, regulatory subunit B, alpha		CALNB1, CNB, CNB1	2p14	191.875	168.569	187.079	179.328	181.494	173.225	453.326	415.995	387.727	448.858	452.087	424.959	399.952	482.363	485.109	511.523	416.51	531.189	495.781	536.459	465.006	498.34	521.743	499.978	172.661	155.643	200.049	168.225	187.126	191.164	276.049	250.81	302.419	247.801	279.839	301.578	349.489	269.782	265.56	273.41	239.915	262.408	234.164	230.129	310.544
PPP3R2	protein phosphatase 3, regulatory subunit B, beta		PPP3RL	9q31	4.8841	3.40071	2.63142	3.19017	3.20954	3.285	2.3698	1.94331	2.72913	1.88758	1.55459	1.55112	0.72863	1.16419	0.85568	1.84554	0.497622	1.07349	0.924486	1.09542	0.804045	1.11444	1.31587	0.847345	9.19292	4.79665	5.36756	7.50163	6.44253	5.01511	4.27066	3.02403	2.42107	3.95962	2.67965	4.23982	1.00013	2.03833	1.4413	1.43369	2.59529	1.50471	1.23306	2.55775	2.20152
PRKCSH	protein kinase C substrate 80K-H	G19P1, PCLD, PLD1		19p13.2	45.3523	55.1448	60.2247	52.1288	58.3411	55.4344	51.9623	53.974	65.0549	56.9277	58.3569	65.946	44.314	61.8684	59.103	52.7825	50.9233	63.8491	54.8528	50.1406	51.3517	51.45	58.4044	53.7841	55.6414	67.6494	67.0945	63.7863	57.7485	63.7803	60.8697	58.5058	61.818	66.4271	64.9421	55.5032	57.8407	65.3579	56.6312	60.9052	65.3814	68.6278	46.6215	49.7725	53.5488
PVALB	parvalbumin		D22S749	22q13.1	0.12686	0	0.0992988	0.135752	0.258834	0.0586607	4.62401	3.25975	2.85607	6.77813	8.55024	3.24324	21.9251	19.6249	21.8198	22.6387	23.3882	23.8967	26.8101	21.9583	31.733	26.4215	21.0539	34.3844	0.0691197	0.330804	0.85881	0.404279	0.351411	0.826017	3.19013	2.34517	4.73454	1.41837	3.78303	4.40501	16.7243	12.493	12.191	8.07114	12.7768	24.0753	20.2574	21.4298	15.2164
	GRAPH [Drag mouse over this cell to view graph]				P7 A1 SAMPLES						P14 A1 SAMPLES						P21 A1 SAMPLES						ADULT A1 SAMPLES						P7 MG SAMPLES						P14 MG SAMPLES						P21 MG SAMPLES						ADULT MG SAMPLES
[ Part G]	Approved Name	Previous Symbols	Synonyms	Chromosome	2945-TAH-1_P7	2945-TAH-11_P7	2945-TAH-27_P7	2945-TAH-12_P7	2945-TAH-28_P7	2945-TAH-43_P7	2945-TAH-2_P14	2945-TAH-13_P14	2945-TAH-29_P14	2945-TAH-3_P14	2945-TAH-14_P14	2945-TAH-30_P14	2945-TAH-15_P21	2945-TAH-31_P21	2945-TAH-44_P21	2945-TAH-4_P21	2945-TAH-16_P21	2945-TAH-32_P21	2945-TAH-17_Ad	2945-TAH-33_Ad	2945-TAH-45_Ad	2945-TAH-5_Ad	2945-TAH-18_Ad	2945-TAH-34_Ad	2945-TAH-6_P7	2945-TAH-19_P7	2945-TAH-35_P7	2945-TAH-20_P7	2945-TAH-36_P7	2945-TAH-46_P7	2945-TAH-7_P14	2945-TAH-21_P14	2945-TAH-37_P14	2945-TAH-8_P14	2945-TAH-22_P14	2945-TAH-38_P14	2945-TAH-23_P21	2945-TAH-39_P21	2945-TAH-47_P21	2945-TAH-9_P21	2945-TAH-24_P21	2945-TAH-40_P21	2945-TAH-25_Ad	2945-TAH-48_Ad	2945-TAH-26_Ad
RAB11FIP3	RAB11 family interacting protein 3 (class II)		KIAA0665, Rab11-FIP3, eferin	16p13.3	81.1267	111.757	92.5961	99.1668	113.939	97.6701	65.3141	78.6729	91.775	73.2724	82.0345	97.1563	71.6045	118.858	102.376	99.9669	82.937	105.015	120.645	134.438	120.232	110.19	112.051	108.103	86.1923	91.2467	80.9429	105.831	75.7291	75.5806	92.8225	97.4479	81.617	108.683	103.035	85.3471	92.7895	107.176	102.032	106.199	107.505	100.423	97.1183	92.4939	99.2627
RAB11FIP4	RAB11 family interacting protein 4 (class II)		RAB11-FIP4, KIAA1821, MGC11316, FLJ00131	17q11.2	327.488	386.481	341.29	369.449	363.661	315.595	421.247	393.991	400.357	426.593	401.263	435.441	373.125	466.84	421.85	520.012	392.292	432.615	476.932	462.916	508.693	538.553	475.89	478.26	269.36	257.145	255.603	286.275	234.04	225.326	394.341	365.661	354.66	415.938	381.403	332.523	383.882	378.866	364.169	387.733	395.882	349.354	415.483	375.298	358.006
RASEF	RAS and EF-hand domain containing	RAB45	FLJ31614	9q21.33	1.77603	1.06689	1.14194	1.15389	1.50124	1.46652	0.289	0.0626875	0.317341	0.300297	0.119584	0.235018	0.132478	0.110875	0.24448	0.30759	0.110583	0.0933466	0.154081	0.348544	0.160809	0.27861	0	0.0891943	1.38239	2.48103	1.55659	1.3476	2.2256	1.53403	0.308722	0.24686	0.645619	0.354593	0.945758	0.605689	0.777876	0.394515	0.960868	0.955792	0.249547	0.392533	0.176152	0.0691285	0.129501
RASGRP1	RAS guanyl releasing protein 1 (calcium and DAG-regulated)		CalDAG-GEFII, RASGRP	15q15	40.3414	25.0719	45.6774	35.0919	51.7667	73.3845	392.289	342.901	307.376	368.936	367.122	305.57	377.43	399.373	468.79	476.95	409.543	479.148	443.496	426.817	534.154	550.116	567.697	526.514	21.0124	18.8007	21.5239	16.0813	21.3189	18.0544	187.806	173.357	198.151	225.462	181.743	145.641	719.147	563.367	554.001	511.083	644.581	457.955	736.549	562.982	454.808
RASGRP2	RAS guanyl releasing protein 2 (calcium and DAG-regulated)		CALDAG-GEFI	11q13	105.293	132.628	127.599	117.968	143.704	115.034	34.68	39.6185	48.6801	36.8507	40.1204	55.5582	14.7051	20.2347	18.5805	17.5327	14.8734	20.2095	18.6438	22.3068	17.957	17.1345	16.8027	17.4821	147.156	156.746	149.648	155.872	139.686	142.193	77.0262	79.674	78.6041	84.8068	79.7589	72.6276	28.9481	38.1364	35.6122	39.8247	38.8795	41.0851	46.6802	40.9932	38.2676
RASGRP3	RAS guanyl releasing protein 3 (calcium and DAG-regulated)		KIAA0846, GRP3	2p25.1-p24.1	6.85042	8.86852	11.469	9.43476	8.74858	7.09795	14.2766	12.7256	10.5357	15.6154	15.0676	10.2938	8.47861	9.75702	10.2682	13.1034	8.84661	10.2681	9.39894	9.3609	12.0071	15.5557	13.0575	10.8817	9.67676	12.0743	10.6278	10.3765	14.2321	12.3313	12.9149	10.183	14.4726	12.2926	11.7694	13.4903	11.7793	12.8217	9.8489	17.0981	13.1761	11.4489	20.6685	24.748	19.8784
RASGRP4	RAS guanyl releasing protein 4			19q13.1	1.39546	2.26714	1.88668	1.90053	1.96714	2.11179	1.5606	1.94331	1.65017	1.28699	0.837087	1.3161	0.861108	1.94032	0.85568	1.29188	1.2717	0.933466	1.90033	1.79251	1.92971	0.882265	1.16404	1.38251	1.93535	1.81942	2.68378	3.27915	2.10847	2.41905	1.95524	2.03659	2.09826	2.30485	2.04914	2.86326	1.66688	1.31505	1.86168	1.48679	1.94647	1.70097	1.82023	1.86647	1.48926
RCN1	reticulocalbin 1, EF-hand calcium binding domain	RCN	Rcal, PIG20, FLJ37041	11p13	50.617	46.6097	54.7136	52.536	42.9146	45.6967	35.3158	35.3558	36.875	35.0489	33.4835	42.8672	14.0427	23.1729	18.2138	20.424	16.4215	22.1698	22.1363	26.7881	18.9755	17.8775	21.2564	18.1956	54.259	55.6302	61.7807	59.0248	63.4883	66.6124	20.2728	21.8471	21.413	19.2662	20.3338	21.3092	12.2238	14.7285	12.3712	13.328	14.1743	14.4583	12.3893	15.3465	17.2237
RCN2	reticulocalbin 2, EF-hand calcium binding domain		ERC-55, E6BP, ERC55, TCBP49	15q22.33-q24.1	91.8464	70.9481	81.3257	85.931	74.5441	78.0774	93.1737	85.9446	86.6975	91.4618	87.5951	84.3714	61.2049	86.1501	81.9008	85.018	69.2247	85.3654	78.9408	77.4764	83.5135	81.772	74.6504	83.7534	105.891	97.7525	111.645	97.2516	117.137	128.21	108.001	92.1404	103.783	94.9127	101.196	101.26	90.0114	99.7464	96.3271	99.19	97.074	102.713	92.7145	102.034	90.4566
RCN3	reticulocalbin 3, EF-hand calcium binding domain		RLP49	19q13.33	2.02975	3.60075	7.89425	4.68344	2.84717	3.22634	1.6762	1.88063	3.10994	2.87427	2.57105	2.44418	1.25854	2.66101	3.23936	2.39921	2.37753	3.5005	2.92754	3.28627	2.62655	1.30018	2.68235	2.85422	6.84285	8.21496	6.70945	12.2182	9.60523	8.90919	2.41832	4.25833	3.65851	3.42773	4.78133	4.68033	5.11176	5.85197	2.7625	3.66387	3.89294	4.77581	1.82023	2.97252	5.30955
RCVRN	recoverin	RCV1		17p13.1	1.45889	1.60033	1.09229	1.28964	2.0189	1.40786	1.6184	1.31644	1.71364	0.986689	0.896878	1.22209	0.331196	0.443501	0.85568	1.04581	0.608205	0.746773	0.719045	0.796672	0.696839	0.603655	0.708546	0.445971	2.21183	1.15781	1.18086	1.39252	0.937096	0.531011	0.41163	0.308575	0.376611	1.24108	0.525421	0.605689	0.0555626	0.789029	0.480434	0.584095	0.449185	0.457955	0.234869	0	0.323753
REPS1	RALBP1 associated Eps domain containing 1			6q24.1	54.7399	60.6793	57.5933	59.0521	54.9763	49.451	43.4079	39.5558	41.9525	41.6554	43.5285	45.4994	29.7414	39.6933	41.8061	41.2171	30.3549	40.2324	47.5597	52.8791	48.5107	43.4632	47.8268	47.273	72.7139	71.7293	71.979	67.9189	72.3907	68.2054	67.5073	57.7652	64.7233	57.5032	56.6404	67.5068	56.7294	54.6403	55.9105	53.6306	52.405	53.5807	69.8148	62.423	64.1679
REPS2	RALBP1 associated Eps domain containing 2		POB1	Xp22.2	193.207	194.241	197.853	210.144	185.584	176.803	263.222	285.855	264.662	233.202	274.804	210.811	248.264	306.57	288.486	284.767	258.155	300.529	350.637	341.822	335.501	310	347.44	333.72	101.537	94.2239	99.7293	115.04	103.022	95.346	259.996	237.726	271.913	283.261	246.317	236.99	422.165	390.043	384.588	387.999	478.981	353.737	611.599	535.953	422.304
RHBDL3	rhomboid, veinlet-like 3 (Drosophila)	RHBDL4	VRHO	17q11.2	4.69381	3.60075	6.05723	5.49796	5.28021	6.74598	19.4208	26.893	28.3703	19.1761	21.8838	26.745	12.6517	21.6761	20.9642	12.6727	14.2652	20.8163	17.0003	11.6015	12.1143	11.0051	15.8917	11.8182	7.46493	7.00201	7.62194	9.61286	6.14969	7.61116	16.4652	13.9476	15.8177	12.588	18.0745	18.2257	11.0014	22.4216	16.3948	15.6113	17.4683	24.2716	12.2719	15.9687	14.1804
RHOT1	ras homolog family member T1	ARHT1	MIRO-1, FLJ11040	17q11.2-q12	103.771	87.4182	95.9226	94.7549	86.7093	84.2954	111.554	107.697	90.8864	109.523	101.527	94.0541	71.0746	89.4763	89.7241	93.8766	72.1552	92.3198	91.216	84.2481	88.177	93.3808	89.6816	88.3915	94.6249	87.8835	94.3618	80.9008	94.471	85.6698	99.1513	86.0924	96.8967	93.4943	90.2148	84.3009	93.3452	82.1248	79.692	88.4639	83.0993	81.6468	92.4796	86.3414	79.7728
RHOT2	ras homolog family member T2	C16orf39, ARHT2	MIRO-2	16p13.3	18.0775	23.8716	20.0584	20.8379	23.4503	21.1179	22.5998	29.4005	27.9895	24.9675	27.1455	31.7274	19.2756	30.2135	30.1933	29.5287	26.374	30.9911	33.8465	29.3275	31.8402	31.9937	34.5163	33.2249	19.077	20.4547	21.1482	21.6065	21.3775	21.3585	23.1542	25.6734	26.4166	24.7624	26.9541	26.5953	28.6703	31.0351	28.9462	26.7622	28.3486	28.982	29.7109	23.8493	26.6773
RPTN	repetin		FLJ39117	1q21.3	0	0	0	0	0.0517667	0	0	0	0	0	0	0	0	0	0	0	0	0	0	0.049792	0	0.046435	0	0	0	0	0	0	0	0	0	0	0	0	0	0	0	0	0	0	0.0499095	0	0	0	0
RYR2	ryanodine receptor 2 (cardiac)	ARVD2	ARVC2, VTSIP	1q43	474.455	510.973	424.85	463.254	509.747	404.466	677.417	612.583	601.234	694.672	642.464	650.952	493.548	695.354	642.921	734.957	481.034	631.676	745.906	837.95	734.63	753.687	675.345	688.089	263.208	213.203	244.224	241.04	243.352	218.836	186.005	169.531	253.728	155.725	226.457	285.61	379.048	257.684	232.47	297.782	127.668	225.641	155.19	228.331	390.123
RYR3	ryanodine receptor 3			15q14-q15	239.321	232.782	192.292	223.651	215.815	196.689	172.186	143.617	133.6	145.258	130.765	132.315	57.893	98.0137	84.8956	100.644	58.83	85.2721	85.7718	87.9825	79.0109	100.021	118.53	83.352	144.253	127.194	140.147	119.936	134.883	129.626	267.971	215.324	226.989	286.866	198.924	219.149	261.422	212.775	200.761	232.948	200.237	182.92	238.392	211.464	194.381
	GRAPH [Drag mouse over this cell to view graph]				P7 A1 SAMPLES						P14 A1 SAMPLES						P21 A1 SAMPLES						ADULT A1 SAMPLES						P7 MG SAMPLES						P14 MG SAMPLES						P21 MG SAMPLES						ADULT MG SAMPLES
[ Part H]	Approved Name	Previous Symbols	Synonyms	Chromosome	2945-TAH-1_P7	2945-TAH-11_P7	2945-TAH-27_P7	2945-TAH-12_P7	2945-TAH-28_P7	2945-TAH-43_P7	2945-TAH-2_P14	2945-TAH-13_P14	2945-TAH-29_P14	2945-TAH-3_P14	2945-TAH-14_P14	2945-TAH-30_P14	2945-TAH-15_P21	2945-TAH-31_P21	2945-TAH-44_P21	2945-TAH-4_P21	2945-TAH-16_P21	2945-TAH-32_P21	2945-TAH-17_Ad	2945-TAH-33_Ad	2945-TAH-45_Ad	2945-TAH-5_Ad	2945-TAH-18_Ad	2945-TAH-34_Ad	2945-TAH-6_P7	2945-TAH-19_P7	2945-TAH-35_P7	2945-TAH-20_P7	2945-TAH-36_P7	2945-TAH-46_P7	2945-TAH-7_P14	2945-TAH-21_P14	2945-TAH-37_P14	2945-TAH-8_P14	2945-TAH-22_P14	2945-TAH-38_P14	2945-TAH-23_P21	2945-TAH-39_P21	2945-TAH-47_P21	2945-TAH-9_P21	2945-TAH-24_P21	2945-TAH-40_P21	2945-TAH-25_Ad	2945-TAH-48_Ad	2945-TAH-26_Ad
S100A1	S100 calcium binding protein A1	S100A	S100-alpha	1q21	7.54815	6.13461	8.1425	6.17672	6.52261	7.62589	14.9124	16.1734	15.994	16.216	16.1438	14.8061	13.0491	18.4607	20.2307	18.763	15.3157	21.8898	24.0366	21.1616	20.53	17.3667	19.1813	20.0687	12.096	14.9964	17.1762	13.2514	16.8677	17.4054	19.9126	22.6494	23.4575	16.3113	24.7473	20.9238	19.0024	21.4353	20.7187	16.8326	21.8105	27.0848	19.6703	22.1902	21.1735
S100A2	S100 calcium binding protein A2	S100L	CAN19	1q21	0.12686	0	0.0496494	0.067876	0	0.293304	0.1156	0.0626875	0.190405	0.0428995	0.119584	0.0940071	0	0.0554376	0	0	0	0.0466733	0.0513603	0	0.107206	0	0	0	0.0691197	0.220536	0.0536756	0.0449199	0.117137	0.118002	0.205815	0.185145	0.215206	0	0.0525421	0.220251	0.0555626	0	0.0600543	0	0.0499095	0.130844	0	0.0691285	0
S100A4	S100 calcium binding protein A4	MTS1, CAPL	P9KA, 18A2, PEL98, 42A, FSP1	1q12-q22	0.888017	0.533445	0.992988	0.543008	0.724734	1.05589	1.2716	1.37913	1.14243	1.11539	0.597919	0.79906	0.397435	0.997877	1.528	0.738217	0.387039	0.653426	0.616324	0.74688	0.804045	0.27861	0.404883	0.891943	0.207359	1.81942	1.12719	1.03316	1.28851	1.23903	0.771805	1.72802	2.04446	1.24108	1.68135	1.54175	0.722314	1.18354	1.92174	1.00889	1.24774	0.588799	0.587172	1.10606	1.10076
S100A5	S100 calcium binding protein A5	S100D		1q21	0	0	0	0	0	0	0	0	0	0	0	0	0	0.0554376	0	0	0	0	0	0	0	0	0	0	0	0	0	0	0	0	0.0514537	0	0	0	0	0	0	0	0	0	0	0	0	0	0
S100A6	S100 calcium binding protein A6	CACY	2A9, PRA, CABP	1q21	3.42521	2.66722	4.2202	3.52955	3.15777	3.22634	7.05161	6.70757	6.47375	7.33582	6.39773	6.11046	4.90169	5.48832	6.47872	6.33636	4.58918	5.78749	8.32037	12.6472	11.3638	7.56891	7.74339	9.09781	6.22077	9.59331	6.97783	8.44495	9.01955	9.6762	4.93956	5.86292	8.33925	5.43709	6.25251	6.00183	5.38957	6.50949	5.70516	5.89405	6.18878	6.47679	3.34688	3.94032	4.27354
S100A7	S100 calcium binding protein A7	PSOR1	S100A7c	1q21	#N/A	#N/A	#N/A	#N/A	#N/A	#N/A	#N/A	#N/A	#N/A	#N/A	#N/A	#N/A	#N/A	#N/A	#N/A	#N/A	#N/A	#N/A	#N/A	#N/A	#N/A	#N/A	#N/A	#N/A	#N/A	#N/A	#N/A	#N/A	#N/A	#N/A	#N/A	#N/A	#N/A	#N/A	#N/A	#N/A	#N/A	#N/A	#N/A	#N/A	#N/A	#N/A	#N/A	#N/A	#N/A
S100A7A	S100 calcium binding protein A7A	S100A15, S100A7L1	S100A7f	1q22	0	0	0.0992988	0.203628	0.0517667	0.117321	0.1734	0.125375	0.126936	0.214498	0.358751	0.0940071	0.264956	0.277188	0.18336	0.123036	0.331748	0.233366	0.102721	0.398336	0.160809	0.09287	0.404883	0.178389	0.138239	0	0.214703	0	0.117137	0	0	0	0	0	0.105084	0.220251	0.22225	0.131505	0.0600543	0	0.0499095	0.0654221	0.117434	0.0691285	0.0647506
S100A7L2	S100 calcium binding protein A7-like 2		s100a7b	1q21.3	#N/A	#N/A	#N/A	#N/A	#N/A	#N/A	#N/A	#N/A	#N/A	#N/A	#N/A	#N/A	#N/A	#N/A	#N/A	#N/A	#N/A	#N/A	#N/A	#N/A	#N/A	#N/A	#N/A	#N/A	#N/A	#N/A	#N/A	#N/A	#N/A	#N/A	#N/A	#N/A	#N/A	#N/A	#N/A	#N/A	#N/A	#N/A	#N/A	#N/A	#N/A	#N/A	#N/A	#N/A	#N/A
S100A8	S100 calcium binding protein A8	CAGA, CFAG	P8, MRP8, 60B8AG, CGLA	1q12-q22	0	0.0666806	0.446844	0	0.0517667	0	0	0	0	0.0857991	0	0.141011	0	0.0554376	0.73344	0.0615181	0	0	0.102721	0.547712	0.107206	0.139305	0.0506104	0.133791	0	0.165402	0	0.0449199	0	0	0.102907	0.12343	0	0	0	0	0	0.197257	0.180163	0	0.149728	0	0.0587172	0.0691285	0.0647506
S100A9	S100 calcium binding protein A9	CAGB, CFAG	P14, MIF, NIF, LIAG, MRP14, MAC387, 60B8AG, CGLB	1q21	0	0.200042	0.0496494	0.135752	0	0	0.1734	0	0	0.343196	0	0.0470035	0	0.110875	1.10016	0	0.0552913	0	0.102721	0.74688	0.214412	0.09287	0.0506104	0.0891943	0.207359	0.165402	0	0.0449199	0	0	0	0	0	0	0.0525421	0.0550627	0	0	0.660597	0	0	0	0.0587172	0.138257	0.0647506
S100A11	S100 calcium binding protein A11		S100C	1q21	1.33203	2.13378	2.28387	1.76478	1.13887	1.23187	1.156	0.877626	0.761618	0.815091	0.418543	0.846064	0.596152	0.94244	0.67232	0.30759	0.276457	0.793446	0.410883	0.74688	0.804045	0.55722	0.506104	0.668957	0.691197	1.54375	1.55659	1.84172	1.87419	1.06202	0.97762	0.74058	0.914627	1.24108	1.47118	0.770877	0.111125	0.657524	0.960868	0.371697	0.898371	1.1776	0.411021	1.24431	0.906509
S100A12	S100 calcium binding protein A12		p6, MRP6, CGRP, CAAF1, CAGC, ENRAGE	1q21	#N/A	#N/A	#N/A	#N/A	#N/A	#N/A	#N/A	#N/A	#N/A	#N/A	#N/A	#N/A	#N/A	#N/A	#N/A	#N/A	#N/A	#N/A	#N/A	#N/A	#N/A	#N/A	#N/A	#N/A	#N/A	#N/A	#N/A	#N/A	#N/A	#N/A	#N/A	#N/A	#N/A	#N/A	#N/A	#N/A	#N/A	#N/A	#N/A	#N/A	#N/A	#N/A	#N/A	#N/A	#N/A
S100A16	S100 calcium binding protein A16		S100F, DT1P1A7, MGC17528	1q21	19.2827	15.6033	24.0303	17.0369	18.1184	18.7714	30.345	32.7856	34.7806	32.3033	31.032	32.5264	19.4081	30.2135	28.2374	26.5143	21.453	27.8173	25.937	25.8918	25.4614	23.3104	25.0522	25.6433	27.0258	34.3485	34.2451	28.2546	31.9784	35.7548	34.0623	40.2999	40.8354	35.5775	42.9795	37.4977	39.6161	43.3966	37.3538	36.0546	43.6209	47.1693	35.7001	44.104	36.5194
S100B	S100 calcium binding protein B		S100beta	21q22.3	6.34298	3.46739	6.45442	4.95495	6.57437	6.21803	42.0207	35.7319	36.1769	41.6125	37.5493	30.3643	41.6644	57.5443	64.0537	64.717	48.9881	70.8034	69.4392	69.659	68.1831	75.6891	66.6539	70.8648	30.1362	27.4016	37.0899	25.6942	32.9741	41.3599	81.9657	73.2557	82.3702	72.0415	79.3911	79.0149	77.5654	98.2999	87.9795	92.4995	101.266	145.76	101.287	128.786	100.493
S100G	S100 calcium binding protein G	CALB3	CABP9K, CABP1	Xp22.2	0.317149	0.333403	0.148948	0.135752	0.1553	0	0	0.125375	0.253873	0.0428995	0.0597919	0.141011	0.132478	0	0.06112	0.123036	0.110583	0.0466733	0	0.099584	0.107206	0.09287	0	0.0445971	0.0691197	0.220536	0.161027	0.0898398	0.117137	0	0	0.12343	0.269008	0.236395	0.0525421	0.275313	0.111125	0.197257	0.120109	0.159299	0.149728	0	0.0587172	0.0691285	0.129501
S100P	S100 calcium binding protein P			4p16	#N/A	#N/A	#N/A	#N/A	#N/A	#N/A	#N/A	#N/A	#N/A	#N/A	#N/A	#N/A	#N/A	#N/A	#N/A	#N/A	#N/A	#N/A	#N/A	#N/A	#N/A	#N/A	#N/A	#N/A	#N/A	#N/A	#N/A	#N/A	#N/A	#N/A	#N/A	#N/A	#N/A	#N/A	#N/A	#N/A	#N/A	#N/A	#N/A	#N/A	#N/A	#N/A	#N/A	#N/A	#N/A
S100Z	S100 calcium binding protein Z		Gm625, S100-zeta	5q13.3	0	0	0	0	0	0.0586607	0	0	0	0	0	0	0.0662391	0	0	0	0	0	0	0	0	0	0	0	0	0	0	0	0.0585685	0	0	0	0	0	0	0.0550627	0	0	0	0	0	0	0	0	0
	GRAPH [Drag mouse over this cell to view graph]				P7 A1 SAMPLES						P14 A1 SAMPLES						P21 A1 SAMPLES						ADULT A1 SAMPLES						P7 MG SAMPLES						P14 MG SAMPLES						P21 MG SAMPLES						ADULT MG SAMPLES
[ Part I]	Approved Name	Previous Symbols	Synonyms	Chromosome	2945-TAH-1_P7	2945-TAH-11_P7	2945-TAH-27_P7	2945-TAH-12_P7	2945-TAH-28_P7	2945-TAH-43_P7	2945-TAH-2_P14	2945-TAH-13_P14	2945-TAH-29_P14	2945-TAH-3_P14	2945-TAH-14_P14	2945-TAH-30_P14	2945-TAH-15_P21	2945-TAH-31_P21	2945-TAH-44_P21	2945-TAH-4_P21	2945-TAH-16_P21	2945-TAH-32_P21	2945-TAH-17_Ad	2945-TAH-33_Ad	2945-TAH-45_Ad	2945-TAH-5_Ad	2945-TAH-18_Ad	2945-TAH-34_Ad	2945-TAH-6_P7	2945-TAH-19_P7	2945-TAH-35_P7	2945-TAH-20_P7	2945-TAH-36_P7	2945-TAH-46_P7	2945-TAH-7_P14	2945-TAH-21_P14	2945-TAH-37_P14	2945-TAH-8_P14	2945-TAH-22_P14	2945-TAH-38_P14	2945-TAH-23_P21	2945-TAH-39_P21	2945-TAH-47_P21	2945-TAH-9_P21	2945-TAH-24_P21	2945-TAH-40_P21	2945-TAH-25_Ad	2945-TAH-48_Ad	2945-TAH-26_Ad
SCGN	secretagogin, EF-hand calcium binding protein		SECRET, DJ501N12.8, SEGN, CALBL	6p22.3-p22.1	0.12686	0.133361	0.148948	0.135752	0.1553	0	0.2312	0.125375	0.317341	0.171598	0.119584	0.141011	0.0662391	0.166313	0.18336	0.0615181	0.0552913	0.0933466	0	0.049792	0.107206	0.046435	0.101221	0.178389	0.0691197	0.385938	0.268378	0.17968	0.234274	0.236005	0.668898	0.555435	0.215206	0.177296	0.630505	0.275313	1.00013	0.526019	0.660597	0.902693	0.299457	0.457955	0.293586	0.414771	0.518005
SDF4	stromal cell derived factor 4		Cab45	1p36.33	82.0782	82.4839	86.4892	84.5735	78.3748	78.6053	110.225	111.584	109.038	115.7	100.092	108.202	97.3053	132.219	128.046	134.54	98.8609	130.078	147.969	155.998	155.502	165.401	147.023	155.421	96.422	90.4748	97.9044	99.3629	98.2194	101.423	131.67	120.591	125.196	134.864	131.723	133.692	146.796	162.146	147.193	157.653	157.764	168.985	172.687	181.324	166.344
SEPN1	selenoprotein N, 1	RSMD1, MDRS1	selN, RSS	1p36.13	20.0438	28.0058	23.7821	24.0281	22.7256	20.7659	12.7738	15.5465	15.7401	14.8432	15.2469	18.3784	12.1218	20.1793	14.8522	14.4568	12.8829	17.3625	19.671	23.6014	19.7795	14.5342	17.0557	17.2145	20.6668	27.8978	25.2812	28.1199	26.473	26.8456	20.7873	24.0071	26.6856	24.9397	25.8507	23.8421	22.614	27.4188	25.2829	25.063	28.7978	27.0193	25.7181	27.7896	25.5765
SLC25A12	solute carrier family 25 (aspartate/glutamate carrier), member 12		Aralar	2q24	117.218	130.161	139.664	125.231	137.648	130.461	155.309	179.725	177.33	157.613	168.314	169.025	116.051	151.622	153.778	143.214	135.574	159.156	163.583	152.264	174.853	141.162	179.262	160.327	163.883	171.522	191.998	171.819	186.599	188.686	195.524	219.829	227.85	194.14	217.104	221.297	188.246	188.052	174.938	154.307	179.874	187.631	212.38	200.265	191.209
SLC25A13	solute carrier family 25 (aspartate/glutamate carrier), member 13	CTLN2	CITRIN, ARALAR2	7q21.3	0.951447	0.733486	1.83703	1.62902	1.553	0.997232	1.2716	0.564188	1.2059	0.772192	1.13605	0.65805	0.927348	1.16419	0.85568	1.29188	1.2717	1.54022	1.38673	1.14522	2.14412	2.55393	2.02442	2.31905	4.5619	3.74911	4.1867	4.17755	5.27116	5.19211	3.34449	1.85145	3.87371	1.65477	2.52202	2.53288	3.05594	3.74789	2.88261	2.60188	2.54538	3.07484	8.45528	8.71019	5.69806
SLC25A23	solute carrier family 25 (mitochondrial carrier; phosphate carrier), member 23		FLJ30339, MGC2615, APC2	19p13.1	89.88	110.756	97.3624	96.7233	117.976	93.6811	123.23	133.775	145.215	126.768	135.488	150.27	105.585	151.289	138.559	132.018	114.177	145.901	126.706	141.758	133.632	115.437	112.051	118.227	96.0073	97.0358	94.7912	105.652	97.1066	101.187	96.2699	115.345	112.123	115.065	120.742	123.671	124.682	140.118	143.59	131.899	146.684	131.106	118.668	122.288	119.918
SLC25A24	solute carrier family 25 (mitochondrial carrier; phosphate carrier), member 24		DKFZp586G0123, APC1	1p13.2	3.67893	3.33403	4.07125	5.15858	2.74364	3.05036	2.6588	2.19406	2.53873	2.27368	2.03292	1.88014	2.05341	2.2175	1.89472	1.78402	1.71403	1.44687	2.41394	2.88794	2.78736	1.7181	1.9232	2.45284	10.0224	10.3101	8.91016	10.6011	10.3081	7.61116	10.7538	8.64009	7.20941	8.21474	7.46098	8.47965	4.83395	6.37799	6.42581	6.21265	5.7895	4.64497	6.75248	6.29069	5.5038
SLC25A25	solute carrier family 25 (mitochondrial carrier; phosphate carrier), member 25		KIAA1896, PCSCL, MCSC	9q34	46.3672	57.8121	57.4443	54.8438	54.4586	54.0852	48.0319	56.8576	62.6431	55.4262	65.7711	67.6851	53.3887	77.28	78.4169	65.0861	76.5232	82.7984	80.6871	63.1861	63.8948	70.5812	79.2559	73.7191	67.1844	66.9326	72.7305	67.4248	66.1238	73.9876	71.2634	70.9105	71.0719	66.1316	76.2386	67.672	67.1752	71.4071	65.7594	65.3656	70.3225	73.2728	80.8536	67.7459	70.7724
SMOC2	SPARC related modular calcium binding 2		SMAP2	6q27	2.53719	1.20025	3.17756	3.05442	0.983568	2.52241	3.2368	9.15238	7.1719	4.16125	4.06585	6.95652	4.5705	14.4138	8.74016	8.24342	6.30321	10.5015	24.7043	25.7923	14.6872	11.7481	14.8795	13.4683	2.14271	1.98482	1.71762	1.97648	5.27116	3.12707	1.13198	2.03659	4.57314	1.30017	3.57286	2.86326	13.5573	7.03551	5.16467	7.32774	1.5971	4.57955	2.64228	4.97725	16.0582
SPARCL1	SPARC-like 1 (hevin)		MAST9	4q22-q25	825.349	751.357	1001.73	951.893	673.019	815.09	1421.48	1473.41	1531.8	1401.83	1516.38	1319.95	1195.55	1682.14	1797.36	1573.39	1349.83	1846.86	1751.95	1652.05	1736.74	1651.69	1705.72	1724.04	694.308	813.116	833.744	866.371	1009.14	1105.03	1568	1629.21	1641.59	1549.33	1699.84	1658.32	1932.02	2086.26	2022.09	2182.18	2120.65	2462.03	2078.82	2164	2001.05
SPATA21	spermatogenesis associated 21		spergen-2, spergen2	1p36.13	0.570868	0.600125	0.645442	0.543008	0.207067	0.586607	0.2312	0.626875	0.825086	0.514794	0.95667	0.564042	1.32478	1.44138	0.73344	0.738217	0.995244	1.30685	1.12993	1.14522	0.804045	0.882265	1.11343	1.15953	1.31327	0.827009	1.23454	1.03316	1.05423	1.06202	0.565991	0.74058	0.591818	0.295494	0.577963	0.550627	0.111125	0.789029	0.180163	0.371697	0.399276	0.130844	0.528455	0.483899	0.453254
SPTA1	spectrin, alpha, erythrocytic 1		EL2	1q21	0	0.266722	0.347546	0.271504	0.1553	0.175982	0.3468	0.376125	0.126936	0.257397	0.298959	0.329025	0.596152	0.443501	1.10016	0.922771	0.884661	0.980139	0.102721	0.199168	0.160809	0.09287	0.202442	0.356777	0.483838	0.441072	0.751459	0.314439	0.702822	0.177004	0.257268	0.185145	0.645619	0.354593	0.683048	0.770877	0.388938	0.854782	0.84076	0.530996	1.29765	0.654221	0	0.138257	0.0647506
SPTAN1	spectrin, alpha, non-erythrocytic 1			9q34.11	2881.74	2916.74	3150.8	3074.58	3053.82	2863.35	3062.77	3022.67	3047.23	3072.08	2988.64	3240.71	1933.45	2678.25	2581.28	2851.3	2196.12	2622.39	2365.55	2218.48	2411.01	2494.44	2420.44	2296.89	2746.75	2618.92	2486.09	2551.41	2419.58	2315.98	2617.55	2409.29	2292.16	2694.14	2314.9	2163.8	2466.53	1926.35	2080.58	2294.22	2013.7	1823.84	2076.48	1870.27	1924
SRI	sorcin			7q21.1	47.0015	38.6747	43.6915	43.3049	38.618	39.3613	39.593	45.3231	39.1599	37.1939	40.2997	37.8849	25.4358	31.5994	34.9606	32.6046	26.1528	39.5323	31.8434	36.1988	37.2541	34.5012	39.628	35.7669	29.9288	30.3237	32.2054	31.0397	36.6053	34.5747	38.6417	35.5478	41.5886	34.3955	39.249	41.2419	38.3938	42.6076	40.0562	41.7894	37.0828	43.1132	41.0433	43.6201	40.3396
SWAP70	SWAP switching B-cell complex 70kDa subunit		KIAA0640, SWAP-70	11p15	9.70476	11.8691	18.7178	15.2042	11.3887	12.8467	18.0914	16.9256	17.3268	18.8329	17.6386	17.1563	12.8504	21.3989	18.9472	19.9934	16.8086	20.8163	16.5894	21.8089	17.7426	17.3203	18.4222	18.5524	24.4684	23.4871	20.6651	28.2546	22.7246	21.2404	17.8544	15.3053	16.4633	18.6161	17.0236	17.1245	11.557	11.8354	12.6114	17.576	17.119	14.4583	9.62963	11.3371	12.0436
TBC1D8B	TBC1 domain family, member 8B (with GRAM domain)		FLJ20298, RP11-321G1.1	Xq22.3	4.2498	4.00084	4.36915	3.80106	3.98604	2.75705	7.62961	6.26875	6.66416	7.72192	5.2019	5.02938	3.77563	4.93395	6.29536	6.39788	4.69976	6.67428	5.64964	6.27379	6.11075	7.05812	6.42752	5.70843	3.04127	4.90692	2.4154	3.00963	3.04556	3.59908	4.73374	3.27089	5.81057	5.2598	5.77963	3.74426	10.6125	6.37799	6.90624	10.7792	5.68968	5.43004	9.10117	8.91757	11.7199
TBC1D9	TBC1 domain family, member 9 (with GRAM domain)		KIAA0882, MDR1	4q31.1	234.246	262.588	244.573	265.056	246.047	242.327	183.804	192.2	201.765	193.262	199.825	203.666	129.564	183.11	176.576	176.68	144.2	172.598	169.335	154.803	161.881	171.81	161.397	162.021	231.344	232.059	231.181	232.416	230.116	221.255	158.169	139.538	152.904	141.601	146.855	147.403	115.848	114.541	110.92	111.828	112.097	112.461	107.864	110.329	104.961
TBC1D9B	TBC1 domain family, member 9B (with GRAM domain)		KIAA0676	5q35.3	81.9513	92.486	88.5249	87.8994	82.3609	86.4072	136.119	147.441	168.825	142.727	147.208	149.706	137.314	231.618	231.828	190.706	161.948	207.369	199.74	180.795	236.229	216.109	214.487	221.291	101.468	92.3494	93.1809	101.294	91.5426	92.75	141.035	140.093	144.296	148.161	145.962	126.809	187.135	196.994	172.296	173.105	181.72	183.313	198.64	197.016	179.942
TCHH	trichohyalin	THH		1q21-q23	1.2686	0.933528	1.88668	1.01814	1.50124	1.99446	3.4102	2.38213	2.85607	2.44527	2.51126	1.73913	1.45726	1.21963	2.68928	2.09161	1.76932	3.36048	4.05747	4.23232	4.98508	4.68994	4.90921	5.08407	4.2163	3.0875	4.45508	3.36899	4.86119	4.07109	1.38925	2.40688	2.36727	1.83206	1.62881	2.42276	1.83357	2.30134	2.16195	2.12398	1.79674	2.3552	5.1084	3.38729	5.2448
TESC	tescalcin		TSC, FLJ20607, CHP3	12q24.22	1.52232	1.53365	2.08527	0.950264	2.69187	2.34643	8.67001	10.5942	9.52023	12.0548	12.6161	12.926	12.9829	20.7891	16.9302	15.0719	17.6932	18.6226	23.2149	22.7549	19.5115	15.37	21.0033	19.043	1.72799	1.87455	1.82497	1.66204	2.28417	2.24205	1.28634	2.77717	6.02578	2.65945	3.94066	4.18476	8.72333	8.48206	3.78342	4.24797	3.19421	4.64497	3.34688	3.38729	9.38884
TNNC1	troponin C type 1 (slow)	TNNC		3p21.1	1.01488	1.06689	1.43983	1.15389	1.13887	1.05589	2.7166	3.25975	2.53873	4.24705	3.46793	3.80729	11.0619	12.8615	11.1238	14.6413	15.758	18.2959	9.14214	8.76339	10.5598	7.70821	8.65438	8.38426	1.24415	1.92969	1.82497	1.30268	1.46421	1.23903	2.52123	1.91316	2.04446	2.12756	1.89152	2.64301	2.33363	1.84107	3.30299	1.75229	2.6452	2.09351	2.23125	2.14298	2.13677
TNNC2	troponin C type 2 (fast)			20q12-q13.11	0.0634298	0	0	0	0	0	0	0	0.0634682	0	0.0597919	0.0470035	0	0	0	0	0.0552913	0.14002	0.0513603	0.049792	0.053603	0.046435	0.202442	0	0	0	0	0.0449199	0	0	0	0	0	0	0	0	0	0	0	0	0	0	0	0.0691285	0
USP32	ubiquitin specific peptidase 32		NY-REN-60, USP10	17q23.3	216.993	181.438	164.191	177.156	172.953	167.124	238.078	193.705	190.849	235.175	202.993	186.416	146.985	194.808	197.906	240.782	156.64	199.528	202	209.774	228.939	274.152	210.742	217.768	226.989	186.243	190.065	178.107	192.398	171.871	256.497	200.142	198.743	237.695	195.562	234.347	218.917	205.345	221.54	238.205	222.796	210.136	222.245	222.594	198.784
VSNL1	visinin-like 1		VILIP, HPCAL3, HUVISL1, HLP3, VILIP-1	2p24.3	196.569	145.23	160.219	174.373	151.677	154.688	301.427	270.309	248.287	301.241	251.365	263.173	197.26	227.627	249.37	283.475	231.284	277.613	274.624	305.076	295.621	310.139	289.542	308.478	156.902	123.28	177.988	122.586	182.558	188.037	326.165	246.304	263.305	308.614	252.78	271.624	213.527	211.394	219.258	239.16	217.506	237.744	244.851	234.691	205.972
ZZEF1	zinc finger, ZZ-type with EF-hand domain 1		KIAA0399, ZZZ4, FLJ10821	17p13.3	195.11	200.308	188.916	202.949	193.918	168.356	196.058	186.809	176.822	189.359	184.518	185.335	119.628	179.285	162.701	179.694	123.963	159.436	156.7	158.687	154.752	159.504	151.578	148.865	196.922	181.832	179.545	194.638	179.747	162.076	192.282	183.664	185.831	201.172	179.221	189.636	172.355	169.51	170.854	169.494	163.104	152.368	170.163	168.604	165.503
END
[truncated: 1 more columns]

## Sheet: Endogenous Ligands
Endogenous ligands (families + miscellaneous ligands)
ADAM metallopeptidase domain containing (ADAM)					1	2	3	4	5	6	7	8	9	10	11	12	13	14	15	16	17	18	19	20	21	22	23	24	25	26	27	28	29	30	31	32	33	34	35	36	37	38	39	40	41	42	43	44	45
	GRAPH [Drag mouse over this cell to view graph]				P7 A1 SAMPLES						P14 A1 SAMPLES						P21 A1 SAMPLES						ADULT A1 SAMPLES						P7 MG SAMPLES						P14 MG SAMPLES						P21 MG SAMPLES						ADULT MG SAMPLES
Approved Symbol	Approved Name	Previous Symbols	Synonyms	Chromosome	2945-TAH-1_P7	2945-TAH-11_P7	2945-TAH-27_P7	2945-TAH-12_P7	2945-TAH-28_P7	2945-TAH-43_P7	2945-TAH-2_P14	2945-TAH-13_P14	2945-TAH-29_P14	2945-TAH-3_P14	2945-TAH-14_P14	2945-TAH-30_P14	2945-TAH-15_P21	2945-TAH-31_P21	2945-TAH-44_P21	2945-TAH-4_P21	2945-TAH-16_P21	2945-TAH-32_P21	2945-TAH-17_Ad	2945-TAH-33_Ad	2945-TAH-45_Ad	2945-TAH-5_Ad	2945-TAH-18_Ad	2945-TAH-34_Ad	2945-TAH-6_P7	2945-TAH-19_P7	2945-TAH-35_P7	2945-TAH-20_P7	2945-TAH-36_P7	2945-TAH-46_P7	2945-TAH-7_P14	2945-TAH-21_P14	2945-TAH-37_P14	2945-TAH-8_P14	2945-TAH-22_P14	2945-TAH-38_P14	2945-TAH-23_P21	2945-TAH-39_P21	2945-TAH-47_P21	2945-TAH-9_P21	2945-TAH-24_P21	2945-TAH-40_P21	2945-TAH-25_Ad	2945-TAH-48_Ad	2945-TAH-26_Ad
ADAM1A	ADAM metallopeptidase domain 1A, pseudogene	ADAM1	FTNAP, PH-30a, Ftna, ADAM1P	12q24.13	5.07438	6.46802	4.76634	5.3622	5.69434	4.10625	2.4276	2.88363	3.87156	3.77516	3.40814	2.72621	2.31837	4.10238	3.42272	4.18323	2.48811	3.5005	4.72515	5.27795	4.02023	4.82924	6.47813	5.08407	3.17951	5.29286	4.24038	4.58183	4.91975	4.18909	2.67559	4.25833	4.78834	3.30953	4.25591	5.67145	4.38945	6.04922	6.18559	5.09756	4.49185	7.52354	6.98735	5.87592	5.95706
ADAM1B	ADAM metallopeptidase domain 1B, pseudogene			12q24.13	0.12686	0.0666806	0.148948	0.271504	0.1553	0.293304	0.1156	0.376125	0.253873	0.0857991	0.358751	0.470035	0.397435	0.22175	0.48896	0.676699	0.387039	0.28004	0.667684	0.796672	0.321618	0.37148	0.404883	0.222986	0.276479	0.385938	0.161027	0.17968	0.0585685	0.118002	0.102907	0	0.215206	0.295494	0.262711	0.0550627	0.22225	0.328762	0.360326	0.159299	0.199638	0.0654221	0.0587172	0.138257	0.323753
ADAM2	ADAM metallopeptidase domain 2	FTNB	PH-30b, PH30, CT15	8p11.2	0	0	0	0	0	0	0	0	0	0	0	0	0	0	0	0	0	0	0	0	0	0	0	0	0	0.220536	0.0536756	0.0449199	0.0585685	0.0590012	0	0	0.0538016	0	0.105084	0.110125	0	0.131505	0	0	0.0499095	0	0	0	0
ADAM3A	ADAM metallopeptidase domain 3A (pseudogene)	CYRN1	ADAM3, tMDCI	8p11.22	#N/A	#N/A	#N/A	#N/A	#N/A	#N/A	#N/A	#N/A	#N/A	#N/A	#N/A	#N/A	#N/A	#N/A	#N/A	#N/A	#N/A	#N/A	#N/A	#N/A	#N/A	#N/A	#N/A	#N/A	#N/A	#N/A	#N/A	#N/A	#N/A	#N/A	#N/A	#N/A	#N/A	#N/A	#N/A	#N/A	#N/A	#N/A	#N/A	#N/A	#N/A	#N/A	#N/A	#N/A	#N/A
ADAM3B	ADAM metallopeptidase domain 3B (pseudogene)	CYRN2		16q12.1	#N/A	#N/A	#N/A	#N/A	#N/A	#N/A	#N/A	#N/A	#N/A	#N/A	#N/A	#N/A	#N/A	#N/A	#N/A	#N/A	#N/A	#N/A	#N/A	#N/A	#N/A	#N/A	#N/A	#N/A	#N/A	#N/A	#N/A	#N/A	#N/A	#N/A	#N/A	#N/A	#N/A	#N/A	#N/A	#N/A	#N/A	#N/A	#N/A	#N/A	#N/A	#N/A	#N/A	#N/A	#N/A
ADAM5	ADAM metallopeptidase domain 5, pseudogene	ADAM5P	tMDCII	8p11.23	0.507438	0.466764	0.943338	0.475132	0.517667	0.469286	0.289	0.313438	0.444277	0.171598	0.418543	0.0470035	0.264956	0.110875	0.6112	0.30759	0.165874	0.186693	0.154081	0.149376	0.160809	0.232175	0.151831	0.0891943	0.829437	0.385938	0.805135	1.07808	0.527116	0.649014	0.308722	0.432005	0.215206	0.177296	0.157626	0.165188	0.0555626	0.328762	0.240217	0.159299	0.099819	0.196266	0.176152	0.138257	0.0647506
ADAM6	ADAM metallopeptidase domain 6, pseudogene	C14orf96	tMDCIV	14q32.33	#N/A	#N/A	#N/A	#N/A	#N/A	#N/A	#N/A	#N/A	#N/A	#N/A	#N/A	#N/A	#N/A	#N/A	#N/A	#N/A	#N/A	#N/A	#N/A	#N/A	#N/A	#N/A	#N/A	#N/A	#N/A	#N/A	#N/A	#N/A	#N/A	#N/A	#N/A	#N/A	#N/A	#N/A	#N/A	#N/A	#N/A	#N/A	#N/A	#N/A	#N/A	#N/A	#N/A	#N/A	#N/A
ADAM7	ADAM metallopeptidase domain 7		GP-83, EAPI	8p21.2	0.0634298	0.0666806	0.0496494	0	0.103533	0.0586607	0.0578001	0	0	0.0428995	0.119584	0.0470035	0	0	0	0	0	0	0	0.099584	0	0	0	0	0.898556	0.661608	0.268378	0.404279	0.585685	0.590012	0.205815	0.185145	0.215206	0.236395	0.262711	0.330376	0.0555626	0.197257	0.120109	0.159299	0.149728	0.0654221	0.176152	0.138257	0.194252
ADAM8	ADAM metallopeptidase domain 8		CD156, MS2, CD156a	10q26.3	2.47376	2.7339	2.68107	2.98654	3.15777	2.40509	2.1964	3.32244	2.91954	1.93048	2.69064	2.77321	2.11965	3.65888	1.89472	4.85993	3.04102	3.82721	4.67379	4.87962	3.21618	3.34332	3.74517	2.94341	1.93535	2.81183	2.09335	2.15616	1.87419	1.53403	2.7785	2.22174	2.47487	1.59567	2.73219	1.92719	3.55601	2.23558	2.40217	2.23018	2.29584	3.00942	1.82023	1.38257	2.78428
ADAM9	ADAM metallopeptidase domain 9	CORD9	MDC9, KIAA0021, MCMP, Mltng	8p11.23	47.8261	45.2761	48.1103	50.364	40.378	43.1156	76.4117	68.6429	70.0689	77.6482	76.713	61.5276	54.0511	66.5806	74.9942	77.5743	58.4982	71.6902	65.6899	58.2069	68.9871	73.7852	65.6923	72.6487	63.5901	60.9782	62.2637	58.8002	62.6683	63.0133	84.1268	77.7609	83.2311	86.7571	77.8674	82.7592	81.3436	78.9029	82.5746	86.2337	83.0494	82.4973	70.3432	60.2109	56.4626
ADAM10	ADAM metallopeptidase domain 10		kuz, MADM, HsT18717, CD156c	15q2	110.622	110.423	93.9366	98.9632	94.6296	84.0608	99.8207	89.2044	78.1928	100.085	79.0449	83.5723	48.6195	69.4633	69.3712	81.0808	49.4857	69.0765	69.5933	73.0449	73.2217	91.1055	72.5753	78.1342	84.879	66.7672	63.0152	72.4109	74.5577	67.9104	79.7532	64.5539	68.5432	86.4616	67.4115	79.2352	66.6751	64.7661	62.8168	75.9855	68.6755	63.0015	75.9214	79.5669	68.2472
ADAM11	ADAM metallopeptidase domain 11	MDC		17q21.3	75.5449	90.8856	77.602	81.0439	99.4957	73.4432	87.0469	80.1774	105.103	94.4219	86.5189	103.032	66.3054	111.541	102.131	105.565	76.6891	95.6336	103.645	100.182	92.8404	103.271	90.4408	93.7878	53.4987	59.1036	53.4073	58.89	46.6791	47.85	85.8762	95.7199	85.8673	111.933	105.189	92.7806	126.627	142.617	115.845	131.262	129.066	127.442	108.803	90.0052	119.465
ADAM12	ADAM metallopeptidase domain 12		MCMPMltna, MLTN	10q26	19.9804	22.2046	27.3072	29.4582	19.5161	19.71	14.0454	12.2868	10.3453	12.8699	9.08837	9.63573	4.50426	6.9297	8.5568	6.39788	5.03151	7.84111	5.54692	7.56839	5.14589	4.87568	6.07325	4.54891	17.902	21.9984	17.4446	26.0985	22.7831	24.3675	13.4809	17.2802	18.4001	18.7934	16.6559	19.6023	11.2792	14.4655	12.4312	16.6202	16.2206	14.0003	6.75248	9.40147	9.9716
ADAM15	ADAM metallopeptidase domain 15		MDC15	1q21.3	39.6436	54.3447	54.3164	46.0878	49.6443	49.8029	36.992	44.1947	59.9774	42.256	49.3881	62.8437	32.9208	53.5527	51.0963	41.2171	39.9756	52.4608	55.9828	57.8583	54.1927	50.2891	61.4916	52.357	49.4206	64.4516	58.5064	65.5382	51.1303	55.4022	51.7624	64.4921	61.9256	66.7226	64.837	52.1443	55.6737	73.1167	59.2736	60.1087	67.0784	73.5345	60.2439	59.0357	58.7288
ADAM17	ADAM metallopeptidase domain 17	TACE	cSVP, CD156B	2p25	29.3046	28.8727	34.9532	32.1053	28.2646	26.3973	33.2928	31.093	28.2433	30.6303	32.467	24.5829	21.9914	27.8297	29.032	31.7433	21.1213	30.851	25.1152	24.7466	24.8182	28.5575	22.7747	26.4015	39.0526	36.7192	38.8075	39.0354	44.3364	41.7139	39.2077	36.4735	39.5442	37.7641	37.5676	35.3502	37.6714	41.7528	37.4138	43.3824	39.9775	41.6739	33.5863	36.1542	31.1451
ADAM18	ADAM metallopeptidase domain 18		tMDCIII, ADAM27	8p11.22	1.07831	0.800167	0.744741	1.22177	1.03533	0.879911	2.0808	1.81794	1.52324	1.63018	1.79376	0.987074	0.861108	0.554376	0.9168	0.861253	0.552913	1.12016	1.18129	0.597504	1.34008	1.99671	1.41709	1.15953	0.0691197	0.055134	0.322054	0.26952	0.351411	0.177004	0.463083	0.24686	0.32281	0.236395	0.105084	0.440501	0.500063	0.657524	0.180163	0.477896	0.449185	0.327111	0.469738	1.03693	0.194252
ADAM19	ADAM metallopeptidase domain 19		MLTNB	5q33.3	51.061	70.7481	51.1389	61.292	60.0494	52.3253	49.0145	47.4545	50.9015	50.4499	52.856	46.6275	26.6281	32.0429	30.6822	29.0365	24.4941	30.431	22.3931	17.5268	24.6038	22.4281	20.8515	23.1459	34.7672	38.9246	32.5811	42.629	33.3255	31.2707	43.6842	41.4107	41.2658	44.856	42.454	40.0856	30.6706	32.679	28.1054	30.4792	30.2452	32.5802	19.0244	20.1164	17.0942
ADAM20	ADAM metallopeptidase domain 20			14q24.2	0	0	0.0496494	0.067876	0	0	0	0.0626875	0	0	0	0	0	0	0	0	0	0	0	0	0	0	0	0	0	0	0.0536756	0.13476	0	0.118002	0.154361	0	0	0	0.0525421	0	0	0.0657524	0.0600543	0	0	0	0	0	0.0647506
ADAM21	ADAM metallopeptidase domain 21		ADAM31	14q24.1	1.83946	1.46697	1.88668	1.83265	1.44947	1.52518	1.9074	1.37913	1.5867	0.986689	1.07625	1.2691	0.596152	1.49682	1.34464	0.615181	1.05054	1.21351	1.69489	2.09126	1.34008	1.90384	1.4677	1.24872	1.52063	2.09509	1.93232	2.29092	2.2256	1.12102	1.85233	1.60459	1.88306	1.89116	1.73389	1.98226	1.72244	2.16983	2.64239	2.86738	1.94647	1.50471	2.40741	1.79734	2.71953
ADAM22	ADAM metallopeptidase domain 22		MDC2	7q21	504.838	449.494	429.07	512.057	417.24	401.533	630.83	599.042	535.798	600.25	560.19	539.977	408.364	555.928	573.061	621.948	412.252	541.83	544.574	501.455	538.925	597.572	526.652	523.659	455.706	388.198	436.812	418.07	454.433	419.676	555.134	471.132	512.514	524.088	467.52	512.578	490.729	464.541	481.575	494.038	477.933	445.917	487.236	481.964	418.872
ADAM23	ADAM metallopeptidase domain 23		MDC3	2q33	164.727	162.167	155.949	159.848	167.103	154.688	243.107	203.985	199.036	230.542	216.208	214.759	157.185	190.761	217.098	214.821	158.133	201.069	193.372	186.073	196.187	215.041	186.297	185.524	184.826	161.542	176.915	170.696	169.732	169.924	290.405	249.946	251.2	297.326	257.772	286.216	269.201	256.895	262.617	234.913	253.989	263.062	233.518	231.442	193.216
ADAM24P	ADAM metallopeptidase domain 24, pseudogene			8p22	#N/A	#N/A	#N/A	#N/A	#N/A	#N/A	#N/A	#N/A	#N/A	#N/A	#N/A	#N/A	#N/A	#N/A	#N/A	#N/A	#N/A	#N/A	#N/A	#N/A	#N/A	#N/A	#N/A	#N/A	#N/A	#N/A	#N/A	#N/A	#N/A	#N/A	#N/A	#N/A	#N/A	#N/A	#N/A	#N/A	#N/A	#N/A	#N/A	#N/A	#N/A	#N/A	#N/A	#N/A	#N/A
ADAM28	ADAM metallopeptidase domain 28		eMDCII, MDC-Lm, MDC-Ls, ADAM23	8p21.2	3.74236	3.46739	2.73072	3.93681	3.00247	2.52241	3.179	1.88063	3.23688	2.83137	2.15251	2.6792	1.78846	2.66101	2.26144	2.33769	1.49287	2.47368	2.15713	2.78835	3.10898	2.46106	1.82197	2.00687	3.38687	2.7567	3.59627	3.09947	3.1627	2.83206	2.88141	1.97488	2.90529	3.54593	2.46948	2.86326	1.72244	2.56435	2.94266	2.92048	3.1443	2.74773	2.93586	4.14771	2.97853
ADAM29	ADAM metallopeptidase domain 29		svph1, CT73	4q34.1	0.0634298	0	0	0.067876	0.103533	0	0	0	0	0.0428995	0	0	0	0	0	0	0	0	0	0	0	0	0	0	0	0	0	0	0	0	0	0	0	0	0	0	0	0	0	0	0	0	0	0	0
ADAM30	ADAM metallopeptidase domain 30		svph4	1p12	0.0634298	0	0	0	0	0.0586607	0	0	0	0	0	0	0	0	0	0	0	0	0.102721	0	0.053603	0	0	0.0445971	0	0.055134	0	0	0	0.0590012	0.102907	0	0.107603	0	0	0	0	0	0	0	0	0	0	0.0691285	0.0647506
ADAM32	ADAM metallopeptidase domain 32			8p11.22	0.951447	0.466764	0.595793	0.407256	0.414134	0.586607	0.809201	0.564188	0.888554	0.686393	0.777295	0.65805	1.1923	0.776127	0.97792	0.799735	0.663496	0.793446	1.64353	1.44397	1.7153	0.9287	1.31587	1.78389	0.760317	0.441072	0.644108	0.763639	0.995664	0.826017	0.926167	0.74058	0.753222	1.12288	0.630505	0.936065	0.611189	0.723277	1.08098	1.00889	0.648823	0.392533	0.939476	0.553028	0.971259
ADAM33	ADAM metallopeptidase domain 33	C20orf153	DKFZp434K0521, dJ964F7.1	20p13	0.12686	0.266722	0.84404	0.271504	0.517667	0.410625	0.520201	1.31644	0.825086	0.600593	1.01646	1.69213	2.78204	2.82732	1.89472	5.22904	4.25743	3.22046	5.90644	10.8547	6.75398	5.06142	5.46592	5.66384	0.414718	0.606474	0.912486	1.88664	1.46421	1.00302	0.463083	0.925724	1.02223	0.886482	0.788132	0.660752	0.444501	0.657524	0.720651	1.22129	0.848461	1.24302	0.411021	0.414771	1.42451
ADAM metallopeptidases with thrombospondin Type 1 motif (ADAMTS)
	GRAPH [Drag mouse over this cell to view graph]				P7 A1 SAMPLES						P14 A1 SAMPLES						P21 A1 SAMPLES						ADULT A1 SAMPLES						P7 MG SAMPLES						P14 MG SAMPLES						P21 MG SAMPLES						ADULT MG SAMPLES
Approved Symbol	Approved Name	Previous Symbols	Synonyms	Chromosome	2945-TAH-1_P7	2945-TAH-11_P7	2945-TAH-27_P7	2945-TAH-12_P7	2945-TAH-28_P7	2945-TAH-43_P7	2945-TAH-2_P14	2945-TAH-13_P14	2945-TAH-29_P14	2945-TAH-3_P14	2945-TAH-14_P14	2945-TAH-30_P14	2945-TAH-15_P21	2945-TAH-31_P21	2945-TAH-44_P21	2945-TAH-4_P21	2945-TAH-16_P21	2945-TAH-32_P21	2945-TAH-17_Ad	2945-TAH-33_Ad	2945-TAH-45_Ad	2945-TAH-5_Ad	2945-TAH-18_Ad	2945-TAH-34_Ad	2945-TAH-6_P7	2945-TAH-19_P7	2945-TAH-35_P7	2945-TAH-20_P7	2945-TAH-36_P7	2945-TAH-46_P7	2945-TAH-7_P14	2945-TAH-21_P14	2945-TAH-37_P14	2945-TAH-8_P14	2945-TAH-22_P14	2945-TAH-38_P14	2945-TAH-23_P21	2945-TAH-39_P21	2945-TAH-47_P21	2945-TAH-9_P21	2945-TAH-24_P21	2945-TAH-40_P21	2945-TAH-25_Ad	2945-TAH-48_Ad	2945-TAH-26_Ad
ADAMTS1	ADAM metallopeptidase with thrombospondin type 1 motif, 1		C3-C5, METH1, KIAA1346	21q21.3	15.8575	14.5364	16.9304	19.141	13.8217	14.4305	15.4904	13.6032	15.9305	16.4305	15.8449	10.9048	11.3931	14.2475	17.5414	19.9934	15.758	18.3426	13.1482	10.5559	17.6354	16.8559	16.0435	23.3689	11.7504	17.5877	11.1109	15.0931	13.5293	14.6323	19.8611	19.0082	19.6914	24.6442	20.8067	13.3252	22.4473	15.5833	21.8598	28.0366	28.3985	19.1687	20.9621	24.0567	22.339
ADAMTS2	ADAM metallopeptidase with thrombospondin type 1 motif, 2		ADAMTS-3, hPCPNI, PCINP, ADAM-TS2, NPI	5q23-q24	13.7643	17.8704	15.9871	16.0866	15.6853	16.0144	16.9354	24.1974	19.6117	21.0637	20.987	25.0529	10.0683	18.627	20.1085	15.9332	12.7723	18.1559	16.6407	16.2322	13.9368	15.2307	14.1709	14.1819	14.3769	13.6181	13.6336	18.6867	18.9762	16.6974	9.82766	9.62753	8.76966	10.2832	11.2966	9.91128	22.8362	23.6709	23.5413	24.6382	27.6499	23.2248	29.8284	27.3749	25.9003
ADAMTS3	ADAM metallopeptidase with thrombospondin type 1 motif, 3		KIAA0366, ADAMTS-4	4q21	110.051	110.823	96.4191	111.452	89.2976	89.5749	64.6205	59.0517	64.4837	55.1688	56.2642	57.3443	24.7734	30.7679	38.3222	37.0339	23.1671	35.0983	21.6741	24.1989	25.5686	24.9356	23.0783	21.8526	33.7304	30.7647	24.3151	31.6236	29.2257	26.1966	57.8854	49.9274	51.9723	53.0707	48.6015	50.2171	46.3392	36.5584	42.1581	37.8069	37.3822	38.2065	27.5384	30.7622	33.9941
ADAMTS4	ADAM metallopeptidase with thrombospondin type 1 motif, 4		KIAA0688, ADAMTS-2, ADMP-1	1q31-q32	3.55207	5.53449	4.91529	4.61557	3.98604	4.16491	28.9578	21.4391	22.7851	19.8196	20.688	10.8578	15.0363	9.81246	31.2323	21.7159	18.799	37.432	9.80982	6.82151	20.2619	27.5824	25.5076	22.031	15.8284	20.179	18.7865	14.015	16.9263	17.6414	99.9745	113.926	109.809	110.16	132.038	96.3046	105.402	137.883	127.495	121.12	142.941	201.369	58.5998	61.1096	50.6997
ADAMTS5	ADAM metallopeptidase with thrombospondin type 1 motif, 5		ADMP-2, ADAMTS11	21q21.3	7.42129	7.13482	7.34811	7.39848	5.28021	4.98616	6.64701	5.14038	6.60069	6.82103	5.1421	5.21739	2.7158	3.76976	4.33952	4.18323	3.42806	3.82721	2.15713	2.4896	4.39545	3.20402	3.03662	3.61237	8.7782	6.83661	9.28588	11.0503	9.54667	9.08619	5.35118	3.76461	3.65851	3.78232	3.57286	5.4512	2.05582	2.36709	2.7625	4.19487	3.29403	3.53279	1.46793	3.24904	2.84903
ADAMTS6	ADAM metallopeptidase with thrombospondin type 1 motif, 6		ADAM-TS6	5q13	5.39153	3.20067	6.30547	4.68344	5.53904	4.98616	8.38101	5.76725	4.3793	5.49114	4.18543	3.9483	3.84187	4.98939	5.07296	6.4594	2.48811	4.76067	4.62243	4.78003	5.3067	6.17586	6.27569	5.39625	16.9343	19.6828	16.3711	15.6771	18.0391	14.6323	25.6754	16.231	19.2072	24.2305	19.5982	20.8137	11.4459	13.0847	11.6505	15.8237	14.4738	14.0658	19.318	16.5908	14.8926
ADAMTS7	ADAM metallopeptidase with thrombospondin type 1 motif, 7		ADAM-TS7, DKFZp434H204	15q25.1	3.55207	5.46781	3.67405	4.61557	5.22844	3.75429	0.982601	1.5045	0.888554	1.02959	0.717503	1.45711	0.463674	0.665251	0.48896	0.430627	0.442331	0.886792	0.667684	0.796672	0.482427	0.603655	0.303662	0.356777	3.04127	4.68639	3.91832	5.07595	4.45121	3.77608	1.28634	1.48116	1.93686	1.71387	1.68135	1.65188	0.944564	0.920534	1.20109	1.22129	0.798552	0.850487	0.880758	0.622156	0.323753
ADAMTS8	ADAM metallopeptidase with thrombospondin type 1 motif, 8		METH2, FLJ41712, ADAM-TS8	11q25	7.54815	11.069	9.97953	10.1814	9.26624	10.3243	9.01681	8.77626	11.3608	12.2693	12.2573	10.8108	6.35896	8.75914	7.0288	6.70547	5.36326	7.74776	6.4714	4.48128	4.77067	5.24716	6.88302	4.54891	5.32222	6.11987	5.68962	6.82783	4.80262	4.8971	22.2795	16.231	17.0013	21.8666	17.2338	12.5543	9.27895	6.7725	6.84619	8.17733	9.23326	6.47679	7.10478	4.76986	4.8563
ADAMTS9	ADAM metallopeptidase with thrombospondin type 1 motif, 9		KIAA1312	3p14.1	9.00703	11.8691	18.4696	15.4757	7.86854	8.15384	9.24801	10.5315	8.69514	9.1376	7.05544	7.42656	4.04059	8.20477	6.84544	7.68976	4.86564	6.72095	5.23875	9.65965	5.57472	5.94368	5.87081	5.26246	23.2242	29.221	24.3151	35.2621	32.037	28.3796	16.5681	18.2676	26.6856	18.7343	17.0762	24.0073	16.9466	20.2518	12.0109	14.7617	13.1262	12.4956	11.215	13.2035	21.821
ADAMTS10	ADAM metallopeptidase with thrombospondin type 1 motif, 10		ADAM-TS10	19p13.2	34.6961	36.2076	46.4222	38.5536	39.6533	40.2999	26.1256	28.5855	29.3223	30.2442	29.2382	32.9495	20.0705	33.4843	29.8877	33.5889	24.107	30.1043	28.9672	31.12	27.1231	29.0219	32.0364	27.784	68.4976	78.6762	71.657	87.3692	68.1737	68.7365	39.6193	40.8553	38.7371	48.8747	43.1371	42.178	25.0587	32.8105	30.988	37.1166	33.7887	34.6737	23.4869	23.8493	27.0658
ADAMTS12	ADAM metallopeptidase with thrombospondin type 1 motif, 12			5q35	1.7126	4.00084	11.5683	6.31247	3.15777	1.81848	3.468	4.38813	4.31584	4.80475	3.76689	3.47826	1.25854	3.10451	1.77248	2.09161	1.9352	1.96028	0.564964	1.39418	0.804045	0.46435	0.759156	0.668957	12.718	12.9013	12.4527	21.337	19.3276	15.8123	8.59277	11.479	14.096	12.2335	10.9813	13.7657	4.22276	5.45745	3.78342	5.94715	6.23869	4.64497	2.17254	2.4195	2.97853
ADAMTS13	ADAM metallopeptidase with thrombospondin type 1 motif, 13	C9orf8	VWFCP, TTP, vWF-CP, FLJ42993, MGC118899, MGC118900, DKFZp434C2322	9q34	0.380579	0.600125	0.546143	0.407256	0.258834	0.351964	1.445	1.44181	1.07896	1.24409	1.31542	1.17509	0.993587	1.49682	1.528	1.3534	1.65874	1.58689	1.38673	2.19085	1.7153	1.11444	2.17625	1.42711	0.138239	0.385938	0.214703	0.359359	0.175705	0.413009	0	0.061715	0.645619	0.177296	0.367795	0.110125	0.666751	0.394515	0.240217	0.159299	0	0.196266	0.352303	0.345642	0.388504
ADAMTS14	ADAM metallopeptidase with thrombospondin type 1 motif, 14			10q21	1.07831	1.40029	1.98598	1.62902	0.621201	1.40786	0.578001	1.25375	0.825086	1.11539	1.13605	0.564042	0.198717	0.720689	0.79456	0.492145	0.497622	0.840119	0.667684	0.647296	0.268015	0.27861	0.354273	0.579763	2.35007	3.85938	3.27421	2.6952	2.28417	3.06806	2.00669	2.03659	1.50644	2.65945	1.57626	2.75313	0.833439	1.2493	0.360326	0.743394	0.598914	0.588799	0.528455	0.483899	1.16551
ADAMTS15	ADAM metallopeptidase with thrombospondin type 1 motif, 15			11q25	16.0477	16.2701	18.8171	19.9555	12.8899	14.2546	16.762	16.2988	19.1674	20.6776	17.1005	18.6604	8.74356	15.0236	13.5686	14.1492	10.7818	13.8153	11.7102	12.5476	10.3454	8.3583	8.7556	10.2127	83.704	87.8284	72.2474	87.4591	68.5837	65.4324	204.323	181.257	162.642	231.608	167.452	131.324	110.792	110.333	119.988	127.173	164.602	101.47	114.616	85.5119	70.7077
ADAMTS16	ADAM metallopeptidase with thrombospondin type 1 motif, 16		ADAMTS16s	5p15	11.1636	6.73474	8.68864	10.3172	8.02384	9.73768	10.5196	16.048	14.8516	9.0518	10.1646	14.5711	4.83546	9.81246	9.35136	10.1505	3.26219	7.74776	5.90644	10.8049	8.36207	6.64021	7.38912	7.22473	20.4594	17.8083	22.168	21.0674	18.0391	20.7094	15.9506	14.3796	19.1534	16.5477	16.2881	22.6307	9.00114	11.5724	12.8516	15.0803	11.03	10.2713	11.8609	12.2357	8.93559
ADAMTS17	ADAM metallopeptidase with thrombospondin type 1 motif, 17		FLJ32769, FLJ16363	15q24	23.2153	29.0061	25.768	30.1369	27.2811	27.9812	18.785	23.1944	25.7046	21.0637	21.9436	23.7838	8.87604	15.079	12.2851	14.2107	9.06778	13.1152	13.251	17.6762	11.7927	9.79779	10.9318	10.5695	27.0258	35.4511	28.3944	30.9947	25.9458	26.1966	44.5074	48.5697	35.24	51.7706	39.1964	36.947	24.6142	16.6354	23.6013	25.2223	19.4647	15.5705	15.2078	15.4848	16.4467
ADAMTS18	ADAM metallopeptidase with thrombospondin type 1 motif, 18	ADAMTS21		16q23	24.4839	18.9373	16.4836	23.01	10.9745	16.601	5.66441	8.21207	7.36231	5.96304	6.87607	7.37956	4.10683	4.82307	5.62304	4.92145	4.58918	3.96723	3.59522	5.77587	3.26978	3.52906	3.08723	3.30019	26.3346	25.1411	16.21	21.876	14.8178	15.9303	7.40933	8.33152	6.29479	6.50087	7.67115	9.36065	4.83395	3.35337	7.0864	6.58435	3.19421	3.33653	1.64408	1.9356	2.07202
ADAMTS19	ADAM metallopeptidase with thrombospondin type 1 motif, 19			5q23.3	3.10806	3.66743	2.43282	3.80106	2.0189	2.11179	1.2138	0.689563	1.07896	0.557694	0.837087	1.2691	0.331196	0.609814	0.85568	0.369109	0.221165	0.326713	0.564964	0.398336	0.53603	0.46435	0.202442	0.401374	8.57084	7.33282	6.33372	7.05243	6.38397	5.19211	8.69567	7.89952	6.18718	9.21942	7.04064	7.32333	13.5573	13.0847	13.9326	15.8768	15.7215	10.9909	18.5546	20.0473	12.3026
ADAMTS20	ADAM metallopeptidase with thrombospondin type 1 motif, 20		GON-1	12q12	41.2294	46.8098	36.8895	43.8479	47.4183	31.7941	36.8186	32.4095	34.9075	36.3359	35.2174	37.3678	19.1431	25.2796	28.1763	32.7276	18.2461	24.9702	19.3115	21.7591	21.8164	24.7499	20.3454	22.8337	11.6812	8.38036	10.091	10.6011	9.42953	11.3872	10.4451	11.7258	11.3521	15.543	12.5576	14.3163	17.28	15.7148	21.4394	20.4964	16.2705	16.4209	17.1454	20.7385	23.1807
Chemokines (CCL, CXCL)
	GRAPH [Drag mouse over this cell to view graph]				P7 A1 SAMPLES						P14 A1 SAMPLES						P21 A1 SAMPLES						ADULT A1 SAMPLES						P7 MG SAMPLES						P14 MG SAMPLES						P21 MG SAMPLES						ADULT MG SAMPLES
Approved Symbol	Approved Name	Previous Symbols	Synonyms	Chromosome	2945-TAH-1_P7	2945-TAH-11_P7	2945-TAH-27_P7	2945-TAH-12_P7	2945-TAH-28_P7	2945-TAH-43_P7	2945-TAH-2_P14	2945-TAH-13_P14	2945-TAH-29_P14	2945-TAH-3_P14	2945-TAH-14_P14	2945-TAH-30_P14	2945-TAH-15_P21	2945-TAH-31_P21	2945-TAH-44_P21	2945-TAH-4_P21	2945-TAH-16_P21	2945-TAH-32_P21	2945-TAH-17_Ad	2945-TAH-33_Ad	2945-TAH-45_Ad	2945-TAH-5_Ad	2945-TAH-18_Ad	2945-TAH-34_Ad	2945-TAH-6_P7	2945-TAH-19_P7	2945-TAH-35_P7	2945-TAH-20_P7	2945-TAH-36_P7	2945-TAH-46_P7	2945-TAH-7_P14	2945-TAH-21_P14	2945-TAH-37_P14	2945-TAH-8_P14	2945-TAH-22_P14	2945-TAH-38_P14	2945-TAH-23_P21	2945-TAH-39_P21	2945-TAH-47_P21	2945-TAH-9_P21	2945-TAH-24_P21	2945-TAH-40_P21	2945-TAH-25_Ad	2945-TAH-48_Ad	2945-TAH-26_Ad
CCL1	chemokine (C-C motif) ligand 1	SCYA1	I-309, TCA3, P500, SISe	17q11.2	0	0	0.0496494	0	0	0	0	0	0	0	0.0597919	0	0	0.0554376	0	0	0	0.0466733	0	0	0.053603	0	0.0506104	0	0.138239	0	0	0.0449199	0	0	0.102907	0	0	0	0	0	0	0	0	0.0530996	0	0	0.0587172	0	0.0647506
CCL2	chemokine (C-C motif) ligand 2	SCYA2	MCP1, MCP-1, MCAF, SMC-CF, GDCF-2, HC11, MGC9434	17q11.2-q21.1	0	0	0.148948	0.067876	0	0	0	0	0	0.0428995	0.0597919	0.141011	0	0.166313	0.06112	0.0615181	0	0.0933466	0	0	0.053603	0.046435	0.0506104	0.0445971	0	0.110268	0.0536756	0.2246	0.117137	0.177004	0	0.061715	0.0538016	0.0590988	0.0525421	0.0550627	0	0	0	0.0530996	0	0	0	0	0.0647506
CCL3	chemokine (C-C motif) ligand 3	SCYA3	G0S19-1, LD78ALPHA, MIP-1-alpha	17q12	0.12686	0.200042	0.347546	0.203628	0.414134	0.351964	0	0.0626875	0	0.0428995	0.0597919	0.0470035	0.132478	0.0554376	0.12224	0.123036	0.0552913	0.233366	0	0.099584	0	0	0.151831	0	0.276479	0.220536	0.322054	0.539039	0.585685	0.354007	0.823259	0.12343	0.376611	0.827384	0.525421	0.495564	0.166688	0.328762	0.180163	0.0530996	0.099819	0.130844	0.0587172	0.0691285	0.0647506
CCL4	chemokine (C-C motif) ligand 4	LAG1, SCYA4	MIP-1-beta, Act-2, AT744.1	17q21-q23	0	0	0.0496494	0.067876	0	0	0	0	0	0	0	0.0470035	0	0.166313	0.12224	0	0.0552913	0.0466733	0.102721	0	0	0.09287	0.0506104	0.0445971	0	0.055134	0	0.0449199	0.0585685	0.0590012	0	0.061715	0	0	0	0	0.0555626	0	0	0.0530996	0	0	0	0.0691285	0
CCL5	chemokine (C-C motif) ligand 5	D17S136E, SCYA5	RANTES, SISd, TCP228, MGC17164	17q11.2-q12	0.190289	0.400084	0.397195	0.135752	0.207067	0.117321	0.3468	0.0626875	0.444277	0.171598	0.179376	0.141011	0.0662391	0.388063	0.18336	0.30759	0.110583	0.0933466	0.102721	0.099584	0.268015	0.139305	0.101221	0.0891943	0.207359	0.385938	0.483081	0.404279	0.292842	0.0590012	0.205815	0.37029	0.269008	0.413692	0.105084	0.495564	0.444501	0.394515	0.240217	0.212398	0.598914	0.261688	0.293586	0.414771	0.259003
CCL7	chemokine (C-C motif) ligand 7	SCYA6, SCYA7	MCP-3, NC28, FIC, MARC, MCP3	17q11.2-q12	0	0.0666806	0.0496494	0.067876	0	0	0	0	0.0634682	0.0857991	0.0597919	0	0	0	0.06112	0.0615181	0.0552913	0	0.0513603	0	0.107206	0	0.0506104	0.0891943	0	0.165402	0.107351	0.17968	0.234274	0.177004	0.154361	0.061715	0.107603	0	0.105084	0	0	0.131505	0.0600543	0.0530996	0.0499095	0.196266	0.0587172	0.138257	0.0647506
CCL8	chemokine (C-C motif) ligand 8	SCYA8	MCP-2, HC14	17q11.2	0	0	0	0	0	0	0	0.0626875	0	0	0	0	0	0	0	0	0	0	0	0	0	0	0	0.0445971	0	0	0	0.0449199	0	0	0	0	0	0	0	0	0.0555626	0.0657524	0	0	0.0499095	0	0	0	0.0647506
CCL11	chemokine (C-C motif) ligand 11	SCYA11	eotaxin, MGC22554	17q21.1-q21.2	0.0634298	0	0	0	0	0.0586607	0.1156	0	0.126936	0.0857991	0.119584	0	0	0	0	0	0	0	0	0	0	0	0	0	0	0	0	0	0.0585685	0	0	0	0.0538016	0.0590988	0.105084	0.0550627	0	0	0	0.0530996	0.0499095	0	0	0.207385	0
CCL13	chemokine (C-C motif) ligand 13	SCYA13	MCP-4, NCC-1, SCYL1, CKb10, MGC17134	17q11.2	#N/A	#N/A	#N/A	#N/A	#N/A	#N/A	#N/A	#N/A	#N/A	#N/A	#N/A	#N/A	#N/A	#N/A	#N/A	#N/A	#N/A	#N/A	#N/A	#N/A	#N/A	#N/A	#N/A	#N/A	#N/A	#N/A	#N/A	#N/A	#N/A	#N/A	#N/A	#N/A	#N/A	#N/A	#N/A	#N/A	#N/A	#N/A	#N/A	#N/A	#N/A	#N/A	#N/A	#N/A	#N/A
CCL14	chemokine (C-C motif) ligand 14	SCYA14	HCC-1, HCC-3, NCC-2, SCYL2, CKb1, MCIF	17q11.2	#N/A	#N/A	#N/A	#N/A	#N/A	#N/A	#N/A	#N/A	#N/A	#N/A	#N/A	#N/A	#N/A	#N/A	#N/A	#N/A	#N/A	#N/A	#N/A	#N/A	#N/A	#N/A	#N/A	#N/A	#N/A	#N/A	#N/A	#N/A	#N/A	#N/A	#N/A	#N/A	#N/A	#N/A	#N/A	#N/A	#N/A	#N/A	#N/A	#N/A	#N/A	#N/A	#N/A	#N/A	#N/A
CCL15	chemokine (C-C motif) ligand 15	SCYA15	HCC-2, NCC-3, SCYL3, MIP-5, Lkn-1, MIP-1d, HMRP-2B	17q11.2	#N/A	#N/A	#N/A	#N/A	#N/A	#N/A	#N/A	#N/A	#N/A	#N/A	#N/A	#N/A	#N/A	#N/A	#N/A	#N/A	#N/A	#N/A	#N/A	#N/A	#N/A	#N/A	#N/A	#N/A	#N/A	#N/A	#N/A	#N/A	#N/A	#N/A	#N/A	#N/A	#N/A	#N/A	#N/A	#N/A	#N/A	#N/A	#N/A	#N/A	#N/A	#N/A	#N/A	#N/A	#N/A
CCL16	chemokine (C-C motif) ligand 16	SCYA16	NCC-4, SCYL4, LEC, HCC-4, LMC, LCC-1, CKb12, Mtn-1	17q11.2	#N/A	#N/A	#N/A	#N/A	#N/A	#N/A	#N/A	#N/A	#N/A	#N/A	#N/A	#N/A	#N/A	#N/A	#N/A	#N/A	#N/A	#N/A	#N/A	#N/A	#N/A	#N/A	#N/A	#N/A	#N/A	#N/A	#N/A	#N/A	#N/A	#N/A	#N/A	#N/A	#N/A	#N/A	#N/A	#N/A	#N/A	#N/A	#N/A	#N/A	#N/A	#N/A	#N/A	#N/A	#N/A
CCL17	chemokine (C-C motif) ligand 17	SCYA17	TARC, ABCD-2	16q13	0.570868	0.800167	0.446844	0.407256	1.03533	0.410625	0.867001	0.940313	0.507745	1.32989	0.777295	1.3631	0.529913	0.665251	1.10016	1.16884	0.442331	1.16683	0.154081	0.697088	0.53603	0.46435	0.607325	0.62436	0.207359	0.27567	0.375729	0.26952	0.175705	0.295006	0.565991	1.04915	0.430413	0.413692	0.262711	0.770877	0.833439	0.460267	1.32119	0.212398	0.299457	0.785065	0.528455	0.483899	0.518005
CCL19	chemokine (C-C motif) ligand 19	SCYA19	ELC, MIP-3b, exodus-3, CKb11	9p13	1.7126	3.20067	1.53913	2.98654	2.22597	1.17321	1.0982	2.44481	1.5867	1.67308	1.85355	2.06816	1.5235	3.27082	2.20032	1.66099	0.82937	1.54022	1.33537	3.43565	2.30493	0.696525	1.87259	1.73929	0.483838	1.32322	0.375729	0.943318	0.702822	0.354007	0.874713	1.04915	0.591818	1.12288	0.73559	1.21138	0.777876	2.30134	1.56141	2.28328	1.14792	0.719643	0.645889	2.00473	0.841758
CCL20	chemokine (C-C motif) ligand 20	SCYA20	LARC, MIP-3a, exodus-1, ST38, CKb4	2q36.3	0.12686	0.0666806	0.148948	0.135752	0	0.0586607	0	0	0	0	0	0.0470035	0	0.0554376	0.06112	0	0	0	0	0	0	0	0	0	0	0	0.0536756	0	0	0.0590012	0	0	0.0538016	0	0.0525421	0	0	0	0	0	0	0.0654221	0	0	0
CCL21	chemokine (C-C motif) ligand 21	SCYA21	SLC, exodus-2, TCA4, CKb9, 6Ckine, ECL	9p13	#N/A	#N/A	#N/A	#N/A	#N/A	#N/A	#N/A	#N/A	#N/A	#N/A	#N/A	#N/A	#N/A	#N/A	#N/A	#N/A	#N/A	#N/A	#N/A	#N/A	#N/A	#N/A	#N/A	#N/A	#N/A	#N/A	#N/A	#N/A	#N/A	#N/A	#N/A	#N/A	#N/A	#N/A	#N/A	#N/A	#N/A	#N/A	#N/A	#N/A	#N/A	#N/A	#N/A	#N/A	#N/A
CCL22	chemokine (C-C motif) ligand 22	SCYA22	MDC, STCP-1, ABCD-1, DC/B-CK, A-152E5.1, MGC34554	16q13	0	0.0666806	0	0	0	0.0586607	0	0	0.253873	0	0.0597919	0.0940071	0.0662391	0	0.12224	0.0615181	0	0	0.0513603	0	0.107206	0	0	0.133791	0	0	0.107351	0.0898398	0.0585685	0	0.0514537	0.12343	0.0538016	0.0590988	0.0525421	0	0.0555626	0.0657524	0.240217	0.318597	0.199638	0.0654221	0.117434	0.483899	0.0647506
CCL23	chemokine (C-C motif) ligand 23	SCYA23	Ckb-8, MPIF-1, MIP-3, CKb8	17q11.2	#N/A	#N/A	#N/A	#N/A	#N/A	#N/A	#N/A	#N/A	#N/A	#N/A	#N/A	#N/A	#N/A	#N/A	#N/A	#N/A	#N/A	#N/A	#N/A	#N/A	#N/A	#N/A	#N/A	#N/A	#N/A	#N/A	#N/A	#N/A	#N/A	#N/A	#N/A	#N/A	#N/A	#N/A	#N/A	#N/A	#N/A	#N/A	#N/A	#N/A	#N/A	#N/A	#N/A	#N/A	#N/A
CCL24	chemokine (C-C motif) ligand 24	SCYA24	Ckb-6, MPIF-2, eotaxin-2, MPIF2	7q11.23	0.0634298	0.133361	0.297896	0.135752	0.103533	0.0586607	0	0	0.126936	0.0857991	0.239168	0.0940071	0.132478	0.0554376	0.06112	0	0.221165	0.0933466	0.102721	0.099584	0.214412	0.139305	0.101221	0.0891943	0.276479	0.165402	0.214703	0.494119	0.175705	0.177004	0.257268	0.12343	0.269008	0.0590988	0.262711	0.110125	0.22225	0.26301	0.240217	0.0530996	0.249547	0.130844	0.352303	0.345642	0.0647506
CCL25	chemokine (C-C motif) ligand 25	SCYA25	TECK, Ckb15	19p13.2	3.17149	4.66764	3.67405	3.05442	2.38127	2.75705	3.5836	2.94631	3.68115	3.68936	2.87001	3.47826	1.98717	3.32626	3.056	2.52224	2.65398	2.89374	2.4653	2.24064	2.78736	2.6468	2.4293	2.98801	3.52511	2.42589	4.02567	2.87487	3.1627	3.06806	2.57268	3.76461	3.65851	3.19134	2.9949	4.40501	3.05594	3.48488	3.90353	4.24797	3.59348	3.66364	3.11201	4.00945	2.46052
CCL26	chemokine (C-C motif) ligand 26	SCYA26	MIP-4alpha, eotaxin-3, IMAC, MIP-4a, TSC-1	7q11.2	0	0	0	0	0	0.0586607	0.0578001	0	0	0.0428995	0	0.0470035	0	0.0554376	0	0.0615181	0	0	0.0513603	0	0.053603	0	0.0506104	0.0891943	0	0	0	0	0	0	0	0	0	0	0	0	0	0	0	0	0	0	0	0	0
CCL27	chemokine (C-C motif) ligand 27	SCYA27	ALP, ILC, CTACK, skinkine, ESkine, PESKY, CTAK	9p13	#N/A	#N/A	#N/A	#N/A	#N/A	#N/A	#N/A	#N/A	#N/A	#N/A	#N/A	#N/A	#N/A	#N/A	#N/A	#N/A	#N/A	#N/A	#N/A	#N/A	#N/A	#N/A	#N/A	#N/A	#N/A	#N/A	#N/A	#N/A	#N/A	#N/A	#N/A	#N/A	#N/A	#N/A	#N/A	#N/A	#N/A	#N/A	#N/A	#N/A	#N/A	#N/A	#N/A	#N/A	#N/A
CCL28	chemokine (C-C motif) ligand 28		SCYA28, MEC, CCK1	5p12	2.28347	5.40113	4.86564	3.3938	4.55547	3.51964	4.45061	4.38813	3.87156	3.47486	2.39168	3.47826	2.05341	1.3305	2.81152	2.76831	1.82461	3.08044	4.10883	2.53939	3.21618	2.73967	3.44151	3.56777	2.41919	5.89933	5.36756	3.23423	4.09979	3.83508	3.39594	2.09831	4.25033	3.01404	3.04744	3.85439	3.05594	2.49859	3.18288	3.07978	3.1443	3.20568	3.22945	3.04165	3.43178
CX3CL1	chemokine (C-X3-C motif) ligand 1	SCYD1	NTN, C3Xkine, ABCD-3, CXC3C, CXC3, fractalkine, neurotactin	16q13	137.706	145.364	172.085	159.305	170.157	187.421	474.539	535.79	640.14	549.629	661.538	697.344	591.846	835.279	751.837	723.391	692.69	789.525	708.156	632.856	659.21	601.24	630.1	676.628	132.779	133.314	154.908	153.536	135.937	161.604	258.246	298.145	292.95	307.137	336.375	254.334	452.557	456.388	457.493	407.274	489.313	429.169	362.285	320.48	320.904
CXCL1	chemokine (C-X-C motif) ligand 1 (melanoma growth stimulating activity, alpha)	MGSA, GRO1, FSP	SCYB1, GROa, MGSA-a, NAP-3	4q13.3	0.12686	0.200042	0.0496494	0.135752	0.0517667	0.293304	0	0.125375	0.0634682	0.0428995	0.0597919	0	0	0	0	0	0	0	0.0513603	0.049792	0.160809	0	0.101221	0.0445971	0.0691197	0.110268	0.214703	0.26952	0	0	0	0	0.0538016	0.177296	0	0.220251	0	0.197257	0	0	0.149728	0.130844	0.0587172	0.0691285	0.129501
CXCL2	chemokine (C-X-C motif) ligand 2	GRO2	SCYB2, GROb, MIP-2a, MGSA-b, CINC-2a	4q13.3	0	0	0	0	0	0	0	0	0	0	0	0	0	0	0	0	0	0	0	0	0	0	0	0	0.0691197	0	0	0	0.0585685	0	0	0	0.0538016	0	0	0	0	0	0	0	0.0499095	0	0.0587172	0	0
CXCL3	chemokine (C-X-C motif) ligand 3	GRO3	SCYB3, GROg, MIP-2b, CINC-2b	4q21	0	0	0	0	0	0	0	0	0	0	0	0	0	0	0	0	0	0	0	0	0	0	0	0	0.0691197	0	0	0	0.0585685	0.295006	0	0	0	0	0	0	0	0	0	0	0	0	0	0.0691285	0
CXCL5	chemokine (C-X-C motif) ligand 5	SCYB5	ENA-78	4q13.3	0.253719	0.400084	0.297896	0.33938	0.258834	0.117321	0.1156	0.188063	0.253873	0.343196	0.538127	0.329025	0.264956	0.166313	0.3056	0.615181	0.663496	0.373386	0.359522	0.298752	0.375221	0.325045	0.354273	0.267583	0.622077	0.330804	0.375729	0.359359	0.527116	0.649014	0.257268	0.555435	0.32281	0.413692	0.788132	0.385439	0.277813	0.197257	0.540489	0.212398	0.549004	0.523377	0.411021	0.414771	0.388504
CXCL6	chemokine (C-X-C motif) ligand 6	SCYB6	GCP-2, CKA-3	4q13.3	#N/A	#N/A	#N/A	#N/A	#N/A	#N/A	#N/A	#N/A	#N/A	#N/A	#N/A	#N/A	#N/A	#N/A	#N/A	#N/A	#N/A	#N/A	#N/A	#N/A	#N/A	#N/A	#N/A	#N/A	#N/A	#N/A	#N/A	#N/A	#N/A	#N/A	#N/A	#N/A	#N/A	#N/A	#N/A	#N/A	#N/A	#N/A	#N/A	#N/A	#N/A	#N/A	#N/A	#N/A	#N/A
CXCL8	chemokine (C-X-C motif) ligand 8	IL8	SCYB8, LUCT, LECT, MDNCF, TSG-1, IL-8, NAP-1, 3-10C, MONAP, AMCF-I, LYNAP, NAF, b-ENAP, GCP-1, K60, GCP1, NAP1	4q13-q21	#N/A	#N/A	#N/A	#N/A	#N/A	#N/A	#N/A	#N/A	#N/A	#N/A	#N/A	#N/A	#N/A	#N/A	#N/A	#N/A	#N/A	#N/A	#N/A	#N/A	#N/A	#N/A	#N/A	#N/A	#N/A	#N/A	#N/A	#N/A	#N/A	#N/A	#N/A	#N/A	#N/A	#N/A	#N/A	#N/A	#N/A	#N/A	#N/A	#N/A	#N/A	#N/A	#N/A	#N/A	#N/A
CXCL9	chemokine (C-X-C motif) ligand 9	CMK, MIG	SCYB9, Humig, crg-10	4q21	0.570868	0.466764	0.198598	0.475132	0.569434	0.527946	0.578001	0.564188	0.507745	0.386096	0.538127	0.188014	0.198717	0.332626	0.67232	0.246072	0.165874	0.28004	0.410883	0.547712	0.375221	0.27861	0.151831	0.133791	0.345599	0.496206	0.536756	0.673799	0.409979	0.354007	0.257268	0.49372	0.538016	0.236395	0.157626	0.715814	0.333376	0.328762	0.240217	0.212398	0.499095	0	0.411021	0.207385	0.712257
CXCL10	chemokine (C-X-C motif) ligand 10	INP10, SCYB10	IFI10, IP-10, crg-2, mob-1, C7, gIP-10	4q21	0	0	0.0496494	0.067876	0	0.117321	0.0578001	0	0	0	0.0597919	0	0.0662391	0.332626	0.3056	0.430627	0.165874	0	0.0513603	0.099584	0.107206	0	0.0506104	0.133791	0	0.220536	0.0536756	0.0449199	0.0585685	0	0	0	0	0	0.0525421	0	1.00013	0.526019	0	0.424797	0.099819	0.130844	0.117434	0.0691285	0.129501
CXCL11	chemokine (C-X-C motif) ligand 11	SCYB9B, SCYB11	H174, b-R1, I-TAC, IP-9	4q21	0.317149	0.0666806	0.198598	0.067876	0.0517667	0.117321	0.289	0.313438	0.0634682	0.257397	0.119584	0.141011	0	0.166313	0.12224	0.184554	0.0552913	0	0.102721	0.149376	0.053603	0.046435	0.202442	0.0445971	0.138239	0.165402	0.161027	0.26952	0.117137	0.0590012	0.0514537	0.12343	0.107603	0.0590988	0	0	0	0	0.120109	0.0530996	0	0	0	0.276514	0
CXCL12	chemokine (C-X-C motif) ligand 12	SDF1A, SDF1B, SDF1	SCYB12, SDF-1a, SDF-1b, PBSF, TLSF-a, TLSF-b, TPAR1	10q11.1	16.6186	21.3378	37.4356	30.68	18.1184	16.8943	44.2749	47.141	53.7575	48.5194	49.7469	42.2092	49.2157	70.683	63.5037	71.2995	53.8537	64.6892	43.5022	57.0119	43.5793	40.1663	45.1951	42.9024	32.7627	34.8998	37.4656	45.1445	43.5164	37.9378	58.2456	50.236	58.5361	56.2621	58.7421	48.7304	52.0066	66.0154	59.9342	74.4456	64.3333	60.908	39.6928	44.7261	37.9439
CXCL13	chemokine (C-X-C motif) ligand 13	SCYB13	BLC, BCA-1, BLR1L, ANGIE, ANGIE2	4q21	0	0	0	0	0	0	0	0.188063	0	0	0	0.0470035	0	0	0.06112	0.0615181	0	0	0.0513603	0	0.053603	0	0.0506104	0	0.0691197	0.055134	0.0536756	0	0.292842	0.118002	0	0	0	0	0	0.0550627	0	0	0	0	0	0	0	0	0
CXCL16	chemokine (C-X-C motif) ligand 16		SR-PSOX, CXCLG16, SRPSOX	17p13	1.96632	3.00063	2.92931	1.9684	2.27774	2.11179	1.5028	0.75225	1.07896	1.32989	0.896878	1.03408	0.463674	1.38594	1.89472	0.922771	0.497622	1.4002	1.28401	2.04147	1.60809	1.20731	0.809767	0.802748	1.86623	2.20536	2.14703	3.09947	2.98699	2.24205	0.771805	1.35773	1.50644	0.827384	1.26101	1.10125	1.16681	1.05204	1.50136	0.584095	0.898371	0.850487	1.3505	1.65908	0.906509
Fibroblast growth factors (FGF)
	GRAPH [Drag mouse over this cell to view graph]				P7 A1 SAMPLES						P14 A1 SAMPLES						P21 A1 SAMPLES						ADULT A1 SAMPLES						P7 MG SAMPLES						P14 MG SAMPLES						P21 MG SAMPLES						ADULT MG SAMPLES
Approved Symbol	Approved Name	Previous Symbols	Synonyms	Chromosome	2945-TAH-1_P7	2945-TAH-11_P7	2945-TAH-27_P7	2945-TAH-12_P7	2945-TAH-28_P7	2945-TAH-43_P7	2945-TAH-2_P14	2945-TAH-13_P14	2945-TAH-29_P14	2945-TAH-3_P14	2945-TAH-14_P14	2945-TAH-30_P14	2945-TAH-15_P21	2945-TAH-31_P21	2945-TAH-44_P21	2945-TAH-4_P21	2945-TAH-16_P21	2945-TAH-32_P21	2945-TAH-17_Ad	2945-TAH-33_Ad	2945-TAH-45_Ad	2945-TAH-5_Ad	2945-TAH-18_Ad	2945-TAH-34_Ad	2945-TAH-6_P7	2945-TAH-19_P7	2945-TAH-35_P7	2945-TAH-20_P7	2945-TAH-36_P7	2945-TAH-46_P7	2945-TAH-7_P14	2945-TAH-21_P14	2945-TAH-37_P14	2945-TAH-8_P14	2945-TAH-22_P14	2945-TAH-38_P14	2945-TAH-23_P21	2945-TAH-39_P21	2945-TAH-47_P21	2945-TAH-9_P21	2945-TAH-24_P21	2945-TAH-40_P21	2945-TAH-25_Ad	2945-TAH-48_Ad	2945-TAH-26_Ad
FGF1	fibroblast growth factor 1 (acidic)	FGFA	AFGF, ECGF, ECGFA, ECGFB, HBGF1, ECGF-beta, FGF-alpha, GLIO703	5q31.3-q33.2	8.37273	6.26798	10.7739	9.9099	8.28268	10.031	26.2412	27.9586	25.4507	26.0829	26.1889	25.3349	22.5213	32.9299	30.8045	30.4515	26.8716	36.5452	38.7771	37.6926	35.4316	39.8877	34.0608	37.0156	18.9388	19.8482	22.1144	21.1124	25.0087	27.1996	40.8028	36.9673	48.1524	38.4733	49.4947	49.8317	60.8966	65.0292	59.8141	60.7459	65.7807	83.544	98.3514	95.7429	79.449
FGF2	fibroblast growth factor 2 (basic)	FGFB		4q26	0.570868	0.400084	0.297896	0.203628	0.207067	0.469286	0.635801	1.003	0.507745	0.428995	0.657711	0.705053	0.198717	0.554376	0.12224	0.615181	0.387039	0.373386	0.410883	0.846464	0.696839	0.74296	0.506104	0.891943	0.622077	0.385938	0.429405	0.449199	0.585685	0.649014	0.463083	0.555435	0.538016	0.472791	0.472879	0.550627	0.500063	0.723277	0.720651	0.265498	0.199638	0.261688	0.880758	0.829541	0.647506
FGF4	fibroblast growth factor 4	HSTF1	K-FGF, HBGF-4, HST, HST-1, KFGF	11q13.3	0	0	0	0	0	0	0	0	0	0	0	0	0	0	0	0	0	0	0	0	0	0	0	0	0	0	0	0	0	0	0	0	0	0	0	0	0	0	0	0	0	0	0	0	0
FGF5	fibroblast growth factor 5			4q21	1.52232	1.53365	0.84404	2.44354	1.2424	0.997232	1.2716	2.06869	1.65017	1.20119	1.67417	1.69213	1.25854	2.55013	2.50592	1.04581	1.60345	2.00695	2.36258	2.39002	2.46574	3.66837	2.32808	2.45284	0.276479	0.441072	0.483081	0.449199	0.644253	0.649014	0.874713	0.49372	1.23744	0.650087	0.788132	1.10125	2.2225	0.854782	0.960868	0.902693	0.698733	0.981332	1.23306	1.24431	1.55402
FGF6	fibroblast growth factor 6			12p13	0	0	0	0	0	0	0.0578001	0	0.0634682	0	0	0	0	0	0	0	0	0	0	0	0	0	0	0	0	0	0	0	0	0	0	0	0	0	0	0	0	0	0	0	0	0	0	0.138257	0.0647506
FGF7	fibroblast growth factor 7		KGF	15q21.2	0.570868	0.333403	0.595793	0.407256	0.465901	0.293304	0.578001	0.376125	0.380809	0.343196	0.358751	0.282021	0.132478	0.443501	0.3056	0.30759	0.221165	0.0466733	0.256802	0.298752	0.268015	0.27861	0.506104	0.267583	0.276479	0.441072	0.322054	0.404279	0.468548	0.413009	1.02907	1.48116	0.860826	1.18198	0.840674	0.881002	0.889002	1.18354	1.02092	0.955792	0.698733	0.981332	1.17434	0.967798	1.29501
FGF8	fibroblast growth factor 8 (androgen-induced)		AIGF	10q25-q26	0	0.0666806	0	0.067876	0.0517667	0	0	0	0	0	0	0	0	0	0	0	0	0	0	0	0	0	0	0	0	0.110268	0	0	0	0	0	0	0	0	0	0	0	0	0	0	0	0.0654221	0	0	0
FGF9	fibroblast growth factor 9			13q11-q12	6.91385	7.46823	10.1285	7.94149	11.1298	10.9109	16.5886	15.1704	15.6132	17.1169	19.253	13.443	14.9038	17.6292	15.6467	18.7015	13.8228	16.5223	17.9248	16.0828	16.9386	18.1561	13.4624	17.7943	25.0905	21.1163	27.3209	20.5733	23.5445	24.1315	49.3441	33.2026	44.3863	44.0877	41.193	36.2312	28.2814	28.0105	29.7269	29.4172	27.6998	28.3278	36.757	30.2091	24.2167
FGF10	fibroblast growth factor 10			5p13-p12	13.8911	12.0025	9.28444	12.7607	9.05918	11.7321	6.47361	7.14638	6.41028	5.79144	5.97919	5.68743	2.31837	2.88276	3.48384	4.55234	2.21165	3.36048	3.69794	4.48128	4.50265	7.10456	6.62996	5.48545	2.35007	2.09509	2.14703	3.00963	2.40131	2.00604	1.38925	1.04915	1.61405	2.24576	1.41864	2.03732	2.83369	2.7616	2.46223	2.17708	1.5971	1.63555	1.23306	3.24904	3.88504
FGF11	fibroblast growth factor 11			17p13.1	26.0697	25.3386	26.4631	28.7794	27.4881	23.8749	11.4444	12.8509	16.5017	11.3255	14.4696	13.208	9.40595	14.3029	14.4854	11.5039	10.6159	13.5353	13.5591	12.9957	15.2233	14.6735	17.8149	15.3414	21.7727	16.3748	20.0747	22.2803	23.076	26.0786	10.2393	10.4298	14.3112	7.26916	11.9796	14.6467	9.66789	12.4272	9.78885	11.2571	8.3848	14.5237	8.92502	13.1344	10.8134
FGF12	fibroblast growth factor 12			3q28	141.258	111.423	127.748	129.236	124.758	118.436	219.467	196.964	184.121	214.24	211.544	181.716	146.057	175.183	189.778	209.715	167.975	200.182	206.16	182.438	195.222	216.294	200.518	199.661	130.844	99.4065	121.575	107.359	120.065	131.278	230.101	175.949	183.248	205.428	180.903	189.14	175.3	163.132	190.072	197.637	188.009	177.098	234.751	213.538	173.014
FGF13	fibroblast growth factor 13			Xq26.3	62.6052	59.1457	58.0401	55.1153	64.2943	66.3453	49.8815	45.0723	45.1893	52.08	47.2954	62.0447	30.9999	39.1944	33.0659	47.9226	30.1891	39.9057	31.5352	50.5389	35.7532	38.4946	34.7694	32.4221	134.645	112.804	101.018	134.535	87.2671	86.1418	97.8649	87.2032	75.2684	100.882	90.5826	101.37	70.2311	57.4676	61.1953	75.0828	62.2371	55.6742	49.9096	51.9846	58.9231
FGF14	fibroblast growth factor 14			13q34	77.8918	69.2144	64.0477	73.0346	71.3863	56.4316	82.8853	72.2787	67.9744	82.7103	74.5605	79.953	57.0319	75.8387	77.2556	90.124	57.8347	71.0367	81.9197	93.1609	86.5689	94.0309	75.2071	80.5424	96.1455	81.7085	82.6068	79.1489	84.4558	76.4656	87.0597	65.9116	72.2555	80.9063	67.5166	74.7751	71.8424	62.9908	69.2426	77.4723	61.7381	57.506	80.5013	75.0735	70.2544
FGF15	fibroblast growth factor 15				0	0	0	0	0	0	0	0.125375	0	0	0	0	0.132478	0	0	0	0	0	0.0513603	0	0	0	0	0	0.138239	0.165402	0.429405	0.0449199	0.644253	0.531011	0	0	0.161405	0.118198	0	0.0550627	0.22225	0	0.0600543	0.0530996	0	0.130844	0.117434	0.0691285	0
FGF16	fibroblast growth factor 16			Xq21.1	0.888017	0.333403	0.744741	0.746636	0.776501	0.234643	0.578001	0.564188	0.952023	0.600593	0.717503	1.45711	0.264956	0.166313	0.3056	0.123036	0.110583	0.233366	0.102721	0.099584	0	0.046435	0.151831	0.0445971	0	0.110268	0	0.314439	0.234274	0	0	0	0	0	0.0525421	0	0.166688	0	0.120109	0.477896	0.0499095	0	0.0587172	0	0
FGF17	fibroblast growth factor 17			8p21.3	0.380579	0.466764	0.347546	0.135752	0.3106	0.293304	0.462401	0.564188	0.444277	0.257397	0.239168	0.376028	0.397435	0.94244	0.67232	0.738217	0.221165	0.560079	1.23265	1.59334	0.804045	0.882265	0.759156	0.535166	1.10592	0.882143	0.966161	0.763639	1.1128	0.708015	0.308722	0.37029	0.215206	0.177296	0.262711	0.495564	0.111125	0.328762	0.120109	0.212398	0.199638	0.130844	0.117434	0.138257	0.129501
FGF18	fibroblast growth factor 18			5q34	1.07831	1.7337	1.43983	1.01814	1.34593	1.87714	1.0404	1.37913	0.952023	1.02959	1.43501	0.611046	0.264956	0.554376	0.3056	0.799735	0.276457	1.12016	0.564964	0.348544	0.428824	0.55722	0.556715	0.490568	3.17951	2.42589	2.79113	3.14439	3.04556	4.13009	2.36687	2.4686	2.58248	1.77296	2.62711	2.36769	1.27794	1.70956	1.20109	1.27439	1.14792	1.43929	1.46793	1.58995	1.48926
FGF19	fibroblast growth factor 19			11q13.1	#N/A	#N/A	#N/A	#N/A	#N/A	#N/A	#N/A	#N/A	#N/A	#N/A	#N/A	#N/A	#N/A	#N/A	#N/A	#N/A	#N/A	#N/A	#N/A	#N/A	#N/A	#N/A	#N/A	#N/A	#N/A	#N/A	#N/A	#N/A	#N/A	#N/A	#N/A	#N/A	#N/A	#N/A	#N/A	#N/A	#N/A	#N/A	#N/A	#N/A	#N/A	#N/A	#N/A	#N/A	#N/A
FGF20	fibroblast growth factor 20			8q22	0	0	0.0496494	0	0	0	0	0	0	0	0	0	0	0	0	0	0	0	0	0	0	0	0	0	0.0691197	0.055134	0.214703	0	0.175705	0.236005	0	0	0	0	0	0.165188	0	0	0	0	0	0	0	0	0
FGF21	fibroblast growth factor 21			19q13.33	0	0	0	0	0.0517667	0	0	0	0.0634682	0.0428995	0	0	0.0662391	0.0554376	0	0	0	0	0	0	0	0	0.0506104	0	0	0	0.107351	0.0449199	0	0.0590012	0	0.061715	0	0.0590988	0	0	0	0	0.0600543	0	0	0.0654221	0	0	0
FGF22	fibroblast growth factor 22			19p13.3	0.12686	0.466764	0.347546	0.271504	0.414134	0.293304	0.289	0.188063	0.317341	0.386096	0.119584	0.282021	0.264956	0.997877	0.73344	0.492145	0.442331	0.373386	0.873126	1.44397	0.696839	0.65009	1.26526	0.668957	1.38239	0.937277	1.01984	1.25776	0.468548	1.18002	1.23489	2.71546	1.72165	2.60035	2.15423	2.09238	2.00025	1.64381	2.1019	2.23018	1.94647	2.09351	1.87895	2.07385	1.55402
FGF23	fibroblast growth factor 23			12p13	0.253719	0.600125	0.297896	0.610884	0.414134	0.527946	0.0578001	0.313438	0.317341	0.257397	0.298959	0.235018	0.198717	0.443501	0.36672	0.30759	0.165874	0.28004	0.410883	0.547712	0.53603	0.37148	0.354273	0.579763	0.622077	0.441072	0.912486	0.539039	0.937096	0.94402	0.205815	0.432005	0.32281	0.354593	0.420337	0.165188	0.444501	0.460267	0.480434	0.159299	0.499095	0.457955	0.411021	0.691285	0.323753
Matrix metallopeptidase (MMP) and metallothioneins (MT)					2945-TAH-1_P7	2945-TAH-11_P7	2945-TAH-27_P7	2945-TAH-12_P7	2945-TAH-28_P7	2945-TAH-43_P7	2945-TAH-2_P14	2945-TAH-13_P14	2945-TAH-29_P14	2945-TAH-3_P14	2945-TAH-14_P14	2945-TAH-30_P14	2945-TAH-15_P21	2945-TAH-31_P21	2945-TAH-44_P21	2945-TAH-4_P21	2945-TAH-16_P21	2945-TAH-32_P21	2945-TAH-17_Ad	2945-TAH-33_Ad	2945-TAH-45_Ad	2945-TAH-5_Ad	2945-TAH-18_Ad	2945-TAH-34_Ad	2945-TAH-6_P7	2945-TAH-19_P7	2945-TAH-35_P7	2945-TAH-20_P7	2945-TAH-36_P7	2945-TAH-46_P7	2945-TAH-7_P14	2945-TAH-21_P14	2945-TAH-37_P14	2945-TAH-8_P14	2945-TAH-22_P14	2945-TAH-38_P14	2945-TAH-23_P21	2945-TAH-39_P21	2945-TAH-47_P21	2945-TAH-9_P21	2945-TAH-24_P21	2945-TAH-40_P21	2945-TAH-25_Ad	2945-TAH-48_Ad	2945-TAH-26_Ad
	GRAPH [Drag mouse over this cell to view graph]				P7 A1 SAMPLES						P14 A1 SAMPLES						P21 A1 SAMPLES						ADULT A1 SAMPLES						P7 MG SAMPLES						P14 MG SAMPLES						P21 MG SAMPLES						ADULT MG SAMPLES
Approved Symbol	Approved Name	Previous Symbols	Synonyms	Chromosome	2945-TAH-1_P7	2945-TAH-11_P7	2945-TAH-27_P7	2945-TAH-12_P7	2945-TAH-28_P7	2945-TAH-43_P7	2945-TAH-2_P14	2945-TAH-13_P14	2945-TAH-29_P14	2945-TAH-3_P14	2945-TAH-14_P14	2945-TAH-30_P14	2945-TAH-15_P21	2945-TAH-31_P21	2945-TAH-44_P21	2945-TAH-4_P21	2945-TAH-16_P21	2945-TAH-32_P21	2945-TAH-17_Ad	2945-TAH-33_Ad	2945-TAH-45_Ad	2945-TAH-5_Ad	2945-TAH-18_Ad	2945-TAH-34_Ad	2945-TAH-6_P7	2945-TAH-19_P7	2945-TAH-35_P7	2945-TAH-20_P7	2945-TAH-36_P7	2945-TAH-46_P7	2945-TAH-7_P14	2945-TAH-21_P14	2945-TAH-37_P14	2945-TAH-8_P14	2945-TAH-22_P14	2945-TAH-38_P14	2945-TAH-23_P21	2945-TAH-39_P21	2945-TAH-47_P21	2945-TAH-9_P21	2945-TAH-24_P21	2945-TAH-40_P21	2945-TAH-25_Ad	2945-TAH-48_Ad	2945-TAH-26_Ad
MMP1	matrix metallopeptidase 1 (interstitial collagenase)	CLG		11q21-q22	#N/A	#N/A	#N/A	#N/A	#N/A	#N/A	#N/A	#N/A	#N/A	#N/A	#N/A	#N/A	#N/A	#N/A	#N/A	#N/A	#N/A	#N/A	#N/A	#N/A	#N/A	#N/A	#N/A	#N/A	#N/A	#N/A	#N/A	#N/A	#N/A	#N/A	#N/A	#N/A	#N/A	#N/A	#N/A	#N/A	#N/A	#N/A	#N/A	#N/A	#N/A	#N/A	#N/A	#N/A	#N/A
MMP2	matrix metallopeptidase 2 (gelatinase A, 72kDa gelatinase, 72kDa type IV collagenase)			16q13-q21	3.86922	5.86789	11.4194	8.62025	5.59081	4.75152	3.468	3.32244	3.93503	3.38906	2.75043	3.61927	1.5235	2.55013	3.3616	2.46072	2.65398	3.45382	2.36258	1.44397	2.09052	1.95027	1.56892	2.54204	8.91644	8.65603	8.91016	15.138	12.6508	10.4432	5.91718	7.09722	8.17784	5.2598	7.88132	8.75496	4.00051	5.72046	4.56413	5.09756	5.7895	4.97208	1.99639	2.76514	4.07929
MMP3	matrix metallopeptidase 3 (stromelysin 1, progelatinase)			11q22.3	0	0	0	0	0	0	0	0	0	0	0	0	0	0.0554376	0	0	0	0	0	0	0	0	0	0	0	0	0	0	0	0	0	0	0	0	0	0	0	0	0	0	0	0	0	0	0.0647506
MMP7	matrix metallopeptidase 7 (matrilysin, uterine)			11q21-q22	0	0	0	0	0	0	0	0	0	0	0	0	0	0	0	0	0	0	0	0	0	0	0	0	0	0	0	0	0	0	0	0	0.0538016	0	0.0525421	0	0	0	0	0	0	0	0	0	0
MMP8	matrix metallopeptidase 8 (neutrophil collagenase)			11q21-q22	0	0	0	0	0	0	0.1156	0	0	0.0428995	0	0	0	0	0.12224	0	0	0.0466733	0	0.049792	0	0	0	0	0	0	0.0536756	0	0	0	0	0	0.0538016	0.0590988	0.105084	0.0550627	0	0.131505	0.300271	0.0530996	0	0	0	0.0691285	0
MMP9	matrix metallopeptidase 9 (gelatinase B, 92kDa gelatinase, 92kDa type IV collagenase)			20q12-q13	1.07831	1.66701	2.23422	1.62902	1.60477	1.70116	0.924801	1.44181	1.14243	1.20119	1.13605	1.22209	0.596152	1.21963	1.71136	0.922771	0.552913	1.21351	0.975846	1.09542	0.911252	0.789395	0.809767	0.579763	2.21183	2.5913	3.81097	3.32407	3.22127	3.30407	1.13198	1.11087	1.39884	1.53657	1.83897	1.87213	1.44463	1.64381	1.98179	1.11509	1.64701	0.91591	1.23306	0.760413	1.03601
MMP10	matrix metallopeptidase 10 (stromelysin 2)			11q22.3	0	0	0	0	0	0	0	0	0	0	0	0	0	0	0	0	0	0	0	0	0	0	0	0	0	0	0	0	0	0	0	0	0	0	0.0525421	0.0550627	0	0	0.0600543	0	0	0	0	0	0
MMP11	matrix metallopeptidase 11 (stromelysin 3)			22q11.23	2.91777	5.86789	4.66704	4.95495	4.91784	3.285	1.156	1.12838	1.65017	1.41568	1.85355	1.12808	0.861108	1.16419	1.40576	1.59947	0.497622	1.07349	0.975846	2.24064	1.01846	1.67166	1.87259	1.20412	2.76479	3.80424	3.00584	5.83959	3.1627	2.65506	0.97762	1.54287	1.82925	1.41837	1.3661	1.98226	1.61132	0.789029	1.02092	1.00889	1.09801	1.57013	2.0551	1.24431	1.68352
MMP12	matrix metallopeptidase 12 (macrophage elastase)			11q22.3	34.0618	32.7402	24.8743	30.5442	29.7141	26.0454	27.9174	27.1437	21.8965	24.6672	23.7374	20.6816	15.0363	21.3435	24.5702	24.9148	14.2099	21.7031	18.0788	28.73	24.5502	19.317	18.6246	19.8011	32.9701	24.9205	27.1062	31.2643	25.7116	23.8365	24.9036	22.6494	22.9733	24.5851	21.6474	28.2471	22.9474	23.8024	32.9698	25.3816	26.2025	21.2622	27.1274	32.4904	23.8282
MMP13	matrix metallopeptidase 13 (collagenase 3)		CLG3	11q22.3	0.380579	0.400084	0.297896	0.203628	0.0517667	0.234643	0.693601	0.689563	0.571214	0.343196	0.657711	0.65805	0	0.110875	0.3056	0.246072	0.0552913	0.0466733	0	0	0	0.046435	0.0506104	0.0445971	0.0691197	0.055134	0.0536756	0.0898398	0	0	0	0.061715	0	0	0	0.0550627	0.277813	0	0.120109	0.0530996	0.0499095	0	0.0587172	0.207385	0.194252
MMP14	matrix metallopeptidase 14 (membrane-inserted)			14q11-q12	11.2905	14.603	25.7184	18.1229	15.2712	14.0786	9.82601	12.4121	13.1379	13.256	9.68629	13.067	5.56409	8.64827	8.37344	8.55101	7.35375	7.74776	6.7282	9.16173	7.29001	7.05812	6.93363	7.53691	29.5832	38.0424	34.3524	40.8322	37.7181	43.1299	18.3175	20.6128	21.8972	22.0439	22.9084	22.851	10.1124	13.4135	13.0318	16.8857	15.6716	9.87874	12.5655	15.0009	14.6984
MMP15	matrix metallopeptidase 15 (membrane-inserted)			16a13	27.2748	44.3426	41.0104	39.0287	42.0346	36.7216	18.5538	21.1884	27.1009	22.6081	27.0259	24.8649	14.97	18.9042	16.6246	15.441	16.0345	17.2224	14.0727	11.1534	10.8814	12.7232	13.2599	12.4426	53.706	67.3186	56.5741	63.7414	55.8743	66.2584	77.6436	76.8351	69.0274	91.1895	77.2895	58.7518	49.9508	62.0045	51.0461	58.2502	71.3706	54.8892	54.3134	42.8596	36.1956
MMP16	matrix metallopeptidase 16 (membrane-inserted)			8q21	202.785	167.035	165.978	178.107	154.938	159.674	124.212	124.121	114.75	107.721	107.506	104.677	67.5639	89.5318	96.8752	95.7221	62.0922	84.6187	82.8442	84.746	95.0382	97.0956	94.6415	85.5373	117.711	108.283	106.17	104.618	119.773	104.845	69.977	60.3572	64.1853	64.1813	60.3184	78.1339	65.3972	49.8403	57.0516	63.2947	41.2252	47.3656	44.5664	49.0121	54.261
MMP17	matrix metallopeptidase 17 (membrane-inserted)			12q24.3	61.7172	75.2824	70.9986	61.3599	73.3017	71.4487	121.9	131.08	169.079	146.674	161.079	152.103	132.147	172.245	182.443	170.959	146.356	172.644	160.963	128.712	176.193	189.78	189.941	198.145	43.0616	40.744	44.5508	50.4002	41.2908	47.319	24.6463	26.1671	40.2974	18.0842	38.6185	36.5065	59.952	48.8541	28.2255	34.8864	18.9157	37.6831	17.5565	23.7111	61.2541
MMP19	matrix metallopeptidase 19			12q14	0.697728	0.466764	0.744741	1.62902	0.465901	0.703928	0.982601	0.877626	0.380809	0.94379	0.597919	0.611046	0.529913	0.332626	0.79456	0.430627	0.331748	0.793446	0.873126	0.946048	0.750442	0.232175	0.607325	0.490568	1.58975	1.65402	2.2007	2.246	1.58135	1.77004	1.64652	1.97488	2.20587	1.95026	1.41864	2.36769	1.05569	1.84107	1.80163	2.17708	1.89656	1.37386	1.29178	1.58995	1.10076
MMP21	matrix metallopeptidase 21			10q26.3	0.888017	0.400084	0.595793	0.67876	0.414134	0.703928	0.462401	0.814938	0.444277	0.600593	0.657711	0.376028	0.331196	0.554376	0.85568	0.553663	0.497622	0.886792	0.873126	0.946048	1.34008	1.11444	0.759156	0.713554	0.345599	0.55134	0.375729	0.404279	0.995664	0.295006	0.463083	0.555435	0.753222	0.531889	0.472879	0.495564	0.277813	1.05204	0.900814	0.796494	0.898371	0.981332	0.645889	0.553028	0.971259
MMP23	matrix metallopeptidase 23A (pseudogene)			1p36.3	0.634298	2.26714	1.83703	2.44354	1.60477	0.82125	0.924801	0.564188	1.01549	1.45858	1.25563	1.17509	1.05983	1.49682	1.10016	1.41492	1.32699	1.12016	1.59217	1.54355	1.17927	1.39305	1.56892	1.82848	1.52063	1.59888	1.71762	2.51552	1.63992	1.47503	1.13198	1.2343	1.18364	0.827384	1.15593	1.10125	1.11125	1.84107	1.62147	1.59299	1.44738	1.63555	2.11382	1.65908	2.13677
MMP24	matrix metallopeptidase 24 (membrane-inserted)			20q11.2	143.859	167.835	158.977	154.554	168.19	142.956	68.4931	72.0907	76.6061	72.2428	69.0596	80	42.2606	62.5336	54.1523	56.5351	42.0767	53.9543	51.2063	45.5099	41.5423	44.9027	45.9543	41.6537	139.76	146.656	122.595	134.445	115.848	117.058	63.9055	70.6019	68.1666	73.9917	67.8844	60.8993	54.2847	49.0513	48.5239	51.6128	51.2071	48.7395	42.6874	38.5737	43.1887
MMP25	matrix metallopeptidase 25			16q13.3	1.45889	1.66701	1.09229	1.15389	0.931801	0.879911	1.2716	1.003	1.33283	1.11539	1.13605	1.08108	0.463674	0.720689	0.67232	0.430627	0.276457	0.513406	0.308162	0.298752	0.375221	0.27861	0.202442	0.222986	1.52063	1.15781	1.71762	1.21284	2.0499	1.29803	0.771805	0.802295	1.23744	1.00468	1.47118	1.26644	0.111125	1.11779	0.84076	0.743394	0.99819	0.588799	0.234869	0.414771	0.259003
MMP27	matrix metallopeptidase 27			11q24	0	0	0	0	0	0	0	0	0	0	0	0	0	0	0	0	0	0.0466733	0	0	0	0	0	0	0	0	0	0	0	0	0	0	0	0.0590988	0	0.0550627	0.0555626	0.0657524	0	0	0	0	0	0	0
MMP28	matrix metallopeptidase 28			17q12	1.58575	2.33382	3.32651	2.37566	1.76007	2.05312	2.5432	2.006	2.983	2.44527	2.87001	2.82021	2.05341	2.88276	1.40576	2.58376	1.60345	2.56703	2.87618	3.43565	2.35853	2.60036	2.58113	2.85422	4.14718	4.02478	2.63011	5.07595	3.51411	3.65808	2.31542	2.65374	2.95909	2.24576	2.67965	2.36769	2.44475	3.35337	1.92174	2.65498	3.79312	3.33653	3.17073	1.9356	2.46052
MT1	metallothionein 1			16q13	6.91385	8.00167	10.0292	7.33061	10.4051	10.1483	38.3792	55.6665	44.0469	43.7146	44.1264	52.644	75.3801	88.9774	121.873	82.2497	92.4471	136.286	111.092	100.43	97.8791	87.7157	89.9853	95.5716	14.8607	21.9984	19.0549	18.4172	16.1063	27.5536	61.3843	103.311	64.7771	66.5453	77.0267	88.9262	110.959	115.527	152.718	90.6941	122.578	142.751	115.438	107.84	110.918
MT2	metallothionein 2			16q13	2.15661	2.13378	3.27686	2.85079	3.36484	3.46098	11.4444	12.6629	9.9645	12.2264	12.1975	15.2762	17.0897	22.3968	28.6041	24.2996	21.7848	30.571	23.369	23.0039	22.1381	21.3601	19.9405	22.477	3.24863	6.0096	3.70362	3.36899	4.80262	6.25413	15.9506	26.0437	16.8937	16.4295	22.2253	27.9168	27.059	28.8653	38.0744	25.5409	30.0954	32.1877	26.7751	26.9601	29.85
MT3	metallothionein 3		GIF	16q13	17.2529	16.2701	27.1582	19.8198	23.7609	29.037	58.2625	59.2397	64.6741	72.2857	66.4886	66.181	56.237	79.9965	86.5459	67.3008	71.3811	92.1797	90.0347	74.8872	88.0698	73.228	82.6468	93.7432	29.998	35.8922	42.5111	31.7135	35.024	39.9438	55.2613	73.3791	72.3631	63.9449	79.5488	65.4144	93.623	92.8424	89.8412	62.8168	90.5358	106.115	67.9945	78.5299	83.4636
MT4	metallothionein 4		MTIV	16q13	0	0	0	0	0.0517667	0	0.0578001	0	0	0	0	0	0	0	0	0	0	0	0	0	0	0	0.0506104	0	0.0691197	0.055134	0	0	0	0	0	0	0	0.118198	0	0	0	0	0	0	0	0	0	0	0
Programmed cell death (PDCD)
	GRAPH [Drag mouse over this cell to view graph]				P7 A1 SAMPLES						P14 A1 SAMPLES						P21 A1 SAMPLES						ADULT A1 SAMPLES						P7 MG SAMPLES						P14 MG SAMPLES						P21 MG SAMPLES						ADULT MG SAMPLES
Approved Symbol	Approved Name	Previous Symbols	Synonyms	Chromosome	2945-TAH-1_P7	2945-TAH-11_P7	2945-TAH-27_P7	2945-TAH-12_P7	2945-TAH-28_P7	2945-TAH-43_P7	2945-TAH-2_P14	2945-TAH-13_P14	2945-TAH-29_P14	2945-TAH-3_P14	2945-TAH-14_P14	2945-TAH-30_P14	2945-TAH-15_P21	2945-TAH-31_P21	2945-TAH-44_P21	2945-TAH-4_P21	2945-TAH-16_P21	2945-TAH-32_P21	2945-TAH-17_Ad	2945-TAH-33_Ad	2945-TAH-45_Ad	2945-TAH-5_Ad	2945-TAH-18_Ad	2945-TAH-34_Ad	2945-TAH-6_P7	2945-TAH-19_P7	2945-TAH-35_P7	2945-TAH-20_P7	2945-TAH-36_P7	2945-TAH-46_P7	2945-TAH-7_P14	2945-TAH-21_P14	2945-TAH-37_P14	2945-TAH-8_P14	2945-TAH-22_P14	2945-TAH-38_P14	2945-TAH-23_P21	2945-TAH-39_P21	2945-TAH-47_P21	2945-TAH-9_P21	2945-TAH-24_P21	2945-TAH-40_P21	2945-TAH-25_Ad	2945-TAH-48_Ad	2945-TAH-26_Ad
PDCD1	programmed cell death 1			2q37.3	0	0.200042	0	0.271504	0	0.0586607	0.289	0	0.126936	0.214498	0.119584	0.141011	0.264956	0.22175	0.06112	0.0615181	0.165874	0.0466733	0.308162	0.099584	0.160809	0.232175	0.101221	0.133791	0.207359	0.165402	0.0536756	0.0898398	0.0585685	0.0590012	0.0514537	0.308575	0.107603	0.0590988	0.262711	0.275313	0.166688	0.0657524	0.0600543	0.106199	0.199638	0.130844	0.352303	0.207385	0.0647506
PDCD1LG2	programmed cell death 1 ligand 2		PD-L2, Btdc, PDL2, bA574F11.2, CD273, B7-DC	9p24.2	0	0.200042	0.0992988	0	0.0517667	0	0.1156	0	0.126936	0	0	0	0	0.110875	0.06112	0.0615181	0.110583	0.186693	0.205441	0.099584	0.107206	0.139305	0.0506104	0.133791	0	0.110268	0.0536756	0.0449199	0.292842	0.177004	0.0514537	0.37029	0.215206	0.118198	0.577963	0.220251	0.111125	0.26301	0.300271	0	0.099819	0.0654221	0	0	0.129501
PDCD2	programmed cell death 2			6q27	#N/A	#N/A	#N/A	#N/A	#N/A	#N/A	#N/A	#N/A	#N/A	#N/A	#N/A	#N/A	#N/A	#N/A	#N/A	#N/A	#N/A	#N/A	#N/A	#N/A	#N/A	#N/A	#N/A	#N/A	#N/A	#N/A	#N/A	#N/A	#N/A	#N/A	#N/A	#N/A	#N/A	#N/A	#N/A	#N/A	#N/A	#N/A	#N/A	#N/A	#N/A	#N/A	#N/A	#N/A	#N/A
PECD4	programmed cell death 4 (neoplastic transformation inhibitor)			10q24	#N/A	#N/A	#N/A	#N/A	#N/A	#N/A	#N/A	#N/A	#N/A	#N/A	#N/A	#N/A	#N/A	#N/A	#N/A	#N/A	#N/A	#N/A	#N/A	#N/A	#N/A	#N/A	#N/A	#N/A	#N/A	#N/A	#N/A	#N/A	#N/A	#N/A	#N/A	#N/A	#N/A	#N/A	#N/A	#N/A	#N/A	#N/A	#N/A	#N/A	#N/A	#N/A	#N/A	#N/A	#N/A
PDCD5	programmed cell death 5			19q13.11	41.61	31.74	37.7832	36.8567	30.3353	32.674	32.5992	27.4571	27.0374	30.6732	32.2278	31.2103	16.891	21.8424	26.0982	23.869	21.0107	22.3098	19.9792	20.9126	25.4614	23.1711	21.4588	25.3758	30.2744	34.1831	36.1774	29.9167	37.601	40.7109	33.8051	31.2278	33.1418	27.0673	30.7897	30.2294	24.6142	23.8681	25.7633	21.7177	21.8604	24.0753	19.0244	22.8124	19.1662
PDCD6	programmed cell death 6			5P15.33	34.6327	31.74	38.6769	34.5489	32.8719	29.8583	37.859	34.7916	34.7806	39.8537	37.3699	40.094	25.0384	35.1475	40.5225	36.3572	34.0042	38.9255	36.7226	34.8046	35.4852	37.9838	40.7414	39.6023	31.3112	31.0956	36.3921	28.1199	31.5099	36.1678	29.7917	32.9558	38.6295	32.5044	36.8846	33.2028	33.282	32.8762	30.2073	31.5411	30.9439	31.6643	28.0081	33.3199	27.8428
PDCD6IP	programmed cell death 6 interacting protein			3q22.3	46.8746	44.876	46.2236	46.6987	45.3477	42.0011	54.1009	56.6069	56.2328	56.37	56.324	56.4042	43.6516	62.2565	62.5257	60.5338	48.3246	62.7756	63.8409	63.2359	62.1795	68.1202	64.6295	63.0157	49.3515	48.4627	47.1809	51.1189	44.8635	45.077	64.6773	63.443	59.1818	65.6588	63.8912	69.3239	68.7865	76.2728	69.9632	72.1092	76.1619	79.6187	75.5104	75.4191	72.9092
PDCD7	programmed cell death 7			15q22.2	18.6484	18.7372	15.8878	17.9193	16.203	15.7797	15.606	15.7346	15.1054	15.0148	14.7686	16.1222	12.1218	14.8573	15.4022	18.2094	12.9382	17.2691	17.2057	19.7176	17.957	19.8277	19.8899	17.4821	24.0537	22.2741	27.5356	24.5712	24.3645	25.1935	21.3018	19.5019	22.8657	19.148	20.1762	25.8244	20.5582	23.0791	22.16	21.0274	20.1135	26.1034	23.4869	23.9184	20.3964
PDCD10	programmed cell death 10			3q26.1	32.9201	23.2715	26.3638	28.0328	25.2622	25.8694	35.7782	30.7169	26.0854	32.432	29.7166	28.0141	16.6923	27.3862	26.9539	34.0195	22.7247	26.8371	25.5261	23.701	26.9087	30.0434	28.5949	27.784	30.5509	27.9529	32.8495	24.6161	31.0999	35.2237	37.4068	26.6609	31.5277	29.0175	29.5287	31.8262	30.6706	27.353	28.2856	27.5056	23.4076	28.2624	25.6007	26.891	22.7275
PDCD11	programmed cell death 11			10q24.32	35.5841	40.3418	38.5776	37.5354	37.3756	34.4925	35.0268	33.3498	33.5747	33.9764	36.0545	31.3514	24.641	33.2626	28.543	31.5588	25.1576	32.6246	33.5383	34.2569	32.5906	35.9871	35.4273	32.4667	37.532	40.9645	38.9685	37.8226	39.1238	36.2268	36.7379	33.8815	41.1582	39.8326	38.9863	40.416	36.1157	34.3228	33.5103	39.3999	32.7905	37.2906	37.9313	37.9515	38.2029
Wingless-type MMTV integration sites (WNT)
	GRAPH [Drag mouse over this cell to view graph]				P7 A1 SAMPLES						P14 A1 SAMPLES						P21 A1 SAMPLES						ADULT A1 SAMPLES						P7 MG SAMPLES						P14 MG SAMPLES						P21 MG SAMPLES						ADULT MG SAMPLES
Approved Symbol	Approved Name	Previous Symbols	Synonyms	Chromosome	2945-TAH-1_P7	2945-TAH-11_P7	2945-TAH-27_P7	2945-TAH-12_P7	2945-TAH-28_P7	2945-TAH-43_P7	2945-TAH-2_P14	2945-TAH-13_P14	2945-TAH-29_P14	2945-TAH-3_P14	2945-TAH-14_P14	2945-TAH-30_P14	2945-TAH-15_P21	2945-TAH-31_P21	2945-TAH-44_P21	2945-TAH-4_P21	2945-TAH-16_P21	2945-TAH-32_P21	2945-TAH-17_Ad	2945-TAH-33_Ad	2945-TAH-45_Ad	2945-TAH-5_Ad	2945-TAH-18_Ad	2945-TAH-34_Ad	2945-TAH-6_P7	2945-TAH-19_P7	2945-TAH-35_P7	2945-TAH-20_P7	2945-TAH-36_P7	2945-TAH-46_P7	2945-TAH-7_P14	2945-TAH-21_P14	2945-TAH-37_P14	2945-TAH-8_P14	2945-TAH-22_P14	2945-TAH-38_P14	2945-TAH-23_P21	2945-TAH-39_P21	2945-TAH-47_P21	2945-TAH-9_P21	2945-TAH-24_P21	2945-TAH-40_P21	2945-TAH-25_Ad	2945-TAH-48_Ad	2945-TAH-26_Ad
WNT1	wingless-type MMTV integration site family, member 1	INT1		12q13	0.380579	0.200042	1.04264	0.271504	0.672967	0.410625	1.2138	0.626875	1.14243	0.600593	0.597919	0.987074	1.12606	1.774	2.07808	0.984289	0.995244	1.54022	1.59217	1.19501	1.98331	0.9287	2.4293	1.11493	0.483838	0.827009	0.697783	0.853478	0.351411	0.590012	0	0.061715	0.161405	0	0.157626	0.110125	0.166688	0.197257	0	0.159299	0.0499095	0.0654221	0	0.276514	0.194252
WNT2	wingless-type MMTV integration site family member 2	INT1L1	IRP	7q31	0.317149	0.466764	0.496494	0.610884	0.414134	0.879911	1.2138	1.12838	1.07896	1.84468	1.43501	1.45711	1.39102	0.94244	1.77248	2.27617	1.2717	1.77358	1.33537	1.94189	2.73375	1.8574	2.83418	3.34478	0.0691197	0.385938	0.268378	0.2246	0.117137	0.413009	0	0.308575	0.645619	0.295494	1.20847	0.550627	0.444501	0.328762	0	0	0.199638	0.130844	0.117434	0.345642	0.388504
WNT2B	wingless-type MMTV integration site family, member 2B	WNT13	XWNT2	1p13	6.78699	6.26798	5.85863	7.19486	6.16024	6.62866	5.08641	4.45082	6.15641	7.20712	6.03898	5.82844	5.03417	5.82095	6.29536	6.02877	4.20214	5.50745	6.67684	6.47296	7.022	6.54734	5.41531	5.75303	10.0224	14.0592	10.252	13.7006	10.5423	8.14217	25.5725	21.7237	19.8528	29.4903	23.2762	18.0055	13.2239	13.282	14.413	16.4609	17.5182	13.2807	10.2755	8.64106	8.35283
WNT3	wingless-type MMTV integration site family, member 3	INT4	MGC131950, MGC138321, MGC138323	17q21-q22	1.83946	2.80058	2.48247	3.25805	4.08957	2.52241	0.924801	1.003	0.888554	1.15829	1.25563	0.65805	1.25854	0.831564	2.1392	0.984289	0.774078	1.63356	1.48945	0.896256	2.03692	2.36819	1.67014	1.42711	14.1695	12.4051	12.238	13.2514	10.1324	9.91221	18.6777	18.6379	13.3966	21.0983	16.2881	14.4264	22.614	18.3449	20.3584	19.4875	23.707	20.2154	21.4318	18.319	16.7057
WNT3A	wingless-type MMTV integration site family, member 3A			1q42	0	0	0	0	0.0517667	0	0.0578001	0	0.0634682	0.0857991	0	0	0	0.0554376	0	0	0	0	0	0.049792	0	0.046435	0.0506104	0	0	0	0	0.0449199	0	0	0	0	0	0	0.0525421	0	0.0555626	0	0	0	0	0	0	0	0
WNT4	wingless-type MMTV integration site family, member 4		WNT-4	1p36.23-p35.1	11.1002	14.8698	17.8738	13.4394	13.8217	13.2573	17.7446	23.1944	27.8625	20.935	23.3188	25.8049	16.7585	28.2732	25.0592	24.0536	23.5541	27.9573	23.5744	22.4562	19.4579	18.1097	19.2826	17.1253	17.4873	14.8862	16.3174	22.1006	13.9393	15.8713	9.57039	9.68925	8.82346	9.51491	9.61521	10.4619	12.3349	9.00808	11.4103	9.08003	9.68244	10.5984	6.92863	9.26321	10.1011
WNT5A	wingless-type MMTV integration site family, member 5A		hWNT5A	3p21-p14	7.16757	10.5355	11.7669	11.5389	8.12738	6.74598	13.3518	14.7943	11.2973	10.6391	11.8388	15.0881	9.20724	17.2411	15.4634	13.4725	10.3948	14.002	12.0697	12.9459	10.7742	8.72978	10.2739	11.0155	11.4048	17.9737	14.5998	17.6535	18.2148	15.8123	10.2393	10.4915	15.2797	11.9971	13.2406	16.3536	12.6683	12.0327	10.9899	11.0978	9.73235	11.2526	7.92683	8.77931	11.3961
WNT5B	wingless-type MMTV integration site family, member 5B			12p13.3	0.570868	0.866848	0.79439	0.610884	0.517667	0.762589	0.809201	0.814938	0.317341	0.815091	1.01646	0.846064	0.72863	1.10875	1.2224	0.738217	1.2717	1.30685	1.28401	1.54355	0.911252	1.16088	1.06282	1.38251	0.414718	1.15781	0.85881	1.25776	1.34708	1.00302	1.13198	1.48116	1.45264	1.65477	1.62881	1.81707	2.61144	2.7616	2.28206	3.29217	3.39385	2.42062	3.58175	3.87119	2.52527
WNT6	wingless-type MMTV integration site family, member 6			2q35	0	0.266722	1.04264	0.33938	0.0517667	0	0.289	0.125375	0.126936	0.343196	0	0.235018	0.331196	0.388063	0.42784	0.369109	0.608205	0.466733	0.975846	0.946048	0.911252	0.510785	0.607325	0.713554	0.691197	0.606474	0.429405	2.0214	1.05423	1.23903	0.97762	1.11087	1.02223	0.945581	0.73559	0.605689	0.889002	0.26301	0.780706	0.371697	0.898371	0.457955	0.880758	0.414771	1.16551
WNT7A	wingless-type MMTV integration site family, member 7A			3p25	7.73844	9.66868	9.28444	10.7244	9.78391	10.2656	7.62961	6.83294	8.3778	8.19381	7.11524	6.20447	6.29272	7.3732	5.5008	8.79709	5.58442	5.46077	8.57718	6.32359	6.75398	8.12613	8.09767	6.55578	11.2665	13.563	11.1109	12.0385	12.0065	14.3373	8.48986	9.25724	8.82346	9.27852	9.93046	8.14927	10.8347	9.00808	8.70787	10.5668	9.13344	7.58896	11.3324	8.9867	11.0076
WNT7B	wingless-type MMTV integration site family, member 7B			22q13	48.0798	57.8121	74.3748	46.8344	91.213	80.6585	18.785	22.2541	25.9585	19.9912	22.7807	28.1551	15.4337	22.6186	20.353	20.8546	17.6932	24.0834	25.0125	20.7633	21.87	26.05	26.4186	21.6742	17.4873	23.1563	24.6908	22.1904	18.1562	26.0786	21.8164	18.2676	23.8879	20.4482	18.3897	19.3821	19.7247	21.6983	20.3584	22.3018	18.1171	19.1033	18.7895	19.7016	26.8715
WNT8A	wingless-type MMTV integration site family, member 8A		WNT8D	5q31	0.0634298	0	0.0496494	0	0.1553	0	0.0578001	0	0	0	0	0.0470035	0	0.110875	0	0	0.0552913	0.0466733	0.102721	0.049792	0.053603	0	0	0.0445971	0	0	0.161027	0.0449199	0	0	0	0.061715	0.107603	0	0	0	0.0555626	0	0	0	0	0.130844	0	0	0
WNT8B	wingless-type MMTV integration site family, member 8B			10q24	0	0	0	0	0	0.117321	0	0	0	0	0	0	0	0	0.06112	0	0	0	0	0	0.107206	0	0.0506104	0.0445971	0.138239	0.441072	0.0536756	0	0.175705	0	0.102907	0	0.161405	0.0590988	0.157626	0	0.277813	0.328762	0.240217	0.584095	0.149728	0.196266	0.352303	0	0
WNT9A	wingless-type MMTV integration site family, member 9A	WNT14		1q42	10.2122	10.2688	11.0718	12.2177	9.36978	11.2629	22.0796	22.2541	24.1179	20.3344	23.4982	20.9636	21.6602	29.8254	27.1373	28.975	22.0612	27.3972	28.2995	22.1574	24.175	23.5425	25.3558	24.4392	12.0268	14.7208	12.1844	13.7904	9.83951	9.20419	20.8387	21.7237	15.3873	24.2305	19.283	15.1422	15.1686	15.4518	17.716	18.6911	22.609	16.0938	17.5565	14.3787	14.5041
WNT9B	wingless-type MMTV integration site family, member 9B	WNT15	WNT14B	17q21	0.12686	0	0	0.067876	0	0.117321	0.1734	0.0626875	0	0.0857991	0	0.0470035	0	0.277188	0.12224	0.246072	0.165874	0.14002	0.102721	0.099584	0.53603	0.139305	0.253052	0.222986	9.1238	8.10469	5.63594	7.18719	5.15403	4.9561	11.114	12.2813	7.04801	15.4248	10.0355	7.59865	22.4473	9.73136	15.5541	8.76143	10.5808	8.30861	7.98554	11.5445	5.1153
WNT10A	wingless-type MMTV integration site family, member 10A			2q35	0.12686	0.266722	0.0992988	0.271504	0.1553	0.117321	0.751401	1.003	1.2059	0.643493	0.896878	1.17509	2.51709	2.88276	2.01696	3.56805	4.03627	3.78054	7.75541	9.11194	8.20126	5.38646	5.31409	4.90568	0.414718	0.716741	0.644108	0.449199	0.409979	0.826017	0.668898	1.35773	0.860826	1.65477	0.788132	1.10125	1.44463	0.789029	1.74157	1.27439	1.14792	0.785065	0.880758	1.24431	1.29501
WNT10B	wingless-type MMTV integration site family, member 10B		WNT-12, SHFM6	12q13	0.12686	0.333403	0.0992988	0.067876	0.258834	0.175982	0.1156	0.564188	0.444277	0.300297	0.239168	0.987074	0.264956	0.720689	0.55008	0.492145	0.718787	0.746773	1.02721	1.29459	0.911252	0.603655	1.06282	0.93654	0.138239	0.165402	0.644108	0.359359	0.351411	0.531011	0	0.061715	0.269008	0.0590988	0.0525421	0.0550627	0.111125	0	0.120109	0	0.099819	0	0	0	0.259003
WNT11	wingless-type MMTV integration site family, member 11			11q13.5	0.634298	0.333403	0.79439	0.67876	0.776501	0.645268	0.578001	0.564188	0.317341	0.171598	0.179376	0.141011	0	0.0554376	0.36672	0.0615181	0.165874	0.0466733	0.0513603	0.099584	0.053603	0.046435	0.151831	0.0445971	0.345599	0.827009	0.912486	0.404279	0.644253	0.826017	0.514537	0.308575	0.591818	0.118198	0.315253	0.275313	0.22225	0.26301	0	0	0.099819	0.196266	0.176152	0.0691285	0.194252
WNT16	wingless-type MMTV integration site family, member 16			7q31	1.2686	0.866848	0.943338	0.610884	0.983568	0.645268	1.3872	1.06569	1.2059	1.41568	1.19584	1.45711	0.861108	1.27507	1.2224	1.10733	1.2717	1.07349	1.64353	1.54355	1.07206	0.882265	0.809767	1.02573	0.552958	0.27567	0.536756	0.583959	0.644253	0.47201	0.514537	0.555435	0.591818	0	0.315253	0.220251	0.444501	0.394515	0.600543	0.371697	0.199638	0.261688	0.293586	0.345642	0.518005
Miscellaneous Ligands (mixed families)
[ Part A]	GRAPH [Drag mouse over this cell to view graph]				P7 A1 SAMPLES						P14 A1 SAMPLES						P21 A1 SAMPLES						ADULT A1 SAMPLES						P7 MG SAMPLES						P14 MG SAMPLES						P21 MG SAMPLES						ADULT MG SAMPLES
Approved Symbol	Approved Name	Previous Symbols	Synonyms	Chromosome	2945-TAH-1_P7	2945-TAH-11_P7	2945-TAH-27_P7	2945-TAH-12_P7	2945-TAH-28_P7	2945-TAH-43_P7	2945-TAH-2_P14	2945-TAH-13_P14	2945-TAH-29_P14	2945-TAH-3_P14	2945-TAH-14_P14	2945-TAH-30_P14	2945-TAH-15_P21	2945-TAH-31_P21	2945-TAH-44_P21	2945-TAH-4_P21	2945-TAH-16_P21	2945-TAH-32_P21	2945-TAH-17_Ad	2945-TAH-33_Ad	2945-TAH-45_Ad	2945-TAH-5_Ad	2945-TAH-18_Ad	2945-TAH-34_Ad	2945-TAH-6_P7	2945-TAH-19_P7	2945-TAH-35_P7	2945-TAH-20_P7	2945-TAH-36_P7	2945-TAH-46_P7	2945-TAH-7_P14	2945-TAH-21_P14	2945-TAH-37_P14	2945-TAH-8_P14	2945-TAH-22_P14	2945-TAH-38_P14	2945-TAH-23_P21	2945-TAH-39_P21	2945-TAH-47_P21	2945-TAH-9_P21	2945-TAH-24_P21	2945-TAH-40_P21	2945-TAH-25_Ad	2945-TAH-48_Ad	2945-TAH-26_Ad
AGT	angiotensinogen (serpin peptidase inhibitor, clade A, member 8)	SERPINA8		1q42.2	1.64918	1.86706	2.03562	1.90053	1.0871	2.05312	7.62961	10.5315	5.83907	6.04883	6.81628	9.3537	4.96793	11.6973	11.7962	6.82851	5.52913	9.05462	6.52276	5.77587	5.78913	6.31516	8.19889	6.55578	69.5344	80.4956	83.0362	75.4655	74.6748	87.2038	128.531	190.946	116.427	130.017	135.716	144.76	156.464	176.94	191.573	163.918	199.289	157.733	147.791	130.238	144.135
APLN	apelin		apelin, XNPEP2	Xq25	7.67501	8.80184	7.64601	6.85548	9.68038	6.10071	26.877	18.869	26.4028	30.5016	27.9826	21.0106	14.5726	14.1366	11.735	18.2094	15.9239	18.1092	18.8492	20.5641	21.334	26.793	15.7904	23.3689	7.94877	7.27768	9.92999	9.52302	9.95664	10.6202	52.8944	34.3752	48.798	52.007	48.4438	33.9186	22.1139	25.4462	21.9198	28.3552	27.001	27.0193	37.7552	36.0851	29.2025
APP	amyloid beta (A4) precursor protein	AD1		21q21.2	812.219	930.728	994.874	964.314	939.307	900.618	1089.88	1163.67	1406.58	1127.74	1362.3	1385.19	1001.54	1380.73	1417.07	1234.24	1154.15	1475.25	1509.74	1396.37	1384.24	1320.29	1429.29	1372.48	1294.89	1332.26	1308.45	1307.89	1240.66	1279.97	1117.99	1154.44	1097.01	1105.38	1261.64	1140.51	1249.99	1309.99	1198.44	1276.73	1340.07	1407.36	1403.69	1328.1	1288.21
ARF1	ADP-ribosylation factor 1			1q42.13	264.819	244.584	268.305	252.295	240.198	240.744	282.758	282.533	268.407	295.706	275.103	296.028	187.987	242.373	263.427	262.19	217.571	270.052	255.774	246.072	260.189	267.094	288.682	269.857	231.62	233.217	258.663	220.781	247.628	259.428	230.718	229.271	242.968	209.742	231.343	232.64	220.972	203.898	194.216	200.823	196.394	219.164	196.057	194.597	209.857
BDNF	brain-derived neurotrophic factor			11p14.1	4.2498	3.20067	7.34811	6.92335	6.10847	7.56723	31.501	22.6929	23.0389	29.5578	24.5147	14.7121	25.9657	28.4949	30.56	34.8192	46.4447	42.286	41.756	36.2486	34.5204	40.4913	51.4202	44.4187	28.892	21.2266	20.5578	24.3017	20.6747	22.3615	17.2884	12.4047	19.6376	13.0017	20.5965	18.5561	28.4481	15.2546	12.0109	19.753	11.5291	13.6078	6.40018	11.1297	24.7995
BID	BH3 interacting domain death agonist			22q11.2	12.5591	14.4697	12.7599	15.34	12.2169	12.6121	8.55441	10.7823	9.52023	9.78109	8.49045	12.0799	7.2863	8.14933	8.00672	8.73557	6.02675	7.60775	7.08773	7.31943	7.34362	5.99012	6.52874	7.7153	23.4316	23.5973	21.7923	19.8995	20.0304	21.3585	8.95294	12.4664	10.7603	8.74663	11.0338	10.7372	8.6122	6.44374	6.84619	6.95604	5.2405	7.13101	5.63685	7.25849	7.25207
CALM1	calmodulin 1 (phosphorylase kinase, delta)	CALML2	CAMI, PHKD, DD132	14q32.11	2777.85	2569.2	2743.53	2888.6	2456.95	2385.14	3671.29	3611.87	3618.7	3731.19	3688.44	3676.29	2453.1	3085.1	3063.88	3279.65	2715.03	3240.95	3513.2	3334.72	3331.86	3367.75	3385.13	3350.89	2154.32	1893.47	2037.96	2046.69	1972.41	2010.82	2437.26	2274.94	2283.23	2221.35	2265.51	2147.5	2589.88	2124.46	2311.31	2295.55	2353.73	2154.55	2453.15	2331.15	2447.7
CALM2	calmodulin 2 (phosphorylase kinase, delta)		PHKD, CAMII	2p21.3-p21.1	1246.65	954.066	1160.46	1037.48	1020.12	1044.98	1385.01	1159.22	1131.57	1375.02	1239.13	1241.41	842.562	970.048	1132.49	1176.47	988.388	1161.18	1042.77	1014.76	1130.43	1184.14	1188.89	1196.54	837.316	762.944	865.198	730.218	827.221	852.273	741.345	665.596	707.868	651.446	669.702	657.833	661.473	591.509	580.665	610.592	554.195	601.098	622.285	660.799	711.674
CALM3	calmodulin 3 (phosphorylase kinase, delta)		PHKD	19q13.2-q13.3	1306.59	1522.45	1677.5	1481.12	1524.74	1561.61	1794.69	1776.63	2084.49	1881.4	1915.37	1998.21	1242.65	1600.15	1667.41	1615.9	1409.65	1747.63	1514.92	1366.94	1492.47	1503.05	1554.6	1527.36	1606.96	1624.91	1706.46	1607.37	1528.23	1722.36	1563.63	1648.59	1516.34	1487.58	1610.47	1347.55	1400.23	1228.06	1165.29	1174.78	1148.52	1262.97	951.454	945.677	1138.96
CCK	cholecystokinin			3p22.1	33.6178	25.8721	29.0449	30.0012	23.6574	37.4255	92.5379	87.9506	98.0583	102.315	97.4608	105.382	114.395	140.035	136.725	117.93	149.674	153.788	169.335	152.364	178.82	134.011	175.011	190.92	14.446	25.4168	22.6511	16.3059	18.0977	21.1814	142.578	154.658	134.988	168.845	141.443	102.582	132.517	108.952	116.445	96.7474	134.107	95.3854	92.5383	90.8348	82.2981
CFLAR	CASP8 and FADD-like apoptosis regulator	CASP8AP1	CASH, Casper, CLARP, FLAME, FLIP, I-FLICE, MRIT, c-FLIP	2q33-q34	18.9021	17.8037	23.8317	22.3991	19.9302	18.8301	23.1778	25.7019	20.2463	21.2782	22.1828	18.9894	15.7649	24.5034	21.392	25.0994	15.8133	21.0497	23.369	28.6802	24.443	25.6786	25.6595	22.6999	23.5698	27.181	24.4224	30.9947	27.5272	23.4235	22.794	21.8471	25.1253	24.2305	22.5931	24.6681	26.9479	30.1804	26.1236	28.249	28.3985	21.9818	32.0009	35.1173	32.3106
CNTN1	contactin 1		F3, GP135	12q11-q12	868.164	702.947	853.92	794.896	809.218	850.639	1069.94	1001.31	947.961	997.157	954.219	891.892	556.938	664.753	758.132	773.344	569.722	742.432	644.624	580.226	681.134	741.474	731.523	685.547	1274.01	1133	1301.9	1088.95	1237.2	1316.32	1040.24	901.224	1006.2	965.497	943.709	974.884	913.005	803.166	815.357	854.797	802.794	829.945	804.485	759.1	735.308
COPA	coatomer protein complex, subunit alpha		HEP-COP	1q23.2	396.183	404.084	414.126	402.98	378.259	360.529	356.742	367.474	345.394	349.974	345.298	348.813	230.843	308.677	308.167	308.698	245.328	305.663	299.636	259.665	297.336	316.687	314.392	307.988	395.365	383.457	392.637	386.491	396.567	382.328	365.733	369.734	381.722	362.512	364.747	347.941	342.877	337.705	331.62	334.209	345.923	334.7	354.006	329.328	323.106
FN1	fibronectin 1		MSF, CIG, LETS, GFND2, FINC	2q34	123.878	169.569	173.922	124.417	224.616	122.249	87.5093	89.2671	105.548	112.011	107.087	119.906	33.0533	60.5379	67.4153	54.9357	59.0511	85.5988	48.0219	80.1153	38.0045	26.6537	30.0626	36.3467	101.606	96.2088	83.0362	142.621	126.567	117.825	69.2052	86.4009	100.663	90.7758	96.3622	126.644	44.9501	55.1005	51.4665	67.1179	71.0212	63.3286	32.177	27.0984	34.0588
GDF11	growth differentiation factor 11			12q13.3	26.7039	26.8723	24.3778	28.8473	24.0715	23.8749	18.5538	19.7466	19.7386	19.5193	19.6117	18.4724	13.1153	18.4053	16.2579	19.2552	15.3157	18.7627	17.0003	14.8878	16.1881	18.4347	17.2581	15.5198	36.4261	38.7592	36.8752	35.9359	35.4925	32.6277	88.2431	86.1541	80.003	108.269	79.9691	69.4891	97.3457	85.3467	94.9458	97.1191	97.6729	80.9926	76.4498	58.8974	51.0235
HCRT	hypocretin (orexin) neuropeptide precursor		PPOX, OX	17q21	0	0.266722	0.198598	0.067876	0	0.175982	0.1156	0.125375	0.0634682	0.128699	0.119584	0.188014	0.132478	0.166313	0.06112	0.123036	0.110583	0.186693	0.0513603	0.199168	0.160809	0.09287	0.151831	0.222986	0.414718	0.220536	0.161027	0.314439	0.409979	0.118002	0	0.24686	0.161405	0.0590988	0.157626	0.0550627	0.0555626	0.0657524	0.120109	0	0	0.0654221	0	0	0.0647506
HEBP1	heme binding protein 1		HEBP, HBP	12p13.2	7.99216	8.00167	9.92988	9.23114	6.83321	8.68178	10.2884	12.1614	12.3128	10.3388	9.68629	11.1398	7.88245	11.5865	12.5907	11.0733	8.84661	14.0953	12.8914	13.5932	13.1327	13.5126	15.7398	14.0481	6.98109	7.77389	9.55426	6.51339	8.84384	8.37818	4.52793	5.3692	6.8328	4.43241	6.88302	5.94677	10.0568	9.27109	9.12825	7.11534	6.2886	9.61705	5.63685	8.84844	10.2954
HTT	huntingtin	HD	IT15	4p16.3	246.615	277.991	238.466	258.268	252.156	231.182	339.749	330.489	311.438	348.43	332.622	321.974	251.51	382.852	328.764	368.493	250.857	324.426	368.356	388.776	352.762	358.943	344.556	321.724	290.579	271.094	252.759	284.433	254.89	228.276	469.361	440.028	393.074	521.606	439.935	445.622	464.003	451.193	482.356	438.496	496.25	395.28	449.891	436.062	388.633
ICAM1	intercellular adhesion molecule 1		BB2, CD54	19p13.3-p13.2	1.01488	1.7337	3.02861	0.814512	1.44947	1.23187	1.9652	1.31644	2.85607	2.57397	2.2123	2.77321	1.98717	2.32838	2.20032	1.66099	2.37753	2.52036	3.03026	1.99168	1.60809	1.25375	1.36648	2.18526	2.62655	2.48103	2.36173	2.96471	3.04556	2.53705	1.95524	2.65374	2.58248	2.24576	2.20677	2.97338	2.00025	1.84107	1.62147	2.44258	2.49547	2.3552	2.52484	1.31344	1.74827
ICAM2	intercellular adhesion molecule 2		CD102	17q23.3	2.02975	2.13378	3.02861	2.98654	1.7083	1.6425	2.7166	2.25675	2.22139	2.70267	2.33188	2.20917	0.861108	1.774	1.71136	2.89135	1.99049	2.28699	1.54081	1.8423	1.98331	1.30018	1.61953	1.5609	2.83391	3.14264	3.86465	3.45883	4.04123	4.36609	2.21251	3.88804	2.58248	2.60035	3.04744	2.64301	1.83357	2.43284	2.40217	2.33638	2.14611	2.22435	1.93767	2.21211	2.33102
ICAM5	intercellular adhesion molecule 5, telencephalin			19p13.2	33.5544	36.2742	49.9969	46.2914	48.9196	62.239	145.136	172.892	191.166	163.276	175.25	218.566	148.044	246.864	217.709	196.12	171.403	221.558	192.139	154.206	158.343	168.466	201.429	159.702	11.4739	16.1542	8.85648	18.0129	12.4165	11.8002	8.69567	12.4047	28.3534	6.73727	22.2253	18.5561	72.2869	41.3583	28.4057	43.2231	7.98552	25.0567	8.8663	15.0009	60.3476
IGF1	insulin-like growth factor 1 (somatomedin C)		IGF1A, IGFI, IGF-I	12q23.2	14.8426	12.536	14.6466	14.0503	14.0288	14.5479	23.12	22.5048	18.85	19.7767	21.1663	17.3443	8.21365	11.8082	11.2461	13.1649	9.23365	12.3217	7.70405	10.3069	7.23641	8.31187	7.08546	9.05322	96.7676	64.1759	69.1879	93.2088	63.6054	67.1434	132.133	98.0651	78.2813	116.188	88.0606	89.2566	35.5601	38.4652	50.0252	45.878	51.9558	40.758	39.9864	40.2328	31.3393
NCAN	neurocan	CSPG3		19p12	654.469	939.263	916.776	832.839	917.876	821.719	480.55	545.005	626.05	492.83	589.01	588.202	327.817	496.61	442.142	393.47	365.144	436.162	334.51	346.104	320.171	272.806	302.296	288.945	939.959	1197.95	1019.25	1150.89	1004.04	1117.6	639.261	726.57	733.585	822.537	777.991	689.164	484.784	455.138	454.731	464.515	494.853	386.318	220.601	210.496	207.008
[ Part B]	GRAPH [Drag mouse over this cell to view graph]				P7 A1 SAMPLES						P14 A1 SAMPLES						P21 A1 SAMPLES						ADULT A1 SAMPLES						P7 MG SAMPLES						P14 MG SAMPLES						P21 MG SAMPLES						ADULT MG SAMPLES
Approved Symbol	Approved Name	Previous Symbols	Synonyms	Chromosome	2945-TAH-1_P7	2945-TAH-11_P7	2945-TAH-27_P7	2945-TAH-12_P7	2945-TAH-28_P7	2945-TAH-43_P7	2945-TAH-2_P14	2945-TAH-13_P14	2945-TAH-29_P14	2945-TAH-3_P14	2945-TAH-14_P14	2945-TAH-30_P14	2945-TAH-15_P21	2945-TAH-31_P21	2945-TAH-44_P21	2945-TAH-4_P21	2945-TAH-16_P21	2945-TAH-32_P21	2945-TAH-17_Ad	2945-TAH-33_Ad	2945-TAH-45_Ad	2945-TAH-5_Ad	2945-TAH-18_Ad	2945-TAH-34_Ad	2945-TAH-6_P7	2945-TAH-19_P7	2945-TAH-35_P7	2945-TAH-20_P7	2945-TAH-36_P7	2945-TAH-46_P7	2945-TAH-7_P14	2945-TAH-21_P14	2945-TAH-37_P14	2945-TAH-8_P14	2945-TAH-22_P14	2945-TAH-38_P14	2945-TAH-23_P21	2945-TAH-39_P21	2945-TAH-47_P21	2945-TAH-9_P21	2945-TAH-24_P21	2945-TAH-40_P21	2945-TAH-25_Ad	2945-TAH-48_Ad	2945-TAH-26_Ad
IL1A	interleukin 1, alpha	IL1	IL1F1, IL-1A, IL1-ALPHA	2q14	0.380579	0.333403	0.198598	0.271504	0.258834	0.0586607	0.462401	0.626875	0.69815	0.772192	0.777295	0.564042	0.463674	0.720689	0.6112	0.430627	0.331748	0.746773	0.410883	0.597504	0.911252	0.510785	0.759156	0.713554	0.0691197	0.220536	0.483081	0.17968	0.117137	0.47201	0.463083	0.432005	0.376611	0.413692	0.525421	0.550627	0.333376	0.394515	0.0600543	0.371697	0.199638	0.327111	0.469738	0.207385	0.259003
IL1B	interleukin 1, beta		IL1F2, IL-1B, IL1-BETA	2q14	0	0.133361	0.148948	0	0.1553	0	0.0578001	0.188063	0.317341	0.171598	0.298959	0.376028	0.397435	0.443501	0.3056	0.30759	0.165874	0.14002	0.102721	0.298752	0.53603	0.139305	0.354273	0.31218	0.0691197	0.055134	0	0.13476	0	0.0590012	0.154361	0	0.107603	0	0.0525421	0	0.111125	0.197257	0.120109	0.0530996	0.0499095	0.196266	0	0.0691285	0
IL1RN	interleukin 1 receptor antagonist		IL1RA, ICIL-1RA, IL1F3, IRAP, IL-1RN, MGC10430	2q14.2	0.253719	0.266722	0.0992988	0.135752	0.103533	0.351964	0.1734	0.125375	0.0634682	0.0428995	0.119584	0.282021	0.132478	0.0554376	0.06112	0.123036	0.165874	0.186693	0.154081	0.199168	0.160809	0.18574	0.101221	0.133791	0.138239	0.330804	0.107351	0.449199	0.117137	0.118002	0.102907	0.061715	0.161405	0	0.262711	0.275313	0.111125	0.131505	0.240217	0.0530996	0.149728	0.130844	0.293586	0.276514	0.129501
IL11	interleukin 11		IL-11, AGIF	19q13.3-q13.4	0.444009	0.333403	0.347546	0.67876	0.517667	0.234643	0.0578001	0.5015	0.253873	0.600593	0.239168	0.141011	0.132478	0.110875	0.3056	0.430627	0.387039	0.14002	0.308162	0.199168	0.268015	0.417915	0.303662	0.222986	0.414718	0.441072	0.751459	0.539039	0.702822	0.885019	0.514537	0.555435	0.215206	0.531889	0.525421	0.330376	0.277813	0.460267	0.42038	0.424797	0.549004	0.327111	0.411021	0.207385	0.582756
INHBA	inhibin, beta A			7p15-p13	6.08926	8.53511	6.35512	6.10884	7.24734	6.51134	4.21941	3.88663	3.99849	4.80475	5.32148	4.37133	2.51709	5.1557	3.3616	4.61386	4.4786	3.36048	4.57107	8.21568	5.3067	5.20072	4.90921	6.10981	2.21183	2.42589	2.46908	3.32407	2.10847	2.12404	2.88141	1.78973	1.93686	2.24576	1.9966	2.97338	2.55588	2.30134	3.06277	3.77007	2.39566	2.09351	1.40921	2.28124	3.49653
INHBB	inhibin, beta B			2q14.2	6.97728	9.13524	11.3201	9.16326	10.6639	14.0786	9.24801	10.4061	10.3453	8.49411	8.72962	9.40071	6.49143	10.0342	9.65696	9.5353	8.73603	11.6216	14.6377	8.86298	8.30847	9.79779	12.0453	8.56265	9.26204	11.9089	13.1505	7.09735	10.8352	11.4462	31.6955	28.9443	27.4388	31.3224	23.749	21.3092	12.2793	9.66561	12.6114	11.8943	13.3757	10.0096	6.22403	6.42895	5.56855
NGF	nerve growth factor (beta polypeptide)	NGFB		1p13.1	0.317149	0.200042	0.446844	0.271504	0.3106	0.469286	3.5258	3.13438	2.7926	3.51776	3.52772	3.57227	1.98717	2.82732	3.78944	2.27617	2.04578	2.75372	1.59217	0.99584	1.66169	1.53236	1.61953	1.82848	0.276479	0.992411	1.34189	0.449199	1.05423	0.826017	4.73374	5.18406	5.05735	4.19602	4.93896	3.63413	6.88976	5.98347	5.70516	5.20376	5.88932	4.57955	5.4607	3.66381	4.01454
NMS	neuromedin S			2q11.2	0	0	0	0	0	0	0.0578001	0.125375	0	0	0	0	0	0	0.12224	0	0	0	0	0	0	0	0	0	0.0691197	0.385938	0.644108	0.0898398	0.468548	0.47201	0.154361	0.12343	0.269008	0.0590988	0.210168	0.165188	0.111125	0.0657524	0	0	0	0.0654221	0.0587172	0	0
NMU	neuromedin U			4q12	0	0	0	0.067876	0	0.0586607	0	0	0.0634682	0	0.0597919	0	0	0	0	0.0615181	0	0	0	0	0	0	0.101221	0	0.414718	0.110268	0.161027	0.0898398	0.234274	0.177004	0	0.061715	0.107603	0	0	0.0550627	0	0	0.120109	0	0.099819	0.0654221	0	0	0
NPB	neuropeptide B		PPL7, PPNPB	17q25.3	0.0634298	0.200042	0.0992988	0.067876	0.207067	0.351964	0.1156	0.188063	0.380809	0.300297	0.0597919	0.141011	0.0662391	0.22175	0.42784	0.0615181	0.110583	0.186693	0.154081	0.298752	0.321618	0.139305	0.101221	0	0.0691197	0.496206	0.161027	0.26952	0.527116	0.236005	0.720352	1.17258	0.645619	0.768285	0.683048	0.660752	0.555626	1.44655	0.720651	0.212398	0.598914	2.09351	0.352303	0.345642	0.259003
NPFF	neuropeptide FF-amide peptide precursor		FMRFAL	12q13.13	1.33203	1.80038	1.09229	1.01814	0.931801	1.11455	0.520201	0.438813	0.317341	0.729292	0.717503	0.65805	0.794869	1.16419	0.73344	0.615181	0.497622	0.373386	0.821765	0.896256	0.53603	0.65009	0.506104	0.535166	0.483838	1.10268	0.966161	0.808559	1.05423	0.826017	0.97762	0.802295	0.860826	0.827384	0.840674	0.936065	1.16681	0.460267	1.08098	1.00889	1.24774	0.850487	1.05691	0.622156	0.777008
NPPA	natriuretic peptide A	ANP, PND		1p36.21	0.317149	0.600125	0.248247	0.271504	0.258834	0.351964	0.289	0.188063	0.317341	0.343196	0.358751	0.376028	0.331196	0.22175	0.36672	0.430627	0.276457	0.28004	0.0513603	0.298752	0.268015	0.09287	0.253052	0.267583	0.622077	0.827009	0.536756	1.21284	0.76139	0.767016	0.874713	0.432005	0.753222	0.531889	0.525421	1.04619	0.388938	0.328762	0.0600543	0.318597	0.598914	0.196266	0.0587172	0.345642	0.259003
NPPB	natriuretic peptide B			1p36.2	0	0	0	0	0	0	0	0	0.0634682	0.0428995	0	0.0470035	0	0.0554376	0	0	0	0	0	0	0	0	0	0	0.138239	0	0.0536756	0	0.0585685	0	0	0	0	0	0	0.0550627	0	0	0	0	0.099819	0.0654221	0.0587172	0	0
NPPC	natriuretic peptide C		CNP	2q37.1	2.15661	3.93415	3.77335	4.8192	3.36484	4.28223	4.97081	6.08069	7.87005	5.31954	5.38127	6.5805	4.30554	7.65039	8.92352	4.30627	3.98098	6.02085	3.85203	4.03315	4.71707	3.5755	5.46592	5.66384	1.58975	3.91451	3.54259	2.51552	2.2256	2.41905	5.91718	9.44239	4.78834	4.9643	6.72539	4.84551	3.88938	4.20816	4.92445	3.55767	5.29041	4.4487	2.40741	3.38729	2.46052
NPS	neuropeptide S			10q26.2	0.0634298	0	0.0992988	0.067876	0.0517667	0.175982	0	0	0.0634682	0	0	0	0.0662391	0	0	0.123036	0	0	0	0	0	0.046435	0.0506104	0	0	0.055134	0.0536756	0.0449199	0.117137	0.0590012	0	0	0.161405	0.118198	0	0.110125	0	0	0	0	0	0	0	0.0691285	0.0647506
NPVF	neuropeptide VF precursor	C7orf9	RFRP	7p21-p15	0	0	0.0496494	0.067876	0	0.0586607	0	0	0	0.0428995	0.0597919	0	0	0	0	0.0615181	0	0	0	0.049792	0	0.046435	0	0	0	0.110268	0.0536756	0.0898398	0.175705	0	0	0	0	0	0	0.165188	0	0	0	0	0	0.0654221	0	0	0
NPW	neuropeptide W		PPL8	16p13.3	0	0	0.148948	0	0.0517667	0	0.0578001	0	0	0.128699	0.179376	0.0470035	0	0.0554376	0.06112	0	0.165874	0.186693	0.154081	0.24896	0.160809	0	0.151831	0.133791	0	0.165402	0.0536756	0.0449199	0	0.0590012	0	0	0.0538016	0	0.0525421	0	0.277813	0	0	0	0	0	0	0	0
NPY	neuropeptide Y		PYY4	7p15.3	16.8089	14.0029	19.8101	15.1363	21.1726	25.6347	26.877	28.2094	24.4352	34.3625	28.4609	26.839	35.1067	36.8106	40.9504	45.2158	47.2188	43.4528	31.5866	30.4229	39.3446	35.2442	34.2632	39.3347	2.14271	2.5913	1.28822	1.52728	4.09979	2.00604	0.874713	1.41944	4.30413	2.71855	3.04744	2.42276	7.33426	4.93143	3.06277	2.23018	0.648823	2.944	1.23306	3.94032	6.15131
NRTN	neurturin		NTN	19p13.3	0.0634298	0.133361	0.248247	0.135752	0.828268	0.469286	0.1156	0.5015	0.190405	0.171598	0.298959	0.65805	0.596152	0.554376	0.36672	0.738217	0.884661	0.886792	0.462243	0.298752	0.53603	0.46435	0.556715	0.31218	0.622077	0.827009	1.07351	0.853478	1.34708	2.00604	0.668898	0.864009	0.645619	0.827384	0.945758	0.770877	1.66688	1.3808	1.32119	1.32749	2.24593	1.89724	1.52665	1.72821	0.777008
NTF3	neurotrophin 3		NGF2	12p13	2.09318	1.33361	4.2202	1.01814	4.71077	3.81295	0.867001	1.37913	1.26936	0.729292	0.837087	1.08108	0.198717	0.997877	1.10016	0.615181	0.552913	0.980139	1.28401	0.99584	1.17927	0.603655	1.01221	0.802748	1.0368	1.26808	0.912486	2.0214	0.995664	1.29803	0.771805	0.925724	1.07603	0.886482	1.20847	0.770877	2.33363	0.591772	1.50136	2.17708	0.149728	0.850487	0.411021	0.760413	1.61877
NTF4	neurotrophin 4	NTF5	NT-4/5, GLC1O	19q13.3	#N/A	#N/A	#N/A	#N/A	#N/A	#N/A	#N/A	#N/A	#N/A	#N/A	#N/A	#N/A	#N/A	#N/A	#N/A	#N/A	#N/A	#N/A	#N/A	#N/A	#N/A	#N/A	#N/A	#N/A	#N/A	#N/A	#N/A	#N/A	#N/A	#N/A	#N/A	#N/A	#N/A	#N/A	#N/A	#N/A	#N/A	#N/A	#N/A	#N/A	#N/A	#N/A	#N/A	#N/A	#N/A
NTS	neurotensin			12q21.31	0.634298	0.200042	2.18457	0.407256	2.1742	6.04205	2.6588	1.12838	1.26936	1.93048	1.55459	0.329025	0.596152	2.05119	3.056	1.16884	0.331748	1.54022	0.359522	0.49792	0.857648	0.789395	0.455494	0.93654	37.532	24.2589	36.6068	42.9884	28.23	33.6897	25.1094	26.9694	17.5931	17.6705	27.0592	26.4851	2.38919	8.81083	12.6715	6.42505	17.7678	10.6638	3.64047	9.9545	16.7057
OXT	oxytocin/neurophysin I prepropeptide	OT	OXT-NPI, OT-NPI	20p13	0.0634298	0.0666806	0	0	0.103533	0	0.0578001	0	0	0	0	0	0	0.0554376	0	0.0615181	0	0	0	0.049792	0	0.09287	0.0506104	0.0445971	0	0	0.0536756	0	0	0	0	0	0.107603	0.118198	0	0.110125	0.166688	0.0657524	0	0	0.0499095	0	0	0.0691285	0.129501
PDYN	prodynorphin	SCA23	PENKB, ADCA	20p13	11.7979	9.53532	11.0718	12.4213	10.0427	11.9668	24.854	36.6095	31.6071	27.4557	28.8795	39.53	19.1431	30.4353	23.8979	26.2067	22.6142	28.3774	27.7346	23.1035	17.6354	19.5027	19.3332	19.4889	13.3401	8.54576	6.65578	11.6792	8.66814	9.73521	8.90149	7.4058	6.34859	4.60971	7.77623	7.65371	4.44501	8.28481	3.5432	4.30107	3.54357	7.58896	4.81481	7.60413	11.3961
PENK	proenkephalin			8q23-q24	7.61158	6.66806	7.79495	6.58397	5.07314	7.56723	7.39841	13.9166	8.31433	8.15091	9.5667	9.07168	10.4658	12.6952	10.9405	13.3494	15.4263	14.142	9.75846	30.2238	13.2936	11.7945	12.9057	11.2831	7.60317	6.83661	14.8145	8.04067	13.7636	14.9273	7.46079	9.31896	12.5358	6.61907	13.3457	13.16	13.2795	15.2546	8.22744	9.08003	9.58262	14.3274	13.2701	11.1988	9.12984
[ Part C]	GRAPH [Drag mouse over this cell to view graph]				P7 A1 SAMPLES						P14 A1 SAMPLES						P21 A1 SAMPLES						ADULT A1 SAMPLES						P7 MG SAMPLES						P14 MG SAMPLES						P21 MG SAMPLES						ADULT MG SAMPLES
Approved Symbol	Approved Name	Previous Symbols	Synonyms	Chromosome	2945-TAH-1_P7	2945-TAH-11_P7	2945-TAH-27_P7	2945-TAH-12_P7	2945-TAH-28_P7	2945-TAH-43_P7	2945-TAH-2_P14	2945-TAH-13_P14	2945-TAH-29_P14	2945-TAH-3_P14	2945-TAH-14_P14	2945-TAH-30_P14	2945-TAH-15_P21	2945-TAH-31_P21	2945-TAH-44_P21	2945-TAH-4_P21	2945-TAH-16_P21	2945-TAH-32_P21	2945-TAH-17_Ad	2945-TAH-33_Ad	2945-TAH-45_Ad	2945-TAH-5_Ad	2945-TAH-18_Ad	2945-TAH-34_Ad	2945-TAH-6_P7	2945-TAH-19_P7	2945-TAH-35_P7	2945-TAH-20_P7	2945-TAH-36_P7	2945-TAH-46_P7	2945-TAH-7_P14	2945-TAH-21_P14	2945-TAH-37_P14	2945-TAH-8_P14	2945-TAH-22_P14	2945-TAH-38_P14	2945-TAH-23_P21	2945-TAH-39_P21	2945-TAH-47_P21	2945-TAH-9_P21	2945-TAH-24_P21	2945-TAH-40_P21	2945-TAH-25_Ad	2945-TAH-48_Ad	2945-TAH-26_Ad
PMCH	pro-melanin-concentrating hormone		MCH	12q23.2	0.444009	0.266722	0.0496494	0.135752	0.207067	0.175982	0.0578001	0.25075	0.190405	0.0428995	0.0597919	0	0.132478	0.0554376	0.12224	0	0.110583	0.0933466	0.102721	0.24896	0.053603	0.046435	0.101221	0.0891943	0.345599	0.27567	0.644108	0.628879	0.409979	0.826017	0	0.24686	0	0.118198	0.315253	0.165188	0.166688	0	0.120109	0.106199	0.0499095	0.0654221	0.234869	0.414771	0.0647506
PNOC	prepronociceptin		PPNOC	8p21	2.9812	3.80079	4.2202	3.46168	5.79787	5.04482	4.73961	5.76725	7.36231	4.59025	7.05544	6.29847	3.37819	4.87851	4.82848	4.36778	4.4786	4.99404	4.51971	3.53523	2.62655	2.87897	3.64395	3.0326	13.6857	17.6429	25.8717	12.9819	18.9762	26.0786	8.02678	12.5281	13.3428	10.165	13.5559	11.9486	5.72295	5.85197	5.10461	4.03557	3.09439	6.01883	6.40018	6.5672	3.23753
POMC	proopiomelanocortin		MSH, POC, CLIP, ACTH, NPP, LPH	2p23	0.380579	0.600125	1.19159	0.746636	0.828268	0.527946	0.462401	0.814938	0.69815	0.94379	1.07625	0.987074	0.993587	1.60769	1.58912	1.47643	0.884661	1.26018	0.975846	0.49792	0.804045	1.34662	1.21465	0.802748	0.829437	0.992411	1.12719	1.39252	0.644253	1.23903	0.720352	0.925724	1.12983	0.650087	1.20847	0.881002	1.11125	1.31505	0.900814	1.43369	0.898371	2.15893	0.939476	0.89867	0.777008
PTN	pleiotrophin	NEGF1	HBNF, HBGF8	7q33	252.26	253.586	356.582	289.355	263.027	253.297	291.428	265.419	287.574	321.189	299.318	300.87	166.393	236.663	238.123	258.561	202.532	262.164	192.036	201.458	181.285	184.811	161.295	191.545	302.675	325.566	307.883	306.354	312.404	352.001	176.589	185.453	180.935	176.883	189.992	199.932	116.626	134.792	121.91	144.643	138.05	154.92	86.6079	101.895	91.2984
RAC1	ras-related C3 botulinum toxin substrate 1 (rho family, small GTP binding protein Rac1)		TC-25, p21-Rac1, Rac-1	7p22	238.623	238.583	242.537	241.299	235.539	221.972	225.073	247.678	235.657	218.402	230.677	235.817	151.423	203.234	208.908	191.813	162.114	213.67	207.701	190.703	199.135	200.506	223.698	210.677	206.737	225.332	230.054	217.862	234.86	239.014	222.692	225.445	260.238	210.687	233.182	241.009	222.584	236.249	226.825	214.788	225.99	240.361	223.419	207.593	213.224
RAC2	ras-related C3 botulinum toxin substrate 2 (rho family, small GTP binding protein Rac2)		EN-7	22q13.1	4.63038	3.53407	4.1209	3.59743	3.5719	4.51687	3.9882	4.57619	3.99849	3.90386	3.22876	3.71328	3.37819	4.7122	3.9728	4.98297	2.65398	3.54717	3.2357	4.28211	3.64501	4.03985	3.08723	3.30019	3.80158	4.41072	3.59627	5.12087	4.62691	3.89408	4.73374	3.45604	3.71231	3.54593	3.20507	3.6892	3.33376	3.55063	4.98451	3.77007	4.09258	3.53279	4.05149	3.66381	3.23753
RAC3	ras-related C3 botulinum toxin substrate 3 (rho family, small GTP binding protein Rac3)			17q25.3	144.62	166.301	163.098	154.35	154.317	149.116	32.368	39.0543	48.6166	29.5149	30.6135	43.1963	9.20724	14.1366	14.1187	12.4267	9.45482	13.7219	8.88534	10.3069	10.0774	9.51918	11.438	10.8371	116.19	128.517	140.738	131.481	123.58	138.299	29.9461	35.6712	36.1009	28.131	36.2541	32.542	11.057	14.334	11.7706	9.92962	11.3295	13.2153	9.33604	9.9545	9.51834
RB1	retinoblastoma 1	OSRC	RB, PPP1R130	13q14.2	83.2199	68.5476	81.5243	78.1253	81.3773	74.7337	68.8977	61.3084	52.1074	56.6703	61.3465	55.7462	37.6238	53.4419	49.2627	55.0587	38.2063	54.5611	46.1216	51.0368	52.1021	49.314	46.4604	50.6623	81.976	74.1552	67.7387	73.8034	72.5078	65.3734	64.8831	52.0257	57.8367	55.4347	56.115	62.1657	51.6177	49.9719	53.3883	57.9847	52.2552	48.7395	54.7832	59.5196	49.2752
RELN	reelin			7q22	624.593	714.082	716.838	698.648	701.646	566.662	365.47	424.144	384.617	404.414	405.03	446.064	189.179	294.817	237.451	286.428	191.142	265.058	229.478	237.558	201.119	194.145	207.098	187.709	330.6	433.463	347.818	415.689	436.218	389.88	142.63	158.114	227.043	175.051	208.014	246.24	128.461	151.231	132.84	160.361	122.378	149.162	129.295	141.091	113.896
RGS2	regulator of G-protein signaling 2	G0S8		1q31	43.4494	36.1409	39.223	40.9971	36.7026	33.6712	55.5459	49.5858	50.2033	57.0993	52.0787	44.2303	32.3909	52.4994	48.3459	45.1543	45.56	49.4737	57.1127	55.3687	51.2981	54.1897	61.6941	59.7602	42.6469	40.2478	45.6243	39.26	44.3949	43.2479	46.2569	35.9181	41.1582	35.0456	41.193	40.8565	28.6703	29.9831	32.3092	29.5234	33.4394	39.1878	30.2981	30.4856	31.0803
RSPO1	R-spondin 1		FLJ40906, RSPONDIN	1p34.2	0.380579	0.800167	1.19159	0.950264	0.880034	0.82125	1.6184	1.37913	2.03098	1.71598	1.19584	2.49119	1.8547	2.66101	2.01696	1.96858	2.65398	1.96028	7.03637	7.36922	7.77244	4.82924	3.79578	6.2436	4.35454	4.24531	6.06535	5.79467	2.69415	3.18607	2.57268	2.59203	1.88306	1.18198	2.78473	2.42276	0.444501	0.986287	0.660597	1.06199	1.49728	0.91591	0.645889	0.760413	1.35976
RSPO2	R-spondin 2		MGC35555	8q23.1	9.32418	10.8023	10.0788	8.34875	10.4051	11.4975	9.94161	9.21507	8.25086	7.25002	6.09877	6.5805	4.83546	5.65464	7.51776	8.18191	4.86564	6.16087	6.77956	3.98336	11.4174	11.1908	14.2721	10.1235	1.10592	1.26808	1.28822	1.88664	1.93276	1.12102	0.41163	0.678865	2.58248	0.354593	1.52372	0.881002	3.11151	1.64381	0.360326	0.477896	0.149728	0.719643	0.234869	1.03693	3.17278
RSPO3	R-spondin 3	THSD2	FLJ14440	6q22.33	11.6711	8.73516	10.1781	11.0638	9.57684	10.3829	12.9472	15.5465	13.3283	12.398	12.3769	12.5969	9.20724	13.4713	14.3021	13.5955	12.2194	12.0884	13.3537	11.9003	12.4359	14.4877	15.6386	14.6279	0.829437	1.15781	1.55659	1.30268	1.81562	1.29803	2.46978	2.16002	1.66785	2.71855	2.20677	2.8082	3.05594	2.16983	2.22201	2.81428	2.24593	1.70097	1.93767	2.9034	2.59003
RSPO4	R-spondin 4	C20orf182	dJ824F16.3	20p13	0.0634298	0.200042	0.148948	0	0.0517667	0.234643	0	0.0626875	0.126936	0	0.119584	0	0	0.110875	0.06112	0	0.0552913	0.0933466	0.0513603	0.199168	0.053603	0	0	0	0.0691197	0.055134	0.0536756	0.0898398	0.117137	0	0	0.061715	0.0538016	0.0590988	0	0.0550627	0.22225	0	0	0	0	0.0654221	0	0	0
SELPLG	selectin P ligand		PSGL-1, CD162	12q24	1.14174	1.00021	1.19159	0.610884	0.983568	1.40786	8.95901	11.0957	12.3763	12.8699	13.6923	11.9389	10.1346	17.4629	16.3802	15.6871	14.3205	15.0288	14.9972	17.6762	15.6521	13.559	18.4728	15.4752	2.21183	3.2529	2.4154	2.6952	2.40131	2.89106	7.10061	7.8378	8.66206	7.09186	9.77283	7.48852	10.9458	11.3752	10.8098	10.673	12.5273	13.3461	9.57091	10.7149	11.0724
SST	somatostatin		SMST	3q28	31.588	27.8058	43.6418	31.9696	33.9072	63.9988	62.4819	63.3771	66.9589	62.7191	65.5917	72.2444	52.5276	58.5421	65.704	60.2262	70.22	79.9047	67.128	72.6963	103.079	93.1022	120.301	113.901	25.7817	32.4739	68.3828	36.8793	44.6878	52.6291	7.6666	25.7969	35.4015	11.1697	29.6863	26.3199	17.5022	24.6572	12.4312	8.17733	13.775	23.8136	10.1581	13.6183	25.1232
TAC1	tachykinin, precursor 1	TAC2, NKNA	NPK	7q21-q22	2.79091	2.13378	3.37616	2.37566	3.00247	3.93027	12.1958	9.84194	7.87005	11.6258	12.6759	7.47356	6.62391	7.3732	9.4736	9.65834	9.84186	7.74776	5.75236	7.21984	5.3067	7.4296	8.45194	7.31393	13.1327	16.2094	23.5636	15.7669	31.3927	30.3856	3.55031	6.85036	5.64917	2.89584	5.04404	7.92902	3.61157	3.35337	2.46223	3.71697	8.83398	5.69172	2.34869	3.11078	5.6333
TAC3	tachykinin 3	NKNB	ZNEUROK1, NKB	12q13-q21	#N/A	#N/A	#N/A	#N/A	#N/A	#N/A	#N/A	#N/A	#N/A	#N/A	#N/A	#N/A	#N/A	#N/A	#N/A	#N/A	#N/A	#N/A	#N/A	#N/A	#N/A	#N/A	#N/A	#N/A	#N/A	#N/A	#N/A	#N/A	#N/A	#N/A	#N/A	#N/A	#N/A	#N/A	#N/A	#N/A	#N/A	#N/A	#N/A	#N/A	#N/A	#N/A	#N/A	#N/A	#N/A
TAC4	tachykinin 4 (hemokinin)		HK-1, Pptc, PPT-C	17q21.33	0.634298	0.333403	0.645442	0.271504	0.258834	0.175982	0.1734	0.438813	0.444277	0.0857991	0.358751	0.79906	0.198717	0.498939	0.36672	0.246072	0.221165	0.42006	0.308162	0.49792	0.214412	0.18574	0.404883	0.178389	0.207359	0.441072	0.590432	0.494119	0.585685	0.413009	0.41163	0.24686	0.32281	0.177296	0.315253	0.275313	0.444501	0.26301	0.360326	0.690294	0.249547	0.196266	0.293586	0.345642	0.518005
TGFB1	transforming growth factor, beta 1	TGFB, DPD1	CED, TGFbeta	19q13.1	0.697728	0.866848	1.04264	0.882388	0.828268	0.762589	0.982601	0.877626	0.69815	0.90089	1.37521	1.69213	1.12606	1.3305	1.46688	1.3534	0.995244	1.54022	1.90033	1.29459	1.07206	0.882265	1.26526	1.07033	2.28095	2.15022	1.71762	2.96471	2.34274	1.53403	2.1096	2.16002	1.50644	1.24108	1.52372	1.43163	0.611189	1.2493	1.02092	1.48679	1.49728	1.30844	0.763324	1.24431	1.42451
TGFB2	transforming growth factor, beta 2			1q41	18.2678	15.9367	16.6822	18.598	13.5629	14.4305	11.1554	15.1077	12.059	9.65239	9.86566	8.74266	5.96152	10.8658	8.74016	9.59682	7.29845	8.49454	6.62548	8.41485	6.64678	7.38317	8.04706	7.35853	23.2242	35.2857	32.4738	22.2803	28.8157	29.3826	26.7559	25.6117	32.2272	31.086	24.9575	28.2471	26.8923	20.3833	13.3921	17.7353	8.48461	10.9909	9.62963	14.3787	24.6052
TGFB3	transforming growth factor, beta 3	ARVD1, ARVD		14q24	8.68988	8.66848	10.7739	8.28087	6.88497	7.86053	12.6582	14.9196	17.3903	15.787	13.0944	12.4559	9.67091	13.6931	14.4854	15.0719	13.8228	15.4955	16.0758	11.7011	14.2584	16.2987	15.1831	14.6279	6.28989	8.7663	8.53443	10.6909	8.3753	8.55518	32.3644	28.8209	27.654	37.9414	24.6948	18.3359	16.0576	18.0819	15.0736	21.5584	22.8586	15.505	28.4779	19.8399	22.1447
THPO	thrombopoietin	MGDF	TPO, MPLLG	3q27	1.01488	0.600125	0.992988	0.950264	1.03533	0.879911	1.0982	1.25375	1.45977	1.75888	1.43501	1.59812	1.8547	3.15994	3.056	3.19894	2.04578	3.22046	3.38978	3.23648	3.37699	2.18245	3.44151	2.72042	0.760317	0.716741	0.751459	0.763639	0.995664	0.295006	1.02907	1.17258	1.07603	0.590988	0.73559	1.26644	1.44463	2.03833	1.98179	1.96468	1.09801	1.70097	1.05691	0.967798	2.26627
VCAM1	vascular cell adhesion molecule 1		CD106	1p32-p31	25.7525	24.4718	33.7616	27.897	23.968	20.8832	36.2406	34.7916	34.5267	39.6392	38.6256	36.8508	20.5341	29.9918	24.8147	31.1282	22.9459	26.6038	22.1363	26.7881	20.6908	19.7813	19.2826	17.9726	51.6324	52.8183	51.0455	48.5135	54.7615	60.5943	45.6909	40.5467	46.2156	42.2557	42.2439	51.5386	26.9479	27.5503	27.5649	35.5236	30.4947	25.1221	29.1237	28.5501	32.6991
VIP	vasoactive intestinal peptide			6q24-q27	8.68988	7.60159	9.13549	8.28087	7.24734	6.21803	27.9752	31.5945	28.3703	30.1155	30.6135	35.8167	32.7221	52.7212	43.7619	48.7838	40.6391	48.8669	45.9675	47.153	40.6311	32.6902	38.3627	41.9213	0	0.220536	0	0.314439	0.0585685	0	0.154361	0.678865	1.07603	0.177296	0.788132	0.82594	2.16694	1.64381	1.20109	0.159299	0.598914	0.981332	2.11382	1.24431	1.03601
VTN	vitronectin		VN	17q11.2	10.0853	31.5399	73.8286	46.6308	13.5629	11.6735	38.8416	52.2187	45.7605	53.7102	43.4089	52.2679	34.5106	55.105	43.2729	48.3532	39.6992	55.4945	59.6807	61.7421	51.5661	42.3952	45.1445	48.5217	42.8542	62.9078	66.9872	96.9372	82.1716	82.7197	40.6999	66.2202	59.8812	60.3399	55.7997	61.8354	56.8405	70.8811	41.7377	67.9144	71.9695	72.2914	66.5853	74.8661	77.5713
VWF	von Willebrand factor	F8VWF		12p13.3	20.2341	32.8068	43.6418	36.11	27.6952	24.8135	29.7092	40.0573	39.1599	40.583	45.1429	50.2938	23.0512	47.2883	29.032	30.636	25.1023	35.425	25.7829	48.9455	18.6539	13.6055	17.41	16.055	45.1352	52.4324	45.3559	81.0805	61.9655	54.2221	35.2972	55.2966	56.9759	50.4113	59.3201	65.7448	39.505	64.5031	39.2154	62.923	66.6292	46.4497	32.9404	33.8729	35.9366
[truncated: 1 more columns]

## Sheet: Gap Junction
Gap Junction Proteins
Gap junction proteins (GJ) (connexins)
	GRAPH [Drag mouse over this cell to view graph]				P7 A1 SAMPLES						P14 A1 SAMPLES						P21 A1 SAMPLES						ADULT A1 SAMPLES						P7 MG SAMPLES						P14 MG SAMPLES						P21 MG SAMPLES						ADULT MG SAMPLES
Approved Symbol	Approved Name	Previous Symbols	Synonyms	Chromosome	2945-TAH-1_P7	2945-TAH-11_P7	2945-TAH-27_P7	2945-TAH-12_P7	2945-TAH-28_P7	2945-TAH-43_P7	2945-TAH-2_P14	2945-TAH-13_P14	2945-TAH-29_P14	2945-TAH-3_P14	2945-TAH-14_P14	2945-TAH-30_P14	2945-TAH-15_P21	2945-TAH-31_P21	2945-TAH-44_P21	2945-TAH-4_P21	2945-TAH-16_P21	2945-TAH-32_P21	2945-TAH-17_Ad	2945-TAH-33_Ad	2945-TAH-45_Ad	2945-TAH-5_Ad	2945-TAH-18_Ad	2945-TAH-34_Ad	2945-TAH-6_P7	2945-TAH-19_P7	2945-TAH-35_P7	2945-TAH-20_P7	2945-TAH-36_P7	2945-TAH-46_P7	2945-TAH-7_P14	2945-TAH-21_P14	2945-TAH-37_P14	2945-TAH-8_P14	2945-TAH-22_P14	2945-TAH-38_P14	2945-TAH-23_P21	2945-TAH-39_P21	2945-TAH-47_P21	2945-TAH-9_P21	2945-TAH-24_P21	2945-TAH-40_P21	2945-TAH-25_Ad	2945-TAH-48_Ad	2945-TAH-26_Ad
GJA1	gap junction protein, alpha 1, 43kDa	ODDD, GJAL	CX43, ODD, ODOD, SDTY3	6q22.31	43.2591	40.8752	82.9641	52.3324	42.2417	44.8168	146.061	141.987	115.449	154.824	124.128	120.705	100.087	131.221	135.075	144.506	111.578	139.74	110.733	127.816	110.047	125.792	109.875	126.344	114.946	121.295	118.677	127.842	148.998	160.247	200.824	198.599	202.724	195.794	180.587	191.618	180.745	195.877	209.049	217.814	211.217	200.65	197.994	212.708	204.547
GJA3	gap junction protein, alpha 3, 46kDa	CZP3	CX46	13q12.11	0.0634298	0.133361	0.496494	0.271504	0.414134	0.527946	0.0578001	0.0626875	0.126936	0.0428995	0.0597919	0.0470035	0	0.22175	0.12224	0	0	0	0	0	0	0	0.0506104	0	0	0.220536	0	0	0.0585685	0	0	0.185145	0.161405	0.236395	0	0	0.277813	0.0657524	0	0.159299	0	0.0654221	0	0	0
GJA4	gap junction protein, alpha 4, 37kDa		CX37	1p35.1	3.80579	4.73432	5.31248	4.88707	3.7272	2.87437	3.5258	3.57319	3.17341	3.94676	3.94627	4.32433	0.993587	2.71644	2.93376	2.95287	1.65874	2.05362	2.20849	3.23648	1.92971	2.13601	1.4677	1.78389	8.50173	9.31764	8.96383	11.8589	8.78527	9.6172	3.49885	4.99891	4.51933	4.07782	5.25421	4.90058	3.38932	4.20816	2.16195	3.07978	2.79493	2.68231	1.58537	1.4517	2.33102
GJA5	gap junction protein, alpha 5, 40kDa		CX40	1q21.1	0.380579	1.80038	2.78037	1.76478	0.465901	0.645268	1.3872	1.56719	1.01549	1.71598	1.73397	1.12808	0.662391	1.71857	1.40576	1.04581	0.774078	1.16683	0.462243	0.448128	0.321618	0.18574	0.455494	0.178389	2.83391	2.81183	2.30805	6.78291	5.62258	3.42207	1.74943	3.14746	2.52868	1.35927	1.78643	2.47782	1.66688	1.3808	1.4413	1.32749	3.39385	1.43929	1.05691	0.829541	0.841758
GJA6P	gap junction protein, alpha 6, pseudogene			Xp22	#N/A	#N/A	#N/A	#N/A	#N/A	#N/A	#N/A	#N/A	#N/A	#N/A	#N/A	#N/A	#N/A	#N/A	#N/A	#N/A	#N/A	#N/A	#N/A	#N/A	#N/A	#N/A	#N/A	#N/A	#N/A	#N/A	#N/A	#N/A	#N/A	#N/A	#N/A	#N/A	#N/A	#N/A	#N/A	#N/A	#N/A	#N/A	#N/A	#N/A	#N/A	#N/A	#N/A	#N/A	#N/A
GJA8	gap junction protein, alpha 8, 50kDa	CAE1, CZP1, CAE	CX50	1q21.1	0.0634298	0.200042	0.297896	0.135752	0.103533	0.117321	0.0578001	0.313438	0	0.0857991	0.298959	0.0470035	0.0662391	0.0554376	0.06112	0.184554	0	0.0466733	0.0513603	0	0.107206	0.046435	0	0.0891943	0.345599	0.055134	0.161027	0.2246	0.351411	0.236005	0.154361	0.185145	0	0.177296	0.105084	0.0550627	0.166688	0	0	0	0.099819	0.130844	0	0.138257	0.129501
GJA9	gap junction protein, alpha 9, 59kDa	GJA10	CX59, CX58	1p34	#N/A	#N/A	#N/A	#N/A	#N/A	#N/A	#N/A	#N/A	#N/A	#N/A	#N/A	#N/A	#N/A	#N/A	#N/A	#N/A	#N/A	#N/A	#N/A	#N/A	#N/A	#N/A	#N/A	#N/A	#N/A	#N/A	#N/A	#N/A	#N/A	#N/A	#N/A	#N/A	#N/A	#N/A	#N/A	#N/A	#N/A	#N/A	#N/A	#N/A	#N/A	#N/A	#N/A	#N/A	#N/A
GJA10	gap junction protein, alpha 10, 62kDa		CX62	6q15-q16	0	0.200042	0.0496494	0.067876	0	0	0	0	0.0634682	0	0	0	0	0	0	0	0.0552913	0	0.0513603	0	0	0.046435	0	0	0.138239	0.055134	0	0	0.0585685	0	0	0.061715	0	0	0	0.0550627	0	0	0.0600543	0	0	0	0	0.0691285	0.0647506
GJB1	gap junction protein, beta 1, 32kDa	CMTX1, CMTX	CX32	Xq13.1	1.45889	1.13357	1.58878	1.56115	1.50124	1.3492	1.2138	0.877626	1.14243	1.20119	1.13605	1.03408	1.5235	0.997877	3.056	2.95287	1.32699	1.96028	1.43809	1.49376	5.46751	6.96525	5.56715	5.70843	0.829437	1.26808	1.01984	0.898398	1.05423	1.00302	7.46079	7.28237	8.28545	6.61907	8.3542	7.59865	18.6135	21.9613	16.0945	17.5229	20.4629	28.1969	21.6079	25.1628	15.6049
GJB2	gap junction protein, beta 2, 26kDa	DFNB1, DFNA3	CX26, NSRD1	13q11-q12	0.444009	2.13378	6.60337	2.71504	0.414134	0.175982	2.7744	5.5165	4.1889	5.44824	3.28855	5.78144	3.70939	7.53952	5.43968	7.07458	6.69025	9.94141	9.1935	13.4438	7.55803	2.73967	4.30188	6.95715	6.49725	5.6788	4.50875	17.0246	12.358	10.7972	4.68229	8.64009	8.01644	6.79636	6.67285	8.2594	8.00101	11.9669	7.32662	12.6908	13.2759	10.8601	7.92683	13.1344	15.4107
GJB3	gap junction protein, beta 3, 31kDa	DFNA2, EKV	CX31	1p34	0.190289	0.400084	0.496494	0.271504	0.1553	0.351964	0	0	0	0.171598	0.0597919	0.0470035	0	0.110875	0.12224	0.0615181	0	0.0466733	0	0.049792	0	0	0.0506104	0.0445971	0.414718	0.110268	0.268378	0.404279	0.468548	0.47201	0.102907	0.061715	0.161405	0	0.105084	0.0550627	0.111125	0.131505	0.180163	0	0	0	0.0587172	0.207385	0.259003
GJB4	gap junction protein, beta 4, 30.3kDa		CX30.3	1p35-p34	0	0	0	0	0.0517667	0	0	0	0	0	0	0	0	0	0	0.0615181	0	0	0	0	0	0	0	0	0.0691197	0	0	0	0	0	0	0.061715	0	0	0.0525421	0	0.0555626	0	0	0	0	0	0	0	0
GJB5	gap junction protein, beta 5, 31.1kDa		CX31.1	1p34.3	0	0	0.0496494	0	0	0	0	0	0	0	0	0	0	0.0554376	0	0	0	0	0	0	0.053603	0	0	0	0	0.110268	0	0.17968	0.0585685	0.0590012	0	0	0	0	0	0	0.0555626	0	0	0	0	0	0	0	0
GJB6	gap junction protein, beta 6, 30kDa	DFNA3, ED2	EDH, HED, CX30	13q12	1.52232	2.13378	7.99355	3.73318	1.19063	1.11455	27.0504	31.4065	21.5792	33.2042	27.8032	35.0176	30.8674	35.0366	45.7789	40.0483	39.6992	49.3337	45.8648	41.7257	36.9861	33.2475	33.0486	35.2763	5.9443	7.00201	7.19254	16.845	11.8308	13.6883	44.1473	60.1721	43.6869	51.416	46.0269	57.981	62.1745	54.8375	69.9632	66.3214	80.2046	65.3567	72.8094	59.3813	68.3119
GJB7	gap junction protein, beta 7, 25kDa		CX25, bA136M9.1	6q15	#N/A	#N/A	#N/A	#N/A	#N/A	#N/A	#N/A	#N/A	#N/A	#N/A	#N/A	#N/A	#N/A	#N/A	#N/A	#N/A	#N/A	#N/A	#N/A	#N/A	#N/A	#N/A	#N/A	#N/A	#N/A	#N/A	#N/A	#N/A	#N/A	#N/A	#N/A	#N/A	#N/A	#N/A	#N/A	#N/A	#N/A	#N/A	#N/A	#N/A	#N/A	#N/A	#N/A	#N/A	#N/A
GJC1	gap junction protein, gamma 1, 45kDa	GJA7	CX45	17q21.31	28.7971	33.407	27.5554	31.4945	26.7116	21.2352	10.115	10.5315	10.7261	10.5533	11.1213	13.302	5.69656	7.15145	7.57888	5.96725	5.30797	6.30089	3.4925	4.08294	3.4842	3.62193	4.20066	4.86109	16.4505	14.1143	13.5263	15.8567	11.8894	12.4493	10.0849	7.65266	8.33925	10.4605	8.93216	8.97521	16.0576	18.0819	17.7761	17.045	22.06	15.0471	27.7732	23.0198	16.0582
GJC2	gap junction protein, gamma 2, 47kDa	GJA12	CX47, CX46.6, SPG44	1q41-q42	0.570868	0.600125	0.744741	0.475132	1.13887	0.762589	4.91301	4.32544	5.45826	4.03256	5.2019	2.82021	4.70298	2.49469	6.60096	5.90574	5.47384	9.24131	3.28706	2.63898	6.00354	7.75465	6.88302	6.73417	0.829437	1.26808	1.12719	0.898398	1.22994	1.35703	21.5591	27.0929	28.6763	26.1808	32.4185	23.0162	35.6156	43.5281	35.7923	39.2406	46.4158	54.8892	23.0759	22.7433	17.9359
GJC3	gap junction protein, gamma 3, 30.2kDa	GJE1	CX30.2	7q22.1	14.7157	15.0031	16.1361	14.3218	16.4101	14.4305	24.3338	24.072	21.0714	23.5518	23.0199	14.2891	15.7649	18.5162	30.7433	23.3154	18.2461	25.2502	21.0064	23.8006	34.4131	36.0336	32.2894	34.2506	22.3257	20.8958	20.7188	22.5498	23.076	22.5385	52.174	56.7161	54.77	56.4985	56.115	65.4144	80.5102	100.207	95.186	86.1806	100.917	111.545	97.3532	105.836	72.8445
GJD2	gap junction protein, delta 2, 36kDa	GJA9	CX36	15q13.1	30.9537	32.0067	30.8819	33.1235	27.1775	27.2772	19.074	19.1197	17.1999	18.0178	15.9046	19.3655	6.75639	9.4244	7.76224	9.35075	8.12782	9.38133	4.67379	6.07463	6.21795	6.40803	5.01043	4.14753	70.9168	64.617	88.6185	69.3564	79.4189	77.0556	41.163	32.4621	42.6647	35.9912	37.7252	40.7464	11.8348	14.6628	14.6532	12.6377	14.6235	15.6359	10.2168	9.12496	7.96433
GJD3	gap junction protein, delta 3, 31.9kDa	GJC1	CX31.9, GJA11, Cx30.2	17q21.1	0.697728	0.333403	0.893689	0.067876	0.776501	0.879911	0.4046	0.438813	0.507745	0.514794	0.478335	0.79906	0.529913	0.94244	0.6112	0.492145	0.774078	0.840119	0.513603	0.597504	0.857648	0.510785	0.607325	0.401374	0.691197	1.32322	1.07351	1.16792	0.702822	1.59303	1.02907	0.802295	0.32281	0.945581	0.73559	1.04619	0.777876	0.526019	0.600543	0.265498	0.349366	0.392533	0.528455	0.276514	0.388504
GJD4	gap junction protein, delta 4, 40.1kDa		CX40.1, FLJ90023	10p11.22	0.12686	0.133361	0.0992988	0.33938	0.0517667	0	0.0578001	0.313438	0	0.171598	0.0597919	0.0940071	0.0662391	0.110875	0.12224	0	0.0552913	0.0466733	0.102721	0.149376	0.107206	0.09287	0.0506104	0.0891943	0	0	0.161027	0.2246	0.117137	0.118002	0	0.12343	0.0538016	0	0.0525421	0.0550627	0.0555626	0	0	0	0.0499095	0	0.0587172	0	0.0647506
GJE1	gap junction protein, epsilon 1, 23kDa		CX23	6q24.1	1.64918	2.53386	1.63843	3.19017	2.4848	1.46652	1.9074	1.37913	1.3963	1.97338	1.4948	1.2691	0.861108	1.82944	1.65024	0.922771	0.552913	1.58689	1.64353	2.14106	1.50088	1.76453	1.41709	1.5609	2.35007	1.92969	1.61027	2.42568	3.3384	1.53403	0.926167	1.72802	1.56025	2.00936	1.47118	1.98226	1.66688	1.70956	2.16195	1.64609	1.74683	1.7664	2.28997	1.86647	1.74827
Pannexins (PANX)
	GRAPH [Drag mouse over this cell to view graph]				P7 A1 SAMPLES						P14 A1 SAMPLES						P21 A1 SAMPLES						ADULT A1 SAMPLES						P7 MG SAMPLES						P14 MG SAMPLES						P21 MG SAMPLES						ADULT MG SAMPLES
Approved Symbol	Approved Name	Previous Symbols	Synonyms	Chromosome	2945-TAH-1_P7	2945-TAH-11_P7	2945-TAH-27_P7	2945-TAH-12_P7	2945-TAH-28_P7	2945-TAH-43_P7	2945-TAH-2_P14	2945-TAH-13_P14	2945-TAH-29_P14	2945-TAH-3_P14	2945-TAH-14_P14	2945-TAH-30_P14	2945-TAH-15_P21	2945-TAH-31_P21	2945-TAH-44_P21	2945-TAH-4_P21	2945-TAH-16_P21	2945-TAH-32_P21	2945-TAH-17_Ad	2945-TAH-33_Ad	2945-TAH-45_Ad	2945-TAH-5_Ad	2945-TAH-18_Ad	2945-TAH-34_Ad	2945-TAH-6_P7	2945-TAH-19_P7	2945-TAH-35_P7	2945-TAH-20_P7	2945-TAH-36_P7	2945-TAH-46_P7	2945-TAH-7_P14	2945-TAH-21_P14	2945-TAH-37_P14	2945-TAH-8_P14	2945-TAH-22_P14	2945-TAH-38_P14	2945-TAH-23_P21	2945-TAH-39_P21	2945-TAH-47_P21	2945-TAH-9_P21	2945-TAH-24_P21	2945-TAH-40_P21	2945-TAH-25_Ad	2945-TAH-48_Ad	2945-TAH-26_Ad
PANX1	pannexin 1		MRS1, UNQ2529, PX1	11q14-q21	85.6302	97.4203	86.5885	93.8046	82.6197	82.8289	30.5184	31.5318	32.4957	27.7989	28.0424	33.4195	11.923	20.7891	21.2698	17.3481	16.0345	17.2691	15.8703	16.3318	17.2602	16.9023	17.9161	15.7874	93.5881	88.6554	79.3326	79.8676	81.4688	83.2508	27.3734	29.0677	28.7839	25.8853	26.6914	29.1281	18.0023	15.7148	13.6924	15.2396	13.775	13.2153	6.34146	9.05583	10.5544
PANX2	pannexin 2		hPANX2, PX2	22q13.33	17.9506	24.4051	26.5128	22.0597	30.3871	25.2828	15.2592	22.066	33.4477	18.3181	23.3188	28.4371	21.5277	27.3862	24.7536	23.6845	23.1118	29.4975	33.6924	33.8088	28.8384	27.9539	31.0748	32.3329	32.2789	36.3884	35.8016	43.1231	26.6487	32.3327	39.4135	50.236	39.598	49.2293	49.9676	46.3077	40.6163	48.7226	47.2027	51.2942	55.1999	57.964	49.3812	47.8369	48.6925
PANX3	pannexin 3		Px3	11q24.2	0.12686	0.133361	0.148948	0.203628	0.207067	0.117321	0	0	0.0634682	0	0.0597919	0.0470035	0	0	0	0.0615181	0	0	0.0513603	0	0	0	0	0	0.138239	0.055134	0	0.0898398	0.0585685	0	0	0.12343	0.0538016	0	0.0525421	0	0.0555626	0	0.0600543	0.0530996	0	0	0	0	0.0647506
[truncated: 1 more columns]

## Sheet: Homeoboxes
Homeboxes
ANTP class homeoboxes: HOXL subclass homeoboxes
[ Part A]	GRAPH [Drag mouse over this cell to view graph]				P7 A1 SAMPLES						P14 A1 SAMPLES						P21 A1 SAMPLES						ADULT A1 SAMPLES						P7 MG SAMPLES						P14 MG SAMPLES						P21 MG SAMPLES						ADULT MG SAMPLES
Approved Symbol	Approved Name	Previous Symbols	Synonyms	Chromosome	2945-TAH-1_P7	2945-TAH-11_P7	2945-TAH-27_P7	2945-TAH-12_P7	2945-TAH-28_P7	2945-TAH-43_P7	2945-TAH-2_P14	2945-TAH-13_P14	2945-TAH-29_P14	2945-TAH-3_P14	2945-TAH-14_P14	2945-TAH-30_P14	2945-TAH-15_P21	2945-TAH-31_P21	2945-TAH-44_P21	2945-TAH-4_P21	2945-TAH-16_P21	2945-TAH-32_P21	2945-TAH-17_Ad	2945-TAH-33_Ad	2945-TAH-45_Ad	2945-TAH-5_Ad	2945-TAH-18_Ad	2945-TAH-34_Ad	2945-TAH-6_P7	2945-TAH-19_P7	2945-TAH-35_P7	2945-TAH-20_P7	2945-TAH-36_P7	2945-TAH-46_P7	2945-TAH-7_P14	2945-TAH-21_P14	2945-TAH-37_P14	2945-TAH-8_P14	2945-TAH-22_P14	2945-TAH-38_P14	2945-TAH-23_P21	2945-TAH-39_P21	2945-TAH-47_P21	2945-TAH-9_P21	2945-TAH-24_P21	2945-TAH-40_P21	2945-TAH-25_Ad	2945-TAH-48_Ad	2945-TAH-26_Ad
HOXA1	homeobox A1	HOX1F, HOX1		7p15.2	0	0	0	0	0	0	0	0	0	0	0	0	0	0	0	0	0	0	0	0	0	0	0	0	0.207359	0.110268	0.268378	0.17968	0.351411	0.236005	0.205815	0.12343	0.32281	0	0.105084	0.275313	0.111125	0.657524	0.0600543	0.0530996	0.199638	0.0654221	0.176152	0.138257	0.0647506
HOXA2	homeobox A2	HOX1K		7p15.2	0	0	0.0496494	0	0	0	0.0578001	0	0	0	0	0	0	0	0	0	0	0	0	0.049792	0	0	0	0	0	0.055134	0.107351	0.0898398	0.117137	0.236005	0	0.12343	0.107603	0	0.0525421	0	0	0	0.120109	0	0	0	0.117434	0.138257	0.0647506
HOXA3	homeobox A3	HOX1E, HOX1		7p15.2	0.380579	0.200042	0.198598	0.271504	0.414134	0.117321	0.289	0.188063	0.190405	0	0.0597919	0.141011	0.0662391	0.277188	0.3056	0	0.221165	0.0933466	0.102721	0.348544	0.107206	0.139305	0.151831	0.356777	0.138239	0.385938	0.214703	0.449199	0.351411	0.354007	0.257268	0.185145	0.215206	0.354593	0.210168	0.220251	0.0555626	0.328762	0	0.106199	0.0499095	0.327111	0.234869	0.0691285	0.194252
HOXA4	homeobox A4	HOX1D, HOX1		7p15.2	0	0	0	0	0	0	0	0	0	0	0	0	0	0	0	0	0	0	0	0	0	0	0	0	0	0	0	0	0	0	0	0	0	0	0	0	0	0	0	0	0	0	0.0587172	0	0
HOXA5	homeobox A5	HOX1C, HOX1		7p15.2	0	0	0.0992988	0	0	0	0	0	0	0	0	0	0	0	0	0	0	0	0	0	0	0	0	0	0	0	0	0	0	0	0	0	0	0	0	0	0	0.0657524	0.0600543	0	0.149728	0	0.0587172	0	0
HOXA6	homeobox A6	HOX1B, HOX1		7p15.2	0	0	0	0	0	0	0	0	0	0	0	0	0	0	0	0	0	0	0	0	0	0	0	0	0	0	0	0	0	0	0	0	0	0	0	0	0	0	0.180163	0	0	0	0.0587172	0	0
HOXA7	homeobox A7	HOX1A, HOX1		7p15.2	0	0	0	0	0.0517667	0	0	0	0	0	0	0	0.0662391	0	0.06112	0	0	0	0	0	0	0	0	0	0	0	0	0	0	0.0590012	0	0	0	0	0	0	0	0	0.0600543	0	0	0	0	0	0
HOXA9	homeobox A9	HOX1G, HOX1		7p15.2	#N/A	#N/A	#N/A	#N/A	#N/A	#N/A	#N/A	#N/A	#N/A	#N/A	#N/A	#N/A	#N/A	#N/A	#N/A	#N/A	#N/A	#N/A	#N/A	#N/A	#N/A	#N/A	#N/A	#N/A	#N/A	#N/A	#N/A	#N/A	#N/A	#N/A	#N/A	#N/A	#N/A	#N/A	#N/A	#N/A	#N/A	#N/A	#N/A	#N/A	#N/A	#N/A	#N/A	#N/A	#N/A
HOXA10	homeobox A10	HOX1H, HOX1		7p15.2	#N/A	#N/A	#N/A	#N/A	#N/A	#N/A	#N/A	#N/A	#N/A	#N/A	#N/A	#N/A	#N/A	#N/A	#N/A	#N/A	#N/A	#N/A	#N/A	#N/A	#N/A	#N/A	#N/A	#N/A	#N/A	#N/A	#N/A	#N/A	#N/A	#N/A	#N/A	#N/A	#N/A	#N/A	#N/A	#N/A	#N/A	#N/A	#N/A	#N/A	#N/A	#N/A	#N/A	#N/A	#N/A
HOXA11	homeobox A11	HOX1I, HOX1		7p15.2	#N/A	#N/A	#N/A	#N/A	#N/A	#N/A	#N/A	#N/A	#N/A	#N/A	#N/A	#N/A	#N/A	#N/A	#N/A	#N/A	#N/A	#N/A	#N/A	#N/A	#N/A	#N/A	#N/A	#N/A	#N/A	#N/A	#N/A	#N/A	#N/A	#N/A	#N/A	#N/A	#N/A	#N/A	#N/A	#N/A	#N/A	#N/A	#N/A	#N/A	#N/A	#N/A	#N/A	#N/A	#N/A
HOXA13	homeobox A13	HOX1J, HOX1		7p15.2	0	0	0	0	0	0	0	0	0	0	0	0	0	0	0	0	0	0	0	0	0	0	0	0	0	0	0	0.0449199	0	0	0	0	0	0	0	0	0	0	0	0	0	0	0	0	0
HOXB1	homeobox B1	HOX2, HOX2I		17q21.32	0	0	0	0	0.0517667	0	0	0	0	0	0	0	0	0	0	0	0	0	0	0	0	0.046435	0	0	0	0	0	0	0	0	0	0	0	0	0	0	0	0	0	0	0	0	0	0	0
HOXB2	homeobox B2	HOX2, HOX2H		17q21.32	#N/A	#N/A	#N/A	#N/A	#N/A	#N/A	#N/A	#N/A	#N/A	#N/A	#N/A	#N/A	#N/A	#N/A	#N/A	#N/A	#N/A	#N/A	#N/A	#N/A	#N/A	#N/A	#N/A	#N/A	#N/A	#N/A	#N/A	#N/A	#N/A	#N/A	#N/A	#N/A	#N/A	#N/A	#N/A	#N/A	#N/A	#N/A	#N/A	#N/A	#N/A	#N/A	#N/A	#N/A	#N/A
HOXB3	homeobox B3	HOX2, HOX2G		17q21.32	0.0634298	0.133361	0.0496494	0	0	0	0.0578001	0.0626875	0.0634682	0.0428995	0.0597919	0	0	0	0	0	0	0	0.0513603	0.099584	0	0.09287	0	0	0.0691197	0	0.107351	0.0898398	0	0	0	0	0	0.118198	0	0	0	0	0	0	0.0499095	0	0.117434	0	0.0647506
HOXB4	homeobox B4	HOX2, HOX2F		17q21.32	0.12686	0.0666806	0.0992988	0.067876	0.103533	0.0586607	0.0578001	0.125375	0.126936	0.0428995	0.0597919	0.0470035	0	0.110875	0.12224	0.30759	0	0.0466733	0.102721	0.149376	0.160809	0.27861	0.303662	0.133791	0.207359	0.165402	0	0.2246	0.0585685	0.118002	0.0514537	0.12343	0.0538016	0.118198	0.0525421	0.0550627	0.22225	0	0.120109	0.106199	0.0499095	0.196266	0.352303	0.207385	0.0647506
HOXB5	homeobox B5	HOX2, HOX2A		17q21.32	0	0	0	0	0	0	0	0	0	0	0	0	0	0	0	0	0	0	0	0	0	0	0	0	0	0	0	0	0	0	0	0	0	0	0	0	0	0	0	0	0	0	0.0587172	0	0
HOXB6	homeobox B6	HOX2, HOX2B		17q21.32	0.0634298	0.133361	0.0992988	0	0.207067	0.117321	0	0.0626875	0.0634682	0	0.119584	0.0940071	0.0662391	0.0554376	0	0.0615181	0	0.0933466	0.102721	0.099584	0	0.046435	0	0	0	0.055134	0.107351	0.0898398	0	0	0	0	0.161405	0.177296	0.0525421	0.0550627	0.22225	0	0.180163	0.212398	0.199638	0.130844	0	0	0
HOXB7	homeobox B7	HOX2, HOX2C		17q21.32	0.0634298	0	0	0	0	0	0	0	0	0	0	0	0	0	0	0	0	0	0	0	0	0	0	0	0	0	0	0	0	0	0	0	0	0	0	0	0	0	0	0	0	0	0	0	0
HOXB8	homeobox B8	HOX2, HOX2D		17q21.32	0	0	0	0	0	0	0	0	0	0	0	0	0	0	0	0	0	0	0	0	0	0	0	0	0	0	0	0	0	0	0	0	0	0	0	0	0	0	0.300271	0	0	0	0	0	0
HOXB9	homeobox B9	HOX2E, HOX2		17q21.32	0.253719	0.133361	0.198598	0.135752	0.258834	0.234643	0.0578001	0.25075	0.0634682	0.300297	0.119584	0.141011	0.0662391	0.166313	0.36672	0	0	0.14002	0.154081	0.149376	0.160809	0.046435	0.151831	0.0445971	0.345599	0.220536	0.107351	0.359359	0.0585685	0.0590012	0.102907	0.12343	0.0538016	0.413692	0.157626	0.220251	0.111125	0.0657524	0.180163	0.159299	0.149728	0	0.176152	0.138257	0.0647506
HOXB13	homeobox B13			17q21.32	#N/A	#N/A	#N/A	#N/A	#N/A	#N/A	#N/A	#N/A	#N/A	#N/A	#N/A	#N/A	#N/A	#N/A	#N/A	#N/A	#N/A	#N/A	#N/A	#N/A	#N/A	#N/A	#N/A	#N/A	#N/A	#N/A	#N/A	#N/A	#N/A	#N/A	#N/A	#N/A	#N/A	#N/A	#N/A	#N/A	#N/A	#N/A	#N/A	#N/A	#N/A	#N/A	#N/A	#N/A	#N/A
HOXC4	homeobox C4	HOX3, HOX3E		12q13.13	0	0	0.0496494	0	0	0	0	0	0	0	0	0	0	0	0.06112	0	0	0	0	0.049792	0	0	0	0	0	0	0	0	0	0	0	0	0	0	0	0	0	0	0.0600543	0	0	0	0	0.138257	0
HOXC5	homeobox C5	HOX3D, HOX3		12q13.13	0	0	0	0	0	0	0	0	0	0	0	0	0	0	0	0	0	0	0	0	0	0	0	0	0	0	0	0	0	0	0	0	0	0	0	0	0	0	0	0	0	0	0.0587172	0	0
HOXC6	homeobox C6	HOX3C, HOX3		12q13.13	#N/A	#N/A	#N/A	#N/A	#N/A	#N/A	#N/A	#N/A	#N/A	#N/A	#N/A	#N/A	#N/A	#N/A	#N/A	#N/A	#N/A	#N/A	#N/A	#N/A	#N/A	#N/A	#N/A	#N/A	#N/A	#N/A	#N/A	#N/A	#N/A	#N/A	#N/A	#N/A	#N/A	#N/A	#N/A	#N/A	#N/A	#N/A	#N/A	#N/A	#N/A	#N/A	#N/A	#N/A	#N/A
[ Part B]	GRAPH [Drag mouse over this cell to view graph]				P7 A1 SAMPLES						P14 A1 SAMPLES						P21 A1 SAMPLES						ADULT A1 SAMPLES						P7 MG SAMPLES						P14 MG SAMPLES						P21 MG SAMPLES						ADULT MG SAMPLES
Approved Symbol	Approved Name	Previous Symbols	Synonyms	Chromosome	2945-TAH-1_P7	2945-TAH-11_P7	2945-TAH-27_P7	2945-TAH-12_P7	2945-TAH-28_P7	2945-TAH-43_P7	2945-TAH-2_P14	2945-TAH-13_P14	2945-TAH-29_P14	2945-TAH-3_P14	2945-TAH-14_P14	2945-TAH-30_P14	2945-TAH-15_P21	2945-TAH-31_P21	2945-TAH-44_P21	2945-TAH-4_P21	2945-TAH-16_P21	2945-TAH-32_P21	2945-TAH-17_Ad	2945-TAH-33_Ad	2945-TAH-45_Ad	2945-TAH-5_Ad	2945-TAH-18_Ad	2945-TAH-34_Ad	2945-TAH-6_P7	2945-TAH-19_P7	2945-TAH-35_P7	2945-TAH-20_P7	2945-TAH-36_P7	2945-TAH-46_P7	2945-TAH-7_P14	2945-TAH-21_P14	2945-TAH-37_P14	2945-TAH-8_P14	2945-TAH-22_P14	2945-TAH-38_P14	2945-TAH-23_P21	2945-TAH-39_P21	2945-TAH-47_P21	2945-TAH-9_P21	2945-TAH-24_P21	2945-TAH-40_P21	2945-TAH-25_Ad	2945-TAH-48_Ad	2945-TAH-26_Ad
HOXC8	homeobox C8	HOX3, HOX3A		12q13.13	0.444009	0.200042	0.297896	0.203628	0.258834	0.175982	0.462401	0.438813	0.126936	0.257397	0.119584	0.141011	0.132478	0.22175	0.18336	0.184554	0.0552913	0.14002	0.102721	0.049792	0.321618	0.046435	0.202442	0.0445971	0	0.165402	0.214703	0.404279	0.0585685	0.295006	0.257268	0.24686	0.269008	0.118198	0.105084	0.165188	0.0555626	0	0.120109	0.106199	0.299457	0.0654221	0.293586	0.414771	0.129501
HOXC9	homeobox C9	HOX3, HOX3B		12q13.13	1.45889	1.26693	0.84404	1.49327	1.13887	1.23187	1.2716	1.06569	0.888554	0.90089	1.31542	0.846064	0.662391	0.831564	1.40576	1.04581	0.331748	0.933466	0.924486	0.946048	1.23287	0.696525	0.809767	0.847345	0.691197	1.15781	0.85881	1.43744	0.644253	0.47201	1.02907	0.864009	1.02223	1.24108	0.840674	1.04619	0.833439	0.986287	1.38125	1.11509	0.99819	0.785065	1.23306	1.31344	1.29501
HOXC10	homeobox C10	HOX3I		12q13.13	#N/A	#N/A	#N/A	#N/A	#N/A	#N/A	#N/A	#N/A	#N/A	#N/A	#N/A	#N/A	#N/A	#N/A	#N/A	#N/A	#N/A	#N/A	#N/A	#N/A	#N/A	#N/A	#N/A	#N/A	#N/A	#N/A	#N/A	#N/A	#N/A	#N/A	#N/A	#N/A	#N/A	#N/A	#N/A	#N/A	#N/A	#N/A	#N/A	#N/A	#N/A	#N/A	#N/A	#N/A	#N/A
HOXC11	homeobox C11	HOX3H		12q13.13	#N/A	#N/A	#N/A	#N/A	#N/A	#N/A	#N/A	#N/A	#N/A	#N/A	#N/A	#N/A	#N/A	#N/A	#N/A	#N/A	#N/A	#N/A	#N/A	#N/A	#N/A	#N/A	#N/A	#N/A	#N/A	#N/A	#N/A	#N/A	#N/A	#N/A	#N/A	#N/A	#N/A	#N/A	#N/A	#N/A	#N/A	#N/A	#N/A	#N/A	#N/A	#N/A	#N/A	#N/A	#N/A
HOXC12	homeobox C12	HOX3, HOX3F, HOC3F		12q13.13	#N/A	#N/A	#N/A	#N/A	#N/A	#N/A	#N/A	#N/A	#N/A	#N/A	#N/A	#N/A	#N/A	#N/A	#N/A	#N/A	#N/A	#N/A	#N/A	#N/A	#N/A	#N/A	#N/A	#N/A	#N/A	#N/A	#N/A	#N/A	#N/A	#N/A	#N/A	#N/A	#N/A	#N/A	#N/A	#N/A	#N/A	#N/A	#N/A	#N/A	#N/A	#N/A	#N/A	#N/A	#N/A
HOXC13	homeobox C13	HOX3, HOX3G		12q13.13	0	0	0	0	0	0	0.0578001	0.0626875	0	0	0	0	0	0	0	0	0	0	0	0	0	0	0	0	0	0	0	0	0	0	0.0514537	0	0	0	0	0	0	0	0	0	0	0	0	0	0
HOXD1	homeobox D1	HOX4, HOX4G		2q31.1	0	0	0	0	0	0	0	0	0	0	0	0	0	0	0	0.0615181	0.0552913	0	0	0	0	0.046435	0.0506104	0.0891943	0	0	0	0	0	0	0.0514537	0.12343	0.0538016	0	0.157626	0.110125	0.22225	0.197257	0.300271	0.212398	0.0499095	0.0654221	0.176152	0.276514	0.129501
HOXD3	homeobox D3	HOX4A, HOX4, HOX1D		2q31.1	0.190289	0.133361	0.148948	0.135752	0.103533	0	0	0.125375	0.126936	0.0428995	0.0597919	0.0470035	0	0.0554376	0	0.0615181	0.276457	0	0	0.049792	0	0.046435	0	0.0445971	0	0	0	0	0	0.0590012	0	0.061715	0.0538016	0	0	0	0	0	0.120109	0.0530996	0.0499095	0.0654221	0.352303	0.0691285	0
HOXD4	homeobox D4	HOX4B, HOX4		2q31.1	#N/A	#N/A	#N/A	#N/A	#N/A	#N/A	#N/A	#N/A	#N/A	#N/A	#N/A	#N/A	#N/A	#N/A	#N/A	#N/A	#N/A	#N/A	#N/A	#N/A	#N/A	#N/A	#N/A	#N/A	#N/A	#N/A	#N/A	#N/A	#N/A	#N/A	#N/A	#N/A	#N/A	#N/A	#N/A	#N/A	#N/A	#N/A	#N/A	#N/A	#N/A	#N/A	#N/A	#N/A	#N/A
HOXD8	homeobox D8	HOX4, HOX4E		2q31.1	0.0634298	0	0.0496494	0.067876	0	0	0.0578001	0.0626875	0.0634682	0	0	0.0470035	0.0662391	0	0	0	0.110583	0.0466733	0	0	0	0.046435	0	0	0	0	0	0.0449199	0	0.177004	0	0	0	0	0	0	0.0555626	0	0	0	0	0.130844	0	0	0
HOXD9	homeobox D9	HOX4C, HOX4		2q31.1	0	0	0	0	0	0	0	0	0	0.0428995	0	0	0	0	0.06112	0	0	0	0	0	0	0	0	0	0	0	0.0536756	0	0	0	0	0	0	0	0.0525421	0.110125	0	0	0	0	0	0	0	0	0
HOXD10	homeobox D10	HOX4, HOX4D		2q31.1	#N/A	#N/A	#N/A	#N/A	#N/A	#N/A	#N/A	#N/A	#N/A	#N/A	#N/A	#N/A	#N/A	#N/A	#N/A	#N/A	#N/A	#N/A	#N/A	#N/A	#N/A	#N/A	#N/A	#N/A	#N/A	#N/A	#N/A	#N/A	#N/A	#N/A	#N/A	#N/A	#N/A	#N/A	#N/A	#N/A	#N/A	#N/A	#N/A	#N/A	#N/A	#N/A	#N/A	#N/A	#N/A
HOXD11	homeobox D11	HOX4, HOX4F		2q31.1	0.697728	0.400084	0.297896	0.543008	0.465901	0.410625	0.693601	0.376125	0.253873	0.128699	0.239168	0.470035	0.198717	0.498939	0.73344	0.184554	0.165874	0.14002	0.205441	0.448128	0.321618	0.37148	0.303662	0.356777	0.483838	0.330804	0.429405	0.26952	0.409979	0.354007	0.360176	0.308575	0.32281	0.295494	0.157626	0.220251	0.111125	0.526019	0.42038	0.371697	0.199638	0.261688	0.293586	0.483899	0.453254
HOXD12	homeobox D12	HOX4H		2q31.1	#N/A	#N/A	#N/A	#N/A	#N/A	#N/A	#N/A	#N/A	#N/A	#N/A	#N/A	#N/A	#N/A	#N/A	#N/A	#N/A	#N/A	#N/A	#N/A	#N/A	#N/A	#N/A	#N/A	#N/A	#N/A	#N/A	#N/A	#N/A	#N/A	#N/A	#N/A	#N/A	#N/A	#N/A	#N/A	#N/A	#N/A	#N/A	#N/A	#N/A	#N/A	#N/A	#N/A	#N/A	#N/A
HOXD13	homeobox D13	HOX4I, SPD		2q31.1	#N/A	#N/A	#N/A	#N/A	#N/A	#N/A	#N/A	#N/A	#N/A	#N/A	#N/A	#N/A	#N/A	#N/A	#N/A	#N/A	#N/A	#N/A	#N/A	#N/A	#N/A	#N/A	#N/A	#N/A	#N/A	#N/A	#N/A	#N/A	#N/A	#N/A	#N/A	#N/A	#N/A	#N/A	#N/A	#N/A	#N/A	#N/A	#N/A	#N/A	#N/A	#N/A	#N/A	#N/A	#N/A
CDX1	caudal type homeobox 1			5q32	0	0	0.0496494	0	0	0	0	0	0	0	0	0	0	0	0	0	0	0	0	0	0	0	0	0	0.138239	0.165402	0	0	0.0585685	0.118002	0.257268	0.61715	0.107603	0.413692	0.157626	0	0.111125	0.394515	0.240217	0.318597	0.299457	0.261688	0.176152	0.0691285	0.0647506
CDX2	caudal type homeobox 2	CDX3		13q12.2	#N/A	#N/A	#N/A	#N/A	#N/A	#N/A	#N/A	#N/A	#N/A	#N/A	#N/A	#N/A	#N/A	#N/A	#N/A	#N/A	#N/A	#N/A	#N/A	#N/A	#N/A	#N/A	#N/A	#N/A	#N/A	#N/A	#N/A	#N/A	#N/A	#N/A	#N/A	#N/A	#N/A	#N/A	#N/A	#N/A	#N/A	#N/A	#N/A	#N/A	#N/A	#N/A	#N/A	#N/A	#N/A
CDX4	caudal type homeobox 4			Xq13.2	0	0	0	0	0	0	0	0	0	0	0	0.0470035	0	0	0	0	0	0	0	0	0	0	0	0	0	0	0	0	0	0	0	0	0	0	0	0	0	0	0	0	0	0	0	0	0
EVX1	even-skipped homeobox 1			7p15.2	0	0	0	0	0	0	0	0	0	0	0	0	0	0	0	0	0	0	0	0	0	0	0	0	0	0	0	0	0.937096	0.826017	0	0	0	0	0	0	0	0	0	0	0.0499095	0	0.0587172	0	0.0647506
EVX2	even-skipped homeobox 2			2q31.1	0	0	0	0.067876	0	0	0	0	0	0	0	0	0	0	0	0	0	0	0	0	0	0	0	0	0	0	0.0536756	0.0449199	1.75705	1.29803	0	0	0	0	0	0	0	0	0	0	0.0499095	0	0	0.0691285	0
GBX1	gastrulation brain homeobox 1			7q36.1	0.507438	0.866848	0.397195	0.610884	0.724734	0.469286	0.4046	0.125375	0.190405	0.257397	0.239168	0.705053	0.463674	0.388063	0.12224	0.30759	0.0552913	0.233366	0.564964	0.348544	0.268015	0.325045	0.202442	0.31218	0.691197	0.661608	0.536756	0.539039	0.468548	0.413009	0.360176	0.432005	0.269008	0.531889	0.367795	0.82594	0.500063	0.460267	0.300271	0.371697	0.099819	0.654221	0.528455	0.414771	0.259003
GBX2	gastrulation brain homeobox 2			2q37.2	0.0634298	0	0.0496494	0	0	0.0586607	0.1734	0.188063	0	0.0857991	0.179376	0.0940071	0.0662391	0.110875	0.06112	0	0.0552913	0.14002	0	0	0	0	0.101221	0.0891943	42.9925	33.6868	29.8973	45.1445	21.3775	21.2404	31.4897	27.2163	16.9475	27.5991	26.6914	20.5934	14.8352	19.8572	27.4448	25.0099	30.894	19.4958	24.6025	24.4023	21.6915
GSX1	GS homeobox 1	GSH1	Gsh-1	13q12.2	0.444009	0.333403	0.347546	0.135752	0.517667	0.351964	0.3468	0	0.126936	0.257397	0.239168	0.235018	0.0662391	0.22175	0.06112	0.0615181	0.110583	0.0933466	0.154081	0.099584	0.107206	0.09287	0.151831	0.178389	0.414718	0.55134	0.644108	0.494119	0.527116	0.354007	0.257268	0.24686	0.484214	0.177296	0.315253	0.330376	0.333376	0	0	0.212398	0.249547	0.261688	0.117434	0.0691285	0.129501
GSX2	GS homeobox 2		Gsh2	4q12	0.12686	0	0.148948	0.135752	0	0	0	0.188063	0.0634682	0.128699	0	0.0940071	0	0.0554376	0	0.184554	0.0552913	0.0933466	0.0513603	0.049792	0.053603	0	0.101221	0.0445971	0.138239	0.110268	0	0.0898398	0.0585685	0.0590012	0.102907	0	0.107603	0	0.210168	0.0550627	0.277813	0.131505	0.120109	0	0	0.130844	0.234869	0.0691285	0.0647506
MEOX1	mesenchyme homeobox 1		MOX1	17q21.31	1.83946	1.26693	1.19159	1.15389	1.34593	0.645268	2.023	1.94331	2.22139	2.14498	2.15251	2.02115	0.198717	0.720689	0.97792	0.369109	0.387039	0.513406	0.205441	0.597504	0.321618	0.510785	0.455494	0.356777	0.898556	1.54375	0.644108	0.718719	0.819959	0.885019	2.00669	1.72802	1.77545	1.53657	1.20847	1.3215	0.944564	0.460267	0.780706	0.796494	0.898371	0.719643	0.763324	0.414771	0.453254
MEOX2	mesenchyme homeobox 2	GAX	MOX2	7p22.1-p21.3	0.888017	0.533445	0.595793	0.407256	0.3106	0.293304	0.462401	0.5015	0.253873	0.386096	0.298959	0.470035	0.331196	0.388063	0.36672	0.615181	0.331748	0.28004	0.308162	0.298752	0.268015	0.27861	0.506104	0.178389	0.552958	0.441072	0.375729	0.539039	0.585685	0.177004	0.41163	0.308575	1.02223	1.18198	0.315253	0.440501	0.277813	0.394515	0.660597	0.530996	0.399276	0.327111	0.176152	0.691285	0.388504
MNX1	motor neuron and pancreas homeobox 1	HLXB9	HB9, HOXHB9, SCRA1	7q36	0	0	0	0	0	0	0	0	0	0	0	0	0	0	0	0	0	0	0	0	0	0	0	0	0	0	0	0	0	0	0	0	0	0	0.105084	0	0	0	0	0	0	0	0	0	0
PDX1	pancreatic and duodenal homeobox 1	IPF1	IDX-1, STF-1, PDX-1, MODY4	13q12.1	0.12686	0.200042	0.0496494	0.33938	0.0517667	0.175982	0	0.125375	0.126936	0.0428995	0	0	0	0	0.06112	0.123036	0	0.14002	0	0	0.053603	0	0	0.0891943	0.138239	0.165402	0.0536756	0.13476	0.0585685	0.0590012	0.102907	0	0	0.0590988	0.105084	0.110125	0.0555626	0.0657524	0.120109	0.159299	0	0.0654221	0.0587172	0.138257	0
ANTP class homeoboxes: NKL subclass homeoboxes and pseudogenes
[ Part A]	GRAPH [Drag mouse over this cell to view graph]				P7 A1 SAMPLES						P14 A1 SAMPLES						P21 A1 SAMPLES						ADULT A1 SAMPLES						P7 MG SAMPLES						P14 MG SAMPLES						P21 MG SAMPLES						ADULT MG SAMPLES
Approved Symbol	Approved Name	Previous Symbols	Synonyms	Chromosome	2945-TAH-1_P7	2945-TAH-11_P7	2945-TAH-27_P7	2945-TAH-12_P7	2945-TAH-28_P7	2945-TAH-43_P7	2945-TAH-2_P14	2945-TAH-13_P14	2945-TAH-29_P14	2945-TAH-3_P14	2945-TAH-14_P14	2945-TAH-30_P14	2945-TAH-15_P21	2945-TAH-31_P21	2945-TAH-44_P21	2945-TAH-4_P21	2945-TAH-16_P21	2945-TAH-32_P21	2945-TAH-17_Ad	2945-TAH-33_Ad	2945-TAH-45_Ad	2945-TAH-5_Ad	2945-TAH-18_Ad	2945-TAH-34_Ad	2945-TAH-6_P7	2945-TAH-19_P7	2945-TAH-35_P7	2945-TAH-20_P7	2945-TAH-36_P7	2945-TAH-46_P7	2945-TAH-7_P14	2945-TAH-21_P14	2945-TAH-37_P14	2945-TAH-8_P14	2945-TAH-22_P14	2945-TAH-38_P14	2945-TAH-23_P21	2945-TAH-39_P21	2945-TAH-47_P21	2945-TAH-9_P21	2945-TAH-24_P21	2945-TAH-40_P21	2945-TAH-25_Ad	2945-TAH-48_Ad	2945-TAH-26_Ad
NKX1-1	NK1 homeobox 1		HSPX153, SAX2	4p16.3	0	0	0	0	0	0	0	0	0	0.0428995	0	0.0470035	0	0	0	0	0	0	0	0	0	0	0	0	0	0	0.0536756	0	0	0	0	0	0	0	0	0	0	0.197257	0	0	0	0	0	0	0
NKX1-2	NK1 homeobox 2	C10orf121	bB238F13.2	10q26.13	0	0	0	0	0.0517667	0.0586607	0	0	0	0	0	0.0470035	0	0	0.06112	0	0.0552913	0	0.0513603	0.049792	0.107206	0	0.101221	0.222986	0	0.330804	0.375729	0.0898398	0.0585685	0.118002	0	0.49372	0.161405	0.236395	0.0525421	0	0	0.0657524	0.180163	0.0530996	0.0499095	0.0654221	0	0	0.0647506
NKX2-1	NK2 homeobox 1	NKX2A, BCH, TITF1	TTF-1, TTF1	14q13.3	1.14174	0.666806	0.397195	0.475132	0.569434	0.469286	0.462401	0.689563	0.253873	0.557694	0.298959	0.423032	0.463674	0.22175	0.67232	0.861253	0.221165	0.513406	0.462243	0.49792	0.482427	0.325045	0.455494	0.31218	0.760317	0.385938	0.429405	0.808559	0.409979	0.354007	0.360176	0.308575	0.591818	0.650087	0.472879	0.330376	0.277813	0.328762	0.600543	0.955792	0.249547	0.196266	0.293586	0.414771	0.194252
NKX2-2	NK2 homeobox 2	NKX2B	NKX2.2	20p11.22	1.01488	0.933528	0.893689	1.15389	1.19063	1.23187	1.9074	1.94331	2.22139	1.71598	1.73397	1.78613	1.1923	1.3305	1.46688	1.66099	1.9352	2.70705	1.07857	0.846464	1.50088	1.34662	1.16404	1.87308	13.271	13.6732	15.6196	11.1851	13.5879	13.8063	8.23259	9.44239	8.71586	8.56933	9.3525	10.4068	4.88951	7.10126	4.8644	6.10645	5.2405	8.04692	5.28455	4.83899	5.18005
NKX2-3	NK2 homeobox 3	NKX2C	NKX2.3, CSX3, NKX4-3	10q24.2	#N/A	#N/A	#N/A	#N/A	#N/A	#N/A	#N/A	#N/A	#N/A	#N/A	#N/A	#N/A	#N/A	#N/A	#N/A	#N/A	#N/A	#N/A	#N/A	#N/A	#N/A	#N/A	#N/A	#N/A	#N/A	#N/A	#N/A	#N/A	#N/A	#N/A	#N/A	#N/A	#N/A	#N/A	#N/A	#N/A	#N/A	#N/A	#N/A	#N/A	#N/A	#N/A	#N/A	#N/A	#N/A
NKX2-4	NK2 homeobox 4	NKX2D	NKX2.4	20p11.22	0.0634298	0.133361	0.0496494	0	0	0	0	0	0	0	0	0	0	0	0	0.123036	0	0	0.102721	0	0	0	0	0	0	0.055134	0.0536756	0	0.117137	0	0.102907	0	0	0	0	0.0550627	0.0555626	0	0.180163	0	0	0	0	0	0
NKX2-5	NK2 homeobox 5	CSX, NKX2E	CSX1, NKX2.5, NKX4-1	5q34	0	0	0	0	0	0	0	0	0	0	0	0	0	0	0	0	0	0	0	0	0	0	0	0	0	0.055134	0	0	0	0.0590012	0	0	0	0	0	0	0	0	0	0	0	0	0	0	0
NKX2-6	NK2 homeobox 6		CSX2, NKX4-2	8p21.2	#N/A	#N/A	#N/A	#N/A	#N/A	#N/A	#N/A	#N/A	#N/A	#N/A	#N/A	#N/A	#N/A	#N/A	#N/A	#N/A	#N/A	#N/A	#N/A	#N/A	#N/A	#N/A	#N/A	#N/A	#N/A	#N/A	#N/A	#N/A	#N/A	#N/A	#N/A	#N/A	#N/A	#N/A	#N/A	#N/A	#N/A	#N/A	#N/A	#N/A	#N/A	#N/A	#N/A	#N/A	#N/A
NKX2-8	NK2 homeobox 8	NKX2H	NKX2.8, Nkx2-9	14q13.3	#N/A	#N/A	#N/A	#N/A	#N/A	#N/A	#N/A	#N/A	#N/A	#N/A	#N/A	#N/A	#N/A	#N/A	#N/A	#N/A	#N/A	#N/A	#N/A	#N/A	#N/A	#N/A	#N/A	#N/A	#N/A	#N/A	#N/A	#N/A	#N/A	#N/A	#N/A	#N/A	#N/A	#N/A	#N/A	#N/A	#N/A	#N/A	#N/A	#N/A	#N/A	#N/A	#N/A	#N/A	#N/A
NKX3-1	NK3 homeobox 1	NKX3A	NKX3.1, BAPX2	8p21.2	1.64918	1.26693	1.04264	2.71504	1.76007	0.82125	4.85521	7.021	5.83907	4.46155	4.48439	5.73443	1.8547	4.98939	3.72832	3.32198	1.2717	2.94042	3.18434	2.68877	2.35853	1.81097	1.56892	1.33791	0.622077	0.330804	0.107351	0.628879	0.409979	0.295006	4.37356	4.32005	2.90529	5.49619	3.57286	2.58794	7.22314	5.91772	6.12554	7.43394	8.03543	4.97208	5.81301	5.11551	2.78428
NKX3-2	NK3 homeobox 2	BAPX1	NKX3B, NKX3.2	4p16.3	0	0	0	0	0	0	0	0	0	0	0	0	0	0	0	0	0	0	0	0	0	0	0	0	0	0	0	0	0	0	0	0	0	0	0	0.0550627	0	0	0.0600543	0	0	0	0	0	0
NKX6-1	NK6 homeobox 1	NKX6A	Nkx6.1	4q21.33	0	0	0.0496494	0	0.1553	0.175982	0	0.125375	0	0.0428995	0	0.0940071	0.132478	0	0.06112	0	0	0.0466733	0.0513603	0.099584	0	0	0	0	0.138239	0.441072	0.322054	0.494119	0.644253	0.354007	0.463083	0.49372	0.215206	0.177296	0.210168	0.275313	0	0.197257	0.0600543	0.159299	0.199638	0	0	0.483899	0.129501
NKX6-2	NK6 homeobox 2		NKX6B, GTX, NKX6.1	10q26.3	0.12686	0.333403	0.347546	0.407256	0.0517667	0.293304	1.7918	1.12838	0.952023	1.45858	0.717503	0.423032	1.98717	0.997877	3.23936	2.15313	2.37753	3.87388	2.9789	2.09126	4.34185	5.61864	4.60555	5.08407	1.58975	0.937277	1.82497	1.30268	1.22994	2.06504	7.04916	8.45495	6.29479	8.92392	7.93386	5.23095	15.502	17.6874	14.2929	20.9212	24.0564	20.6734	18.4372	16.1761	15.4754
NKX6-3	NK6 homeobox 3		FLJ25169	8p11.21	0	0.0666806	0	0.067876	0.0517667	0.175982	0.2312	0	0	0.0428995	0	0.188014	0.0662391	0.166313	0	0	0	0	0.0513603	0.049792	0.053603	0	0.0506104	0.0445971	0.0691197	0.055134	0.322054	0.13476	0.0585685	0	0.205815	0.12343	0.32281	0.236395	0.0525421	0.165188	0.0555626	0	0.0600543	0.212398	0.149728	0.0654221	0.117434	0.207385	0.129501
BARHL1	BarH-like homeobox 1			9q34.13	0.444009	0.266722	0.744741	0.475132	0.724734	0.703928	0.0578001	0.188063	0.444277	0.257397	0.119584	0.376028	0.264956	0.277188	0.12224	0.430627	0.0552913	0.0933466	0.102721	0.199168	0.160809	0.232175	0.253052	0.133791	0.483838	0.882143	0.966161	0.898398	2.63558	1.94704	0.205815	0.185145	0.32281	0.413692	0.210168	0.330376	0.0555626	0.328762	0.180163	0	0.748642	0.392533	0.234869	0.207385	0.194252
BARHL2	BarH-like homeobox 2			1p22.2	0.253719	0.200042	0.347546	0.407256	0.517667	0.234643	0.1734	0.313438	0.190405	0.171598	0.119584	0.0470035	0.0662391	0.22175	0.24448	0.0615181	0.165874	0.0933466	0.0513603	0.149376	0.107206	0.139305	0.151831	0.0891943	0.483838	0.937277	1.50292	1.123	1.28851	2.06504	0.257268	0.37029	0.32281	0.295494	0.472879	0.660752	0.333376	0.657524	0.480434	0.637195	0.798552	0.981332	0.528455	0.760413	0.388504
BARX1	BARX homeobox 1			9q22.32	#N/A	#N/A	#N/A	#N/A	#N/A	#N/A	#N/A	#N/A	#N/A	#N/A	#N/A	#N/A	#N/A	#N/A	#N/A	#N/A	#N/A	#N/A	#N/A	#N/A	#N/A	#N/A	#N/A	#N/A	#N/A	#N/A	#N/A	#N/A	#N/A	#N/A	#N/A	#N/A	#N/A	#N/A	#N/A	#N/A	#N/A	#N/A	#N/A	#N/A	#N/A	#N/A	#N/A	#N/A	#N/A
BARX2	BARX homeobox 2			11q24.3	4.94753	3.46739	4.26985	4.20831	3.5719	4.04759	6.93601	5.89263	7.87005	7.03552	7.3544	7.70858	7.41878	6.09814	7.08992	6.95154	5.25268	5.46077	5.29011	4.3817	4.98508	3.99341	4.80799	4.32592	1.24415	1.70915	2.63011	1.5722	1.1128	2.24205	2.57268	3.14746	3.65851	3.90052	4.41354	4.34995	2.38919	2.69585	2.82255	2.86738	2.29584	2.87857	0.352303	0.622156	0.388504
BSX	brain-specific homeobox		BSX1	11q24.1	0	0	0	0	0	0	0	0	0	0	0	0	0	0	0	0	0.0552913	0	0	0	0	0	0	0	0	0	0	0	0.0585685	0	0	0	0	0	0	0	0	0	0	0.0530996	0	0.0654221	0	0	0.0647506
DBX1	developing brain homeobox 1			11p15.1	0	0.0666806	0	0	0	0	0	0	0	0	0	0	0	0	0	0	0	0	0	0	0	0	0	0	0	0.055134	0	0	0	0	0	0	0	0	0	0	0	0	0	0	0	0	0	0	0
DBX2	developing brain homeobox 2		FLJ16139	12q12	5.51839	5.93457	5.41178	5.43008	4.96961	7.15661	7.62961	6.5195	8.31433	7.37872	7.83274	7.33255	7.94869	11.1984	9.04576	8.36646	8.23841	10.6415	11.3506	9.31111	8.8445	9.79779	9.41354	10.0344	8.22525	11.6884	9.55426	10.5113	11.3623	15.2223	11.4227	10.8001	12.3206	12.7062	10.0881	10.1866	11.1125	8.61357	9.24836	11.8412	11.4792	12.561	10.9801	10.7149	12.6264
DLX1	distal-less homeobox 1			2q31.1	50.2364	52.811	55.0115	53.8257	56.1669	52.0907	24.5072	25.6392	28.5607	23.2944	25.0528	23.5488	20.1367	27.3862	21.4531	28.5444	25.2128	27.7239	26.8615	24.6968	22.7813	23.3104	28.3418	23.9933	6.35901	11.7987	21.5776	7.81607	12.2994	16.8744	1.54361	2.96232	9.03867	1.83206	7.19827	7.43346	7.55651	4.0109	2.7625	3.29217	0.94828	4.57955	3.58175	2.9034	5.5038
DLX2	distal-less homeobox 2		TES-1	2q31.1	3.10806	2.46718	3.67405	2.78292	3.67544	3.05036	0.982601	0.877626	1.77711	0.90089	0.95667	1.59812	1.39102	1.60769	1.95584	1.29188	1.54816	1.44687	1.23265	2.04147	1.60809	1.25375	1.56892	1.78389	0.414718	1.04755	2.4154	0.853478	1.34708	1.41603	0	0.308575	0.860826	0.0590988	1.10338	0.715814	0.722314	0.328762	0.660597	0.265498	0.099819	0.654221	0.704607	0.345642	0.388504
DLX3	distal-less homeobox 3			17q21.33	0	0	0	0	0	0	0	0	0	0	0	0	0	0	0	0	0	0	0	0.049792	0	0	0	0	0	0.055134	0.161027	0.0898398	0	0	0	0.24686	0.0538016	0	0	0	0	0.131505	0	0.106199	0.0499095	0	0.117434	0.276514	0.0647506
DLX4	distal-less homeobox 4	DLX7, DLX9	DLX8, BP1	17q21.33	0	0	0	0.067876	0.0517667	0	0	0	0	0	0.0597919	0	0	0	0	0.0615181	0	0.14002	0.256802	0	0.214412	0.27861	0.0506104	0.222986	0	0	0	0	0	0	0.154361	0.12343	0.0538016	0.0590988	0	0	0.166688	0.26301	0.120109	0.690294	0.299457	0.327111	0.880758	0.276514	0.129501
DLX5	distal-less homeobox 5			7q21.3	1.83946	2.0671	1.73773	2.37566	1.76007	2.28777	1.3294	1.56719	1.3963	1.20119	1.19584	0.940071	0.596152	1.3305	0.9168	1.04581	1.38228	1.12016	1.28401	0.946048	0.696839	1.30018	1.26526	1.5609	0.414718	1.32322	3.70362	0.718719	1.17137	2.06504	0.154361	0.24686	0.914627	0.118198	0.577963	0.991128	0.611189	0.460267	0.540489	0.318597	0.249547	0.523377	0.763324	0.138257	0.388504
DLX6	distal-less homeobox 6			7q21.3	4.82067	5.60117	5.06424	4.8192	5.95317	4.45821	2.4854	4.07469	2.7926	2.91717	4.30502	3.66628	2.05341	3.76976	4.40064	3.44501	2.48811	3.92056	3.08162	4.73024	4.23464	3.25045	3.44151	3.52317	2.41919	4.13505	7.35356	3.95295	4.62691	4.07109	1.38925	2.40688	3.92752	2.00936	3.04744	2.97338	2.05582	2.36709	2.16195	1.80539	0.94828	1.7664	3.4056	2.28124	1.68352
EMX1	empty spiracles homeobox 1			2p13.2	17.5701	22.6714	20.8031	18.4623	26.2975	18.1262	13.9876	13.7913	19.2943	13.9852	15.5459	20.4465	11.9893	18.1281	13.8131	14.6413	14.7075	16.5223	17.0003	17.4272	15.6521	17.506	15.2843	14.94	0.414718	3.41831	0.161027	0.763639	0.585685	0.118002	0.0514537	0.432005	0.968429	0.295494	0.945758	0.82594	3.11151	1.31505	0.960868	2.01778	0.099819	0.523377	0.469738	0.622156	2.26627
EMX2	empty spiracles homeobox 2			10q26.11	2.3469	2.53386	3.12791	3.3938	2.53657	2.34643	3.6414	2.38213	2.53873	2.78847	3.22876	3.61927	2.7158	4.54589	3.72832	4.06019	2.65398	2.89374	5.4442	5.07879	4.39545	4.17915	4.09944	4.86109	1.93535	5.01719	3.38157	1.88664	5.03689	2.59605	0.668898	1.11087	1.72165	1.06378	1.57626	1.762	2.38919	2.30134	3.06277	2.23018	1.29765	1.96266	1.05691	1.52083	2.97853
EN1	engrailed homeobox 1			2q14.2	0.0634298	0.0666806	0.0496494	0	0	0.0586607	0	0	0	0	0.0597919	0	0	0	0.06112	0.0615181	0.0552913	0	0	0	0	0	0	0	0.207359	0.165402	1.93232	0.0449199	2.28417	3.36307	0	0.12343	0.430413	0	0.0525421	0.605689	0.0555626	0.0657524	0.120109	0.0530996	0	0	0	0	0
EN2	engrailed homeobox 2			7q36.2	0.253719	0.0666806	0	0.135752	0.1553	0.351964	0.289	0	0.0634682	0.0857991	0	0.188014	0	0.0554376	0.6112	0.184554	0.110583	0.0933466	0.0513603	0.24896	0.268015	0.510785	0.202442	0.31218	0.207359	0.220536	0.375729	0.494119	4.39264	3.59908	0.463083	0.555435	0.699421	0.768285	0.945758	0.550627	0.833439	1.11779	0.960868	1.11509	0.94828	1.24302	1.46793	1.17518	0.712257
[ Part B]	GRAPH [Drag mouse over this cell to view graph]				P7 A1 SAMPLES						P14 A1 SAMPLES						P21 A1 SAMPLES						ADULT A1 SAMPLES						P7 MG SAMPLES						P14 MG SAMPLES						P21 MG SAMPLES						ADULT MG SAMPLES
Approved Symbol	Approved Name	Previous Symbols	Synonyms	Chromosome	2945-TAH-1_P7	2945-TAH-11_P7	2945-TAH-27_P7	2945-TAH-12_P7	2945-TAH-28_P7	2945-TAH-43_P7	2945-TAH-2_P14	2945-TAH-13_P14	2945-TAH-29_P14	2945-TAH-3_P14	2945-TAH-14_P14	2945-TAH-30_P14	2945-TAH-15_P21	2945-TAH-31_P21	2945-TAH-44_P21	2945-TAH-4_P21	2945-TAH-16_P21	2945-TAH-32_P21	2945-TAH-17_Ad	2945-TAH-33_Ad	2945-TAH-45_Ad	2945-TAH-5_Ad	2945-TAH-18_Ad	2945-TAH-34_Ad	2945-TAH-6_P7	2945-TAH-19_P7	2945-TAH-35_P7	2945-TAH-20_P7	2945-TAH-36_P7	2945-TAH-46_P7	2945-TAH-7_P14	2945-TAH-21_P14	2945-TAH-37_P14	2945-TAH-8_P14	2945-TAH-22_P14	2945-TAH-38_P14	2945-TAH-23_P21	2945-TAH-39_P21	2945-TAH-47_P21	2945-TAH-9_P21	2945-TAH-24_P21	2945-TAH-40_P21	2945-TAH-25_Ad	2945-TAH-48_Ad	2945-TAH-26_Ad
HHEX	hematopoietically expressed homeobox	PRHX	HEX, HOX11L-PEN	10q23.33	0.570868	0.733486	1.19159	0.746636	0.362367	0.527946	1.5028	1.62988	1.2059	1.02959	1.67417	0.940071	0.397435	1.21963	0.9168	1.16884	0.442331	0.980139	1.07857	0.946048	1.01846	0.417915	0.910987	1.02573	0.829437	1.59888	1.12719	1.30268	1.63992	1.18002	0.97762	0.925724	1.34504	0.413692	0.9983	1.15632	0.944564	0.986287	0.300271	1.27439	0.748642	1.1776	0.880758	0.967798	0.582756
HLX	H2.0-like homeobox	HLX1	HB24	1q41	0.12686	0.466764	0.347546	0.407256	0.258834	0.175982	0.289	0.564188	0.507745	0.0857991	0.179376	0.0940071	0.0662391	0.332626	0.18336	0.246072	0.497622	0.28004	0.359522	0.398336	0.214412	0.27861	0.253052	0.445971	0.345599	0.827009	0.85881	0.943318	0.76139	0.413009	0.514537	0.308575	0.807024	0.295494	0.577963	0.495564	0.333376	0.197257	0.360326	0.318597	0.249547	0.392533	0.352303	0.138257	0.453254
HMX1	H6 family homeobox 1		H6, NKX5-3	4p16.1	0	0	0	0	0	0	0	0	0	0	0	0	0	0	0	0	0	0	0	0	0	0	0	0	0	0	0	0	0	0	0	0.061715	0	0	0	0	0	0	0	0	0	0	0	0	0
HMX2	H6 family homeobox 2		NKX5-2	10q26.13	0	0	0	0	0	0	0	0	0	0	0	0	0	0	0	0	0	0	0	0	0	0	0	0	0	0	0	0	0	0	0	0	0	0	0	0.0550627	0	0	0	0	0	0	0	0	0
HMX3	H6 family homeobox 3		NKX5-1	10q26.13	#N/A	#N/A	#N/A	#N/A	#N/A	#N/A	#N/A	#N/A	#N/A	#N/A	#N/A	#N/A	#N/A	#N/A	#N/A	#N/A	#N/A	#N/A	#N/A	#N/A	#N/A	#N/A	#N/A	#N/A	#N/A	#N/A	#N/A	#N/A	#N/A	#N/A	#N/A	#N/A	#N/A	#N/A	#N/A	#N/A	#N/A	#N/A	#N/A	#N/A	#N/A	#N/A	#N/A	#N/A	#N/A
LBX1	ladybird homeobox 1		LBX1H, HPX6	10q24.32	0.190289	0	0.0496494	0	0	0	0	0	0	0	0	0	0	0	0	0	0	0	0	0	0	0	0	0	0	0	0.0536756	0.13476	0.0585685	0	0	0	0	0.0590988	0	0	0	0	0.0600543	0	0	0	0.0587172	0.0691285	0
LBX2	ladybird homeobox 2			2p13.1	0.12686	0	0.0496494	0.067876	0	0	0.1734	0.0626875	0.0634682	0.128699	0.179376	0.141011	0	0	0.12224	0.0615181	0	0.0466733	0.102721	0.149376	0.053603	0	0.151831	0.0891943	0.138239	0	0.107351	0.0449199	0	0	0	0	0.161405	0	0.210168	0.0550627	0	0	0	0.212398	0.0499095	0	0	0.0691285	0.0647506
MSX1	msh homeobox 1	HOX7	HYD1, OFC5	4p16.2	0.570868	0.533445	2.68107	0.882388	0.465901	0.645268	1.2138	1.06569	1.07896	1.88758	1.19584	1.83314	1.1923	2.55013	1.58912	1.96858	2.04578	3.3138	2.61938	3.48544	2.25133	1.20731	1.77136	1.96227	0.691197	0.992411	0.912486	2.33584	1.28851	0.885019	0.514537	0.37029	0.914627	0.945581	1.10338	0.936065	1.94469	1.90682	1.02092	1.00889	1.09801	1.24302	1.76152	1.03693	1.81302
MSX2	msh homeobox 2	PFM1	CRS2, FPP, HOX8, MSH, PFM	5q35.2	0.317149	0.266722	0.347546	0.407256	0.1553	0.117321	0.1156	0.188063	0.126936	0.128699	0.179376	0.188014	0	0	0.24448	0.369109	0.276457	0.0466733	0.308162	0.24896	0.214412	0	0	0.0891943	0.0691197	0.606474	0.161027	0.13476	0.117137	0.177004	0.0514537	0.185145	0.107603	0.118198	0.210168	0.220251	0.333376	0.26301	0.180163	0.371697	0.099819	0.196266	0.293586	0.138257	0.0647506
MSX2P1	msh homeobox 2 pseudogene 1	MSX2P	HSHPX5, HPX5	17q23.2	#N/A	#N/A	#N/A	#N/A	#N/A	#N/A	#N/A	#N/A	#N/A	#N/A	#N/A	#N/A	#N/A	#N/A	#N/A	#N/A	#N/A	#N/A	#N/A	#N/A	#N/A	#N/A	#N/A	#N/A	#N/A	#N/A	#N/A	#N/A	#N/A	#N/A	#N/A	#N/A	#N/A	#N/A	#N/A	#N/A	#N/A	#N/A	#N/A	#N/A	#N/A	#N/A	#N/A	#N/A	#N/A
NANOG	Nanog homeobox		FLJ12581, FLJ40451	12p13.31	1.45889	0.600125	0.546143	0.950264	0.880034	0.938571	0.635801	1.003	0.761618	0.557694	0.95667	0.846064	0.596152	0.554376	0.55008	0.984289	0.608205	0.793446	0.667684	1.29459	0.643236	0.55722	0.556715	1.29332	0.552958	0.827009	0.697783	0.988238	0.878527	1.00302	0.668898	0.802295	1.12983	0.886482	0.893216	0.991128	1.11125	0.328762	1.02092	1.22129	0.698733	1.1776	0.763324	1.31344	1.03601
NANOGP1	Nanog homeobox pseudogene 1		NANOG2	12p13.31	#N/A	#N/A	#N/A	#N/A	#N/A	#N/A	#N/A	#N/A	#N/A	#N/A	#N/A	#N/A	#N/A	#N/A	#N/A	#N/A	#N/A	#N/A	#N/A	#N/A	#N/A	#N/A	#N/A	#N/A	#N/A	#N/A	#N/A	#N/A	#N/A	#N/A	#N/A	#N/A	#N/A	#N/A	#N/A	#N/A	#N/A	#N/A	#N/A	#N/A	#N/A	#N/A	#N/A	#N/A	#N/A
NANOGP2	Nanog homeobox pseudogene 2		NANOGP4	2q36.1	#N/A	#N/A	#N/A	#N/A	#N/A	#N/A	#N/A	#N/A	#N/A	#N/A	#N/A	#N/A	#N/A	#N/A	#N/A	#N/A	#N/A	#N/A	#N/A	#N/A	#N/A	#N/A	#N/A	#N/A	#N/A	#N/A	#N/A	#N/A	#N/A	#N/A	#N/A	#N/A	#N/A	#N/A	#N/A	#N/A	#N/A	#N/A	#N/A	#N/A	#N/A	#N/A	#N/A	#N/A	#N/A
NANOGP3	Nanog homeobox pseudogene 3			6p12.1	#N/A	#N/A	#N/A	#N/A	#N/A	#N/A	#N/A	#N/A	#N/A	#N/A	#N/A	#N/A	#N/A	#N/A	#N/A	#N/A	#N/A	#N/A	#N/A	#N/A	#N/A	#N/A	#N/A	#N/A	#N/A	#N/A	#N/A	#N/A	#N/A	#N/A	#N/A	#N/A	#N/A	#N/A	#N/A	#N/A	#N/A	#N/A	#N/A	#N/A	#N/A	#N/A	#N/A	#N/A	#N/A
NANOGP4	Nanog homeobox pseudogene 4		NANOGP2	7p15.3	#N/A	#N/A	#N/A	#N/A	#N/A	#N/A	#N/A	#N/A	#N/A	#N/A	#N/A	#N/A	#N/A	#N/A	#N/A	#N/A	#N/A	#N/A	#N/A	#N/A	#N/A	#N/A	#N/A	#N/A	#N/A	#N/A	#N/A	#N/A	#N/A	#N/A	#N/A	#N/A	#N/A	#N/A	#N/A	#N/A	#N/A	#N/A	#N/A	#N/A	#N/A	#N/A	#N/A	#N/A	#N/A
NANOGP5	Nanog homeobox pseudogene 5			9q31.1	#N/A	#N/A	#N/A	#N/A	#N/A	#N/A	#N/A	#N/A	#N/A	#N/A	#N/A	#N/A	#N/A	#N/A	#N/A	#N/A	#N/A	#N/A	#N/A	#N/A	#N/A	#N/A	#N/A	#N/A	#N/A	#N/A	#N/A	#N/A	#N/A	#N/A	#N/A	#N/A	#N/A	#N/A	#N/A	#N/A	#N/A	#N/A	#N/A	#N/A	#N/A	#N/A	#N/A	#N/A	#N/A
NANOGP6	Nanog homeobox pseudogene 6			10q24.2	#N/A	#N/A	#N/A	#N/A	#N/A	#N/A	#N/A	#N/A	#N/A	#N/A	#N/A	#N/A	#N/A	#N/A	#N/A	#N/A	#N/A	#N/A	#N/A	#N/A	#N/A	#N/A	#N/A	#N/A	#N/A	#N/A	#N/A	#N/A	#N/A	#N/A	#N/A	#N/A	#N/A	#N/A	#N/A	#N/A	#N/A	#N/A	#N/A	#N/A	#N/A	#N/A	#N/A	#N/A	#N/A
NANOGP7	Nanog homeobox pseudogene 7		NANOGP3	14q32.12	#N/A	#N/A	#N/A	#N/A	#N/A	#N/A	#N/A	#N/A	#N/A	#N/A	#N/A	#N/A	#N/A	#N/A	#N/A	#N/A	#N/A	#N/A	#N/A	#N/A	#N/A	#N/A	#N/A	#N/A	#N/A	#N/A	#N/A	#N/A	#N/A	#N/A	#N/A	#N/A	#N/A	#N/A	#N/A	#N/A	#N/A	#N/A	#N/A	#N/A	#N/A	#N/A	#N/A	#N/A	#N/A
NANOGP8	Nanog homeobox pseudogene 8			15q13.3	#N/A	#N/A	#N/A	#N/A	#N/A	#N/A	#N/A	#N/A	#N/A	#N/A	#N/A	#N/A	#N/A	#N/A	#N/A	#N/A	#N/A	#N/A	#N/A	#N/A	#N/A	#N/A	#N/A	#N/A	#N/A	#N/A	#N/A	#N/A	#N/A	#N/A	#N/A	#N/A	#N/A	#N/A	#N/A	#N/A	#N/A	#N/A	#N/A	#N/A	#N/A	#N/A	#N/A	#N/A	#N/A
NANOGP9	Nanog homeobox pseudogene 9			Xq12	#N/A	#N/A	#N/A	#N/A	#N/A	#N/A	#N/A	#N/A	#N/A	#N/A	#N/A	#N/A	#N/A	#N/A	#N/A	#N/A	#N/A	#N/A	#N/A	#N/A	#N/A	#N/A	#N/A	#N/A	#N/A	#N/A	#N/A	#N/A	#N/A	#N/A	#N/A	#N/A	#N/A	#N/A	#N/A	#N/A	#N/A	#N/A	#N/A	#N/A	#N/A	#N/A	#N/A	#N/A	#N/A
NANOGP10	Nanog homeobox pseudogene 10			Xp11.4	#N/A	#N/A	#N/A	#N/A	#N/A	#N/A	#N/A	#N/A	#N/A	#N/A	#N/A	#N/A	#N/A	#N/A	#N/A	#N/A	#N/A	#N/A	#N/A	#N/A	#N/A	#N/A	#N/A	#N/A	#N/A	#N/A	#N/A	#N/A	#N/A	#N/A	#N/A	#N/A	#N/A	#N/A	#N/A	#N/A	#N/A	#N/A	#N/A	#N/A	#N/A	#N/A	#N/A	#N/A	#N/A
NANOGP11	Nanog homeobox pseudogene 11			6q25	#N/A	#N/A	#N/A	#N/A	#N/A	#N/A	#N/A	#N/A	#N/A	#N/A	#N/A	#N/A	#N/A	#N/A	#N/A	#N/A	#N/A	#N/A	#N/A	#N/A	#N/A	#N/A	#N/A	#N/A	#N/A	#N/A	#N/A	#N/A	#N/A	#N/A	#N/A	#N/A	#N/A	#N/A	#N/A	#N/A	#N/A	#N/A	#N/A	#N/A	#N/A	#N/A	#N/A	#N/A	#N/A
NOTO	notochord homeobox			2p13.2	0	0	0	0	0	0	0	0	0	0	0	0	0	0	0	0	0	0	0	0	0	0	0	0	0	0.055134	0	0	0	0.0590012	0	0	0	0	0	0.0550627	0	0	0	0	0	0	0	0	0
TLX1	T-cell leukemia homeobox 1	TCL3, HOX11		10q24.32	0.0634298	0	0	0	0	0	0	0	0	0	0	0	0	0	0	0	0	0	0	0	0	0	0	0	0	0	0	0	0	0	0	0	0	0	0	0	0	0	0	0	0	0	0	0	0
TLX2	T-cell leukemia homeobox 2	HOX11L1	Enx, Tlx2, NCX	2p13.1	0	0	0	0	0	0	0	0	0	0	0	0	0	0	0	0	0	0	0	0.049792	0	0	0	0	0	0	0	0	0	0	0	0	0	0	0	0	0	0	0	0	0	0	0	0	0
TLX3	T-cell leukemia homeobox 3	HOX11L2	RNX	5q35.1	0	0	0	0	0.0517667	0.0586607	0	0	0	0.0428995	0	0	0	0	0	0	0	0	0	0	0	0	0	0.0445971	0	0	0.0536756	0	0.0585685	0	0	0	0	0	0.0525421	0.0550627	0.0555626	0	0	0	0	0	0	0	0
VAX1	ventral anterior homeobox 1			10q26.11	0.190289	0	0.397195	0.543008	0.362367	0.293304	0.1156	0.438813	0.190405	0.128699	0.478335	0.329025	0.264956	0.332626	0.3056	0.30759	0.276457	0.186693	0.102721	0.697088	0.321618	0.83583	0.657935	0.356777	0.0691197	0	0	0	0.117137	0	0	0.061715	0.0538016	0.0590988	0	0.0550627	0	0.0657524	0.0600543	0.106199	0	0	0.117434	0.207385	0.194252
VAX2	ventral anterior homeobox 2		DRES93	2p13.3	0.761158	1.13357	1.04264	1.08602	1.76007	1.23187	0.867001	0.689563	0.761618	0.857991	1.07625	1.08108	0.596152	1.10875	0.55008	0.738217	0.774078	1.07349	0.513603	1.34438	1.01846	1.02157	0.506104	0.981137	0.760317	0.882143	1.12719	1.25776	1.05423	0.590012	0.514537	0.678865	1.18364	0.886482	1.10338	1.04619	1.38906	1.51231	1.50136	0.849593	1.39747	0.523377	0.880758	0.967798	0.841758
VENTX	VENT homeobox	VENTX2	HPX42B	10q26.3	#N/A	#N/A	#N/A	#N/A	#N/A	#N/A	#N/A	#N/A	#N/A	#N/A	#N/A	#N/A	#N/A	#N/A	#N/A	#N/A	#N/A	#N/A	#N/A	#N/A	#N/A	#N/A	#N/A	#N/A	#N/A	#N/A	#N/A	#N/A	#N/A	#N/A	#N/A	#N/A	#N/A	#N/A	#N/A	#N/A	#N/A	#N/A	#N/A	#N/A	#N/A	#N/A	#N/A	#N/A	#N/A
VENTXP1	VENT homeobox pseudogene 1		NA88A, CT18	Xp21.3	#N/A	#N/A	#N/A	#N/A	#N/A	#N/A	#N/A	#N/A	#N/A	#N/A	#N/A	#N/A	#N/A	#N/A	#N/A	#N/A	#N/A	#N/A	#N/A	#N/A	#N/A	#N/A	#N/A	#N/A	#N/A	#N/A	#N/A	#N/A	#N/A	#N/A	#N/A	#N/A	#N/A	#N/A	#N/A	#N/A	#N/A	#N/A	#N/A	#N/A	#N/A	#N/A	#N/A	#N/A	#N/A
VENTXP2	VENT homeobox pseudogene 2			13q31.1	#N/A	#N/A	#N/A	#N/A	#N/A	#N/A	#N/A	#N/A	#N/A	#N/A	#N/A	#N/A	#N/A	#N/A	#N/A	#N/A	#N/A	#N/A	#N/A	#N/A	#N/A	#N/A	#N/A	#N/A	#N/A	#N/A	#N/A	#N/A	#N/A	#N/A	#N/A	#N/A	#N/A	#N/A	#N/A	#N/A	#N/A	#N/A	#N/A	#N/A	#N/A	#N/A	#N/A	#N/A	#N/A
VENTXP3	VENT homeobox pseudogene 3			12q21.1	#N/A	#N/A	#N/A	#N/A	#N/A	#N/A	#N/A	#N/A	#N/A	#N/A	#N/A	#N/A	#N/A	#N/A	#N/A	#N/A	#N/A	#N/A	#N/A	#N/A	#N/A	#N/A	#N/A	#N/A	#N/A	#N/A	#N/A	#N/A	#N/A	#N/A	#N/A	#N/A	#N/A	#N/A	#N/A	#N/A	#N/A	#N/A	#N/A	#N/A	#N/A	#N/A	#N/A	#N/A	#N/A
VENTXP4	VENT homeobox pseudogene 4			3p24.2	#N/A	#N/A	#N/A	#N/A	#N/A	#N/A	#N/A	#N/A	#N/A	#N/A	#N/A	#N/A	#N/A	#N/A	#N/A	#N/A	#N/A	#N/A	#N/A	#N/A	#N/A	#N/A	#N/A	#N/A	#N/A	#N/A	#N/A	#N/A	#N/A	#N/A	#N/A	#N/A	#N/A	#N/A	#N/A	#N/A	#N/A	#N/A	#N/A	#N/A	#N/A	#N/A	#N/A	#N/A	#N/A
VENTXP5	VENT homeobox pseudogene 5			8p12	#N/A	#N/A	#N/A	#N/A	#N/A	#N/A	#N/A	#N/A	#N/A	#N/A	#N/A	#N/A	#N/A	#N/A	#N/A	#N/A	#N/A	#N/A	#N/A	#N/A	#N/A	#N/A	#N/A	#N/A	#N/A	#N/A	#N/A	#N/A	#N/A	#N/A	#N/A	#N/A	#N/A	#N/A	#N/A	#N/A	#N/A	#N/A	#N/A	#N/A	#N/A	#N/A	#N/A	#N/A	#N/A
VENTXP6	VENT homeobox pseudogene 6			8q21.11	#N/A	#N/A	#N/A	#N/A	#N/A	#N/A	#N/A	#N/A	#N/A	#N/A	#N/A	#N/A	#N/A	#N/A	#N/A	#N/A	#N/A	#N/A	#N/A	#N/A	#N/A	#N/A	#N/A	#N/A	#N/A	#N/A	#N/A	#N/A	#N/A	#N/A	#N/A	#N/A	#N/A	#N/A	#N/A	#N/A	#N/A	#N/A	#N/A	#N/A	#N/A	#N/A	#N/A	#N/A	#N/A
VENTXP7	VENT homeobox pseudogene 7	VENTX1	HPX42	3p24.3	#N/A	#N/A	#N/A	#N/A	#N/A	#N/A	#N/A	#N/A	#N/A	#N/A	#N/A	#N/A	#N/A	#N/A	#N/A	#N/A	#N/A	#N/A	#N/A	#N/A	#N/A	#N/A	#N/A	#N/A	#N/A	#N/A	#N/A	#N/A	#N/A	#N/A	#N/A	#N/A	#N/A	#N/A	#N/A	#N/A	#N/A	#N/A	#N/A	#N/A	#N/A	#N/A	#N/A	#N/A	#N/A
PRD class homeoboxes and pseudogenes:
Note: DPRX through DUXB (no matching genes in our dataset)
[ Part A]	GRAPH [Drag mouse over this cell to view graph]				P7 A1 SAMPLES						P14 A1 SAMPLES						P21 A1 SAMPLES						ADULT A1 SAMPLES						P7 MG SAMPLES						P14 MG SAMPLES						P21 MG SAMPLES						ADULT MG SAMPLES
Approved Symbol	Approved Name	Previous Symbols	Synonyms	Chromosome	2945-TAH-1_P7	2945-TAH-11_P7	2945-TAH-27_P7	2945-TAH-12_P7	2945-TAH-28_P7	2945-TAH-43_P7	2945-TAH-2_P14	2945-TAH-13_P14	2945-TAH-29_P14	2945-TAH-3_P14	2945-TAH-14_P14	2945-TAH-30_P14	2945-TAH-15_P21	2945-TAH-31_P21	2945-TAH-44_P21	2945-TAH-4_P21	2945-TAH-16_P21	2945-TAH-32_P21	2945-TAH-17_Ad	2945-TAH-33_Ad	2945-TAH-45_Ad	2945-TAH-5_Ad	2945-TAH-18_Ad	2945-TAH-34_Ad	2945-TAH-6_P7	2945-TAH-19_P7	2945-TAH-35_P7	2945-TAH-20_P7	2945-TAH-36_P7	2945-TAH-46_P7	2945-TAH-7_P14	2945-TAH-21_P14	2945-TAH-37_P14	2945-TAH-8_P14	2945-TAH-22_P14	2945-TAH-38_P14	2945-TAH-23_P21	2945-TAH-39_P21	2945-TAH-47_P21	2945-TAH-9_P21	2945-TAH-24_P21	2945-TAH-40_P21	2945-TAH-25_Ad	2945-TAH-48_Ad	2945-TAH-26_Ad
ALX1	ALX homeobox 1	CART1		12q21.31	0	0.0666806	0.595793	0.067876	0	0	0.1156	0	0	0.300297	0	0.0470035	0.0662391	0.0554376	0.12224	0.0615181	0.110583	0.233366	0.205441	0.049792	0.160809	0.139305	0	0.178389	0.0691197	0.165402	0.0536756	0.494119	0.292842	0.118002	0	0.24686	0.0538016	0.118198	0.210168	0.110125	0.0555626	0.131505	0	0.265498	0.099819	0.196266	0.0587172	0.0691285	0.129501
ALX3	ALX homeobox 3	FND		1p13.3	0.190289	0.533445	0.943338	0.610884	0.103533	0.117321	0.289	0.5015	0.253873	0.471895	0.119584	0.470035	0.331196	0.498939	0.73344	0.615181	0.663496	1.02681	0.410883	0.697088	0.750442	0.139305	0.303662	0.802748	0.138239	0.165402	0.375729	0.718719	0.351411	0.177004	0.0514537	0.432005	0.591818	0.0590988	0.157626	0.110125	0.0555626	0.26301	0	0.212398	0.149728	0.0654221	0	0	0.323753
ALX4	ALX homeobox 4	PFM2	FPP, PFM, KIAA1788	11p11.2	5.45496	6.26798	7.8446	5.97309	5.79787	5.16214	5.02861	5.015	4.95052	4.97635	5.2019	4.74736	2.91452	5.32201	5.86752	4.18323	3.92568	4.24727	5.80372	7.26963	5.52111	3.85411	2.58113	5.17327	5.52958	5.78907	5.85064	6.87275	7.14536	4.7791	4.42502	4.25833	4.62694	4.55061	4.30845	4.84551	4.55613	5.06294	6.42581	5.78785	5.29041	4.25244	4.34507	5.87592	4.7268
ARGFX	arginine-fifty homeobox			3q13.33	#N/A	#N/A	#N/A	#N/A	#N/A	#N/A	#N/A	#N/A	#N/A	#N/A	#N/A	#N/A	#N/A	#N/A	#N/A	#N/A	#N/A	#N/A	#N/A	#N/A	#N/A	#N/A	#N/A	#N/A	#N/A	#N/A	#N/A	#N/A	#N/A	#N/A	#N/A	#N/A	#N/A	#N/A	#N/A	#N/A	#N/A	#N/A	#N/A	#N/A	#N/A	#N/A	#N/A	#N/A	#N/A
ARGFXP1	arginine-fifty homeobox pseudogene 1			5q23.2	#N/A	#N/A	#N/A	#N/A	#N/A	#N/A	#N/A	#N/A	#N/A	#N/A	#N/A	#N/A	#N/A	#N/A	#N/A	#N/A	#N/A	#N/A	#N/A	#N/A	#N/A	#N/A	#N/A	#N/A	#N/A	#N/A	#N/A	#N/A	#N/A	#N/A	#N/A	#N/A	#N/A	#N/A	#N/A	#N/A	#N/A	#N/A	#N/A	#N/A	#N/A	#N/A	#N/A	#N/A	#N/A
ARGFXP2	arginine-fifty homeobox pseudogene 2			17q11.2	#N/A	#N/A	#N/A	#N/A	#N/A	#N/A	#N/A	#N/A	#N/A	#N/A	#N/A	#N/A	#N/A	#N/A	#N/A	#N/A	#N/A	#N/A	#N/A	#N/A	#N/A	#N/A	#N/A	#N/A	#N/A	#N/A	#N/A	#N/A	#N/A	#N/A	#N/A	#N/A	#N/A	#N/A	#N/A	#N/A	#N/A	#N/A	#N/A	#N/A	#N/A	#N/A	#N/A	#N/A	#N/A
ARX	aristaless related homeobox	MRXS1, PRTS, MRX76, MRX54, MRX43, MRX36, MRX29, MRX32, MRX33, MRX38, MRX87	ISSX, CT121, EIEE1	Xp21.3	18.6484	20.1375	19.1647	19.7519	21.1726	20.9419	9.94161	11.7226	13.963	11.3684	11.779	14.1951	7.48502	13.9703	10.9405	12.2421	8.84661	12.6018	11.4534	11.2032	10.7742	8.86909	11.1343	11.9966	5.66782	9.75871	20.8261	6.64815	9.19525	11.7412	1.28634	3.51775	7.90883	1.77296	6.62031	4.68033	3.44488	2.69585	1.74157	2.60188	0.648823	2.42062	2.40741	2.28124	1.94252
CRX	cone-rod homeobox	CORD2	CRD, LCA7, OTX3	19q13.3	2.53719	2.0671	1.58878	2.10416	2.38127	1.29054	1.0404	1.56719	1.2059	1.88758	1.67417	1.12808	0.927348	1.3305	1.95584	1.47643	0.995244	1.30685	1.43809	2.4896	1.92971	1.20731	1.61953	1.5163	1.93535	1.54375	1.71762	2.4706	1.75705	1.59303	1.64652	2.28345	1.18364	1.71387	1.73389	2.25757	1.61132	1.2493	1.86168	1.32749	2.0962	2.28977	2.0551	1.79734	1.29501
DMBX1	diencephalon/mesencephalon homeobox 1	OTX3	PAXB	1p34.1	0.317149	0.733486	0.595793	0.475132	0.569434	0.410625	0.0578001	0.438813	0.380809	0.514794	0.358751	0.235018	0.0662391	0.110875	0.24448	0.123036	0.0552913	0.186693	0.256802	0.348544	0.321618	0.18574	0.202442	0.178389	1.10592	0.716741	0.912486	0.314439	0.878527	1.71104	0.205815	0.74058	0.538016	1.12288	0.420337	0.715814	0.500063	0.460267	0.780706	0.796494	0.549004	0.850487	0.528455	0.276514	0.453254
DPRX	divergent-paired related homeobox			19q13.42	#N/A	#N/A	#N/A	#N/A	#N/A	#N/A	#N/A	#N/A	#N/A	#N/A	#N/A	#N/A	#N/A	#N/A	#N/A	#N/A	#N/A	#N/A	#N/A	#N/A	#N/A	#N/A	#N/A	#N/A	#N/A	#N/A	#N/A	#N/A	#N/A	#N/A	#N/A	#N/A	#N/A	#N/A	#N/A	#N/A	#N/A	#N/A	#N/A	#N/A	#N/A	#N/A	#N/A	#N/A	#N/A
DPRXP1	divergent-paired related homeobox pseudogene 1			2q32.1	#N/A	#N/A	#N/A	#N/A	#N/A	#N/A	#N/A	#N/A	#N/A	#N/A	#N/A	#N/A	#N/A	#N/A	#N/A	#N/A	#N/A	#N/A	#N/A	#N/A	#N/A	#N/A	#N/A	#N/A	#N/A	#N/A	#N/A	#N/A	#N/A	#N/A	#N/A	#N/A	#N/A	#N/A	#N/A	#N/A	#N/A	#N/A	#N/A	#N/A	#N/A	#N/A	#N/A	#N/A	#N/A
DPRXP2	divergent-paired related homeobox pseudogene 2			6p21.31	#N/A	#N/A	#N/A	#N/A	#N/A	#N/A	#N/A	#N/A	#N/A	#N/A	#N/A	#N/A	#N/A	#N/A	#N/A	#N/A	#N/A	#N/A	#N/A	#N/A	#N/A	#N/A	#N/A	#N/A	#N/A	#N/A	#N/A	#N/A	#N/A	#N/A	#N/A	#N/A	#N/A	#N/A	#N/A	#N/A	#N/A	#N/A	#N/A	#N/A	#N/A	#N/A	#N/A	#N/A	#N/A
DPRXP3	divergent-paired related homeobox pseudogene 3			14q13.2	#N/A	#N/A	#N/A	#N/A	#N/A	#N/A	#N/A	#N/A	#N/A	#N/A	#N/A	#N/A	#N/A	#N/A	#N/A	#N/A	#N/A	#N/A	#N/A	#N/A	#N/A	#N/A	#N/A	#N/A	#N/A	#N/A	#N/A	#N/A	#N/A	#N/A	#N/A	#N/A	#N/A	#N/A	#N/A	#N/A	#N/A	#N/A	#N/A	#N/A	#N/A	#N/A	#N/A	#N/A	#N/A
DPRXP4	divergent-paired related homeobox pseudogene 4			17q11.2	#N/A	#N/A	#N/A	#N/A	#N/A	#N/A	#N/A	#N/A	#N/A	#N/A	#N/A	#N/A	#N/A	#N/A	#N/A	#N/A	#N/A	#N/A	#N/A	#N/A	#N/A	#N/A	#N/A	#N/A	#N/A	#N/A	#N/A	#N/A	#N/A	#N/A	#N/A	#N/A	#N/A	#N/A	#N/A	#N/A	#N/A	#N/A	#N/A	#N/A	#N/A	#N/A	#N/A	#N/A	#N/A
DPRXP5	divergent-paired related homeobox pseudogene 5			21q22.13	#N/A	#N/A	#N/A	#N/A	#N/A	#N/A	#N/A	#N/A	#N/A	#N/A	#N/A	#N/A	#N/A	#N/A	#N/A	#N/A	#N/A	#N/A	#N/A	#N/A	#N/A	#N/A	#N/A	#N/A	#N/A	#N/A	#N/A	#N/A	#N/A	#N/A	#N/A	#N/A	#N/A	#N/A	#N/A	#N/A	#N/A	#N/A	#N/A	#N/A	#N/A	#N/A	#N/A	#N/A	#N/A
DPRXP6	divergent-paired related homeobox pseudogene 6			Xp11.4	#N/A	#N/A	#N/A	#N/A	#N/A	#N/A	#N/A	#N/A	#N/A	#N/A	#N/A	#N/A	#N/A	#N/A	#N/A	#N/A	#N/A	#N/A	#N/A	#N/A	#N/A	#N/A	#N/A	#N/A	#N/A	#N/A	#N/A	#N/A	#N/A	#N/A	#N/A	#N/A	#N/A	#N/A	#N/A	#N/A	#N/A	#N/A	#N/A	#N/A	#N/A	#N/A	#N/A	#N/A	#N/A
DPRXP7	divergent-paired related homeobox pseudogene 7			Xq23	#N/A	#N/A	#N/A	#N/A	#N/A	#N/A	#N/A	#N/A	#N/A	#N/A	#N/A	#N/A	#N/A	#N/A	#N/A	#N/A	#N/A	#N/A	#N/A	#N/A	#N/A	#N/A	#N/A	#N/A	#N/A	#N/A	#N/A	#N/A	#N/A	#N/A	#N/A	#N/A	#N/A	#N/A	#N/A	#N/A	#N/A	#N/A	#N/A	#N/A	#N/A	#N/A	#N/A	#N/A	#N/A
DRGX	dorsal root ganglia homeobox	PRRXL1	DRG11	10q11.23	#N/A	#N/A	#N/A	#N/A	#N/A	#N/A	#N/A	#N/A	#N/A	#N/A	#N/A	#N/A	#N/A	#N/A	#N/A	#N/A	#N/A	#N/A	#N/A	#N/A	#N/A	#N/A	#N/A	#N/A	#N/A	#N/A	#N/A	#N/A	#N/A	#N/A	#N/A	#N/A	#N/A	#N/A	#N/A	#N/A	#N/A	#N/A	#N/A	#N/A	#N/A	#N/A	#N/A	#N/A	#N/A
DUX4L1	double homeobox 4 like 1	DUX4		4q35.2	#N/A	#N/A	#N/A	#N/A	#N/A	#N/A	#N/A	#N/A	#N/A	#N/A	#N/A	#N/A	#N/A	#N/A	#N/A	#N/A	#N/A	#N/A	#N/A	#N/A	#N/A	#N/A	#N/A	#N/A	#N/A	#N/A	#N/A	#N/A	#N/A	#N/A	#N/A	#N/A	#N/A	#N/A	#N/A	#N/A	#N/A	#N/A	#N/A	#N/A	#N/A	#N/A	#N/A	#N/A	#N/A
DUX4L2	double homeobox 4 like 2			4q35.2	#N/A	#N/A	#N/A	#N/A	#N/A	#N/A	#N/A	#N/A	#N/A	#N/A	#N/A	#N/A	#N/A	#N/A	#N/A	#N/A	#N/A	#N/A	#N/A	#N/A	#N/A	#N/A	#N/A	#N/A	#N/A	#N/A	#N/A	#N/A	#N/A	#N/A	#N/A	#N/A	#N/A	#N/A	#N/A	#N/A	#N/A	#N/A	#N/A	#N/A	#N/A	#N/A	#N/A	#N/A	#N/A
DUX4L3	double homeobox 4 like 3			4q35.2	#N/A	#N/A	#N/A	#N/A	#N/A	#N/A	#N/A	#N/A	#N/A	#N/A	#N/A	#N/A	#N/A	#N/A	#N/A	#N/A	#N/A	#N/A	#N/A	#N/A	#N/A	#N/A	#N/A	#N/A	#N/A	#N/A	#N/A	#N/A	#N/A	#N/A	#N/A	#N/A	#N/A	#N/A	#N/A	#N/A	#N/A	#N/A	#N/A	#N/A	#N/A	#N/A	#N/A	#N/A	#N/A
DUX4L4	double homeobox 4 like 4			4q35.2	#N/A	#N/A	#N/A	#N/A	#N/A	#N/A	#N/A	#N/A	#N/A	#N/A	#N/A	#N/A	#N/A	#N/A	#N/A	#N/A	#N/A	#N/A	#N/A	#N/A	#N/A	#N/A	#N/A	#N/A	#N/A	#N/A	#N/A	#N/A	#N/A	#N/A	#N/A	#N/A	#N/A	#N/A	#N/A	#N/A	#N/A	#N/A	#N/A	#N/A	#N/A	#N/A	#N/A	#N/A	#N/A
DUX4L5	double homeobox 4 like 5			4q35.2	#N/A	#N/A	#N/A	#N/A	#N/A	#N/A	#N/A	#N/A	#N/A	#N/A	#N/A	#N/A	#N/A	#N/A	#N/A	#N/A	#N/A	#N/A	#N/A	#N/A	#N/A	#N/A	#N/A	#N/A	#N/A	#N/A	#N/A	#N/A	#N/A	#N/A	#N/A	#N/A	#N/A	#N/A	#N/A	#N/A	#N/A	#N/A	#N/A	#N/A	#N/A	#N/A	#N/A	#N/A	#N/A
DUX4L6	double homeobox 4 like 6			4q35.2	#N/A	#N/A	#N/A	#N/A	#N/A	#N/A	#N/A	#N/A	#N/A	#N/A	#N/A	#N/A	#N/A	#N/A	#N/A	#N/A	#N/A	#N/A	#N/A	#N/A	#N/A	#N/A	#N/A	#N/A	#N/A	#N/A	#N/A	#N/A	#N/A	#N/A	#N/A	#N/A	#N/A	#N/A	#N/A	#N/A	#N/A	#N/A	#N/A	#N/A	#N/A	#N/A	#N/A	#N/A	#N/A
DUX4L7	double homeobox 4 like 7			4q35.2	#N/A	#N/A	#N/A	#N/A	#N/A	#N/A	#N/A	#N/A	#N/A	#N/A	#N/A	#N/A	#N/A	#N/A	#N/A	#N/A	#N/A	#N/A	#N/A	#N/A	#N/A	#N/A	#N/A	#N/A	#N/A	#N/A	#N/A	#N/A	#N/A	#N/A	#N/A	#N/A	#N/A	#N/A	#N/A	#N/A	#N/A	#N/A	#N/A	#N/A	#N/A	#N/A	#N/A	#N/A	#N/A
DUX4L8	double homeobox 4 like 8	DUX2		4q35.2	#N/A	#N/A	#N/A	#N/A	#N/A	#N/A	#N/A	#N/A	#N/A	#N/A	#N/A	#N/A	#N/A	#N/A	#N/A	#N/A	#N/A	#N/A	#N/A	#N/A	#N/A	#N/A	#N/A	#N/A	#N/A	#N/A	#N/A	#N/A	#N/A	#N/A	#N/A	#N/A	#N/A	#N/A	#N/A	#N/A	#N/A	#N/A	#N/A	#N/A	#N/A	#N/A	#N/A	#N/A	#N/A
DUX4L9	double homeobox 4 like 9			4q35.2	#N/A	#N/A	#N/A	#N/A	#N/A	#N/A	#N/A	#N/A	#N/A	#N/A	#N/A	#N/A	#N/A	#N/A	#N/A	#N/A	#N/A	#N/A	#N/A	#N/A	#N/A	#N/A	#N/A	#N/A	#N/A	#N/A	#N/A	#N/A	#N/A	#N/A	#N/A	#N/A	#N/A	#N/A	#N/A	#N/A	#N/A	#N/A	#N/A	#N/A	#N/A	#N/A	#N/A	#N/A	#N/A
DUX4L10	double homeobox 4 like 10		DUX10	10q26.3	#N/A	#N/A	#N/A	#N/A	#N/A	#N/A	#N/A	#N/A	#N/A	#N/A	#N/A	#N/A	#N/A	#N/A	#N/A	#N/A	#N/A	#N/A	#N/A	#N/A	#N/A	#N/A	#N/A	#N/A	#N/A	#N/A	#N/A	#N/A	#N/A	#N/A	#N/A	#N/A	#N/A	#N/A	#N/A	#N/A	#N/A	#N/A	#N/A	#N/A	#N/A	#N/A	#N/A	#N/A	#N/A
DUX4L11	double homeobox 4 like 11			10q26.3	#N/A	#N/A	#N/A	#N/A	#N/A	#N/A	#N/A	#N/A	#N/A	#N/A	#N/A	#N/A	#N/A	#N/A	#N/A	#N/A	#N/A	#N/A	#N/A	#N/A	#N/A	#N/A	#N/A	#N/A	#N/A	#N/A	#N/A	#N/A	#N/A	#N/A	#N/A	#N/A	#N/A	#N/A	#N/A	#N/A	#N/A	#N/A	#N/A	#N/A	#N/A	#N/A	#N/A	#N/A	#N/A
DUX4L12	double homeobox 4 like 12			10q26.3	#N/A	#N/A	#N/A	#N/A	#N/A	#N/A	#N/A	#N/A	#N/A	#N/A	#N/A	#N/A	#N/A	#N/A	#N/A	#N/A	#N/A	#N/A	#N/A	#N/A	#N/A	#N/A	#N/A	#N/A	#N/A	#N/A	#N/A	#N/A	#N/A	#N/A	#N/A	#N/A	#N/A	#N/A	#N/A	#N/A	#N/A	#N/A	#N/A	#N/A	#N/A	#N/A	#N/A	#N/A	#N/A
DUX4L13	double homeobox 4 like 13			10q26.3	#N/A	#N/A	#N/A	#N/A	#N/A	#N/A	#N/A	#N/A	#N/A	#N/A	#N/A	#N/A	#N/A	#N/A	#N/A	#N/A	#N/A	#N/A	#N/A	#N/A	#N/A	#N/A	#N/A	#N/A	#N/A	#N/A	#N/A	#N/A	#N/A	#N/A	#N/A	#N/A	#N/A	#N/A	#N/A	#N/A	#N/A	#N/A	#N/A	#N/A	#N/A	#N/A	#N/A	#N/A	#N/A
DUX4L14	double homeobox 4 like 14			10q26.3	#N/A	#N/A	#N/A	#N/A	#N/A	#N/A	#N/A	#N/A	#N/A	#N/A	#N/A	#N/A	#N/A	#N/A	#N/A	#N/A	#N/A	#N/A	#N/A	#N/A	#N/A	#N/A	#N/A	#N/A	#N/A	#N/A	#N/A	#N/A	#N/A	#N/A	#N/A	#N/A	#N/A	#N/A	#N/A	#N/A	#N/A	#N/A	#N/A	#N/A	#N/A	#N/A	#N/A	#N/A	#N/A
DUX4L15	double homeobox 4 like 15			10q26.3	#N/A	#N/A	#N/A	#N/A	#N/A	#N/A	#N/A	#N/A	#N/A	#N/A	#N/A	#N/A	#N/A	#N/A	#N/A	#N/A	#N/A	#N/A	#N/A	#N/A	#N/A	#N/A	#N/A	#N/A	#N/A	#N/A	#N/A	#N/A	#N/A	#N/A	#N/A	#N/A	#N/A	#N/A	#N/A	#N/A	#N/A	#N/A	#N/A	#N/A	#N/A	#N/A	#N/A	#N/A	#N/A
DUX4L16	double homeobox 4 like 16		DUXY1	Yq11.21	#N/A	#N/A	#N/A	#N/A	#N/A	#N/A	#N/A	#N/A	#N/A	#N/A	#N/A	#N/A	#N/A	#N/A	#N/A	#N/A	#N/A	#N/A	#N/A	#N/A	#N/A	#N/A	#N/A	#N/A	#N/A	#N/A	#N/A	#N/A	#N/A	#N/A	#N/A	#N/A	#N/A	#N/A	#N/A	#N/A	#N/A	#N/A	#N/A	#N/A	#N/A	#N/A	#N/A	#N/A	#N/A
DUX4L17	double homeobox 4 like 17		DUXY3	Yq11.21	#N/A	#N/A	#N/A	#N/A	#N/A	#N/A	#N/A	#N/A	#N/A	#N/A	#N/A	#N/A	#N/A	#N/A	#N/A	#N/A	#N/A	#N/A	#N/A	#N/A	#N/A	#N/A	#N/A	#N/A	#N/A	#N/A	#N/A	#N/A	#N/A	#N/A	#N/A	#N/A	#N/A	#N/A	#N/A	#N/A	#N/A	#N/A	#N/A	#N/A	#N/A	#N/A	#N/A	#N/A	#N/A
DUX4L18	double homeobox 4 like 18		DUXY2	Yq11.21	#N/A	#N/A	#N/A	#N/A	#N/A	#N/A	#N/A	#N/A	#N/A	#N/A	#N/A	#N/A	#N/A	#N/A	#N/A	#N/A	#N/A	#N/A	#N/A	#N/A	#N/A	#N/A	#N/A	#N/A	#N/A	#N/A	#N/A	#N/A	#N/A	#N/A	#N/A	#N/A	#N/A	#N/A	#N/A	#N/A	#N/A	#N/A	#N/A	#N/A	#N/A	#N/A	#N/A	#N/A	#N/A
DUX4L19	double homeobox 4 like 19		DUXY4	Yq11.21	#N/A	#N/A	#N/A	#N/A	#N/A	#N/A	#N/A	#N/A	#N/A	#N/A	#N/A	#N/A	#N/A	#N/A	#N/A	#N/A	#N/A	#N/A	#N/A	#N/A	#N/A	#N/A	#N/A	#N/A	#N/A	#N/A	#N/A	#N/A	#N/A	#N/A	#N/A	#N/A	#N/A	#N/A	#N/A	#N/A	#N/A	#N/A	#N/A	#N/A	#N/A	#N/A	#N/A	#N/A	#N/A
DUXA	double homeobox A			19q13.43	#N/A	#N/A	#N/A	#N/A	#N/A	#N/A	#N/A	#N/A	#N/A	#N/A	#N/A	#N/A	#N/A	#N/A	#N/A	#N/A	#N/A	#N/A	#N/A	#N/A	#N/A	#N/A	#N/A	#N/A	#N/A	#N/A	#N/A	#N/A	#N/A	#N/A	#N/A	#N/A	#N/A	#N/A	#N/A	#N/A	#N/A	#N/A	#N/A	#N/A	#N/A	#N/A	#N/A	#N/A	#N/A
DUXAP1	double homeobox A pseudogene 1			2p11.2	#N/A	#N/A	#N/A	#N/A	#N/A	#N/A	#N/A	#N/A	#N/A	#N/A	#N/A	#N/A	#N/A	#N/A	#N/A	#N/A	#N/A	#N/A	#N/A	#N/A	#N/A	#N/A	#N/A	#N/A	#N/A	#N/A	#N/A	#N/A	#N/A	#N/A	#N/A	#N/A	#N/A	#N/A	#N/A	#N/A	#N/A	#N/A	#N/A	#N/A	#N/A	#N/A	#N/A	#N/A	#N/A
DUXAP2	double homeobox A pseudogene 2			8q22.3	#N/A	#N/A	#N/A	#N/A	#N/A	#N/A	#N/A	#N/A	#N/A	#N/A	#N/A	#N/A	#N/A	#N/A	#N/A	#N/A	#N/A	#N/A	#N/A	#N/A	#N/A	#N/A	#N/A	#N/A	#N/A	#N/A	#N/A	#N/A	#N/A	#N/A	#N/A	#N/A	#N/A	#N/A	#N/A	#N/A	#N/A	#N/A	#N/A	#N/A	#N/A	#N/A	#N/A	#N/A	#N/A
DUXAP3	double homeobox A pseudogene 3			10q11.21	#N/A	#N/A	#N/A	#N/A	#N/A	#N/A	#N/A	#N/A	#N/A	#N/A	#N/A	#N/A	#N/A	#N/A	#N/A	#N/A	#N/A	#N/A	#N/A	#N/A	#N/A	#N/A	#N/A	#N/A	#N/A	#N/A	#N/A	#N/A	#N/A	#N/A	#N/A	#N/A	#N/A	#N/A	#N/A	#N/A	#N/A	#N/A	#N/A	#N/A	#N/A	#N/A	#N/A	#N/A	#N/A
DUXAP4	double homeobox A pseudogene 4			10q11.21	#N/A	#N/A	#N/A	#N/A	#N/A	#N/A	#N/A	#N/A	#N/A	#N/A	#N/A	#N/A	#N/A	#N/A	#N/A	#N/A	#N/A	#N/A	#N/A	#N/A	#N/A	#N/A	#N/A	#N/A	#N/A	#N/A	#N/A	#N/A	#N/A	#N/A	#N/A	#N/A	#N/A	#N/A	#N/A	#N/A	#N/A	#N/A	#N/A	#N/A	#N/A	#N/A	#N/A	#N/A	#N/A
DUXAP5	double homeobox A pseudogene 5			11q23.3	#N/A	#N/A	#N/A	#N/A	#N/A	#N/A	#N/A	#N/A	#N/A	#N/A	#N/A	#N/A	#N/A	#N/A	#N/A	#N/A	#N/A	#N/A	#N/A	#N/A	#N/A	#N/A	#N/A	#N/A	#N/A	#N/A	#N/A	#N/A	#N/A	#N/A	#N/A	#N/A	#N/A	#N/A	#N/A	#N/A	#N/A	#N/A	#N/A	#N/A	#N/A	#N/A	#N/A	#N/A	#N/A
DUXAP6	double homeobox A pseudogene 6			15q26.1	#N/A	#N/A	#N/A	#N/A	#N/A	#N/A	#N/A	#N/A	#N/A	#N/A	#N/A	#N/A	#N/A	#N/A	#N/A	#N/A	#N/A	#N/A	#N/A	#N/A	#N/A	#N/A	#N/A	#N/A	#N/A	#N/A	#N/A	#N/A	#N/A	#N/A	#N/A	#N/A	#N/A	#N/A	#N/A	#N/A	#N/A	#N/A	#N/A	#N/A	#N/A	#N/A	#N/A	#N/A	#N/A
DUXAP7	double homeobox A pseudogene 7			20p11.23	#N/A	#N/A	#N/A	#N/A	#N/A	#N/A	#N/A	#N/A	#N/A	#N/A	#N/A	#N/A	#N/A	#N/A	#N/A	#N/A	#N/A	#N/A	#N/A	#N/A	#N/A	#N/A	#N/A	#N/A	#N/A	#N/A	#N/A	#N/A	#N/A	#N/A	#N/A	#N/A	#N/A	#N/A	#N/A	#N/A	#N/A	#N/A	#N/A	#N/A	#N/A	#N/A	#N/A	#N/A	#N/A
DUXAP8	double homeobox A pseudogene 8			22q11.21	#N/A	#N/A	#N/A	#N/A	#N/A	#N/A	#N/A	#N/A	#N/A	#N/A	#N/A	#N/A	#N/A	#N/A	#N/A	#N/A	#N/A	#N/A	#N/A	#N/A	#N/A	#N/A	#N/A	#N/A	#N/A	#N/A	#N/A	#N/A	#N/A	#N/A	#N/A	#N/A	#N/A	#N/A	#N/A	#N/A	#N/A	#N/A	#N/A	#N/A	#N/A	#N/A	#N/A	#N/A	#N/A
DUXAP9	double homeobox A pseudogene 9			14q11.2	#N/A	#N/A	#N/A	#N/A	#N/A	#N/A	#N/A	#N/A	#N/A	#N/A	#N/A	#N/A	#N/A	#N/A	#N/A	#N/A	#N/A	#N/A	#N/A	#N/A	#N/A	#N/A	#N/A	#N/A	#N/A	#N/A	#N/A	#N/A	#N/A	#N/A	#N/A	#N/A	#N/A	#N/A	#N/A	#N/A	#N/A	#N/A	#N/A	#N/A	#N/A	#N/A	#N/A	#N/A	#N/A
DUXAP10	double homeobox A pseudogene 10			14q11.2	#N/A	#N/A	#N/A	#N/A	#N/A	#N/A	#N/A	#N/A	#N/A	#N/A	#N/A	#N/A	#N/A	#N/A	#N/A	#N/A	#N/A	#N/A	#N/A	#N/A	#N/A	#N/A	#N/A	#N/A	#N/A	#N/A	#N/A	#N/A	#N/A	#N/A	#N/A	#N/A	#N/A	#N/A	#N/A	#N/A	#N/A	#N/A	#N/A	#N/A	#N/A	#N/A	#N/A	#N/A	#N/A
DUXB	double homeobox B			16q23.1	#N/A	#N/A	#N/A	#N/A	#N/A	#N/A	#N/A	#N/A	#N/A	#N/A	#N/A	#N/A	#N/A	#N/A	#N/A	#N/A	#N/A	#N/A	#N/A	#N/A	#N/A	#N/A	#N/A	#N/A	#N/A	#N/A	#N/A	#N/A	#N/A	#N/A	#N/A	#N/A	#N/A	#N/A	#N/A	#N/A	#N/A	#N/A	#N/A	#N/A	#N/A	#N/A	#N/A	#N/A	#N/A
ESX1	ESX homeobox 1	ESX1L	ESXR1	Xq22.2	0	0	0	0	0	0	0	0	0	0	0	0	0	0	0	0	0	0	0	0	0	0	0	0.0445971	0	0	0	0	0	0	0.0514537	0	0	0	0	0	0	0	0	0	0	0	0	0	0
GSC	goosecoid homeobox			14q32.13	#N/A	#N/A	#N/A	#N/A	#N/A	#N/A	#N/A	#N/A	#N/A	#N/A	#N/A	#N/A	#N/A	#N/A	#N/A	#N/A	#N/A	#N/A	#N/A	#N/A	#N/A	#N/A	#N/A	#N/A	#N/A	#N/A	#N/A	#N/A	#N/A	#N/A	#N/A	#N/A	#N/A	#N/A	#N/A	#N/A	#N/A	#N/A	#N/A	#N/A	#N/A	#N/A	#N/A	#N/A	#N/A
GSC2	goosecoid homeobox 2	GSCL		22q11.21	0.190289	0.333403	0.198598	0.135752	0.207067	0.234643	0	0.125375	0.0634682	0	0	0	0	0	0	0	0	0	0	0	0	0	0	0	0.138239	0.27567	0.0536756	0.13476	0.351411	0.118002	0	0	0.0538016	0	0.105084	0.0550627	0	0.0657524	0	0.0530996	0	0	0	0	0
HESX1	HESX homeobox 1		RPX, ANF	3p14.3	0	0	0	0	0	0	0	0	0	0.0857991	0	0	0	0	0	0	0	0	0	0	0	0	0	0	0	0	0.0536756	0	0.234274	0.0590012	0	0	0	0	0	0	0	0	0	0	0	0	0	0	0
HOPX	HOP homeobox		LAGY, HOP, OB1, NECC1, SMAP31	4q12	5.3281	3.86747	5.90828	2.85079	4.50371	5.39678	9.65261	8.08669	10.0914	9.0518	9.6265	9.2597	5.23289	8.92546	8.5568	8.30494	4.92093	13.1619	10.118	12.2986	11.5247	13.3733	11.2861	14.4049	4.35454	14.9964	6.6021	9.16366	9.95664	12.3903	5.24828	7.15894	8.17784	6.14628	8.72199	9.80115	11.8348	11.9669	9.60868	9.71722	7.08715	8.50487	4.87353	9.67798	12.3026
ISX	intestine-specific homeobox		RAXLX	22q12.3	0	0	0	0	0.0517667	0	0.1156	0.0626875	0	0.0857991	0.179376	0.0470035	0	0.0554376	0	0.0615181	0.0552913	0	0	0	0	0	0.0506104	0.133791	0	0	0	0	0	0	0	0	0	0	0	0	0	0	0	0	0	0	0	0.0691285	0
LEUTX	leucine twenty homeobox			19q13.2	#N/A	#N/A	#N/A	#N/A	#N/A	#N/A	#N/A	#N/A	#N/A	#N/A	#N/A	#N/A	#N/A	#N/A	#N/A	#N/A	#N/A	#N/A	#N/A	#N/A	#N/A	#N/A	#N/A	#N/A	#N/A	#N/A	#N/A	#N/A	#N/A	#N/A	#N/A	#N/A	#N/A	#N/A	#N/A	#N/A	#N/A	#N/A	#N/A	#N/A	#N/A	#N/A	#N/A	#N/A	#N/A
MIXL1	Mix paired-like homeobox		MILD1, MIXL	1q42.12	0	0	0.0496494	0.33938	0	0	0	0.0626875	0	0	0	0.0470035	0	0	0	0	0	0	0	0.049792	0	0	0.101221	0.0891943	0.138239	0.110268	0.214703	0	0.468548	0.0590012	0.0514537	0.37029	0.161405	0.236395	0.157626	0.110125	0.166688	0.197257	0.300271	0.265498	0.249547	0.196266	0.352303	0.207385	0
NOBOX	NOBOX oogenesis homeobox		OG2, Og2x	7q35	0.12686	0	0.0496494	0	0.0517667	0.0586607	0	0.0626875	0.126936	0	0	0.0940071	0	0	0.12224	0.123036	0	0.0933466	0	0.049792	0	0	0.0506104	0.0445971	0	0.055134	0.0536756	0.0449199	0	0.177004	0	0	0.107603	0	0.0525421	0	0	0	0.0600543	0	0	0	0	0.0691285	0
OTP	orthopedia homeobox			5q14.1	0.761158	0.733486	0.546143	0.814512	0.621201	0.645268	0.693601	0.689563	0.444277	0.557694	0.597919	0.564042	0.264956	0.332626	0.79456	0.861253	0.276457	0.466733	0.359522	0.74688	0.482427	0.417915	0.253052	0.490568	0.622077	0.496206	0.644108	0.583959	0.468548	0.531011	0.463083	0.308575	0.32281	0.295494	0.367795	0.220251	0.611189	0.131505	0.42038	0.743394	0.249547	0.457955	0.176152	0.483899	0.129501
OTX1	orthodenticle homeobox 1			2p15	5.20124	5.33445	3.17756	3.86893	5.02137	4.69286	3.2946	2.006	3.99849	3.34616	3.7071	3.66628	2.05341	2.60557	3.23936	1.96858	2.37753	2.89374	3.44114	2.93773	2.89456	2.04314	3.59334	3.92455	2.76479	3.63884	2.2007	3.09947	5.03689	4.07109	1.3378	1.41944	1.23744	1.18198	1.47118	1.37657	1.778	1.64381	1.20109	2.38948	1.44738	1.63555	1.3505	1.65908	1.61877
OTX2	orthodenticle homeobox 2			14q22.3	0.444009	0.200042	0.446844	0.067876	0.1553	0.82125	0	0.188063	0	0	0	0	0	0	0.06112	0	0	0	0	0.099584	0	0.37148	0.151831	0.0445971	11.2665	11.7987	12.7748	13.2065	15.1107	16.6384	6.8948	5.3692	7.74743	5.31889	6.9881	8.36952	6.05632	5.58896	4.8644	4.88516	6.23869	6.41137	6.69376	8.29541	5.05055
OTX2P1	orthodenticle homeobox 2 pseudogene 1	OTX2P		9q21	#N/A	#N/A	#N/A	#N/A	#N/A	#N/A	#N/A	#N/A	#N/A	#N/A	#N/A	#N/A	#N/A	#N/A	#N/A	#N/A	#N/A	#N/A	#N/A	#N/A	#N/A	#N/A	#N/A	#N/A	#N/A	#N/A	#N/A	#N/A	#N/A	#N/A	#N/A	#N/A	#N/A	#N/A	#N/A	#N/A	#N/A	#N/A	#N/A	#N/A	#N/A	#N/A	#N/A	#N/A	#N/A
[ Part B]	GRAPH [Drag mouse over this cell to view graph]				P7 A1 SAMPLES						P14 A1 SAMPLES						P21 A1 SAMPLES						ADULT A1 SAMPLES						P7 MG SAMPLES						P14 MG SAMPLES						P21 MG SAMPLES						ADULT MG SAMPLES
Approved Symbol	Approved Name	Previous Symbols	Synonyms	Chromosome	2945-TAH-1_P7	2945-TAH-11_P7	2945-TAH-27_P7	2945-TAH-12_P7	2945-TAH-28_P7	2945-TAH-43_P7	2945-TAH-2_P14	2945-TAH-13_P14	2945-TAH-29_P14	2945-TAH-3_P14	2945-TAH-14_P14	2945-TAH-30_P14	2945-TAH-15_P21	2945-TAH-31_P21	2945-TAH-44_P21	2945-TAH-4_P21	2945-TAH-16_P21	2945-TAH-32_P21	2945-TAH-17_Ad	2945-TAH-33_Ad	2945-TAH-45_Ad	2945-TAH-5_Ad	2945-TAH-18_Ad	2945-TAH-34_Ad	2945-TAH-6_P7	2945-TAH-19_P7	2945-TAH-35_P7	2945-TAH-20_P7	2945-TAH-36_P7	2945-TAH-46_P7	2945-TAH-7_P14	2945-TAH-21_P14	2945-TAH-37_P14	2945-TAH-8_P14	2945-TAH-22_P14	2945-TAH-38_P14	2945-TAH-23_P21	2945-TAH-39_P21	2945-TAH-47_P21	2945-TAH-9_P21	2945-TAH-24_P21	2945-TAH-40_P21	2945-TAH-25_Ad	2945-TAH-48_Ad	2945-TAH-26_Ad
PAX2	paired box 2			10q24.31	0	0	0.0496494	0	0.1553	0.0586607	0	0	0	0	0	0	0	0	0	0	0	0	0	0.099584	0.053603	0	0	0	0	0.110268	0.0536756	0.0898398	0.0585685	0.236005	0.0514537	0.061715	0	0.0590988	0	0.0550627	0	0	0	0.0530996	0.0499095	0	0.176152	0	0
PAX3	paired box 3	WS1	HUP2	2q36.1	0.253719	0.133361	0.248247	0.203628	0.414134	0.469286	0.4046	0.313438	0.190405	0.171598	0.179376	0.282021	0.0662391	0.166313	0.18336	0.30759	0.0552913	0.28004	0.102721	0.199168	0.321618	0.417915	0.151831	0.0891943	2.28095	2.09509	0.85881	1.88664	0.878527	1.53403	0.668898	0.987439	0.32281	0.709186	0.630505	0.881002	0.666751	1.51231	1.4413	2.49568	1.09801	1.37386	0.822041	1.65908	1.29501
PAX4	paired box 4		MODY9	7q32.1	0	0	0	0	0.0517667	0	0.0578001	0	0	0.0428995	0	0	0	0	0	0	0	0	0	0	0.053603	0.046435	0.0506104	0	0	0.055134	0	0	0	0	0	0	0	0	0	0	0	0	0	0	0	0	0	0	0
PAX5	paired box 5		BSAP	9p13.2	0.697728	0.466764	0.347546	0.543008	0.362367	0.410625	0.4046	0.376125	0.507745	0.257397	0.657711	0.188014	0	0.22175	0.79456	0.861253	0.221165	0.14002	0.359522	0.597504	0.53603	0.27861	0.303662	0.401374	0.345599	0.441072	0.697783	0.853478	5.85685	5.72312	0.308722	0.185145	0.376611	0.177296	0.262711	0.440501	0.111125	0.328762	0.480434	0.318597	0.199638	0.327111	0.352303	0.483899	0.453254
PAX6	paired box 6	AN2	D11S812E, AN, WAGR	11p13	8.30931	6.5347	7.79495	8.00937	8.02384	8.15384	7.86081	6.45682	6.09294	6.73523	6.45752	5.78144	5.7628	8.64827	7.82336	6.39788	5.0868	8.9146	9.03942	11.7011	9.48774	10.1228	8.2495	8.11668	15.2063	20.565	35.5333	15.5423	24.1302	28.3796	7.76951	9.99782	18.5616	9.16032	15.9728	17.2346	8.89002	10.5861	10.5095	10.673	7.13706	9.74789	13.2114	13.5492	11.2666
PAX7	paired box 7		Hup1	1p36.13	0.0634298	0.0666806	0.0992988	0	0.0517667	0	0.0578001	0	0	0	0	0.0940071	0.0662391	0	0	0.123036	0	0	0	0	0	0	0	0	0.967676	1.65402	0.85881	0.539039	0.878527	2.59605	0.360176	0.864009	0.161405	0.118198	0.315253	1.04619	0.166688	0.591772	0.360326	2.28328	0.848461	1.89724	0.0587172	1.4517	1.48926
PAX8	paired box 8			2q13	0	0.0666806	0	0.067876	0	0.117321	0	0.0626875	0	0	0	0	0	0	0	0	0	0	0	0	0	0	0	0	0.0691197	0.055134	0.0536756	0	1.58135	1.18002	0.102907	0.12343	0	0	0	0.0550627	0	0.0657524	0	0	0	0	0.117434	0	0
PHOX2A	paired-like homeobox 2a	ARIX, FEOM2	PMX2A, CFEOM2	11q13.4	0	0	0	0	0	0.0586607	0	0.0626875	0	0.0428995	0	0	0.0662391	0	0	0	0	0	0	0	0	0.046435	0	0	0.0691197	0	0	0	0	0	0	0.061715	0.0538016	0	0	0.0550627	0	0.0657524	0	0	0.0499095	0	0.0587172	0.0691285	0
PHOX2B	paired-like homeobox 2b	PMX2B	Phox2b, NBPhox	4p13	0	0	0	0	0	0	0	0	0	0	0	0	0	0	0	0	0	0	0	0.049792	0	0	0	0	0	0	0	0	0	0	0	0	0	0	0	0	0	0	0.0600543	0	0	0	0	0	0
PITX1	paired-like homeodomain 1	BFT	PTX1, POTX	5q31.1	0.12686	0.0666806	0	0.067876	0.1553	0.0586607	0	0.188063	0.126936	0	0	0	0.0662391	0	0.18336	0.0615181	0	0.14002	0	0.099584	0	0.046435	0	0.0445971	0	0	0	0.13476	0.527116	0.236005	0.0514537	0.12343	0.107603	0.0590988	0.367795	0.165188	0.0555626	0.0657524	0.120109	0.106199	0.199638	0.0654221	0	0	0.0647506
PITX2	paired-like homeodomain 2	IRID2, IHG2, RIEG, RIEG1, RGS	IGDS, RS, Brx1, Otlx2, ARP1	4q25	0.12686	0	0	0	0	0	0	0	0	0	0	0	0	0	0	0	0	0	0	0	0	0	0	0	0.967676	0.771875	3.59627	1.48236	2.0499	3.12707	0.154361	0.678865	1.18364	0.354593	1.05084	1.10125	0.333376	0.197257	0.240217	0.0530996	0.299457	1.37386	0.469738	0.414771	1.10076
PITX3	paired-like homeodomain 3	ASMD		10q24.32	0	0.0666806	0.0992988	0	0.0517667	0	0.1156	0	0.0634682	0	0.0597919	0.0470035	0	0.0554376	0	0	0	0.0933466	0	0	0.053603	0.09287	0	0	0.138239	0.330804	0.697783	0.26952	0.117137	0.767016	0	0.12343	0.0538016	0.0590988	0.0525421	0.110125	0	0	0.300271	0.0530996	0.0499095	0.0654221	0	0.0691285	0.129501
PROP1	PROP paired-like homeobox 1			5q35.3	0	0	0	0.135752	0	0	0	0	0.0634682	0	0.0597919	0.0470035	0	0	0	0	0	0	0	0	0.053603	0	0	0	0	0.055134	0	0.0449199	0.0585685	0	0.102907	0	0	0	0	0	0	0	0	0	0	0.0654221	0	0.0691285	0
PRRX1	paired related homeobox 1	PMX1	PHOX1	1q24.3	8.24588	6.40134	8.3411	7.0591	6.16024	6.2767	10.0572	7.14638	8.18739	8.06511	6.51732	5.40541	5.16665	6.87427	6.4176	8.61253	4.58918	7.00099	6.57412	8.01651	6.00354	6.22229	4.90921	5.26246	11.4048	9.70358	9.55426	12.3081	13.295	13.5113	9.6733	9.81268	8.60826	11.2288	8.87962	10.8473	7.88989	7.23277	7.68695	12.8501	9.28317	7.91608	7.04607	7.81152	7.89958
PRRX2	paired related homeobox 2		PRX2, PMX2	9q34.11	0.12686	0.400084	0.595793	0.67876	0.362367	0.175982	0.4046	0.25075	0.507745	0.300297	0.478335	0.65805	0.198717	0.554376	0.24448	0.861253	0.331748	0.373386	0.256802	0.398336	0.482427	0.232175	0.455494	0.490568	0.345599	0.937277	0.644108	0.988238	0.878527	0.236005	0.360176	0.555435	0.484214	0.590988	0.210168	0.330376	0.500063	0.328762	0.540489	0.424797	0.399276	0.327111	0.528455	0.483899	0.582756
RAX	retina and anterior neural fold homeobox		RX	18q21.31	0	0	0.0496494	0	0	0	0	0	0	0	0	0	0	0	0	0	0	0	0.0513603	0	0	0	0	0	0	0	0	0	0	0	0	0	0	0	0	0	0	0	0	0	0	0	0	0	0
RAX2	retina and anterior neural fold homeobox 2	RAXL1	MGC15631, ARMD6, CORD11	19p13.3	#N/A	#N/A	#N/A	#N/A	#N/A	#N/A	#N/A	#N/A	#N/A	#N/A	#N/A	#N/A	#N/A	#N/A	#N/A	#N/A	#N/A	#N/A	#N/A	#N/A	#N/A	#N/A	#N/A	#N/A	#N/A	#N/A	#N/A	#N/A	#N/A	#N/A	#N/A	#N/A	#N/A	#N/A	#N/A	#N/A	#N/A	#N/A	#N/A	#N/A	#N/A	#N/A	#N/A	#N/A	#N/A
RHOXF1	Rhox homeobox family, member 1		OTEX, PEPP1	Xq24	#N/A	#N/A	#N/A	#N/A	#N/A	#N/A	#N/A	#N/A	#N/A	#N/A	#N/A	#N/A	#N/A	#N/A	#N/A	#N/A	#N/A	#N/A	#N/A	#N/A	#N/A	#N/A	#N/A	#N/A	#N/A	#N/A	#N/A	#N/A	#N/A	#N/A	#N/A	#N/A	#N/A	#N/A	#N/A	#N/A	#N/A	#N/A	#N/A	#N/A	#N/A	#N/A	#N/A	#N/A	#N/A
RHOXF2	Rhox homeobox family, member 2		THG1, PEPP-2, PEPP2, CT107	Xq24	#N/A	#N/A	#N/A	#N/A	#N/A	#N/A	#N/A	#N/A	#N/A	#N/A	#N/A	#N/A	#N/A	#N/A	#N/A	#N/A	#N/A	#N/A	#N/A	#N/A	#N/A	#N/A	#N/A	#N/A	#N/A	#N/A	#N/A	#N/A	#N/A	#N/A	#N/A	#N/A	#N/A	#N/A	#N/A	#N/A	#N/A	#N/A	#N/A	#N/A	#N/A	#N/A	#N/A	#N/A	#N/A
RHOXF2B	Rhox homeobox family, member 2B			Xq24	#N/A	#N/A	#N/A	#N/A	#N/A	#N/A	#N/A	#N/A	#N/A	#N/A	#N/A	#N/A	#N/A	#N/A	#N/A	#N/A	#N/A	#N/A	#N/A	#N/A	#N/A	#N/A	#N/A	#N/A	#N/A	#N/A	#N/A	#N/A	#N/A	#N/A	#N/A	#N/A	#N/A	#N/A	#N/A	#N/A	#N/A	#N/A	#N/A	#N/A	#N/A	#N/A	#N/A	#N/A	#N/A
SEBOX	SEBOX homeobox		OG9, OG9X	17q11.2	0.253719	0.400084	0.446844	0.543008	0.569434	0.527946	0.982601	0.689563	0.571214	1.11539	1.13605	0.893067	0.662391	0.665251	1.03904	0.984289	0.552913	0.840119	1.07857	0.547712	1.01846	1.16088	1.06282	1.33791	0.276479	0.441072	0.107351	0.26952	0.351411	0.177004	0.463083	0.24686	0.860826	0.295494	0.525421	0.440501	2.44475	0.591772	0.540489	0.530996	0.449185	0.327111	0.528455	0.829541	2.59003
SHOX	short stature homeobox		PHOG, GCFX, SS, SHOXY	Xp22.33 and Yp11.32	#N/A	#N/A	#N/A	#N/A	#N/A	#N/A	#N/A	#N/A	#N/A	#N/A	#N/A	#N/A	#N/A	#N/A	#N/A	#N/A	#N/A	#N/A	#N/A	#N/A	#N/A	#N/A	#N/A	#N/A	#N/A	#N/A	#N/A	#N/A	#N/A	#N/A	#N/A	#N/A	#N/A	#N/A	#N/A	#N/A	#N/A	#N/A	#N/A	#N/A	#N/A	#N/A	#N/A	#N/A	#N/A
SHOX2	short stature homeobox 2		SHOT, OG12X, OG12	3q25.32	0	0	0.148948	0.135752	0	0.234643	0.0578001	0	0	0.0857991	0	0	0	0	0	0	0.0552913	0.0466733	0.0513603	0.049792	0	0.09287	0	0.0445971	66.977	42.3429	50.7772	64.1906	28.9328	39.7078	54.2322	44.4348	36.8003	49.4657	39.6693	33.1477	57.0072	60.8868	71.4646	68.8171	76.2617	63.5903	97.9403	92.01	67.6644
TPRX1	tetra-peptide repeat homeobox 1		FLJ40321	19q13.33	#N/A	#N/A	#N/A	#N/A	#N/A	#N/A	#N/A	#N/A	#N/A	#N/A	#N/A	#N/A	#N/A	#N/A	#N/A	#N/A	#N/A	#N/A	#N/A	#N/A	#N/A	#N/A	#N/A	#N/A	#N/A	#N/A	#N/A	#N/A	#N/A	#N/A	#N/A	#N/A	#N/A	#N/A	#N/A	#N/A	#N/A	#N/A	#N/A	#N/A	#N/A	#N/A	#N/A	#N/A	#N/A
TPRX1P1	tetra-peptide repeat homeobox 1 pseudogene 1			10q22.3	#N/A	#N/A	#N/A	#N/A	#N/A	#N/A	#N/A	#N/A	#N/A	#N/A	#N/A	#N/A	#N/A	#N/A	#N/A	#N/A	#N/A	#N/A	#N/A	#N/A	#N/A	#N/A	#N/A	#N/A	#N/A	#N/A	#N/A	#N/A	#N/A	#N/A	#N/A	#N/A	#N/A	#N/A	#N/A	#N/A	#N/A	#N/A	#N/A	#N/A	#N/A	#N/A	#N/A	#N/A	#N/A
TPRX2P	tetra-peptide repeat homeobox 2 pseudogene		TPRX2P1	19q13.32	#N/A	#N/A	#N/A	#N/A	#N/A	#N/A	#N/A	#N/A	#N/A	#N/A	#N/A	#N/A	#N/A	#N/A	#N/A	#N/A	#N/A	#N/A	#N/A	#N/A	#N/A	#N/A	#N/A	#N/A	#N/A	#N/A	#N/A	#N/A	#N/A	#N/A	#N/A	#N/A	#N/A	#N/A	#N/A	#N/A	#N/A	#N/A	#N/A	#N/A	#N/A	#N/A	#N/A	#N/A	#N/A
TPRXL	tetra-peptide repeat homeobox-like		FLJ35107	3p25.1	#N/A	#N/A	#N/A	#N/A	#N/A	#N/A	#N/A	#N/A	#N/A	#N/A	#N/A	#N/A	#N/A	#N/A	#N/A	#N/A	#N/A	#N/A	#N/A	#N/A	#N/A	#N/A	#N/A	#N/A	#N/A	#N/A	#N/A	#N/A	#N/A	#N/A	#N/A	#N/A	#N/A	#N/A	#N/A	#N/A	#N/A	#N/A	#N/A	#N/A	#N/A	#N/A	#N/A	#N/A	#N/A
UNCX	UNC homeobox		Uncx4.1	7p22.3	0.444009	0.200042	0.397195	0.203628	0.621201	0.527946	0.289	0.25075	0.126936	0.428995	0.179376	0.376028	0.0662391	0.166313	0.42784	0.246072	0.276457	0.233366	0.154081	0.348544	0.268015	0.139305	0.253052	0.31218	0.483838	1.37835	1.34189	1.25776	2.51845	2.83206	0.463083	0.555435	1.07603	0.295494	1.10338	1.26644	0.388938	1.05204	0.600543	0.584095	1.09801	0.981332	0.587172	0.760413	0.777008
VSX1	visual system homeobox 1	PPCD	PPD, PPCD1	20p11.21	0	0.0666806	0.347546	0	0.0517667	0	0.1734	0.188063	0.0634682	0.300297	0.0597919	0.0470035	0	0	0.18336	0.0615181	0	0.513406	0.154081	0.448128	0.160809	0.139305	0.101221	0.31218	0	0.055134	0.0536756	0.0449199	0.351411	0.0590012	0	0	0.107603	0	0	0.220251	0.111125	0	0.0600543	0	0.0499095	0	0	0	0.129501
VSX2	visual system homeobox 2	HOX10, CHX10	RET1	14q24.3	0.253719	0.266722	0.148948	0.271504	0.258834	0.175982	0.2312	0.376125	0.126936	0.128699	0.179376	0.470035	0	0.22175	0.42784	0.123036	0.110583	0.14002	0.308162	0.298752	0.214412	0.37148	0.101221	0	0.0691197	0.110268	0.161027	0.26952	0.175705	0.177004	0.0514537	0.185145	0.107603	0.236395	0.210168	0	0.333376	0.26301	0.0600543	0.424797	0.149728	0.196266	0.176152	0.138257	0.194252
LIM class homeoboxes:
	GRAPH [Drag mouse over this cell to view graph]				P7 A1 SAMPLES						P14 A1 SAMPLES						P21 A1 SAMPLES						ADULT A1 SAMPLES						P7 MG SAMPLES						P14 MG SAMPLES						P21 MG SAMPLES						ADULT MG SAMPLES
Approved Symbol	Approved Name	Previous Symbols	Synonyms	Chromosome	2945-TAH-1_P7	2945-TAH-11_P7	2945-TAH-27_P7	2945-TAH-12_P7	2945-TAH-28_P7	2945-TAH-43_P7	2945-TAH-2_P14	2945-TAH-13_P14	2945-TAH-29_P14	2945-TAH-3_P14	2945-TAH-14_P14	2945-TAH-30_P14	2945-TAH-15_P21	2945-TAH-31_P21	2945-TAH-44_P21	2945-TAH-4_P21	2945-TAH-16_P21	2945-TAH-32_P21	2945-TAH-17_Ad	2945-TAH-33_Ad	2945-TAH-45_Ad	2945-TAH-5_Ad	2945-TAH-18_Ad	2945-TAH-34_Ad	2945-TAH-6_P7	2945-TAH-19_P7	2945-TAH-35_P7	2945-TAH-20_P7	2945-TAH-36_P7	2945-TAH-46_P7	2945-TAH-7_P14	2945-TAH-21_P14	2945-TAH-37_P14	2945-TAH-8_P14	2945-TAH-22_P14	2945-TAH-38_P14	2945-TAH-23_P21	2945-TAH-39_P21	2945-TAH-47_P21	2945-TAH-9_P21	2945-TAH-24_P21	2945-TAH-40_P21	2945-TAH-25_Ad	2945-TAH-48_Ad	2945-TAH-26_Ad
LHX1	LIM homeobox 1		LIM-1, LIM1	17q12	0.570868	0.0666806	0.347546	0.475132	0.517667	0.351964	0	0	0.0634682	0	0.0597919	0	0	0.0554376	0.06112	0.0615181	0	0	0	0	0	0	0.0506104	0.0445971	7.81053	8.15983	16.21	6.10911	11.1866	13.9243	2.46978	2.03659	4.46553	2.30485	3.46778	5.50627	1.11125	1.90682	1.38125	1.96468	1.0481	2.3552	2.17254	1.58995	1.87777
LHX2	LIM homeobox 2		LH-2, hLhx2	9q33.3	99.7751	113.29	108.087	107.448	112.903	93.1532	29.8826	41.2484	44.4912	35.2634	39.2833	49.0717	31.7285	52.3886	41.8061	45.7079	36.2158	44.3396	48.3301	48.8958	40.6847	37.6124	43.0695	37.5508	46.794	43.0045	24.9592	48.6483	27.2929	21.7715	9.93056	13.0836	10.9217	10.2832	14.5542	13.4903	17.28	13.4135	14.6532	19.1158	13.3258	11.318	11.6847	14.8626	22.4037
LHX3	LIM homeobox 3			9q34.3	0.0634298	0	0	0	0	0	0	0.0626875	0.0634682	0.0428995	0	0	0	0	0.06112	0	0	0	0.154081	0.049792	0.053603	0.046435	0	0	0.138239	0	0.107351	0.0449199	0	0.118002	0.102907	0.12343	0.0538016	0	0.157626	0.0550627	0	0.131505	0	0.0530996	0.099819	0.130844	0.176152	0.138257	0.0647506
LHX4	LIM homeobox 4		Gsh4	1q25.3	0.317149	0.266722	0.148948	0.135752	0.207067	0.351964	0.2312	0.188063	0.507745	0.300297	0.119584	0.282021	0.198717	0.22175	0.24448	0.123036	0.110583	0.14002	0.205441	0.049792	0.160809	0.139305	0.0506104	0.133791	0.207359	0.496206	0.536756	0.2246	0.292842	0.47201	0.0514537	0.308575	0.215206	0.236395	0.420337	0.165188	0.22225	0.394515	0.360326	0.265498	0.299457	0.130844	0.469738	0.345642	0.194252
LHX5	LIM homeobox 5			12q24.13	0.317149	0.466764	0.397195	0.407256	0.621201	0.469286	0.1156	0.0626875	0.444277	0.343196	0.179376	0.188014	0.198717	0.166313	0.18336	0.184554	0.0552913	0.233366	0.359522	0.099584	0.160809	0.139305	0.0506104	0.0891943	4.2163	6.28527	7.46091	3.72835	9.37096	8.20117	2.41832	3.08575	3.65851	2.06846	3.62541	3.90945	2.11138	3.02461	1.80163	1.69919	1.69692	3.07484	2.64228	2.55775	2.20152
LHX6	LIM homeobox 6		LHX6.1	9q33.2	29.0509	42.5422	38.6272	41.7437	39.498	40.0066	17.5134	19.9346	21.3888	14.7145	21.6447	19.0364	10.6645	17.6292	17.7248	12.7342	13.9887	18.2493	15.3567	12.2488	14.4192	12.5375	17.7643	13.3345	1.10592	3.96965	1.82497	2.11124	4.21693	1.53403	1.13198	1.60459	4.03512	1.24108	2.41694	2.42276	3.38932	2.03833	2.52228	1.59299	1.84665	1.83182	1.29178	1.72821	2.20152
LHX8	LIM homeobox 8		Lhx7	1p31.1	0.0634298	0.133361	0.0992988	0.067876	0.0517667	0.0586607	0	0	0	0.0857991	0	0	0.0662391	0	0	0	0	0	0	0.099584	0	0	0	0	0	0.055134	0	0	0.0585685	0	0	0.061715	0.0538016	0	0.157626	0.110125	0.166688	0	0	0	0.0499095	0	0	0	0
LHX9	LIM homeobox 9			1q31.1	1.01488	1.60033	0.645442	0.950264	0.983568	1.58384	0.693601	0.940313	0.190405	0.214498	0.597919	0.517039	0.596152	0.388063	0.67232	0.30759	0.276457	0.560079	0.308162	0.597504	0.750442	1.11444	0.708546	1.47171	135.336	102.604	87.0619	116.927	99.1565	90.3309	45.6909	36.597	27.2774	35.3411	33.5744	37.2224	22.0028	21.3038	30.2073	26.0719	27.001	19.4958	20.7272	33.1817	36.6489
LMX1A	LIM homeobox transcription factor 1, alpha	LMX1	LMX1.1	1q24.1	0.12686	0.0666806	0.0496494	0	0.1553	0.175982	0	0.0626875	0	0.0428995	0.0597919	0	0	0.0554376	0.06112	0.0615181	0	0	0	0.099584	0	0.09287	0.0506104	0	1.31327	2.53616	4.34773	2.38076	2.51845	2.59605	0.0514537	0.61715	1.02223	0	0.683048	1.10125	0.0555626	0.328762	0.180163	0.106199	0.0499095	0.654221	0.528455	0.414771	0.259003
LMX1B	LIM homeobox transcription factor 1, beta	NPS1		9q33.3	0.317149	0.466764	0.446844	0.33938	0.207067	0.351964	0.462401	0.188063	0.253873	0.557694	0.239168	0.423032	0.198717	0.665251	0.36672	0.430627	0.276457	0.42006	0.462243	0.49792	0.482427	0.09287	0.354273	0.490568	0.691197	0.882143	2.03967	1.25776	1.58135	1.35703	0.360176	0.49372	0.914627	0.531889	0.683048	0.770877	0.22225	0.0657524	0.660597	0.106199	0.349366	0.327111	0.469738	0.414771	0.194252
ISL1	ISL LIM homeobox 1		Isl-1, ISLET1	5q11.2	0.380579	0.133361	0	0.33938	0.465901	0.527946	0	0.25075	0	0	0	0.0470035	0.0662391	0	0	0.123036	0.0552913	0	0	0.24896	0	0.046435	0	0	1.0368	2.03996	8.31972	1.39252	4.15836	6.07713	0.154361	0.74058	3.3895	0.118198	3.3627	2.58794	1.22238	0.0657524	0.480434	0.265498	0.0499095	1.04675	1.17434	0.967798	0.194252
ISL2	ISL LIM homeobox 2		FLJ10160	15q24.3	0.0634298	0	0	0.067876	0	0	0	0	0	0	0.0597919	0	0	0	0	0.123036	0	0	0.102721	0	0	0	0	0.0445971	0.0691197	0.055134	0	0	0	0	0	0.061715	0.0538016	0.0590988	0	0.110125	0	0	0.0600543	0	0	0	0	0	0.0647506
POU class homeoboxes and pseudogenes:
	GRAPH [Drag mouse over this cell to view graph]				P7 A1 SAMPLES						P14 A1 SAMPLES						P21 A1 SAMPLES						ADULT A1 SAMPLES						P7 MG SAMPLES						P14 MG SAMPLES						P21 MG SAMPLES						ADULT MG SAMPLES
Approved Symbol	Approved Name	Previous Symbols	Synonyms	Chromosome	2945-TAH-1_P7	2945-TAH-11_P7	2945-TAH-27_P7	2945-TAH-12_P7	2945-TAH-28_P7	2945-TAH-43_P7	2945-TAH-2_P14	2945-TAH-13_P14	2945-TAH-29_P14	2945-TAH-3_P14	2945-TAH-14_P14	2945-TAH-30_P14	2945-TAH-15_P21	2945-TAH-31_P21	2945-TAH-44_P21	2945-TAH-4_P21	2945-TAH-16_P21	2945-TAH-32_P21	2945-TAH-17_Ad	2945-TAH-33_Ad	2945-TAH-45_Ad	2945-TAH-5_Ad	2945-TAH-18_Ad	2945-TAH-34_Ad	2945-TAH-6_P7	2945-TAH-19_P7	2945-TAH-35_P7	2945-TAH-20_P7	2945-TAH-36_P7	2945-TAH-46_P7	2945-TAH-7_P14	2945-TAH-21_P14	2945-TAH-37_P14	2945-TAH-8_P14	2945-TAH-22_P14	2945-TAH-38_P14	2945-TAH-23_P21	2945-TAH-39_P21	2945-TAH-47_P21	2945-TAH-9_P21	2945-TAH-24_P21	2945-TAH-40_P21	2945-TAH-25_Ad	2945-TAH-48_Ad	2945-TAH-26_Ad
POU1F1	POU class 1 homeobox 1	PIT1	GHF-1, POU1F1a	3p11.2	15.0329	10.8023	11.3201	10.8602	10.6639	9.855	12.1958	12.4121	7.80658	9.2234	9.86566	7.75558	7.02135	8.48196	10.5126	9.41227	5.0868	9.05462	6.62548	11.4024	10.399	8.91552	6.88302	11.952	10.4371	8.04956	10.8962	10.4663	10.7766	7.31615	10.6509	7.15894	10.9217	8.15564	8.40674	10.3518	9.33452	10.3889	12.131	10.3544	10.0817	9.81332	13.0939	13.1344	8.41758
POU2F1	POU class 2 homeobox 1	OTF1	2014-10-01	1q24.2	55.1839	49.6104	41.06	48.735	47.4183	41.7078	38.8416	32.1587	28.1164	33.5045	29.3578	29.3772	19.6068	30.7679	28.0541	40.6019	19.9602	27.0705	32.0488	36.149	35.914	37.9838	31.7833	33.0465	108.172	103.762	82.7142	89.8848	86.1543	73.8106	101.827	85.9689	70.4263	109.096	78.3403	83.6402	60.1743	61.9388	67.6812	75.7731	65.3315	57.964	68.8753	67.1237	53.743
POU2F2	POU class 2 homeobox 2	OTF2	2014-10-02	19q13.2	1.96632	2.4005	2.53212	2.23991	3.20954	2.69839	1.2138	1.12838	2.72913	1.88758	1.79376	2.16216	1.12606	1.94032	1.65024	2.0301	1.32699	1.63356	1.84897	2.43981	3.64501	1.95027	1.97381	1.87308	8.01789	7.00201	4.93816	6.64815	5.62258	4.18909	2.36687	2.03659	1.12983	2.83674	2.62711	2.47782	1.22238	1.31505	1.38125	1.96468	1.0481	1.63555	0.880758	1.4517	1.35976
POU2F3	POU class 2 homeobox 3		OCT11, PLA-1, Skn-1a, Epoc-1	11q23.3	0	0.0666806	0	0	0	0.117321	0.0578001	0.125375	0.126936	0.300297	0	0.329025	0.132478	0.166313	0	0.123036	0.165874	0.233366	0.0513603	0.149376	0.107206	0.09287	0.202442	0.133791	0.0691197	0.055134	0.214703	0.17968	0.117137	0.0590012	0.0514537	0	0.0538016	0	0.105084	0.110125	0.111125	0	0.0600543	0.159299	0.0499095	0	0	0.207385	0.194252
POU3F1	POU class 3 homeobox 1	OTF6	OCT6, SCIP	1p34.3	24.2936	33.3403	24.4275	24.639	36.0296	22.995	20.4034	14.7316	16.946	19.1761	19.3726	29.4712	11.1944	11.9745	12.224	12.9803	14.3205	13.6286	9.4503	10.0082	10.5062	10.9122	14.9301	8.60725	2.28095	2.86697	3.64994	5.43531	8.90241	6.25413	3.70467	3.76461	4.03512	3.30953	3.57286	3.57907	4.44501	6.83825	4.92445	4.83206	6.13887	6.8039	3.28816	1.86647	2.46052
POU3F2	POU class 3 homeobox 2	OTF7	POUF3, BRN2, OCT7	6q16.2	74.2129	85.7512	66.6791	78.6004	91.7824	50.0376	44.5061	46.2007	44.9355	46.7605	50.2252	47.6616	39.2136	51.4461	43.2729	51.6752	39.9756	42.5194	48.895	56.2152	56.3904	49.639	37.6035	50.6177	34.7672	35.8922	47.0199	34.1841	47.4405	51.4491	22.1251	20.9214	29.4833	18.6752	22.6457	27.6965	18.2801	20.3833	18.857	23.1514	18.0672	21.7856	25.3658	23.0198	19.2957
POU3F3	POU class 3 homeobox 3		BRN1, OTF8	2q12.1	58.736	69.8146	74.7223	60.9526	88.9352	64.4681	53.5807	51.7799	58.5177	57.5283	55.0683	65.993	48.1558	68.2437	56.9027	63.6712	58.2771	65.0159	63.2246	65.9744	66.6286	65.4734	61.8459	58.6452	38.0158	46.8087	43.853	44.1563	43.3407	47.909	29.9975	25.4266	31.6891	29.8449	35.8337	31.1104	38.4493	34.1913	34.8915	43.1169	31.992	38.9916	43.6269	41.1314	36.9079
POU3F4	POU class 3 homeobox 4	DFN3	BRN4, OTF9, DFNX2	Xq21.1	1.01488	1.60033	1.58878	1.56115	1.0871	1.99446	1.2138	1.69256	1.77711	1.41568	1.25563	1.2691	1.58974	2.10663	1.528	1.78402	1.65874	1.63356	1.90033	1.69293	1.55449	2.18245	1.77136	1.29332	4.49278	6.06474	4.45508	4.13263	4.21693	4.8381	2.26396	2.83889	2.47487	1.89116	2.04914	2.31263	2.50032	2.16983	2.52228	2.76118	1.89656	2.22435	2.34869	2.97252	2.59003
POU4F1	POU class 4 homeobox 1	BRN3A	RDC-1	13q31.1	0	0.0666806	0	0.067876	0.0517667	0.0586607	0.1734	0.0626875	0.0634682	0.0428995	0.0597919	0.0470035	0	0	0	0.0615181	0.0552913	0.14002	0.0513603	0.099584	0	0.18574	0.101221	0	0.207359	0.330804	1.28822	0.2246	2.69415	3.48107	0.257268	0.61715	0.215206	0.295494	0.577963	0.550627	0.333376	0.394515	0.180163	1.16819	1.34756	0.91591	0.0587172	0.345642	0.712257
POU4F2	POU class 4 homeobox 2	BRN3B	Brn-3b	4q31.22	0	0	0	0.135752	0	0.0586607	0	0	0	0	0	0	0	0	0	0	0	0.0466733	0	0	0.053603	0	0	0	0.0691197	0.441072	0.805135	0.449199	2.57701	1.94704	0	0.12343	0.0538016	0	0	0.0550627	0	0.0657524	0	0	0.648823	0.196266	0	0	0.194252
POU4F3	POU class 4 homeobox 3	DFNA15	BRN3C	5q32	0	0.0666806	0.0496494	0.067876	0	0	0	0	0.0634682	0	0.119584	0.0940071	0	0	0	0.123036	0	0	0.0513603	0.049792	0	0	0	0	0	0	0	0	0.117137	0.118002	0.668898	0.49372	0.269008	0.354593	0.105084	0.275313	0.111125	0.0657524	0	0.0530996	0	0	0	0	0.194252
POU5F1	POU class 5 homeobox 1	OTF3	OCT3, Oct4, MGC22487	6p21.33	0.570868	0.200042	0.297896	0.271504	0.3106	0.293304	0.2312	0.376125	0.0634682	0.171598	0.239168	0.329025	0.132478	0.277188	0.12224	0.123036	0.331748	0.14002	0.359522	0.24896	0.107206	0.232175	0.0506104	0.222986	0.414718	0.385938	0.161027	0.13476	0.117137	0.531011	0.308722	0.185145	0.215206	0.177296	0.105084	0.275313	0.277813	0.197257	0.300271	0.159299	0.149728	0.0654221	0.352303	0.0691285	0.323753
POU5F1B	POU class 5 homeobox 1B	OTF3P1, POU5F1P1	OTF3C	8q24.21	#N/A	#N/A	#N/A	#N/A	#N/A	#N/A	#N/A	#N/A	#N/A	#N/A	#N/A	#N/A	#N/A	#N/A	#N/A	#N/A	#N/A	#N/A	#N/A	#N/A	#N/A	#N/A	#N/A	#N/A	#N/A	#N/A	#N/A	#N/A	#N/A	#N/A	#N/A	#N/A	#N/A	#N/A	#N/A	#N/A	#N/A	#N/A	#N/A	#N/A	#N/A	#N/A	#N/A	#N/A	#N/A
POU5F1P2	POU class 5 homeobox 1 pseudogene 2			8q22.3	#N/A	#N/A	#N/A	#N/A	#N/A	#N/A	#N/A	#N/A	#N/A	#N/A	#N/A	#N/A	#N/A	#N/A	#N/A	#N/A	#N/A	#N/A	#N/A	#N/A	#N/A	#N/A	#N/A	#N/A	#N/A	#N/A	#N/A	#N/A	#N/A	#N/A	#N/A	#N/A	#N/A	#N/A	#N/A	#N/A	#N/A	#N/A	#N/A	#N/A	#N/A	#N/A	#N/A	#N/A	#N/A
POU5F1P3	POU class 5 homeobox 1 pseudogene 3	OTF3L, POU5F1L	POU5FLC12	12p13.31	#N/A	#N/A	#N/A	#N/A	#N/A	#N/A	#N/A	#N/A	#N/A	#N/A	#N/A	#N/A	#N/A	#N/A	#N/A	#N/A	#N/A	#N/A	#N/A	#N/A	#N/A	#N/A	#N/A	#N/A	#N/A	#N/A	#N/A	#N/A	#N/A	#N/A	#N/A	#N/A	#N/A	#N/A	#N/A	#N/A	#N/A	#N/A	#N/A	#N/A	#N/A	#N/A	#N/A	#N/A	#N/A
POU5F1P4	POU class 5 homeobox 1 pseudogene 4		POU5FLC1, Oct4-pg4	1q22	#N/A	#N/A	#N/A	#N/A	#N/A	#N/A	#N/A	#N/A	#N/A	#N/A	#N/A	#N/A	#N/A	#N/A	#N/A	#N/A	#N/A	#N/A	#N/A	#N/A	#N/A	#N/A	#N/A	#N/A	#N/A	#N/A	#N/A	#N/A	#N/A	#N/A	#N/A	#N/A	#N/A	#N/A	#N/A	#N/A	#N/A	#N/A	#N/A	#N/A	#N/A	#N/A	#N/A	#N/A	#N/A
POU5F1P5	POU class 5 homeobox 1 pseudogene 5		Oct4-pg5	10q21.3	#N/A	#N/A	#N/A	#N/A	#N/A	#N/A	#N/A	#N/A	#N/A	#N/A	#N/A	#N/A	#N/A	#N/A	#N/A	#N/A	#N/A	#N/A	#N/A	#N/A	#N/A	#N/A	#N/A	#N/A	#N/A	#N/A	#N/A	#N/A	#N/A	#N/A	#N/A	#N/A	#N/A	#N/A	#N/A	#N/A	#N/A	#N/A	#N/A	#N/A	#N/A	#N/A	#N/A	#N/A	#N/A
POU5F1P6	POU class 5 homeobox 1 pseudogene 6			3q21.3	#N/A	#N/A	#N/A	#N/A	#N/A	#N/A	#N/A	#N/A	#N/A	#N/A	#N/A	#N/A	#N/A	#N/A	#N/A	#N/A	#N/A	#N/A	#N/A	#N/A	#N/A	#N/A	#N/A	#N/A	#N/A	#N/A	#N/A	#N/A	#N/A	#N/A	#N/A	#N/A	#N/A	#N/A	#N/A	#N/A	#N/A	#N/A	#N/A	#N/A	#N/A	#N/A	#N/A	#N/A	#N/A
POU5F1P7	POU class 5 homeobox 1 pseudogene 7			3q12.1	#N/A	#N/A	#N/A	#N/A	#N/A	#N/A	#N/A	#N/A	#N/A	#N/A	#N/A	#N/A	#N/A	#N/A	#N/A	#N/A	#N/A	#N/A	#N/A	#N/A	#N/A	#N/A	#N/A	#N/A	#N/A	#N/A	#N/A	#N/A	#N/A	#N/A	#N/A	#N/A	#N/A	#N/A	#N/A	#N/A	#N/A	#N/A	#N/A	#N/A	#N/A	#N/A	#N/A	#N/A	#N/A
POU5F1P8	POU class 5 homeobox 1 pseudogene 8			17q25.3	#N/A	#N/A	#N/A	#N/A	#N/A	#N/A	#N/A	#N/A	#N/A	#N/A	#N/A	#N/A	#N/A	#N/A	#N/A	#N/A	#N/A	#N/A	#N/A	#N/A	#N/A	#N/A	#N/A	#N/A	#N/A	#N/A	#N/A	#N/A	#N/A	#N/A	#N/A	#N/A	#N/A	#N/A	#N/A	#N/A	#N/A	#N/A	#N/A	#N/A	#N/A	#N/A	#N/A	#N/A	#N/A
POU5F2	POU domain class 5, transcription factor 2		SPRM-1, FLJ25680	5q15	2.15661	1.93374	2.18457	1.9684	1.96714	1.99446	1.3294	1.06569	1.07896	1.50148	1.55459	1.17509	0.72863	1.60769	1.28352	1.04581	0.774078	0.980139	1.02721	1.2448	1.7153	1.02157	0.860377	1.42711	1.79711	1.81942	1.55659	1.5722	1.40564	1.18002	1.23489	0.678865	0.645619	1.77296	0.893216	1.21138	1.72244	1.18354	1.68152	1.59299	1.09801	1.11218	1.11563	1.24431	1.81302
POU6F1	POU class 6 homeobox 1		BRN5, MPOU, TCFB1	12q13.13	56.6428	75.6158	74.3748	72.7631	79.5137	66.8145	72.8281	76.4788	83.0164	85.1556	89.7476	107.074	83.5938	110.265	103.354	107.226	95.2669	103.428	118.642	116.464	104.204	102.203	96.8683	99.1394	45.2734	47.9114	47.2346	50.6697	44.3949	49.384	29.5859	31.5981	30.8821	24.9988	33.7846	38.709	37.3936	39.3857	34.6513	35.1519	32.6408	33.0382	36.9331	33.6656	41.1167
POU6F2	POU class 6 homeobox 2		RPF-1	7p14.1	3.6155	2.7339	2.28387	2.64716	1.65654	2.52241	1.9074	2.5075	1.77711	2.31657	2.69064	1.69213	1.5235	1.44138	2.4448	2.39921	1.21641	2.14697	1.90033	2.19085	2.30493	3.06471	2.32808	2.67583	10.5753	8.21496	10.8962	8.71446	7.4382	10.8562	6.84334	5.30749	4.14272	6.32357	6.67285	7.43346	4.16719	5.12869	5.10461	4.24797	7.28679	3.40195	9.15989	6.91285	6.47506
HDX	highly divergent homeobox	CXorf43	FLJ30678	Xq21.1	24.1033	14.603	16.0368	17.4441	15.7371	14.0786	18.7272	11.2211	10.2818	13.9852	11.1213	11.5629	6.88887	8.70371	8.49568	12.9188	5.86088	7.74776	9.80982	11.253	9.91656	16.1129	9.10987	11.4169	17.2799	12.6808	13.9557	12.3979	14.7593	12.2133	15.3332	9.68925	10.4913	14.952	8.87962	15.6378	12.2793	11.9012	13.5122	18.4256	13.6752	12.6919	16.8518	17.0747	15.4754
HNF class homeoboxes:
	GRAPH [Drag mouse over this cell to view graph]				P7 A1 SAMPLES						P14 A1 SAMPLES						P21 A1 SAMPLES						ADULT A1 SAMPLES						P7 MG SAMPLES						P14 MG SAMPLES						P21 MG SAMPLES						ADULT MG SAMPLES
Approved Symbol	Approved Name	Previous Symbols	Synonyms	Chromosome	2945-TAH-1_P7	2945-TAH-11_P7	2945-TAH-27_P7	2945-TAH-12_P7	2945-TAH-28_P7	2945-TAH-43_P7	2945-TAH-2_P14	2945-TAH-13_P14	2945-TAH-29_P14	2945-TAH-3_P14	2945-TAH-14_P14	2945-TAH-30_P14	2945-TAH-15_P21	2945-TAH-31_P21	2945-TAH-44_P21	2945-TAH-4_P21	2945-TAH-16_P21	2945-TAH-32_P21	2945-TAH-17_Ad	2945-TAH-33_Ad	2945-TAH-45_Ad	2945-TAH-5_Ad	2945-TAH-18_Ad	2945-TAH-34_Ad	2945-TAH-6_P7	2945-TAH-19_P7	2945-TAH-35_P7	2945-TAH-20_P7	2945-TAH-36_P7	2945-TAH-46_P7	2945-TAH-7_P14	2945-TAH-21_P14	2945-TAH-37_P14	2945-TAH-8_P14	2945-TAH-22_P14	2945-TAH-38_P14	2945-TAH-23_P21	2945-TAH-39_P21	2945-TAH-47_P21	2945-TAH-9_P21	2945-TAH-24_P21	2945-TAH-40_P21	2945-TAH-25_Ad	2945-TAH-48_Ad	2945-TAH-26_Ad
HNF1A	HNF1 homeobox A	MODY3, TCF1	HNF1, LFB1	12q24.31	0.317149	1.00021	0.198598	0.33938	0.3106	0.645268	0.1734	0.313438	0.444277	0.128699	0.358751	0.282021	0.132478	0.554376	0.12224	0.30759	0.331748	0.326713	0.154081	0.697088	0.321618	0.325045	0.202442	0.222986	0.414718	0.220536	0.375729	0.808559	0.644253	0.295006	0.154361	0.49372	0.215206	0.413692	0.367795	0.275313	0.555626	0.26301	0.480434	0.530996	0.499095	0.261688	0.293586	0.691285	0.388504
HNF1B	HNF1 homeobox B	TCF2	LFB3, VHNF1, HNF1beta, MODY5	17q12	0.12686	0.133361	0.248247	0.203628	0.0517667	0.234643	0	0	0.0634682	0	0	0	0.0662391	0	0	0	0.0552913	0.0933466	0.154081	0.24896	0.053603	0.18574	0.151831	0.0445971	0	0.110268	0.107351	0.0449199	0.234274	0.118002	0	0.12343	0.161405	0.177296	0.0525421	0.220251	0.166688	0.131505	0.120109	0	0.0499095	0	0.293586	0	0.0647506
HMBOX1	homeobox containing 1		HNF1LA, PBHNF, FLJ21616, HOT1	8p12	51.8856	52.6777	46.025	51.0428	47.8325	38.7161	58.4359	47.0157	46.9664	54.9114	47.5346	49.3537	31.861	50.7809	46.0233	52.0443	31.4608	44.3396	44.6321	52.8791	44.4369	51.1714	42.7152	45.6229	66.6314	57.615	55.5543	60.4622	58.4514	55.5202	79.1872	65.6647	66.6602	83.5066	69.5658	84.8515	67.0085	80.5467	76.5692	84.5345	75.7626	77.3944	69.4038	77.493	68.1824
SINE class homeoboxes:
	GRAPH [Drag mouse over this cell to view graph]				P7 A1 SAMPLES						P14 A1 SAMPLES						P21 A1 SAMPLES						ADULT A1 SAMPLES						P7 MG SAMPLES						P14 MG SAMPLES						P21 MG SAMPLES						ADULT MG SAMPLES
Approved Symbol	Approved Name	Previous Symbols	Synonyms	Chromosome	2945-TAH-1_P7	2945-TAH-11_P7	2945-TAH-27_P7	2945-TAH-12_P7	2945-TAH-28_P7	2945-TAH-43_P7	2945-TAH-2_P14	2945-TAH-13_P14	2945-TAH-29_P14	2945-TAH-3_P14	2945-TAH-14_P14	2945-TAH-30_P14	2945-TAH-15_P21	2945-TAH-31_P21	2945-TAH-44_P21	2945-TAH-4_P21	2945-TAH-16_P21	2945-TAH-32_P21	2945-TAH-17_Ad	2945-TAH-33_Ad	2945-TAH-45_Ad	2945-TAH-5_Ad	2945-TAH-18_Ad	2945-TAH-34_Ad	2945-TAH-6_P7	2945-TAH-19_P7	2945-TAH-35_P7	2945-TAH-20_P7	2945-TAH-36_P7	2945-TAH-46_P7	2945-TAH-7_P14	2945-TAH-21_P14	2945-TAH-37_P14	2945-TAH-8_P14	2945-TAH-22_P14	2945-TAH-38_P14	2945-TAH-23_P21	2945-TAH-39_P21	2945-TAH-47_P21	2945-TAH-9_P21	2945-TAH-24_P21	2945-TAH-40_P21	2945-TAH-25_Ad	2945-TAH-48_Ad	2945-TAH-26_Ad
SIX1	SIX homeobox 1	DFNA23		14q23.1	0.12686	0	0.645442	0	0	0.0586607	0	0.188063	0.126936	0.343196	0.298959	0.0940071	0	0.166313	0.36672	0.0615181	0.165874	0.28004	0.154081	0.448128	0.643236	0.232175	0.101221	0.222986	0	0.165402	0	0.0898398	0.175705	0.354007	0.0514537	0.061715	0	0	0	0	0.0555626	0	0	0.212398	0.099819	0	0	0.0691285	0
SIX2	SIX homeobox 2			2p21	9.19732	8.6018	8.29145	7.66999	8.33444	6.10071	8.78561	9.02701	6.09294	7.42162	6.81628	6.15746	4.2393	6.70795	6.66208	6.70547	4.31272	6.62761	5.29011	9.21152	7.23641	5.01498	5.56715	6.37739	7.32669	7.93929	6.3874	9.2535	6.96965	6.60814	6.84334	5.49263	7.37082	6.73727	5.09659	6.38727	7.33426	8.35056	9.36847	5.78785	6.98733	6.54221	8.10298	7.67326	5.69806
SIX3	SIX homeobox 3	HPE2		2p21	0.697728	0.266722	0.0992988	0.271504	0.103533	0.469286	0.289	0.438813	0.126936	0.300297	0.179376	0.0940071	0.331196	0.166313	0.18336	0.30759	0	0.186693	0.154081	0.24896	0.375221	0.09287	0.202442	0.222986	2.00447	2.81183	4.29405	2.6952	5.15403	6.72614	0.720352	0.74058	1.02223	0.827384	0.945758	1.43163	0.500063	0.723277	0.900814	0.584095	0.549004	0.91591	0.763324	0.760413	1.29501
SIX4	SIX homeobox 4		AREC3	14q23.1	0.697728	0.400084	0.645442	0.67876	0.569434	0.586607	0.578001	0.564188	0.761618	0.94379	0.95667	0.65805	0.662391	0.831564	0.9168	0.861253	1.21641	1.16683	3.08162	3.43565	2.30493	1.57879	2.17625	1.91768	1.10592	0.937277	0.805135	1.39252	1.46421	1.18002	6.43171	5.24577	5.16495	5.2007	4.51862	3.6892	3.77826	4.93143	5.22472	5.52236	7.28679	5.56088	9.2186	5.80679	4.59729
SIX5	SIX homeobox 5	DMAHP		19q13.32	2.28347	3.46739	2.68107	2.30778	2.38127	2.69839	0.693601	0.940313	1.01549	1.37279	0.896878	1.12808	0.794869	1.49682	1.2224	1.53795	0.774078	1.12016	1.54081	2.29043	1.8225	1.43949	1.36648	0.93654	2.14271	3.96965	1.93232	3.05455	3.45554	3.12707	0.823259	1.97488	1.56025	1.59567	0.893216	1.3215	1.3335	1.11779	1.56141	2.76118	1.34756	1.50471	1.93767	1.79734	1.74827
SIX6	SIX homeobox 6	OPTX2	Six9	14q23.1	0.0634298	0	0.0496494	0	0	0	0	0.0626875	0	0.0428995	0	0.0940071	0	0	0.06112	0	0	0	0	0	0.053603	0	0	0.0445971	0	0	0	0	0	0	0	0	0.0538016	0	0	0	0	0	0.0600543	0	0.0499095	0	0	0	0
TALE class homeboxes and pseudogenes:
	GRAPH [Drag mouse over this cell to view graph]				P7 A1 SAMPLES						P14 A1 SAMPLES						P21 A1 SAMPLES						ADULT A1 SAMPLES						P7 MG SAMPLES						P14 MG SAMPLES						P21 MG SAMPLES						ADULT MG SAMPLES
Approved Symbol	Approved Name	Previous Symbols	Synonyms	Chromosome	2945-TAH-1_P7	2945-TAH-11_P7	2945-TAH-27_P7	2945-TAH-12_P7	2945-TAH-28_P7	2945-TAH-43_P7	2945-TAH-2_P14	2945-TAH-13_P14	2945-TAH-29_P14	2945-TAH-3_P14	2945-TAH-14_P14	2945-TAH-30_P14	2945-TAH-15_P21	2945-TAH-31_P21	2945-TAH-44_P21	2945-TAH-4_P21	2945-TAH-16_P21	2945-TAH-32_P21	2945-TAH-17_Ad	2945-TAH-33_Ad	2945-TAH-45_Ad	2945-TAH-5_Ad	2945-TAH-18_Ad	2945-TAH-34_Ad	2945-TAH-6_P7	2945-TAH-19_P7	2945-TAH-35_P7	2945-TAH-20_P7	2945-TAH-36_P7	2945-TAH-46_P7	2945-TAH-7_P14	2945-TAH-21_P14	2945-TAH-37_P14	2945-TAH-8_P14	2945-TAH-22_P14	2945-TAH-38_P14	2945-TAH-23_P21	2945-TAH-39_P21	2945-TAH-47_P21	2945-TAH-9_P21	2945-TAH-24_P21	2945-TAH-40_P21	2945-TAH-25_Ad	2945-TAH-48_Ad	2945-TAH-26_Ad
IRX1	iroquois homeobox 1		IRX-5	5p15.33	0.634298	0.0666806	0.446844	0.746636	0.362367	0.527946	0.289	0.313438	0.634682	0.214498	0.298959	0.141011	0.0662391	0.277188	0.12224	0.246072	0.110583	0.233366	0.359522	0.199168	0.268015	0.09287	0.151831	0.222986	7.11933	10.3652	8.5881	9.34334	11.538	14.2783	5.09392	6.6035	5.64917	4.60971	4.72879	4.68033	3.44488	4.60267	3.48315	4.03557	4.84122	5.43004	3.46432	3.59468	3.36703
IRX1P1	iroquois homeobox 1 pseudogene 1			13q12.12	#N/A	#N/A	#N/A	#N/A	#N/A	#N/A	#N/A	#N/A	#N/A	#N/A	#N/A	#N/A	#N/A	#N/A	#N/A	#N/A	#N/A	#N/A	#N/A	#N/A	#N/A	#N/A	#N/A	#N/A	#N/A	#N/A	#N/A	#N/A	#N/A	#N/A	#N/A	#N/A	#N/A	#N/A	#N/A	#N/A	#N/A	#N/A	#N/A	#N/A	#N/A	#N/A	#N/A	#N/A	#N/A
IRX2	iroquois homeobox 2			5p15.33	0.12686	0.0666806	0.248247	0	0.0517667	0.117321	0.1156	0.25075	0	0	0.119584	0.0470035	0	0	0	0	0	0	0	0.049792	0.053603	0	0	0.0445971	13.8931	13.7835	13.4189	14.3295	20.2061	18.1134	7.71805	6.23321	5.97198	6.44177	8.51182	7.70877	4.72282	7.43003	6.06548	7.54014	6.18878	7.78523	3.93405	6.35982	4.92105
IRX3	iroquois homeobox 3		IRX-1	16q12.2	0	0.0666806	0.148948	0	0.0517667	0.175982	0.1156	0.0626875	0	0.128699	0	0	0.132478	0.0554376	0	0.0615181	0	0	0.102721	0.149376	0.053603	0	0.0506104	0.0891943	4.00894	4.63125	4.29405	5.61499	5.15403	6.84414	2.93286	3.02403	2.15206	4.37331	2.73219	2.86326	1.61132	2.36709	2.16195	2.92048	3.29403	3.66364	2.58356	3.24904	2.26627
IRX4	iroquois homeobox 4			5p15.33	0	0	0	0	0	0	0	0	0	0	0	0	0	0	0	0	0	0	0	0	0	0	0	0	0	0	0.0536756	0	0.234274	0.413009	0	0	0	0	0	0	0	0	0	0	0	0	0	0	0
IRX4P1	iroquois homeobox 4 pseudogene 1			18p11.22	#N/A	#N/A	#N/A	#N/A	#N/A	#N/A	#N/A	#N/A	#N/A	#N/A	#N/A	#N/A	#N/A	#N/A	#N/A	#N/A	#N/A	#N/A	#N/A	#N/A	#N/A	#N/A	#N/A	#N/A	#N/A	#N/A	#N/A	#N/A	#N/A	#N/A	#N/A	#N/A	#N/A	#N/A	#N/A	#N/A	#N/A	#N/A	#N/A	#N/A	#N/A	#N/A	#N/A	#N/A	#N/A
IRX5	iroquois homeobox 5		IRX-2a	16q12.2	0	0	0.0992988	0	0.103533	0.0586607	0.0578001	0.125375	0.0634682	0	0	0	0	0	0.06112	0.184554	0	0	0	0.099584	0.053603	0.046435	0.0506104	0.0445971	4.35454	4.19018	3.32789	4.94119	6.91108	8.20117	3.29304	2.16002	1.93686	2.60035	2.52202	2.14744	1.44463	2.36709	2.22201	2.70808	2.54538	1.83182	2.58356	1.52083	1.55402
IRX6	iroquois homeobox 6	IRX7	IRX-3	16q12.2	0	0	0	0.067876	0	0.0586607	0	0.125375	0.126936	0.0428995	0.119584	0.188014	0.132478	0.277188	0.42784	0.30759	0.165874	0.28004	0.308162	0.24896	0.214412	0.37148	0.354273	0.178389	1.10592	0.992411	1.44924	1.25776	1.52278	1.41603	0.874713	0.61715	0.914627	0.177296	1.26101	0.82594	0.833439	0.723277	0.480434	0.265498	0.99819	1.24302	0.352303	0.483899	0.388504
MEIS1	Meis homeobox 1			2p14	6.85042	4.4676	5.95793	6.71972	6.26377	5.33812	6.18461	6.018	5.39479	5.01925	4.00606	4.70035	2.98076	4.82307	5.07296	6.64395	3.92568	5.83416	4.72515	5.82567	4.60986	5.20072	4.65616	4.54891	13.8239	12.0192	13.1505	13.0268	13.1193	13.8653	12.7091	9.44239	11.0831	9.9877	10.1932	9.69103	10.4458	13.2162	11.4103	11.1509	13.9747	15.1125	12.5655	10.3001	9.64784
MEIS2	Meis homeobox 2		MRG1, HsT18361	15q14	58.3554	60.6127	74.4244	55.6583	88.107	81.8903	46.6447	49.147	56.4867	41.2265	49.0294	43.1492	34.1794	47.0665	46.2678	46.077	40.418	49.3803	46.9433	57.7089	70.7024	50.0105	69.6399	66.7173	7.11933	13.7835	43.3699	27.3113	37.191	40.8289	4.37356	6.97379	15.7639	4.9052	16.3931	14.4815	10.2235	5.45745	6.78613	5.09756	6.2886	7.78523	7.39837	8.29541	5.69806
MEIS3	Meis homeobox 3		MRG2, DKFZp547H236	19q13.32	23.469	30.1396	29.3924	26.6753	29.0411	25.752	15.1436	18.9316	19.9925	16.7308	17.2201	23.9718	13.5128	19.1814	24.2646	18.2709	18.1908	20.5362	19.7224	19.1201	25.4614	22.9389	22.6735	23.1013	29.0994	36.3333	27.804	32.7466	28.6986	28.6156	18.4719	24.5008	18.5077	19.6799	21.6999	22.7959	18.7246	20.449	19.1573	18.3725	18.1671	21.1313	15.6188	16.7982	15.2164
MEIS3P1	Meis homeobox 3 pseudogene 1	MEIS3, MEIS4	MRG2	17p12	#N/A	#N/A	#N/A	#N/A	#N/A	#N/A	#N/A	#N/A	#N/A	#N/A	#N/A	#N/A	#N/A	#N/A	#N/A	#N/A	#N/A	#N/A	#N/A	#N/A	#N/A	#N/A	#N/A	#N/A	#N/A	#N/A	#N/A	#N/A	#N/A	#N/A	#N/A	#N/A	#N/A	#N/A	#N/A	#N/A	#N/A	#N/A	#N/A	#N/A	#N/A	#N/A	#N/A	#N/A	#N/A
MEIS3P2	Meis homeobox 3 pseudogene 2			17p11.2	#N/A	#N/A	#N/A	#N/A	#N/A	#N/A	#N/A	#N/A	#N/A	#N/A	#N/A	#N/A	#N/A	#N/A	#N/A	#N/A	#N/A	#N/A	#N/A	#N/A	#N/A	#N/A	#N/A	#N/A	#N/A	#N/A	#N/A	#N/A	#N/A	#N/A	#N/A	#N/A	#N/A	#N/A	#N/A	#N/A	#N/A	#N/A	#N/A	#N/A	#N/A	#N/A	#N/A	#N/A	#N/A
MKX	mohawk homeobox	C10orf48, IRXL1	MGC39616	10p12.1	14.7157	16.7368	14.8452	16.5617	15.2194	13.7266	15.6638	13.2271	12.7571	14.6716	15.4263	15.0411	14.4401	19.2923	15.1578	19.6858	13.3805	16.8491	16.538	26.7383	22.8885	20.9886	16.7014	22.2094	1.38239	2.97723	3.59627	1.48236	2.34274	3.24507	3.60176	3.14746	5.16495	3.13224	5.09659	4.84551	7.50095	6.83825	7.0864	7.16844	3.44376	6.54221	12.1545	7.88064	10.2306
PBX1	pre-B-cell leukemia homeobox 1			1q23.3	379.31	347.939	260.61	300.012	293	266.848	188.717	160.794	164.192	163.447	137.761	139.036	79.9506	116.973	122.179	145.06	81.3888	115.75	116.023	138.671	121.464	168.002	134.016	120.635	187.453	171.136	153.029	161.846	178.692	168.272	150.451	126.331	115.942	150.879	118.43	155.332	112.125	108.623	118.847	131.156	116.788	102.451	147.028	129.547	123.544
PBX2	pre-B-cell leukemia homeobox 2		G17, HOX12, PBX2MHC	6p21.32	21.1856	27.5391	23.4842	24.0281	22.9327	20.5312	29.5936	31.3438	31.3533	27.5415	29.4176	31.4924	25.9657	39.8042	35.8163	36.6033	26.6504	35.565	37.1335	31.6179	37.2005	36.3586	36.2371	35.8115	39.6747	40.7991	40.042	46.0429	37.8352	39.1768	34.9371	38.0781	32.1734	33.4499	37.7778	35.5705	37.5048	38.9254	38.6149	44.5505	41.2752	37.356	35.9937	37.6059	33.4113
PBX2P1	pre-B-cell leukemia homeobox 2 pseudogene 1	PBX2, PBXP1		3q24	#N/A	#N/A	#N/A	#N/A	#N/A	#N/A	#N/A	#N/A	#N/A	#N/A	#N/A	#N/A	#N/A	#N/A	#N/A	#N/A	#N/A	#N/A	#N/A	#N/A	#N/A	#N/A	#N/A	#N/A	#N/A	#N/A	#N/A	#N/A	#N/A	#N/A	#N/A	#N/A	#N/A	#N/A	#N/A	#N/A	#N/A	#N/A	#N/A	#N/A	#N/A	#N/A	#N/A	#N/A	#N/A
PBX3	pre-B-cell leukemia homeobox 3			9q33.3	14.3351	13.9362	13.9515	10.5887	10.4569	12.8467	10.115	8.27476	8.3778	9.95269	10.045	8.55464	5.16665	7.98302	6.60096	9.16619	4.31272	7.23436	5.701	9.41069	8.52288	8.59048	6.27569	7.04635	42.163	34.4036	49.7036	32.9263	62.9026	63.6033	17.237	12.8984	22.1125	14.5974	16.8135	22.0251	8.50108	15.5833	13.7524	13.4873	13.4257	15.1779	16.7344	16.3834	13.0149
PBX4	pre-B-cell leukemia homeobox 4			19p13.11	7.73844	6.5347	7.44741	7.26273	7.97208	8.38848	4.68181	7.27175	8.12393	6.17753	5.79981	7.14454	3.11324	6.98514	5.62304	5.35207	4.86564	5.69414	5.90644	5.87546	5.57472	5.52577	6.12386	5.66384	7.05021	7.55335	7.99767	8.17543	7.78961	7.02115	5.45409	4.44348	4.94975	3.19134	5.14913	6.16702	2.38919	3.35337	5.04456	3.18597	4.09258	4.12159	2.52484	3.87119	3.94979
PKNOX1	PBX/knotted 1 homeobox 1		PREP1	21q22.3	17.7603	13.6028	19.5619	14.8648	17.8078	16.601	16.7042	15.1077	15.8036	16.0444	16.2634	17.1093	11.1282	12.4735	12.713	14.1492	12.9382	13.3019	13.5078	14.9376	16.7241	16.2058	15.7398	16.7239	21.4271	22.1639	18.9475	22.2354	20.7332	20.7094	18.9864	15.6756	19.1534	17.6114	16.5508	17.565	15.4464	15.9778	12.9117	14.7086	12.4275	15.963	14.0921	13.1344	11.5904
PKNOX2	PBX/knotted 1 homeobox 2			11q24.2	55.1205	61.5462	56.1535	55.7262	59.0141	51.2695	56.5863	65.4458	70.8939	63.7487	65.8907	65.852	45.44	75.8387	70.8381	68.5311	52.582	69.7766	69.5933	79.9162	74.1866	57.0222	58.9611	65.7808	35.3202	34.2382	31.937	41.0119	32.6812	32.8637	27.5792	27.8952	24.8563	30.8496	29.2134	26.2098	21.5583	25.3804	26.604	25.594	25.2043	20.0846	23.6043	27.9279	27.7133
TGIF1	TGFB-induced factor homeobox 1	HPE4, TGIF		18p11.31	1.07831	1.06689	1.39018	0.746636	0.828268	1.46652	0.635801	0.438813	0.571214	0.514794	0.95667	0.65805	0.861108	0.997877	1.10016	1.04581	0.497622	0.886792	0.924486	1.34438	0.911252	0.696525	0.455494	0.668957	0.967676	1.98482	0.912486	1.61712	1.34708	1.41603	0.565991	1.04915	1.02223	1.06378	0.788132	1.37657	0.889002	0.394515	1.26114	1.43369	1.09801	1.1776	0.704607	1.03693	1.03601
TGIF1P1	TGFB-induced factor homeobox 1 pseudogene 1			19q13.32	#N/A	#N/A	#N/A	#N/A	#N/A	#N/A	#N/A	#N/A	#N/A	#N/A	#N/A	#N/A	#N/A	#N/A	#N/A	#N/A	#N/A	#N/A	#N/A	#N/A	#N/A	#N/A	#N/A	#N/A	#N/A	#N/A	#N/A	#N/A	#N/A	#N/A	#N/A	#N/A	#N/A	#N/A	#N/A	#N/A	#N/A	#N/A	#N/A	#N/A	#N/A	#N/A	#N/A	#N/A	#N/A
TGIF2	TGFB-induced factor homeobox 2			20q11.23	4.31323	6.33466	6.50407	6.04096	4.14134	5.63143	3.179	4.26275	3.61769	2.83137	3.16897	3.29025	2.31837	3.21538	2.32256	3.0759	1.8799	2.33366	2.20849	2.88794	3.05537	2.46106	2.88479	3.30019	6.15165	8.32523	6.33372	7.54655	7.4382	7.37516	2.67559	3.82633	3.60471	4.8461	3.25761	3.79932	4.11163	4.0109	4.38396	4.14177	3.39385	3.59822	3.22945	3.59468	4.46779
TGIF2LX	TGFB-induced factor homeobox 2-like, X-linked			Xq21.31	#N/A	#N/A	#N/A	#N/A	#N/A	#N/A	#N/A	#N/A	#N/A	#N/A	#N/A	#N/A	#N/A	#N/A	#N/A	#N/A	#N/A	#N/A	#N/A	#N/A	#N/A	#N/A	#N/A	#N/A	#N/A	#N/A	#N/A	#N/A	#N/A	#N/A	#N/A	#N/A	#N/A	#N/A	#N/A	#N/A	#N/A	#N/A	#N/A	#N/A	#N/A	#N/A	#N/A	#N/A	#N/A
TGIF2LY	TGFB-induced factor homeobox 2-like, Y-linked			Yp11.2	#N/A	#N/A	#N/A	#N/A	#N/A	#N/A	#N/A	#N/A	#N/A	#N/A	#N/A	#N/A	#N/A	#N/A	#N/A	#N/A	#N/A	#N/A	#N/A	#N/A	#N/A	#N/A	#N/A	#N/A	#N/A	#N/A	#N/A	#N/A	#N/A	#N/A	#N/A	#N/A	#N/A	#N/A	#N/A	#N/A	#N/A	#N/A	#N/A	#N/A	#N/A	#N/A	#N/A	#N/A	#N/A
TGIF2P1	TGFB-induced factor homeobox 2 pseudogene 1			1q44	#N/A	#N/A	#N/A	#N/A	#N/A	#N/A	#N/A	#N/A	#N/A	#N/A	#N/A	#N/A	#N/A	#N/A	#N/A	#N/A	#N/A	#N/A	#N/A	#N/A	#N/A	#N/A	#N/A	#N/A	#N/A	#N/A	#N/A	#N/A	#N/A	#N/A	#N/A	#N/A	#N/A	#N/A	#N/A	#N/A	#N/A	#N/A	#N/A	#N/A	#N/A	#N/A	#N/A	#N/A	#N/A
TGIF2P2	TGFB-induced factor homeobox 2 pseudogene 2			15q21.1	#N/A	#N/A	#N/A	#N/A	#N/A	#N/A	#N/A	#N/A	#N/A	#N/A	#N/A	#N/A	#N/A	#N/A	#N/A	#N/A	#N/A	#N/A	#N/A	#N/A	#N/A	#N/A	#N/A	#N/A	#N/A	#N/A	#N/A	#N/A	#N/A	#N/A	#N/A	#N/A	#N/A	#N/A	#N/A	#N/A	#N/A	#N/A	#N/A	#N/A	#N/A	#N/A	#N/A	#N/A	#N/A
TGIF2P3	TGFB-induced factor homeobox 2 pseudogene 3			15q21.1	#N/A	#N/A	#N/A	#N/A	#N/A	#N/A	#N/A	#N/A	#N/A	#N/A	#N/A	#N/A	#N/A	#N/A	#N/A	#N/A	#N/A	#N/A	#N/A	#N/A	#N/A	#N/A	#N/A	#N/A	#N/A	#N/A	#N/A	#N/A	#N/A	#N/A	#N/A	#N/A	#N/A	#N/A	#N/A	#N/A	#N/A	#N/A	#N/A	#N/A	#N/A	#N/A	#N/A	#N/A	#N/A
TGIF2P4	TGFB-induced factor homeobox 2 pseudogene 4			14q24.2	#N/A	#N/A	#N/A	#N/A	#N/A	#N/A	#N/A	#N/A	#N/A	#N/A	#N/A	#N/A	#N/A	#N/A	#N/A	#N/A	#N/A	#N/A	#N/A	#N/A	#N/A	#N/A	#N/A	#N/A	#N/A	#N/A	#N/A	#N/A	#N/A	#N/A	#N/A	#N/A	#N/A	#N/A	#N/A	#N/A	#N/A	#N/A	#N/A	#N/A	#N/A	#N/A	#N/A	#N/A	#N/A
CUT class homeoboxes and pseudogenes:
	GRAPH [Drag mouse over this cell to view graph]				P7 A1 SAMPLES						P14 A1 SAMPLES						P21 A1 SAMPLES						ADULT A1 SAMPLES						P7 MG SAMPLES						P14 MG SAMPLES						P21 MG SAMPLES						ADULT MG SAMPLES
Approved Symbol	Approved Name	Previous Symbols	Synonyms	Chromosome	2945-TAH-1_P7	2945-TAH-11_P7	2945-TAH-27_P7	2945-TAH-12_P7	2945-TAH-28_P7	2945-TAH-43_P7	2945-TAH-2_P14	2945-TAH-13_P14	2945-TAH-29_P14	2945-TAH-3_P14	2945-TAH-14_P14	2945-TAH-30_P14	2945-TAH-15_P21	2945-TAH-31_P21	2945-TAH-44_P21	2945-TAH-4_P21	2945-TAH-16_P21	2945-TAH-32_P21	2945-TAH-17_Ad	2945-TAH-33_Ad	2945-TAH-45_Ad	2945-TAH-5_Ad	2945-TAH-18_Ad	2945-TAH-34_Ad	2945-TAH-6_P7	2945-TAH-19_P7	2945-TAH-35_P7	2945-TAH-20_P7	2945-TAH-36_P7	2945-TAH-46_P7	2945-TAH-7_P14	2945-TAH-21_P14	2945-TAH-37_P14	2945-TAH-8_P14	2945-TAH-22_P14	2945-TAH-38_P14	2945-TAH-23_P21	2945-TAH-39_P21	2945-TAH-47_P21	2945-TAH-9_P21	2945-TAH-24_P21	2945-TAH-40_P21	2945-TAH-25_Ad	2945-TAH-48_Ad	2945-TAH-26_Ad
ONECUT1	one cut homeobox 1	HNF6, HNF6A	HNF-6	15q21.3	0	0	0	0	0	0	0.0578001	0	0	0	0	0	0	0	0	0	0	0	0	0.049792	0	0	0.0506104	0.0445971	0.691197	0.441072	1.23454	0.449199	0.995664	1.12102	0.0514537	0.061715	0.215206	0.236395	0	0.660752	0.22225	0.0657524	0.180163	0.106199	0.199638	0.130844	0.293586	0.207385	0.259003
ONECUT2	one cut homeobox 2		OC-2	18q21.31	2.47376	1.93374	1.43983	1.9684	1.0871	2.69839	5.83781	3.57319	2.72913	3.77516	2.51126	1.78613	2.31837	2.66101	4.03392	5.04448	1.60345	3.36048	4.36563	3.68461	3.32339	4.92211	2.63174	3.38938	34.6981	25.4168	24.9055	24.0771	24.5988	18.4084	35.4001	22.958	22.2201	32.6225	24.6423	34.4142	25.281	23.1449	25.2829	32.6562	30.9938	26.8231	36.5808	40.6475	35.9366
ONECUT3	one cut homeobox 3			19p13.3	0.253719	0.133361	0.297896	0.543008	0.414134	0.175982	0.1734	0.313438	0.253873	0.343196	0.239168	0.141011	0.331196	0.166313	0.3056	0.123036	0.110583	0.373386	0.205441	0.149376	0.214412	0.139305	0.101221	0	1.38239	1.10268	1.986	2.29092	1.75705	2.00604	0.874713	0.61715	0.860826	0.827384	0.840674	0.715814	0.277813	0.328762	0.360326	0.318597	0.299457	0.392533	0.352303	0.345642	0.582756
CUX1	cut-like homeobox 1	CUTL1	CDP, CDP1, CUX, CUT, Clox, CDP/Cut, CDP/Cux, Cux/CDP, CASP, GOLIM6	7q22.1	110.368	143.763	151.828	150.006	161.512	129.699	145.483	137.474	168.762	146.373	178.419	157.791	132.213	171.746	160.195	166.591	122.304	165.223	175.858	182.488	149.284	139.305	122.174	143.201	158.768	162.811	161.671	163.194	151.692	156.53	173.759	162.866	144.995	167.191	161.987	154.065	137.962	147.68	152.358	157.44	176.48	145.499	151.843	142.958	120.242
CUX2	cut-like homeobox 2	CUTL2	KIAA0293, CDP2	12q24.12	100.156	160.433	151.083	143.422	191.382	131.4	112.306	148.946	189.389	144.1	184.877	214.148	141.95	254.57	187.272	193.474	175.218	195.748	193.577	252.495	184.073	141.58	158.006	141.016	84.6717	100.509	85.3443	104.484	73.4449	79.5337	113.816	115.592	93.3458	129.131	109.866	93.7717	98.8459	124.469	130.438	124.519	144.887	122.536	124.715	101.481	98.0972
CUX2P1	cut-like homeobox 2 pseudogene 1			10p14	#N/A	#N/A	#N/A	#N/A	#N/A	#N/A	#N/A	#N/A	#N/A	#N/A	#N/A	#N/A	#N/A	#N/A	#N/A	#N/A	#N/A	#N/A	#N/A	#N/A	#N/A	#N/A	#N/A	#N/A	#N/A	#N/A	#N/A	#N/A	#N/A	#N/A	#N/A	#N/A	#N/A	#N/A	#N/A	#N/A	#N/A	#N/A	#N/A	#N/A	#N/A	#N/A	#N/A	#N/A	#N/A
CUX2P2	cut-like homeobox 2 pseudogene 2			4q32.1	#N/A	#N/A	#N/A	#N/A	#N/A	#N/A	#N/A	#N/A	#N/A	#N/A	#N/A	#N/A	#N/A	#N/A	#N/A	#N/A	#N/A	#N/A	#N/A	#N/A	#N/A	#N/A	#N/A	#N/A	#N/A	#N/A	#N/A	#N/A	#N/A	#N/A	#N/A	#N/A	#N/A	#N/A	#N/A	#N/A	#N/A	#N/A	#N/A	#N/A	#N/A	#N/A	#N/A	#N/A	#N/A
SATB1	SATB homeobox 1			3p24.3	213.949	228.314	219.351	245.711	261.422	186.6	199.584	172.015	189.135	193.777	211.604	187.309	137.91	164.982	169.058	174.65	132.589	154.255	188.595	159.285	182.733	168.466	157.5	177.452	29.5141	34.569	29.951	37.9573	36.7224	31.5067	35.7603	34.1901	36.4775	39.478	37.5151	41.7375	43.2277	36.5584	38.7951	45.1877	37.3323	32.8419	28.9476	32.283	33.8646
SATB1P1	SATB homeobox 1 pseudogene 1			6q22.31	#N/A	#N/A	#N/A	#N/A	#N/A	#N/A	#N/A	#N/A	#N/A	#N/A	#N/A	#N/A	#N/A	#N/A	#N/A	#N/A	#N/A	#N/A	#N/A	#N/A	#N/A	#N/A	#N/A	#N/A	#N/A	#N/A	#N/A	#N/A	#N/A	#N/A	#N/A	#N/A	#N/A	#N/A	#N/A	#N/A	#N/A	#N/A	#N/A	#N/A	#N/A	#N/A	#N/A	#N/A	#N/A
SATB2	SATB homeobox 2		KIAA1034, FLJ21474	2q33.1	223.717	284.993	193.633	226.909	243.459	177.977	80.2265	87.6999	98.3757	84.8124	94.2918	106.416	55.6409	75.2289	66.9875	77.0822	59.0511	67.863	62.7623	90.6215	77.1348	69.3739	68.982	72.4703	2.00447	0.992411	2.14703	14.1049	2.45988	1.12102	1.02907	0.987439	0.645619	0.886482	0.945758	0.330376	2.667	1.05204	1.14103	0.849593	0.94828	1.11218	0.822041	1.03693	0.647506
PROS class homeoboxes:
	GRAPH [Drag mouse over this cell to view graph]				P7 A1 SAMPLES						P14 A1 SAMPLES						P21 A1 SAMPLES						ADULT A1 SAMPLES						P7 MG SAMPLES						P14 MG SAMPLES						P21 MG SAMPLES						ADULT MG SAMPLES
Approved Symbol	Approved Name	Previous Symbols	Synonyms	Chromosome	2945-TAH-1_P7	2945-TAH-11_P7	2945-TAH-27_P7	2945-TAH-12_P7	2945-TAH-28_P7	2945-TAH-43_P7	2945-TAH-2_P14	2945-TAH-13_P14	2945-TAH-29_P14	2945-TAH-3_P14	2945-TAH-14_P14	2945-TAH-30_P14	2945-TAH-15_P21	2945-TAH-31_P21	2945-TAH-44_P21	2945-TAH-4_P21	2945-TAH-16_P21	2945-TAH-32_P21	2945-TAH-17_Ad	2945-TAH-33_Ad	2945-TAH-45_Ad	2945-TAH-5_Ad	2945-TAH-18_Ad	2945-TAH-34_Ad	2945-TAH-6_P7	2945-TAH-19_P7	2945-TAH-35_P7	2945-TAH-20_P7	2945-TAH-36_P7	2945-TAH-46_P7	2945-TAH-7_P14	2945-TAH-21_P14	2945-TAH-37_P14	2945-TAH-8_P14	2945-TAH-22_P14	2945-TAH-38_P14	2945-TAH-23_P21	2945-TAH-39_P21	2945-TAH-47_P21	2945-TAH-9_P21	2945-TAH-24_P21	2945-TAH-40_P21	2945-TAH-25_Ad	2945-TAH-48_Ad	2945-TAH-26_Ad
PROX1	prospero homeobox 1			1q41	18.2678	16.4701	16.5829	17.7835	15.9442	12.8467	11.3866	11.9106	10.2184	11.6687	10.643	10.6698	7.41878	11.7528	11.0016	14.1492	7.96195	12.8818	10.9911	13.5932	10.7206	13.234	11.438	12.6656	57.5076	110.93	39.2369	46.6718	46.2691	42.8349	108.825	88.1907	90.1715	120.443	106.188	107.978	171.411	124.732	181.904	211.177	117.487	113.311	124.774	126.989	131.638
PROX2	prospero homeobox 2		FLJ36749	14q24.3	5.51839	5.33445	3.67405	4.41194	3.83074	3.34366	3.468	4.45082	5.20439	4.76185	5.2019	4.70035	3.51067	6.09814	5.86752	5.72118	3.75981	4.48064	4.46835	5.57671	5.3067	3.5755	3.59334	4.23673	4.42366	5.01719	3.70362	4.98611	5.03689	3.30407	2.67559	4.01147	4.68074	4.25512	4.62371	5.12083	5.11176	4.47117	4.56413	5.36306	5.09077	4.18702	5.28455	5.66853	4.66205
ZF class homeoboxes and pseudogenes:
	GRAPH [Drag mouse over this cell to view graph]				P7 A1 SAMPLES						P14 A1 SAMPLES						P21 A1 SAMPLES						ADULT A1 SAMPLES						P7 MG SAMPLES						P14 MG SAMPLES						P21 MG SAMPLES						ADULT MG SAMPLES
Approved Symbol	Approved Name	Previous Symbols	Synonyms	Chromosome	2945-TAH-1_P7	2945-TAH-11_P7	2945-TAH-27_P7	2945-TAH-12_P7	2945-TAH-28_P7	2945-TAH-43_P7	2945-TAH-2_P14	2945-TAH-13_P14	2945-TAH-29_P14	2945-TAH-3_P14	2945-TAH-14_P14	2945-TAH-30_P14	2945-TAH-15_P21	2945-TAH-31_P21	2945-TAH-44_P21	2945-TAH-4_P21	2945-TAH-16_P21	2945-TAH-32_P21	2945-TAH-17_Ad	2945-TAH-33_Ad	2945-TAH-45_Ad	2945-TAH-5_Ad	2945-TAH-18_Ad	2945-TAH-34_Ad	2945-TAH-6_P7	2945-TAH-19_P7	2945-TAH-35_P7	2945-TAH-20_P7	2945-TAH-36_P7	2945-TAH-46_P7	2945-TAH-7_P14	2945-TAH-21_P14	2945-TAH-37_P14	2945-TAH-8_P14	2945-TAH-22_P14	2945-TAH-38_P14	2945-TAH-23_P21	2945-TAH-39_P21	2945-TAH-47_P21	2945-TAH-9_P21	2945-TAH-24_P21	2945-TAH-40_P21	2945-TAH-25_Ad	2945-TAH-48_Ad	2945-TAH-26_Ad
ZFHX2	zinc finger homeobox 2	ZNF409	KIAA1762, KIAA1056, ZFH-5	14q11.2	24.7376	34.8739	24.4771	32.9199	33.286	26.28	14.0454	16.9883	17.898	15.0577	14.7686	18.6134	12.9829	25.2241	24.448	20.6701	17.7485	22.1698	23.1635	32.6636	22.9421	21.7316	24.3436	21.6296	28.2008	34.8447	21.8997	33.3755	22.7831	20.5324	24.1318	33.0175	25.3406	41.4874	36.4642	37.4977	38.8938	45.3692	48.1035	43.8602	48.9113	43.702	32.4706	35.2555	37.1021
ZFHX3	zinc finger homeobox 3	ATBF1	ZNF927	16q22.3	2.15661	2.7339	2.78037	2.23991	2.12244	3.93027	3.179	4.07469	4.44277	3.26036	3.04939	3.9483	1.92093	5.32201	4.15616	3.81412	3.42806	4.99404	4.26291	8.01651	4.71707	3.11115	5.11165	4.77189	127.664	135.63	114.597	154.569	92.6554	102.426	147.724	154.596	97.7037	201.054	165.823	178.128	132.128	165.039	174.578	180.432	195.346	158.256	178.618	167.775	154.042
ZFHX4	zinc finger homeobox 4		ZFH4, FLJ20980	8q21.11	8.24588	7.60159	9.23479	11.7425	4.24487	4.45821	10.5196	9.15238	7.93352	11.2826	8.43066	6.81551	7.94869	12.9724	12.5907	16.6714	7.85137	12.0417	18.9006	25.7425	12.1143	18.8062	11.6404	14.2711	139.967	98.9103	137.785	108.706	133.185	127.502	81.7085	60.9127	71.3947	71.5687	77.4996	117.394	61.1189	65.4237	66.6602	76.1448	58.4939	66.5997	110.565	109.292	78.413
ZHX1	zinc fingers and homeoboxes 1			8q24.13	106.308	92.8861	97.9086	106.701	80.6008	82.0077	116.525	101.178	95.5831	102.873	102.065	86.5335	66.3716	85.3739	89.8464	97.014	69.8329	98.0606	99.6904	97.0446	96.5927	105.733	105.826	100.21	92.8969	92.4045	84.1634	82.7425	84.6315	92.691	83.0977	70.1699	77.9585	80.0789	75.1878	79.7307	88.9002	74.9578	75.9086	90.4286	74.3652	82.1702	95.2393	97.402	97.0612
ZHX2	zinc fingers and homeoboxes 2		KIAA0854	8q24.13	10.4659	9.86873	12.8592	12.7607	11.8546	14.3132	14.1032	15.3584	17.9615	16.0444	15.9046	16.3102	9.67091	17.5183	17.0525	12.6727	11.3347	17.0824	19.3115	17.0289	15.3841	17.1345	19.2826	12.9332	10.8518	16.871	10.8425	12.892	13.4708	13.6883	12.4518	14.503	15.0106	12.3517	16.9711	14.5916	21.9472	18.0819	18.5568	22.0894	16.4202	18.3836	23.663	19.9781	25.8355
ZHX3	zinc fingers and homeoboxes 3	TIX1	KIAA0395	20q12	131.744	140.763	129.883	134.191	133.455	116.383	138.373	141.611	127.698	130.157	131.124	142.891	87.3694	120.355	120.04	128.388	97.6445	118.13	122.084	120.347	115.247	124.864	120.048	106.32	136.719	140.316	128.07	135.434	134.473	124.67	147.929	158.237	155.917	151.825	152.898	168.437	142.074	151.296	151.937	157.175	151.126	153.938	155.777	150.631	144.588
ZEB1	zinc finger E-box binding homeobox 1	TCF8, PPCD3	BZP, ZEB, AREB6, NIL-2-A, Zfhep, Zfhx1a, FECD6	10p11.22	72.4368	68.881	92.0996	78.1253	70.5581	65.1134	92.7113	86.07	77.812	88.6304	82.2737	72.5735	63.3908	87.0371	85.9958	90.7392	61.5945	84.4786	98.7146	117.708	107.099	107.636	94.0848	98.9164	137.686	128.297	133.438	133.008	146.421	138.24	132.802	112.321	126.111	120.207	114.647	129.287	117.459	122.497	130.078	135.085	119.034	114.423	167.579	163.765	136.365
ZEB2	zinc finger E-box binding homeobox 2	ZFHX1B	KIAA0569, SIP-1, SIP1	2q22.3	654.596	561.784	496.841	650.184	437.739	473.568	394.312	321.148	317.595	314.797	299.258	244.277	182.158	250.135	270.089	280.646	168.251	253.109	231.43	247.018	265.121	299.924	282.862	267.048	96.8367	144.01	83.8413	85.797	120.475	93.812	145.871	134.23	183.141	142.369	156.103	173.447	273.312	223.295	217.156	272.295	184.865	231.529	172.452	207.593	229.929
ZEB2P1	zinc finger E-box binding homeobox 2 pseudogene 1	ZEB1P1		4p15.32	#N/A	#N/A	#N/A	#N/A	#N/A	#N/A	#N/A	#N/A	#N/A	#N/A	#N/A	#N/A	#N/A	#N/A	#N/A	#N/A	#N/A	#N/A	#N/A	#N/A	#N/A	#N/A	#N/A	#N/A	#N/A	#N/A	#N/A	#N/A	#N/A	#N/A	#N/A	#N/A	#N/A	#N/A	#N/A	#N/A	#N/A	#N/A	#N/A	#N/A	#N/A	#N/A	#N/A	#N/A	#N/A
ADNP	activity-dependent neuroprotector homeobox		KIAA0784, ADNP1	20q13.13	3.99608	3.20067	2.87966	3.1223	3.46837	2.34643	2.5432	2.31944	2.15792	3.04587	1.97313	1.83314	1.25854	2.55013	2.32256	2.39921	1.71403	3.22046	2.82482	2.24064	2.19772	2.32175	2.27747	1.96227	4.83838	4.24531	3.48892	3.05455	3.27984	2.77306	2.67559	2.53031	2.36727	3.19134	1.94406	3.52401	2.27807	1.90682	4.44402	1.85849	2.89475	2.28977	3.0533	3.04165	2.91378
HOMEZ	homeobox and leucine zipper encoding	KIAA1443		14q11.2	11.7345	9.73537	12.7599	11.4032	10.6122	10.8522	15.9528	13.4778	14.6611	15.0148	14.4098	15.6522	10.0021	15.0236	13.6298	13.534	10.3948	13.7686	14.4323	12.7965	16.7241	14.0234	16.5496	16.0104	14.7225	14.2797	16.049	16.0813	15.5792	16.5794	16.2079	18.8231	18.7768	16.3113	17.444	15.803	15.113	19.3312	18.2565	15.8237	16.1208	15.4396	17.9675	18.9412	16.8352
CERS class homeoboxes:
	GRAPH [Drag mouse over this cell to view graph]				P7 A1 SAMPLES						P14 A1 SAMPLES						P21 A1 SAMPLES						ADULT A1 SAMPLES						P7 MG SAMPLES						P14 MG SAMPLES						P21 MG SAMPLES						ADULT MG SAMPLES
Approved Symbol	Approved Name	Previous Symbols	Synonyms	Chromosome	2945-TAH-1_P7	2945-TAH-11_P7	2945-TAH-27_P7	2945-TAH-12_P7	2945-TAH-28_P7	2945-TAH-43_P7	2945-TAH-2_P14	2945-TAH-13_P14	2945-TAH-29_P14	2945-TAH-3_P14	2945-TAH-14_P14	2945-TAH-30_P14	2945-TAH-15_P21	2945-TAH-31_P21	2945-TAH-44_P21	2945-TAH-4_P21	2945-TAH-16_P21	2945-TAH-32_P21	2945-TAH-17_Ad	2945-TAH-33_Ad	2945-TAH-45_Ad	2945-TAH-5_Ad	2945-TAH-18_Ad	2945-TAH-34_Ad	2945-TAH-6_P7	2945-TAH-19_P7	2945-TAH-35_P7	2945-TAH-20_P7	2945-TAH-36_P7	2945-TAH-46_P7	2945-TAH-7_P14	2945-TAH-21_P14	2945-TAH-37_P14	2945-TAH-8_P14	2945-TAH-22_P14	2945-TAH-38_P14	2945-TAH-23_P21	2945-TAH-39_P21	2945-TAH-47_P21	2945-TAH-9_P21	2945-TAH-24_P21	2945-TAH-40_P21	2945-TAH-25_Ad	2945-TAH-48_Ad	2945-TAH-26_Ad
CERS2	ceramide synthase 2	LASS2	SP260, FLJ10243	1q21.3	34.0618	33.0736	37.4356	36.0422	29.507	29.389	36.414	29.902	29.8935	32.0031	28.8795	25.2409	20.8653	24.3371	36.3053	32.6661	25.1576	38.1321	25.9883	25.6927	34.574	37.9374	34.9718	36.2129	36.1496	42.9494	41.5986	40.5627	40.178	38.5278	65.5006	68.0716	75.0532	67.3727	78.4454	71.5264	109.958	131.571	113.863	118.2	122.129	152.172	74.747	76.7326	64.3621
CERS3	ceramide synthase 3	LASS3	MGC27091	15q26.3	1.64918	1.53365	1.39018	1.35752	1.553	1.81848	1.2716	1.5045	0.761618	0.772192	1.79376	1.59812	0.596152	0.887002	0.79456	0.615181	0.663496	0.746773	0.205441	0.597504	0.643236	0.510785	0.253052	0.535166	0.829437	1.10268	0.590432	0.628879	0.76139	1.23903	1.08053	0.61715	0.645619	0.945581	0.472879	0.82594	0.500063	0.460267	0.480434	0.584095	0.549004	0.0654221	0.411021	0.345642	0.259003
CERS4	ceramide synthase 4	LASS4	FLJ12089, Trh1	19p13.2	74.7837	80.8835	74.9706	75.8854	73.5088	70.1582	56.1817	56.4815	66.0069	59.2443	59.6125	61.6686	35.7029	53.4973	52.5632	57.4579	39.5886	51.3406	53.1579	59.7504	50.6549	51.45	55.1147	49.815	69.1197	62.7424	59.7947	69.536	62.1997	63.0723	54.6953	47.7674	44.7091	48.2837	46.9727	48.2349	42.3387	43.3966	47.6831	49.8605	43.7706	46.3189	47.3848	45.0026	52.5128
CERS5	ceramide synthase 5	LASS5	Trh4, MGC45411, FLJ25304	12q13.12	74.6569	76.0825	74.9209	80.2294	74.3888	62.239	54.5633	57.171	51.6631	52.938	49.2685	51.8919	31.5961	48.397	50.3629	48.7223	37.5428	49.3803	44.9403	43.1199	40.2559	37.8445	44.3347	40.405	66.2858	73.7692	68.4901	73.5788	74.4991	67.6154	55.7758	54.4943	62.6251	56.3212	55.1167	51.4285	43.2277	48.5911	51.5866	43.1169	46.9648	48.4778	44.86	43.9657	37.4259
CERS6	ceramide synthase 6	LASS6		2q31	138.467	127.493	115.832	114.643	125.845	108.288	117.161	100.488	95.9639	112.568	90.5249	90.3878	58.8203	80.1074	76.1555	96.1528	65.1332	81.1648	81.7143	82.9535	71.1848	97.6064	89.3274	74.7448	101.26	95.3266	84.1097	85.4377	90.9569	79.2387	61.4872	48.508	64.4005	60.3399	56.5879	57.1	75.0651	54.8375	53.9287	61.8079	44.4195	44.4216	57.3667	51.4316	69.6069
[truncated: 1 more columns]

## Sheet: Ion Channels
Ion Channels
Acid-Sensing (proton-gated) ion channels (ASIC)
	GRAPH [Drag mouse over this cell to view graph]				P7 A1 SAMPLES						P14 A1 SAMPLES						P21 A1 SAMPLES						ADULT A1 SAMPLES						P7 MG SAMPLES						P14 MG SAMPLES						P21 MG SAMPLES						ADULT MG SAMPLES
Approved Symbol	Approved Name	Previous Symbols	Synonyms	Chromosome	2945-TAH-1_P7	2945-TAH-11_P7	2945-TAH-27_P7	2945-TAH-12_P7	2945-TAH-28_P7	2945-TAH-43_P7	2945-TAH-2_P14	2945-TAH-13_P14	2945-TAH-29_P14	2945-TAH-3_P14	2945-TAH-14_P14	2945-TAH-30_P14	2945-TAH-15_P21	2945-TAH-31_P21	2945-TAH-44_P21	2945-TAH-4_P21	2945-TAH-16_P21	2945-TAH-32_P21	2945-TAH-17_Ad	2945-TAH-33_Ad	2945-TAH-45_Ad	2945-TAH-5_Ad	2945-TAH-18_Ad	2945-TAH-34_Ad	2945-TAH-6_P7	2945-TAH-19_P7	2945-TAH-35_P7	2945-TAH-20_P7	2945-TAH-36_P7	2945-TAH-46_P7	2945-TAH-7_P14	2945-TAH-21_P14	2945-TAH-37_P14	2945-TAH-8_P14	2945-TAH-22_P14	2945-TAH-38_P14	2945-TAH-23_P21	2945-TAH-39_P21	2945-TAH-47_P21	2945-TAH-9_P21	2945-TAH-24_P21	2945-TAH-40_P21	2945-TAH-25_Ad	2945-TAH-48_Ad	2945-TAH-26_Ad
ASIC1	acid-sensing (proton-gated) ion channel 1	ACCN2	BNaC2, hBNaC2	12q12	90.3875	106.756	100.242	101.271	102.343	94.1504	66.4701	85.3177	95.2657	76.7473	90.226	89.5887	57.5618	81.3824	72.7939	67.4853	59.1064	70.0099	68.2065	61.1944	64.3772	61.7586	61.0362	54.1855	128.355	124.162	146.696	140.015	136.757	148.034	94.7263	99.9782	102.223	92.0169	99.3046	94.8729	52.6733	63.5826	58.0725	60.7459	67.3279	69.3474	49.0876	51.5007	44.1599
ASIC2	acid-sensing (proton-gated) ion channel 2	ACCN, ACCN1	ASIC2a, BNC1, BNaC1, hBNaC1, MDEG	17q11.2-q12	52.9005	62.7464	61.0191	57.0837	66.1061	60.0099	68.9555	85.5685	93.4886	77.8627	92.2589	98.2374	62.5297	84.5978	81.3507	75.7903	69.3906	83.4985	67.6416	60.6467	63.3588	61.7586	62.5039	63.0603	56.1943	47.5806	71.7643	66.8408	63.0197	66.6714	50.9392	53.4452	57.2449	50.5295	59.1624	54.0715	50.4508	55.3636	50.8059	45.9842	50.5583	52.9265	41.3369	44.5879	37.4259
ASIC3	acid-sensing (proton-gated) ion channel 3	ACCN3	TNaC1, DRASIC	7q35	1.39546	2.80058	1.48948	2.37566	1.96714	1.40786	0.751401	1.5045	1.07896	1.07249	1.79376	0.987074	1.12606	1.55225	1.71136	1.47643	0.884661	2.14697	0.821765	1.09542	1.17927	2.27532	1.87259	1.73929	2.00447	2.31563	1.39557	2.15616	1.34708	1.94704	1.3378	1.48116	1.50644	0.945581	2.10168	1.04619	2.05582	2.49859	2.58233	1.85849	1.79674	2.15893	2.46612	2.00473	1.94252
ASIC4	acid-sensing (proton-gated) ion channel family member 4	ACCN4	BNAC4	2q36.1	8.68988	10.4689	14.1997	9.97777	12.1652	11.2042	9.94161	17.1764	16.3748	12.0548	15.0676	18.6134	7.68374	14.192	11.2461	11.1963	9.51011	14.0953	10.1693	11.1534	9.11252	8.12613	9.16048	8.83023	31.3112	38.6489	47.2882	32.7017	58.3928	80.4187	19.9126	19.3168	21.1978	18.4979	23.8016	21.4194	17.9467	15.0573	15.2538	19.1689	11.9783	18.6453	10.5104	11.3371	10.4249
Calcium Channels (CACN)
	GRAPH [Drag mouse over this cell to view graph]				P7 A1 SAMPLES						P14 A1 SAMPLES						P21 A1 SAMPLES						ADULT A1 SAMPLES						P7 MG SAMPLES						P14 MG SAMPLES						P21 MG SAMPLES						ADULT MG SAMPLES
Approved Symbol	Approved Name	Previous Symbols	Synonyms	Chromosome	2945-TAH-1_P7	2945-TAH-11_P7	2945-TAH-27_P7	2945-TAH-12_P7	2945-TAH-28_P7	2945-TAH-43_P7	2945-TAH-2_P14	2945-TAH-13_P14	2945-TAH-29_P14	2945-TAH-3_P14	2945-TAH-14_P14	2945-TAH-30_P14	2945-TAH-15_P21	2945-TAH-31_P21	2945-TAH-44_P21	2945-TAH-4_P21	2945-TAH-16_P21	2945-TAH-32_P21	2945-TAH-17_Ad	2945-TAH-33_Ad	2945-TAH-45_Ad	2945-TAH-5_Ad	2945-TAH-18_Ad	2945-TAH-34_Ad	2945-TAH-6_P7	2945-TAH-19_P7	2945-TAH-35_P7	2945-TAH-20_P7	2945-TAH-36_P7	2945-TAH-46_P7	2945-TAH-7_P14	2945-TAH-21_P14	2945-TAH-37_P14	2945-TAH-8_P14	2945-TAH-22_P14	2945-TAH-38_P14	2945-TAH-23_P21	2945-TAH-39_P21	2945-TAH-47_P21	2945-TAH-9_P21	2945-TAH-24_P21	2945-TAH-40_P21	2945-TAH-25_Ad	2945-TAH-48_Ad	2945-TAH-26_Ad
CACNA1A	calcium channel, voltage-dependent, P/Q type, alpha 1A subunit	CACNL1A4, SCA6, MHP1, MHP	Cav2.1, EA2, APCA, HPCA, FHM	19p13	93.4321	139.696	112.903	114.303	151.314	123.715	137.217	160.668	184.375	163.319	203.89	214.806	139.433	203.789	187.149	161.67	147.296	183.473	176.525	193.791	162.417	143.856	144.493	160.46	125.314	145.278	130.378	164.991	128.499	120.422	175.663	185.762	161.459	221.975	203.18	201.694	178.578	198.375	200.761	183.831	221.299	178.341	183.726	170.816	163.495
CACNA1B	calcium channel, voltage-dependent, N type, alpha 1B subunit	CACNL1A5	Cav2.2, CACNN	9q34	267.42	378.879	281.214	334.832	356.517	297.879	196.116	255.201	260.918	208.792	257.225	278.637	171.096	273.973	215.876	206.147	165.653	220.158	233.895	264.346	183.537	162.894	193.99	187.709	325.485	317.406	294.948	366.726	282.593	244.501	263.7	273.212	238.664	283.024	250.784	287.317	202.359	223.032	221.901	176.45	225.291	180.5	178.618	183.536	180.849
CACNA1C	calcium channel, voltage-dependent, L type, alpha 1C subunit	CCHL1A1, CACNL1A1	Cav1.2, CACH2, CACN2, TS, LQT8	12p13.3	119.375	159.367	119.407	135.005	143.601	114.271	100.803	121.238	119.384	108.75	125.922	146.698	87.7668	144.859	117.228	121.867	77.5184	109.962	123.932	146.339	98.3616	91.7091	95.097	96.2406	115.845	124.272	98.6021	126.18	95.8766	86.8498	162.697	172.432	146.34	207.26	160.779	171.851	236.919	218.824	234.992	231.514	251.045	192.668	257.064	234.691	211.54
CACNA1D	calcium channel, voltage-dependent, L type, alpha 1D subunit	CCHL1A2, CACNL1A2	Cav1.3, CACH3, CACN4	3p14.3	97.6819	112.757	94.5821	100.456	105.708	92.2146	90.1681	96.3508	96.9794	87.129	96.0856	98.8484	59.8139	99.1225	92.1078	86.9251	62.4792	83.6385	85.9258	100.281	91.554	80.1004	81.584	82.8169	88.1968	90.8056	84.9149	94.3318	86.6814	74.9906	78.8271	77.6374	86.0826	90.4803	84.803	102.031	76.5653	77.5221	86.3581	80.8707	76.0621	67.7773	78.5049	77.2165	78.8663
CACNA1E	calcium channel, voltage-dependent, R type, alpha 1E subunit	CACNL1A6	Cav2.3, BII, CACH6	1q25.3	497.417	516.708	437.361	518.98	473.096	454.151	556.037	584.937	558.71	537.059	567.664	580.682	375.51	608.317	523.554	540.129	359.67	528.202	578.471	583.114	510.301	526.016	519.971	463.052	379.122	337.31	311.426	388.647	331.556	274.474	201.647	193.23	232.369	180.547	219.994	251.141	269.59	193.115	185.207	203.531	113.993	150.405	99.7019	151.184	267.032
CACNA1F	calcium channel, voltage-dependent, L type, alpha 1F subunit	CSNB2, AIED	Cav1.4, JM8, JMC8, CSNBX2, CORDX3, CSNB2A, OA2	Xp11.23	1.2686	1.26693	1.19159	1.4254	1.553	1.3492	1.7918	1.31644	1.2059	1.20119	1.25563	2.06816	0.662391	1.66313	1.40576	1.59947	1.43757	1.54022	1.90033	2.09126	1.8225	0.975135	1.51831	1.24872	2.14271	1.76429	1.23454	2.246	1.34708	2.00604	0.565991	0.74058	0.914627	1.00468	1.05084	1.65188	1.05569	0.460267	1.14103	1.53989	0.499095	0.785065	0.763324	0.691285	0.518005
CACNA1G	calcium channel, voltage-dependent, T type, alpha 1G subunit		Cav3.1, NBR13	17q22	146.206	209.777	156.048	184.012	194.488	152.283	116.583	116.223	148.579	118.574	137.521	154.83	64.5169	85.3185	84.7734	89.9394	77.0208	87.5591	85.2068	83.1527	91.8756	88.598	87.7078	88.6145	249.246	248.268	223.076	301.592	186.541	181.842	364.241	395.963	258.463	468.831	360.491	316.28	322.152	375.381	417.257	400.212	494.803	351.971	330.343	311.7	275.579
CACNA1H	calcium channel, voltage-dependent, T type, alpha 1H subunit		Cav3.2	16p13.3	104.976	159.833	127.748	137.72	148.156	144.951	41.3849	62.8756	72.0998	38.1377	55.4271	89.3537	30.6025	67.4122	55.008	41.4017	37.8746	56.148	59.2698	64.5304	49.3684	41.7451	56.2788	40.9402	106.79	123.776	104.238	134.445	95.2324	103.193	31.078	37.5844	44.4939	33.9818	46.9201	49.1709	55.6737	44.9747	46.0616	55.8077	29.1971	40.4309	22.3713	26.8218	57.8223
CACNA1I	calcium channel, voltage-dependent, T type, alpha 1I subunit		Cav3.3	22q13.1	87.5966	162.967	107.888	133.376	143.239	101.894	117.508	130.453	161.78	133.375	166.341	182.985	120.886	168.863	129.574	143.337	117.66	143.707	153.516	152.015	120.768	123.981	115.24	124.158	62.346	66.6018	56.7888	80.1821	58.3342	52.3931	47.6976	48.7548	68.6508	48.8156	65.8878	71.4163	45.5058	57.8621	37.1135	43.9133	38.3804	54.7583	39.6928	39.7489	47.0737
CACNA1S	calcium channel, voltage-dependent, L type, alpha 1S subunit	HOKPP, MHS5, CACNL1A3	Cav1.1, hypoPP	1q32	0.951447	1.00021	0.79439	0.882388	0.983568	0.762589	1.6184	2.5075	2.41179	2.27368	2.09272	1.97415	0.927348	0.997877	1.34464	1.41492	0.774078	1.26018	0.975846	1.09542	0.589633	1.25375	1.06282	0.758151	4.00894	5.01719	3.59627	3.99787	2.63558	2.95006	5.19682	5.80121	4.25033	6.91456	5.41184	4.29489	3.38932	3.74789	4.62418	3.87627	4.29222	2.22435	1.76152	1.65908	1.29501
CACNA2D1	calcium channel, voltage-dependent, alpha 2/delta subunit 1	CACNL2A, CACNA2, MHS3, LINC01112	lncRNA-N3	7q21-q22	496.148	415.087	435.971	497.463	420.76	376.191	553.551	517.548	465.856	518.999	500.219	497.72	357.426	495.723	442.814	520.935	358.398	462.859	455.515	452.659	411.618	445.312	407.363	406.101	317.743	208.02	232.469	292.249	264.085	242.967	323.901	253.587	252.383	309.205	245.424	257.088	316.207	247.689	282.675	293.641	299.657	223.024	299.458	285.708	283.349
CACNA2D2	calcium channel, voltage-dependent, alpha 2/delta subunit 2		KIAA0558	3p21.3	31.5246	35.2073	30.4847	31.9696	34.0107	32.0874	26.299	25.5765	32.8765	30.33	32.2278	28.5782	20.7991	25.7785	26.5261	26.5143	22.78	24.7835	22.3931	21.2114	22.0308	22.7996	21.7625	23.3689	111.49	109.992	127.05	116.163	133.068	137.178	61.0755	59.3698	70.5877	55.1983	68.8827	87.2743	44.0611	62.2018	51.4665	48.3737	53.6527	62.151	50.5555	52.3302	43.6419
CACNA2D3	calcium channel, voltage-dependent, alpha 2/delta subunit 3		HSA272268	3p21.1	92.671	79.4833	91.2556	85.5238	92.1965	89.8682	165.019	154.023	142.042	157.313	157.193	150.129	115.72	153.784	154.328	154.656	113.403	147.628	139.443	121.393	115.675	128.346	106.586	124.961	87.7129	83.5831	92.5905	89.7051	75.6705	74.7546	98.5853	90.4741	82.8007	84.334	87.1148	91.2388	85.1775	80.1522	77.8904	67.171	80.2545	67.9736	71.4589	78.3225	74.528
CACNA2D4	calcium channel, voltage-dependent, alpha 2/delta subunit 4			12p13.33	0.824588	0.933528	0.943338	1.4254	1.65654	1.05589	1.6762	2.13138	1.77711	1.15829	1.61438	2.49119	1.78846	1.66313	2.26144	2.0301	1.76932	2.56703	2.36258	2.34022	2.68015	3.01828	3.08723	2.67583	2.69567	2.20536	2.46908	1.88664	1.99133	2.12404	10.4966	10.3681	9.30768	11.8789	9.19487	8.20433	13.3906	15.7806	14.9535	18.107	20.2133	14.3929	17.9675	15.2774	13.1444
CACNB1	calcium channel, voltage-dependent, beta 1 subunit	CACNLB1		17q21-q22	70.978	96.8202	85.1487	81.6548	90.2294	89.1056	75.2557	94.6582	113.227	84.4692	104.098	118.872	85.1835	135.212	130.675	107.411	110.14	128.212	132.766	116.215	117.123	108.983	121.06	111.894	91.7219	90.3646	84.7002	97.8356	70.9265	81.0087	50.8877	61.4064	55.9537	54.2527	60.5811	55.6133	51.1732	55.7581	43.8997	47.1524	43.571	47.1039	34.2909	36.1542	51.0235
CACNB2	calcium channel, voltage-dependent, beta 2 subunit	MYSB, CACNLB2		10p12	16.0477	12.3359	14.9941	13.711	15.53	19.4167	31.6744	28.9616	28.0529	29.0001	26.5476	28.7192	29.8738	35.2583	34.7161	37.0339	27.5351	34.6316	35.9522	48.348	45.6162	39.9805	44.942	40.7618	63.1063	54.1415	61.1902	64.0109	60.5013	57.1722	80.3192	71.2808	66.983	81.32	72.0878	77.6383	108.847	107.702	114.944	108.589	113.644	102.844	140.099	120.353	113.443
CACNB3	calcium channel, voltage-dependent, beta 3 subunit	CACNLB3		12q13	141.575	187.239	175.163	166.364	165.912	165.658	96.9307	118.542	148.96	107.249	125.503	140.635	115.124	178.398	148.338	146.29	137.675	162.89	179.299	176.314	163.168	155.743	171.164	163.939	122.757	132.211	125.225	138.129	108.176	120.835	57.3194	71.2808	62.7327	63.7085	70.3539	67.672	61.0633	61.2155	55.0698	54.1616	58.5938	56.9827	44.9187	49.2195	68.3767
CACNB4	calcium channel, voltage-dependent, beta 4 subunit		EJM4	2q22-q23	121.341	92.686	111.81	99.9135	116.32	109.344	358.476	293.879	261.616	348.473	319.528	261.293	282.907	312.391	358.163	415.739	305.706	356.537	373.184	342.469	380.796	460.45	357.208	380.636	111.145	90.8608	110.679	92.535	103.491	107.146	370.158	268.707	278.746	358.671	285.409	281.425	341.265	317.913	351.858	380.989	356.953	303.689	425.817	346.541	284.385
CACNG1	calcium channel, voltage-dependent, gamma subunit 1	CACNLG		17q24	0.634298	0.400084	0.248247	0.33938	0.569434	0.293304	0	0	0.0634682	0.128699	0.119584	0.0940071	0.0662391	0.0554376	0	0.0615181	0	0.0466733	0	0.199168	0.107206	0	0	0	0.138239	0.110268	0.322054	0.449199	0.409979	0.295006	0.102907	0.12343	0.107603	0.177296	0.157626	0.0550627	0.0555626	0.197257	0.120109	0.212398	0.149728	0.130844	0.0587172	0	0
CACNG2	calcium channel, voltage-dependent, gamma subunit 2		stargazin, MGC138502, MGC138504	22q13.1	31.3978	36.741	36.2937	38.0106	45.0888	39.596	47.6851	55.6038	64.5471	49.2916	73.0059	56.2632	44.9101	57.8214	51.6464	47.492	51.3656	57.7349	58.1913	54.6218	53.1206	53.3074	55.3678	50.7069	44.5131	42.5634	51.2066	50.7146	44.1021	43.8379	35.8632	44.0028	44.8167	42.2557	54.3811	53.1355	52.8956	56.6786	55.5502	54.905	57.4957	59.4033	63.7082	54.6806	50.3112
CACNG3	calcium channel, voltage-dependent, gamma subunit 3			16p12.1	19.2827	18.7372	21.101	22.6706	20.0855	21.9978	53.0027	63.5652	64.8645	62.762	70.0163	81.5511	57.893	80.8281	70.1657	71.361	66.3496	76.0308	63.2246	87.3352	66.4142	56.2328	57.7971	57.9317	17.2108	13.2873	19.1622	20.6182	15.4621	17.9954	7.30643	7.09722	8.33925	4.19602	7.93386	10.1866	12.0015	6.7725	8.16738	7.22154	5.7895	7.00017	4.22764	6.70546	9.58309
CACNG4	calcium channel, voltage-dependent, gamma subunit 4		MGC11138, MGC24983	17q24	69.5191	84.4843	70.8	71.2698	84.8974	72.446	23.12	26.7676	31.5437	22.4365	21.5251	26.51	11.5918	16.9085	15.28	14.7028	10.8924	17.6892	12.2238	14.5393	10.8278	12.3517	11.3367	11.0155	87.4364	82.5907	77.776	94.1522	76.7247	72.4535	57.6796	63.0727	44.6015	67.3727	57.5862	58.3113	36.3379	36.5584	41.5576	42.8514	47.963	38.599	27.0686	28.0662	22.2095
CACNG5	calcium channel, voltage-dependent, gamma subunit 5			17q24	6.34298	7.06814	8.4404	7.80574	11.2851	9.50303	7.68741	9.46582	8.75861	6.09173	8.31107	8.83667	3.31196	3.76976	4.46176	3.13742	3.09631	4.38729	4.51971	3.53523	2.89456	3.43619	4.3525	3.25559	29.445	33.9074	33.4936	35.2172	28.3472	33.0407	103.576	119.727	106.258	122.63	112.283	92.4502	73.9538	70.5524	84.9768	68.9763	99.3199	64.2445	64.0018	56.6162	44.6132
CACNG6	calcium channel, voltage-dependent, gamma subunit 6			19q13.4	0.697728	1.06689	1.39018	0.882388	1.81184	1.29054	2.312	2.38213	2.41179	1.93048	1.91334	2.16216	1.58974	2.2175	1.77248	2.09161	0.939952	1.77358	1.33537	2.04147	0.964855	1.34662	1.56892	1.20412	0.0691197	0.055134	0.107351	0.0449199	0.175705	0.0590012	0.102907	0.061715	0.269008	0.118198	0.262711	0.110125	0.277813	0.328762	0.180163	0.106199	0	0.392533	0	0.138257	0.323753
CACNG7	calcium channel, voltage-dependent, gamma subunit 7			19q13.4	33.0469	37.9413	37.1874	33.5986	36.0296	35.1964	43.6969	42.6902	45.1259	46.117	47.8335	49.4477	36.8289	52.6657	54.8857	52.598	42.3532	55.6812	48.176	49.2443	46.4738	52.6573	45.3975	52.1786	32.5554	36.2781	34.8892	39.5295	33.4426	39.4718	44.9705	45.5456	45.5162	53.5435	46.2371	40.0856	54.118	60.9525	62.8168	62.0203	64.1836	54.4966	58.5998	51.0859	47.5917
CACNG8	calcium channel, voltage-dependent, gamma subunit 8			19q13.4	22.2639	25.2719	25.0233	23.0778	26.5563	26.6906	37.4544	35.105	39.6676	33.5903	35.4566	46.1105	29.7414	45.7915	35.8774	35.0038	32.456	41.1658	43.4508	36.1988	36.5573	37.7052	45.7518	36.8372	14.446	19.7931	17.8203	19.7648	17.2191	14.9863	10.4451	12.5899	17.5931	8.98302	17.1813	14.2612	31.0595	23.8024	14.5331	18.6911	11.03	21.393	10.9214	13.6874	31.2746
Chloride channels (voltage sensitive)(CLCN)
	GRAPH [Drag mouse over this cell to view graph]				P7 A1 SAMPLES						P14 A1 SAMPLES						P21 A1 SAMPLES						ADULT A1 SAMPLES						P7 MG SAMPLES						P14 MG SAMPLES						P21 MG SAMPLES						ADULT MG SAMPLES
Approved Symbol	Approved Name	Previous Symbols	Synonyms	Chromosome	2945-TAH-1_P7	2945-TAH-11_P7	2945-TAH-27_P7	2945-TAH-12_P7	2945-TAH-28_P7	2945-TAH-43_P7	2945-TAH-2_P14	2945-TAH-13_P14	2945-TAH-29_P14	2945-TAH-3_P14	2945-TAH-14_P14	2945-TAH-30_P14	2945-TAH-15_P21	2945-TAH-31_P21	2945-TAH-44_P21	2945-TAH-4_P21	2945-TAH-16_P21	2945-TAH-32_P21	2945-TAH-17_Ad	2945-TAH-33_Ad	2945-TAH-45_Ad	2945-TAH-5_Ad	2945-TAH-18_Ad	2945-TAH-34_Ad	2945-TAH-6_P7	2945-TAH-19_P7	2945-TAH-35_P7	2945-TAH-20_P7	2945-TAH-36_P7	2945-TAH-46_P7	2945-TAH-7_P14	2945-TAH-21_P14	2945-TAH-37_P14	2945-TAH-8_P14	2945-TAH-22_P14	2945-TAH-38_P14	2945-TAH-23_P21	2945-TAH-39_P21	2945-TAH-47_P21	2945-TAH-9_P21	2945-TAH-24_P21	2945-TAH-40_P21	2945-TAH-25_Ad	2945-TAH-48_Ad	2945-TAH-26_Ad
CLCN1	chloride channel, voltage-sensitive 1		CLC1, ClC-1	7q12	6.5967	7.80163	6.45442	6.58397	7.92031	5.98339	5.02861	6.20607	5.33133	6.99262	5.02252	5.17039	2.58333	2.82732	3.78944	4.55234	2.15636	3.26713	5.59828	5.27795	5.68192	4.73637	4.75738	4.05834	6.84285	4.30045	4.45508	4.80643	3.86552	3.36307	3.91048	3.45604	3.06669	4.37331	3.52032	3.08351	4.00051	4.20816	5.22472	5.09756	5.53995	3.59822	7.92683	5.66853	6.21606
CLCN2	chloride channel, voltage-sensitive 2		CLC2, EJM6, ClC-2	3q27.1	32.8566	40.4084	37.4356	39.0287	42.7593	33.4953	42.8877	51.5918	54.5826	46.0741	57.2806	61.0576	51.6003	77.6127	74.0163	72.0992	61.3734	68.7964	77.5027	70.6549	71.3456	68.2595	77.8388	71.5338	42.8542	50.227	42.7258	51.3884	46.4448	48.558	44.0958	46.8417	44.7091	45.0333	45.8693	46.8583	40.5051	51.9444	42.098	40.515	40.6762	47.3002	36.0524	42.9288	45.9082
CLCN3	chloride channel, voltage-sensitive 3		CLC3, ClC-3	4q	331.294	290.527	301.521	314.062	274.778	275.881	372.464	358.322	311.692	359.284	337.286	327.944	218.258	276.19	288.364	318.418	230.952	279.993	282.893	274.304	307.038	326.299	296.881	301.432	330.738	305.001	305.736	288.251	318.495	307.219	384.153	333.631	349.818	364.522	334.536	342.93	322.763	310.286	329.278	329.324	325.36	303.101	345.316	344.052	300.119
CLCN4	chloride channel, voltage-sensitive 4		CLC4, ClC-4	Xp22.3	#N/A	#N/A	#N/A	#N/A	#N/A	#N/A	#N/A	#N/A	#N/A	#N/A	#N/A	#N/A	#N/A	#N/A	#N/A	#N/A	#N/A	#N/A	#N/A	#N/A	#N/A	#N/A	#N/A	#N/A	#N/A	#N/A	#N/A	#N/A	#N/A	#N/A	#N/A	#N/A	#N/A	#N/A	#N/A	#N/A	#N/A	#N/A	#N/A	#N/A	#N/A	#N/A	#N/A	#N/A	#N/A
CLCN5	chloride channel, voltage-sensitive 5	NPHL2, NPHL1	DENTS, XLRH, hClC-K2, hCIC-K2, CLC5, XRN, ClC-5	Xp11.23-p11.22	55.9451	46.9431	44.188	49.278	45.5547	42.881	36.1828	32.2841	31.1629	34.2767	30.6135	31.3044	16.9572	22.7849	24.2035	29.4672	19.7943	23.0099	19.3628	18.8214	20.8516	23.2639	20.649	21.5404	118.817	103.983	111.538	107.089	111.397	109.27	109.648	94.609	96.4125	101.414	97.3605	104.619	64.3415	73.84	72.7858	64.5691	71.8697	71.7026	52.1996	56.5471	42.2174
CLCN6	chloride channel, voltage-sensitive 6		CLC-6, KIAA0046, ClC-6	1p36	98.2528	128.093	103.42	109.62	108.814	100.486	70.9207	76.8549	78.0024	69.3256	82.3932	83.3843	54.1174	86.0392	78.478	78.128	62.0369	71.5035	98.2523	87.2854	88.5522	88.5051	98.8421	90.9781	97.1823	104.644	106.385	108.302	101.265	97.8241	92.1536	101.213	101.308	108.269	102.51	97.6811	108.347	121.576	110.68	108.217	123.227	122.012	145.912	121.804	119.983
CLCN7	chloride channel, voltage-sensitive 7		CLC-7, OPTA2, CLC7, ClC-7, PPP1R63	16p13	50.3633	57.0786	54.3164	48.4635	53.268	50.9175	54.3899	59.0517	61.5641	59.5017	60.2104	66.51	46.7648	65.8045	69.9213	65.2707	54.3514	64.8759	64.4572	64.7296	60.089	64.0803	63.7185	61.7224	58.2679	59.4895	58.1307	62.9328	63.4883	58.1752	57.7825	67.6396	62.8403	61.7583	63.8387	62.386	69.0643	71.0784	69.3026	62.7637	67.8769	67.3848	66.2917	62.2847	64.2326
CLCNKA	chloride channel, voltage-sensitive Ka		hClC-Ka	1p36	0	0.0666806	0	0.067876	0.0517667	0.117321	0.0578001	0	0	0	0	0	0	0.0554376	0	0	0	0	0	0	0.053603	0	0.101221	0	0.138239	0.110268	0.0536756	0.13476	0.117137	0.295006	0	0	0.0538016	0	0.0525421	0	0.0555626	0	0	0	0	0	0	0	0.0647506
CLCNKB	chloride channel, voltage-sensitive Kb		hClC-Kb	1p36	0.0634298	0.0666806	0.0496494	0	0.1553	0	0.0578001	0	0	0	0	0.0470035	0.0662391	0.0554376	0	0	0.0552913	0.0466733	0	0	0	0	0	0	0.0691197	0.110268	0	0.13476	0.117137	0.0590012	0	0.12343	0	0	0	0	0	0	0.0600543	0	0	0	0	0	0
Calcium activated chloride channels
	GRAPH [Drag mouse over this cell to view graph]				P7 A1 SAMPLES						P14 A1 SAMPLES						P21 A1 SAMPLES						ADULT A1 SAMPLES						P7 MG SAMPLES						P14 MG SAMPLES						P21 MG SAMPLES						ADULT MG SAMPLES
Anoctamins : Some members of this family have been shown to support CaCC activity.
Approved Symbol	Approved Name	Previous Symbols	Synonyms	Chromosome	2945-TAH-1_P7	2945-TAH-11_P7	2945-TAH-27_P7	2945-TAH-12_P7	2945-TAH-28_P7	2945-TAH-43_P7	2945-TAH-2_P14	2945-TAH-13_P14	2945-TAH-29_P14	2945-TAH-3_P14	2945-TAH-14_P14	2945-TAH-30_P14	2945-TAH-15_P21	2945-TAH-31_P21	2945-TAH-44_P21	2945-TAH-4_P21	2945-TAH-16_P21	2945-TAH-32_P21	2945-TAH-17_Ad	2945-TAH-33_Ad	2945-TAH-45_Ad	2945-TAH-5_Ad	2945-TAH-18_Ad	2945-TAH-34_Ad	2945-TAH-6_P7	2945-TAH-19_P7	2945-TAH-35_P7	2945-TAH-20_P7	2945-TAH-36_P7	2945-TAH-46_P7	2945-TAH-7_P14	2945-TAH-21_P14	2945-TAH-37_P14	2945-TAH-8_P14	2945-TAH-22_P14	2945-TAH-38_P14	2945-TAH-23_P21	2945-TAH-39_P21	2945-TAH-47_P21	2945-TAH-9_P21	2945-TAH-24_P21	2945-TAH-40_P21	2945-TAH-25_Ad	2945-TAH-48_Ad	2945-TAH-26_Ad
ANO1	anoctamin 1, calcium activated chloride channel	ORAOV2, TMEM16A	TAOS2, FLJ10261, DOG1	11q13.2	2.9812	2.86727	3.823	3.19017	2.12244	1.52518	3.0634	2.75825	3.80809	4.03256	4.4246	2.35018	1.78846	3.54801	3.23936	5.29056	2.93044	3.12711	2.82482	5.47712	2.94817	4.55063	3.03662	3.34478	5.9443	6.61608	5.26021	7.99575	6.55967	5.90012	3.34449	5.73949	6.24099	6.85546	5.93726	5.94677	4.94507	8.35056	4.74429	8.86763	8.08534	4.90666	7.86811	8.64106	6.34556
ANO2	anoctamin 2, calcium activated chloride channel	C12orf3, TMEM16B		12p13.3	1.07831	0.533445	0.744741	0.814512	1.19063	1.29054	0.578001	0.25075	0.952023	0.600593	0.298959	0.470035	0.132478	0.776127	1.10016	0.922771	0.442331	1.02681	2.87618	2.09126	1.12566	1.06801	1.51831	0.847345	1.10592	1.43348	1.71762	1.5722	1.28851	1.06202	0.823259	0.432005	0.807024	0.295494	0.472879	0.660752	1.27794	0.657524	0.660597	1.06199	0.149728	0.654221	0.352303	0.345642	1.48926
ANO3	anoctamin 3	C11orf25, TMEM16C	GENX-3947, DYT23	11p14.2	17.3798	12.0025	14.4976	12.0141	16.7207	14.4305	69.7647	54.4128	54.4557	72.6718	68.7607	55.1352	99.5574	90.5296	106.41	126.727	100.409	112.016	153.876	152.413	214.037	211.511	198.747	205.905	8.15613	7.38795	7.35356	7.99575	7.4382	7.90617	10.0849	8.94867	16.7323	7.86014	14.4491	13.6555	67.453	26.564	28.7059	35.3112	11.579	21.7856	24.5438	38.1589	90.5861
ANO4	anoctamin 4	TMEM16D	FLJ34221, FLJ34272, FLJ35277	12q23.3	25.8794	23.8716	27.754	23.1457	27.954	26.8079	34.8534	28.6482	25.4507	30.5016	29.298	25.6639	16.0299	15.3008	22.3088	21.2237	17.4168	20.8163	17.4112	15.3359	28.892	28.8826	25.6089	27.7394	20.8742	21.5022	27.2135	20.3936	28.4643	29.1466	42.8095	39.3124	42.6647	43.3194	43.1371	47.1887	51.7843	54.2458	56.451	53.843	63.7344	66.2072	62.9449	70.511	47.268
ANO5	anoctamin 5	TMEM16E, LGMD2L	GDD1	11p15.1	2.91777	2.20046	2.58177	2.57929	3.4166	2.69839	1.0982	0.940313	0.888554	0.94379	1.4948	1.03408	0.331196	0.554376	0.6112	0.738217	0.387039	0.793446	0.359522	0.896256	0.696839	1.06801	0.809767	0.93654	13.8931	11.2473	10.5204	12.1284	11.1866	8.73218	12.4003	11.3556	8.33925	13.1199	9.82538	13.3252	9.22339	9.66561	13.2119	11.4164	12.9765	9.28994	14.9142	17.9734	11.8494
ANO6	anoctamin 6	TMEM16F	DKFZp313M0720	12q12-q13.11	41.9271	39.2749	41.9537	39.7075	36.8579	36.135	28.9578	30.9676	28.7511	29.901	25.7105	29.2362	16.9572	24.7252	26.5872	27.068	18.9649	25.997	26.8101	33.5598	27.1231	23.8212	25.9125	24.6176	50.5265	49.5654	46.3221	54.398	54.5858	52.1571	41.626	45.2988	45.3547	54.3118	45.6066	46.5279	36.6158	36.4926	34.4712	37.5414	35.5356	31.7951	38.0488	37.0529	38.7209
ANO7	anoctamin 7	PCANAP5, TMEM16G	NGEP, PCANAP5L, IPCA-5	2q37.3	0.317149	0.600125	0.198598	0.135752	0.207067	0.527946	0.1734	0.438813	0.317341	0.386096	0.119584	0.188014	0.198717	0.110875	0.18336	0.369109	0.221165	0.14002	0.205441	0.149376	0.160809	0.325045	0.202442	0.133791	0.829437	0.827009	0.590432	0.718719	0.937096	0.47201	0.154361	0.37029	0.32281	0.177296	0	0.275313	0.277813	0.723277	0.300271	0.0530996	0.199638	0.327111	0.117434	0.138257	0.259003
ANO8	anoctamin 8	KIAA1623, TMEM16H		19p13.12	57.9114	76.616	74.772	73.4418	84.9492	74.9684	56.4707	56.6069	70.3227	62.0327	63.5588	75.3467	48.2883	67.135	63.5037	64.0403	55.7889	60.3952	57.5236	58.406	61.4291	65.3341	61.2892	56.8167	66.9079	81.9291	75.4143	84.5842	71.1607	67.7924	74.1962	70.3551	64.4005	74.9373	72.8759	62.2759	58.8408	73.4455	62.8168	68.3392	74.6646	70.1325	55.9575	48.3208	46.8147
ANO9	anoctamin 9	TP53I5, TMEM16J	PIG5	11p15.5	0	0	0.0992988	0.067876	0	0	0	0.0626875	0	0.0428995	0.0597919	0.0470035	0	0	0.06112	0	0	0.0466733	0.0513603	0.049792	0	0	0	0	0.276479	0.55134	0.214703	0.0898398	0.468548	0.354007	0.0514537	0	0.107603	0	0.157626	0.110125	0.0555626	0.0657524	0	0	0	0.130844	0	0	0.129501
ANO10	anoctamin 10	TMEM16K	FLJ10375, MGC47890, SCAR10	3p22.1-p21.33	24.9913	28.0725	27.903	27.4898	26.8152	26.5733	23.12	25.8273	26.847	24.2811	23.1395	25.6639	17.6196	26.9427	21.7587	28.6059	20.7342	23.7567	27.3751	30.1242	28.3024	24.5177	26.368	25.5096	28.6847	28.5594	27.1599	24.9306	26.7072	28.0256	23.1542	24.0071	23.9955	25.2352	24.1168	25.5491	21.1694	25.3804	20.4185	23.6293	25.8032	25.0567	23.1933	24.2641	23.4397
	GRAPH [Drag mouse over this cell to view graph]				P7 A1 SAMPLES						P14 A1 SAMPLES						P21 A1 SAMPLES						ADULT A1 SAMPLES						P7 MG SAMPLES						P14 MG SAMPLES						P21 MG SAMPLES						ADULT MG SAMPLES
Bestrophins : These genes are putative calcium-activated chloride channels.
Approved Symbol	Approved Name	Previous Symbols	Synonyms	Chromosome	2945-TAH-1_P7	2945-TAH-11_P7	2945-TAH-27_P7	2945-TAH-12_P7	2945-TAH-28_P7	2945-TAH-43_P7	2945-TAH-2_P14	2945-TAH-13_P14	2945-TAH-29_P14	2945-TAH-3_P14	2945-TAH-14_P14	2945-TAH-30_P14	2945-TAH-15_P21	2945-TAH-31_P21	2945-TAH-44_P21	2945-TAH-4_P21	2945-TAH-16_P21	2945-TAH-32_P21	2945-TAH-17_Ad	2945-TAH-33_Ad	2945-TAH-45_Ad	2945-TAH-5_Ad	2945-TAH-18_Ad	2945-TAH-34_Ad	2945-TAH-6_P7	2945-TAH-19_P7	2945-TAH-35_P7	2945-TAH-20_P7	2945-TAH-36_P7	2945-TAH-46_P7	2945-TAH-7_P14	2945-TAH-21_P14	2945-TAH-37_P14	2945-TAH-8_P14	2945-TAH-22_P14	2945-TAH-38_P14	2945-TAH-23_P21	2945-TAH-39_P21	2945-TAH-47_P21	2945-TAH-9_P21	2945-TAH-24_P21	2945-TAH-40_P21	2945-TAH-25_Ad	2945-TAH-48_Ad	2945-TAH-26_Ad
BEST1	bestrophin 1	VMD2	BMD, BEST, RP50	11q12	1.20517	0.933528	2.03562	1.01814	0.983568	1.23187	0.693601	1.19106	1.2059	1.02959	0.95667	0.79906	0.264956	1.55225	1.34464	1.3534	0.774078	0.606753	0.975846	1.59334	1.34008	1.81097	1.36648	1.5609	3.8707	2.7567	2.57643	3.59359	3.1627	2.65506	1.23489	1.60459	1.56025	1.00468	1.47118	1.54175	1.61132	1.51231	1.86168	1.16819	0.898371	1.70097	1.58537	1.79734	1.87777
BEST2	bestrophin 2	VMD2L1	FLJ20132	19p13.13	0.12686	0	0.0496494	0.135752	0.0517667	0.117321	0.0578001	0.0626875	0	0.0857991	0	0	0	0	0	0.0615181	0	0	0.154081	0.099584	0	0.046435	0.101221	0.0445971	0.207359	0.165402	0.0536756	0.26952	0.0585685	0.236005	0.102907	0.061715	0	0.177296	0	0.0550627	0.111125	0.0657524	0.0600543	0.106199	0.099819	0.0654221	0	0	0
BEST3	bestrophin 3	VMD2L3	MGC40411, MGC13168	12q14.2-q15	0	0	0.0992988	0	0.0517667	0.0586607	0	0.125375	0	0.0428995	0.119584	0	0	0	0	0.123036	0.0552913	0.0466733	0	0	0.053603	0	0	0	0.483838	0.27567	0.107351	0.0898398	0.234274	0.413009	0.617444	2.22174	1.02223	2.77764	1.62881	2.53288	2.55588	2.49859	3.60326	1.53989	1.94647	1.37386	1.17434	0.829541	0.971259
BEST4	bestrophin 4	VMD2L2		1p33-p32.3	#N/A	#N/A	#N/A	#N/A	#N/A	#N/A	#N/A	#N/A	#N/A	#N/A	#N/A	#N/A	#N/A	#N/A	#N/A	#N/A	#N/A	#N/A	#N/A	#N/A	#N/A	#N/A	#N/A	#N/A	#N/A	#N/A	#N/A	#N/A	#N/A	#N/A	#N/A	#N/A	#N/A	#N/A	#N/A	#N/A	#N/A	#N/A	#N/A	#N/A	#N/A	#N/A	#N/A	#N/A	#N/A
Chloride intracelluar channels (CLIC) :
	GRAPH [Drag mouse over this cell to view graph]				P7 A1 SAMPLES						P14 A1 SAMPLES						P21 A1 SAMPLES						ADULT A1 SAMPLES						P7 MG SAMPLES						P14 MG SAMPLES						P21 MG SAMPLES						ADULT MG SAMPLES
Approved Symbol	Approved Name	Previous Symbols	Synonyms	Chromosome	2945-TAH-1_P7	2945-TAH-11_P7	2945-TAH-27_P7	2945-TAH-12_P7	2945-TAH-28_P7	2945-TAH-43_P7	2945-TAH-2_P14	2945-TAH-13_P14	2945-TAH-29_P14	2945-TAH-3_P14	2945-TAH-14_P14	2945-TAH-30_P14	2945-TAH-15_P21	2945-TAH-31_P21	2945-TAH-44_P21	2945-TAH-4_P21	2945-TAH-16_P21	2945-TAH-32_P21	2945-TAH-17_Ad	2945-TAH-33_Ad	2945-TAH-45_Ad	2945-TAH-5_Ad	2945-TAH-18_Ad	2945-TAH-34_Ad	2945-TAH-6_P7	2945-TAH-19_P7	2945-TAH-35_P7	2945-TAH-20_P7	2945-TAH-36_P7	2945-TAH-46_P7	2945-TAH-7_P14	2945-TAH-21_P14	2945-TAH-37_P14	2945-TAH-8_P14	2945-TAH-22_P14	2945-TAH-38_P14	2945-TAH-23_P21	2945-TAH-39_P21	2945-TAH-47_P21	2945-TAH-9_P21	2945-TAH-24_P21	2945-TAH-40_P21	2945-TAH-25_Ad	2945-TAH-48_Ad	2945-TAH-26_Ad
CLIC1	chloride intracellular channel 1		NCC27, p64CLCP	6p21.3	6.91385	6.66806	10.1285	7.0591	6.05671	6.45268	7.80301	6.89563	6.79109	8.45121	7.83274	6.6275	4.63674	6.15358	6.29536	5.7827	4.86564	6.48759	5.13603	7.31943	5.94994	4.87568	5.06104	5.03948	6.84285	11.0819	9.44691	10.5562	10.7766	11.0922	5.65991	5.86292	7.37082	6.14628	7.30335	6.71764	5.00063	6.18073	5.94537	6.37195	5.53995	4.77581	4.05149	4.97725	4.7268
CLIC2	chloride intracellular channel 2		XAP121	Xq28	#N/A	#N/A	#N/A	#N/A	#N/A	#N/A	#N/A	#N/A	#N/A	#N/A	#N/A	#N/A	#N/A	#N/A	#N/A	#N/A	#N/A	#N/A	#N/A	#N/A	#N/A	#N/A	#N/A	#N/A	#N/A	#N/A	#N/A	#N/A	#N/A	#N/A	#N/A	#N/A	#N/A	#N/A	#N/A	#N/A	#N/A	#N/A	#N/A	#N/A	#N/A	#N/A	#N/A	#N/A	#N/A
CLIC3	chloride intracellular channel 3			9q34.3	2.60062	4.53428	2.97896	2.71504	4.34841	2.46375	2.0808	2.06869	2.03098	1.71598	1.4948	1.83314	1.39102	1.94032	2.26144	2.33769	1.10583	1.9136	2.67074	2.88794	2.35853	2.08958	2.73296	2.31905	4.14718	3.80424	2.89848	4.13263	2.40131	2.71406	2.05815	4.01147	2.20587	2.54125	2.52202	2.53288	2.44475	2.82735	2.70244	2.76118	3.24412	2.48604	3.58175	2.62688	3.94979
CLIC4	chloride intracellular channel 4		DKFZP566G223, CLIC4L, P64H1, H1, huH1, p64H1	1p	26.7039	29.4061	38.6272	35.4313	27.2811	25.5761	49.9971	41.123	43.7296	46.8463	46.5181	37.6028	36.3653	39.139	51.7075	49.2145	43.2378	62.6822	41.91	43.4186	53.3886	73.228	63.0606	57.5749	67.7373	74.486	76.1121	75.4655	87.9113	92.337	140.88	128.244	149.891	154.012	148.694	133.141	158.187	191.537	167.371	189.619	198.989	253.445	191.418	181.808	157.409
CLIC5	chloride intracellular channel 5			6p12.3	1.96632	2.86727	3.37616	2.57929	2.89894	2.58107	8.20761	8.58819	7.67965	6.90682	8.43066	4.98238	7.02135	7.09602	9.90144	7.01306	5.86088	9.52135	8.78262	7.81735	7.66523	9.42631	9.86903	9.98976	4.00894	3.63884	3.86465	4.35723	4.09979	4.7201	8.74713	7.09722	8.33925	7.38735	7.14573	6.22208	6.8342	8.74507	7.14646	8.07114	8.18516	7.91608	12.0957	9.81624	8.80609
CLIC6	chloride intracellular channel 6	CLIC1L	CLIC5	21q22.12	0.253719	0.666806	0.893689	0.610884	0.672967	1.40786	0.1734	0.5015	0.190405	0.214498	0.597919	0.65805	0	0.110875	0.24448	0.184554	0.276457	0.466733	0.205441	0.896256	0.214412	1.11444	0.607325	0.401374	0.691197	0.496206	0.805135	0.583959	1.40564	0.47201	0.617444	0.432005	0.645619	0.295494	0.315253	0.220251	2.16694	0.920534	1.20109	1.38059	0.748642	0.392533	1.7028	2.4195	2.39577
Cyclic nucleotide-regulated channels (CNG) :
	GRAPH [Drag mouse over this cell to view graph]				P7 A1 SAMPLES						P14 A1 SAMPLES						P21 A1 SAMPLES						ADULT A1 SAMPLES						P7 MG SAMPLES						P14 MG SAMPLES						P21 MG SAMPLES						ADULT MG SAMPLES
Approved Symbol	Approved Name	Previous Symbols	Synonyms	Chromosome	2945-TAH-1_P7	2945-TAH-11_P7	2945-TAH-27_P7	2945-TAH-12_P7	2945-TAH-28_P7	2945-TAH-43_P7	2945-TAH-2_P14	2945-TAH-13_P14	2945-TAH-29_P14	2945-TAH-3_P14	2945-TAH-14_P14	2945-TAH-30_P14	2945-TAH-15_P21	2945-TAH-31_P21	2945-TAH-44_P21	2945-TAH-4_P21	2945-TAH-16_P21	2945-TAH-32_P21	2945-TAH-17_Ad	2945-TAH-33_Ad	2945-TAH-45_Ad	2945-TAH-5_Ad	2945-TAH-18_Ad	2945-TAH-34_Ad	2945-TAH-6_P7	2945-TAH-19_P7	2945-TAH-35_P7	2945-TAH-20_P7	2945-TAH-36_P7	2945-TAH-46_P7	2945-TAH-7_P14	2945-TAH-21_P14	2945-TAH-37_P14	2945-TAH-8_P14	2945-TAH-22_P14	2945-TAH-38_P14	2945-TAH-23_P21	2945-TAH-39_P21	2945-TAH-47_P21	2945-TAH-9_P21	2945-TAH-24_P21	2945-TAH-40_P21	2945-TAH-25_Ad	2945-TAH-48_Ad	2945-TAH-26_Ad
CNGA1	cyclic nucleotide gated channel alpha 1	CNCG1, CNCG	RCNC1, RCNCa, CNG1, RP49	4p12	0	0	0	0	0	0	0.0578001	0	0	0	0	0	0	0	0	0	0	0	0	0.049792	0	0	0	0	0	0	0	0	0.0585685	0	0	0	0	0	0	0	0	0	0	0	0	0	0	0	0
CNGA2	cyclic nucleotide gated channel alpha 2	CNCA1, CNCA	CNG2, OCNC1, OCNCa, OCNCALPHA, OCNCalpha, FLJ46312	Xq27	0.444009	0.466764	0.446844	0.271504	0.621201	0.410625	0.751401	0.376125	0.380809	0.257397	0.717503	0.846064	0.331196	0.554376	0.48896	0.369109	0.221165	0.28004	0.256802	0.398336	0.375221	0.46435	0.455494	0.31218	0.760317	0.55134	0.375729	0.404279	0.409979	0.649014	0.360176	0.185145	0.376611	0.177296	0.105084	0.715814	0.111125	0.26301	0.300271	0.159299	0.249547	0.327111	0.176152	0.207385	0.259003
CNGA3	cyclic nucleotide gated channel alpha 3	CNCG3, ACHM2	CCNC1, CCNCa, CNG3	2q11.2	0.634298	0.933528	0.992988	1.4254	0.931801	0.762589	0.867001	1.19106	0.507745	0.815091	0.478335	0.611046	0.529913	0.388063	0.48896	0.369109	0.221165	0.653426	0.719045	0.647296	1.12566	0.603655	0.809767	0.490568	2.00447	1.59888	2.09335	2.38076	1.58135	1.18002	1.23489	1.11087	0.914627	0.531889	0.788132	1.43163	0.833439	0.854782	1.32119	0.530996	0.99819	0.523377	0.587172	0.967798	1.23026
CNGA4	cyclic nucleotide gated channel alpha 4	CNCA2, CNGB2	OCNC2, OCNCb, CNG5	11p15.4	0.12686	0.200042	0.546143	0.67876	0.569434	0.469286	1.0404	1.12838	0.69815	0.94379	0.95667	0.987074	0.662391	0.554376	0.6112	1.23036	0.884661	0.793446	1.43809	1.64314	1.66169	1.53236	1.67014	1.82848	0.345599	0.330804	0.483081	0.359359	0.234274	0.354007	0.463083	0.24686	0.376611	0.354593	0.420337	0.165188	0.444501	0.591772	0.300271	0.902693	0.898371	0.719643	0.822041	0.967798	0.906509
CNGB1	cyclic nucleotide gated channel beta 1	CNCG2, CNCG3L	RCNC2, RCNCb, GARP, GAR1, CNGB1B, RP45	16q13	0.253719	0.466764	0.645442	0.33938	0.3106	0.645268	0.2312	0.5015	0.380809	0.514794	0.358751	0.282021	0.529913	0.498939	0.36672	0.430627	0.110583	0.560079	0.0513603	0.24896	0.214412	0.27861	0.0506104	0.267583	1.0368	1.26808	0.966161	1.123	0.644253	1.00302	1.28634	1.91316	1.72165	1.35927	1.20847	1.762	1.00013	1.05204	1.08098	1.16819	1.54719	1.04675	0.587172	0.691285	0.841758
CNGB3	cyclic nucleotide gated channel beta 3	ACHM3, ACHM1, RMCH		8q21.3	0.190289	0.400084	0	0.067876	0.207067	0	0.0578001	0	0	0.0428995	0.0597919	0	0.0662391	0	0.06112	0	0	0	0	0	0.053603	0	0	0.0445971	0.138239	0	0.107351	0.0898398	0.234274	0.118002	0.257268	0.061715	0	0.0590988	0	0.0550627	0	0	0	0	0	0	0	0	0
HCN1	hyperpolarization activated cyclic nucleotide-gated potassium channel 1	BCNG1	BCNG-1, HAC-2	5p12	35.711	31.2732	32.9175	34.0738	36.4438	36.9562	69.5335	58.989	60.5486	62.6333	64.8742	54.3831	48.5533	49.2286	62.8313	58.3807	49.2646	54.0477	70.6205	49.2941	70.1664	76.9428	73.4863	70.5081	21.4962	17.3672	22.007	24.1669	20.909	21.0634	20.7358	14.0093	23.5651	18.7934	24.2745	25.2187	21.0582	27.09	18.0163	20.4964	20.6126	26.5614	22.43	27.9279	28.4903
HCN2	hyperpolarization activated cyclic nucleotide-gated potassium channel 2	BCNG2	BCNG-2, HAC-1	19p13	21.7564	28.606	29.591	26.9468	36.4438	30.6795	26.1256	33.4751	43.4757	30.0726	42.0337	50.4348	40.2071	54.6061	47.0013	41.7708	42.7955	50.4538	65.3817	52.8293	63.9484	56.5114	66.8057	68.7688	35.4584	45.4855	42.189	46.9862	33.9112	42.8349	69.0509	81.6489	72.3093	83.152	85.8013	70.6454	91.1782	116.25	98.7893	96.0571	132.659	109.713	156.599	126.229	105.608
HCN3	hyperpolarization activated cyclic nucleotide-gated potassium channel 3		KIAA1535	1q21.2	34.7595	53.6112	46.2236	40.3183	56.1669	45.814	14.3922	14.5435	18.85	13.4705	14.0511	16.4982	7.41878	11.143	9.29024	9.59682	7.57491	8.77458	10.2207	7.76755	9.70215	11.3766	10.0715	9.81137	52.6692	57.9458	57.1646	59.6087	54.703	57.5852	19.964	20.6745	19.53	18.7934	20.8592	17.4549	7.83433	11.3094	7.86711	7.22154	8.88389	10.6638	9.33604	10.6458	8.41758
HCN4	hyperpolarization activated cyclic nucleotide-gated potassium channel 4			15q24.1	21.1856	32.8735	24.6261	22.8742	30.9565	24.8135	5.08641	6.14338	8.88554	5.14794	6.99565	9.49471	2.58333	8.87002	5.62304	3.69109	2.98573	5.18073	4.93059	3.33606	3.00177	2.73967	2.88479	2.72042	25.9199	26.7951	26.6768	31.4889	24.8916	22.5975	30.3062	30.4872	23.5651	42.8466	33.6795	26.7054	35.0044	36.5584	40.5366	43.3293	53.6527	38.0102	38.2249	28.2044	23.893
Potassium channels (KCN)
[ Part A]	GRAPH [Drag mouse over this cell to view graph]				P7 A1 SAMPLES						P14 A1 SAMPLES						P21 A1 SAMPLES						ADULT A1 SAMPLES						P7 MG SAMPLES						P14 MG SAMPLES						P21 MG SAMPLES						ADULT MG SAMPLES
Approved Symbol	Approved Name	Previous Symbols	Synonyms	Chromosome	2945-TAH-1_P7	2945-TAH-11_P7	2945-TAH-27_P7	2945-TAH-12_P7	2945-TAH-28_P7	2945-TAH-43_P7	2945-TAH-2_P14	2945-TAH-13_P14	2945-TAH-29_P14	2945-TAH-3_P14	2945-TAH-14_P14	2945-TAH-30_P14	2945-TAH-15_P21	2945-TAH-31_P21	2945-TAH-44_P21	2945-TAH-4_P21	2945-TAH-16_P21	2945-TAH-32_P21	2945-TAH-17_Ad	2945-TAH-33_Ad	2945-TAH-45_Ad	2945-TAH-5_Ad	2945-TAH-18_Ad	2945-TAH-34_Ad	2945-TAH-6_P7	2945-TAH-19_P7	2945-TAH-35_P7	2945-TAH-20_P7	2945-TAH-36_P7	2945-TAH-46_P7	2945-TAH-7_P14	2945-TAH-21_P14	2945-TAH-37_P14	2945-TAH-8_P14	2945-TAH-22_P14	2945-TAH-38_P14	2945-TAH-23_P21	2945-TAH-39_P21	2945-TAH-47_P21	2945-TAH-9_P21	2945-TAH-24_P21	2945-TAH-40_P21	2945-TAH-25_Ad	2945-TAH-48_Ad	2945-TAH-26_Ad
KCNA1	potassium voltage-gated channel, shaker-related subfamily, member 1 (episodic ataxia with myokymia)	AEMK	Kv1.1, RBK1, HUK1, MBK1	12p13	23.7862	20.4043	26.3638	25.5893	23.4503	28.2158	148.604	125.751	116.781	158.342	145.653	113.138	150.959	146.189	188.311	198.334	150.227	187.253	216.124	178.853	213.876	289.801	212.007	220.934	29.1685	39.09	29.5753	31.6236	30.4556	29.1466	332.031	266.3	288.161	349.038	296.81	286.931	417.664	413.123	395.457	418.106	390.043	430.281	406.441	341.425	307.824
KCNA2	potassium voltage-gated channel, shaker-related subfamily, member 2		Kv1.2, HK4	1p13	23.025	23.7383	25.917	20.4986	25.4692	21.9391	70.9207	67.5145	64.0394	71.6422	78.6263	61.9037	85.8459	105.498	100.053	111.163	84.264	107.535	130.815	121.393	127.79	126.257	106.383	109.843	41.8174	40.4683	42.6721	43.4376	42.6964	45.254	125.65	119.604	119.978	140.064	125.471	117.063	171.744	169.839	174.998	176.45	182.818	175.789	204.453	194.942	159.287
KCNA3	potassium voltage-gated channel, shaker-related subfamily, member 3		Kv1.3, MK3, HLK3, HPCN3	1p13.3	21.249	23.0715	20.7038	22.467	22.7774	20.7072	14.5656	18.3048	18.85	16.0873	15.4861	18.8954	14.97	22.1196	20.2307	19.0706	16.3109	21.9831	21.0064	21.8587	22.2453	18.7133	23.5845	19.1768	30.8965	34.7895	32.9032	33.5552	27.0586	28.2026	14.9216	15.2436	14.4188	13.8291	16.9186	18.1707	9.94571	12.3615	10.5696	12.3191	13.0264	13.3461	8.74887	12.7196	14.1804
KCNA4	potassium voltage-gated channel, shaker-related subfamily, member 4	KCNA4L	Kv1.4, HK1, HPCN2	11p14	50.9341	46.2763	52.1319	48.4635	54.148	52.6773	56.1817	56.2934	52.0439	55.2975	52.019	50.3878	38.5512	57.9323	49.3849	53.5823	37.5981	49.9871	57.8831	73.1943	64.6453	57.9509	57.0885	59.6264	115.706	94.1137	98.4948	105.921	85.2757	83.8408	159.404	125.713	118.148	157.38	114.016	111.722	145.518	138.146	144.491	165.352	163.903	117.76	195.998	171.093	131.379
KCNA5	potassium voltage-gated channel, shaker-related subfamily, member 5		Kv1.5, HK2, HPCN1	12p13	1.20517	1.40029	1.24123	0.814512	1.19063	2.34643	1.5606	2.69556	2.03098	2.14498	1.97313	2.6322	0.662391	1.21963	2.7504	1.59947	1.21641	2.42701	1.90033	1.39418	1.07206	1.53236	1.72075	1.24872	3.38687	2.15022	2.68378	3.00963	2.86986	3.18607	2.72705	3.20918	2.25967	0.827384	2.15423	3.08351	1.05569	2.10408	2.28206	0.690294	2.04629	1.63555	1.29178	1.17518	1.29501
KCNA6	potassium voltage-gated channel, shaker-related subfamily, member 6		Kv1.6, HBK2, PPP1R96	12p13	89.7532	86.0846	80.9781	82.4693	81.0667	75.3203	101.15	93.9686	96.0908	98.9263	96.3845	86.2515	57.0981	69.0753	74.383	82.2497	63.0874	73.0904	67.9497	46.9041	77.9924	95.8883	78.6992	77.2422	116.19	101.281	124.366	114.456	115.79	117.294	122.357	97.3245	113.629	117.252	108.289	110.015	90.6782	100.601	98.6091	97.7032	97.9224	92.9648	110.388	112.749	90.6509
KCNA7	potassium voltage-gated channel, shaker-related subfamily, member 7		Kv1.7, HAK6	19q13.3	0.12686	0	0.0992988	0.135752	0	0	0.1734	0.0626875	0	0	0	0	0.0662391	0.0554376	0	0	0	0	0.154081	0	0	0.09287	0	0.0445971	0	0.110268	0	0	0.0585685	0.0590012	0	0	0.107603	0.118198	0.0525421	0.0550627	0.0555626	0	0	0.0530996	0	0	0	0	0
KCNA10	potassium voltage-gated channel, shaker-related subfamily, member 10		Kv1.8	1p13.1	0.12686	0	0	0	0	0.0586607	0	0	0	0.128699	0	0.141011	0	0	0.06112	0.0615181	0.165874	0.0466733	0.0513603	0.149376	0.053603	0.09287	0.101221	0.0445971	0	0	0	0	0.0585685	0	0	0.061715	0	0	0.105084	0	0.0555626	0.131505	0.120109	0.318597	0.099819	0	0.176152	0.0691285	0.0647506
KCNAB1	potassium voltage-gated channel, shaker-related subfamily, beta member 1		AKR6A3, KCNA1B, hKvBeta3, Kvb1.3, hKvb3	3q26.1	59.4337	40.6085	50.7417	42.7619	48.2984	51.5628	68.1463	55.1023	53.6941	58.9869	56.6229	53.02	41.2007	55.6039	58.4918	66.0089	47.5505	58.0149	65.4331	76.132	74.7762	80.1004	87.9609	71.4892	49.075	41.6813	39.4516	48.783	34.614	28.7336	102.907	85.2284	77.4743	95.0309	86.064	83.1446	98.2347	104.481	112.602	114.43	120.432	104.414	121.075	120.767	109.752
KCNAB2	potassium voltage-gated channel, shaker-related subfamily, beta member 2		AKR6A5, KCNA2B, HKvbeta2.1, HKvbeta2.2	1p36.3	43.0688	52.2109	56.9975	52.8754	56.1669	57.1942	164.557	182.295	184.312	186.699	178.658	188.343	203.42	278.851	286.408	275.355	233.44	284.987	345.809	314.188	333.036	358.246	355.336	335.192	74.2346	75.0373	70.1004	73.1296	68.1152	72.5715	220.736	223.346	204.823	247.388	244.373	192.389	422.22	435.15	386.329	398.672	413.251	400.056	414.661	348.407	388.504
KCNAB3	potassium voltage-gated channel, shaker-related subfamily, beta member 3		AKR6A9, KCNA3B	17p13.1	5.39153	6.66806	5.75933	6.24459	7.19558	5.39678	14.6234	12.6002	11.2973	14.929	17.6984	13.631	23.3162	26.3329	29.6432	24.1151	26.9269	26.6504	33.7951	26.3898	41.1135	33.0153	25.6595	41.5199	7.39581	6.0096	7.67562	4.53691	6.26683	8.67318	20.8387	17.1568	18.1849	22.4576	19.5982	20.5384	32.8931	40.2405	36.8733	39.453	40.9258	41.4776	65.7046	55.3719	45.7139
KCNB1	potassium voltage-gated channel, Shab-related subfamily, member 1		Kv2.1	20q13.2	46.9381	68.2142	58.7352	58.577	66.0026	63.0016	94.6187	106.506	120.526	108.707	138.837	143.314	129.696	178.842	159.401	163.946	149.618	172.411	203.695	197.376	189.326	176.917	162.358	175.98	55.3649	54.6378	52.0654	62.798	49.0218	54.7532	63.5968	61.9001	51.7033	63.0584	65.2048	59.5227	68.8976	71.0784	72.4255	75.6669	80.4541	67.7773	69.5212	68.0915	68.1824
KCNB2	potassium voltage-gated channel, Shab-related subfamily, member 2		Kv2.2	8q13.2	18.8387	13.6695	12.7599	15.34	13.304	13.0813	16.473	14.7316	10.5992	15.4867	12.915	11.4689	10.3333	13.804	11.4906	16.3023	8.68074	12.6485	12.9428	17.726	13.2936	16.1129	11.438	12.6656	18.5932	12.6257	13.3116	14.1049	14.8178	11.0332	15.7963	9.44239	9.36148	12.4108	9.983	11.3429	10.3902	9.27109	9.8489	11.1509	8.78407	8.37403	9.04245	9.9545	9.38884
KCNC1	potassium voltage-gated channel, Shaw-related subfamily, member 1		Kv3.1	11p15	37.4236	47.4766	41.8544	45.2733	53.475	42.9396	46.3557	50.0247	54.3288	49.978	58.6559	58.5664	71.737	101.007	77.8057	90.8007	76.7444	89.8461	110.219	123.683	96.8071	96.2598	91.1493	98.4705	71.2624	75.5887	73.3746	86.4259	69.3451	65.7864	118.395	124.603	113.844	150.879	150.323	143.218	209.916	239.799	228.206	236.93	268.114	237.809	287.362	260.753	231.484
KCNC2	potassium voltage-gated channel, Shaw-related subfamily, member 2		Kv3.2	12q14.1	58.2286	45.5428	51.834	56.8801	51.3008	58.4847	118.086	107.446	100.534	125.824	125.324	105.147	126.914	140.59	141.493	162.592	130.488	151.735	144.117	149.476	164.454	174.363	155.728	159.167	79.7642	70.2407	67.4703	75.735	61.8483	56.8772	274.608	243.527	201.917	300.399	234.601	186.222	545.514	501.428	567.032	595.459	669.736	486.937	728.916	629.345	496.767
KCNC3	potassium voltage-gated channel, Shaw-related subfamily, member 3	SCA13	Kv3.3	19q13.33	7.16757	9.66868	8.78794	10.928	12.0099	10.7349	11.6178	13.039	17.7076	13.7279	17.2799	21.0576	16.1623	25.1132	19.9862	21.1007	19.5178	24.5501	31.5866	35.5515	24.5502	26.3286	25.5076	26.8475	10.2988	15.7683	13.7946	14.8685	12.9436	10.4432	32.6216	35.1775	36.4775	48.5201	49.0218	41.297	47.7838	63.3853	54.7094	53.2589	52.3052	60.5809	52.1409	48.0443	43.4477
KCNC4	potassium voltage-gated channel, Shaw-related subfamily, member 4	C1orf30	Kv3.4, HKSHIIIC	1p21	22.7079	33.5403	23.6331	24.1639	25.6763	31.5008	48.0897	51.0903	60.3582	49.9351	52.3777	58.2844	43.9165	65.1392	60.5088	57.704	44.5648	59.8818	59.1671	53.7754	55.2647	56.6507	53.4446	54.9883	45.0661	47.9114	49.4889	53.5445	44.922	50.8591	33.7536	31.5981	38.3605	26.299	40.7727	43.4444	25.281	35.5063	25.5231	34.7271	23.5074	36.9635	20.551	27.3057	27.519
KCND1	potassium voltage-gated channel, Shal-related subfamily, member 1		Kv4.1	Xp11.23	9.70476	8.86852	7.09986	8.00937	9.21448	8.79911	6.12681	7.39713	7.29884	6.26333	6.33794	7.9906	4.43802	5.76551	5.1952	6.95154	4.53389	5.88083	5.13603	6.47296	6.05714	5.20072	4.60555	4.86109	7.46493	7.05715	7.19254	7.41179	7.49677	7.43416	5.19682	5.43092	5.54156	8.62843	6.46268	7.70877	4.94507	7.29852	5.34483	6.37195	5.53995	6.2151	6.04787	7.39674	5.76281
KCND2	potassium voltage-gated channel, Shal-related subfamily, member 2		Kv4.2, RK5, KIAA1044	7q31	139.419	138.229	144.331	139.214	160.891	141.02	162.187	140.608	134.679	141.654	142.962	156.005	112.275	141.421	134.281	146.782	117.107	136.706	140.933	146.986	151.536	142.323	153.653	145.565	368.685	355.449	347.013	335.731	340.4	327.693	465.244	413.305	378.548	483.901	377.988	357.081	298.204	293.453	346.813	339.2	351.962	274.707	310.438	281.906	248.189
KCND3	potassium voltage-gated channel, Shal-related subfamily, member 3	SCA22, SCA19	Kv4.3, KSHIVB	1p13.2	63.8104	68.0142	57.494	58.3055	57.5646	60.2445	58.5515	64.3801	58.3907	55.941	57.46	65.1469	48.2883	83.3227	75.5443	76.7746	59.2723	75.7041	97.8414	110.588	92.1436	90.3161	93.1232	75.3691	124.277	133.259	118.247	109.38	124.868	122.487	174.737	147.252	150.591	198.395	151.584	145.035	176.8	155.965	155.42	166.095	173.186	135.031	209.092	168.19	157.02
KCNE1	potassium voltage-gated channel, Isk-related family, member 1		minK, ISK, JLNS2, LQT5	21q22.1-q22.2	0	0	0	0	0	0	0.0578001	0.188063	0.126936	0	0	0.0470035	0.198717	0.110875	0.18336	0.246072	0.331748	0.0466733	0.0513603	0	0.053603	0.046435	0.151831	0	0	0.055134	0.0536756	0.0898398	0	0	0.0514537	0	0	0.0590988	0.0525421	0	0	0	0	0	0	0.0654221	0	0	0
KCNE1L	KCNE1-like			Xq22.3	5.64525	3.60075	5.85863	6.24459	5.48727	6.57	3.8148	4.32544	3.80809	3.47486	2.75043	3.38425	0.596152	2.43926	2.32256	1.47643	1.38228	2.6137	1.95169	1.54355	1.66169	1.48592	1.4677	1.47171	10.7136	15.217	16.4247	13.9701	16.9849	18.2904	11.8858	14.1327	10.1147	9.27852	13.3457	10.4619	7.2787	9.20534	9.72879	9.02693	8.53452	8.83199	5.28455	5.94505	5.6333
KCNE2	potassium voltage-gated channel, Isk-related family, member 2		MiRP1, LQT6	21q22.1	0.444009	0.466764	0.347546	0.407256	0.465901	0.645268	0.3468	0.25075	0.126936	0.171598	0.179376	0.141011	0.132478	0.110875	0.12224	0.184554	0.110583	0.0466733	0.102721	0.24896	0.053603	0.046435	0.0506104	0.0445971	0.0691197	0.165402	0.322054	0.17968	0.409979	0.354007	0.102907	0.061715	0.107603	0.118198	0.0525421	0.330376	0.444501	0.131505	0.240217	0.212398	0.199638	0.261688	0.176152	0.207385	0.129501
KCNE3	potassium voltage-gated channel, Isk-related family, member 3		MiRP2, HOKPP	11q13.4	0.0634298	0.0666806	0.0992988	0.067876	0.258834	0	0.1734	0.125375	0.380809	0.214498	0.0597919	0.141011	0.264956	0.110875	0.12224	0.0615181	0.0552913	0.0933466	0.0513603	0.049792	0	0.232175	0.101221	0.133791	0.207359	0.110268	0.107351	0.0449199	0.0585685	0	0.154361	0	0.107603	0	0.157626	0	0.166688	0	0.0600543	0.212398	0	0.130844	0	0	0.0647506
KCNE4	potassium voltage-gated channel, Isk-related family, member 4		MiRP3	2q36.1	0.634298	0.466764	0.695091	0.950264	0.3106	0.469286	0.867001	0.814938	1.07896	1.24409	1.19584	0.423032	0.794869	1.21963	1.528	1.72251	1.8799	1.30685	1.43809	1.8423	1.92971	1.43949	1.61953	2.67583	1.58975	2.09509	3.11319	1.61712	2.34274	2.00604	17.803	18.8848	21.3054	15.4839	11.4016	12.7195	8.83445	10.8492	11.2302	11.4695	11.6289	8.30861	10.9214	8.84844	6.21606
KCNF1	potassium voltage-gated channel, subfamily F, member 1	KCNF	Kv5.1, kH1, IK8	2p25	127.684	148.498	135.046	145.73	119.944	119.726	206.462	238.714	260.6	232.001	248.914	263.831	170.433	272.254	242.28	247.61	218.456	257.777	226.55	182.438	196.08	217.827	225.975	196.986	25.4361	28.4491	27.1599	30.5455	23.3688	26.9046	24.3891	21.7854	19.5838	27.0082	23.8541	20.5384	42.2831	30.3119	34.9516	31.2226	34.0882	31.7297	46.6215	32.6286	36.4546
KCNG1	potassium voltage-gated channel, subfamily G, member 1	KCNG	Kv6.1, kH2, K13	20q13	18.5215	25.0719	21.4982	18.3944	31.5259	27.1012	10.7508	16.1734	23.4832	14.929	18.3561	23.7838	7.48502	12.418	7.39552	9.90441	7.96195	11.8083	7.54997	7.51859	6.64678	9.37987	7.794	5.30706	1.31327	2.15022	0.85881	1.84172	1.93276	2.30105	0.874713	0.678865	2.79768	1.12288	1.78643	1.87213	4.38945	2.6301	2.28206	4.77896	0.648823	1.89724	0.998193	1.38257	3.82029
KCNG2	potassium voltage-gated channel, subfamily G, member 2		Kv6.2, KCNF2	18q23	1.52232	1.86706	1.14194	1.83265	2.1742	1.70116	2.312	2.25675	2.85607	2.10208	2.51126	3.9953	2.05341	2.32838	3.23936	2.64528	2.48811	2.75372	3.28706	3.98336	2.73375	1.90384	3.49212	2.54204	3.52511	2.5913	3.64994	2.51552	3.57268	3.89408	1.18344	2.34517	4.41173	2.18666	4.41354	4.1297	8.66777	6.7725	5.10461	5.52236	2.29584	4.4487	2.99458	3.45642	7.51107
KCNG3	potassium voltage-gated channel, subfamily G, member 3		Kv6.3	2p21	6.21612	6.8681	6.35512	5.43008	8.48974	6.10071	5.66441	7.14638	6.79109	5.96304	6.15857	9.77674	4.96793	12.1408	7.51776	10.212	4.97622	8.68123	9.29622	16.282	7.23641	8.07969	8.7556	6.199	1.10592	1.48862	1.44924	1.21284	2.28417	1.88804	1.28634	2.77717	3.12049	1.24108	2.31185	4.07464	4.05607	2.56435	2.1019	3.02668	0.898371	1.24302	0.998193	0.691285	4.07929
KCNG4	potassium voltage-gated channel, subfamily G, member 4		Kv6.4	16q24.1	0.190289	0	0.248247	0.203628	0.362367	0.175982	2.7166	2.06869	2.47526	3.68936	3.04939	2.16216	3.24572	4.37957	2.93376	6.02877	3.26219	4.29394	3.95475	3.03731	3.80582	5.38646	2.78357	5.79763	0.622077	0.606474	0.322054	0.359359	0.409979	0.531011	7.92387	5.67778	6.99421	8.15564	7.61861	5.72652	11.7793	10.7834	8.58776	7.11534	8.73416	17.0097	13.5637	10.5075	8.54708
[ Part B]	GRAPH [Drag mouse over this cell to view graph]				P7 A1 SAMPLES						P14 A1 SAMPLES						P21 A1 SAMPLES						ADULT A1 SAMPLES						P7 MG SAMPLES						P14 MG SAMPLES						P21 MG SAMPLES						ADULT MG SAMPLES
Approved Symbol	Approved Name	Previous Symbols	Synonyms	Chromosome	2945-TAH-1_P7	2945-TAH-11_P7	2945-TAH-27_P7	2945-TAH-12_P7	2945-TAH-28_P7	2945-TAH-43_P7	2945-TAH-2_P14	2945-TAH-13_P14	2945-TAH-29_P14	2945-TAH-3_P14	2945-TAH-14_P14	2945-TAH-30_P14	2945-TAH-15_P21	2945-TAH-31_P21	2945-TAH-44_P21	2945-TAH-4_P21	2945-TAH-16_P21	2945-TAH-32_P21	2945-TAH-17_Ad	2945-TAH-33_Ad	2945-TAH-45_Ad	2945-TAH-5_Ad	2945-TAH-18_Ad	2945-TAH-34_Ad	2945-TAH-6_P7	2945-TAH-19_P7	2945-TAH-35_P7	2945-TAH-20_P7	2945-TAH-36_P7	2945-TAH-46_P7	2945-TAH-7_P14	2945-TAH-21_P14	2945-TAH-37_P14	2945-TAH-8_P14	2945-TAH-22_P14	2945-TAH-38_P14	2945-TAH-23_P21	2945-TAH-39_P21	2945-TAH-47_P21	2945-TAH-9_P21	2945-TAH-24_P21	2945-TAH-40_P21	2945-TAH-25_Ad	2945-TAH-48_Ad	2945-TAH-26_Ad
KCNH1	potassium voltage-gated channel, subfamily H (eag-related), member 1		Kv10.1, eag, h-eag, eag1	1q32.2	53.5348	68.5476	50.2452	74.1885	54.9245	39.0094	125.542	122.68	136.266	139.552	142.006	128.132	138.771	198.966	165.88	195.812	154.429	178.899	197.943	181.392	178.498	166.144	144.695	161.888	17.0726	14.3348	17.4983	15.8567	18.2734	16.9924	13.7896	15.0585	24.2107	13.6518	20.7541	23.6219	37.3381	24.7887	21.6195	27.2401	11.9783	26.038	13.2114	16.7982	34.5768
KCNH2	potassium voltage-gated channel, subfamily H (eag-related), member 2	LQT2	Kv11.1, HERG, erg1	7q36.1	12.686	16.9369	15.5899	14.7291	17.8595	17.0116	10.2306	14.1674	15.2958	12.9557	16.9809	16.6393	14.7713	23.8382	20.2307	20.6701	19.5731	21.4697	25.3206	27.6844	27.6056	22.0102	22.6735	23.6365	58.8209	73.2179	62.9615	63.6515	52.5945	58.6472	71.8294	85.4752	56.7607	77.774	70.6166	59.9632	52.1733	61.9388	59.8741	59.4715	65.9304	58.2257	54.9593	56.8927	46.6205
KCNH3	potassium voltage-gated channel, subfamily H (eag-related), member 3		Kv12.2, BEC1, elk2	12q13	89.8166	121.159	111.364	112.742	124.913	108.698	118.317	143.617	178.219	129.986	158.747	205.734	145.726	235.554	188.372	175.942	177.209	205.829	209.191	213.906	176.3	151.61	175.466	156.759	6.56637	7.60849	4.24038	12.5776	6.3254	3.71708	5.557	7.89952	8.76966	5.0825	9.87792	8.97521	16.5577	13.4792	13.8725	13.5935	8.9338	9.94416	7.63324	7.81152	17.9359
KCNH4	potassium voltage-gated channel, subfamily H (eag-related), member 4		Kv12.3, elk1	17q21	7.16757	8.33507	7.14951	7.94149	8.17914	5.98339	4.68181	5.95532	7.55271	5.36244	6.51732	8.27262	8.47861	13.9703	10.6349	12.7342	9.78656	12.6485	15.3567	19.2695	15.5449	12.3517	12.2983	12.7994	7.53405	9.70358	7.78297	9.0289	5.50544	6.84414	0.668898	0.432005	0.753222	0.413692	0.315253	0.82594	0.666751	0.328762	0.360326	0.955792	0.099819	0.654221	0.411021	0.622156	0.777008
[truncated: 116 more rows]
[truncated: 1 more columns]

## Sheet: Mitochondrial
Mitochondrial respiratory chain complex
1. Mitochondrial complex I: NADH dehydrogenase (ubiquinone) subunits
[truncated: 150 more rows]
[truncated: 1 more columns]

## Sheet: Phosphatases
Phosphatases
Serine/threonine phosphatases
1. Protein phosphatase, catalytic and regulatory subunits
Protein phosphatase, catalytic subunits:
[truncated: 297 more rows]
[truncated: 1 more columns]

## Sheet: Protein Kinases (MAPK)
Protein Kinases (MAPK)
[truncated: 54 more rows]
[truncated: 1 more columns]

## Sheet: Receptors (neurotrans)
Receptors (related to major neurotransmitter classes)
[truncated: 125 more rows]
[truncated: 1 more columns]

[truncated: 11 more sheets: Receptors (peptides), Receptors (GPCR orphans), Receptors (other), Solute Carriers, Structural, Structural (development), Transcription Factors, Transferases, Ubiquitins, WD Repeat Domain, Zinc Finger]
