# Supplementary material for: Transcriptional maturation of the mouse auditory forebrain
Source: BMC Genomics. 2015 Aug 14;16(1):606. doi: 10.1186/s12864-015-1709-8 (PMC4536593; doi:10.1186/s12864-015-1709-8)
Supplement: Additional file 11: — Look-up and plotting tool. This tool supports automated extraction of normalized counts for A1 and MG, and generates a plot of the counts and correlation matrix comparing maturational trajectories between each age group. A list of up to 25 genes can be entered into Column A. Use standard gene names only. Not case sensitive, but omit empty spaces. The normalized counts will populate in columns B – AU, and the data plotted below (profile plots, correlation matrices). Erase or overwrite gene names to generate a new listing. Counts are extracted from the Normalized Reads tab. This tab is locked and should not be edited. [file 12864_2015_1709_MOESM11_ESM.xlsx]

## Sheet: Normalized Reads
Normalized read counts multiplied by a constant value of 10^6
		P7 A1 SAMPLES						P14 A1 SAMPLES						P21 A1 SAMPLES						ADULT A1 SAMPLES						P7 MG SAMPLES						P14 MG SAMPLES						P21 MG SAMPLES						ADULT MG SAMPLES				NOTE: ADULT MG SAMPLES #10 AND #41 DELETED AFTER QUALITY CONTROL (SEE MANUSCRIPT).
GENE ID	NAME	2945-TAH-1_P7	2945-TAH-11_P7	2945-TAH-27_P7	2945-TAH-12_P7	2945-TAH-28_P7	2945-TAH-43_P7	2945-TAH-2_P14	2945-TAH-13_P14	2945-TAH-29_P14	2945-TAH-3_P14	2945-TAH-14_P14	2945-TAH-30_P14	2945-TAH-15_P21	2945-TAH-31_P21	2945-TAH-44_P21	2945-TAH-4_P21	2945-TAH-16_P21	2945-TAH-32_P21	2945-TAH-17_Ad	2945-TAH-33_Ad	2945-TAH-45_Ad	2945-TAH-5_Ad	2945-TAH-18_Ad	2945-TAH-34_Ad	2945-TAH-6_P7	2945-TAH-19_P7	2945-TAH-35_P7	2945-TAH-20_P7	2945-TAH-36_P7	2945-TAH-46_P7	2945-TAH-7_P14	2945-TAH-21_P14	2945-TAH-37_P14	2945-TAH-8_P14	2945-TAH-22_P14	2945-TAH-38_P14	2945-TAH-23_P21	2945-TAH-39_P21	2945-TAH-47_P21	2945-TAH-9_P21	2945-TAH-24_P21	2945-TAH-40_P21	2945-TAH-25_Ad	2945-TAH-48_Ad	2945-TAH-26_Ad	2945-TAH-42_Ad
ENSMUSG00000000028_Cdc45	Cdc45	2.3469	3.80079	4.0216	3.52955	3.36484	2.87437	2.0808	2.25675	2.03098	3.13167	3.16897	2.6322	1.12606	2.10663	1.77248	1.72251	0.82937	1.68024	1.59217	1.09542	1.7153	1.11444	0.961598	2.05147	2.41919	3.03237	3.16686	3.32407	2.2256	2.41905	2.31542	2.59203	1.82925	1.95026	1.94406	2.14744	1.94469	2.49859	2.1019	1.85849	1.5971	1.43929	2.28997	1.31344	1.81302	1.4648
ENSMUSG00000000031_H19	H19	1.83946	2.86727	14.6962	6.17672	1.60477	0.527946	0.924801	1.37913	2.60219	3.38906	0.298959	1.08108	0.132478	0.831564	3.056	1.72251	2.81986	1.02681	0.308162	0.597504	0.589633	0.65009	0.0506104	0.535166	15.7593	18.3045	14.8682	64.9093	42.2279	32.8637	0.257268	4.9372	2.15206	1.00468	0.945758	1.70694	0.277813	0.854782	0.540489	1.22129	0.94828	1.63555	0.176152	0.207385	0.582756	0.133164
ENSMUSG00000000037_Scml2	Scml2	11.2271	9.53532	10.3767	10.7244	7.14381	7.97786	2.4854	1.75525	2.41179	2.35947	1.55459	2.02115	1.05983	1.55225	1.58912	1.84554	1.38228	1.49355	1.43809	1.34438	1.39368	2.73967	1.56892	1.96227	6.49725	6.28527	6.22637	6.51339	7.4382	6.96215	1.02907	1.17258	1.82925	0.709186	1.62881	1.43163	1.16681	1.64381	0.600543	1.16819	0.748642	1.04675	2.23125	1.79734	1.03601	1.06531
ENSMUSG00000000049_Apoh	Apoh	0.12686	0.0666806	0.0496494	0.135752	0.1553	0	0.1156	0.0626875	0.126936	0.128699	0.239168	0.517039	0.132478	0.443501	0.3056	0.246072	0.331748	0.233366	0.308162	0.547712	0.160809	0.232175	0.101221	0.178389	0.0691197	0.110268	0.0536756	0.17968	0.0585685	0.295006	0.0514537	0	0	0.236395	0.105084	0.0550627	0.0555626	0.0657524	0.0600543	0.0530996	0.149728	0.196266	0	0.207385	0.194252	0.199746
ENSMUSG00000000056_Narf	Narf	103.517	99.154	100.49	107.312	93.3354	80.3652	105.427	99.9239	103.707	101.886	105.652	94.4301	65.5767	87.0371	93.9414	99.9669	68.0083	89.146	66.0494	62.0906	74.4546	74.0174	73.3851	71.2216	85.0864	80.1648	87.3303	76.0045	81.2345	74.9906	122.974	102.694	112.392	116.484	112.283	100.489	98.5681	89.4891	93.7447	99.721	100.168	96.4976	75.8627	71.7553	71.4199	74.0391
ENSMUSG00000000058_Cav2	Cav2	44.0203	30.8064	43.8901	38.3499	35.8743	34.5512	57.1643	50.9023	51.2823	57.0135	49.7469	46.0635	33.0533	48.1199	45.7177	49.8912	36.6581	46.8133	48.4842	53.7256	51.0837	61.2013	51.7744	52.8476	25.8508	25.0308	22.6511	29.6022	25.7116	26.4326	18.935	18.3911	22.5967	19.3844	20.0185	24.3377	17.8356	21.3038	17.9562	23.8948	21.1616	19.4304	21.4905	29.3796	21.4972	24.369
ENSMUSG00000000078_Klf6	Klf6	152.549	175.77	184.497	183.469	172.797	163.898	86.5267	106.694	107.769	81.8523	99.0154	95.2292	56.237	74.2864	75.911	71.361	61.0969	76.5442	74.5238	80.5635	88.2306	60.6441	74.3973	77.6436	156.971	174.995	158.719	158.657	156.729	150.453	86.1335	96.3371	95.6592	92.5488	86.7996	84.9066	72.1203	65.8839	77.8904	66.4807	88.9387	68.1698	76.8609	77.3547	63.0671	76.6358
ENSMUSG00000000085_Scmh1	Scmh1	53.9153	56.8119	48.1103	54.3008	58.6517	50.4482	47.3961	46.8276	47.7915	49.6348	43.11	47.3326	27.2243	40.3586	40.5837	43.1242	31.0737	41.4459	34.206	41.5763	37.3613	36.3122	32.9474	35.0087	53.9134	45.9817	47.825	52.6461	46.6205	45.903	44.8676	40.8553	38.3067	48.9929	41.0879	51.4285	34.1154	34.4543	36.0326	37.6476	34.9866	30.4213	33.0578	40.371	35.2243	34.9555
ENSMUSG00000000088_Cox5a	Cox5a	62.6052	56.7452	63.8988	62.1065	63.466	71.1554	73.3483	79.049	73.4327	76.7902	75.6965	82.7262	46.2349	55.5485	62.0979	50.5679	59.7699	68.3297	59.4753	51.8833	61.5899	51.0785	55.8233	67.1187	60.2724	75.7541	93.2883	70.6141	88.9655	94.697	95.601	112.815	126.111	95.3855	112.755	102.637	77.1209	77.6536	73.026	57.5599	70.0729	80.0112	70.7543	71.8936	62.3549	83.8266
ENSMUSG00000000093_Tbx2	Tbx2	1.52232	1.60033	1.98598	1.76478	1.65654	1.70116	1.2138	1.69256	2.983	1.88758	2.51126	2.44418	1.45726	2.43926	1.77248	1.3534	1.21641	1.58689	1.48945	1.59334	1.23287	1.67166	2.02442	1.15953	2.69567	3.74911	3.05951	3.90803	2.51845	3.06806	2.62414	3.27089	2.09826	2.54125	2.31185	2.8082	2.05582	2.7616	1.50136	3.45147	2.0962	1.83182	1.93767	2.21211	1.42451	1.33164
ENSMUSG00000000094_Tbx4	Tbx4	0.380579	1.20025	0.446844	0.203628	0.672967	0.645268	0.751401	0.626875	0.952023	0.557694	0.418543	0.329025	0.331196	0.110875	0.42784	0.246072	0.442331	0.28004	0.0513603	0.049792	0.160809	0	0.253052	0.178389	0.483838	0.606474	0.590432	0.898398	0.585685	0.590012	0.823259	0.432005	0.968429	0.590988	0.630505	0.82594	0.333376	0.328762	0.240217	0.0530996	0.299457	0.261688	0.176152	0.276514	0.388504	0.0665819
ENSMUSG00000000120_Ngfr	Ngfr	2.91777	3.40071	3.52511	3.25805	3.67544	4.45821	1.5606	1.56719	1.5867	1.50148	1.07625	0.79906	0.397435	0.665251	0.9168	0.615181	1.05054	1.07349	0.616324	1.09542	0.964855	1.06801	1.21465	1.20412	2.41919	3.19777	5.31389	4.85135	8.43386	7.49316	0.205815	0.925724	1.18364	0.590988	1.26101	0.991128	1.3335	1.44655	1.02092	1.32749	0.648823	0.588799	0.998193	1.65908	1.48926	2.46353
ENSMUSG00000000125_Wnt3	Wnt3	1.83946	2.80058	2.48247	3.25805	4.08957	2.52241	0.924801	1.003	0.888554	1.15829	1.25563	0.65805	1.25854	0.831564	2.1392	0.984289	0.774078	1.63356	1.48945	0.896256	2.03692	2.36819	1.67014	1.42711	14.1695	12.4051	12.238	13.2514	10.1324	9.91221	18.6777	18.6379	13.3966	21.0983	16.2881	14.4264	22.614	18.3449	20.3584	19.4875	23.707	20.2154	21.4318	18.319	16.7057	22.9708
ENSMUSG00000000126_Wnt9a	Wnt9a	10.2122	10.2688	11.0718	12.2177	9.36978	11.2629	22.0796	22.2541	24.1179	20.3344	23.4982	20.9636	21.6602	29.8254	27.1373	28.975	22.0612	27.3972	28.2995	22.1574	24.175	23.5425	25.3558	24.4392	12.0268	14.7208	12.1844	13.7904	9.83951	9.20419	20.8387	21.7237	15.3873	24.2305	19.283	15.1422	15.1686	15.4518	17.716	18.6911	22.609	16.0938	17.5565	14.3787	14.5041	16.246
ENSMUSG00000000127_Fer	Fer	62.0978	52.2109	52.0822	57.8304	49.7478	47.4565	45.7777	38.7409	37.5732	43.114	37.6689	35.2527	22.72	33.4843	34.5939	36.2957	25.8763	31.8779	38.3148	40.3315	38.1118	45.2277	39.1218	40.1374	52.9457	45.6509	45.4633	43.1231	49.5489	50.1511	37.8699	30.9809	37.5535	35.5184	35.1507	38.3787	31.6151	32.5475	30.4475	31.0633	30.1952	30.7484	36.2872	43.2053	34.5768	35.1553
ENSMUSG00000000131_Xpo6	Xpo6	122.102	140.229	129.734	132.087	137.907	120.724	106.179	127.506	123.128	105.018	126.699	137.579	86.0446	131.498	122.912	110.979	93.3318	118.317	117.358	121.99	115.3	101.414	114.481	105.561	134.023	141.253	144.226	143.654	135.645	140.069	121.122	130.342	129.231	125.644	126.679	144.429	119.404	126.639	128.516	109.916	126.321	120.508	122.073	114.891	113.702	117.917
ENSMUSG00000000134_Tfe3	Tfe3	19.3461	24.1384	22.5408	21.2452	22.9844	22.0564	24.7962	27.5825	27.4182	28.3995	26.7868	31.8214	23.1837	31.1559	30.2544	29.2211	25.6552	31.0377	30.8676	27.4354	32.1618	30.6007	30.6193	28.676	20.183	20.0688	20.4504	24.5712	22.3146	20.5324	25.2123	25.118	25.2329	27.0082	26.3761	24.8883	26.2811	27.8133	27.625	28.0897	25.9529	26.4305	23.3695	23.2963	24.9937	26.0335
ENSMUSG00000000142_Axin2	Axin2	24.2302	31.6066	31.9742	31.6302	22.415	23.9922	24.1604	29.4005	34.9075	30.4158	31.9887	41.0811	21.329	37.8085	32.7603	31.6203	21.453	31.4111	33.641	40.7797	31.7866	32.9224	27.9369	30.772	34.8363	40.9645	33.1179	46.0429	31.6856	33.0997	27.8879	29.3763	28.9991	32.8589	36.0964	32.6522	33.3376	38.1364	34.1108	47.3648	38.2307	35.3934	41.6892	44.1731	38.0734	46.5408
ENSMUSG00000000148_Brat1	Brat1	32.5395	37.4078	40.0671	37.3318	41.9311	38.1881	29.767	34.4155	40.81	32.4749	34.4999	39.718	21.8589	33.5952	31.6601	32.5431	27.6457	32.3446	26.2451	30.9706	26.2655	26.1893	27.4815	27.2934	33.6613	38.8694	31.5076	39.9787	29.46	34.6337	45.3307	49.4954	46.108	56.9713	46.9201	40.7464	46.2836	48.9856	47.9233	44.6036	50.0093	47.8236	36.1698	32.283	34.7063	44.4101
ENSMUSG00000000149_Gna12	Gna12	65.5864	79.0165	78.446	71.8807	76.2524	73.1499	59.5341	60.6189	73.1788	64.3922	72.2884	65.0059	49.3481	66.4143	68.4544	67.7929	59.4935	70.3833	62.4542	49.3937	72.0425	83.8152	76.0168	77.7774	74.9258	91.5224	81.8017	87.9083	76.1976	90.9799	102.033	104.854	101.631	113.824	114.857	96.8001	131.128	153.203	126.594	144.696	169.742	168.92	131.527	129.132	128.983	156.534
ENSMUSG00000000154_Slc22a18	Slc22a18	0.0634298	0	0.0992988	0.067876	0	0.0586607	0	0.125375	0.190405	0.0857991	0.0597919	0.282021	0.0662391	0.22175	0.3056	0.123036	0.110583	0.326713	0.719045	0.647296	0.375221	0.139305	0.303662	0.31218	0.138239	0.27567	0.322054	0.314439	0.292842	0.531011	0.205815	0.308575	0.215206	0.177296	0.262711	0	0.111125	0.394515	0.240217	0.424797	0.149728	0.130844	0.0587172	0.276514	0.388504	0.599237
ENSMUSG00000000157_Itgb2l	Itgb2l	0.190289	0.0666806	0.198598	0.271504	0.1553	0.469286	0.1156	0.313438	0.380809	0.471895	0.239168	0.423032	0.132478	0.22175	0.36672	0.184554	0.110583	0.186693	0.0513603	0.099584	0.107206	0	0.151831	0.0445971	0.483838	0.606474	0.0536756	0.718719	0.351411	0.236005	0.617444	0.37029	0.538016	0.354593	0.893216	0.550627	0.22225	0.526019	0.300271	0.477896	0.349366	0.392533	0.117434	0.414771	0.129501	0.199746
ENSMUSG00000000159_Igsf5	Igsf5	0.317149	0.466764	0.744741	0.475132	0.3106	0.410625	0.809201	0.877626	0.888554	0.772192	0.777295	0.470035	0.463674	0.443501	0.67232	0.369109	0.331748	0.373386	0.154081	0.24896	0.375221	0.09287	0.354273	0.0891943	0.552958	1.10268	1.01984	1.03316	0.527116	0.708015	1.13198	0.61715	1.12983	1.12288	0.893216	1.04619	0.611189	0.591772	0.660597	0.637195	0.648823	0.457955	0.176152	0.276514	0.194252	0.599237
ENSMUSG00000000167_Pih1d2	Pih1d2	2.15661	1.53365	1.43983	1.28964	1.44947	1.29054	1.445	2.82094	1.90405	1.67308	2.03292	1.50411	0.993587	2.27294	2.07808	2.52224	1.65874	1.96028	1.95169	2.73856	1.87611	1.7181	2.02442	2.14066	0.967676	1.65402	0.966161	1.39252	1.22994	0.767016	0.823259	0.74058	0.807024	0.886482	1.52372	1.3215	1.66688	1.3808	0.960868	1.16819	0.94828	1.04675	0.939476	1.52083	1.42451	1.06531
ENSMUSG00000000168_Dlat	Dlat	80.2387	77.1494	87.1347	88.7139	85.3633	82.2423	141.263	131.957	129.729	139.81	138.538	129.636	94.0595	116.364	123.585	122.236	101.238	122.377	106.932	98.0903	114.925	117.759	112.558	110.824	111.075	107.787	128.124	110.233	119.304	130.57	191.459	162.002	182.764	184.27	169.764	177.247	153.686	139.329	129.357	139.068	130.314	133.919	132.407	119.247	124.969	115.786
ENSMUSG00000000171_Sdhd	Sdhd	61.7172	54.8781	61.1184	60.749	54.148	58.1914	77.2787	68.5802	68.6726	77.0047	70.674	75.9577	40.2734	51.557	55.5581	52.9671	47.6611	52.4608	47.8165	47.402	54.2999	46.11	51.7238	50.9745	66.0093	67.0429	77.4539	65.2686	77.1347	84.7258	73.8875	79.3037	83.0159	71.3914	78.1827	80.5567	58.7297	57.7964	56.6312	54.4271	52.2552	60.5155	49.9684	49.0812	53.484	54.1311
ENSMUSG00000000182_Fgf23	Fgf23	0.253719	0.600125	0.297896	0.610884	0.414134	0.527946	0.0578001	0.313438	0.317341	0.257397	0.298959	0.235018	0.198717	0.443501	0.36672	0.30759	0.165874	0.28004	0.410883	0.547712	0.53603	0.37148	0.354273	0.579763	0.622077	0.441072	0.912486	0.539039	0.937096	0.94402	0.205815	0.432005	0.32281	0.354593	0.420337	0.165188	0.444501	0.460267	0.480434	0.159299	0.499095	0.457955	0.411021	0.691285	0.323753	0.33291
ENSMUSG00000000183_Fgf6	Fgf6	0	0	0	0	0	0	0.0578001	0	0.0634682	0	0	0	0	0	0	0	0	0	0	0	0	0	0	0	0	0	0	0	0	0	0	0	0	0	0	0	0	0	0	0	0	0	0	0.138257	0.0647506	0
ENSMUSG00000000184_Ccnd2	Ccnd2	91.7829	75.6825	94.9793	73.2382	87.5375	76.0829	93.9829	94.9716	95.5196	104.203	69.4184	78.0729	45.6388	81.9922	72.855	89.2012	59.8805	89.8461	74.7806	60.2483	55.4255	79.9146	68.8302	61.9454	52.2545	63.0181	39.9883	53.4547	58.5685	46.434	31.5926	29.3763	53.694	31.9725	34.0998	36.6167	47.5616	33.0077	25.8233	35.5236	16.6698	27.8044	12.5655	20.8768	41.3109	16.6455
ENSMUSG00000000194_Gpr107	Gpr107	72.2466	76.0825	76.1125	70.7268	76.7183	71.918	72.2501	74.9116	76.733	73.444	78.447	75.6757	44.5127	66.3034	65.8262	68.7157	48.1587	60.6753	58.7562	55.3687	60.5178	54.8862	58.8599	58.0655	84.6025	93.2315	88.2964	93.9725	90.4298	84.9618	84.4355	88.4375	88.9878	90.4803	87.3775	82.8693	79.5656	87.122	88.7002	83.6849	88.1402	82.301	79.6206	76.5252	69.4127	75.2376
ENSMUSG00000000197_Nalcn	Nalcn	123.942	119.358	135.642	135.141	135.732	123.305	235.998	231.442	217.823	231.314	229.481	213.584	171.162	227.516	222.843	235.491	178.867	220.298	214.378	197.176	200.69	216.341	211.956	202.739	243.371	215.353	231.396	219.164	232.693	219.544	225.573	196.932	218.434	210.333	207.331	224.821	239.641	215.931	213.673	213.513	213.812	202.678	236.043	231.235	216.138	223.116
ENSMUSG00000000202_Btbd17	Btbd17	7.16757	5.53449	7.29846	7.33061	8.02384	8.2125	13.5252	13.039	17.1364	15.2293	14.948	15.7932	12.3867	17.74	13.8742	15.5026	14.9839	19.6028	16.3326	16.8795	13.3472	13.559	13.3611	11.952	21.4962	25.6373	22.8121	26.5028	19.3276	24.6035	29.1228	25.3648	27.9768	32.7407	30.8948	23.4016	21.2249	21.8298	21.4394	22.2487	24.3558	28.1315	22.019	17.9043	18.7777	25.5009
ENSMUSG00000000204_Slfn4	Slfn4	0	0.133361	0.0496494	0	0	0	0	0	0	0.0428995	0	0	0	0.0554376	0.06112	0.0615181	0.0552913	0.0466733	0.102721	0	0.160809	0.046435	0.101221	0.133791	0	0.110268	0.161027	0.0449199	0.0585685	0.118002	0.205815	0.061715	0.161405	0.236395	0.0525421	0.220251	0.111125	0.197257	0.360326	0.0530996	0.0499095	0.0654221	0.469738	0.0691285	0.129501	0.133164
ENSMUSG00000000214_Th	Th	0.253719	0	0.198598	0.135752	0.3106	0.175982	0.3468	0.689563	1.84058	0.986689	0.837087	1.08108	0.662391	0.609814	0.42784	0.492145	0.718787	1.07349	0.308162	0.24896	0.321618	0.83583	0.708546	0.713554	2.83391	1.87455	14.1704	1.70696	9.78094	21.0634	0.41163	2.09831	4.46553	0.472791	0.683048	7.04802	0.333376	0.197257	0.300271	0.0530996	0.848461	0.785065	0.411021	0.138257	0.453254	0.199746
ENSMUSG00000000215_Ins2	Ins2	0	0.0666806	0	0	0.0517667	0	0	0	0	0	0	0.0470035	0	0	0	0	0	0	0	0	0	0	0	0	0.0691197	0	0.0536756	0.0449199	0	0.118002	0	0	0	0	0	0	0	0	0	0	0	0	0	0	0	0
ENSMUSG00000000216_Scnn1g	Scnn1g	0.190289	0.0666806	0.0496494	0	0	0.0586607	0.1734	0.0626875	0.571214	0.0857991	0.119584	0.141011	0.264956	0.166313	0.06112	0.0615181	0.165874	0.0933466	0.154081	0.099584	0.214412	0.09287	0.0506104	0.178389	0.829437	0.55134	0.536756	0.718719	0.351411	0.354007	0.205815	1.54287	0.860826	1.24108	0.9983	0.881002	0.444501	0.591772	0.720651	0.477896	0.399276	0.196266	0.117434	0.276514	0.129501	0.532655
ENSMUSG00000000223_Drp2	Drp2	105.484	100.354	84.0068	98.3523	91.4718	78.7813	123.634	113.527	117.924	118.446	118.328	121.457	97.1728	143.417	128.169	135.77	94.9352	123.404	122.494	131.7	118.355	115.902	108.812	114.079	61.7239	65.0029	58.3991	65.3585	62.9611	61.2433	42.8095	39.3741	41.8038	38.5324	40.8252	48.2899	47.3393	41.4898	42.3983	36.8511	36.1345	45.1413	40.9846	46.0396	46.3615	44.8762
ENSMUSG00000000244_Tspan32	Tspan32	0.0634298	0.600125	0.198598	0.067876	0.1553	0.469286	0.1156	0.5015	0.253873	0.214498	0.119584	0.141011	0.0662391	0.332626	0.06112	0.0615181	0.110583	0.186693	0.308162	0.448128	0.375221	0.232175	0.101221	0.267583	0.207359	0.330804	0.429405	0.539039	0.234274	0.118002	0.154361	0.12343	0.376611	0.118198	0.262711	0.330376	0.388938	0.854782	0.300271	0.159299	0.299457	0.196266	0.645889	0.414771	0.647506	0.599237
ENSMUSG00000000247_Lhx2	Lhx2	99.7751	113.29	108.087	107.448	112.903	93.1532	29.8826	41.2484	44.4912	35.2634	39.2833	49.0717	31.7285	52.3886	41.8061	45.7079	36.2158	44.3396	48.3301	48.8958	40.6847	37.6124	43.0695	37.5508	46.794	43.0045	24.9592	48.6483	27.2929	21.7715	9.93056	13.0836	10.9217	10.2832	14.5542	13.4903	17.28	13.4135	14.6532	19.1158	13.3258	11.318	11.6847	14.8626	22.4037	17.5776
ENSMUSG00000000248_Clec2g	Clec2g	0.317149	0.200042	0.198598	0.135752	0.103533	0.117321	0.1156	0.25075	0.253873	0.0428995	0.239168	0.141011	0.0662391	0.110875	0.12224	0.30759	0.165874	0.186693	0	0.348544	0	0.232175	0.253052	0.0445971	0.138239	0.110268	0.0536756	0.0449199	0.409979	0.0590012	0.205815	0.185145	0.376611	0.0590988	0.157626	0.165188	0.0555626	0.131505	0.240217	0.371697	0.0499095	0.196266	0.0587172	0.345642	0.259003	0.133164
ENSMUSG00000000253_Gmpr	Gmpr	14.906	13.7362	14.1997	12.5571	16.0995	14.4892	25.2586	19.9973	21.4522	24.0666	24.4549	26.134	17.8846	27.4971	26.0371	23.9305	20.9554	26.0904	24.1907	25.0454	29.6961	23.3104	28.7973	26.2677	16.1049	17.0915	16.4784	16.5305	14.2321	17.8774	18.5748	22.1557	20.2832	20.8619	24.1694	23.0162	25.1143	27.2873	22.3402	19.8061	21.3613	28.1969	19.6703	23.0889	24.7347	24.369
ENSMUSG00000000263_Glra1	Glra1	0.190289	0.133361	0.0992988	0.135752	0.103533	0.0586607	0	0.125375	0.0634682	0.300297	0.478335	0.141011	0.331196	0.110875	0.36672	0.0615181	0.110583	0.0466733	0.462243	0.547712	0.696839	0.417915	0.556715	0.445971	2.28095	2.26049	2.95216	2.38076	3.63125	3.30407	5.14537	5.24577	5.38016	5.73259	8.56437	9.63596	6.3897	9.46835	8.82798	7.06224	9.08353	14.9162	9.74706	14.7935	8.61183	10.5199
ENSMUSG00000000266_Mid2	Mid2	40.0242	36.741	34.8539	39.6396	36.4438	31.6181	37.9168	34.4781	33.1304	39.0815	30.3145	31.3984	20.4679	30.2689	33.6771	28.852	21.9507	27.1172	29.8404	25.1948	31.6794	32.876	32.3401	28.3638	55.5031	47.5255	49.2742	49.0076	46.152	47.909	48.3665	35.4244	41.0506	44.7378	40.1422	46.9134	37.5048	38.5309	41.1372	41.6832	37.6817	36.4401	44.1554	48.6664	39.0446	44.1438
ENSMUSG00000000275_Trim25	Trim25	4.44009	6.5347	8.29145	6.04096	5.74611	4.22357	4.046	5.57919	6.34682	5.74854	5.68023	5.02938	3.70939	6.20901	7.21216	5.90574	3.2069	5.4141	5.03331	5.92525	3.96662	3.90054	4.50433	4.99488	7.74141	9.26251	8.53443	10.107	10.1324	9.02719	5.09392	6.6035	7.69363	7.74195	6.30505	7.26827	9.39008	10.1916	8.28749	9.18623	7.8857	10.4675	8.8663	7.39674	6.53981	7.85667
ENSMUSG00000000276_Dgke	Dgke	102.693	91.5524	98.0079	109.28	98.6674	96.6142	122.132	134.089	117.226	123.636	126.52	119.013	107.44	136.709	142.104	138.6	107.707	132.692	156.444	152.015	159.576	148.221	146.72	147.75	89.9939	83.9139	87.3303	81.9339	85.2757	79.2387	104.76	94.8559	102.331	102.359	97.5707	103.518	118.459	100.272	105.816	101.367	96.9742	93.7499	126.066	115.998	108.393	111.392
ENSMUSG00000000278_Scpep1	Scpep1	18.3312	18.5372	18.0227	18.598	15.4265	14.7825	13.1206	13.7913	12.6936	12.7412	12.9748	13.067	9.93587	13.2496	13.263	14.1492	10.8924	15.1688	12.2238	15.0372	12.2751	13.9769	13.3611	11.5061	16.5196	16.4299	17.3909	16.6653	20.2647	18.5264	10.7024	14.0093	14.4726	11.2879	13.4508	13.3802	12.5016	14.1368	10.7497	14.1245	12.7768	12.4956	10.8627	10.9914	12.5616	15.5136
ENSMUSG00000000282_Mnt	Mnt	16.238	21.4045	17.9234	16.5617	24.1233	18.5368	10.3462	12.1614	17.8346	10.5962	14.5294	17.6263	12.453	20.3456	19.0083	15.8717	14.9287	17.0357	17.0516	19.8172	17.7426	17.4596	19.9405	21.9864	12.9945	18.6353	14.6534	18.2375	14.2321	14.8093	11.0111	11.911	11.0831	13.0017	14.6593	15.9131	10.4458	14.071	11.2902	11.6819	12.3276	13.3461	10.6865	11.2679	12.8206	13.2498
ENSMUSG00000000290_Itgb2	Itgb2	0.634298	0.533445	0.893689	0.543008	0.776501	0.645268	2.601	1.94331	1.84058	2.87427	2.03292	2.49119	1.78846	3.04907	2.38368	2.7068	2.5434	3.17378	3.7493	4.87962	3.96662	3.5755	3.84639	3.56777	1.24415	1.43348	1.07351	1.84172	1.28851	1.29803	2.1096	2.65374	2.36727	2.48215	1.89152	2.20251	3.27819	4.0109	3.5432	2.49568	3.84303	3.46737	3.34688	3.80207	3.62604	5.19339
ENSMUSG00000000295_Hddc2	Hddc2	16.4283	12.936	14.8452	14.8648	11.8028	13.2573	11.9646	10.2808	11.2973	13.1273	11.3605	10.8108	5.36537	6.09814	8.2512	7.38217	6.30321	7.5144	6.52276	6.17421	6.86119	6.31516	6.68057	6.10981	12.5107	10.8614	12.7211	9.61286	13.8222	14.7503	8.69567	10.3681	11.2983	6.91456	10.2983	10.572	7.66764	7.23277	7.38668	6.15955	7.98552	8.89741	7.45709	5.87592	7.96433	7.25743
ENSMUSG00000000296_Tpd52l1	Tpd52l1	7.16757	7.93499	6.70267	7.26273	7.60971	7.86053	5.14421	5.20307	6.15641	5.23374	5.08231	4.55934	4.76922	6.87427	7.51776	6.15181	5.91617	7.93446	10.4775	10.4563	10.1846	10.7265	10.3751	10.7033	8.57084	10.8614	12.1307	10.5113	13.2365	11.9183	9.15876	10.5533	9.14627	9.8104	10.0355	10.0214	18.3912	11.3094	13.6924	16.1954	14.7233	14.72	22.6648	23.2963	14.8926	22.771
ENSMUSG00000000301_Pemt	Pemt	1.96632	2.53386	3.07826	2.57929	1.81184	1.9358	1.5028	1.37913	1.3963	1.88758	1.73397	2.06816	1.12606	1.10875	1.10016	1.16884	0.884661	1.26018	1.18129	1.49376	1.39368	1.02157	1.36648	1.07033	2.62655	2.86697	1.986	2.87487	2.40131	3.18607	1.38925	3.14746	2.47487	1.95026	2.52202	2.42276	1.16681	1.70956	0.900814	1.22129	1.49728	1.7664	1.23306	1.24431	1.42451	1.66455
ENSMUSG00000000303_Cdh1	Cdh1	0.253719	0	3.62441	0.203628	0.0517667	0.117321	1.6762	1.81794	1.26936	3.64646	0.717503	1.50411	0.662391	1.71857	4.46176	2.27617	3.26219	4.29394	2.92754	4.28211	3.00177	1.95027	1.4677	2.45284	0.345599	0.165402	0.322054	0.17968	3.1627	2.83206	0.874713	0.12343	0.538016	0.236395	0.262711	0.165188	0.166688	0.197257	0.240217	0	0.449185	0.130844	0.117434	0	0.0647506	0.133164
ENSMUSG00000000305_Cdh4	Cdh4	31.3978	33.0736	31.6763	37.8069	26.8152	34.8445	13.5252	18.8063	23.4198	18.0178	20.3292	26.557	13.7115	24.6143	16.4413	17.0405	14.6522	20.7696	22.0336	26.9375	17.421	12.8625	17.4606	14.94	143.078	122.067	131.291	139.431	129.202	124.906	77.3349	86.9564	69.0274	83.0929	74.0318	76.482	42.6721	48.7226	52.9078	42.9045	56.797	46.5805	32.7642	34.5642	31.5336	35.1553
ENSMUSG00000000308_Ckmt1	Ckmt1	68.2505	63.5466	77.8999	69.5729	67.0379	78.84	162.649	151.578	175.172	191.075	168.912	159.06	127.444	167.144	185.255	179.94	155.977	186.88	170.157	143.202	177.855	165.727	174.353	178.567	103.127	92.1288	124.366	106.056	107.122	127.443	269.875	261.98	239.794	269.491	253.411	211.661	235.03	235.262	229.588	234.222	235.772	243.632	198.347	189.135	179.035	209.467
ENSMUSG00000000317_Bcl6b	Bcl6b	11.6077	13.6695	15.6396	11.6068	13.9252	9.44437	7.68741	8.58819	8.63167	7.76482	8.25128	8.31963	3.97435	4.10238	3.11712	5.7827	3.37277	4.2006	3.18434	3.23648	2.62655	2.7861	3.23907	3.47858	7.39581	8.71117	7.08518	8.71446	9.07812	8.37818	4.57938	4.1349	5.11115	5.0825	4.93896	4.51514	3.00038	2.82735	1.86168	4.56656	2.6452	3.00942	2.46612	2.69601	2.07202	2.39695
ENSMUSG00000000318_Clec10a	Clec10a	0	0.133361	0.446844	0.33938	0.0517667	0	0.289	0.376125	0.317341	0.128699	0.358751	0.470035	0.596152	0.166313	0.6112	0.30759	0.497622	0.793446	0.924486	0.896256	0.375221	0.232175	0.253052	0.62436	0.276479	0.882143	0.429405	1.39252	0.819959	0.354007	0.360176	0.308575	0.699421	0.295494	1.41864	0.715814	0.722314	0.591772	0.900814	0.530996	0.848461	0.785065	0.704607	0.760413	1.23026	1.19847
ENSMUSG00000000320_Alox12	Alox12	0.824588	1.13357	0.347546	1.28964	0.931801	0.469286	0.751401	0.438813	0.634682	0.643493	0.717503	0.705053	0.463674	1.10875	0.85568	1.04581	0.331748	0.606753	0.975846	1.8921	1.23287	0.83583	0.708546	0.758151	1.10592	0.606474	0.912486	0.988238	0.76139	0.767016	0.617444	0.802295	0.914627	0.650087	0.893216	0.715814	0.944564	0.657524	0.720651	1.53989	1.0481	1.37386	1.46793	1.86647	1.29501	0.998729
ENSMUSG00000000325_Arvcf	Arvcf	59.624	77.4828	73.4314	67.333	73.7158	71.0968	34.4488	35.6692	46.7126	38.438	41.9141	43.9013	34.2456	46.4567	39.8502	39.064	35.8841	41.3525	48.0219	41.3772	40.4167	40.7235	41.703	38.8887	111.767	122.011	108.747	119.217	93.4753	111.04	71.3148	74.49	57.8367	77.9513	73.6641	62.9917	60.5077	67.7908	71.5246	69.6666	75.9123	62.3473	45.5646	50.4638	50.5702	65.9161
ENSMUSG00000000326_Comt	Comt	37.8042	48.8769	50.3941	48.5313	45.9171	47.0459	43.0611	47.956	54.7096	42.0844	54.7694	45.7344	47.0298	61.5912	61.5478	49.9527	52.2503	61.3754	70.7232	64.4807	65.2349	54.5611	68.2734	71.177	39.9512	52.3773	49.811	46.7616	42.4036	45.313	49.5499	57.7652	58.3747	57.0304	64.3116	56.4943	62.619	65.4237	63.6575	61.0645	67.6274	67.2539	66.7615	67.3311	65.3981	72.6409
ENSMUSG00000000339_Rtca	Rtca	28.6703	28.9394	30.9316	29.6618	28.3164	28.8024	26.299	25.9526	27.2278	29.0001	26.727	29.3772	19.673	23.8936	29.8877	22.9462	20.7895	25.2502	24.088	21.6097	24.6038	24.7499	23.0277	24.9298	33.3157	33.0804	31.8833	30.1862	29.9871	33.0407	28.5053	32.5855	31.8505	29.8449	28.688	30.1193	22.7807	23.8681	24.8625	19.5406	26.9511	23.2903	22.019	24.195	24.7347	23.1039
ENSMUSG00000000340_Dbt	Dbt	19.5364	18.7372	20.0584	19.5483	15.7371	19.358	26.5302	26.8303	27.6087	22.9513	26.7868	22.6087	16.9572	21.8979	24.1424	23.3154	15.8686	24.3635	20.6982	17.5268	21.2268	18.3418	19.8899	18.9538	18.8006	21.833	18.6254	17.3391	21.7875	20.4144	27.5792	26.7843	30.7745	28.3083	25.5355	23.9523	22.8362	21.501	22.7606	25.7533	20.2133	25.6455	20.9621	20.9459	21.3677	20.1743
ENSMUSG00000000346_Dazap2	Dazap2	36.7259	30.4063	37.7832	36.5173	31.4224	31.5008	50.6907	51.153	46.2683	57.6999	46.0996	47.1445	43.4529	54.9941	55.6803	65.1477	45.9471	62.0288	60.5538	62.0906	65.3957	66.4021	66.8057	66.8065	34.1451	37.3808	38.9148	36.475	43.575	42.1859	51.711	45.3605	50.6811	46.9836	48.2337	48.2349	56.396	57.3361	57.6521	62.1796	56.7471	65.8146	61.5357	64.4968	58.1461	67.1812
ENSMUSG00000000355_Mcts1	Mcts1	40.0242	24.2717	30.0379	30.2727	28.2129	27.0426	33.235	30.4035	27.2913	33.9764	33.5433	27.4501	19.8717	22.9512	23.3478	29.7132	23.4435	27.9106	23.4717	23.452	28.1416	29.4398	27.9876	25.7771	31.2421	25.8027	31.2392	25.784	34.0869	35.7548	34.6798	25.7351	31.0973	30.9087	29.6863	31.1655	29.2815	23.8024	23.241	28.0897	23.1081	22.7669	27.8907	26.1997	25.5765	22.771
ENSMUSG00000000359_Rem1	Rem1	0.190289	0.0666806	0.248247	0.271504	0.0517667	0.234643	0.3468	0.438813	0.380809	0.257397	0.239168	0.376028	0.198717	0.22175	0.3056	0.0615181	0.221165	0.28004	0.256802	0.448128	0.268015	0.27861	0.151831	0.535166	0.622077	0.385938	0.214703	0.898398	0.175705	0.47201	0.720352	0.432005	0.32281	0.413692	0.367795	0.660752	0.500063	0.394515	0.120109	0.477896	0.549004	0.654221	0.528455	0.207385	0.194252	0.865565
ENSMUSG00000000365_Rnf17	Rnf17	1.33203	1.06689	1.73773	2.44354	0.776501	0.879911	1.6184	1.94331	1.3963	1.88758	1.55459	1.12808	1.32478	1.3305	0.9168	1.16884	1.60345	0.513406	1.43809	0.896256	1.7153	2.04314	1.56892	1.78389	1.79711	2.31563	2.25438	2.06632	1.69849	1.71104	1.95524	1.2343	1.82925	1.53657	1.52372	2.47782	1.778	1.70956	1.92174	1.48679	1.54719	1.24302	1.58537	1.86647	2.00727	1.33164
ENSMUSG00000000374_Trappc10	Trappc10	165.806	176.504	159.97	176.613	162.289	145.655	147.968	164.179	154.735	151.779	160.481	167.803	110.023	158.884	153.961	148.443	122.36	146.321	158.395	142.853	152.554	156.765	156.336	153.102	171.762	174.444	160.973	176.086	159.189	157.12	153.229	163.853	160.652	170.677	159.36	164.362	168.188	168.063	159.264	158.927	170.74	161.854	177.737	164.526	166.603	169.917
ENSMUSG00000000378_Ccm2	Ccm2	28.1628	34.7406	35.0525	35.024	31.9401	31.3835	27.3972	27.4571	32.5592	30.33	30.9722	30.7873	20.4016	27.8297	28.7264	28.7905	21.2319	29.2641	30.4053	27.8337	27.9808	28.4182	28.6455	27.7394	27.7861	33.4663	30.4878	28.1199	28.4057	27.7896	36.4807	35.1158	31.0435	37.2323	33.3117	27.5864	34.8377	36.1638	34.4712	41.9487	44.8686	34.0195	50.1445	39.1267	37.4259	47.2732
ENSMUSG00000000381_Wap	Wap	0	0.0666806	0.0992988	0	0	0	0.0578001	0.0626875	0.0634682	0.0857991	0.0597919	0	0	0	0.12224	0.0615181	0	0.0466733	0	0.149376	0.053603	0.18574	0.0506104	0.0445971	0	0	0	0.0898398	0	0.118002	0.0514537	0	0.107603	0.0590988	0	0	0.111125	0	0.120109	0	0.0499095	0.0654221	0.176152	0.207385	0	0.133164
ENSMUSG00000000384_Tbrg4	Tbrg4	17.7603	25.8054	22.4912	19.8877	25.2622	21.4112	20.4612	22.3168	23.5467	23.2515	23.3786	27.8731	16.9572	24.3926	21.5754	23.1308	19.7943	22.2632	23.3176	23.9997	20.9052	23.2639	23.6351	22.254	23.5007	26.5194	20.3431	23.1338	20.6747	21.5355	23.1027	28.0803	25.502	25.5307	25.1151	23.4016	24.6698	25.9722	25.1627	24.9037	23.6072	24.337	23.4869	21.8446	23.1807	26.4996
ENSMUSG00000000385_Tmprss2	Tmprss2	0.634298	0.200042	0.0992988	0.203628	0.207067	0.175982	0.2312	0.125375	0	0.171598	0.119584	0.235018	0.0662391	0.166313	0.3056	0.246072	0.110583	0.233366	0.102721	0.049792	0.160809	0.139305	0.101221	0.133791	0.276479	0.110268	0.161027	0.314439	0.351411	0.177004	0.102907	0.12343	0.430413	0.295494	0.315253	0.275313	0.277813	0.460267	0.540489	0.318597	0.099819	0.392533	0.352303	0.138257	0.194252	0.199746
ENSMUSG00000000386_Mx1	Mx1	1.33203	0.733486	0.297896	0.746636	0.569434	0.410625	2.1386	1.56719	1.3963	0.986689	1.79376	0.940071	0.662391	1.3305	1.77248	5.16752	0.774078	0.933466	1.38673	0.896256	0.911252	0.74296	0.910987	0.713554	0.691197	1.26808	0.805135	1.16792	0.878527	0.708015	0.97762	0.61715	0.753222	1.30017	0.630505	0.991128	1.50019	1.11779	0.900814	3.23907	0.499095	1.89724	0.704607	1.10606	0.582756	0.665819
ENSMUSG00000000392_Fap	Fap	4.63038	3.60075	4.07125	5.0907	3.31307	3.34366	6.87821	5.39113	6.15641	5.70564	4.4246	3.10223	3.24572	3.99151	5.8064	4.49082	3.04102	3.45382	4.82787	4.9792	6.64678	7.10456	5.16226	5.61924	0.829437	1.21295	0.912486	1.30268	1.46421	0.885019	1.08053	0.49372	1.12983	1.35927	0.577963	0.991128	1.11125	0.723277	0.900814	1.00889	0.848461	0.91591	0.998193	1.24431	0.777008	1.53138
ENSMUSG00000000394_Gcg	Gcg	0.0634298	0	0.0496494	0	0.207067	0.0586607	0.1156	0.125375	0	0.128699	0	0.0940071	0	0.0554376	0.12224	0	0	0.0466733	0	0.049792	0	0.09287	0	0.0891943	0.207359	0.110268	0.0536756	0.0898398	0	0.0590012	0	0.061715	0	0	0	0	0.0555626	0	0.0600543	0	0.0499095	0	0.0587172	0	0	0.0665819
ENSMUSG00000000399_Ndufa9	Ndufa9	73.8323	67.0807	70.0553	70.6589	60.0494	66.8732	93.8095	82.8102	79.4621	97.0387	85.622	87.7086	56.5682	73.0114	77.1945	77.4513	61.9263	82.7517	76.1674	69.3105	77.8852	75.5033	78.2437	77.6436	68.7741	66.1056	78.7958	69.0419	74.0306	80.9497	95.8582	99.1759	102.761	89.3574	98.2538	95.2584	81.677	84.8864	82.2744	72.7464	77.6093	90.4788	79.5618	76.5943	76.4057	79.9649
ENSMUSG00000000402_Egfl6	Egfl6	1.83946	1.33361	1.78738	1.4254	2.0189	2.63973	1.5606	2.19406	2.22139	1.75888	2.09272	1.64512	1.12606	1.60769	1.2224	1.04581	1.71403	1.54022	2.25985	2.04147	2.46574	1.53236	2.32808	2.14066	5.87518	5.78907	8.42707	6.10911	6.91108	7.49316	9.21021	10.183	12.1054	9.45581	11.1915	11.453	5.16732	5.72046	5.52499	4.72586	5.88932	4.51413	4.28636	5.53028	3.43178	4.72732
ENSMUSG00000000409_Lck	Lck	6.46984	7.26818	7.59636	7.0591	6.47084	6.21803	1.734	2.31944	3.17341	2.61687	2.69064	3.38425	0.861108	0.997877	1.16128	0.922771	0.995244	1.02681	0.873126	1.69293	1.12566	0.975135	1.21465	1.02573	4.49278	4.74152	4.56243	4.71659	6.26683	5.01511	0.41163	1.35773	0.807024	0.768285	1.41864	1.43163	0.666751	0.591772	0.660597	0.902693	0.349366	0.196266	0.0587172	0.967798	1.29501	0.665819
ENSMUSG00000000411_Tssk3	Tssk3	0.888017	0.733486	0.446844	0.475132	0.931801	0.410625	0.1734	0.376125	0.380809	0.171598	0.538127	0.282021	0.0662391	0.388063	0.12224	0.246072	0.221165	0.28004	0.102721	0.398336	0.428824	0.18574	0.404883	0.31218	1.0368	1.54375	0.912486	0.673799	0.702822	1.00302	0.308722	0.24686	0.430413	0.472791	0.210168	0.220251	0	0.197257	0.720651	0.212398	0.399276	0.327111	0.411021	0.553028	0.194252	0
ENSMUSG00000000416_Cttnbp2	Cttnbp2	119.502	116.158	111.066	114.439	128.485	111.045	171.03	122.805	124.715	142.426	130.825	127.239	101.81	137.319	123.218	153.795	106.933	125.738	127.322	159.285	143.442	165.773	143.531	136.333	125.521	131.439	99.2462	117.6	100.386	94.933	158.632	130.095	114.759	179.188	132.406	148.119	180.745	152.743	173.857	208.044	185.464	157.667	207.683	186.578	174.438	187.761
ENSMUSG00000000420_Galnt1	Galnt1	86.5817	75.8825	76.6587	81.1118	63.8801	62.6496	92.9425	79.8639	71.1478	94.0358	83.2303	77.3208	52.0639	69.7405	72.4883	78.8047	52.4715	70.1966	63.3273	60.796	63.6804	71.6956	59.9733	60.8305	81.2848	73.3282	84.7002	79.8676	88.3213	85.0798	87.4713	67.7013	79.8416	81.0836	72.1929	79.5105	68.3976	71.9332	71.2244	82.1981	67.9268	77.5252	78.3875	81.5716	63.9089	73.573
ENSMUSG00000000435_Myf5	Myf5	0	0.0666806	0.0496494	0.067876	0.103533	0	0.0578001	0.0626875	0.0634682	0.0428995	0.0597919	0.0940071	0	0	0	0.0615181	0	0	0	0.099584	0	0	0	0.0445971	0.0691197	0.110268	0.0536756	0	0.0585685	0	0	0.061715	0.107603	0	0.0525421	0	0	0.0657524	0	0	0.0499095	0	0	0.207385	0	0.0665819
ENSMUSG00000000439_Mkrn2	Mkrn2	39.3265	37.8079	38.9251	36.7209	33.9072	34.7858	29.3624	32.0333	31.6071	31.188	31.3907	34.5946	18.4145	27.4416	27.6873	24.1766	22.7247	26.0437	24.1907	23.5018	27.2303	25.4928	27.5827	26.2677	32.4171	33.0804	33.4399	30.0514	32.4469	33.6897	22.1251	24.686	28.2458	23.5213	26.6914	24.9984	25.5032	27.6818	25.9434	23.7355	25.2542	27.2156	28.4779	27.0292	26.8715	26.3664
ENSMUSG00000000440_Pparg	Pparg	1.90289	1.46697	1.19159	2.78292	1.34593	1.46652	4.85521	5.89263	5.39479	5.92014	5.02252	5.02938	6.29272	6.87427	7.0288	7.56672	5.97146	5.74081	8.06357	10.1078	7.66523	6.64021	5.8202	7.7153	0.622077	0.55134	0.268378	0.314439	0.76139	0.236005	1.08053	0.987439	0.914627	0.709186	0.525421	0.991128	1.11125	1.44655	0.600543	0.743394	0.898371	0.719643	1.93767	1.4517	1.29501	1.66455
ENSMUSG00000000441_Raf1	Raf1	189.845	189.106	187.377	197.18	188.949	164.133	133.865	124.874	125.921	129.042	117.67	138.002	77.2348	99.5105	101.948	115.346	86.918	98.1539	91.935	95.3019	91.6076	102.528	90.8963	93.3864	143.423	162.755	149.004	148.954	154.797	143.55	140.623	132.625	140.476	149.875	135.243	139.253	127.405	115.264	115.244	128.979	125.373	117.106	116.495	105.559	104.572	110.726
ENSMUSG00000000486_Sept1	Sept1	0.253719	0.266722	0.347546	0.203628	0.207067	0.175982	0.1156	0.125375	0.126936	0.171598	0.179376	0.141011	0.0662391	0.0554376	0.12224	0.0615181	0.0552913	0.0466733	0.154081	0.199168	0.268015	0.325045	0.101221	0.133791	0.138239	0.441072	0.375729	0.404279	0.585685	0.413009	0.0514537	0.49372	0.269008	0.0590988	0.420337	0.385439	0.277813	0.394515	0.300271	0.159299	0.199638	0.654221	0.587172	0.345642	0.194252	0.732401
ENSMUSG00000000489_Pdgfb	Pdgfb	19.5364	23.6716	25.6687	22.1955	26.9705	27.3945	24.3338	31.908	34.3997	28.8285	31.3907	34.6886	20.0042	31.9875	33.4937	30.5745	29.4703	37.432	34.6682	23.2529	27.7664	25.2606	32.5425	28.676	35.5967	39.9721	38.7538	43.752	33.5012	37.0528	27.3734	30.1786	30.6669	27.1855	25.6931	27.256	15.4464	19.0025	18.5568	17.3105	15.1226	15.2434	12.0957	9.9545	13.9214	14.1154
ENSMUSG00000000530_Acvrl1	Acvrl1	3.86922	6.26798	9.78093	9.16326	5.02137	5.63143	8.55441	10.2181	10.7261	10.2959	12.1378	11.6099	9.60467	12.6952	10.6349	10.2735	12.2194	13.0685	8.9367	14.0911	9.91656	7.61534	10.1221	8.29507	9.1238	9.75871	9.33956	13.1615	10.9523	11.1512	9.26167	11.3556	11.0293	12.3517	13.5559	11.453	11.4459	14.3998	10.8098	13.4342	14.4738	13.5424	11.215	10.3693	8.67658	11.9847
ENSMUSG00000000531_Grasp	Grasp	4.18637	5.93457	7.19916	5.97309	7.66148	7.21527	13.3518	21.3765	19.6751	16.9453	24.3951	19.0834	27.3568	46.9557	42.4173	27.6831	45.7812	44.853	50.3845	37.6926	35.5388	29.2541	47.7762	42.2335	3.93982	4.07991	3.70362	4.35723	4.21693	4.01208	2.98431	4.38176	5.43396	4.25512	6.46268	4.73539	9.55677	9.13959	6.18559	6.26575	4.04267	6.47679	3.69919	4.97725	10.8781	5.59288
ENSMUSG00000000532_Acvr1b	Acvr1b	147.284	181.371	158.282	163.038	179.061	161.082	143.402	177.845	181.582	151.693	164.727	196.851	129.564	194.919	182.076	179.633	150.392	176.658	173.598	167.052	186.967	162.662	169.444	163.003	120.268	122.453	127.05	133.457	117.137	122.074	101.467	103.373	98.5107	101.059	100.618	99.278	113.292	108.886	111.701	105.934	110.3	110.171	101.17	103.485	102.047	111.258
ENSMUSG00000000538_Tom1l2	Tom1l2	107.133	129.094	110.569	117.154	119.995	112.277	167.909	181.23	181.519	179.835	184.338	196.193	159.438	240.045	213.309	235.491	172.509	214.977	248.738	272.512	245.341	259.107	245.106	231.504	104.647	105.526	101.179	113.737	103.959	108.149	142.527	139.599	137.678	154.662	154.842	149.991	186.024	196.994	174.157	185.583	177.428	189.659	227.294	210.98	201.374	229.774
ENSMUSG00000000544_Gpa33	Gpa33	0	0	0	0	0	0.0586607	0	0	0	0	0	0.0470035	0	0	0	0	0	0	0	0	0.053603	0	0	0	0.0691197	0	0	0.0449199	0.175705	0	0	0.185145	0	0	0	0.0550627	0	0.131505	0.0600543	0	0	0	0	0	0.0647506	0
ENSMUSG00000000552_Zfp385a	Zfp385a	5.51839	7.46823	5.66003	6.71972	7.45441	5.98339	4.73961	7.20907	8.18739	7.55032	7.71315	9.44771	6.16024	10.6995	10.6349	9.04316	6.69025	9.428	11.7102	12.2986	11.4174	10.9587	11.0331	11.952	8.22525	9.42791	9.28588	11.23	8.49243	9.3222	14.4585	17.2802	11.8902	20.6846	19.3355	20.5384	21.5027	23.9339	23.5413	22.5142	23.6571	24.7296	22.9584	22.6741	23.0512	32.0259
ENSMUSG00000000555_Itga5	Itga5	2.9812	4.93436	5.75933	5.43008	5.07314	4.6342	4.85521	6.14338	6.09294	6.09173	4.78335	5.2644	2.64956	2.66101	4.09504	3.13742	2.76457	4.2006	3.18434	3.48544	3.69861	3.29689	4.15005	3.1664	7.67229	7.16741	7.03151	10.7808	9.13669	8.31918	4.2192	5.98635	6.50999	6.14628	6.04234	5.83664	3.77826	4.27391	3.60326	4.46036	3.29403	5.10292	2.23125	3.24904	2.46052	2.53011
ENSMUSG00000000560_Gabra2	Gabra2	40.9122	34.8739	29.7896	41.5401	22.5185	24.6962	26.9348	28.5228	27.5452	24.3669	28.7599	18.2844	24.0448	67.4676	51.8909	33.6504	26.0422	33.7448	39.907	47.3024	51.9949	25.8643	37.2493	51.3759	68.8432	72.832	37.8413	73.3542	48.1433	31.9787	29.9461	30.2403	36.5851	26.4763	32.8388	30.2294	28.2814	43.9226	34.4712	21.1336	16.8694	21.393	17.6739	36.4998	34.3178	29.629
ENSMUSG00000000561_Wdr77	Wdr77	68.9482	76.2826	67.6225	72.7631	71.4381	66.6972	62.0195	72.2787	64.7375	65.8937	66.7278	72.9965	41.4657	57.3225	58.3696	56.4121	41.0262	57.8282	55.6232	52.7297	53.871	51.3571	53.1409	51.5097	75.8243	91.357	84.5391	76.6334	85.2757	86.0828	62.9279	64.9859	71.6099	63.3539	66.2031	70.8656	60.3965	56.8759	57.6521	49.8605	53.7525	55.02	55.1355	57.3075	60.9951	55.6625
ENSMUSG00000000562_Adora3	Adora3	0.190289	0.333403	0.397195	0.203628	0.621201	0.234643	0.867001	1.12838	1.01549	1.20119	0.538127	0.79906	0.596152	1.44138	0.79456	0.738217	0.387039	0.653426	0.924486	0.796672	0.696839	0.74296	0.506104	0.401374	0.345599	0.27567	0.429405	1.03316	0.585685	0.590012	0.668898	1.11087	0.968429	1.00468	0.472879	0.605689	0.500063	1.3808	0.300271	0.743394	0.99819	0.850487	0.528455	0.760413	0.777008	0.732401
ENSMUSG00000000563_Atp5f1	Atp5f1	137.579	117.024	129.088	121.77	114.404	118.084	162.592	146.438	146.104	171.984	155.579	151.633	100.882	124.79	135.075	127.958	126.175	144.734	121.929	110.887	127.307	127.882	131.03	136.244	145.497	152.886	163.442	131.615	162.352	180.662	197.994	174.653	204.769	182.97	191.621	192.003	155.131	147.877	149.775	149.794	133.508	157.798	148.32	137.911	122.379	151.208
ENSMUSG00000000567_Sox9	Sox9	9.07046	6.73474	8.4404	7.66999	7.86854	7.15661	9.24801	6.14338	9.13942	8.45121	5.85961	7.14454	6.35896	11.531	6.35648	12.4882	7.68549	9.80139	13.405	18.672	9.70215	12.6303	9.21109	10.1235	13.2019	14.0592	9.17853	14.015	12.4165	12.0363	7.82096	7.28237	8.17784	8.68753	6.62031	11.0125	10.1124	10.2574	7.98722	13.9121	8.78407	9.35536	10.2755	10.784	12.1084	13.7825
ENSMUSG00000000568_Hnrnpd	Hnrnpd	94.9544	83.9509	67.6225	82.5372	80.9114	62.8256	55.7771	51.4665	44.5547	52.1658	50.5839	50.1998	31.2649	44.1838	41.8672	51.9828	30.6314	45.5531	54.596	62.0906	51.1373	59.3904	46.4604	47.7189	90.2012	80.7161	71.1739	73.1296	82.0545	77.8226	63.288	49.804	53.8016	63.7676	51.6489	72.4624	45.6725	45.5007	51.5266	58.0378	41.7743	46.188	74.9819	68.0224	62.6139	64.0518
ENSMUSG00000000579_Dynlt1c	Dynlt1c	64.0007	67.0807	48.1103	60.749	53.3715	47.9845	36.0094	35.6065	30.0839	35.9498	30.4939	31.6334	19.3418	36.6443	37.2832	30.3899	20.6237	27.0238	28.7618	35.203	34.574	29.2541	26.2668	30.772	61.3092	56.8982	44.3898	59.8783	48.729	41.9499	30.8722	27.3397	30.1289	30.1404	27.3219	32.8724	29.3371	34.6515	40.5967	31.0633	28.1989	31.5335	31.2376	41.1314	28.3608	31.7596
ENSMUSG00000000581_C1d	C1d	65.6499	47.4099	55.3591	50.364	43.2252	51.5628	43.8703	41.123	37.2558	40.154	38.9843	39.577	20.6004	28.1069	30.9878	29.5902	23.4988	31.1311	26.5019	27.4852	29.4817	24.982	27.9876	29.5233	58.2679	57.7253	65.1622	51.4333	64.2496	71.0375	35.8118	32.7706	42.8261	34.5137	34.7829	40.3609	31.2817	30.0489	31.8888	27.4525	26.9012	28.8512	27.0686	32.9051	26.8715	23.8363
ENSMUSG00000000594_Gm2a	Gm2a	47.6358	52.0109	54.1675	46.0878	49.9031	47.1632	65.3719	68.7055	63.7855	70.6984	68.9401	72.8555	46.4336	62.9771	61.3645	61.9487	49.4304	66.6028	46.5838	46.0576	42.3464	41.5593	44.7396	42.9024	71.5389	70.4612	75.951	69.536	70.1065	82.0117	100.438	109.976	101.9	104.073	99.4097	102.912	84.1773	83.3741	86.8985	83.2601	84.8461	95.32	67.8771	66.2251	62.0959	72.2414
ENSMUSG00000000600_Krit1	Krit1	53.0908	41.4086	45.9753	46.3593	43.5358	38.8334	48.6099	45.95	42.3333	46.0312	45.1429	37.6498	35.4379	46.8448	50.0573	55.4278	38.0957	47.28	47.9192	50.7381	54.0855	61.6657	54.9629	60.4737	55.5031	40.6337	45.4096	43.9317	44.5121	41.5369	47.4918	41.1022	43.8483	46.629	43.61	44.7659	51.8399	47.4733	46.9624	52.9403	49.1109	46.0572	56.486	60.5565	52.7718	55.9288
ENSMUSG00000000605_Clcn4-2	Clcn4-2	340.872	334.937	352.064	348.475	334.724	317.589	323.912	313.5	308.455	333.587	326.105	311.868	208.918	249.248	271.189	267.112	217.793	261.93	247.454	219.533	262.065	268.069	253.609	255.765	291.616	272.527	271.706	263.186	268.302	265.034	297.66	269.386	278.262	275.223	273.324	263.144	280.925	242.495	244.901	252.276	251.993	247.099	248.844	232.963	213.224	241.759
ENSMUSG00000000606_Vmn2r88	Vmn2r88	0	0	0	0	0	0	0.0578001	0	0	0	0	0	0	0	0	0	0	0	0	0	0	0	0	0	0	0	0	0	0.0585685	0	0	0	0	0	0	0	0	0	0	0	0.0499095	0	0	0	0	0
ENSMUSG00000000617_Grm6	Grm6	0	0	0	0.067876	0.0517667	0.0586607	0	0	0.0634682	0	0	0	0	0.166313	0	0	0	0.0933466	0	0	0	0	0	0	0	0	0.0536756	0	0.0585685	0.0590012	0	0.185145	0.0538016	0	0.0525421	0.0550627	0	0	0.0600543	0.159299	0	0	0.0587172	0.0691285	0	0.133164
ENSMUSG00000000627_Sema4f	Sema4f	37.2333	54.7448	47.9117	48.1241	53.5786	50.5069	30.1716	36.3588	41.0004	33.5474	37.4895	39.718	26.6944	39.0835	35.2051	29.7132	23.6647	35.425	35.5414	36.4478	33.0731	31.2043	32.2894	33.0465	27.0258	29.4415	24.7981	29.8268	24.4231	23.6005	18.7806	19.6871	22.2739	19.9754	26.2711	22.9061	24.9476	27.4188	24.0818	26.125	23.3077	28.3932	16.2647	17.9734	24.929	17.5776
ENSMUSG00000000628_Hk2	Hk2	2.9812	3.46739	4.36915	3.59743	3.20954	3.16768	4.45061	5.57919	6.09294	4.54735	5.62044	4.84136	3.31196	6.59708	6.66208	5.16752	4.97622	5.64747	5.39284	5.6265	6.05714	4.5042	4.8586	4.14753	4.70014	9.97925	5.36756	5.70483	7.49677	3.83508	4.78519	5.24577	8.39305	5.55529	6.62031	6.93789	7.55651	5.91772	4.26385	6.21265	6.53814	5.43004	3.69919	4.70073	4.92105	4.66073
ENSMUSG00000000631_Myo18a	Myo18a	208.811	281.192	241.246	253.381	277.314	234.467	209.641	233.072	258.569	243.026	254.594	284.888	189.908	273.862	263.855	275.17	228.408	275.699	259.729	255.632	251.666	249.263	238.375	220.845	212.128	219.543	207.456	222.713	193.452	192.816	248.264	247.662	218.542	269.845	257.719	221.572	233.585	249.202	241.478	254.135	245.405	250.828	208.153	188.237	205.842	209.267
ENSMUSG00000000632_Sez6	Sez6	126.986	184.305	146.118	134.666	191.33	171.876	86.5267	88.7029	117.543	85.5417	99.135	125.076	51.4678	75.2843	78.8448	78.3125	53.6326	77.0576	61.7351	68.8126	70.5416	87.1121	92.7689	69.6161	125.245	111.867	111.109	148.999	93.3582	97.7651	97.7106	96.6456	70.8567	98.3404	97.3605	113.209	87.1222	103.231	110.86	92.3402	128.667	98.264	69.5799	93.0469	83.7873	103.202
ENSMUSG00000000673_Haao	Haao	0.12686	0.133361	0.0992988	0.135752	0.0517667	0.234643	0.0578001	0	0.0634682	0.0428995	0.179376	0.141011	0.132478	0.110875	0	0.0615181	0	0.233366	0.0513603	0	0.053603	0.046435	0.0506104	0.133791	0.207359	0.055134	0.268378	0.13476	0.0585685	0.0590012	0	0	0.0538016	0	0.0525421	0.0550627	0.111125	0.0657524	0.0600543	0	0.0499095	0	0.117434	0.207385	0	0.0665819
ENSMUSG00000000682_Cd52	Cd52	0.0634298	0.0666806	0.297896	0.135752	0.207067	0.117321	0.2312	0.877626	0.507745	0.600593	0.239168	0.517039	0.596152	0.388063	0.9168	0.861253	0.552913	0.653426	0.821765	1.19501	0.428824	0.696525	0.404883	0.758151	0.138239	0.55134	0.697783	0.2246	0.351411	0.649014	0.257268	0.61715	0.538016	0.650087	0.367795	0.440501	0.277813	0.789029	0.600543	0.690294	0.449185	0.523377	0.411021	0.829541	0.453254	0.199746
ENSMUSG00000000686_Abhd15	Abhd15	1.14174	0.933528	0.992988	0.882388	0.258834	0.762589	1.3872	0.75225	0.825086	1.24409	1.43501	1.03408	0.993587	1.44138	1.77248	1.04581	1.2717	1.49355	0.975846	1.34438	1.44728	1.39305	1.26526	0.981137	2.41919	1.15781	1.50292	1.30268	0.878527	1.71104	1.80088	2.28345	1.82925	1.83206	2.15423	1.92719	1.778	1.97257	1.50136	1.32749	2.14611	1.57013	1.7028	1.58995	1.81302	1.86429
ENSMUSG00000000690_Hoxb6	Hoxb6	0.0634298	0.133361	0.0992988	0	0.207067	0.117321	0	0.0626875	0.0634682	0	0.119584	0.0940071	0.0662391	0.0554376	0	0.0615181	0	0.0933466	0.102721	0.099584	0	0.046435	0	0	0	0.055134	0.107351	0.0898398	0	0	0	0	0.161405	0.177296	0.0525421	0.0550627	0.22225	0	0.180163	0.212398	0.199638	0.130844	0	0	0	0
ENSMUSG00000000693_Loxl3	Loxl3	5.64525	7.40154	7.39776	5.02282	5.33197	4.28223	4.97081	5.82994	6.09294	5.14794	4.72356	5.59342	4.17306	5.76551	5.1952	5.7827	3.09631	5.27408	5.9578	6.27379	4.71707	4.36489	4.55494	4.45971	8.50173	8.6009	7.51459	8.04067	7.4382	8.02417	5.81427	7.34408	6.94041	7.21006	8.14403	5.8917	5.66739	6.7725	5.6451	6.63745	6.08896	5.75715	5.28455	5.5994	5.76281	6.65819
ENSMUSG00000000701_Tcl1b5	Tcl1b5	0	0	0.0496494	0	0	0	0	0	0	0	0	0	0	0	0	0	0	0	0	0	0	0	0	0	0	0	0	0	0	0	0	0	0	0	0	0.0550627	0	0	0	0	0	0	0	0	0	0
ENSMUSG00000000706_Btn1a1	Btn1a1	0.190289	0	0.148948	0.067876	0.103533	0.175982	0	0	0.190405	0.128699	0.0597919	0.141011	0.0662391	0	0.12224	0.0615181	0.0552913	0.326713	0.0513603	0.24896	0.107206	0.09287	0.151831	0.0445971	0	0.165402	0.214703	0.0449199	0.292842	0.413009	0.205815	0.185145	0.430413	0.177296	0.0525421	0.220251	0.500063	0.394515	0.120109	0.106199	0.249547	0.327111	1.17434	0.622156	0.323753	0.33291
ENSMUSG00000000708_Kat2b	Kat2b	17.5701	17.537	20.5052	17.9193	19.4643	16.1317	23.9292	22.066	20.1194	24.6243	20.5086	19.9295	13.9102	18.5162	22.431	22.2695	16.9191	21.423	20.7496	21.4106	23.7461	28.4182	25.0015	24.8406	31.3112	30.5442	26.8378	32.2076	32.9741	29.5006	45.4851	41.1639	40.3512	44.0877	40.3523	40.2508	49.673	54.7718	57.0516	59.5777	60.3406	59.5995	73.3378	69.5432	52.189	62.3207
ENSMUSG00000000711_Rab5b	Rab5b	132.632	138.095	142.196	139.553	129.986	118.729	138.72	133.399	135.187	133.16	132.26	129.354	97.9014	132.052	132.08	140.446	113.679	139.506	130.25	123.733	136.152	147.106	141.051	137.359	136.373	132.873	145.032	135.703	141.736	152.046	135.272	130.342	139.508	121.921	134.981	133.197	140.629	138.475	133.921	136.891	132.26	141.508	138.338	138.464	140.509	139.622
ENSMUSG00000000724_Cryba1	Cryba1	0.824588	1.80038	1.24123	1.76478	1.2424	0.762589	1.0982	2.13138	0.952023	1.32989	0.837087	1.08108	0.596152	0.94244	1.65024	0.984289	0.552913	1.30685	0.924486	1.14522	0.750442	1.20731	0.860377	0.713554	0.691197	1.59888	1.01984	0.628879	1.1128	1.00302	0.874713	0.925724	1.23744	1.30017	1.47118	0.936065	0.944564	1.31505	1.56141	1.00889	1.49728	1.24302	1.58537	1.79734	0.712257	0.998729
ENSMUSG00000000730_Dnmt3l	Dnmt3l	0	0	0.0496494	0	0	0.117321	0.1156	0	0	0.0428995	0.0597919	0.0940071	0.132478	0	0	0.0615181	0.0552913	0.0933466	0	0	0	0	0	0	0	0.110268	0	0.0898398	0	0.295006	0	0.061715	0	0	0	0	0.111125	0.0657524	0	0	0.0499095	0.0654221	0	0	0.129501	0
ENSMUSG00000000731_Aire	Aire	0.824588	0.466764	0.397195	0.271504	0.517667	0.410625	0.3468	0.564188	0.0634682	0.428995	0.298959	0.329025	0.198717	0.332626	0.6112	0.184554	0.165874	0.373386	0.205441	0.398336	0.268015	0.27861	0.354273	0.401374	0.207359	0.27567	0.697783	0.539039	0.644253	0.354007	0.360176	0.12343	0.269008	0.177296	0.315253	0.165188	0.444501	0.26301	0.240217	0.106199	0.349366	0.196266	0.352303	0.276514	0.388504	0.266328
ENSMUSG00000000732_Icosl	Icosl	0.444009	0.666806	0.79439	0.475132	0.362367	0.879911	1.7918	1.75525	1.01549	1.97338	1.55459	2.11516	1.92093	1.99575	2.56704	3.44501	1.99049	2.8004	2.36258	3.0871	2.41214	2.97184	3.69456	2.49744	1.79711	2.20536	2.14703	1.7968	2.0499	1.35703	3.55031	4.07319	3.81991	3.19134	3.57286	3.74426	5.88964	5.85197	4.38396	4.30107	3.59348	4.64497	3.34688	3.66381	6.86357	5.12681
ENSMUSG00000000738_Spg7	Spg7	48.5238	61.0794	60.0261	58.9842	63.0001	57.3702	57.1065	61.1204	64.4202	55.7265	65.233	68.0141	39.1473	52.7766	57.2694	54.4435	46.8317	56.8481	53.1066	51.4849	52.263	47.5959	51.4202	49.1014	58.4753	62.5219	56.6278	58.89	51.4817	51.5081	67.1985	75.1688	63.3245	66.5453	72.298	65.1391	58.3407	56.4156	66.1798	55.967	62.9858	61.4968	47.0912	46.5926	48.045	51.8007
ENSMUSG00000000739_Sult5a1	Sult5a1	0.0634298	0	0.148948	0	0	0.0586607	0.1156	0	0.190405	0.128699	0.179376	0	0.0662391	0.0554376	0.06112	0	0	0.0933466	0.154081	0.149376	0.107206	0.046435	0.303662	0.0891943	0.622077	0.385938	0.483081	0.359359	0.468548	0.531011	0	0.308575	0.591818	0.295494	0.210168	0.275313	0.22225	0.197257	0.180163	0.265498	0.099819	0.196266	0.117434	0.138257	0.388504	0.199746
ENSMUSG00000000740_Rpl13	Rpl13	126.606	105.622	116.924	106.565	115.854	111.983	77.2209	74.5355	77.5581	78.3345	79.1645	89.1187	45.5063	70.7384	69.3101	66.255	62.7556	71.3634	84.0255	90.8704	84.3176	81.7256	82.5962	86.1617	106.859	135.023	128.07	111.581	120.417	136.647	89.1178	89.857	90.3867	80.2562	100.461	89.2566	71.898	66.936	59.0334	66.2683	64.4831	70.7213	62.7687	76.0413	71.1609	85.5578
ENSMUSG00000000743_Chmp1a	Chmp1a	101.995	118.225	122.882	108.873	110.936	109.344	93.2893	101.428	106.817	104.031	100.45	115.347	61.8011	85.5957	89.7241	89.8779	79.7854	92.4598	84.8473	77.576	80.5118	85.8119	87.7585	80.8546	101.882	99.9027	99.8904	96.3532	92.3625	102.544	73.0128	84.2409	79.3574	82.1474	85.0131	76.9776	81.3992	73.3797	64.9187	66.2683	67.6274	68.1698	60.3613	59.4505	67.0169	76.2363
ENSMUSG00000000751_Rpa1	Rpa1	39.5802	47.7433	42.8971	43.9158	42.5005	39.42	49.1879	45.0097	44.8085	47.8759	44.6645	45.4994	34.0469	44.6827	40.4003	45.831	35.4417	44.8997	45.4539	43.6178	41.9176	47.503	46.4097	43.2146	44.5131	48.0768	44.6581	41.9103	45.332	45.962	51.5566	46.7799	50.3583	43.083	47.4455	45.0412	57.5073	57.9279	51.8869	50.8694	50.209	57.964	64.9413	60.28	66.4341	63.3194
ENSMUSG00000000753_Serpinf1	Serpinf1	3.48864	9.20192	19.5122	11.8104	5.84964	3.51964	6.58921	7.45982	7.55271	7.97931	5.50085	8.13161	4.17306	6.76339	7.51776	6.4594	6.74554	9.24131	7.49861	8.46464	4.77067	2.36819	4.3525	4.01374	9.05468	15.9337	11.5403	21.2471	16.3992	18.2314	6.58607	12.5899	16.9475	10.3423	18.127	16.684	15.5575	14.9258	10.8098	15.7175	12.5772	15.8976	10.804	12.0284	11.9789	11.2523
ENSMUSG00000000759_Tubgcp3	Tubgcp3	55.2474	47.6099	53.6213	51.5179	47.3148	43.7609	51.6733	50.5888	48.934	52.4661	45.98	55.5112	35.1067	51.7233	49.6294	52.844	42.9061	46.86	52.028	49.8418	52.3166	55.2577	55.0135	52.9368	65.8711	63.2938	66.0747	64.3253	65.1282	57.7032	59.429	55.3583	59.5584	60.5172	56.5879	63.7075	54.0068	58.3882	57.1717	55.0643	53.1536	57.964	64.1779	64.566	56.9158	62.8533
ENSMUSG00000000766_Oprm1	Oprm1	8.05559	5.53449	4.91529	6.99123	5.28021	6.15937	7.97641	7.021	6.09294	6.60653	5.79981	4.70035	3.77563	5.5992	4.8896	4.55234	2.81986	4.24727	4.72515	4.92941	4.98508	7.01169	5.66837	4.05834	8.50173	4.63125	6.54843	8.8043	6.44253	6.84414	9.46748	6.85036	7.31702	6.44177	8.66945	9.08534	6.33414	7.62728	8.4076	8.23043	10.2814	9.35536	8.98374	9.67798	9.58309	11.7184
ENSMUSG00000000776_Polr3d	Polr3d	23.3422	22.2046	24.8743	24.8426	24.7445	22.819	17.9758	14.6689	17.1364	16.6879	17.0407	19.3655	10.2671	15.7443	16.6858	16.2408	12.8276	16.0089	16.8976	14.9874	16.5633	16.2523	16.6002	16.7239	21.2198	24.4795	20.9335	21.1124	20.3233	22.0665	18.8835	17.7739	19.9604	20.0936	18.9152	18.6662	18.3357	14.9916	16.1546	16.0892	14.5736	17.4677	14.6206	15.2774	16.1229	16.9784
ENSMUSG00000000782_Tcf7	Tcf7	2.41033	3.13399	3.52511	2.10416	3.15777	1.99446	2.89	2.25675	3.17341	3.00297	2.39168	2.6792	1.25854	2.49469	2.50592	2.76831	1.54816	2.47368	1.95169	2.34022	2.41214	1.06801	1.67014	1.82848	3.66334	3.80424	2.84481	3.50375	2.86986	2.71406	3.24158	2.71546	2.95909	3.13224	2.78473	3.19363	1.88913	2.36709	2.7625	3.98247	2.49547	2.3552	2.34869	2.00473	2.07202	1.99746
ENSMUSG00000000787_Ddx3x	Ddx3x	394.407	337.871	371.03	316.37	292.948	277.113	362.522	326.163	294.175	298.409	265.715	275.911	266.944	305.24	339.094	312.389	237.144	276.072	365.275	335.15	375.543	351.374	308.015	312.091	392.116	368.681	369.664	281.333	331.029	310.347	404.735	331.841	368.272	311.924	285.041	326.246	394.55	360.586	372.637	344.669	286.281	296.951	423.234	409.655	295.457	319.593
ENSMUSG00000000791_Il12rb1	Il12rb1	0	0	0.0496494	0.203628	0.1553	0.0586607	0.578001	0.188063	0.69815	0.686393	0.358751	0.0940071	0.397435	0.166313	1.2224	0.922771	0.497622	0.793446	0.308162	0.199168	0.375221	0.603655	0.354273	0.445971	0.0691197	0.055134	0.0536756	0	0	0	2.46978	3.45604	3.71231	3.30953	4.78133	4.07464	3.61157	4.47117	4.2038	3.92937	5.53995	5.29919	1.17434	1.10606	0.841758	1.53138
ENSMUSG00000000792_Slc5a5	Slc5a5	5.07438	5.80121	7.24881	6.38034	5.12491	5.86607	8.95901	10.6569	11.1704	9.2234	12.9748	12.4089	9.80339	13.0833	16.808	10.335	12.33	14.0953	15.1513	10.8547	16.6705	13.6519	16.3472	17.1699	10.99	9.86898	11.5939	12.7573	10.6595	11.0922	7.87242	9.5041	8.76966	6.67817	9.19487	9.08534	9.00114	14.071	10.3894	6.63745	10.4311	13.477	8.69015	12.2357	13.2091	14.648
ENSMUSG00000000794_Kcnn3	Kcnn3	14.5254	16.3367	14.6962	16.2224	14.5982	16.0144	10.7508	11.4718	11.6781	10.1672	9.08837	12.691	5.96152	11.8637	8.31232	9.59682	7.35375	10.4081	10.6829	13.2447	6.96839	8.03326	10.3751	7.67071	21.1506	19.4623	17.8203	22.0557	17.7463	18.2314	25.7268	24.0071	21.1978	26.2399	22.0677	17.3447	24.892	25.5777	24.5622	24.001	31.6925	23.8791	29.0063	26.1306	21.303	27.0988
ENSMUSG00000000804_Usp32	Usp32	216.993	181.438	164.191	177.156	172.953	167.124	238.078	193.705	190.849	235.175	202.993	186.416	146.985	194.808	197.906	240.782	156.64	199.528	202	209.774	228.939	274.152	210.742	217.768	226.989	186.243	190.065	178.107	192.398	171.871	256.497	200.142	198.743	237.695	195.562	234.347	218.917	205.345	221.54	238.205	222.796	210.136	222.245	222.594	198.784	217.923
ENSMUSG00000000805_Car4	Car4	6.78699	3.66743	6.30547	4.8192	4.40017	4.45821	26.299	25.9526	21.4522	29.3433	28.7599	26.181	25.2371	39.7488	35.6941	34.6962	28.2539	39.3456	37.8526	37.095	28.1952	28.3718	27.4308	29.0773	7.94877	9.97925	10.091	10.4663	9.42953	9.6172	32.5702	34.4987	38.0915	41.0737	36.3066	28.8528	42.4498	43.0678	35.0116	38.5503	46.1663	38.599	35.4652	25.7158	32.3753	36.4203
ENSMUSG00000000811_Txnrd3	Txnrd3	21.7564	27.7391	21.3492	26.1323	23.0362	19.0647	5.20201	6.45682	6.85456	5.14794	5.32148	6.76851	3.11324	4.93395	4.52288	3.0759	3.53864	3.45382	3.54386	4.43149	4.02023	3.94698	4.3525	4.6381	20.805	21.2817	19.1622	21.337	20.5575	19.4114	7.71805	9.99782	8.01644	7.91924	8.24911	9.85621	6.00076	6.90401	6.90624	4.61966	5.58986	7.71981	5.63685	6.77459	6.34556	6.79136
ENSMUSG00000000817_Fasl	Fasl	0.380579	0.400084	0.297896	0.407256	0.258834	0.351964	0.1156	0.125375	0.0634682	0.214498	0.179376	0.0940071	0.132478	0.22175	0.24448	0.0615181	0.0552913	0.0466733	0.154081	0	0.053603	0.046435	0	0.0891943	0.345599	0.441072	0.322054	0.539039	0.527116	0.354007	0.308722	0.24686	0.32281	0.236395	0.210168	0.385439	0.166688	0.0657524	0.300271	0.0530996	0	0.392533	0.352303	0.138257	0.194252	0.133164
ENSMUSG00000000823_Znf512b	Znf512b	142.146	171.969	148.402	159.169	168.035	146.593	110.109	114.781	126.111	110.681	111.691	134.336	64.7819	107.66	97.6697	107.841	76.5785	92.4131	79.6599	81.7585	81.691	86.2298	81.2803	80.8546	155.588	154.926	139.342	159.87	138.046	138.24	95.7553	101.521	90.7633	114.534	93.5775	110.841	78.51	76.6016	85.2771	86.6054	77.5095	71.3755	55.7814	62.0082	69.0889	63.1197
ENSMUSG00000000826_Dnajc5	Dnajc5	473.884	491.636	477.131	500.314	463.985	459.548	455.696	492.411	489.022	444.225	469.905	463.925	321.392	444.277	416.838	416.293	357.845	429.067	447.759	405.954	443.726	439.6	450.939	425.59	534.088	504.917	551.195	529.112	536.897	544.405	479.703	476.625	511.115	462.566	474.823	472.658	433.666	407.336	399.301	382.211	401.222	406.533	407.321	383.179	396.792	374.39
ENSMUSG00000000827_Tpd52l2	Tpd52l2	46.05	41.2753	47.5145	43.7121	45.5547	39.3027	46.8759	48.959	44.9989	43.7575	44.9635	45.1234	31.9935	41.1347	41.6227	45.4003	37.3216	40.6524	42.2696	41.5763	42.936	41.42	42.0066	42.8132	41.4718	45.7061	45.0875	47.121	43.9849	49.443	42.3464	44.9285	47.2378	39.8326	47.7608	49.7766	46.8393	47.3418	45.341	46.7807	45.9167	49.2628	43.1572	49.3577	44.8074	48.3385
ENSMUSG00000000838_Fmr1	Fmr1	121.658	97.4203	108.931	112.063	102.446	99.0779	103.982	94.7836	87.3322	102.616	96.2052	84.0893	68.425	86.2609	90.702	100.213	76.0256	84.0586	88.7507	93.1111	96.8607	99.7424	92.5158	101.102	91.9292	87.2219	87.1692	88.3575	99.9764	89.2099	81.4512	63.9367	73.2778	76.533	68.7251	73.5637	68.8421	68.4483	71.8249	78.0033	69.3243	67.6465	82.7326	76.0413	73.4272	68.7791
ENSMUSG00000000861_Bcl11a	Bcl11a	126.669	133.761	111.016	109.755	160.529	110.165	88.4919	84.6909	89.9979	88.9736	95.2485	108.625	54.0511	81.5487	81.7174	76.0979	57.4477	74.0238	67.128	81.6589	78.5284	74.8997	75.6626	75.5029	72.5066	69.7996	47.1809	75.4205	54.3516	40.7699	25.3667	24.5626	28.0844	25.117	26.7439	29.4585	30.2261	31.2982	28.7059	28.1959	21.1117	21.7201	24.3676	26.1997	35.8718	28.9631
ENSMUSG00000000869_Il4	Il4	15.4769	10.6689	13.8522	13.9825	11.4922	12.1428	10.404	9.40313	10.2184	9.78109	9.92546	9.02468	6.49143	8.20477	9.35136	8.79709	6.52438	9.24131	7.85813	7.51859	8.25487	7.98682	7.69278	9.76677	14.1695	11.3576	13.6873	12.0835	14.0564	12.9803	8.95294	8.2698	10.5451	7.21006	8.61691	10.6271	7.94545	7.23277	7.14646	6.79675	7.08715	6.86932	8.33785	10.7149	8.09383	7.32401
ENSMUSG00000000876_Pxmp4	Pxmp4	12.1151	12.4693	13.3557	13.6431	11.2851	12.1428	17.051	19.4958	20.4367	15.5296	17.5788	20.0235	11.923	16.0215	15.4634	14.7028	12.8276	15.4022	12.5833	14.4397	14.6336	11.2373	13.513	13.3791	11.8886	14.7759	14.5461	15.4974	13.3536	13.9833	15.2817	18.9465	19.1534	16.725	20.0185	16.684	13.7795	14.597	14.7133	17.5229	17.0191	15.8976	13.7985	14.2405	13.0796	14.8478
ENSMUSG00000000881_Dlg3	Dlg3	183.82	180.104	185.391	191.071	186.878	182.904	246.691	234.577	243.4	254.008	242.934	244.653	171.626	222.637	223.088	243.427	184.397	231.686	217.768	200.512	194.418	214.39	221.066	193.507	158.906	138.276	140.63	148.146	135.469	136.411	169.128	161.199	153.765	176.469	154.789	145.751	163.632	132.688	144.431	169.122	140.346	126.919	133.582	120.076	150.869	139.223
ENSMUSG00000000884_Gnb1l	Gnb1l	4.12294	6.46802	5.21319	5.43008	6.93674	5.10348	2.1964	2.82094	2.03098	2.87427	2.9298	3.85429	2.05341	3.76976	2.99488	2.82983	2.26694	2.42701	3.64658	4.03315	2.94817	2.97184	3.28968	2.58663	6.91197	7.38795	6.92416	6.69307	6.61824	6.07713	2.72705	4.62862	4.08892	2.89584	4.67625	3.46895	3.38932	3.22187	3.36304	2.86738	3.19421	3.00942	3.69919	3.94032	2.26627	3.52884
ENSMUSG00000000889_Dbh	Dbh	0.444009	0.800167	0.595793	1.15389	0.672967	0.234643	1.734	1.62988	1.65017	1.50148	2.03292	1.88014	0.596152	0.665251	1.10016	0.861253	0.387039	0.793446	0.462243	0.099584	0.107206	0	0.303662	0.0445971	0.207359	0.110268	0.0536756	0.13476	0	0.0590012	0.154361	0	0.376611	0	0.105084	0.110125	0.388938	0.131505	0.42038	0.424797	0.099819	0	0.117434	0.138257	0.0647506	0
ENSMUSG00000000901_Mmp11	Mmp11	2.91777	5.86789	4.66704	4.95495	4.91784	3.285	1.156	1.12838	1.65017	1.41568	1.85355	1.12808	0.861108	1.16419	1.40576	1.59947	0.497622	1.07349	0.975846	2.24064	1.01846	1.67166	1.87259	1.20412	2.76479	3.80424	3.00584	5.83959	3.1627	2.65506	0.97762	1.54287	1.82925	1.41837	1.3661	1.98226	1.61132	0.789029	1.02092	1.00889	1.09801	1.57013	2.0551	1.24431	1.68352	2.13062
ENSMUSG00000000902_Smarcb1	Smarcb1	66.1573	79.4833	77.5523	73.7812	75.5277	70.3928	38.6104	51.968	55.852	43.8004	49.2087	57.7203	37.955	54.3843	53.7245	39.2485	39.6439	52.0407	53.0039	55.1695	51.9413	40.4913	54.9629	48.3879	63.7975	80.8815	74.8238	73.2644	68.8766	71.5095	42.5522	53.1983	55.3618	43.9695	57.5862	53.2456	48.8395	51.7472	54.4092	45.9842	48.512	54.6275	48.0307	45.3483	50.7645	53.3321
ENSMUSG00000000903_Vpreb3	Vpreb3	0.0634298	0.0666806	0.0496494	0.203628	0.0517667	0	0	0.0626875	0.190405	0.0428995	0.0597919	0.141011	0.0662391	0	0	0.0615181	0.110583	0.14002	0.154081	0.049792	0	0.139305	0.0506104	0	0.207359	0.110268	0.268378	0.26952	0.175705	0.354007	0	0.12343	0.161405	0.0590988	0.0525421	0.110125	0.111125	0.0657524	0.300271	0.106199	0.0499095	0.0654221	0.0587172	0	0.259003	0.0665819
ENSMUSG00000000915_Hip1r	Hip1r	94.9544	122.559	117.321	115.118	142.1	113.391	120.629	113.088	141.788	118.017	137.82	141.528	89.8865	115.255	119.673	123.59	109.034	117.43	99.7418	94.555	118.624	121.288	123.489	106.23	93.519	96.319	97.3676	99.9917	85.51	92.809	114.536	114.913	102.922	123.398	119.323	107.152	118.737	129.204	118.727	123.722	129.815	141.312	88.4869	88.1388	85.9888	106.731
ENSMUSG00000000916_Nsun5	Nsun5	10.3391	12.8694	12.0648	11.6068	11.6993	9.79634	9.13241	8.21207	8.44127	8.49411	7.77295	9.96475	6.02776	9.4244	8.31232	7.07458	8.23841	7.42105	9.09078	8.56423	7.34362	9.84422	9.41354	8.60725	12.8563	13.563	11.1645	11.1851	11.3037	12.1543	8.07823	8.64009	8.87726	9.69221	8.61691	9.36065	9.11227	8.1533	7.86711	11.1509	7.83579	8.43945	9.57091	7.60413	8.09383	8.52249
ENSMUSG00000000934_Top1mt	Top1mt	15.2866	16.9369	16.8311	16.3581	15.4265	15.1931	11.271	10.3434	11.6147	10.3817	12.3769	10.3878	6.49143	9.31352	8.74016	9.04316	7.96195	9.05462	11.5561	9.9584	11.5247	12.1195	11.7416	11.3277	16.7961	18.3596	19.6453	18.3722	18.2148	19.7654	13.841	13.207	14.3112	13.1199	15.3948	12.8296	11.557	15.3861	12.3712	14.4962	14.0745	14.5237	12.6829	15.623	14.5041	14.9809
ENSMUSG00000000942_Hoxa4	Hoxa4	0	0	0	0	0	0	0	0	0	0	0	0	0	0	0	0	0	0	0	0	0	0	0	0	0	0	0	0	0	0	0	0	0	0	0	0	0	0	0	0	0	0	0.0587172	0	0	0
ENSMUSG00000000948_Snrpn	Snrpn	348.991	332.669	385.279	357.028	360.089	369.269	549.158	527.516	574.768	572.108	566.947	574.148	396.044	434.686	538.161	489.869	430.443	528.715	445.448	439.464	485.054	468.715	480.647	497.882	480.797	464.779	538.635	472.288	497.949	565.114	569.129	600.055	580.896	552.869	608.333	581.131	523.289	510.568	516.827	453.63	530.788	543.265	475.551	462.193	474.622	495.569
ENSMUSG00000000957_Mmp14	Mmp14	11.2905	14.603	25.7184	18.1229	15.2712	14.0786	9.82601	12.4121	13.1379	13.256	9.68629	13.067	5.56409	8.64827	8.37344	8.55101	7.35375	7.74776	6.7282	9.16173	7.29001	7.05812	6.93363	7.53691	29.5832	38.0424	34.3524	40.8322	37.7181	43.1299	18.3175	20.6128	21.8972	22.0439	22.9084	22.851	10.1124	13.4135	13.0318	16.8857	15.6716	9.87874	12.5655	15.0009	14.6984	18.9093
ENSMUSG00000000958_Slc7a7	Slc7a7	1.33203	2.13378	2.73072	2.10416	1.50124	2.22911	2.1964	1.62988	2.72913	1.63018	2.2123	2.49119	1.25854	2.2175	1.89472	1.96858	1.32699	1.86693	1.84897	2.14106	1.34008	2.27532	1.82197	1.5163	2.62655	2.70156	2.84481	3.27915	3.51411	2.18305	1.18344	1.48116	1.77545	2.00936	2.20677	1.81707	1.3335	1.3808	1.56141	1.32749	1.29765	1.57013	1.52665	1.86647	2.00727	1.4648
ENSMUSG00000000959_Oxa1l	Oxa1l	34.5692	41.6754	41.0104	40.3862	37.945	39.8893	36.7608	42.2514	44.872	40.1969	43.1698	46.6745	26.1645	35.8681	37.5277	30.636	29.802	38.7388	30.9189	28.8296	36.9325	29.6255	35.4273	33.76	35.804	41.3505	42.8868	40.8771	42.4036	48.263	36.4807	44.6199	40.136	32.918	42.8218	43.7197	35.4489	35.1776	34.0508	34.143	30.9439	36.3093	31.4137	30.0017	33.2818	35.2218
ENSMUSG00000000976_Heatr6	Heatr6	40.2145	41.0752	37.6839	41.7437	39.9639	36.3696	24.6228	26.2661	26.974	23.1657	27.3249	26.557	18.8781	22.2859	22.7366	23.6229	16.2004	20.6763	22.804	24.7964	22.8885	23.0318	22.3698	21.7634	39.5365	36.223	33.9767	37.0589	35.9025	36.3448	26.0356	23.8837	27.385	27.7173	27.6897	30.5598	26.3367	27.5503	26.4839	26.7091	26.6517	25.1221	25.2484	24.8862	24.929	25.5009
ENSMUSG00000000982_Ccl3	Ccl3	0.12686	0.200042	0.347546	0.203628	0.414134	0.351964	0	0.0626875	0	0.0428995	0.0597919	0.0470035	0.132478	0.0554376	0.12224	0.123036	0.0552913	0.233366	0	0.099584	0	0	0.151831	0	0.276479	0.220536	0.322054	0.539039	0.585685	0.354007	0.823259	0.12343	0.376611	0.827384	0.525421	0.495564	0.166688	0.328762	0.180163	0.0530996	0.099819	0.130844	0.0587172	0.0691285	0.0647506	0.133164
ENSMUSG00000000983_Wfdc18	Wfdc18	0.0634298	0	0.148948	0	0	0.117321	0.3468	0.5015	0.507745	0.514794	0.538127	0.470035	0.331196	0.388063	0.73344	1.10733	0.221165	0.840119	0.719045	0.697088	0.643236	0.417915	0.961598	0.891943	0.138239	0	0.0536756	0.0449199	0	0.0590012	0	0.061715	0.215206	0.236395	0.210168	0.165188	0.277813	0.197257	0.120109	0.159299	0.499095	0.719643	0.822041	0.89867	0.388504	0.732401
ENSMUSG00000001016_Ilf2	Ilf2	98.4431	95.0865	102.526	103.375	94.2672	96.1449	70.5739	75.9773	78.764	73.9588	73.0657	75.9577	48.3546	63.3652	70.1657	58.2576	52.2503	66.6961	63.8923	61.3935	64.9669	63.7088	71.2088	69.3485	94.4867	99.186	102.52	89.211	102.143	106.379	69.7198	69.7996	81.2404	64.595	74.6624	69.1587	66.0639	60.558	66.7804	59.6839	63.6845	67.1885	63.7082	68.0224	64.8154	67.5806
ENSMUSG00000001017_Chtop	Chtop	165.171	151.765	171.539	165.821	160.27	144.775	156.985	149.51	149.594	160.702	155.339	146.369	101.081	130.999	123.951	146.29	118.213	137.313	134.205	126.173	115.461	138.283	135.433	122.375	155.45	163.086	172.352	152.368	166.159	174.467	155.905	138.55	154.949	137.996	145.016	135.344	131.517	122.694	119.988	132.324	123.676	129.863	138.22	120.284	124.904	125.174
ENSMUSG00000001018_Snapin	Snapin	21.3124	18.8039	23.3849	21.6524	20.2408	20.2379	26.5302	28.3975	27.926	29.4291	27.1455	28.4841	20.7328	28.7167	31.2934	31.0666	22.1718	32.2046	30.508	35.0038	34.7884	30.3221	32.7449	34.1614	27.5096	29.4967	28.9848	26.1434	28.1129	31.7427	29.1742	29.2529	33.626	24.6442	29.4761	31.661	31.7262	33.1392	32.3693	32.2845	31.5927	37.4869	35.4065	42.0301	33.9941	38.218
ENSMUSG00000001020_S100a4	S100a4	0.888017	0.533445	0.992988	0.543008	0.724734	1.05589	1.2716	1.37913	1.14243	1.11539	0.597919	0.79906	0.397435	0.997877	1.528	0.738217	0.387039	0.653426	0.616324	0.74688	0.804045	0.27861	0.404883	0.891943	0.207359	1.81942	1.12719	1.03316	1.28851	1.23903	0.771805	1.72802	2.04446	1.24108	1.68135	1.54175	0.722314	1.18354	1.92174	1.00889	1.24774	0.588799	0.587172	1.10606	1.10076	0.798983
ENSMUSG00000001021_S100a3	S100a3	0.317149	0.333403	0.397195	0.475132	0.1553	0.410625	0.1734	0.313438	0.634682	0.471895	0.179376	0.282021	0.132478	0.0554376	0.42784	0.430627	0.276457	0.28004	0.256802	0.398336	0.107206	0.232175	0.101221	0.178389	0.345599	0.496206	0.375729	0.26952	0.234274	0.649014	1.18344	0.987439	0.753222	0.768285	0.893216	0.660752	0.722314	0.657524	0.300271	0.371697	0.549004	0.392533	0.117434	0.0691285	0.194252	0.133164
ENSMUSG00000001023_S100a5	S100a5	0	0	0	0	0	0	0	0	0	0	0	0	0	0.0554376	0	0	0	0	0	0	0	0	0	0	0	0	0	0	0	0	0.0514537	0	0	0	0	0	0	0	0	0	0	0	0	0	0	0
ENSMUSG00000001025_S100a6	S100a6	3.42521	2.66722	4.2202	3.52955	3.15777	3.22634	7.05161	6.70757	6.47375	7.33582	6.39773	6.11046	4.90169	5.48832	6.47872	6.33636	4.58918	5.78749	8.32037	12.6472	11.3638	7.56891	7.74339	9.09781	6.22077	9.59331	6.97783	8.44495	9.01955	9.6762	4.93956	5.86292	8.33925	5.43709	6.25251	6.00183	5.38957	6.50949	5.70516	5.89405	6.18878	6.47679	3.34688	3.94032	4.27354	5.5263
ENSMUSG00000001027_Scn4a	Scn4a	0.0634298	0	0.0992988	0.067876	0	0.0586607	0	0.0626875	0.0634682	0.0428995	0.179376	0.141011	0	0	0	0	0	0.0466733	0	0	0	0.046435	0	0	0.207359	0.110268	0.107351	0.17968	0.0585685	0.236005	0.0514537	0.12343	0.0538016	0.177296	0.210168	0.220251	0.111125	0.0657524	0.240217	0	0.0499095	0.196266	0.117434	0	0.129501	0.133164
ENSMUSG00000001029_Icam2	Icam2	2.02975	2.13378	3.02861	2.98654	1.7083	1.6425	2.7166	2.25675	2.22139	2.70267	2.33188	2.20917	0.861108	1.774	1.71136	2.89135	1.99049	2.28699	1.54081	1.8423	1.98331	1.30018	1.61953	1.5609	2.83391	3.14264	3.86465	3.45883	4.04123	4.36609	2.21251	3.88804	2.58248	2.60035	3.04744	2.64301	1.83357	2.43284	2.40217	2.33638	2.14611	2.22435	1.93767	2.21211	2.33102	2.86302
ENSMUSG00000001034_Mapk7	Mapk7	44.5277	58.1455	51.834	52.0609	54.3551	52.6187	27.5706	26.9556	39.2868	26.7693	27.3249	30.7403	15.8311	27.2199	20.9642	25.5915	16.0345	19.4161	19.0547	22.1077	18.9219	17.831	19.5862	18.7754	36.6334	48.2973	33.1715	41.6857	34.4968	32.6867	22.0222	26.5991	24.4797	24.8215	26.0609	20.8137	18.5023	21.6326	18.4967	21.1867	18.9656	20.6734	15.6775	15.1391	19.3604	20.0412
ENSMUSG00000001036_Epn2	Epn2	140.053	141.096	143.387	140.096	135.939	131.107	136.639	140.357	132.395	135.434	132.26	130.482	90.8801	128.615	130.247	136.263	98.8056	131.245	131.482	129.459	140.869	153.236	149.807	139.812	142.732	140.592	138.054	143.384	139.393	133.402	120.916	130.033	134.988	134.568	129.569	135.95	145.741	142.025	141.007	132.961	139.497	137.648	124.128	141.506	150.416	143.551
ENSMUSG00000001039_B9d1	B9d1	12.3054	14.0029	13.0578	13.4394	13.2005	13.4333	12.427	13.7913	14.0265	13.4705	13.8119	14.0071	8.8098	13.7485	11.9795	15.9947	8.2937	12.6951	13.0455	13.4438	13.2936	11.6088	13.2599	12.9778	12.4415	12.7911	12.7211	12.2182	14.9935	11.8002	12.3489	13.4539	13.02	16.134	13.3457	13.9309	13.5573	13.6765	12.2511	14.6024	12.8767	13.0844	11.8609	12.374	11.5904	10.7197
ENSMUSG00000001052_Sec24b	Sec24b	62.6687	75.7491	60.9694	66.3827	65.5884	60.4205	51.6155	48.7709	45.5701	49.7206	45.5614	52.644	29.6089	47.6764	45.7789	47.5535	31.2949	43.3595	42.3209	59.7006	43.6865	45.9242	44.5372	43.7498	63.3828	66.8224	62.3174	64.1456	61.0869	60.3583	60.6125	53.1983	52.4028	62.4084	56.0099	74.3346	49.3952	52.0102	52.6676	60.9583	56.248	48.3469	50.4381	54.8189	47.9802	54.7303
ENSMUSG00000001053_N4bp3	N4bp3	11.0368	13.4695	12.2137	11.7425	12.5793	12.5534	6.35801	6.83294	8.88554	7.46452	8.43066	7.52057	5.16665	5.98726	6.53984	6.70547	5.63971	7.23436	7.44725	4.82983	10.3454	11.9338	15.2337	10.7479	19.2153	22.9909	22.3827	19.3156	20.499	26.1376	8.54131	7.4058	8.55445	6.67817	7.9864	8.47965	6.00076	6.04922	4.62418	6.21265	5.09077	7.13101	4.81481	6.15243	4.7268	5.79263
ENSMUSG00000001054_Rmnd5b	Rmnd5b	33.4909	37.1411	35.3504	35.2955	37.7379	37.4842	33.4662	38.1767	41.5716	38.2664	40.0008	42.8202	29.6751	44.4055	43.823	40.4174	38.5933	44.0129	44.4267	42.4228	50.6013	41.6986	52.8879	42.9916	31.3112	35.396	29.7363	34.768	26.2387	33.8077	31.8498	34.1284	32.55	31.4997	34.1524	30.8901	36.1157	34.3228	29.3065	29.5765	29.247	28.6549	23.0172	24.8171	31.2098	31.3601
ENSMUSG00000001056_Nhp2	Nhp2	19.6632	19.9375	21.101	19.4125	19.2055	18.8301	17.34	17.3018	17.898	18.0607	17.2799	16.9213	10.3995	12.917	16.0746	13.534	12.4958	15.4955	14.8431	15.7841	19.3507	13.7448	16.9039	20.4255	12.4415	15.7132	15.1365	13.3412	15.2864	15.8713	10.548	11.9727	12.6434	13.2972	12.6101	15.0321	11.7793	10.1259	10.3894	9.23933	9.18335	9.68247	8.16169	9.9545	9.45359	10.7863
ENSMUSG00000001062_Vps9d1	Vps9d1	54.3593	66.4139	64.0477	61.5635	66.1579	65.0547	44.5639	47.8306	65.1818	50.793	52.856	69.7062	42.0618	68.3546	58.9197	55.2432	51.4762	58.3416	60.2457	59.7504	52.531	52.5644	59.6697	54.3639	61.3783	69.9099	63.3372	71.782	57.8071	62.4233	41.4717	50.3594	46.8612	49.8203	50.5981	48.2349	43.6722	48.065	47.0225	46.3559	47.7634	49.0666	43.1572	42.3066	43.0592	49.0043
ENSMUSG00000001065_Zfp276	Zfp276	28.7337	35.5408	32.3218	30.0691	35.4602	34.7858	24.7384	25.8273	25.2603	27.327	25.1126	28.9072	16.626	25.1132	25.6704	27.314	20.9554	27.0705	30.7648	28.6304	27.6592	28.929	33.1498	26.8475	32.901	36.6089	29.7363	34.7231	27.0001	28.9106	37.7156	34.1901	31.6891	34.9274	35.5185	30.6148	34.5599	42.1473	37.1135	37.4352	41.2252	49.2628	36.4047	26.6836	37.1021	35.9542
ENSMUSG00000001076_C1ql4	C1ql4	0	0	0.0992988	0	0	0	0	0	0	0	0	0	0	0	0	0	0	0.0466733	0	0	0	0	0	0	2.41919	2.42589	1.66394	2.11124	5.3883	6.43114	2.67559	0.802295	0	0.827384	0.840674	1.3215	1.11125	0.591772	0.480434	0.690294	0.449185	1.50471	0	0.760413	0.453254	1.4648
ENSMUSG00000001082_Mfsd10	Mfsd10	21.249	26.2055	24.3282	24.1639	26.3493	23.9922	11.6756	14.6689	17.0729	13.3418	13.8119	16.8743	12.2542	17.352	16.6246	14.9489	11.6665	15.5422	16.6407	16.4812	15.1697	16.1594	16.2459	15.2968	23.2933	28.2837	24.5834	26.7723	19.8547	22.0075	14.1498	17.0333	13.9346	18.3206	15.0796	14.4815	13.4461	17.4901	15.3739	17.4698	13.8249	14.3929	12.8004	13.7566	15.6049	15.0475
ENSMUSG00000001089_Luzp1	Luzp1	52.7736	49.6104	56.8485	49.9567	53.3197	50.1549	123.692	87.9506	92.5366	123.165	106.37	84.6064	87.5019	96.3506	106.41	129.742	96.7598	112.296	135.078	114.024	127.146	149.66	112.811	124.56	77.0685	69.1931	77.0782	66.3916	73.0935	79.8287	200.721	158.731	192.664	206.137	185.211	167.831	194.025	188.315	183.226	214.469	183.817	203.266	244.499	201.302	182.597	193.42
ENSMUSG00000001095_Slc13a2	Slc13a2	0.0634298	0	0	0	0	0	0	0.0626875	0	0	0	0	0	0	0.06112	0	0.0552913	0	0	0	0	0.046435	0.0506104	0	0.0691197	0	0.0536756	0	0	0	0	0	0	0	0	0.0550627	0	0	0.0600543	0	0	0	0	0	0.0647506	0
ENSMUSG00000001098_Kctd10	Kctd10	33.9984	41.8087	39.8685	38.4178	38.5662	36.5456	20.808	23.1317	27.2278	22.5223	22.8405	23.7368	19.0769	22.8403	24.1424	24.7303	21.7295	23.6634	32.1002	27.3856	28.7848	28.3254	32.4413	31.1288	25.0213	30.3237	25.1202	29.2429	22.4903	24.5445	20.6844	24.0688	19.4762	21.1574	22.0151	18.0605	21.8917	21.9613	20.7187	21.4522	24.4057	22.5706	30.1219	23.8493	29.7205	32.8249
ENSMUSG00000001100_Poldip2	Poldip2	68.7579	79.4166	80.0845	72.6952	76.2006	75.203	77.2787	78.5475	81.5566	86.3997	81.7355	86.8155	59.4165	78.4442	81.4729	79.789	65.0779	81.1648	80.1735	78.1237	85.8721	82.3757	83.8108	81.479	80.8701	81.3777	83.895	79.2837	81.0002	91.2159	76.666	79.7357	86.6744	77.774	84.8555	80.1712	80.288	79.7577	76.9896	73.3836	84.2472	85.3104	82.6151	82.8159	80.6793	86.0238
ENSMUSG00000001103_Sebox	Sebox	0.253719	0.400084	0.446844	0.543008	0.569434	0.527946	0.982601	0.689563	0.571214	1.11539	1.13605	0.893067	0.662391	0.665251	1.03904	0.984289	0.552913	0.840119	1.07857	0.547712	1.01846	1.16088	1.06282	1.33791	0.276479	0.441072	0.107351	0.26952	0.351411	0.177004	0.463083	0.24686	0.860826	0.295494	0.525421	0.440501	2.44475	0.591772	0.540489	0.530996	0.449185	0.327111	0.528455	0.829541	2.59003	0.399492
ENSMUSG00000001105_Ift20	Ift20	29.8754	25.8054	31.1798	23.8924	26.3493	24.8135	36.6452	38.6155	38.2713	40.3256	38.2668	37.8849	30.205	39.4162	41.1949	41.1556	38.3169	40.1857	37.0308	35.7507	40.9527	38.3553	36.7938	39.6914	29.9288	31.8123	36.1237	30.6803	34.614	36.5808	32.3644	29.4998	33.8412	28.131	32.8914	32.9825	30.615	30.6406	32.8497	33.3996	30.1453	34.6083	24.9548	30.4165	27.6485	33.291
ENSMUSG00000001119_Col6a1	Col6a1	3.67893	8.20171	27.0093	13.711	4.60724	4.45821	63.5223	55.7292	70.4497	68.8538	56.4436	48.6487	31.9273	46.8448	87.5238	55.5508	51.1998	68.003	51.8739	39.734	77.242	83.8616	76.1181	71.3108	19.1462	23.4871	19.1085	45.8183	37.8938	30.7397	8.69567	17.9591	23.8879	13.8882	15.605	18.8865	10.5013	19.66	8.04727	10.4075	12.0781	14.3274	2.40741	6.0833	18.0007	8.25616
ENSMUSG00000001120_Pcbp3	Pcbp3	25.6891	32.7402	33.9602	31.8338	33.2342	32.6154	29.9404	33.7259	46.7126	30.759	39.642	47.5206	26.4956	41.4119	42.1728	28.1138	29.0279	37.0586	36.774	33.8088	36.5037	28.3254	34.4657	35.5885	33.8687	35.7819	36.3384	34.6333	31.5684	36.2858	36.6865	48.8165	46.4308	40.5418	46.2896	39.8654	42.3387	43.9884	44.6804	37.86	43.2715	40.3654	40.8672	38.5737	37.7496	44.0772
ENSMUSG00000001123_Lgals9	Lgals9	1.64918	1.93374	3.22721	1.83265	1.65654	1.17321	3.4102	2.25675	4.31584	4.03256	2.87001	2.96122	2.38461	3.15994	3.48384	4.92145	1.9352	3.68719	1.90033	3.33606	2.68015	1.7181	2.07503	2.45284	3.45599	3.63884	3.70362	3.90803	4.39264	3.24507	4.42502	3.27089	4.41173	4.72791	3.9932	2.20251	3.88938	3.81364	3.66331	3.98247	3.34394	3.46737	2.46612	3.52555	2.20152	2.46353
ENSMUSG00000001127_Araf	Araf	115.823	111.223	126.705	118.919	110.315	116.793	123.403	119.733	121.732	128.355	124.726	132.174	82.0703	114.091	129.941	122.359	103.45	121.397	100.769	103.518	106.509	110.84	115.695	112.073	145.221	145.278	159.524	136.781	147.358	165.026	131.361	135.649	140.853	123.044	142.862	143.548	115.904	138.738	130.078	131.793	125.572	144.975	122.543	133.556	127.947	137.425
ENSMUSG00000001128_Cfp	Cfp	6.02583	8.33507	7.19916	6.7876	7.19558	5.74875	5.89561	5.32844	6.28335	7.16422	5.08231	6.20447	4.04059	6.76339	5.56192	9.28923	5.7503	8.2145	7.44725	7.4688	7.29001	7.38317	7.794	6.1544	7.11933	7.05715	5.15286	8.44495	7.20393	5.07411	5.60845	6.41836	5.86437	6.55997	5.67455	7.32333	5.16732	6.7725	5.76521	8.76143	5.88932	7.85065	6.98735	6.0833	7.18732	7.32401
ENSMUSG00000001131_Timp1	Timp1	1.39546	2.33382	2.33352	1.9684	2.12244	1.58384	2.1964	1.5045	1.71364	1.63018	2.09272	1.50411	1.58974	2.66101	2.38368	2.0301	1.05054	2.19364	1.02721	2.39002	1.60809	1.43949	1.56892	1.91768	1.79711	2.09509	1.34189	1.88664	1.99133	1.53403	0.926167	2.16002	1.45264	1.83206	1.73389	1.48669	1.66688	1.64381	1.92174	2.54878	2.0962	1.37386	1.11563	2.35037	1.35976	1.19847
ENSMUSG00000001134_Uxt	Uxt	3.42521	3.20067	3.87265	3.25805	3.15777	2.93304	3.5836	3.63588	3.42728	4.24705	2.87001	3.33725	2.84828	4.2687	3.48384	3.56805	2.98573	3.73386	4.72515	4.08294	4.39545	4.31846	3.74517	3.1218	3.38687	3.85938	2.68378	2.6952	3.22127	3.48107	2.57268	3.51775	3.06669	4.43241	3.88812	3.90945	3.72269	4.60267	3.66331	3.02668	2.84484	3.33653	4.57994	4.14771	3.94979	5.06023
ENSMUSG00000001138_Cnnm3	Cnnm3	29.6217	35.6741	30.9316	33.0556	34.1143	30.8555	21.7328	25.6392	28.6241	20.8063	24.6343	30.3643	19.4743	28.2178	25.1203	19.9319	18.025	23.9901	28.0427	27.535	24.6574	20.7564	25.6595	22.9229	33.5231	34.5139	36.2311	37.9124	33.5012	35.3417	27.1676	30.302	27.0622	29.313	30.4744	30.1743	27.6702	33.205	33.0299	28.4083	32.4412	31.1409	28.4779	30.14	29.4615	31.4267
ENSMUSG00000001143_Lman2l	Lman2l	28.036	33.2736	24.775	26.7431	29.4553	23.347	25.721	22.7556	24.1179	23.1657	21.4055	20.9636	11.5256	21.288	18.7027	21.8389	14.6522	19.5561	20.8009	22.8047	18.4394	20.6171	20.3454	18.8646	27.7861	26.6297	30.0047	30.5006	29.5771	27.6716	24.5949	19.3785	27.3312	26.89	24.5897	26.4301	21.9472	23.0791	19.5176	22.3549	20.5627	17.9911	26.364	24.6789	29.1378	22.0386
ENSMUSG00000001150_Mcm3ap	Mcm3ap	92.1001	94.8198	86.6878	83.5554	91.1612	84.3541	83.6367	82.2461	84.0319	87.4292	77.2511	89.6828	58.3567	82.3249	75.6665	94.1227	66.5155	80.7448	79.5572	74.3893	75.0442	84.5117	80.6224	76.1273	87.6438	84.8512	79.7083	83.7307	83.6944	78.7077	68.2276	62.579	65.2613	68.6137	68.1997	70.0948	67.3419	60.4922	61.916	67.3303	63.6845	63.0669	61.888	60.9022	69.4774	61.9878
ENSMUSG00000001151_Pcnt	Pcnt	28.0994	33.6737	37.1377	31.8338	33.3378	29.389	35.9516	39.7439	45.1259	38.7383	44.7243	48.2256	40.6046	59.2628	59.0419	55.9815	46.0024	55.4945	62.3001	76.2316	67.7006	64.4982	67.3118	65.3794	34.7672	35.8922	29.7363	40.383	30.3971	28.6156	38.1272	38.8804	39.4904	42.4921	40.9303	38.1034	49.2285	55.0348	55.31	61.2769	54.8006	53.5807	65.9982	59.727	58.8583	70.9097
ENSMUSG00000001155_Ftcd	Ftcd	0.0634298	0.133361	0.297896	0.203628	0.3106	0.293304	0.0578001	0.188063	0.126936	0	0	0.0940071	0.132478	0.0554376	0.06112	0.123036	0.110583	0.0466733	0.102721	0.099584	0.160809	0.046435	0.253052	0.0445971	0.207359	0.055134	0.214703	0.17968	0.234274	0.354007	0.205815	0.185145	0	0	0.0525421	0	0	0.0657524	0.0600543	0.0530996	0.0499095	0.130844	0.176152	0	0.129501	0.0665819
ENSMUSG00000001156_Mxd1	Mxd1	14.2717	16.1367	16.5829	16.0187	17.5489	15.4864	22.7732	22.3795	20.881	20.506	20.7478	22.6557	20.4016	25.2241	23.8979	29.2211	24.3835	29.8242	28.9672	27.1366	29.6961	33.0153	31.2266	29.7909	22.3948	25.6373	22.4364	25.1552	21.7289	25.7245	25.1094	25.4266	24.6411	24.2896	23.5389	24.8883	24.892	28.6023	30.1472	31.1164	33.2397	29.7016	28.654	26.4762	28.4255	30.1616
ENSMUSG00000001157_Gmcl1	Gmcl1	34.3155	32.4068	31.0805	34.7525	31.4742	32.322	29.6514	32.6602	28.7511	28.3137	30.8526	32.6205	19.8717	29.9918	29.7043	32.174	22.2824	27.9106	25.8342	29.0785	26.8015	27.7217	28.3924	25.6879	23.4316	26.7951	26.9452	26.4578	30.1628	27.0226	27.4248	28.4506	31.1511	28.0719	25.6931	33.5332	25.7255	26.1695	23.7815	21.9301	23.4076	26.2997	25.6007	26.4762	23.1807	22.3715
ENSMUSG00000001158_Snrnp27	Snrnp27	19.3461	16.5368	16.9801	16.8332	14.4947	14.8998	20.23	15.045	16.6287	18.0178	16.8613	15.6992	11.6581	17.6292	18.825	16.5484	14.3205	18.856	17.7707	18.5724	16.9922	18.574	18.7259	21.808	15.9667	17.0364	17.1225	16.3958	15.7549	18.1134	17.6486	13.639	16.7323	13.0608	14.7643	16.2985	15.8909	13.6108	15.5541	16.7264	15.1226	16.2247	16.2647	17.1439	15.1516	15.0475
ENSMUSG00000001166_Oas1c	Oas1c	0.951447	0.733486	0.893689	0.67876	0.828268	0.645268	0.693601	0.626875	0.952023	0.815091	0.478335	0.517039	0.662391	0.720689	0.9168	0.492145	0.331748	0.513406	0.564964	0.74688	0.482427	0.789395	0.657935	1.33791	2.00447	0.771875	0.644108	0.583959	0.76139	1.23903	0.463083	1.54287	0.645619	1.00468	0.525421	0.660752	0.833439	0.591772	0.660597	0.796494	0.94828	0.91591	1.17434	1.10606	0.777008	1.19847
ENSMUSG00000001168_Oas1h	Oas1h	0	0	0.0496494	0	0.258834	0.234643	0	0	0	0.0428995	0.0597919	0	0	0	0.06112	0	0	0	0	0	0	0	0	0.0445971	0	0	0.107351	0.0449199	0.0585685	0	0	0.061715	0	0	0	0	0	0	0.120109	0	0	0	0	0	0.0647506	0.0665819
ENSMUSG00000001173_Ocrl	Ocrl	83.5371	72.6818	64.2463	75.8854	72.0075	60.9485	84.7927	76.5415	70.3862	76.7044	73.6636	73.7956	46.4999	71.6808	71.0825	73.6371	47.7164	68.0496	69.6446	73.244	75.7947	80.8433	73.3851	70.9986	101.122	88.6003	95.0595	91.3222	100.445	95.169	99.7687	98.6822	87.2124	93.7307	89.4792	101.48	90.3448	90.7384	93.5045	88.9418	93.7799	80.9926	91.1291	99.6141	92.0754	93.2147
ENSMUSG00000001175_Calm1	Calm1	2777.85	2569.2	2743.53	2888.6	2456.95	2385.14	3671.29	3611.87	3618.7	3731.19	3688.44	3676.29	2453.1	3085.1	3063.88	3279.65	2715.03	3240.95	3513.2	3334.72	3331.86	3367.75	3385.13	3350.89	2154.32	1893.47	2037.96	2046.69	1972.41	2010.82	2437.26	2274.94	2283.23	2221.35	2265.51	2147.5	2589.88	2124.46	2311.31	2295.55	2353.73	2154.55	2453.15	2331.15	2447.7	2301.27
ENSMUSG00000001211_Agpat3	Agpat3	185.786	212.911	212.897	205.257	216.281	196.396	265.938	254.699	271.009	272.369	262.187	283.149	185.205	243.094	242.83	261.452	213.314	249.189	235.384	218.139	216.02	236.54	218.03	211.613	218.764	209.123	209.979	220.287	193.979	210.28	288.038	281.914	253.459	296.144	278.788	266.779	267.756	287.404	269.584	286.897	290.024	298.979	266.224	241.88	233.815	264.863
ENSMUSG00000001225_Slc26a3	Slc26a3	1.14174	1.93374	1.29088	1.9684	1.50124	1.05589	1.445	1.5045	0.507745	0.857991	1.55459	1.3161	0.662391	1.27507	1.40576	0.369109	0.387039	1.02681	1.07857	1.39418	0.964855	0.696525	0.860377	1.15953	1.24415	0.937277	1.7713	1.93156	1.22994	0.531011	0.874713	0.802295	1.56025	0.886482	1.10338	0.991128	1.61132	1.44655	1.32119	0.849593	1.44738	1.7664	0.645889	1.65908	1.10076	1.53138
ENSMUSG00000001227_Sema6b	Sema6b	74.2763	107.089	97.1142	89.3248	106.536	101.894	93.0003	110.079	126.809	103.645	112.708	141.716	94.457	136.709	122.057	124.082	104.445	137.499	122.238	104.115	109.779	113.812	121.769	105.606	105.408	109.661	93.7713	114.052	82.4059	92.1009	120.041	138.612	107.442	134.627	123.947	105.996	128.461	135.845	125.634	124.89	142.542	125.022	103.871	93.8073	105.414	127.837
ENSMUSG00000001228_Uhrf1	Uhrf1	5.70868	6.80142	8.53969	5.70158	7.40264	5.63143	2.6588	2.88363	2.91954	2.61687	1.73397	2.06816	0.72863	1.21963	1.03904	0.553663	1.16112	1.16683	1.02721	0.697088	0.53603	1.57879	1.41709	0.758151	9.33116	12.0743	9.55426	8.5797	11.5966	9.97121	3.55031	3.02403	4.89595	4.13692	3.09999	3.46895	2.55588	2.82735	3.00271	2.97358	1.64701	1.11218	0.645889	0.967798	0.582756	0.998729
ENSMUSG00000001229_Dpp9	Dpp9	25.6256	30.6064	28.9456	26.9468	33.1307	27.8638	27.6284	25.5138	32.2418	32.2604	31.9289	31.2574	25.767	38.0302	34.4105	37.526	29.4703	37.2453	44.0158	44.6634	39.1838	43.8346	43.4237	40.0482	33.7995	31.8123	28.0724	32.0728	28.0543	27.7896	41.0601	40.1764	35.7243	50.825	43.032	50.7678	45.1168	51.2869	46.0616	48.5861	53.6028	47.1039	51.084	45.6939	48.045	55.8622
ENSMUSG00000001240_Ramp2	Ramp2	10.6562	13.0694	17.4269	14.3218	13.304	11.2042	7.80301	10.1554	9.39329	8.966	8.1317	10.3878	6.69015	8.48196	9.7792	6.82851	7.40904	10.4081	6.7282	8.01651	6.43236	5.10785	6.93363	5.88682	13.7548	21.0612	19.6453	21.8311	23.1346	19.4114	9.0044	13.8859	13.827	9.04212	13.0304	12.9397	10.1124	10.6519	9.0682	7.69944	11.8286	13.1498	6.92863	6.98197	10.1658	10.7197
ENSMUSG00000001247_Lsr	Lsr	3.04463	5.06772	6.35512	6.04096	6.10847	3.34366	3.8148	5.015	5.07745	5.01925	4.60398	6.39248	2.51709	4.2687	4.76736	4.30627	3.70452	5.60079	3.44114	5.07879	3.32339	3.48263	2.98601	3.79076	8.57084	9.97925	9.71529	11.2749	7.49677	8.26017	4.16775	7.22065	6.02578	7.09186	6.67285	6.60752	5.38957	5.19444	4.8644	4.14177	5.88932	5.75715	4.11021	3.59468	4.46779	6.05895
ENSMUSG00000001248_Gramd1a	Gramd1a	138.784	164.834	172.631	160.187	171.969	160.73	91.2085	93.3417	117.797	106.605	97.0423	119.154	70.8096	106.607	101.092	102.981	94.327	103.708	97.2251	88.0821	101.095	92.4985	105.118	94.8581	148.607	169.592	146.588	157.714	139.803	143.196	105.943	123.677	106.85	124.935	113.333	102.582	89.4002	89.3576	84.076	85.9682	88.1402	89.8246	76.5673	70.1654	80.744	82.2952
ENSMUSG00000001249_Hpn	Hpn	0.380579	0.333403	0.297896	0.203628	0.1553	0.351964	0.520201	0.626875	0.952023	0.729292	0.239168	0.65805	0.397435	0.887002	1.16128	0.922771	1.43757	1.4002	1.95169	0.896256	1.7153	0.882265	0.860377	1.33791	0.691197	0.716741	0.805135	1.03316	0.527116	0.590012	0.771805	1.17258	1.72165	1.06378	1.68135	1.10125	1.83357	1.11779	1.74157	1.22129	1.19783	2.42062	1.46793	1.58995	1.74827	1.86429
ENSMUSG00000001260_Gabrg1	Gabrg1	32.0321	20.6043	28.8463	25.5214	19.3608	24.4029	25.7788	26.5168	19.6117	25.9971	23.7374	23.3138	13.6453	23.7273	21.6976	23.0078	15.9792	22.5899	24.653	26.4894	19.4043	24.4248	22.8253	22.7445	172.73	131.55	128.231	143.564	131.603	120.599	114.279	94.8559	80.81	85.1023	83.542	98.8375	37.8381	42.6733	48.4638	44.7098	51.2571	46.2534	46.7976	58.9666	54.002	53.1324
ENSMUSG00000001270_Ckb	Ckb	274.144	326.068	365.37	310.329	346.061	363.168	496.04	531.402	636.078	571.55	624.766	707.92	595.887	766.481	772.801	692.571	754.892	847.4	912.57	811.859	932.8	837.177	856.278	912.279	459.784	581.112	538.474	513.435	463.687	618.628	1070.34	1203.26	896.496	1148.29	1109.69	926.374	1047.08	1068.54	987.773	1007.56	1138.93	1146.06	1032.54	935.515	862.802	1300.74
ENSMUSG00000001280_Sp1	Sp1	42.942	42.6756	45.1809	38.4178	39.1356	32.674	41.4427	32.9736	35.2248	38.009	33.1845	31.8214	21.7927	32.7082	29.5209	38.1412	24.3835	30.9444	35.1305	42.0742	39.1302	46.2493	32.4919	36.0791	53.5678	51.6054	45.8927	51.7477	52.4774	46.316	53.2546	41.4725	44.2787	51.1205	39.3015	47.464	46.0058	46.0267	43.4192	56.1263	43.3714	46.3189	56.4273	54.6115	51.2825	56.9941
ENSMUSG00000001281_Itgb7	Itgb7	0.380579	0.666806	0.744741	0.407256	0.672967	0.410625	1.0404	0.877626	0.825086	1.02959	1.43501	0.79906	1.1923	1.27507	1.2224	1.66099	0.82937	1.21351	1.28401	1.19501	0.589633	0.882265	0.961598	0.62436	1.31327	1.92969	1.93232	1.70696	1.75705	1.82904	2.1096	2.28345	1.82925	2.06846	2.94236	2.36769	2.44475	2.7616	2.52228	1.06199	2.54538	1.57013	0.469738	1.24431	1.16551	1.4648
ENSMUSG00000001285_Myg1	Myg1	17.3163	19.204	18.5689	17.0369	20.6032	18.5368	14.9702	12.5375	16.4383	16.8166	16.2634	16.0752	10.8632	17.2411	16.6858	14.4568	12.33	16.4757	19.0033	17.0787	19.0827	19.1777	19.9911	18.0618	19.5609	21.1163	21.7386	19.2706	18.3319	22.0665	16.5681	17.2185	17.7545	16.8432	20.4914	17.2897	16.5577	19.5285	15.7943	21.346	17.0191	21.0005	17.6739	21.9137	21.303	21.6391
ENSMUSG00000001288_Rarg	Rarg	7.8653	9.93541	9.18514	8.82388	10.6122	8.44714	3.9304	5.07769	5.26786	5.70564	4.18543	5.96945	4.83546	6.87427	5.1952	7.50521	4.09156	5.32075	7.39589	9.70944	8.46928	6.87238	8.55316	7.53691	5.87518	7.55335	5.68962	8.26527	7.4382	6.19513	7.6666	8.45495	7.10181	8.09654	8.9847	6.77271	7.94545	8.48206	6.48586	8.17733	7.68606	7.26185	8.33785	8.71019	7.83483	9.1883
ENSMUSG00000001289_Pfdn5	Pfdn5	64.0007	53.8112	60.6219	57.6946	52.7503	57.3702	41.038	41.4992	38.3348	45.6022	44.3656	49.2597	32.7221	45.348	47.7958	43.0627	38.2063	44.5263	56.5991	57.3106	65.0741	47.178	60.277	60.8751	55.434	64.2862	70.1541	61.72	68.0566	70.7425	33.1876	37.7078	45.4623	28.1901	42.454	39.535	42.1165	39.3857	39.0953	31.6473	33.7388	39.8421	46.9151	53.7819	50.9587	53.9314
ENSMUSG00000001300_Efnb2	Efnb2	106.626	128.76	98.9512	119.801	95.3025	83.7088	56.2395	62.4995	58.3907	60.6599	56.1446	65.7109	37.5576	55.9366	51.4019	60.8414	36.3264	46.0665	43.3481	38.2403	44.4905	39.8412	44.3347	47.4959	20.7359	21.7228	19.9673	30.1413	24.3645	18.5854	11.9887	11.4173	12.1054	10.5787	12.3474	14.5365	7.33426	8.81083	8.4076	9.34553	9.03362	8.70114	6.57633	6.77459	10.9429	9.45463
ENSMUSG00000001305_Rrp15	Rrp15	13.8911	19.7375	17.7745	17.8514	16.9795	15.9557	10.9242	10.4061	12.7571	12.3551	12.4965	12.4559	7.41878	9.47983	9.41248	9.59682	8.84661	10.9215	10.1693	12.0995	12.8647	12.2124	11.3873	11.8182	14.6534	15.2721	15.4049	15.0482	15.7549	13.3343	8.38695	9.38067	10.1147	9.75131	10.4559	11.7283	9.00114	8.35056	9.12825	9.77032	7.98552	8.63572	10.7453	11.2679	9.06509	12.7837
ENSMUSG00000001313_Rnd2	Rnd2	33.2372	33.1403	30.5344	35.2276	27.1258	29.389	47.9741	41.3738	45.2528	47.6185	48.6108	42.1152	29.1452	37.8085	44.9232	43.9854	39.0357	46.2065	40.1638	35.3025	35.378	45.692	38.5651	40.4496	68.7741	71.3433	78.7958	71.0184	72.4492	94.402	91.3303	95.6582	101.255	86.9344	103.928	99.8286	72.8981	87.911	81.3735	75.9855	86.6429	104.872	66.0569	62.4921	62.8081	75.97
ENSMUSG00000001323_Srr	Srr	77.3209	61.9463	64.6435	66.6542	63.8801	58.3087	91.6709	86.6969	83.9684	89.7887	85.9807	83.5253	60.3438	78.9986	82.2064	85.8177	59.4935	82.005	70.1582	63.9827	67.915	77.0357	73.6381	65.7808	50.3192	46.5331	45.3559	43.4825	45.9177	44.8999	57.5252	44.8668	56.0613	59.0397	52.7523	53.4108	56.6183	47.0787	49.1845	53.0996	43.2216	45.0104	38.1075	38.5045	43.7067	37.6188
ENSMUSG00000001333_Sync	Sync	1.45889	1.60033	1.14194	0.67876	1.2424	1.29054	0.693601	1.19106	1.14243	1.07249	0.657711	1.03408	0.927348	1.27507	1.16128	0.861253	0.774078	1.16683	1.02721	2.29043	1.66169	1.57879	1.82197	1.11493	2.62655	2.9221	2.46908	2.06632	2.40131	1.88804	1.02907	0.864009	1.56025	1.00468	1.10338	0.991128	1.11125	0.854782	1.26114	1.22129	0.798552	0.91591	0.469738	1.17518	0.841758	0.932147
ENSMUSG00000001334_Fndc5	Fndc5	16.0477	19.004	23.1366	17.9193	26.0387	22.0564	60.1699	46.8276	61.2468	66.7517	63.4392	60.4466	46.9635	54.3289	55.9248	62.4409	51.5315	65.2492	57.3181	48.6966	61.2683	61.0156	55.8739	58.1993	43.6145	41.1851	56.5204	44.4258	51.5988	63.1313	126.164	113.679	133.643	127.772	135.874	117.999	134.85	137.554	137.284	132.961	141.593	162.247	158.067	142.958	118.882	156.934
ENSMUSG00000001348_Acp5	Acp5	0.190289	0.0666806	0.248247	0.135752	0.207067	0	0.1156	0	0.0634682	0.300297	0.0597919	0.282021	0.132478	0.110875	0.3056	0.123036	0.110583	0.186693	0.102721	0.199168	0.107206	0.325045	0.101221	0.0445971	0.414718	0.110268	0.268378	0.2246	0.351411	0.413009	0.97762	0.555435	0.645619	0.354593	0.840674	0.330376	1.38906	1.97257	1.4413	1.32749	1.94647	0.457955	2.0551	1.03693	1.48926	1.73113
ENSMUSG00000001349_Cnn1	Cnn1	0.507438	0.266722	0.496494	0.271504	0.621201	0.175982	0.578001	0.5015	0.69815	0.214498	0.358751	0.470035	0.198717	0.720689	0.24448	0.553663	0.331748	0.513406	0.462243	0.398336	0.696839	0.37148	0.303662	0.535166	1.52063	1.15781	0.697783	3.14439	1.58135	1.65203	1.02907	0.49372	0.807024	0.650087	0.683048	0.770877	0.500063	0.591772	0.780706	1.06199	1.29765	0.327111	1.58537	1.65908	0.906509	1.53138
ENSMUSG00000001366_Fbxo9	Fbxo9	59.624	63.88	69.1616	69.7765	69.2121	61.8284	78.6081	88.4521	84.1588	78.0343	91.1826	88.3196	57.8267	66.5251	72.4883	70.4382	66.626	76.1708	72.9317	68.3644	71.7745	74.4817	76.6242	70.1067	70.7786	73.7692	82.1774	74.0729	72.3907	82.3067	87.9344	91.8936	98.5645	92.8442	102.405	100.049	102.235	104.744	99.5099	86.6585	111.548	111.545	113.266	98.9919	97.1907	101.937
ENSMUSG00000001376_Ccdc132	Ccdc132	151.724	126.693	131.621	134.53	123.878	118.671	145.425	133.587	119.193	134.833	126.998	121.128	85.6472	104.555	109.649	128.142	90.4566	112.996	123.573	125.476	118.463	129.739	128.5	117.736	117.02	100.73	108.854	101.115	108.586	106.025	115.359	96.2136	102.331	104.309	88.3233	100.765	98.7903	84.6891	87.9795	89.8445	82.1011	84.9179	104.223	100.582	103.86	86.2902
ENSMUSG00000001379_Apbb3	Apbb3	30.7635	36.4743	36.393	33.6665	34.7872	32.1461	34.0442	36.8603	37.4462	36.2501	39.3431	44.8414	29.2114	40.414	42.9673	37.7106	34.3359	36.5919	40.7801	37.2444	39.6126	35.0584	43.4743	37.7292	35.2511	37.877	36.9288	41.4162	32.7398	35.3417	42.4493	45.4222	41.6962	44.2059	43.715	39.9204	43.7833	43.2651	47.8032	45.5594	45.8169	43.8982	41.2195	39.4032	39.5626	44.8762
ENSMUSG00000001380_Hars	Hars	109.797	105.955	115.981	110.977	104.569	102.774	102.653	104.563	104.976	109.608	103.261	109.988	63.8545	84.2098	97.1196	85.2641	72.4316	88.3059	73.5994	64.3811	88.1234	80.5183	84.6712	91.6025	92.3439	94.3342	93.0736	89.75	91.074	97.9421	103.216	97.3862	94.0452	90.7758	92.4216	94.8729	75.5651	81.007	76.9896	75.0828	74.8642	81.058	71.1066	75.0044	71.938	79.632
ENSMUSG00000001383_Zmat2	Zmat2	69.7728	59.1457	73.4314	68.2833	61.913	61.0658	104.618	99.3598	96.1543	107.12	105.652	95.5582	79.2882	104.5	117.839	101.013	85.1486	110.849	106.419	94.7044	117.123	95.2846	112.76	129.733	45.8955	45.0444	45.4633	43.9317	47.7333	47.437	54.0264	50.7914	62.087	43.4967	59.898	52.2545	69.5644	65.6209	66.9605	54.3209	57.4957	68.9549	61.4182	76.7326	77.9598	69.3784
ENSMUSG00000001403_Ube2c	Ube2c	4.56695	3.80079	4.17055	4.75132	3.5719	3.10902	1.8496	1.69256	1.90405	2.27368	2.15251	1.78613	0.861108	1.21963	1.03904	1.59947	1.43757	1.21351	0.821765	1.49376	1.12566	0.9287	1.36648	1.47171	3.45599	5.95447	5.15286	4.22247	5.3883	5.66412	2.46978	2.83889	2.52868	1.71387	2.62711	3.13857	1.38906	1.2493	2.34212	1.75229	1.54719	1.96266	1.3505	1.31344	1.10076	1.86429
ENSMUSG00000001415_Smg5	Smg5	81.6976	91.3524	98.554	93.3974	98.4603	88.9883	73.0593	79.2371	82.826	79.9647	82.6324	91.4689	68.2925	87.8686	80.7395	92.7693	76.4679	87.3257	92.0377	87.0862	90.6963	94.4024	96.3622	89.1051	89.5792	100.895	96.5625	101.429	98.3365	93.222	86.0306	92.017	84.1995	90.6576	89.9521	85.292	91.0115	94.9465	88.3999	90.5348	89.7373	93.2265	86.5492	80.6038	88.2551	98.0086
ENSMUSG00000001416_Cct3	Cct3	180.902	168.168	180.624	175.935	166.482	163.135	119.877	114.217	116.591	119.518	118.687	112.808	66.9677	91.4721	93.5136	89.8164	74.3115	91.3396	92.9622	81.8083	94.6093	95.4239	101.727	96.3744	160.427	165.953	172.675	150.212	169.849	174.29	133.471	131.144	138.593	129.013	135.716	138.538	117.904	110.99	105.996	102.748	107.455	117.564	111.68	109.085	109.04	115.12
ENSMUSG00000001417_Rhbg	Rhbg	0.317149	0.333403	0.148948	0	0.0517667	0.234643	0.0578001	0.125375	0.0634682	0.128699	0.0597919	0	0.132478	0.110875	0	0	0.165874	0	0.205441	0.099584	0.053603	0	0	0.0445971	0.207359	0.110268	0.107351	0.13476	0.292842	0.354007	0.154361	0.24686	0.0538016	0.118198	0.157626	0	0.166688	0.0657524	0.0600543	0.0530996	0.099819	0	0	0.138257	0	0.0665819
ENSMUSG00000001418_0610031J06Rik	0610031J06Rik	17.0626	17.537	20.8527	17.1048	15.7371	15.1931	18.0914	23.2571	21.96	21.1066	21.2261	22.2797	16.1623	23.2284	23.2867	19.9319	20.9554	23.57	24.4475	22.0081	24.3894	20.8958	22.218	23.0567	16.4505	18.5801	18.4644	20.7081	19.6204	21.4175	22.228	25.4266	23.4575	23.8168	25.4304	25.1086	27.2812	27.879	26.0636	27.3463	33.1898	28.1969	27.7145	29.2413	25.2527	30.6943
ENSMUSG00000001419_Mef2d	Mef2d	62.3515	78.2163	63.6009	69.6408	70.8169	66.5212	75.8337	91.5865	100.216	87.8153	97.102	114.454	81.4079	138.317	116.8	109.81	92.1706	115.516	115.766	134.887	109.672	103.782	103.549	104.402	58.6135	60.096	47.8787	70.2098	43.8092	44.4279	75.0709	85.7838	71.9865	92.4306	86.8521	89.0914	78.8433	84.4919	85.9377	93.0305	86.6429	82.6281	79.0334	72.0319	77.4418	81.696
ENSMUSG00000001420_Tmem79	Tmem79	0.190289	0.0666806	0.297896	0.067876	0.103533	0.117321	0.1156	0.0626875	0.253873	0.128699	0.119584	0.0940071	0.198717	0.110875	0.3056	0.123036	0.110583	0.186693	0.205441	0.199168	0.428824	0.046435	0.101221	0.222986	0.345599	0.110268	0.322054	0.404279	0.117137	0.413009	0.514537	0.12343	0.107603	0.177296	0.210168	0.110125	0.111125	0.26301	0.180163	0.159299	0.299457	0.392533	0.176152	0.207385	0.194252	0.0665819
ENSMUSG00000001424_Snd1	Snd1	137.326	162.634	161.857	151.16	151.677	150.113	127.68	128.76	142.359	126.94	133.994	145.711	76.9699	107.882	102.926	110.056	84.7063	106.835	100.82	102.87	102.114	105.593	111.697	93.5648	135.198	134.858	125.494	134.805	122.994	129.744	117.52	114.975	114.544	125.821	120.689	108.198	106.847	104.612	90.742	100.464	99.1203	102.582	85.4923	90.7657	96.2842	94.6795
ENSMUSG00000001435_Col18a1	Col18a1	10.9099	22.6714	29.7896	24.7747	13.4593	12.6707	7.97641	10.6569	12.3763	12.0977	11.8388	14.0541	4.2393	6.26445	5.74528	5.72118	4.69976	6.67428	3.90339	4.78003	3.85942	2.69323	3.18846	3.83535	31.6568	34.3485	27.2672	47.6151	32.5055	33.3357	16.105	20.4277	20.9288	18.4388	22.4355	18.446	10.168	13.2162	9.72879	16.8326	14.5237	12.561	5.93044	6.63633	7.05782	11.3189
ENSMUSG00000001436_Slc19a1	Slc19a1	13.6374	15.9367	17.1787	15.8151	16.5654	14.8412	11.5022	14.4808	15.1689	15.1864	14.1707	18.8014	9.40595	15.7443	14.241	12.7342	10.6159	13.7219	13.7132	13.2447	12.6503	10.9122	12.0453	11.0155	17.349	18.8007	17.4446	22.415	18.1562	18.7034	11.8344	14.4413	15.0644	14.0064	16.0253	14.6467	12.2238	16.5039	12.3712	13.9121	13.3258	14.4583	10.3342	11.5445	10.1658	11.785
ENSMUSG00000001440_Kpnb1	Kpnb1	262.536	253.586	254.552	260.78	258.937	241.447	244.957	224.547	220.615	236.634	219.078	211.187	154.006	213.546	214.287	226.387	172.896	205.222	220.439	194.189	219.451	238.815	223.749	223.253	296.938	285.759	276.483	279.986	293.018	286.982	270.286	242.231	264.542	268.9	249.785	252.848	251.643	236.446	230.428	258.276	219.801	230.678	241.68	240.152	232.131	237.231
ENSMUSG00000001441_Npepps	Npepps	149.25	142.563	136.834	139.349	137.648	132.984	143.229	124.748	134.997	130.886	137.462	123.572	77.0361	118.858	105.799	123.651	87.305	102.775	111.76	110.339	109.725	121.706	110.229	110.155	162.431	140.426	150.668	146.933	153.625	141.072	160.227	126.886	133.105	163.29	143.755	161.664	138.518	127.034	135.362	142.572	141.194	118.676	155.013	158.097	138.696	156.934
ENSMUSG00000001444_Tbx21	Tbx21	0.12686	0.133361	0.0992988	0	0.0517667	0	0.1156	0.125375	0.0634682	0.0857991	0.119584	0.0470035	0	0	0.12224	0	0.110583	0.0933466	0	0.099584	0.053603	0.046435	0	0.0445971	0.207359	0.220536	0.107351	0.0449199	0	0.177004	0.205815	0.24686	0	0	0	0.110125	0.0555626	0	0.0600543	0	0	0.0654221	0.0587172	0.138257	0.0647506	0
ENSMUSG00000001445_Mrpl10	Mrpl10	24.1668	28.8727	28.4987	26.5395	26.0387	27.9225	31.3276	31.908	31.6706	27.7989	31.5701	30.9283	20.3354	32.2093	29.3376	26.2067	25.9869	30.1976	32.5625	31.3192	35.378	28.0003	32.2894	34.6074	36.2879	35.0652	36.5531	31.8482	35.6096	42.7759	39.1048	44.2496	40.8892	41.5465	44.4506	41.2419	39.5606	41.8843	38.1345	39.453	39.129	42.1973	35.6414	36.4307	35.4833	42.2129
ENSMUSG00000001467_Cyp51	Cyp51	210.904	188.706	181.369	190.799	175.179	162.842	126.062	108.136	109.356	111.453	108.941	94.0071	59.8802	71.6254	85.5068	91.4159	74.1457	80.9781	62.2487	59.6508	67.7006	89.6196	85.2785	80.7654	191.807	188.779	184.752	169.213	193.51	199.896	167.585	148.424	161.943	151.47	158.152	146.687	149.575	172.534	146.713	186.114	164.402	180.172	93.8888	92.0791	93.8237	98.2749
ENSMUSG00000001472_Tcf25	Tcf25	366.561	392.215	414.374	401.69	384.42	393.261	549.852	565.567	618.307	615.823	608.801	616.827	449.565	565.297	596.898	577.409	519.13	600.498	593.469	540.293	588.776	598.222	608.995	591.358	577.081	545.716	631.601	551.527	559.739	627.891	647.339	652.697	665.526	639.213	684.309	645.995	610.133	587.827	552.259	549.634	595.42	597.762	574.842	558.212	553.1	588.318
ENSMUSG00000001473_Tubb6	Tubb6	5.3281	6.66806	9.53268	7.46636	7.29911	6.98062	5.60661	5.14038	5.5852	6.69233	5.32148	4.13631	3.37819	4.04695	3.6672	4.36778	3.59394	4.66733	6.26596	6.02483	4.07383	6.26873	5.21287	4.90568	8.43261	8.49063	8.48075	10.7808	10.8352	8.79119	8.85004	7.65266	7.96264	10.6378	8.66945	7.21321	5.55626	7.49578	4.92445	7.22154	8.08534	7.06559	7.86811	5.5994	6.79882	8.05641
ENSMUSG00000001482_Def8	Def8	55.3108	65.4803	58.7849	56.3371	56.581	53.3226	54.9101	56.6069	62.897	63.1481	59.7919	62.7027	38.8824	54.5506	52.8077	51.1215	42.9061	52.7875	41.3964	38.1905	44.0617	43.4632	42.4621	43.393	65.249	60.8679	65.0012	64.7745	61.0869	63.8984	72.0866	79.0569	78.0661	87.2299	74.4522	78.0238	66.1751	74.629	67.3809	72.0561	76.9105	68.497	61.4182	59.5196	55.2323	66.5819
ENSMUSG00000001493_Meox1	Meox1	1.83946	1.26693	1.19159	1.15389	1.34593	0.645268	2.023	1.94331	2.22139	2.14498	2.15251	2.02115	0.198717	0.720689	0.97792	0.369109	0.387039	0.513406	0.205441	0.597504	0.321618	0.510785	0.455494	0.356777	0.898556	1.54375	0.644108	0.718719	0.819959	0.885019	2.00669	1.72802	1.77545	1.53657	1.20847	1.3215	0.944564	0.460267	0.780706	0.796494	0.898371	0.719643	0.763324	0.414771	0.453254	0.732401
ENSMUSG00000001494_Sost	Sost	0.12686	0.0666806	0.0496494	0.067876	0	0.0586607	0.1156	0	0.253873	0.214498	0	0.141011	0.132478	0.0554376	0.12224	0.0615181	0	0.28004	0.0513603	0.099584	0.053603	0.18574	0	0.0891943	0.276479	0.165402	0.214703	0.13476	0.234274	0.295006	0.205815	0.061715	0.0538016	0.118198	0.157626	0.165188	0.166688	0.394515	0.120109	0.0530996	0.199638	0.261688	0.528455	0.207385	0.129501	0
ENSMUSG00000001496_Nkx2-1	Nkx2-1	1.14174	0.666806	0.397195	0.475132	0.569434	0.469286	0.462401	0.689563	0.253873	0.557694	0.298959	0.423032	0.463674	0.22175	0.67232	0.861253	0.221165	0.513406	0.462243	0.49792	0.482427	0.325045	0.455494	0.31218	0.760317	0.385938	0.429405	0.808559	0.409979	0.354007	0.360176	0.308575	0.591818	0.650087	0.472879	0.330376	0.277813	0.328762	0.600543	0.955792	0.249547	0.196266	0.293586	0.414771	0.194252	0.266328
ENSMUSG00000001497_Pax9	Pax9	0.634298	0.866848	0.347546	0.475132	0.517667	0.527946	0.3468	0.564188	0.507745	0.300297	0.0597919	0.329025	0.198717	0.22175	0.48896	0.246072	0	0.186693	0.308162	0.597504	0.643236	0.09287	0.202442	0.222986	0.414718	0.441072	0.375729	0.763639	0.292842	0.649014	0.360176	0.308575	0.376611	0.590988	0.472879	0.385439	0.500063	0.131505	0.240217	0.424797	0.299457	0.0654221	0.234869	0.483899	0.259003	0.532655
ENSMUSG00000001504_Irx2	Irx2	0.12686	0.0666806	0.248247	0	0.0517667	0.117321	0.1156	0.25075	0	0	0.119584	0.0470035	0	0	0	0	0	0	0	0.049792	0.053603	0	0	0.0445971	13.8931	13.7835	13.4189	14.3295	20.2061	18.1134	7.71805	6.23321	5.97198	6.44177	8.51182	7.70877	4.72282	7.43003	6.06548	7.54014	6.18878	7.78523	3.93405	6.35982	4.92105	7.52376
ENSMUSG00000001506_Col1a1	Col1a1	1.2686	8.06835	67.4239	22.8063	3.31307	1.6425	10.1728	15.1704	14.4707	26.6406	15.3067	17.8613	7.02135	11.9745	22.2477	13.2879	17.3615	16.149	6.62548	22.0579	5.52111	6.87238	6.47813	10.3019	43.4763	58.4971	31.937	122.182	67.2366	49.8561	14.4585	34.869	31.6353	27.8355	35.6761	38.9844	9.77902	19.7915	25.7032	18.9565	29.3967	17.0752	4.87353	5.87592	17.7417	15.0475
ENSMUSG00000001507_Itga3	Itga3	20.6781	28.0725	25.3708	22.3312	27.2293	25.6347	10.6352	10.9703	14.0265	11.4542	13.0944	12.832	10.797	18.0727	13.6909	14.2722	12.2747	15.7289	16.8976	20.4147	18.225	18.7597	16.5496	19.4443	51.4251	46.1471	50.1867	52.8707	47.8505	49.9741	56.4447	64.1836	44.7629	61.4037	57.1658	48.345	61.23	68.8428	72.7858	68.2861	84.1973	65.095	69.345	64.7042	60.5418	75.5039
ENSMUSG00000001508_Sgca	Sgca	0.190289	0.0666806	0.0992988	0.067876	0.103533	0.0586607	0.1156	0.188063	0.571214	0.257397	0.298959	0.235018	0.132478	0.554376	0.42784	0.184554	0.442331	0.513406	0.256802	0.149376	0.268015	0.139305	0.0506104	0.178389	0	0.220536	0.161027	0.2246	0.175705	0.0590012	0.205815	0.678865	0.107603	0.177296	0.262711	0.275313	0.666751	0.657524	0.600543	0.902693	0.99819	1.04675	0.352303	0.414771	0.129501	0.599237
ENSMUSG00000001510_Dlx3	Dlx3	0	0	0	0	0	0	0	0	0	0	0	0	0	0	0	0	0	0	0	0.049792	0	0	0	0	0	0.055134	0.161027	0.0898398	0	0	0	0.24686	0.0538016	0	0	0	0	0.131505	0	0.106199	0.0499095	0	0.117434	0.276514	0.0647506	0.0665819
ENSMUSG00000001517_Foxm1	Foxm1	4.82067	5.60117	5.51108	4.54769	4.60724	3.63696	2.1386	2.25675	2.7926	1.37279	1.37521	1.83314	0.861108	0.94244	1.46688	1.04581	0.663496	0.886792	1.07857	0.796672	0.857648	1.30018	0.860377	1.11493	5.73694	8.49063	6.87048	6.96259	6.96965	8.02417	2.1096	3.7029	3.87371	2.71855	3.94066	3.35882	1.50019	1.97257	2.82255	2.17708	1.89656	2.22435	1.11563	1.72821	1.10076	1.99746
ENSMUSG00000001518_Itfg2	Itfg2	11.1636	14.203	14.4976	11.9462	14.4429	12.2014	9.30581	9.90463	10.4722	11.7974	11.4203	12.0799	8.47861	11.8637	12.2851	11.75	9.06778	11.5283	13.251	16.3318	13.8832	16.9952	16.2459	13.6021	16.7961	19.6828	18.196	19.1359	19.7962	16.1663	14.5614	16.231	14.7416	14.3019	15.4474	15.858	16.3354	19.66	18.797	18.7442	20.7124	19.2341	26.5402	22.8815	22.7275	25.168
ENSMUSG00000001520_Nrip2	Nrip2	8.49959	9.13524	9.68163	10.1135	11.3369	10.3243	11.4444	11.2211	11.1069	11.2397	11.0615	10.3408	9.47219	14.4692	13.4464	14.9489	10.2289	12.3217	13.9187	13.1451	14.1512	14.5806	13.8673	12.7102	14.5843	15.1618	15.1902	16.5305	19.5619	14.7503	23.6172	26.0437	23.7265	28.2492	28.5829	24.8883	33.1153	41.5555	43.7796	40.5681	40.2271	44.1599	41.6305	42.8596	38.1381	42.8788
ENSMUSG00000001521_Tulp3	Tulp3	15.2866	16.7368	15.292	15.8151	16.0995	15.0171	12.6582	15.5465	11.9955	14.8432	12.5563	15.5112	10.0683	14.8018	11.6128	14.2107	7.46433	14.2354	12.0183	15.4853	12.7575	12.3517	11.2861	10.9263	15.4137	15.7132	13.6873	16.6204	14.8178	13.6883	12.812	15.2436	15.2259	16.3704	13.661	15.4726	15.7242	17.9504	18.6769	17.9477	18.4166	20.2154	18.6721	16.66	20.3964	20.5738
ENSMUSG00000001524_Gtf2h4	Gtf2h4	9.5779	12.0692	11.1711	11.1995	11.2851	9.50303	9.30581	8.96432	10.98	11.4971	8.96878	10.0118	8.21365	13.7485	9.53472	12.6112	7.18787	11.575	14.0727	13.3443	13.1863	11.8874	13.5636	12.0858	9.33116	11.4679	10.0373	10.2417	10.1324	11.2102	10.7538	11.2938	9.9533	9.8104	10.9288	9.25053	12.446	11.6382	9.54863	9.55792	11.2795	10.9909	11.0388	10.9223	12.0436	11.6518
ENSMUSG00000001525_Tubb5	Tubb5	2517.91	2854.6	2690.3	2603.38	2553.14	2554.09	867.232	1005.26	1113.87	935.596	917.327	1100.4	366.369	495.612	493.788	460.586	425.688	482.228	444.935	399.68	445.87	398.923	469.209	459.707	1897.47	2064.33	1996.04	1930.57	1868.22	2033.42	843.635	997.19	895.528	820.587	877.874	836.457	487.562	438.437	424.944	384.282	451.631	415.692	346.314	351.173	375.424	395.097
ENSMUSG00000001542_Ell2	Ell2	10.7831	10.0021	10.8236	10.8602	12.6828	10.6762	39.015	24.3855	27.5452	34.5341	33.6628	24.5829	27.2905	27.2753	32.5769	39.064	30.5761	35.5184	32.6652	28.8296	43.8473	41.7915	35.1742	41.2077	6.56637	6.34041	7.62194	6.51339	7.6139	7.49316	27.1161	22.958	26.2014	26.4172	24.1694	25.5491	28.2258	33.4022	34.7714	33.5589	32.6408	39.8421	27.9494	30.693	23.0512	28.0976
ENSMUSG00000001552_Jup	Jup	53.4079	83.6175	71.793	66.9257	76.563	65.9346	24.2182	35.8573	49.3782	25.3107	38.506	35.3467	21.9914	28.6058	32.2713	22.3926	26.2081	32.578	30.7648	25.1948	40.7919	32.7831	42.0066	36.0345	62.4151	90.3094	60.8682	87.0099	59.7984	58.3522	55.2098	65.7264	49.3899	57.9168	62.5251	50.107	43.5055	50.9581	51.8268	48.1613	61.0393	47.0385	45.3297	45.5557	45.6492	60.1901
ENSMUSG00000001555_Fkbp10	Fkbp10	6.46984	11.1357	14.5473	9.63839	8.90388	8.32982	8.38101	10.1554	10.8531	11.8403	9.6265	11.8449	3.70939	7.70583	7.08992	5.53663	5.80559	7.60775	6.26596	6.62234	4.98508	3.99341	4.8586	4.6827	8.63996	16.6505	10.4131	14.8685	13.5879	13.7473	7.56369	8.82524	9.79189	8.80572	9.93046	8.31446	7.88989	7.36427	6.54592	7.27464	6.03905	7.3927	4.69738	4.90812	5.76281	5.79263
ENSMUSG00000001558_Klhl10	Klhl10	1.45889	1.7337	1.53913	1.62902	1.44947	1.58384	1.0404	1.19106	1.07896	1.02959	1.61438	1.3161	1.25854	1.55225	1.46688	0.738217	0.497622	0.980139	1.07857	1.8423	1.01846	1.20731	1.51831	0.62436	1.45151	1.21295	1.50292	2.29092	1.93276	1.53403	1.64652	0.925724	1.34504	1.47747	1.20847	2.03732	1.44463	1.84107	1.74157	1.38059	1.69692	1.50471	2.0551	2.48862	2.20152	1.53138
ENSMUSG00000001566_Mnx1	Mnx1	0	0	0	0	0	0	0	0	0	0	0	0	0	0	0	0	0	0	0	0	0	0	0	0	0	0	0	0	0	0	0	0	0	0	0.105084	0	0	0	0	0	0	0	0	0	0	0
ENSMUSG00000001569_Nom1	Nom1	32.2858	30.6731	33.0168	31.9696	32.1989	29.741	33.9864	35.7319	31.3533	33.2042	32.6464	34.9706	25.9657	34.9257	41.0726	32.174	27.9221	34.9116	33.7437	33.51	38.1118	30.6935	32.9474	34.7858	28.892	28.6145	26.4621	29.9167	27.4101	28.3796	37.8185	32.1535	32.6038	34.9274	32.0507	30.3946	32.4486	31.6269	37.2937	35.3112	31.5428	31.1409	33.234	35.0481	28.7493	33.2244
ENSMUSG00000001576_Ergic1	Ergic1	136.247	145.764	136.139	140.232	138.476	128.995	126.062	129.45	134.235	139.338	138.179	148.108	92.1386	128.504	120.529	119.714	102.565	126.438	121.159	114.671	110.476	113.394	111.242	112.028	118.402	126.036	116.637	122.092	115.321	121.13	116.594	122.381	116.911	130.608	122.318	114.751	127.461	124.009	122.811	117.297	133.857	119.722	123.365	115.928	99.6512	125.707
ENSMUSG00000001583_Tnk1	Tnk1	0.824588	0.933528	0.695091	0.746636	0.517667	0.469286	0.693601	0.564188	0.253873	0.386096	0.538127	0.329025	0.0662391	0.443501	0.12224	0.676699	0.221165	0.233366	0.667684	0.647296	0.53603	0.27861	0.556715	0.178389	0.622077	0.661608	0.483081	0.853478	0.585685	0.354007	0.514537	0.37029	0.860826	0.413692	0.210168	0.330376	0.444501	0.328762	0.780706	0.318597	0.499095	0.523377	0.234869	0.622156	0.453254	0.266328
ENSMUSG00000001588_Acap1	Acap1	0.190289	0.466764	0.446844	0.33938	0.258834	0.351964	0.1734	0	0.190405	0.300297	0.0597919	0.282021	0.132478	0.332626	0.12224	0.30759	0.0552913	0.14002	0.0513603	0.049792	0.160809	0.139305	0.101221	0.133791	0.622077	0.220536	0.107351	0.359359	0.292842	0.118002	0.154361	0.308575	0.484214	0.236395	0.262711	0.330376	0	0	0.300271	0.159299	0.149728	0.327111	0	0.0691285	0.129501	0.0665819
ENSMUSG00000001604_Tcea3	Tcea3	0.12686	0.133361	0.0992988	0.135752	0.0517667	0	0.1156	0	0.190405	0.300297	0.0597919	0.0940071	0	0.110875	0.3056	0.123036	0.0552913	0.0933466	0.205441	0.697088	0.321618	0.139305	0.253052	0.133791	0.207359	0.330804	0.161027	0.628879	0.351411	0.531011	0	0.12343	0.32281	0.177296	0.105084	0.220251	0.277813	0.197257	0.180163	0.212398	0.0499095	0.0654221	0.293586	0.138257	0.259003	0.466073
ENSMUSG00000001622_Csn3	Csn3	0.507438	0.466764	0.84404	0.814512	0.828268	0.527946	0.693601	0.438813	0.380809	0.343196	0.358751	0.423032	0.198717	0.609814	0.3056	0.430627	0.0552913	0.42006	0.102721	0.24896	0.375221	0.232175	0.506104	0.401374	0.691197	0.661608	0.483081	0.808559	0.409979	0.295006	0.308722	0.37029	0.107603	0.531889	0.315253	0.330376	0.500063	0.723277	0.480434	0.477896	0.598914	0.588799	0.234869	0.483899	0.518005	0.665819
ENSMUSG00000001627_Ifrd1	Ifrd1	49.1581	46.543	45.4292	45.409	40.4298	37.8362	32.3102	29.9646	25.5142	32.0889	32.4072	32.8085	23.8461	33.5952	37.8333	32.1124	35.5523	30.5243	39.7529	31.5681	38.9158	41.3736	39.1725	46.2472	35.0437	33.356	31.2392	32.7466	32.2127	26.4326	27.3734	21.9088	26.2014	25.9444	24.4321	26.7054	25.0587	24.7887	24.382	23.3638	23.9566	21.0659	27.4209	29.4487	29.5263	26.1667
ENSMUSG00000001630_Stk38l	Stk38l	18.7118	17.2036	18.4696	16.969	18.0148	15.6624	30.8074	26.5168	23.7371	28.3566	24.1559	24.1598	22.1239	30.2135	31.1101	31.6818	26.0975	32.2979	34.6682	33.0121	33.6091	40.027	35.1742	36.0345	31.3804	33.5766	28.3944	32.7466	28.5814	23.8365	41.3688	36.4735	33.4646	45.2106	34.4151	36.947	42.6721	41.424	39.7559	43.9664	50.209	39.7112	53.4914	50.3255	44.6779	47.2732
ENSMUSG00000001632_Brpf1	Brpf1	35.9013	39.3415	39.223	38.1463	39.7568	33.3193	33.0616	33.7259	35.5422	32.1746	33.4237	38.4019	30.5362	39.527	37.7721	38.3258	32.3454	38.5055	44.5808	39.983	40.0951	42.163	46.1061	40.182	33.4539	34.8447	28.9312	36.0258	29.8699	35.2827	35.9147	33.8198	34.5944	35.282	35.9388	37.4426	42.172	39.0569	39.816	40.8867	37.4321	34.6083	39.8103	36.569	41.5052	39.0836
ENSMUSG00000001642_Akr1b3	Akr1b3	23.025	24.3384	24.6261	21.7882	22.6221	20.1793	20.4612	19.2451	18.7231	22.0504	22.6611	22.6087	14.3739	18.1835	17.1136	18.64	14.8734	17.3625	19.2601	18.8712	18.8683	16.2058	19.5862	17.3483	14.6534	14.39	17.0152	13.7006	18.7419	19.2934	10.0335	10.9235	12.6434	11.5243	11.4016	13.0498	13.2239	10.4546	11.05	12.1598	9.13344	11.1218	13.916	14.3096	12.9501	12.7171
ENSMUSG00000001655_Hoxc13	Hoxc13	0	0	0	0	0	0	0.0578001	0.0626875	0	0	0	0	0	0	0	0	0	0	0	0	0	0	0	0	0	0	0	0	0	0	0.0514537	0	0	0	0	0	0	0	0	0	0	0	0	0	0	0
ENSMUSG00000001657_Hoxc8	Hoxc8	0.444009	0.200042	0.297896	0.203628	0.258834	0.175982	0.462401	0.438813	0.126936	0.257397	0.119584	0.141011	0.132478	0.22175	0.18336	0.184554	0.0552913	0.14002	0.102721	0.049792	0.321618	0.046435	0.202442	0.0445971	0	0.165402	0.214703	0.404279	0.0585685	0.295006	0.257268	0.24686	0.269008	0.118198	0.105084	0.165188	0.0555626	0	0.120109	0.106199	0.299457	0.0654221	0.293586	0.414771	0.129501	0.133164
ENSMUSG00000001663_Gstt1	Gstt1	7.231	8.73516	7.34811	8.28087	6.67791	5.27946	2.0808	2.44481	3.23688	2.78847	2.63084	1.97415	2.31837	3.54801	3.54496	2.52224	3.09631	3.45382	7.54997	9.3609	8.30847	6.45447	6.83241	6.55578	3.17951	3.85938	4.6161	4.62675	6.38397	5.19211	3.24158	2.83889	2.69008	2.71855	4.15083	4.1297	3.11151	2.95886	4.32391	3.34527	3.59348	5.56088	5.81301	5.66853	6.02181	7.45717
ENSMUSG00000001665_Gstt3	Gstt3	0	0.0666806	0.397195	0.33938	0.0517667	0.234643	0.3468	0.5015	0.317341	0.300297	0.358751	0.376028	0.0662391	0.498939	0.9168	0.615181	0.331748	0.886792	1.12993	1.19501	1.07206	0.65009	0.607325	0.579763	0.276479	1.10268	0.536756	0.988238	1.22994	1.65203	1.90379	1.72802	1.61405	1.83206	2.3644	2.14744	1.94469	2.36709	2.04185	2.33638	2.84484	3.79448	3.4056	5.5994	3.43178	4.66073
ENSMUSG00000001666_Ddt	Ddt	4.18637	6.00125	6.00758	4.34406	4.76254	4.57553	7.68741	8.58819	9.32982	9.73819	9.20795	9.40071	6.75639	7.76127	9.84032	8.30494	7.022	9.00794	9.34758	8.41485	9.16612	9.56561	9.16048	8.47345	6.42813	6.78148	9.33956	6.28879	8.60957	11.0922	9.46748	11.7876	8.93107	10.1059	10.7711	11.3429	10.8347	11.1122	10.5696	7.27464	9.4828	11.9722	11.5086	11.8901	11.1371	13.7825
ENSMUSG00000001670_Tat	Tat	0	0	0.0496494	0	0	0	0	0	0	0	0	0.0470035	0	0	0	0	0	0.0466733	0	0.049792	0	0	0	0	0.138239	0	0.107351	0	0.117137	0	0	0	0	0.0590988	0.0525421	0	0.166688	0	0.300271	0.106199	0.0499095	0	0.117434	0	0.0647506	0
ENSMUSG00000001672_Marveld3	Marveld3	0.888017	0.600125	0.347546	0.407256	0.569434	0.645268	0.289	0.25075	0.253873	0.257397	0.179376	0.282021	0.0662391	0.443501	0.24448	0.184554	0.110583	0.186693	0.0513603	0.697088	0.428824	0.232175	0.303662	0.356777	1.45151	0.937277	1.39557	1.16792	1.40564	0.94402	0.205815	0.24686	0.269008	0.236395	0.262711	0.495564	0.166688	0.394515	0.42038	0.212398	0.199638	0.261688	0.293586	0.483899	0.129501	0.133164
ENSMUSG00000001674_Ddx18	Ddx18	16.1112	12.4026	14.5473	11.8783	13.4593	12.2601	12.0224	11.4091	10.1549	11.3684	10.643	11.5159	9.141	9.59071	9.65696	9.96593	9.51011	11.6216	10.9398	13.5434	8.73729	11.5159	11.3367	10.1681	12.5107	13.563	12.8285	10.646	12.6508	11.8593	13.378	11.3556	11.3521	11.1697	11.244	12.4992	10.5569	11.1779	9.78885	13.4873	10.4311	12.561	11.5086	10.3693	11.2019	12.1845
ENSMUSG00000001687_Ubl3	Ubl3	61.2098	56.4118	68.0693	60.4096	63.5178	66.1693	114.907	109.954	120.716	113.426	120.72	105.194	100.154	119.357	127.557	120.514	118.6	135.446	148.329	119.003	153.144	148.453	160.384	159.792	98.2882	97.2012	102.52	104.753	98.5708	115.996	181.529	175.332	190.888	176.587	193.723	181.542	176.245	196.929	181.064	196.734	197.592	222.566	184.548	172.199	174.179	184.565
ENSMUSG00000001700_Gramd3	Gramd3	7.8653	6.06793	9.13549	8.68813	6.98851	7.15661	19.8832	17.4898	16.8191	19.9054	16.6819	13.772	10.8632	14.9127	15.769	16.7329	14.044	18.4826	15.3567	15.7841	13.9368	19.0384	14.1203	13.5129	20.3903	21.6125	19.699	21.0674	20.499	23.2465	40.9571	37.5227	41.1044	39.8917	40.4574	40.6362	33.1709	37.0186	32.3693	36.3732	36.7833	41.8702	23.0172	21.4298	20.4612	24.1692
ENSMUSG00000001707_Eef1e1	Eef1e1	44.7814	31.2065	34.0595	34.1416	29.4553	33.202	20.23	17.7406	19.929	20.6347	19.0138	18.0024	10.3333	12.7507	13.1408	14.9489	10.4501	14.6554	13.5591	13.4936	14.2048	14.302	14.1203	14.8508	30.4818	29.6621	38.056	27.8054	35.3168	38.6458	20.1698	17.527	22.4891	17.6705	21.3846	20.208	16.1687	12.6245	14.5331	15.6644	14.6734	12.9536	14.327	15.0009	14.9574	16.1128
ENSMUSG00000001729_Akt1	Akt1	174.686	205.776	191.249	190.392	195.885	180.264	99.9941	95.5358	112.529	101.586	105.294	126.769	72.4656	107.771	104.087	98.7365	82.6605	101.794	111.914	112.829	116.479	117.898	123.338	115.239	164.367	178.579	161.564	166.159	154.211	170.75	119.167	127.318	112.876	116.07	128.465	123.065	109.458	112.963	106.716	107.792	111.298	115.601	107.746	103.485	111.63	120.18
ENSMUSG00000001739_Cldn15	Cldn15	0.317149	0.133361	0.595793	0.203628	0.3106	0.234643	0.1734	0.0626875	0.317341	0.257397	0.179376	0.141011	0.397435	0.22175	0.18336	0.430627	0.276457	0.326713	0.359522	0.348544	0.321618	0.27861	0.354273	0.178389	0.622077	0.882143	0.590432	0.539039	0.468548	0.708015	0.308722	0.24686	0.753222	1.06378	0.420337	0.550627	0.333376	0.394515	0.180163	0.212398	0.099819	0.196266	0.234869	0.414771	0.129501	0.599237
ENSMUSG00000001741_Il16	Il16	1.83946	2.66722	3.42581	2.78292	2.22597	2.17045	3.4102	2.88363	3.68115	2.83137	3.76689	3.10223	2.18589	4.2687	4.70624	3.13742	2.70927	3.73386	3.69794	3.53523	3.16258	3.7148	3.34029	2.94341	2.90303	5.29286	2.79113	3.23423	4.68548	3.30407	3.55031	4.44348	10.0609	3.84142	7.61861	5.8917	24.392	11.9669	6.84619	7.59324	4.59167	7.19643	6.86992	7.67326	22.4685	5.85921
ENSMUSG00000001750_Tcirg1	Tcirg1	9.45104	10.4689	13.0578	10.1814	12.1134	9.38571	9.19021	10.1554	10.3453	9.3521	10.4038	9.77674	8.14741	11.2538	10.9405	12.2421	8.40428	10.0814	9.9639	11.1036	11.0422	12.3517	10.6282	9.72217	12.718	16.5953	13.7946	17.7434	12.5337	14.7503	9.6733	11.047	11.6211	13.1199	12.0847	10.2417	13.8906	16.1751	11.5905	14.4962	13.8748	16.6826	11.5086	11.0606	12.0436	15.1141
ENSMUSG00000001751_Naglu	Naglu	5.26467	8.66848	9.18514	8.68813	7.76501	6.21803	7.39841	8.40013	8.12393	6.82103	6.99565	10.5758	6.75639	9.81246	8.43456	7.68976	5.69501	9.14796	8.73126	9.60986	8.30847	6.77951	7.99644	8.16127	12.718	12.7359	10.6815	12.3979	10.9523	10.9152	9.26167	12.8367	7.96264	9.8695	9.24741	10.572	10.8347	11.0464	9.90896	8.12424	10.6806	9.74789	7.98554	8.9867	7.51107	10.7863
ENSMUSG00000001755_Coasy	Coasy	25.1182	26.2722	26.9596	26.2001	23.7092	26.8666	27.1082	27.6452	30.4647	31.1022	28.9393	30.5053	15.4337	22.3414	23.1645	23.8075	18.2461	21.4697	20.6469	18.9708	21.7628	20.8958	19.3332	18.8646	26.1273	29.9377	27.5893	27.7605	26.4144	26.6686	33.0847	40.2999	36.0471	38.0005	37.3574	30.3395	27.0034	33.6652	26.604	25.8595	29.9956	30.0942	21.9015	18.4573	19.1662	24.9016
ENSMUSG00000001761_Smo	Smo	7.92873	11.269	16.6325	13.5752	11.3887	10.9109	7.28281	10.3434	10.98	9.4379	10.344	9.40071	6.094	12.5843	11.3683	10.212	9.01249	11.7617	13.6618	13.8422	13.7224	8.72978	10.9825	11.2831	21.6345	29.221	23.7246	32.2525	25.3602	28.3206	19.7582	27.0312	22.7043	25.4716	22.6457	21.6947	24.7809	27.4188	23.8415	27.3463	31.1435	26.4305	28.5366	24.8862	26.6773	34.7558
ENSMUSG00000001763_Tspan33	Tspan33	7.80187	7.13482	7.24881	9.43476	7.66148	7.9192	18.6694	22.2541	24.3718	22.9513	20.8076	23.6428	17.8183	28.6058	28.6041	25.8991	21.066	28.284	25.4747	19.4687	21.4412	20.4314	20.5984	25.3312	15.2755	13.177	14.063	15.2279	13.4708	13.1573	29.2257	33.3878	27.4926	34.8092	30.9999	26.8155	36.2268	40.5035	41.9779	31.2757	42.2733	34.6083	47.972	41.7536	38.7209	49.8699
ENSMUSG00000001767_Crnkl1	Crnkl1	32.1589	27.0056	29.8889	26.6074	27.1775	23.8162	27.2816	26.4541	22.9755	25.9113	24.8734	24.3948	17.8183	23.8382	23.4701	25.2224	20.9554	25.7637	24.9611	26.6885	24.9254	31.0186	28.9492	29.8355	23.7081	23.4871	22.8121	22.2354	24.5988	24.3675	25.3667	21.4151	22.4353	22.6348	21.6999	21.8599	26.0033	23.8024	22.1	28.3021	22.3595	25.2529	27.5384	25.2319	27.6485	27.7647
ENSMUSG00000001768_Rin2	Rin2	12.8128	13.2028	15.0934	15.8151	11.544	13.3746	24.2182	28.8363	21.5792	23.466	26.1291	24.9119	20.9978	25.5013	29.0931	27.8062	23.3329	29.6375	31.2784	27.9831	26.7479	37.3802	31.5809	31.5748	33.6613	33.1906	29.8437	32.3423	32.037	31.4477	38.1272	39.8679	35.0786	36.6413	32.7863	34.7996	30.615	32.1529	35.7323	31.488	37.4321	35.2625	36.9919	37.9515	37.6201	40.3486
ENSMUSG00000001773_Folh1	Folh1	0.951447	1.13357	1.68808	2.10416	1.553	1.58384	5.49101	5.76725	3.93503	5.96304	5.02252	4.55934	3.37819	3.49257	5.37856	4.12171	2.93044	5.22741	3.38978	3.23648	4.44905	5.52577	4.15005	4.5935	6.63549	4.57612	6.22637	4.71659	5.56401	6.19513	11.5256	10.1213	10.9755	12.3517	10.6661	11.453	9.72345	11.1779	11.4103	16.3016	13.5754	14.72	15.9124	15.8995	13.7271	15.2473
ENSMUSG00000001774_Chordc1	Chordc1	58.9897	44.7427	52.9759	54.2329	46.0206	48.1018	65.0251	52.971	57.756	58.3863	60.5094	40.376	37.0277	48.397	49.4461	57.704	44.786	53.2075	54.2879	50.3895	51.8877	62.8266	58.6069	55.1221	52.6001	50.2822	59.902	49.6365	63.1368	57.7032	72.1895	49.1251	69.0274	65.8361	65.0997	50.988	64.786	59.506	54.7695	64.1974	59.3923	59.7958	80.149	68.2298	70.5134	66.5153
ENSMUSG00000001783_Rtcb	Rtcb	97.6819	99.9542	100.689	103.647	92.973	90.5135	93.2893	90.9596	87.7765	94.4648	87.1168	91.1399	60.4101	81.7151	85.5068	82.2497	64.8567	84.7587	91.37	84.2481	93.7517	97.9314	94.0341	95.6162	102.228	104.92	107.351	96.9821	101.792	104.786	96.4242	99.7931	100.017	99.6997	94.3656	96.1944	87.7889	90.5411	87.8594	88.3046	86.7427	86.8151	103.284	99.545	104.184	104.733
ENSMUSG00000001785_Pwp1	Pwp1	40.1511	40.1417	38.1307	40.4541	36.0296	31.5595	25.2586	24.0093	23.7371	23.0799	22.2426	23.9248	14.1752	23.0621	21.6976	20.424	15.5369	20.0695	20.1333	18.8214	19.2435	22.1031	23.2302	22.7445	31.2421	31.8123	33.3326	31.8482	35.7268	35.4007	20.0155	24.5626	22.2201	23.4622	20.8592	21.6396	19.8358	18.1477	19.2174	21.5053	15.2723	19.4304	20.3749	19.8399	19.7489	17.7774
ENSMUSG00000001786_Fbxo7	Fbxo7	63.1761	64.7468	54.8626	60.6811	59.7906	51.0348	39.015	35.8573	42.2063	33.9764	31.8093	34.4536	21.3952	32.2647	28.9709	32.9122	24.3282	28.7974	33.7437	38.2403	29.3745	34.9191	35.6803	30.2815	54.6737	52.6529	53.8367	52.1969	58.0414	53.3961	38.6932	35.6095	40.8354	36.8186	36.6744	46.0324	35.6712	37.6104	35.0717	40.0902	34.8867	36.3747	47.2087	46.3161	38.0086	41.9466
ENSMUSG00000001794_Capns1	Capns1	71.6757	77.6162	82.3683	77.5823	71.024	74.9684	75.6603	71.213	80.0968	77.4337	68.5215	74.4066	44.4464	66.5806	63.2592	58.8113	51.6421	69.9166	65.279	56.016	67.7006	67.9808	70.2979	68.0998	67.1844	77.9043	78.3664	77.9361	76.9004	86.2598	77.6436	78.9334	85.2217	80.3744	82.6488	67.0663	80.4546	74.629	68.9423	72.6402	76.4614	78.2448	75.0406	73.2762	75.3697	83.1608
ENSMUSG00000001802_Lrp3	Lrp3	73.2614	103.288	93.5891	91.1575	108.607	98.8433	55.9505	64.3801	89.3632	65.1644	72.5276	97.1563	55.2434	88.4784	73.5273	69.577	65.2991	75.7041	80.1735	79.717	73.9722	73.8781	78.7498	70.2405	91.8601	92.3494	87.867	102.013	75.1434	84.7258	80.2678	88.6227	74.4076	95.7992	87.2725	84.0807	81.5103	83.7029	80.4727	87.1364	89.4378	91.2638	77.859	62.8378	69.6717	88.4874
ENSMUSG00000001804_Dsg4	Dsg4	0	0	0	0	0	0	0	0	0	0	0	0	0	0	0	0	0	0	0	0	0	0	0	0	0	0	0	0	0	0	0	0	0.0538016	0	0	0.0550627	0	0	0	0	0	0	0	0	0.0647506	0
ENSMUSG00000001815_Evx2	Evx2	0	0	0	0.067876	0	0	0	0	0	0	0	0	0	0	0	0	0	0	0	0	0	0	0	0	0	0	0.0536756	0.0449199	1.75705	1.29803	0	0	0	0	0	0	0	0	0	0	0.0499095	0	0	0.0691285	0	0
ENSMUSG00000001827_Folr1	Folr1	0.444009	0.266722	0.347546	0.475132	0.621201	0.82125	0	0.0626875	0	0.0428995	0.119584	0.0470035	0.0662391	0.0554376	0.06112	0.30759	0.0552913	0.14002	0.154081	0.149376	0.053603	0.139305	0	0.0891943	0.276479	0.330804	0.214703	0.539039	0.878527	0.295006	0.0514537	0	0	0	0.210168	0.0550627	0.500063	0.197257	0.120109	0.0530996	0.149728	0.196266	0.176152	0.138257	0.194252	0.399492
ENSMUSG00000001829_Clpb	Clpb	41.1659	48.2101	44.883	48.3277	48.0913	38.7161	34.102	42.5022	47.3473	35.864	45.0831	43.0082	32.2584	47.5655	44.8009	36.1726	32.5666	42.8927	51.9253	49.1447	50.1724	41.3272	50.1549	49.6812	50.0427	49.8962	51.2066	50.3552	50.0175	52.6881	30.9751	40.2382	37.2845	34.0409	39.354	38.4888	38.5049	40.7665	33.15	35.9484	36.3341	39.1878	39.9864	43.3435	43.5124	45.1425
ENSMUSG00000001833_Sept7	Sept7	317.783	219.846	289.803	265.124	227.929	243.794	512.976	419.38	418.065	489.398	467.154	370.106	323.777	377.475	496.539	485.316	371.337	474.994	400.046	352.129	482.963	546.261	487.581	531.152	243.232	211.384	242.56	197.648	240.717	256.242	353.075	256.734	296.662	284.206	295.182	296.898	323.485	338.625	343.27	386.83	347.969	362.308	363.46	376.888	292.414	350.887
ENSMUSG00000001844_Zdhhc4	Zdhhc4	19.8535	24.5385	24.924	23.4172	21.2244	19.2994	17.051	19.4958	16.8191	16.8595	16.6221	22.0447	14.5064	21.0109	18.9472	19.9319	14.1546	18.6693	18.7979	20.9126	17.421	19.7349	18.1185	17.928	20.5286	22.1639	18.4644	21.0674	21.846	20.1784	19.7068	20.9831	20.4984	17.966	18.6525	23.0162	22.3362	23.5394	19.938	19.9654	20.7624	24.2062	18.0849	19.7016	19.2309	20.3741
ENSMUSG00000001847_Rac1	Rac1	238.623	238.583	242.537	241.299	235.539	221.972	225.073	247.678	235.657	218.402	230.677	235.817	151.423	203.234	208.908	191.813	162.114	213.67	207.701	190.703	199.135	200.506	223.698	210.677	206.737	225.332	230.054	217.862	234.86	239.014	222.692	225.445	260.238	210.687	233.182	241.009	222.584	236.249	226.825	214.788	225.99	240.361	223.419	207.593	213.224	206.071
ENSMUSG00000001855_Nup214	Nup214	37.1064	45.0761	38.2797	36.9924	44.0017	38.1295	31.8478	37.3618	38.0174	33.8906	34.6793	40.6111	29.6751	45.7915	42.784	36.1726	31.2949	42.0526	43.9131	51.7339	41.864	38.6339	42.2091	39.959	46.8632	49.5654	43.7993	50.5798	45.6249	45.903	44.6104	45.4222	45.1933	47.22	47.1303	49.6114	47.7838	53.654	51.1062	51.2411	53.0538	49.3937	55.6639	51.4316	51.8653	54.7303
ENSMUSG00000001864_Aif1l	Aif1l	8.18245	8.26839	7.9439	6.5161	6.67791	7.68455	4.27721	4.32544	3.87156	3.00297	3.46793	2.6792	2.51709	3.21538	3.42272	3.50653	2.37753	3.82721	4.72515	5.67629	4.98508	6.96525	6.37691	5.97602	11.0592	11.4127	11.0572	12.0385	13.5879	12.3313	6.07154	4.56691	4.84214	4.55061	5.04404	4.73539	6.66751	7.16702	3.5432	6.21265	6.33851	6.28052	10.2755	12.5814	10.4896	12.2511
ENSMUSG00000001865_Cpa3	Cpa3	0	0.0666806	0.148948	0.067876	0.0517667	0	0	0	0	0.0428995	0	0.0470035	0	0	0	0.123036	0	0.14002	0	0	0.053603	0	0.0506104	0	0.0691197	0.110268	0.0536756	0	0.175705	0.118002	0.0514537	0.061715	0	0.118198	0	0.110125	0.0555626	0.26301	0.120109	0.318597	0.199638	0.130844	2.0551	0.345642	3.69079	3.86175
ENSMUSG00000001870_Ltbp1	Ltbp1	27.6554	25.9387	23.087	25.3177	27.5399	21.2938	32.368	38.5528	31.6706	32.3033	31.331	30.8343	22.7863	33.2626	32.3325	35.0038	21.8401	31.1311	27.1183	37.0453	32.1618	23.3568	26.2668	27.8286	22.6713	19.8482	20.5578	28.075	23.3688	17.1104	19.1922	18.8231	18.1311	19.7981	17.0762	23.5668	19.558	23.2106	23.241	22.0363	21.511	19.7575	19.0244	23.9184	21.1735	21.506
ENSMUSG00000001891_Ugp2	Ugp2	82.4588	67.6808	72.6371	72.0164	64.0872	61.6524	66.5857	53.9113	55.5346	58.086	58.1177	45.6874	41.1345	57.2671	54.0301	62.5024	43.1272	58.995	62.9678	64.1321	63.5196	73.6924	65.4899	67.1187	61.5857	55.4096	62.1027	51.2087	65.9481	70.3885	63.4424	47.9525	62.5713	56.3803	54.5913	57.0449	58.4519	60.0977	54.4092	64.6222	57.0466	63.1323	73.8076	77.1474	62.8729	64.3181
ENSMUSG00000001901_Kcnh6	Kcnh6	2.72748	3.60075	2.58177	2.85079	3.62367	2.81571	2.1386	2.13138	3.23688	1.75888	2.2123	2.44418	1.92093	3.32626	2.93376	2.15313	2.26694	2.94042	2.7221	4.53107	4.98508	3.20402	3.99822	3.43398	8.22525	7.82902	8.8028	7.77115	6.67681	8.43718	2.88141	4.44348	4.25033	3.60503	3.52032	4.90058	1.83357	3.68214	3.42309	2.01778	2.44557	3.00942	3.28816	3.80207	2.78428	3.66201
ENSMUSG00000001909_Trmt1	Trmt1	58.736	67.8808	65.7854	63.2604	67.6073	60.2445	49.9393	53.3471	56.7405	55.0401	53.454	63.6898	39.6772	53.8854	52.1965	57.4579	45.6153	55.0278	60.0916	61.7421	56.712	63.1052	57.0885	55.9248	59.2356	62.136	57.7013	59.8333	54.0002	56.4052	52.1226	54.6795	47.6144	54.7846	51.3337	49.1709	45.4502	50.1034	46.482	52.6217	49.2108	51.8143	50.9666	49.9107	47.3327	52.2668
ENSMUSG00000001910_Nacc1	Nacc1	66.2207	89.2853	79.6873	73.2382	86.554	74.5578	74.5621	90.3327	102.057	86.8287	97.2216	104.912	78.3609	113.425	105.187	103.043	89.3508	104.035	111.144	93.4596	102.918	99.7888	102.638	98.5597	74.3037	84.2447	76.7562	85.842	71.9807	84.3718	82.5832	97.5714	91.6779	102.241	106.398	94.2673	102.569	110.727	106.716	101.739	113.943	111.021	103.46	97.3329	101.917	111.458
ENSMUSG00000001911_Nfix	Nfix	75.5449	115.491	81.6732	77.9895	136.198	89.9855	57.6845	53.3471	78.1928	54.3537	65.5917	90.7638	53.0575	75.3397	65.0317	71.1764	59.0511	66.136	71.2368	91.6671	78.6356	75.8284	77.8388	83.4412	17.7638	50.7784	16.9615	35.2172	28.3472	21.9485	12.7091	16.7248	27.0084	16.0749	26.5863	34.249	38.8383	29.0626	29.4266	37.3821	22.8086	28.0007	27.1274	28.3427	37.1669	28.7634
ENSMUSG00000001918_Slc1a5	Slc1a5	2.47376	3.66743	4.81599	3.52955	2.89894	2.34643	1.445	1.44181	1.5867	1.84468	2.27209	1.55112	0.927348	2.71644	2.68928	1.59947	2.10107	2.52036	2.05441	3.28627	1.55449	1.76453	1.61953	2.22986	5.66782	5.40313	4.72346	6.42355	6.14969	5.36911	1.23489	2.09831	2.69008	1.89116	2.04914	1.98226	2.00025	3.09036	1.86168	2.76118	2.69511	3.00942	2.46612	2.62688	2.07202	2.26379
ENSMUSG00000001924_Uba1	Uba1	629.287	708.681	634.519	654.257	653.866	574.699	453.384	475.297	493.148	467.305	464.882	497.626	278.668	381.023	369.959	367.017	308.083	372.499	383.199	333.158	353.941	360.475	389.801	349.641	541.829	553.324	546.042	529.786	540.587	564.229	466.942	479.093	472.217	486.088	471.04	426.901	469.948	409.901	399.481	409.61	431.218	412.748	411.49	389.677	398.022	398.826
ENSMUSG00000001930_Vwf	Vwf	20.2341	32.8068	43.6418	36.11	27.6952	24.8135	29.7092	40.0573	39.1599	40.583	45.1429	50.2938	23.0512	47.2883	29.032	30.636	25.1023	35.425	25.7829	48.9455	18.6539	13.6055	17.41	16.055	45.1352	52.4324	45.3559	81.0805	61.9655	54.2221	35.2972	55.2966	56.9759	50.4113	59.3201	65.7448	39.505	64.5031	39.2154	62.923	66.6292	46.4497	32.9404	33.8729	35.9366	43.0785
ENSMUSG00000001942_Siae	Siae	19.4095	17.0035	17.0794	20.1592	14.8053	15.0171	23.6402	22.881	20.881	24.2811	23.0199	23.6428	17.8846	22.3414	24.5702	28.0522	21.9507	24.2234	23.4717	20.7633	23.4781	27.118	20.7503	23.4135	21.2889	18.0839	22.7048	19.63	21.7875	22.0665	19.964	17.5888	22.2201	19.6208	20.1236	21.1441	18.3357	20.712	17.4157	19.1689	19.5645	19.4304	17.6152	18.8721	16.6409	16.4457
ENSMUSG00000001943_Vsig2	Vsig2	22.137	23.1382	15.6892	21.4488	13.977	12.7294	19.3052	20.1227	22.7216	20.935	20.5684	23.3138	10.2671	15.3008	16.1968	13.534	8.51486	12.7885	9.9639	10.7053	9.05891	8.86909	7.59156	8.33966	3.52511	4.30045	3.00584	5.88451	3.3384	3.12707	2.57268	4.62862	5.11115	3.19134	4.25591	4.73539	4.88951	4.0109	4.68423	5.30996	3.84303	4.84124	2.87714	3.31817	3.88504	3.26251
ENSMUSG00000001946_Esam	Esam	13.8277	17.6704	21.8954	18.598	13.8735	11.6735	17.1666	20.3735	20.9445	20.2057	22.422	19.1774	12.0555	15.6888	16.6858	15.0719	13.4358	15.8222	12.0697	16.1824	10.7206	10.4943	10.9825	11.1939	18.9388	20.9509	23.5099	25.0653	24.0131	22.4795	16.5681	20.0574	21.6282	19.8572	20.9643	19.8226	17.6133	17.3586	15.2538	18.6911	17.9674	17.9911	13.0939	13.6183	12.4969	14.2485
ENSMUSG00000001948_Spa17	Spa17	0.824588	1.13357	1.24123	0.814512	0.931801	1.17321	1.734	1.81794	1.33283	1.32989	1.43501	1.45711	1.5235	1.49682	2.07808	1.96858	1.60345	1.68024	2.36258	2.68877	2.30493	2.08958	2.22686	1.47171	1.52063	1.43348	1.66394	1.07808	1.93276	1.53403	1.80088	1.54287	1.12983	0.709186	1.62881	1.21138	1.11125	1.31505	1.80163	1.43369	0.94828	0.91591	1.05691	1.03693	1.23026	1.53138
ENSMUSG00000001962_Fam50a	Fam50a	18.3312	20.8043	23.5835	20.1592	18.9984	17.3049	17.1088	17.5525	15.867	17.2456	19.7313	20.0705	13.1153	16.5758	18.2749	15.5026	15.0392	17.9225	17.5652	15.8837	14.6872	14.0234	18.1185	15.2522	14.999	18.8558	18.8938	16.5755	20.4404	17.4054	12.0402	18.8231	17.3779	14.3019	16.0253	16.9042	12.3349	13.808	13.0318	13.4873	13.4756	15.7667	12.1545	13.2727	16.2524	13.2498
ENSMUSG00000001964_Emd	Emd	26.2599	25.3386	25.8177	24.4354	22.1044	20.5312	21.2126	20.3108	22.3408	20.7634	19.0138	23.7368	13.2478	19.5695	21.2086	18.64	16.0345	18.576	18.2843	16.8297	20.7444	17.1345	21.8637	22.8783	18.0402	20.9509	20.5041	19.2257	23.3688	22.0665	14.973	17.7739	17.4855	15.3657	17.9694	17.2346	16.3354	16.1093	15.6742	13.3811	12.5772	16.7481	12.6829	15.8304	14.3099	14.7812
ENSMUSG00000001983_Taco1	Taco1	6.21612	7.06814	5.70968	6.92335	6.57437	6.21803	8.78561	7.64788	8.12393	7.37872	7.77295	6.81551	4.43802	8.53739	7.88448	8.42798	6.13734	8.35452	8.16629	8.46464	6.53957	6.64021	7.84461	6.82336	9.815	8.32523	9.23221	8.26527	10.3666	9.3812	10.0335	12.0961	12.482	12.588	11.9271	8.53471	9.61233	9.5341	9.00814	10.5137	9.18335	11.1218	11.626	9.88537	8.61183	9.45463
ENSMUSG00000001985_Grik3	Grik3	122.99	149.765	127.053	132.29	135.836	155.451	97.3353	102.996	124.905	91.2473	107.386	90.9518	53.8524	59.4846	100.298	66.3165	63.1427	85.1321	73.548	50.2899	101.524	109.308	112.355	95.6162	147.916	166.394	147.715	160.229	135.528	124.316	126.216	136.575	119.762	149.284	128.098	133.252	67.5086	79.8235	90.742	79.8618	81.4024	66.7306	65.1761	59.5196	57.4986	70.1108
ENSMUSG00000001986_Gria3	Gria3	131.109	111.557	112.803	136.906	101.773	118.201	294.549	318.327	281.481	289.186	297.166	274.313	263.433	373.262	348.445	357.42	275.461	354.904	322.183	390.17	335.823	340.972	339.748	334.255	50.5956	45.3201	64.035	48.8729	64.6596	62.1873	86.1335	82.4512	100.34	95.1491	97.308	120.863	177.578	156.031	160.165	177.299	159.511	143.732	198.64	170.333	165.891	157.866
ENSMUSG00000001988_Npas1	Npas1	10.5293	11.2023	13.1571	11.6068	12.0616	11.9668	5.43321	8.21207	9.01248	7.25002	8.61003	10.2938	5.63032	7.20689	8.92352	7.38217	6.30321	8.77458	7.39589	5.52691	7.45082	6.03655	8.55316	7.18014	9.19292	8.4355	11.2182	10.2417	8.08245	12.0953	3.70467	4.1349	7.10181	5.90988	7.14573	6.16702	4.22276	4.40541	3.42309	3.50457	2.6452	4.90666	3.17073	3.04165	2.91378	2.26379
ENSMUSG00000001995_Sipa1l2	Sipa1l2	46.3672	60.6127	66.8281	63.1247	80.549	61.3591	80.5733	70.5235	84.5396	85.5846	86.2797	77.4618	60.7413	87.3697	74.4441	78.9277	70.5517	81.6316	85.2068	71.1528	85.1752	83.7223	77.687	76.7963	86.3305	101.943	93.1809	87.8634	91.7768	88.5609	178.493	165.149	158.769	198.454	172.075	155.387	140.24	147.746	150.496	155.847	145.486	150.667	144.092	117.933	126.393	142.618
ENSMUSG00000001998_Ap4e1	Ap4e1	40.9122	38.208	38.23	43.3049	39.5498	35.0791	27.0504	31.2184	27.4817	27.4986	30.5537	26.51	18.8781	26.4437	25.9149	29.4672	17.085	24.5035	23.8826	29.7258	26.6943	29.1147	24.6979	27.784	46.4484	42.5083	37.4119	41.8654	44.2192	36.9938	31.5926	33.4495	37.1231	31.4997	31.1575	32.4319	29.6704	31.6269	31.8288	31.2757	29.0972	27.9352	29.7696	29.587	25.3822	26.433
ENSMUSG00000001999_Blvra	Blvra	8.68988	7.00146	9.08584	6.65185	8.23091	6.62866	11.2132	10.4061	11.2339	11.3255	13.513	11.9389	8.47861	11.6419	11.7962	9.71986	8.45957	10.2681	10.4775	12.0497	14.2048	14.0698	12.9057	14.4049	7.32669	9.70358	10.3594	7.00751	8.78527	9.79421	10.4966	10.4915	12.1592	11.4061	11.5067	11.5632	9.72345	11.6382	10.8098	10.5668	9.08353	12.6919	13.2114	13.0653	11.9141	12.9835
ENSMUSG00000002006_Pdzd4	Pdzd4	220.292	249.319	236.033	235.801	233.054	214.112	151.436	155.214	164.065	157.098	155.28	185.711	117.111	173.298	161.112	168.683	129.879	158.362	152.951	146.14	156.574	152.075	161.093	151.407	195.194	195.009	183.249	191.089	164.695	175.116	117.057	119.357	105.397	118.139	118.272	109.63	112.459	104.875	104.254	106.146	108.952	100.685	93.4778	97.7476	98.939	103.335
ENSMUSG00000002007_Srpk3	Srpk3	2.9812	3.40071	3.22721	2.71504	2.9507	3.69562	5.43321	5.07769	6.28335	5.74854	5.62044	5.92245	5.69656	7.53952	7.21216	8.05887	6.02675	7.28103	7.44725	9.75923	8.7909	8.82265	8.50255	9.05322	5.46046	5.40313	5.90432	5.43531	5.50544	5.42811	9.21021	11.7258	11.5135	12.529	12.505	14.922	10.2791	14.5313	13.5122	11.5757	15.2224	14.72	8.8663	12.2357	9.25934	12.7837
ENSMUSG00000002010_Idh3g	Idh3g	58.5457	56.7452	65.1896	58.6449	54.0445	59.5993	78.2613	80.4281	76.4157	88.0727	81.9747	85.0764	70.0147	86.4827	88.624	92.2771	80.8359	89.5194	96.2493	87.385	100.881	100.021	102.486	100.254	63.1063	67.925	75.4143	64.505	72.5078	83.8408	76.6146	81.7723	89.7411	73.578	87.1674	85.3471	90.7893	84.0316	77.8904	78.1626	82.7499	98.9837	89.3089	86.3414	88.5141	96.0111
ENSMUSG00000002012_Pnck	Pnck	58.4189	62.7464	72.9846	68.2154	68.3321	72.622	79.3017	80.9923	92.9174	79.407	76.8326	90.8578	43.5191	74.7854	67.232	66.9317	50.8127	68.7497	48.176	47.7505	42.2928	43.2774	56.633	45.9796	71.0551	70.4612	82.3384	75.5553	76.6662	78.3537	52.174	57.4566	56.1689	44.1468	61.5268	64.0379	46.6726	52.7992	44.8005	48.7454	42.4231	56.4593	35.1716	44.8644	55.1675	40.2155
ENSMUSG00000002014_Ssr4	Ssr4	29.6852	28.4059	32.421	26.3359	26.2457	26.8079	27.9174	30.09	30.4647	30.8448	28.9991	29.8002	20.5341	24.8361	28.1152	29.4672	22.1718	25.2969	26.656	24.7466	28.356	28.7433	25.9631	25.3312	30.8274	34.7895	40.4178	30.276	34.6726	39.4718	27.6306	32.2769	32.0119	28.8993	33.3117	31.4958	29.7816	30.1804	28.0453	27.8242	26.8014	28.2624	26.0117	25.2319	23.8282	27.4983
ENSMUSG00000002015_Bcap31	Bcap31	32.0321	29.8729	33.0665	32.1053	31.5259	29.565	35.0268	31.6572	36.875	40.3685	34.4401	33.3255	23.8461	33.3734	31.9657	30.8206	28.6962	36.4985	37.9039	32.6636	41.9176	35.9407	36.4395	40.4942	35.0437	37.7668	42.8332	36.6547	40.2366	41.1829	38.1272	38.5101	44.1711	37.2914	41.4032	40.5261	43.3388	48.7226	38.0144	38.2848	43.4712	50.7021	41.2782	44.9335	43.2534	47.8724
ENSMUSG00000002017_Fam98a	Fam98a	46.4941	41.0752	41.9041	43.5764	41.6204	38.8334	46.8181	41.0603	38.5886	44.4439	40.2399	38.7779	20.9978	25.2241	26.9539	32.8507	20.7342	29.2641	24.8584	25.1948	26.2119	35.0584	26.115	26.0001	35.5275	32.4739	37.6803	30.6354	34.4968	36.0498	42.8609	36.3501	44.2787	42.0784	38.093	36.3413	32.7819	32.6132	28.9462	40.0371	31.3432	35.0008	33.645	30.4856	31.7926	28.8966
ENSMUSG00000002020_Ltbp2	Ltbp2	1.45889	0.666806	1.09229	1.01814	1.553	1.11455	1.2716	1.81794	2.34832	1.67308	2.09272	2.58519	1.39102	1.82944	1.95584	1.96858	1.8799	1.9136	1.18129	3.43565	1.87611	0.975135	1.4677	1.24872	1.0368	1.54375	0.697783	1.07808	1.22994	1.06202	0.41163	0.864009	0.645619	1.00468	1.68135	0.881002	1.44463	0.986287	1.56141	1.96468	1.19783	0.719643	0.822041	1.03693	0.971259	0.865565
ENSMUSG00000002028_Kmt2a	Kmt2a	135.803	182.105	138.274	161.409	167.621	139.73	84.0413	95.4731	100.28	88.7591	107.805	105.993	83.925	140.922	132.141	109.564	109.256	133.999	163.942	237.757	147.623	140.002	158.309	159.524	141.972	149.854	139.932	172.448	148.588	126.086	89.0664	100.966	100.824	102.359	101.774	152.303	119.071	141.828	136.563	138.324	136.453	133.396	176.915	188.721	182.079	180.903
ENSMUSG00000002031_Ift46	Ift46	37.931	39.875	36.1448	35.1598	35.8743	32.4394	28.2064	31.1557	33.0034	30.33	30.0155	32.0564	20.6666	28.9939	29.2765	29.1596	22.0612	29.5909	25.372	26.8877	28.7312	29.3934	28.9492	26.3569	34.6981	35.8922	38.6465	36.4301	36.1953	36.6988	31.9013	30.8575	35.4553	32.2089	33.2066	33.5882	37.8937	35.1118	34.1108	32.8155	32.6408	36.571	34.5257	33.3199	29.9795	34.2897
ENSMUSG00000002032_Tmem25	Tmem25	17.5701	16.5368	19.8598	20.9058	20.189	18.6541	32.946	30.9676	39.2868	35.6495	40.2997	36.5688	27.158	38.252	39.4224	40.4789	33.2301	39.6256	45.4539	44.1655	45.0265	45.8778	39.7292	43.4822	28.0626	30.3237	35.6943	31.6236	29.7528	34.2207	76.1	81.1552	72.7936	87.2299	75.2403	59.3025	77.0098	75.7468	72.9659	71.472	80.4042	75.17	79.8554	68.2989	58.9231	77.3016
ENSMUSG00000002033_Cd3g	Cd3g	0.0634298	0	0.0496494	0.135752	0	0	0	0	0	0	0	0	0	0	0	0.0615181	0	0	0	0	0	0	0.101221	0	0	0	0	0	0	0.0590012	0.0514537	0	0	0.0590988	0	0.0550627	0	0	0	0	0	0	0	0	0	0
ENSMUSG00000002043_Trappc6a	Trappc6a	2.22004	1.93374	3.27686	2.57929	2.7954	2.93304	2.5432	2.88363	2.983	3.21746	3.46793	3.61927	1.8547	3.54801	4.8896	2.52224	1.65874	3.54717	3.03026	3.93357	4.02023	3.66837	4.3525	4.01374	3.59423	3.63884	3.32789	3.45883	2.81129	4.5431	3.08722	4.07319	3.12049	2.30485	3.73049	3.13857	3.38932	5.19444	3.78342	2.17708	3.64339	4.57955	3.17073	3.38729	3.75554	5.32655
ENSMUSG00000002052_Supt6	Supt6	151.851	170.436	159.027	163.988	166.844	157.269	198.774	193.266	199.417	190.474	187.029	204.841	132.213	187.157	201.085	203.01	154.318	200.042	202	191.55	177.587	201.296	198.292	182.759	128.01	132.597	113.631	128.651	111.983	112.81	156.213	145.894	146.287	165.004	154.474	149.991	174.355	160.37	159.444	188.822	156.466	167.153	163.527	157.198	181.561	170.45
ENSMUSG00000002055_Spag5	Spag5	5.45496	5.93457	6.80197	5.22645	5.53904	5.57277	8.43881	7.77326	6.34682	7.12132	9.26774	6.81551	16.7585	27.4416	19.4362	25.7146	16.698	22.6832	23.9339	33.759	28.9456	22.4745	22.6735	27.338	9.53852	10.3101	8.64178	8.8043	11.8894	11.2692	9.87911	10.9235	10.8679	9.10122	10.561	10.9575	11.6681	15.3861	16.2147	16.6202	14.6734	15.1779	13.6811	14.0331	12.9501	16.1794
ENSMUSG00000002057_Foxn1	Foxn1	0.12686	0.200042	0	0	0	0	0	0.0626875	0	0	0	0.141011	0	0	0	0	0	0	0.154081	0.099584	0	0.046435	0	0.0445971	0.0691197	0.055134	0.0536756	0.0898398	0.117137	0.0590012	0.154361	0.37029	0.107603	0.177296	0.157626	0.385439	0.0555626	0.26301	0.360326	0	0.249547	0.196266	0.0587172	0.138257	0	0.0665819
ENSMUSG00000002058_Unc119	Unc119	23.2787	28.2059	26.0163	26.1323	25.6245	24.6375	11.7334	11.2211	11.6781	9.82399	11.7192	14.5711	11.1282	15.0236	15.28	13.534	12.1088	14.9821	17.9248	14.0911	14.3656	13.7448	14.424	15.9658	36.4261	37.4911	40.7935	39.7092	38.1281	44.1329	18.7806	22.4642	22.3277	20.33	23.5389	21.5846	18.0578	22.6188	24.8625	18.2132	22.6589	22.0473	21.3731	23.2963	20.3964	22.8376
ENSMUSG00000002059_Rab34	Rab34	22.0101	20.8043	23.8814	23.3493	21.535	19.886	15.895	18.1167	16.6921	15.787	17.7582	21.2456	10.532	12.5843	16.1968	13.9646	11.6665	14.1887	8.42309	10.1576	11.2566	13.6983	10.6282	11.8628	22.1183	24.5346	23.0268	26.6824	22.1389	23.0105	17.5972	20.1808	19.7452	17.2569	18.0219	17.5099	15.6687	16.1093	14.5331	16.8326	12.8767	14.7854	10.9214	11.4753	13.0149	12.584
ENSMUSG00000002064_Sdf2	Sdf2	27.7188	26.2722	29.7896	26.4716	26.4528	25.2241	28.7266	30.3408	29.2588	33.7619	29.3578	30.3173	19.2756	27.996	28.2985	28.0522	23.1118	29.4508	27.3237	25.5433	27.9808	28.3718	30.0626	28.0516	33.1775	30.8199	38.2171	32.2974	31.0413	36.5808	28.7626	27.4632	33.6798	27.2446	31.4202	30.0642	28.1147	29.2598	28.0453	24.2665	29.6462	32.8419	24.3676	22.2594	25.5117	28.8966
ENSMUSG00000002068_Ccne1	Ccne1	5.64525	6.73474	6.75232	7.66999	6.00494	6.10071	10.693	14.4181	11.6147	12.6554	13.0346	13.208	9.93587	15.1345	13.8742	14.5798	11.9429	14.3754	16.4867	13.3941	13.5616	12.491	11.8428	13.9589	10.368	10.3101	11.755	10.3765	12.1822	11.7412	16.4652	15.799	16.8937	15.3657	15.4474	14.7568	13.7795	15.3203	14.8334	14.5493	16.8195	14.72	14.327	14.3787	13.0149	15.5136
ENSMUSG00000002076_Hsf2bp	Hsf2bp	1.52232	0.933528	0.943338	1.4254	1.34593	1.17321	0.751401	0.940313	1.01549	1.24409	0.657711	0.705053	0.397435	0.997877	0.85568	1.04581	0.442331	1.30685	0.513603	1.34438	1.23287	0.83583	0.961598	1.20412	1.52063	0.992411	1.34189	1.123	1.1128	1.35703	0.874713	0.74058	1.23744	0.650087	1.52372	1.48669	1.16681	1.05204	1.80163	1.27439	1.19783	0.981332	1.11563	1.38257	0.647506	1.66455
ENSMUSG00000002083_Bbc3	Bbc3	11.4174	17.1369	13.8522	14.1182	16.8242	16.6596	4.85521	7.33444	7.42578	4.93345	4.18543	9.82374	3.57691	5.04482	5.86752	4.61386	2.87515	4.62065	4.16019	3.18669	4.71707	3.11115	4.70677	4.10294	11.2665	11.8538	11.4329	13.3412	8.551	11.2692	3.80757	4.19662	2.09826	2.48215	2.62711	3.41388	2.27807	2.69585	2.28206	2.86738	2.34575	3.40195	1.17434	1.38257	2.00727	1.79771
ENSMUSG00000002100_Mybpc3	Mybpc3	0.444009	0.600125	0.148948	0.475132	0.983568	0.351964	1.6184	2.31944	2.22139	3.08877	3.22876	2.20917	2.25213	3.27082	2.87264	3.87564	4.25743	3.17378	2.00305	2.29043	2.14412	1.48592	1.31587	1.38251	0.622077	0.661608	0.483081	0.404279	0.175705	0.47201	0.41163	0.925724	0.699421	0.590988	0.945758	0.550627	1.66688	0.920534	1.02092	0.849593	0.94828	0.392533	1.64408	0.622156	0.841758	0.732401
ENSMUSG00000002102_Psmc3	Psmc3	130.475	123.092	135.791	125.095	117.614	118.436	120.86	114.217	125.223	127.111	118.926	130.999	82.4015	111.319	114.722	115.962	99.3032	123.451	125.627	114.422	127.039	119.199	126.121	121.527	106.168	108.559	112.719	104.618	98.9808	109.624	100.129	121.702	108.518	109.865	111.652	100.434	115.348	97.9711	99.4499	95.2606	100.318	102.713	98.9972	96.7107	105.479	111.991
ENSMUSG00000002103_Acp2	Acp2	71.866	66.7473	74.3251	75.546	65.3814	62.063	92.4801	95.2851	94.3137	88.373	89.8074	83.3843	59.4827	78.9432	89.2352	90.7392	66.1284	87.6524	74.0616	69.908	73.4362	83.7688	79.9138	73.1393	86.054	74.6514	83.3583	77.4419	76.3148	76.5836	94.2632	86.833	92.8616	93.1397	91.6335	92.1198	106.736	98.4971	103.233	99.2962	105.109	88.5815	104.223	97.8859	100.946	97.8088
ENSMUSG00000002104_Rapsn	Rapsn	0.380579	0.333403	0.248247	0.475132	0.103533	0.117321	0.2312	0.438813	0.444277	0.0857991	0.298959	0.470035	0.132478	0.22175	0.18336	0.246072	0.165874	0.373386	0.616324	0.398336	0.321618	0.325045	0.354273	0.401374	0.207359	0.165402	0.536756	0.404279	0.468548	0.47201	0.0514537	0.185145	0.215206	0.295494	0.105084	0.220251	0.166688	0.591772	0.300271	0.265498	0.399276	0.327111	0.117434	0.207385	0.259003	0.399492
ENSMUSG00000002105_Slc39a13	Slc39a13	15.2866	16.7368	17.1787	16.0187	16.9795	15.2518	13.7564	14.8569	17.0095	17.3743	17.3397	17.1093	11.6581	17.9064	17.7248	16.3023	13.3805	16.149	17.7707	18.5226	21.2268	17.1345	18.321	19.5335	20.6668	23.1011	20.8261	24.5712	21.2604	21.7715	18.369	21.2917	20.1218	21.8075	21.0694	20.1529	23.3363	25.3147	22.8206	22.5142	22.2596	23.0286	24.6025	23.8493	22.0152	29.1629
ENSMUSG00000002107_Celf2	Celf2	807.525	722.818	545.349	643.057	679.335	543.374	517.484	412.986	388.298	474.169	402.579	439.248	235.016	355.355	327.297	433.333	227.413	305.897	285.461	416.958	308.325	390.565	284.026	294.341	417.829	346.131	277.986	341.616	304.146	260.019	351.943	279.384	247.003	366.826	271.748	356.421	291.704	261.892	279.192	354.546	253.141	221.65	247.669	268.357	276.938	250.747
ENSMUSG00000002108_Nr1h3	Nr1h3	1.33203	1.53365	1.58878	1.15389	1.2424	1.17321	1.3294	1.62988	1.84058	1.84468	2.51126	1.3631	0.993587	1.49682	1.46688	1.66099	2.37753	2.05362	2.61938	1.8921	1.98331	1.95027	2.12564	2.09607	1.52063	1.65402	1.55659	1.75188	2.0499	2.18305	1.80088	1.48116	1.72165	2.06846	2.41694	1.3215	2.55588	2.7616	2.58233	2.70808	3.19421	2.944	2.81843	2.76514	3.75554	3.66201
ENSMUSG00000002109_Ddb2	Ddb2	8.88017	6.73474	7.89425	7.26273	7.55794	6.10071	6.58921	6.64488	7.29884	6.73523	6.39773	8.31963	6.02776	8.75914	8.92352	8.18191	6.30321	8.26117	8.47446	9.65965	9.48774	10.03	8.95804	8.91943	7.81053	8.10469	7.99767	8.89414	8.66814	8.49618	6.68898	9.01038	7.58603	7.38735	8.51182	9.47078	9.33452	9.4026	11.2902	9.08003	10.6307	8.50487	9.80578	9.40147	10.1011	9.65438
ENSMUSG00000002111_Spi1	Spi1	0.380579	0.733486	1.29088	0.543008	1.0871	1.17321	1.5606	2.31944	1.65017	1.75888	2.09272	2.06816	1.32478	2.82732	2.4448	1.66099	1.32699	1.9136	1.43809	1.94189	1.87611	1.62523	2.02442	2.05147	0.967676	2.31563	1.82497	1.52728	1.75705	1.94704	2.16106	1.97488	1.93686	1.41837	1.89152	1.65188	1.38906	2.43284	1.56141	1.80539	1.84665	1.89724	0.822041	0.89867	1.23026	1.66455
ENSMUSG00000002129_Sf3a1	Sf3a1	69.8362	87.8183	80.9781	83.216	81.2738	78.3707	67.0481	68.8309	78.8909	66.9662	69.2988	79.859	48.0234	68.4655	69.0656	62.81	54.6831	70.8967	62.146	66.0242	62.7691	58.5545	68.982	61.4994	71.5389	83.0869	77.0245	81.0355	73.5035	74.6956	60.6125	61.715	67.252	63.0584	64.1014	61.2297	58.174	61.0183	56.7513	54.5864	62.4867	59.4687	55.4291	54.5424	58.8583	62.1875
ENSMUSG00000002147_Stat6	Stat6	6.97728	10.6689	11.7173	7.94149	9.42154	6.62866	11.5022	11.0957	10.6627	11.5829	11.8986	12.4089	9.141	10.4777	11.9184	11.1963	8.95719	11.0149	14.3295	13.4438	16.9386	15.1378	13.9685	15.6536	5.46046	7.71875	6.76313	9.11874	7.78961	6.96215	9.0044	9.99782	10.2223	10.6378	9.40504	9.36065	9.77902	10.5204	10.3293	10.9385	11.9783	9.55163	17.6152	14.7935	13.5329	16.1128
ENSMUSG00000002190_Clgn	Clgn	16.3649	12.6693	15.2424	14.7291	14.0806	13.5506	17.2244	13.7286	15.3593	15.8728	16.2036	13.584	6.95511	7.81671	12.5907	13.2264	5.97146	11.1082	9.1935	8.76339	12.0607	12.3053	9.41354	11.9074	27.0258	22.4395	25.2275	22.7744	30.3971	27.1996	28.4539	18.8848	25.5558	20.921	23.0134	22.5757	16.891	21.6326	19.5176	22.8328	20.0137	21.7201	16.4995	19.2868	13.7919	17.7108
ENSMUSG00000002204_Napsa	Napsa	1.07831	1.46697	1.83703	1.49327	1.553	0.938571	0.809201	1.12838	1.07896	1.07249	1.43501	1.45711	1.32478	1.16419	1.40576	1.3534	0.718787	0.793446	0.873126	1.64314	1.17927	1.57879	0.961598	1.20412	0.898556	1.26808	1.18086	1.43744	1.34708	1.29803	0.823259	1.2343	1.07603	1.59567	0.945758	1.65188	1.22238	2.7616	1.4413	1.00889	0.99819	0.654221	0.880758	1.65908	1.74827	2.06404
ENSMUSG00000002205_Vrk3	Vrk3	10.5293	10.8023	12.3627	13.4394	11.4404	10.6762	10.8086	14.7316	12.1224	12.6125	12.2573	12.5029	9.141	11.4202	11.2461	12.6727	10.7265	12.0884	10.9911	12.0497	12.1143	12.0267	11.9947	11.5953	11.3356	10.5306	9.23221	10.1519	10.8352	10.9152	8.28405	9.62753	10.0609	10.3423	11.7169	10.6271	13.5017	13.0847	11.7106	12.8501	11.9783	13.019	13.505	13.48	11.2666	13.7825
ENSMUSG00000002210_Smg9	Smg9	22.9616	28.4726	29.74	25.0462	32.5613	29.1544	19.5942	21.1884	30.2743	22.8655	24.3353	30.2233	20.7991	31.4886	28.2985	26.6988	23.72	27.9106	30.6621	31.12	31.0898	25.2142	32.3401	29.1219	21.1506	26.0232	22.168	25.3348	17.5705	21.6535	17.6486	21.4151	17.5931	19.2071	21.4372	18.3359	20.836	23.6051	20.1782	20.815	24.1562	22.7015	21.9602	18.0425	18.8424	23.3703
ENSMUSG00000002221_Paxip1	Paxip1	41.1659	42.8089	41.1097	42.8298	40.7922	39.8306	36.0672	36.8603	39.9849	39.2531	42.8708	41.4571	32.3909	41.301	42.4784	42.8781	35.7182	43.4528	40.5747	37.9415	38.3798	40.2127	37.4011	37.3278	40.8498	42.3429	39.7736	42.9884	35.8439	37.2298	38.3845	39.0656	33.1418	36.5231	41.4557	37.4426	34.9489	39.7802	37.4739	37.3821	38.9793	37.1598	34.5257	35.7394	39.5626	36.5535
ENSMUSG00000002222_Rmnd5a	Rmnd5a	131.427	123.492	131.769	142.54	126.828	112.687	193.052	173.08	165.208	178.29	171.722	156.005	141.553	179.84	168.997	208.977	143.26	173.578	194.502	173.525	203.37	221.449	193.737	210.632	121.305	126.918	120.394	129.549	127.796	117.707	193.98	156.015	191.749	196.385	173.652	170.97	252.865	231.251	240.277	253.179	248.05	213.996	276.617	259.923	215.879	255.275
ENSMUSG00000002227_Mov10	Mov10	5.83554	7.00146	10.1285	7.19486	6.88497	7.15661	6.76261	6.58219	8.44127	7.89351	7.95232	7.33255	5.23289	9.4244	9.53472	9.35075	5.97146	8.86792	9.60438	9.46048	7.0756	6.54734	7.2879	6.46658	9.1238	11.6884	9.39324	13.2065	10.3666	8.90919	5.29973	5.06063	4.30413	5.31889	6.30505	6.3322	5.55626	5.06294	5.46494	4.99136	4.69149	4.57955	2.87714	4.07858	6.15131	4.46099
ENSMUSG00000002228_Ppm1j	Ppm1j	0.190289	0.466764	1.98598	0.33938	2.58834	1.99446	0.520201	0.626875	0.825086	0.557694	0.478335	0.752057	0.0662391	0.332626	0.3056	0.123036	0.110583	0.326713	0.564964	0.547712	0.053603	0.18574	0.303662	0.31218	2.21183	5.45826	4.24038	2.29092	2.51845	4.13009	14.407	18.0825	13.1814	17.0796	12.5576	10.9024	2.38919	3.48488	3.78342	3.98247	3.24412	2.02809	1.87895	1.65908	1.55402	2.53011
ENSMUSG00000002233_Rhoc	Rhoc	7.54815	8.66848	10.1781	10.0456	7.14381	8.15384	8.55441	8.71357	9.90103	9.3092	8.61003	8.22562	4.63674	7.48408	8.74016	6.39788	6.63496	7.46773	6.83092	7.02067	6.11075	4.27202	5.21287	7.44772	12.4415	18.9109	16.5858	15.5423	16.8092	18.0544	12.0402	16.9099	15.3335	14.0655	13.8711	14.096	9.55677	11.6382	10.7497	9.45172	12.7768	13.8695	8.16169	6.63633	7.57582	10.4534
ENSMUSG00000002240_4930432K09Rik	4930432K09Rik	0	0	0	0	0	0	0	0	0	0	0	0	0	0	0	0	0	0	0	0	0	0	0	0	0	0	0	0	0	0	0	0	0	0	0.0525421	0	0	0	0	0	0	0	0	0	0	0
ENSMUSG00000002249_Tead3	Tead3	1.2686	2.66722	2.83002	1.83265	1.76007	1.81848	1.3872	0.877626	2.03098	1.24409	1.67417	1.64512	0.794869	1.55225	1.2224	2.33769	1.76932	1.35353	1.07857	1.19501	1.39368	1.67166	1.51831	1.29332	6.98109	5.29286	5.04551	6.51339	4.74405	6.01813	3.24158	4.75205	3.01289	4.25512	3.73049	3.85439	2.44475	3.41913	2.70244	2.01778	2.34575	1.43929	1.40921	2.4195	2.00727	1.59797
ENSMUSG00000002250_Ppard	Ppard	2.66405	3.46739	4.2202	3.86893	3.4166	3.81295	4.62401	5.45382	6.72763	5.79144	7.77295	7.19154	5.82904	7.48408	7.15104	7.38217	7.18787	7.88778	7.96085	7.61818	6.37876	7.15099	7.64217	8.16127	5.73694	6.0096	4.72346	6.73799	4.68548	4.7201	17.4943	17.0333	13.7732	22.3394	18.705	14.4264	18.2801	23.7366	23.6614	24.3196	24.9547	21.1313	17.1454	15.9687	13.4681	20.3075
ENSMUSG00000002257_Def6	Def6	3.99608	5.33445	5.61038	4.47982	4.96961	4.28223	2.3698	2.5075	4.76011	2.57397	3.40814	3.38425	1.32478	2.16207	2.32256	2.0301	1.76932	2.84707	1.02721	1.64314	1.60809	1.34662	0.910987	1.47171	4.63102	5.95447	4.83081	5.74975	4.80262	6.66714	3.96193	3.64118	2.85148	3.36863	4.57116	3.02845	2.50032	1.84107	2.04185	2.81428	2.44557	2.87857	1.11563	1.65908	1.10076	1.93088
ENSMUSG00000002265_Peg3	Peg3	369.669	327.068	375.399	366.802	353.36	373.317	575.978	573.215	582.447	551.259	559.293	505.57	403.264	482.529	595.431	566.151	408.548	549.485	525.622	522.766	556.239	605.42	542.544	548.054	941.549	726.61	992.946	857.476	908.28	916.23	1072.19	938.438	1056.13	985.946	1053.52	1168.76	1013.13	1116.61	1143.73	1140.37	1129.05	1193.95	1221.67	1173.59	1002.28	1057.19
ENSMUSG00000002266_Zim1	Zim1	15.7306	10.4689	11.618	12.6928	10.6639	11.4975	3.5836	3.009	2.91954	2.70267	1.97313	1.83314	0.662391	1.55225	1.03904	1.23036	0.718787	1.07349	1.23265	0.647296	1.12566	1.34662	1.06282	1.5163	45.619	34.6793	34.5134	43.7969	40.7637	35.6958	9.21021	6.78865	6.99421	4.72791	6.41014	10.4068	2.667	4.53692	2.34212	2.60188	4.09258	5.49546	4.11021	6.22156	7.31682	3.06277
ENSMUSG00000002274_Metrn	Metrn	3.93265	4.33424	4.96494	5.0907	4.81431	5.10348	6.76261	7.45982	7.99699	6.77813	5.79981	6.06346	2.91452	7.70583	5.43968	5.53663	4.86564	7.56107	6.52276	5.92525	5.57472	7.15099	4.70677	5.75303	8.63996	9.75871	10.5741	9.65778	8.66814	10.0302	17.4428	17.0333	15.8715	17.4933	16.0253	11.7834	13.1683	11.7697	10.8098	14.4431	14.0745	20.4771	11.2737	9.67798	6.92832	12.9169
ENSMUSG00000002279_Lmf1	Lmf1	14.9694	18.8706	18.271	17.9193	19.5161	17.5982	15.5482	19.1197	20.5637	18.361	18.954	19.6005	11.7906	17.6292	19.1306	18.2094	15.8133	18.3426	17.103	21.6097	18.225	18.0168	18.321	17.928	19.9756	22.1639	21.4703	24.2118	21.4946	20.6504	20.1698	23.9454	22.8657	24.4078	27.0592	26.8706	22.7251	27.1558	24.2619	21.877	24.0564	24.6641	17.5565	21.9828	18.9072	18.3766
ENSMUSG00000002280_Narfl	Narfl	18.8387	21.6712	19.9094	19.2768	21.1208	19.1821	22.8888	21.878	26.0854	24.324	23.857	24.6299	18.282	28.3841	24.0202	25.0994	22.3377	27.2105	29.1727	27.1864	25.8367	26.0036	27.6839	26.4461	21.0124	22.8255	22.5974	22.3701	19.2105	22.2435	21.9707	26.2906	23.9417	26.1808	29.3185	22.2453	30.2816	30.1146	27.7451	27.2932	26.5019	26.1688	25.2484	24.8862	23.634	26.4996
ENSMUSG00000002289_Angptl4	Angptl4	4.94753	5.46781	11.8166	7.60211	5.02137	5.27946	2.89	3.63588	3.99849	4.20415	3.10918	4.0423	0.993587	1.10875	2.20032	1.3534	1.65874	2.28699	1.48945	2.29043	1.39368	1.02157	0.910987	1.20412	9.74588	13.8938	16.5321	15.2728	16.692	16.2253	3.75612	5.80121	5.11115	4.60971	5.04404	4.51514	1.88913	1.3808	1.80163	3.02668	2.29584	2.3552	1.82023	2.21211	1.29501	2.66328
ENSMUSG00000002297_Dbf4	Dbf4	12.6225	11.3357	12.1145	12.0141	9.52508	10.2656	5.08641	4.32544	4.63318	4.76185	5.2019	4.18331	2.31837	3.65888	2.7504	3.26046	2.32224	3.17378	3.4925	3.58502	3.05537	2.7861	2.68235	3.1664	7.18845	9.0971	8.48075	7.86099	10.1909	9.2632	3.80757	2.9006	4.30413	3.72323	3.46778	4.51514	3.00038	2.69585	3.48315	3.07978	3.84303	3.27111	3.11201	4.14771	2.91378	2.66328
ENSMUSG00000002307_Daxx	Daxx	26.0697	28.8727	26.2645	28.1007	26.6599	29.1544	20.5768	24.0093	22.5312	22.2649	21.9436	23.6898	15.1025	21.7315	21.6976	19.3782	17.4721	22.7299	21.3659	22.4562	23.2637	23.3568	25.457	20.6931	26.1273	29.5518	25.6033	28.2097	25.4773	27.3176	20.1184	21.0448	19.53	22.6348	22.488	20.3732	19.2247	19.9887	17.8962	26.5498	18.3168	19.8883	18.5546	17.9043	19.8784	22.1718
ENSMUSG00000002308_Cd320	Cd320	12.8128	13.9362	15.0934	12.4892	14.0288	12.8467	14.3922	15.6719	17.7711	18.5755	18.2963	15.1351	12.453	17.4629	17.4192	17.4096	12.4958	17.2691	15.3054	15.7343	15.7057	12.9089	13.4624	13.7359	13.8931	12.35	16.5321	16.1263	14.3493	14.1603	11.1655	16.5396	18.4001	15.4839	14.7643	12.8296	15.6687	13.4135	12.7315	13.4342	12.5772	14.7854	11.0976	12.374	10.4896	11.5853
ENSMUSG00000002319_Ipo4	Ipo4	93.0515	121.825	114.144	113.353	123.722	112.805	84.0413	88.3267	105.167	92.4056	92.5579	108.014	61.1387	88.0349	81.3507	82.9879	64.8567	83.0318	83.1524	74.9868	75.2051	73.553	81.2803	74.9678	129.738	136.677	132.149	138.219	118.718	128.387	116.594	118.308	108.679	120.975	116.276	114.64	99.7904	92.0534	91.4627	91.7561	94.5286	93.4882	81.9105	76.7326	77.2475	89.9522
ENSMUSG00000002320_Tm9sf1	Tm9sf1	20.4244	24.8052	25.3212	22.8063	21.7938	22.9363	25.9522	25.2004	28.1164	27.2412	24.2157	26.839	18.6132	24.9469	23.1034	26.0837	22.4483	22.4498	23.4717	23.2529	21.7628	23.4497	23.9387	22.1648	25.4361	26.1886	25.0665	28.2996	25.653	28.8516	24.3891	27.7717	29.3757	26.0035	28.0575	26.5402	27.6146	27.09	26.3638	26.4436	27.0509	25.9072	22.2538	22.1902	22.9865	25.3677
ENSMUSG00000002324_Rec8	Rec8	3.04463	4.20088	3.57476	3.59743	2.07067	2.75705	3.179	3.38513	3.36381	3.73226	2.15251	4.0423	2.51709	3.88063	3.11712	3.32198	2.37753	3.26713	4.00611	4.03315	3.21618	2.41462	3.23907	1.78389	7.81053	7.77389	10.6815	6.51339	5.50544	8.02417	7.51224	7.4058	9.9533	7.56465	10.7711	10.7372	7.61208	10.1916	8.04727	6.74365	5.7895	10.5984	7.69196	7.18936	6.08656	5.65946
ENSMUSG00000002325_Irf9	Irf9	13.2568	15.0698	14.8452	16.0866	13.2523	13.7266	10.5196	10.7196	11.7416	11.0681	10.1646	9.3537	8.61108	12.1408	13.752	14.5183	9.23365	13.7686	11.0425	11.4522	9.64855	11.5159	11.8934	12.6656	15.0681	18.7455	17.0689	20.4386	17.6877	16.6974	14.0469	13.1453	12.6434	13.4154	14.0287	12.5543	14.1129	14.5313	13.0918	16.3016	12.9765	20.8042	12.6829	13.0653	13.2739	15.7799
ENSMUSG00000002326_Gmpr2	Gmpr2	17.0626	13.9362	16.3843	15.1363	13.6664	12.7294	15.606	13.7913	12.3763	15.2293	13.214	12.644	8.54485	13.1942	10.6349	12.2421	10.0077	13.2552	11.7102	11.5517	11.9535	10.1693	12.0959	12.621	16.4505	17.4223	15.888	16.7551	16.7506	15.3403	15.3332	14.3796	16.3557	15.6021	15.4999	13.8758	13.724	14.7943	15.1937	13.3811	13.9248	13.9349	13.9747	13.1344	12.8854	14.9143
ENSMUSG00000002329_Mdp1	Mdp1	33.2372	33.8737	36.5419	34.9561	31.9918	33.026	28.9	33.0363	32.2418	29.6865	31.8093	32.1034	20.3354	29.7146	28.6041	27.2525	23.2224	28.7507	28.6077	26.7383	28.2488	27.7217	29.8095	28.3192	36.2187	40.8543	42.2427	35.3969	42.2865	43.5429	29.9975	34.3752	32.281	30.6723	35.1507	33.2578	32.6152	27.879	29.3065	24.0541	27.0509	28.4586	24.8961	25.5775	29.7205	27.4983
ENSMUSG00000002332_Dhrs1	Dhrs1	27.6554	25.6053	32.5203	30.3406	28.3682	30.3862	40.6912	36.7349	37.0019	44.9587	38.4462	39.483	24.1773	34.6485	35.8163	37.8336	29.3044	38.0854	36.5686	34.5557	37.7901	39.2376	38.3121	37.7738	29.0994	32.8047	30.4878	28.7487	31.9198	32.5097	36.0176	39.2507	38.1453	35.9912	44.5032	40.5812	41.9498	39.4515	36.9334	39.0282	39.4285	41.8702	37.6965	42.8596	40.2749	45.1425
ENSMUSG00000002341_Ncan	Ncan	654.469	939.263	916.776	832.839	917.876	821.719	480.55	545.005	626.05	492.83	589.01	588.202	327.817	496.61	442.142	393.47	365.144	436.162	334.51	346.104	320.171	272.806	302.296	288.945	939.959	1197.95	1019.25	1150.89	1004.04	1117.6	639.261	726.57	733.585	822.537	777.991	689.164	484.784	455.138	454.731	464.515	494.853	386.318	220.601	210.496	207.008	240.161
ENSMUSG00000002342_Tmem161a	Tmem161a	18.9021	23.2715	24.4275	23.2136	21.6903	25.8107	19.652	20.875	23.991	22.3507	22.9003	25.4289	13.579	23.1175	21.2698	19.0091	16.4215	22.6365	21.9309	18.3733	23.1029	24.4712	22.9265	21.0052	21.6345	24.1487	22.5974	23.3584	21.9632	23.1875	19.1408	23.3283	21.4668	20.921	22.5406	19.6574	23.1696	24.5257	19.4576	19.0627	22.4094	23.6828	23.3107	21.4989	20.1374	23.4368
ENSMUSG00000002343_Armc6	Armc6	62.8589	76.9494	75.3181	65.704	75.3724	72.094	36.0672	39.8693	47.1568	38.9528	41.5554	45.9695	18.1495	25.4459	27.7485	28.3598	24.7705	31.5978	24.6016	21.8587	24.7646	22.846	27.9876	23.8595	52.8766	61.4192	57.0035	54.0387	51.716	59.1783	38.1272	38.5719	34.971	34.9274	37.8303	37.8831	28.6703	25.8407	21.7396	24.0541	23.6571	25.1875	19.6703	20.6694	22.08	23.5034
ENSMUSG00000002345_2310045N01Rik	2310045N01Rik	16.8723	17.6037	20.108	18.3944	18.0148	17.0703	18.4382	18.7436	22.3408	21.6643	19.8509	19.6475	15.5662	20.0684	20.4141	20.9161	19.2414	19.136	19.2088	20.6637	19.1363	19.317	21.0539	20.8269	15.8284	18.6353	17.9813	16.4856	17.8048	20.0014	15.4876	17.6505	17.7545	19.9163	19.7558	17.2897	19.1691	20.3175	20.9589	18.1601	21.8105	22.1781	18.7308	19.4251	19.4252	22.0386
ENSMUSG00000002346_Slc25a42	Slc25a42	12.4322	12.1359	10.8732	13.4394	13.8735	13.1987	13.9876	12.9136	13.6457	12.7841	13.214	16.1222	8.14741	12.5289	12.5296	13.9031	10.1183	12.2284	12.686	16.5807	16.2953	15.5093	15.2337	12.8886	10.6444	11.7435	10.091	14.3295	11.6551	9.14519	12.4518	12.1578	11.5673	16.6068	15.0796	16.2435	13.8351	15.9121	13.9926	16.0361	14.4738	14.72	12.8004	15.5539	13.4681	16.9784
ENSMUSG00000002365_Snx9	Snx9	9.38761	8.13503	11.469	11.1995	8.02384	9.38571	9.42141	9.77926	9.01248	9.73819	9.20795	10.1058	7.08759	9.75702	12.1629	10.212	8.01724	9.05462	12.5833	12.697	11.4174	12.8161	10.6282	11.7736	11.9577	11.1371	13.6336	14.1498	14.525	15.9303	14.973	15.1202	15.6563	14.4201	14.8694	13.215	15.7798	14.597	14.1728	16.9388	15.1725	17.4677	16.6757	15.623	15.3459	17.511
ENSMUSG00000002372_Ranbp3	Ranbp3	67.4259	79.5499	80.0845	78.3289	74.13	76.1416	60.2855	61.6845	73.4961	65.1215	70.1359	81.8802	53.0575	72.9005	73.5273	70.4382	62.3686	73.7438	70.4664	67.1196	73.597	72.5779	75.7132	73.0947	72.9213	79.9994	72.4084	75.8248	63.3711	76.1116	57.9369	71.2808	57.0835	68.2	69.9336	66.5707	68.8976	64.8977	62.9969	68.9232	66.1301	64.3754	53.9024	53.4363	61.0598	68.4462
ENSMUSG00000002379_Ndufa11	Ndufa11	30.4463	29.5395	31.4777	30.4763	28.8341	34.6685	33.813	33.2244	31.2263	35.4779	35.8153	40.5171	24.8397	32.2093	33.7993	30.6975	28.6409	33.5114	34.4628	31.4686	35.0028	32.5509	35.7309	37.5954	31.7951	40.4132	46.4831	38.8557	39.6509	49.6791	42.2435	47.0885	44.9243	39.3598	50.3354	46.5279	38.0604	45.1719	43.2991	32.8155	43.8704	43.9637	34.7606	38.7119	32.5696	44.0772
ENSMUSG00000002384_Bmp8b	Bmp8b	2.22004	1.20025	0.695091	1.6969	1.2424	1.23187	1.0982	0.814938	0.571214	0.90089	0.418543	0.470035	0.529913	0.887002	0.55008	0.799735	0.387039	0.373386	1.07857	0.99584	0.696839	0.882265	0.556715	0.535166	1.17504	1.98482	1.87865	1.70696	1.34708	1.71104	0.668898	0.802295	0.753222	1.18198	0.840674	1.15632	0.666751	0.789029	0.42038	1.16819	0.898371	0.654221	0.939476	0.89867	1.10076	0.732401
ENSMUSG00000002393_Nr2f6	Nr2f6	8.62645	10.5355	13.7032	12.4213	12.9417	12.6121	7.68741	10.03	13.2648	8.7944	7.89253	11.5629	9.40595	17.352	13.9965	12.7342	12.6617	16.2423	17.5139	15.2364	13.2936	15.1378	15.6892	13.6467	18.8006	21.4471	16.2637	20.1241	18.5662	17.6414	17.2884	15.8607	13.3966	14.952	14.344	12.2239	16.8355	16.4381	14.1728	19.3282	19.3649	15.3742	13.1527	12.7196	12.0436	18.5098
ENSMUSG00000002395_Use1	Use1	31.0172	33.8737	41.8544	28.9831	33.0789	34.2579	25.8944	25.8273	30.5917	28.6998	28.4609	32.5735	23.9786	29.8809	32.1491	28.2368	25.4893	33.4647	35.1305	37.9415	39.9879	36.6837	38.1096	42.6795	39.6056	41.9569	43.9067	41.5509	40.3537	46.08	30.1004	31.1043	31.7967	29.2539	32.8914	29.844	31.7818	33.0735	33.6304	28.4614	33.4893	36.3093	35.3478	37.0529	38.1381	40.7481
ENSMUSG00000002396_Ocel1	Ocel1	24.0399	30.9398	27.4065	26.3359	30.6459	24.8721	25.8366	26.8303	29.957	26.2116	26.8466	30.8813	19.2093	25.7231	26.4649	26.5758	19.1308	24.9702	22.8553	22.2072	21.5484	22.2888	24.1412	23.3243	20.3903	20.6752	19.2159	20.6632	20.4404	17.4054	19.3466	21.4768	20.5522	21.6893	21.0694	17.565	19.3358	19.0682	19.5777	16.8857	20.7624	20.9351	18.4372	17.213	17.2884	18.6429
ENSMUSG00000002409_Dyrk1b	Dyrk1b	9.13389	15.0031	14.5473	12.9643	16.3583	14.4892	13.3518	17.3644	21.2618	13.8565	15.3067	20.3995	14.9038	25.8894	22.3699	19.9934	16.1451	24.7835	26.2965	24.647	21.066	20.1992	20.649	20.9161	16.0358	18.5801	15.1365	19.091	11.8894	13.3933	17.2884	19.7488	17.7007	22.1621	19.4931	17.8403	25.6699	25.3804	28.4657	26.9746	31.1435	27.2156	19.7877	19.4942	19.7489	24.6353
ENSMUSG00000002413_Braf	Braf	182.995	152.365	145.622	155.843	153.333	147.18	247.384	204.361	186.596	230.671	202.635	198.261	161.69	224.522	220.826	259.176	168.473	218.384	222.852	246.968	232.959	296.209	227.797	215.449	179.711	150.02	150.023	152.323	156.436	142.783	220.531	177.986	171.842	219.02	171.287	205.659	234.696	213.169	229.828	245.32	219.053	193.911	266.517	264.278	240.484	246.153
ENSMUSG00000002416_Ndufb2	Ndufb2	46.1769	36.8077	46.025	42.2189	42.6558	45.7553	50.0549	44.3828	49.6321	48.9484	47.7139	47.3326	28.8803	38.6955	41.1949	34.8808	37.0452	39.9057	39.5475	39.3855	41.7568	40.9092	39.0206	44.5525	47.347	55.8507	61.3513	51.029	62.3169	65.6684	52.6886	59.3081	64.6695	45.5652	57.7438	55.5032	46.7837	50.2349	44.8005	38.4972	45.6173	45.4684	52.7868	51.0859	45.1312	52.3334
ENSMUSG00000002428_Hltf	Hltf	29.2411	21.1377	26.8107	26.2001	24.4857	24.6962	33.6396	28.0213	25.0065	29.7294	30.2547	23.6898	19.938	28.3841	27.4429	37.5876	20.3472	28.8908	32.357	31.9167	37.2005	44.4847	36.5407	38.0859	34.0069	31.3161	28.126	29.5124	31.8613	26.9046	45.022	31.5981	35.1862	40.1872	32.5761	38.0483	34.5044	35.5721	34.291	39.0282	38.7797	35.3934	52.2583	53.9202	43.4477	46.4076
ENSMUSG00000002455_Prpf6	Prpf6	60.3217	61.8796	57.6429	57.2195	60.3082	57.8981	60.2277	58.2994	59.5331	67.6097	59.9713	60.9636	44.5789	57.6551	62.7091	60.6568	46.3341	60.7686	61.3756	59.1529	61.7507	68.4452	65.9454	63.4171	61.3092	56.1815	54.8565	53.7242	54.0002	57.9392	65.0375	58.3206	55.577	63.4721	63.5234	55.393	65.2305	65.1607	63.5374	69.2949	67.1782	68.2353	65.2348	63.7364	69.4774	69.8444
ENSMUSG00000002458_Rgs19	Rgs19	23.7227	26.0054	28.5484	24.2317	26.4528	23.8162	21.7906	21.3138	24.4987	21.6214	18.2365	20.4465	9.93587	14.3029	12.9574	13.657	12.5511	16.709	16.0244	14.2405	12.1143	14.302	14.6264	14.94	28.2008	30.1031	26.3011	33.0611	29.9285	27.8486	16.0021	16.4779	17.1089	14.0064	18.0745	16.2435	12.1126	10.7176	11.5304	10.8323	10.2314	10.2713	10.5691	10.3001	12.8854	11.1192
ENSMUSG00000002459_Rgs20	Rgs20	6.5967	4.4676	6.30547	5.43008	5.95317	7.21527	9.99941	8.77626	8.50473	10.1672	9.14816	9.54172	8.87604	11.531	13.3853	11.3808	9.73127	13.3019	10.0153	13.892	11.5247	13.7448	11.5392	11.9074	7.81053	7.55335	7.19254	7.59147	8.08245	6.78514	4.47647	6.04807	5.91818	6.55997	5.3593	6.00183	5.5007	4.66842	5.52499	6.53125	4.79131	5.43004	5.63685	7.0511	4.79155	5.79263
ENSMUSG00000002475_Abhd3	Abhd3	6.27955	6.06793	8.73829	6.5161	7.86854	8.5058	27.9752	24.1974	21.1349	28.5711	28.4609	25.7579	23.7136	29.0493	34.655	34.5116	28.3644	38.3188	35.6441	37.6428	38.755	38.216	33.6053	38.2643	27.5788	21.392	27.965	20.7081	28.4643	32.0967	50.013	48.1377	54.6624	51.5342	52.9625	52.5848	47.506	48.8541	50.5056	49.3295	53.8523	61.0388	53.1978	58.137	48.045	61.1222
ENSMUSG00000002477_Snrpd1	Snrpd1	24.9913	23.6049	29.2931	24.0281	23.9162	29.0957	22.542	19.2451	19.1039	23.8521	18.0572	20.7286	14.5726	13.4159	15.3411	20.424	15.8686	16.6624	18.387	17.9749	15.4377	18.3418	19.232	17.0807	20.9433	23.5973	23.2415	17.6535	28.0543	26.6096	18.4204	18.5762	20.068	15.6612	19.0728	18.9416	16.002	13.4792	15.7943	12.8501	14.5237	16.5518	16.5583	16.3143	16.3819	17.1116
ENSMUSG00000002486_Tchp	Tchp	8.68988	11.4024	11.469	12.1498	9.99098	9.20973	7.57181	8.33744	9.32982	8.966	7.89253	9.40071	5.36537	7.70583	8.19008	8.18191	5.25268	7.98113	8.62854	8.91277	8.8445	8.03326	9.7172	8.83023	11.8886	14.7208	12.7748	11.8589	12.0651	12.0953	9.05585	10.615	10.5451	9.9877	9.19487	10.517	8.77889	10.5861	9.66874	12.1067	9.03362	10.9909	9.62963	10.0236	9.58309	12.584
ENSMUSG00000002489_Tiam1	Tiam1	117.091	144.564	132.018	139.825	149.347	120.313	144.5	170.761	173.268	148.604	173.695	184.818	116.515	219.145	186.171	179.448	132.257	178.805	191.317	208.23	158.075	147.617	150.617	144.718	70.5712	83.1971	72.7842	79.5981	65.0696	67.1434	158.169	156.015	145.103	180.547	150.113	131.875	253.199	232.238	275.289	272.507	253.89	198.949	288.889	229.299	201.439	243.157
ENSMUSG00000002496_Tsc2	Tsc2	117.472	170.302	144.132	146.544	151.987	137.266	92.2489	117.038	129.919	102.187	121.557	137.156	90.6151	135.157	112.95	107.841	92.5577	121.257	138.519	136.231	118.302	101.182	124.755	113.188	133.678	152.501	137.517	162.925	137.577	147.267	87.5742	107.322	111.208	105.905	125.313	121.744	131.239	133.28	118.547	112.412	115.94	118.61	118.256	115.998	132.674	119.448
ENSMUSG00000002500_Rpl3l	Rpl3l	0.253719	0.0666806	0.0992988	0.271504	0.258834	0.175982	0.2312	0.438813	0.380809	0.171598	0.119584	0.282021	0.132478	0.388063	0.18336	0.369109	0.221165	0.28004	0.513603	0.24896	0.375221	0.325045	0.354273	0.178389	0.276479	0.110268	0.0536756	0.13476	0.468548	0.590012	0.154361	0.49372	0.269008	0.177296	0.472879	0.660752	0.111125	0.394515	0.480434	0.371697	0.099819	0.327111	0.117434	0.276514	0.194252	0.199746
ENSMUSG00000002504_Slc9a3r2	Slc9a3r2	26.0062	30.2063	34.3077	30.4763	28.5752	29.565	32.3102	34.6662	41.4447	33.719	33.1845	38.1199	21.3952	35.7573	34.4717	29.3441	24.3282	37.292	26.3479	22.506	22.2989	23.3104	28.5949	23.3689	27.7861	32.5842	30.112	32.9263	28.2886	35.9318	29.0199	36.5353	33.0342	36.5231	37.3049	31.1655	42.172	48.1965	38.4347	45.0815	52.405	55.8705	30.3568	32.4904	26.8715	36.0208
ENSMUSG00000002524_Puf60	Puf60	93.3687	105.955	121.889	109.348	108.348	111.045	94.2719	102.62	113.735	102.058	104.098	118.731	72.3331	113.315	114.172	98.4289	90.5672	104.641	109.706	97.3932	114.496	103.318	118.884	113.678	121.236	123.39	128.499	119.038	119.538	131.632	102.65	117.752	107.119	109.156	116.328	105.335	109.792	109.215	101.432	99.5086	105.658	118.152	100.994	100.858	102.5	122.244
ENSMUSG00000002546_Golga2	Golga2	81.9513	99.6875	103.072	97.6057	99.7027	90.4548	97.7977	99.6105	107.007	101.114	107.566	112.855	84.7198	114.091	115.578	115.592	95.9857	110.429	113.404	110.737	113.049	115.995	118.023	108.817	105.131	105.912	104.99	103.63	93.8267	102.308	105.223	104.792	98.5645	109.569	105.925	99.278	109.181	112.568	112.602	116.5	108.553	116.19	110.095	102.241	103.666	109.394
ENSMUSG00000002550_Uck1	Uck1	44.9717	48.6768	51.685	50.0246	51.6632	45.9313	41.7317	44.8216	46.4587	44.7442	44.7841	47.7556	24.4422	35.6464	36.9776	34.4501	27.8668	37.1053	31.6893	28.9292	28.624	31.4365	30.4675	30.995	48.0382	50.1719	46.8588	45.6836	43.9264	50.1511	32.3644	38.5101	36.5851	39.2416	39.7744	36.892	34.0043	31.8899	29.3665	29.8951	30.7443	35.6551	24.4851	24.8862	30.5623	33.6239
ENSMUSG00000002565_Scin	Scin	1.33203	1.00021	0.79439	1.01814	0.569434	0.586607	0.809201	0.877626	0.69815	0.643493	0.896878	0.517039	0.463674	0.887002	1.16128	0.676699	0.442331	0.42006	0.719045	0.896256	0.482427	0.55722	0.253052	0.490568	1.38239	0.827009	0.697783	1.123	0.644253	0.47201	0.823259	0.74058	0.430413	0.590988	0.788132	0.770877	0.666751	0.920534	0.480434	1.43369	0.748642	0.719643	0.704607	1.31344	0.841758	0.732401
ENSMUSG00000002578_Ikzf4	Ikzf4	17.3163	18.8039	13.6039	17.8514	17.7042	16.3663	7.62961	9.77926	9.13942	7.46452	8.78941	10.7168	5.36537	10.9766	7.57888	7.93583	6.30321	9.10129	8.98806	13.4936	9.43413	6.31516	6.88302	7.53691	21.6345	21.9433	16.6931	24.5263	18.7419	18.3494	7.25497	8.94867	8.50065	8.56933	9.51012	11.2328	6.27857	7.29852	7.92716	7.38084	7.63615	7.00017	7.86811	8.22629	7.38157	9.1883
ENSMUSG00000002580_Mien1	Mien1	29.5583	25.672	33.2651	26.2001	27.3328	26.9253	23.2356	19.872	24.2448	25.7397	24.3353	23.6428	16.0299	19.2369	22.6144	21.4698	20.5131	23.4767	22.1877	20.5143	24.5502	20.1528	22.0661	25.0636	19.3535	20.9509	27.1062	19.63	25.3602	24.8395	14.3556	14.7499	19.2072	11.4652	16.183	17.565	16.5577	17.4244	14.413	14.2838	15.8213	19.2341	13.4462	16.2452	14.8279	18.0437
ENSMUSG00000002588_Pon1	Pon1	0.12686	0.133361	0.0992988	0.067876	0.0517667	0.0586607	0.462401	0.0626875	0	0.0857991	0	0.0470035	0.0662391	0.22175	0.12224	0.246072	0	0.0466733	0.0513603	0.199168	0.160809	0	0	0.133791	0.138239	0.220536	0.161027	0.2246	0.175705	0.0590012	0	0.061715	0.0538016	0	0.105084	0.110125	0.0555626	0.197257	0.0600543	0.212398	0.0499095	0.130844	0	0	0.0647506	0.0665819
ENSMUSG00000002602_Axl	Axl	14.3351	16.6701	23.7821	19.3447	17.9113	18.4195	31.9634	32.8483	33.0034	35.006	34.6195	32.6205	30.8674	42.7978	40.8893	43.9239	35.3864	40.1857	40.626	44.1157	38.219	41.0021	35.073	34.5628	39.3291	41.0748	41.0082	45.459	42.8136	49.148	46.9772	47.8291	44.2787	51.8888	48.9693	49.1709	47.2838	54.5088	48.8241	60.0025	53.6028	57.3098	57.719	51.2242	54.1963	64.651
ENSMUSG00000002603_Tgfb1	Tgfb1	0.697728	0.866848	1.04264	0.882388	0.828268	0.762589	0.982601	0.877626	0.69815	0.90089	1.37521	1.69213	1.12606	1.3305	1.46688	1.3534	0.995244	1.54022	1.90033	1.29459	1.07206	0.882265	1.26526	1.07033	2.28095	2.15022	1.71762	2.96471	2.34274	1.53403	2.1096	2.16002	1.50644	1.24108	1.52372	1.43163	0.611189	1.2493	1.02092	1.48679	1.49728	1.30844	0.763324	1.24431	1.42451	0.865565
ENSMUSG00000002608_Ccdc97	Ccdc97	12.4957	15.8033	15.0934	13.9825	15.0641	15.7797	12.8894	13.5405	16.0574	15.8728	14.5892	16.7803	11.3269	20.6228	16.2579	16.3638	14.8734	16.3823	19.4142	20.4645	18.1714	18.9919	21.7119	18.597	16.174	16.9261	15.727	17.5188	13.705	15.6353	13.5323	14.6264	14.4726	18.6161	20.2813	18.1156	17.8356	19.5942	18.4967	19.2751	21.8105	22.2435	18.9069	17.9734	18.7777	20.1077
ENSMUSG00000002617_Zfp40	Zfp40	75.9889	49.8771	54.2668	53.9614	46.8489	50.9762	47.8585	36.3588	35.6691	40.6688	34.4999	31.6334	19.4081	23.6164	25.7315	39.0025	18.025	26.7905	22.6499	28.979	27.6056	32.7367	27.3802	27.561	46.172	36.1127	33.1715	32.5669	38.2452	36.2268	27.0132	19.5019	20.7674	24.1714	21.7524	28.082	19.3358	16.2409	17.4157	25.6471	16.6698	18.0565	16.9106	19.0103	18.7129	17.511
ENSMUSG00000002625_Akap8l	Akap8l	45.9232	49.6104	57.6926	57.8982	53.7856	57.5462	73.0015	78.7356	93.4886	75.8035	88.6116	94.0541	81.2092	121.686	111.544	107.534	96.0963	104.548	113.044	113.576	114.55	107.961	119.137	116.354	60.1342	63.0181	62.049	68.1435	57.69	55.7562	58.7601	59.6167	62.7327	61.4628	64.1014	54.2918	68.2864	74.8263	73.7467	76.9413	76.661	77.8523	67.7597	73.2762	79.5785	76.0365
ENSMUSG00000002633_Shh	Shh	0.824588	0.866848	0.84404	1.15389	0.724734	0.527946	0.924801	1.003	0.761618	0.686393	0.837087	1.08108	0.927348	1.49682	1.28352	1.3534	0.774078	0.793446	1.23265	1.29459	1.28647	1.67166	0.708546	0.93654	2.07359	1.59888	2.09335	2.29092	1.05423	1.65203	4.99101	4.87548	3.2281	5.96898	4.72879	2.75313	3.83382	2.6301	4.50407	3.71697	3.54357	3.20568	2.52484	4.21684	2.78428	4.46099
ENSMUSG00000002635_Pdcd2l	Pdcd2l	13.4471	12.4693	13.8522	13.2358	12.8899	13.0227	10.693	10.5942	9.71063	11.0681	11.3605	12.1739	9.60467	9.47983	10.696	11.3193	7.6302	11.2483	10.1693	10.6057	10.9886	9.287	10.8306	10.6141	13.2019	14.2246	13.2042	12.2182	12.8851	14.5733	10.6509	10.6767	10.4913	11.1697	9.983	11.7283	11.557	10.9149	9.42852	9.23933	9.68244	11.318	8.514	10.0236	9.45359	10.4534
ENSMUSG00000002658_Gtf2f1	Gtf2f1	36.5356	43.6091	48.3089	42.4904	45.9689	40.8865	43.6391	43.0037	55.1538	49.4632	52.7365	54.1951	38.4849	50.8363	56.1081	48.8454	40.7497	52.6475	50.6413	51.5347	57.9449	52.2394	58.5562	55.8356	36.2187	36.4987	35.2112	33.5103	33.2669	33.2767	39.3106	45.8542	40.2436	43.3785	44.0828	36.947	42.1165	42.4761	44.5002	43.8072	43.3714	52.3377	41.5718	42.7905	45.9729	46.6739
ENSMUSG00000002660_Clpp	Clpp	18.9655	21.0711	21.8954	18.5301	20.4479	22.2911	19.363	19.5585	20.7541	21.1495	18.3561	22.4207	15.5662	22.2305	23.1034	20.9161	22.8906	20.9096	24.1907	24.1491	26.2655	25.1213	27.6839	23.7703	18.6623	25.4719	26.0864	23.7626	23.8374	27.1996	20.7358	25.982	22.5429	20.33	25.4304	24.6681	22.8918	26.038	24.8024	19.6999	24.2061	25.0567	23.8392	25.0245	27.3895	28.9631
ENSMUSG00000002661_Alkbh7	Alkbh7	9.83162	8.6018	11.5187	8.95963	10.0427	8.32982	5.89561	5.64188	6.85456	6.43493	5.85961	8.60165	5.10041	8.75914	7.08992	6.58244	6.46908	7.5144	7.90949	6.97088	8.63009	6.08299	6.27569	7.26933	12.0268	12.5705	12.7211	11.4097	12.5922	13.5703	6.07154	10.1213	9.03867	8.33293	8.30165	8.47965	8.22326	7.49578	8.28749	6.58435	7.68606	10.6638	10.3342	9.67798	8.93559	10.7197
ENSMUSG00000002664_Pspn	Pspn	1.20517	0.466764	0.496494	0.746636	0.672967	0.879911	0.289	0.313438	0.190405	0.300297	0.358751	0.517039	0.264956	0.498939	0.3056	0.553663	0.276457	0.186693	0.256802	0.697088	0.53603	0.46435	0.253052	0.267583	0.829437	0.496206	0.536756	0.763639	0.819959	0.590012	0.41163	0.24686	0.430413	0.354593	0.210168	0.495564	0.444501	0.526019	0.600543	0.796494	0.499095	0.392533	0.528455	0.207385	0.323753	0.798983
ENSMUSG00000002668_Dennd1c	Dennd1c	0.444009	0.533445	0.79439	0.610884	0.828268	0.234643	0.867001	0.75225	1.3963	0.557694	0.717503	1.03408	0.529913	1.55225	0.73344	0.799735	0.608205	0.560079	0.616324	0.796672	1.01846	1.20731	0.961598	0.445971	2.83391	3.52857	3.05951	1.93156	2.98699	3.71708	0.97762	1.35773	1.39884	1.35927	2.52202	1.37657	1.22238	1.05204	1.02092	0.637195	1.0481	1.04675	1.52665	0.829541	1.42451	0.798983
ENSMUSG00000002679_Med6	Med6	13.8277	9.93541	12.0152	10.6565	9.11094	10.9696	11.3288	12.6629	11.2339	12.0977	13.0944	12.1269	8.74356	11.4756	12.4685	10.9502	10.063	12.4151	12.686	14.1409	14.58	13.1875	14.2721	15.4306	11.4739	11.7435	10.8962	9.2535	11.7137	12.6853	10.4451	10.8618	11.2983	8.39203	10.3508	10.1866	9.72345	11.3752	10.6296	11.8943	10.6307	12.4302	13.6811	13.6874	14.5689	12.4508
ENSMUSG00000002688_Prkd1	Prkd1	12.5591	11.1357	12.5613	12.4213	11.6993	14.6652	9.94161	10.2808	9.45676	7.50742	8.37087	7.9436	6.22648	7.42864	8.19008	7.99735	6.19263	9.84806	9.7071	10.0082	8.73729	8.49761	9.76781	9.05322	9.40028	9.75871	9.44691	10.0171	10.0738	9.91221	9.98202	8.76352	11.5135	10.0468	9.983	14.5365	15.2242	11.5067	12.8516	13.328	8.33489	10.7292	11.9196	12.3049	12.7559	11.7184
ENSMUSG00000002699_Lcp2	Lcp2	4.31323	4.00084	4.36915	5.3622	3.77897	5.27946	4.33501	5.39113	4.50624	3.98966	4.90294	4.51234	1.98717	3.27082	3.42272	3.44501	2.21165	2.47368	1.84897	2.78835	3.43059	2.27532	2.68235	2.22986	5.04574	4.30045	4.4014	4.71659	5.50544	5.07411	2.41832	3.7029	5.05735	3.42773	3.78303	3.2487	2.00025	2.49859	2.46223	2.28328	2.14611	2.61688	2.75971	2.28124	2.59003	2.13062
ENSMUSG00000002718_Cse1l	Cse1l	131.553	118.691	114.392	114.1	113.887	100.779	113.982	109.39	97.5506	110.552	100.032	96.9683	63.6558	81.9922	76.6444	84.5874	63.9168	77.431	80.0708	73.2938	78.9037	83.0722	80.926	81.9695	134.438	121.681	134.028	119.891	138.807	129.095	115.771	99.6079	107.926	98.3995	99.0419	107.042	83.3995	83.9659	80.773	81.03	76.9604	78.7028	92.5971	87.171	80.2908	83.2274
ENSMUSG00000002728_Naa20	Naa20	39.1362	29.2728	34.9035	30.9515	26.7634	30.5622	40.6912	36.0453	31.1629	41.4409	35.636	33.7015	24.376	31.2668	35.4496	37.3415	26.2081	32.3913	31.9975	30.2735	35.8604	36.2657	31.9858	35.4993	33.0392	33.7971	34.1377	28.7487	39.4166	37.9968	44.4045	35.8564	42.3957	41.251	39.7218	42.3982	33.6709	36.8214	36.3328	33.9837	32.1916	35.1317	37.4616	40.7858	33.4761	37.0195
ENSMUSG00000002731_Prkra	Prkra	41.4197	36.6743	38.2797	37.6033	37.272	33.026	12.0224	11.3464	10.2818	10.3817	12.0182	11.8919	6.95511	10.2005	10.5738	9.96593	7.85137	10.1748	11.2993	10.5559	12.0071	9.79779	12.8044	10.4803	35.804	33.5766	36.4994	35.8461	41.2908	42.5399	14.8187	13.8242	17.2165	14.5974	14.7118	16.9042	13.6128	16.3066	13.6323	14.921	12.8767	14.72	18.7308	18.319	14.6336	18.1103
ENSMUSG00000002732_Fkbp7	Fkbp7	1.39546	0.866848	1.73773	1.56115	0.828268	0.703928	1.7918	1.44181	1.01549	1.71598	0.95667	1.08108	0.993587	1.05331	1.2224	1.47643	0.608205	1.63356	1.12993	1.59334	1.39368	1.43949	0.708546	1.11493	1.52063	1.21295	1.18086	1.97648	1.69849	1.18002	1.3378	1.72802	2.15206	1.53657	1.47118	1.70694	1.38906	1.31505	1.92174	1.11509	1.64701	1.83182	1.76152	2.69601	2.13677	2.26379
ENSMUSG00000002733_Plekha3	Plekha3	20.8684	22.338	20.7534	24.0281	18.6878	18.1262	24.1026	24.072	20.881	24.2382	23.9766	23.6898	16.7585	24.3371	25.976	24.1766	21.5083	25.717	32.8706	29.676	31.465	31.808	32.6943	31.8869	16.3123	17.3121	20.6114	18.6418	20.089	18.6444	24.2347	19.9956	24.2645	20.8028	22.3829	21.3643	26.0589	22.1586	21.9198	22.3549	21.9602	23.6174	34.3496	33.8729	32.0516	34.3563
ENSMUSG00000002741_Ykt6	Ykt6	166.25	171.436	175.411	158.151	167.569	148.881	108.26	111.709	120.272	109.437	110.914	121.41	61.8673	82.5466	88.7462	87.6633	77.2973	86.0655	72.264	73.5926	74.4546	76.6642	79.8126	76.1719	110.592	113.521	112.504	106.82	109.406	108.916	67.8674	75.2305	74.6228	66.4862	71.142	67.2866	57.674	60.032	55.8505	58.4095	58.1446	59.8612	51.2014	55.5101	58.9231	51.5344
ENSMUSG00000002748_Baz1b	Baz1b	128.319	122.959	137.529	132.426	132.782	125.123	149.182	148.256	142.74	149.333	143.74	134.148	116.713	175.904	157.995	179.079	126.617	171.198	187.157	202.803	197.474	205.475	192.32	191.054	127.249	135.905	124.796	129.459	138.456	115.701	157.706	132.132	146.018	154.721	139.815	133.252	167.355	170.956	175.419	200.823	171.539	177.228	198.464	202.685	191.532	204.806
ENSMUSG00000002763_Pex6	Pex6	22.8347	29.6729	30.0875	25.3177	35.6155	29.565	24.3916	24.072	36.2403	29.6007	29.298	32.8555	25.3033	39.3053	30.8045	39.3716	33.7277	36.4518	54.442	50.8874	43.0432	47.4101	47.7256	42.6795	33.2466	33.742	32.9568	33.6899	29.9285	33.6307	34.2682	34.9924	29.2681	39.0052	40.1947	26.9256	43.061	44.1199	33.8706	45.878	44.4195	46.8422	42.3351	40.6475	44.2894	54.5306
ENSMUSG00000002767_Mrpl2	Mrpl2	12.6225	11.8691	12.6109	14.0503	11.6993	11.7908	13.294	14.2928	15.4862	16.9024	17.6984	17.8143	13.844	16.6867	17.297	18.763	16.0898	16.709	18.6952	18.0745	22.6741	17.5989	19.6368	19.0876	14.8607	14.2246	15.8343	14.8685	12.8265	15.9893	14.5099	18.6379	14.6878	15.8385	18.2847	16.9042	15.9465	19.0682	16.6951	16.4078	16.2206	18.0565	16.3821	16.2452	15.7344	18.1103
ENSMUSG00000002768_Mea1	Mea1	52.0759	54.078	54.8129	52.1288	49.1266	50.3895	32.4258	34.5408	37.8905	34.0622	34.7391	38.7779	22.5213	35.9236	34.8384	33.1582	27.7562	37.1053	35.9522	33.759	38.219	30.0434	37.6541	39.2455	55.987	66.657	75.2532	60.9563	63.5468	70.9785	30.9237	37.0907	36.2623	27.8946	34.5202	35.5705	27.7813	31.2982	28.9462	22.408	29.7461	33.4307	24.6612	28.2735	25.5765	32.6917
ENSMUSG00000002769_Gnmt	Gnmt	0.444009	0.600125	0.695091	0.33938	0.672967	0.293304	0.3468	0.313438	0.380809	0.471895	0.239168	0.423032	0.264956	0.332626	0.42784	0.553663	0.331748	0.606753	0.359522	0.74688	0.643236	0.417915	0.506104	0.356777	0.829437	0.661608	0.912486	0.763639	0.468548	0.47201	0.617444	0.864009	0.538016	0.590988	0.788132	0.936065	0.388938	0.657524	0.600543	0.637195	0.698733	0.719643	0.763324	0.553028	0.453254	0.532655
ENSMUSG00000002771_Grin2d	Grin2d	19.2192	28.8727	23.3352	26.2001	30.2318	24.5788	10.7508	13.7913	17.7711	11.1968	14.7088	19.5535	7.08759	11.4756	11.0627	10.335	8.57015	11.4816	10.1693	11.1036	9.32693	8.86909	11.2355	9.40999	42.9925	44.3277	43.9603	48.1542	35.8439	39.7078	30.2033	29.9318	23.2423	33.6272	37.0422	30.8351	20.9471	27.09	29.847	26.0719	30.1453	25.3838	25.6007	27.9279	27.7133	36.0208
ENSMUSG00000002778_Kdelr1	Kdelr1	43.7031	42.0088	44.0887	39.6396	42.0864	39.8893	32.8304	38.6782	40.0484	38.009	33.603	41.5981	20.3354	31.1005	31.7213	29.9593	25.6552	33.4181	28.1455	29.5765	25.7831	24.7963	29.6071	27.4718	42.6469	45.0996	45.8927	43.7969	44.1606	45.608	38.4874	38.3867	39.4366	38.296	35.8863	34.9648	30.0594	29.9831	29.5467	27.8773	34.0882	31.2063	25.0135	26.8218	30.7565	29.1629
ENSMUSG00000002781_Tmem143	Tmem143	11.2905	14.3363	14.7459	13.711	16.4101	13.0813	12.8894	14.4808	19.3578	14.8861	17.818	18.8014	12.0555	17.9064	15.9523	17.8402	14.7628	15.7756	17.9761	16.282	16.7777	16.0665	17.41	16.4117	13.1327	12.9565	15.1365	15.0482	13.1779	15.9303	15.0759	16.2928	16.0867	14.5383	18.6525	14.7017	16.1687	18.8709	14.4731	17.1512	15.6217	19.1033	15.2078	13.4109	14.7631	16.246
ENSMUSG00000002791_Pdxk-ps	Pdxk-ps	0.634298	1.13357	0.595793	0.814512	1.19063	0.586607	1.0982	0.626875	0.571214	0.729292	0.896878	0.517039	0.463674	0.887002	0.73344	0.738217	0.608205	0.560079	0.616324	0.796672	0.643236	0.65009	0.759156	0.535166	0.829437	1.15781	0.375729	0.898398	1.17137	0.885019	0.565991	1.11087	0.699421	0.650087	0.788132	0.881002	1.22238	0.986287	1.14103	1.06199	0.698733	0.588799	0.998193	0.829541	0.971259	1.06531
ENSMUSG00000002797_Ggct	Ggct	9.95848	7.06814	8.3411	7.60211	7.40264	8.5058	12.716	8.96432	11.3608	12.6125	9.74608	11.0458	6.42519	7.76127	8.74016	8.92012	6.69025	9.24131	9.86118	9.56007	11.1494	11.2837	9.7172	10.6141	8.91644	10.7511	10.6815	7.81607	9.01955	11.5642	13.378	13.7007	16.7323	13.6518	15.605	12.6644	13.5017	12.9532	12.4312	16.0892	11.3295	14.5891	12.5068	12.8579	11.7846	12.2511
ENSMUSG00000002799_Jag2	Jag2	40.7219	56.2117	54.515	55.7941	60.7224	52.912	27.2238	31.6572	41.5082	31.3167	40.0606	46.3925	29.4764	46.235	37.0387	37.5876	30.5761	37.9921	39.8556	40.5307	38.3262	36.3586	43.6262	37.0602	57.8532	64.8375	59.6873	70.6141	49.4904	57.2312	38.8475	44.7433	35.7243	44.6196	46.1845	41.5172	30.8928	39.7145	33.8706	35.8422	39.3786	39.7112	31.2376	32.0756	33.4113	40.1489
ENSMUSG00000002803_Btbd6	Btbd6	28.924	44.0759	36.2937	39.5038	42.0864	36.2523	27.5706	39.2424	38.2078	29.9439	40.9575	46.1575	29.5426	43.9066	42.9062	32.9122	37.0452	40.2324	45.9675	44.3647	46.4202	36.5908	48.3836	43.616	35.8731	41.3505	41.1155	40.3381	36.0196	44.3689	30.3577	40.1764	35.6167	35.6957	36.2015	38.3787	33.8932	39.32	39.2755	31.7535	40.6762	37.6177	44.5664	43.4127	41.1814	44.0106
ENSMUSG00000002804_Nudt14	Nudt14	2.72748	2.80058	3.27686	2.85079	2.7954	3.34366	2.2542	1.88063	2.53873	2.83137	2.63084	3.33725	1.78846	3.54801	3.48384	2.21465	2.37753	2.89374	3.28706	3.63482	3.5914	2.50749	2.37869	3.0326	3.93982	5.62366	4.45508	4.17755	5.56401	5.36911	3.34449	5.61606	3.3895	4.01872	4.30845	3.63413	3.50044	3.94515	4.56413	3.18597	3.24412	3.40195	3.69919	4.21684	2.78428	3.92833
ENSMUSG00000002808_Epdr1	Epdr1	22.3273	24.0717	24.4771	23.4851	21.4832	21.3525	42.0207	41.3111	39.7945	41.8699	41.4956	38.5899	42.658	51.2244	54.3968	59.1189	48.9328	58.3416	93.2704	83.3518	93.2157	99.3709	94.4896	97.8015	23.6389	20.9509	26.4084	22.8642	26.2973	27.1406	42.6551	41.4107	45.839	42.7875	43.2422	41.1318	65.1194	61.873	46.1817	52.5686	57.9449	66.5997	84.2592	88.4153	92.7229	82.2287
ENSMUSG00000002812_Flii	Flii	80.4924	104.955	94.6317	98.4202	92.3001	84.9407	48.3209	45.135	56.1059	49.2487	50.7035	49.3537	37.0939	57.1008	51.2185	54.1974	44.6201	59.0884	64.714	59.0035	63.5196	59.994	67.5143	62.3468	110.246	112.142	98.3874	110.189	99.5079	99.2401	87.8315	85.9072	80.003	91.485	86.747	75.7662	83.5661	92.8424	87.9195	89.8445	98.4714	99.3108	95.1806	89.5213	88.9674	103.801
ENSMUSG00000002814_Top3a	Top3a	9.38761	11.269	10.0788	10.7244	10.8192	10.207	5.14421	7.64788	7.74312	5.92014	6.57711	8.74266	4.5705	7.20689	7.0288	6.15181	4.09156	6.1142	6.2146	9.70944	8.41568	7.84752	7.2879	7.13554	13.0636	14.5554	11.8086	12.9369	13.1779	10.7972	7.35788	9.99782	10.3299	9.04212	8.51182	10.4068	10.2235	10.3889	10.7497	8.01804	11.1298	8.63572	11.4499	12.3049	10.1011	10.5199
ENSMUSG00000002820_Atg4d	Atg4d	10.9099	16.7368	13.2067	14.0503	13.8217	12.7294	13.8142	17.8033	15.867	15.8299	15.5459	17.6733	12.8504	17.1857	16.4413	17.4096	15.1498	18.7627	19.2088	18.3235	19.0291	18.0168	20.8009	19.266	16.3814	20.0688	18.5718	19.3156	16.5749	19.4114	25.058	25.1797	20.9288	24.9397	25.2728	19.8226	24.892	25.775	20.7187	25.7002	27.1508	24.2716	24.1915	19.1486	20.5907	28.0976
ENSMUSG00000002825_Qtrt1	Qtrt1	12.5591	12.8694	15.6396	13.3716	12.9417	12.8467	8.90121	8.90163	10.4722	9.3521	10.5832	10.7638	6.55767	9.75702	9.168	9.10468	7.85137	8.86792	8.6799	8.21568	9.54134	9.05483	10.1727	8.65184	10.6444	11.1371	10.5204	11.9936	11.538	10.7382	7.35788	8.20809	6.779	8.56933	8.72199	9.47078	7.22314	7.10126	7.747	7.11534	8.13525	7.78523	6.28274	5.53028	6.79882	8.38932
ENSMUSG00000002831_Plin4	Plin4	3.74236	5.80121	4.17055	5.0907	6.52261	4.98616	2.6588	4.70157	3.49075	3.47486	5.02252	5.21739	3.64315	5.98726	5.07296	3.62957	3.2069	4.43396	7.80677	8.01651	4.93148	6.22229	7.38912	4.86109	6.70461	6.28527	4.45508	7.99575	5.09546	4.36609	3.80757	4.69034	4.78834	3.72323	4.361	8.20433	4.83395	5.65471	7.44673	6.42505	7.73597	7.06559	17.9675	6.63633	19.6194	10.986
ENSMUSG00000002833_Hdgfrp2	Hdgfrp2	53.0273	66.9473	75.765	66.6542	70.4028	65.1134	52.9449	55.8546	72.798	54.8256	68.3421	78.2609	44.4464	73.9538	72.855	63.056	57.7241	73.9772	71.1341	69.4101	70.3272	62.3622	73.4863	63.9969	59.5121	66.7672	63.713	66.7061	53.1802	58.5882	48.7267	56.1606	51.8647	57.4441	57.7438	56.8797	51.951	56.8759	55.9105	55.7546	53.503	60.8426	50.673	42.9288	54.8438	53.0658
ENSMUSG00000002835_Chaf1a	Chaf1a	6.72356	8.20171	9.63198	7.87362	7.04028	5.63143	4.68181	4.26275	5.96601	5.01925	4.84314	5.49941	2.64956	3.88063	3.91168	3.62957	2.81986	4.0139	3.28706	3.28627	4.18104	3.29689	3.54273	3.61237	4.63102	7.33282	5.52859	5.97435	5.27116	6.19513	2.26396	3.20918	3.81991	3.36863	3.31015	2.91832	3.94494	2.43284	3.12282	2.92048	2.6452	3.20568	2.34869	2.48862	2.91378	2.66328
ENSMUSG00000002844_Adprh	Adprh	44.9083	52.0775	52.9262	50.8391	51.5079	51.7387	43.8703	46.8903	50.5207	43.9291	42.6914	53.772	32.7884	50.5591	45.4121	42.9396	39.091	47.9801	47.9706	47.4518	41.9712	41.7915	46.1061	42.5903	48.9368	54.5826	57.8087	50.9392	50.9546	52.3341	48.315	55.9755	50.5197	52.598	57.6912	50.0519	48.784	55.2978	51.0461	50.8694	52.2053	51.0292	45.9169	46.1087	42.6707	50.9352
ENSMUSG00000002845_Tmem39a	Tmem39a	10.6562	10.2021	12.1145	11.6068	11.8028	8.85777	10.6352	8.58819	8.75861	9.5237	9.02858	7.9436	6.16024	9.92333	8.31232	11.1963	8.07253	9.75472	10.4775	9.3609	10.1846	11.7945	10.3751	9.58838	12.7871	12.1295	11.755	12.4428	11.4209	10.5612	9.41603	10.8618	10.7065	10.8151	10.6661	11.5081	12.835	10.4546	10.0891	14.1245	9.73235	10.2058	11.4499	13.0653	12.0436	13.6493
ENSMUSG00000002846_Timmdc1	Timmdc1	15.7306	13.9362	18.4696	16.4939	17.2383	16.5423	19.7098	17.3644	18.2788	17.1598	21.5251	16.2632	11.923	17.4074	14.4854	16.4253	14.5969	16.0556	18.1816	17.477	17.3674	17.9703	19.5356	17.1699	18.1094	20.3996	21.4166	19.4952	19.8547	20.1784	21.2504	21.5385	23.9955	20.0936	21.5423	19.7675	19.4469	18.6737	18.6168	19.753	18.5164	20.8042	20.4923	19.356	18.9072	18.9758
ENSMUSG00000002847_Pla1a	Pla1a	0.317149	0.600125	0.496494	0.271504	0.1553	0.175982	0.4046	0.376125	0.507745	0.90089	0.95667	0.65805	0.596152	0.720689	1.46688	0.738217	0.774078	1.44687	1.02721	0.796672	1.17927	0.65009	0.961598	0.847345	0.414718	0.827009	0.214703	0.673799	0.644253	0.47201	0.874713	1.17258	0.860826	0.827384	0.840674	0.881002	0.611189	0.723277	1.32119	0.530996	1.09801	1.96266	1.58537	0.553028	1.03601	0.998729
ENSMUSG00000002870_Mcm2	Mcm2	8.9436	10.2688	11.0718	9.97777	10.3533	9.26839	5.31761	3.19706	5.96601	5.36244	4.18543	5.87544	2.78204	5.37745	3.6672	4.24475	3.26219	3.08044	4.00611	3.58502	4.55626	4.17915	4.25127	4.86109	11.6121	11.9641	10.9498	10.8257	11.8894	11.5052	4.47647	4.07319	5.59537	6.32357	5.93726	5.0107	5.0562	3.87939	3.00271	4.24797	2.74502	3.53279	3.93405	3.66381	3.17278	4.32782
ENSMUSG00000002871_Tpra1	Tpra1	14.3351	17.6704	20.3562	15.2042	18.429	16.249	16.2996	16.9883	21.1349	18.79	20.9272	22.5617	16.0299	21.8979	21.4531	18.763	17.9697	21.143	23.6771	22.6056	25.9975	20.1992	21.4082	23.3243	22.8095	23.6525	22.7585	27.0867	21.2604	24.1905	21.7135	26.7226	25.8248	31.0269	29.7914	26.0997	26.5034	35.6378	31.2282	27.187	33.7887	33.627	30.4742	30.2783	30.6918	32.6251
ENSMUSG00000002881_Nab1	Nab1	39.3265	49.677	50.9403	50.0925	48.1948	46.4593	35.0846	41.4992	42.2063	32.4749	39.7018	31.4454	25.4358	31.1559	37.711	26.3913	28.2539	35.4717	37.0308	35.8502	41.864	38.3089	43.7274	42.2781	30.2744	33.8523	36.4458	37.4183	37.3081	36.8168	42.8609	42.645	44.6553	44.0877	39.932	40.1957	39.8384	37.1501	36.9334	37.329	40.9258	39.7112	50.0858	51.7081	43.9009	51.4678
ENSMUSG00000002885_Cd97	Cd97	7.16757	9.80205	12.2634	7.73786	7.66148	7.03928	10.4618	9.96732	11.1704	12.398	11.1811	9.91775	9.33972	12.6398	11.185	11.5654	8.73603	12.5551	9.14214	12.4978	8.25487	7.56891	6.83241	7.35853	14.9299	15.6029	14.8145	17.5188	16.5163	18.6444	16.5166	17.8973	17.7007	15.0702	17.444	14.8119	15.6131	16.3724	13.0318	15.6644	14.8231	14.4583	14.7967	14.517	13.0796	16.246
ENSMUSG00000002897_Il17ra	Il17ra	3.04463	4.73432	5.21319	4.00468	5.28021	4.57553	10.9242	13.2271	13.7091	10.8536	13.0346	12.1739	16.0961	15.6888	20.4752	17.1635	18.5226	19.7428	23.9339	21.6595	33.0195	27.4431	33.7571	37.1048	3.66334	5.12746	3.91832	4.98611	4.80262	3.83508	5.35118	5.86292	6.8866	5.1416	6.14743	6.27714	8.05658	7.10126	9.0682	8.33663	8.9338	8.17776	6.92863	8.77931	8.09383	8.18958
ENSMUSG00000002900_Lamb1	Lamb1	55.0571	72.9486	89.4682	80.6367	58.807	55.5517	47.1649	48.7082	54.773	51.222	51.2417	49.4947	20.5341	33.0963	27.504	30.8821	19.7943	29.2641	24.088	20.5143	17.2066	17.7382	21.6613	15.4306	42.163	54.6378	45.678	67.7392	58.3342	49.325	34.4225	39.0039	49.4437	41.0737	42.6642	39.59	67.2863	57.5334	54.6494	58.0378	50.5084	49.4591	46.504	38.9884	50.376	48.2053
ENSMUSG00000002908_Kcnn1	Kcnn1	18.4581	24.4718	22.5905	14.3218	33.3895	22.1151	17.8024	15.6092	23.991	20.2915	20.6282	20.9636	12.5192	13.2496	15.3411	15.0719	14.5969	16.9424	15.254	10.8547	18.3322	18.9455	16.752	15.5644	21.4271	20.5098	24.7981	20.3936	21.7289	27.3176	19.8611	20.7362	23.1885	20.7437	22.0151	19.327	17.1133	17.9504	13.0918	15.2396	15.6716	16.4864	13.3288	15.8995	13.7919	16.8452
ENSMUSG00000002910_Arrdc2	Arrdc2	5.58182	10.2021	7.8446	5.90521	8.02384	8.2125	4.73961	5.95532	6.02948	4.63315	6.99565	7.75558	5.29913	5.5992	6.53984	5.29056	6.3585	6.76763	8.83398	5.77587	7.98685	11.1444	8.80621	8.33966	3.59423	6.72634	4.66978	4.71659	3.98266	5.48712	6.74043	7.96123	5.54156	6.02808	7.14573	6.27714	10.1124	11.9669	11.8307	8.70833	13.9248	13.7386	15.4426	10.6458	18.9719	12.3842
ENSMUSG00000002930_Ppp1r17	Ppp1r17	0.507438	0.200042	0.0496494	0.33938	0.103533	0.351964	0.289	0.438813	0.253873	0.214498	0.119584	0.423032	0.0662391	0.22175	0.6112	0.246072	0.110583	0.326713	0.205441	0.149376	0.268015	0.18574	0.0506104	0.222986	0.691197	1.37835	1.18086	0.808559	1.05423	0.885019	4.78519	3.45604	3.65851	4.19602	3.15253	4.62526	0.833439	0.854782	1.74157	0.530996	1.44738	1.1776	0.528455	0.553028	0.259003	0.399492
ENSMUSG00000002944_Cd36	Cd36	2.15661	1.53365	3.62441	3.46168	0.362367	0.879911	1.445	2.38213	2.03098	1.07249	1.07625	1.55112	1.12606	1.49682	1.528	1.23036	0.718787	1.72691	1.12993	1.8921	0.750442	0.510785	0.607325	0.713554	1.52063	3.74911	2.52275	4.08771	3.57268	2.36005	2.31542	2.09831	1.82925	1.30017	2.31185	1.87213	1.44463	2.03833	1.68152	2.76118	2.0962	0.785065	1.46793	1.9356	2.00727	1.99746
ENSMUSG00000002948_Map2k7	Map2k7	32.8566	37.5412	35.7972	37.196	37.4273	37.6602	36.992	43.5052	41.8255	42.4276	42.2131	46.4395	36.564	51.5016	51.5853	50.8755	41.0815	50.0338	58.3967	56.3646	60.089	60.7834	61.4916	56.46	39.4674	40.0824	39.0222	42.5392	37.9524	40.0028	45.588	49.0017	45.4085	51.0023	47.7082	47.0786	53.8402	60.6237	60.0543	59.8432	54.7008	60.1229	69.7561	65.4646	65.7219	66.249
ENSMUSG00000002949_Timm44	Timm44	35.267	33.2069	40.9607	37.3318	36.6508	35.0204	48.0319	42.6902	46.1414	47.404	49.6273	51.5159	34.0469	43.4077	47.1846	51.3676	41.0262	45.7398	41.8587	43.4684	43.7937	44.1597	44.4866	42.1443	39.7438	41.7915	43.9603	37.5531	38.7723	43.0119	43.3755	37.2141	40.7278	43.4376	44.293	47.6292	41.9498	43.4624	43.2391	45.2408	40.8759	43.5711	35.2891	34.9099	39.4979	38.6175
ENSMUSG00000002957_Ap2a2	Ap2a2	435.953	490.102	479.663	472.553	470.715	473.685	385.064	456.867	488.388	383.951	431.159	464.771	254.822	346.042	354.679	338.288	294.482	371.799	353.565	303.184	331.588	336.886	397.848	320.921	471.396	455.131	472.668	481.901	438.737	463.986	400.464	441.324	415.456	396.199	427.903	392.046	413.108	341.913	312.643	298.632	341.481	320.241	307.15	296.907	366.165	326.584
ENSMUSG00000002963_Pnkp	Pnkp	14.3351	16.9369	19.3633	18.3944	18.8949	17.3049	17.5712	20.4988	23.2293	20.506	18.1767	25.993	16.5598	23.1175	19.1306	18.9476	16.8639	22.3098	21.1605	19.9666	22.6741	19.8277	22.1674	18.9538	18.3858	20.8958	20.3967	20.3936	16.9849	21.0044	19.3466	22.8963	21.0902	22.6348	22.1202	20.4833	23.1696	23.4079	23.4212	20.815	22.7587	21.2622	17.2041	15.8995	19.1662	20.7736
ENSMUSG00000002968_Med25	Med25	30.256	45.4095	40.8118	41.2686	48.8678	47.5738	21.6172	35.7319	47.0299	25.7397	35.1576	52.1269	26.2969	49.5612	41.6838	31.0666	32.069	41.6326	39.4447	35.8502	36.1284	30.8793	40.6908	39.3793	35.3202	54.748	40.2567	53.275	36.1368	39.0588	28.351	39.6827	29.8599	31.9134	38.8286	27.0358	30.8928	35.9666	35.0116	29.7889	33.4394	35.0663	25.6007	23.2963	29.0083	35.8211
ENSMUSG00000002980_Bcam	Bcam	3.36178	5.33445	7.09986	6.10884	3.83074	5.10348	5.37541	6.08069	8.06046	5.66274	5.97919	5.40541	5.10041	9.31352	8.06784	7.93583	7.07729	9.00794	11.6074	13.0455	8.68369	9.33344	9.61598	10.4803	22.533	24.5897	32.8495	28.7038	31.217	37.1708	16.105	17.2802	15.2797	14.8929	17.5491	17.0694	13.335	16.5696	10.7497	12.0005	15.4719	15.963	14.6793	15.623	15.1516	20.5072
ENSMUSG00000002981_Clptm1	Clptm1	118.17	132.161	133.06	124.96	127.657	125.534	143.864	145.874	172.443	158.299	156.236	177.25	120.29	162.931	160.868	152.196	135.187	167.184	149.048	133.393	148.212	136.705	151.072	134.817	171.071	162.866	178.633	173.256	160.068	193.288	171.598	188.231	184.27	176.883	190.465	169.318	170.688	170.628	160.765	143.634	164.202	178.537	138.162	130.929	135.199	150.475
ENSMUSG00000002983_Relb	Relb	2.41033	3.20067	4.61739	4.95495	4.81431	4.57553	4.33501	4.07469	3.74462	5.06214	4.72356	5.96945	3.047	4.15782	3.9728	4.49082	4.31272	4.29394	6.57412	5.02899	5.09229	6.26873	5.16226	4.77189	5.18398	6.50581	6.49475	7.05243	5.79828	6.43114	3.70467	4.07319	5.59537	3.07314	5.20167	3.96451	4.55613	4.20816	3.60326	4.46036	3.6933	4.38328	4.46251	3.38729	3.10803	3.3291
ENSMUSG00000002984_Tomm40	Tomm40	34.2521	41.742	43.2446	40.9292	44.7782	40.4759	35.0268	40.8723	51.6631	43.4143	51.421	53.537	37.4913	48.2862	49.7517	46.5692	41.0815	46.6733	49.4086	44.4145	46.2058	43.2774	50.9141	48.1203	48.2456	48.7936	48.6301	49.9959	47.4405	51.8621	50.6304	55.0497	50.3583	52.598	56.5353	50.6576	43.1721	47.539	46.9024	46.94	48.9113	48.6086	46.6215	40.3019	39.5626	49.1375
ENSMUSG00000002985_Apoe	Apoe	178.935	208.844	327.189	241.571	234.969	274.708	459.626	509.712	550.015	535.644	543.568	618.567	589.859	969.271	952.616	760.794	725.864	903.268	817.708	853.584	730.395	625.294	720.945	706.731	604.798	785.824	751.459	747.782	679.512	872.864	744.278	989.291	812.135	812.195	961.836	875.661	894.947	1037.05	980.146	904.233	976.08	1003.05	727.448	742.44	842.211	990.007
ENSMUSG00000002992_Apoc2	Apoc2	0	0	0	0	0	0.0586607	0	0	0	0	0	0	0	0	0	0	0	0	0	0	0	0	0	0	0	0	0.0536756	0	0	0	0	0	0	0	0	0	0	0	0	0	0	0	0	0	0.129501	0
ENSMUSG00000002996_Hbp1	Hbp1	41.2928	38.3413	43.8404	40.1826	34.7872	36.0177	46.2979	40.7469	35.2248	41.1836	38.8647	37.7438	28.0854	37.2541	39.9725	42.3244	29.0279	40.8858	38.5716	46.4062	43.3649	48.6175	43.9804	44.1512	40.5042	41.6261	38.8075	40.3381	43.6335	40.4749	46.8743	39.621	47.0226	44.3832	45.1337	46.6381	55.8404	52.6677	52.1872	52.9934	49.8596	53.777	57.308	62.423	47.2032	60.0569
ENSMUSG00000002997_Prkar2b	Prkar2b	259.999	222.913	236.778	227.588	236.16	211.589	133.692	120.924	128.46	132.474	124.726	114.313	62.5297	74.2864	75.5443	85.3871	61.0416	75.8441	60.0916	59.2027	67.7006	73.0887	70.804	69.0364	203.488	162.039	187.972	167.192	194.33	194.114	77.5407	64.2453	67.6824	56.794	62.6827	67.0112	38.7271	30.9036	39.4557	39.5061	31.2433	33.4307	30.4742	34.2877	37.0374	31.693
ENSMUSG00000003031_Cdkn1b	Cdkn1b	61.6538	59.9458	64.5442	63.7356	60.9294	55.4344	53.6963	52.7202	52.3612	50.8359	54.4704	53.067	33.1858	47.122	47.2457	49.0299	41.2473	48.9603	45.4539	45.3605	45.5626	49.0354	46.6122	42.8132	31.1039	41.7915	37.1972	34.0493	40.4708	36.9938	49.6528	50.236	50.5735	47.3382	46.5523	40.0305	54.9514	50.6294	53.0279	55.8077	51.8061	52.7956	68.0533	62.2847	54.9085	58.9916
ENSMUSG00000003032_Klf4	Klf4	2.79091	1.7337	4.56774	3.46168	2.53657	2.52241	3.0056	3.19706	3.55422	2.96007	2.15251	2.91422	2.84828	3.60345	4.95072	3.69109	5.47384	6.95432	4.62243	4.28211	4.28824	3.62193	5.61776	6.77876	8.57084	9.59331	6.81681	8.08559	6.26683	7.67016	5.65991	8.51666	5.81057	6.08718	6.93556	5.39614	3.16707	3.28762	4.14375	3.98247	5.2405	5.6263	4.34507	2.55775	2.65478	4.46099
ENSMUSG00000003033_Ap1m1	Ap1m1	76.0523	89.4853	84.0564	77.8538	81.0667	84.2954	54.7945	61.3711	62.1988	60.1451	61.8846	68.2961	35.1067	49.284	49.3849	48.9684	39.3121	49.7537	41.756	40.3315	41.7032	39.1911	45.0939	40.0036	84.9481	89.4273	90.3361	88.4473	81.2931	84.5488	52.1226	63.011	62.7865	59.0397	62.7353	60.2936	47.4505	52.9307	47.0826	49.2764	47.0647	52.3377	40.5149	37.6059	43.6419	45.7418
ENSMUSG00000003037_Rab8a	Rab8a	39.1362	41.6087	43.4432	40.8614	40.3263	37.3082	34.68	37.7379	35.0979	38.3522	34.9783	37.0858	22.7863	30.9342	31.6601	29.1596	24.107	34.9583	32.2543	28.9292	28.2488	31.6687	29.9614	29.3895	33.1083	37.5462	40.3104	37.1488	41.7008	39.7668	35.1429	36.1033	42.0728	35.6366	37.6202	34.8547	32.8375	32.942	32.9097	33.081	32.3414	31.3372	31.1201	29.3796	28.6845	34.8223
ENSMUSG00000003038_Hmgn2	Hmgn2	60.0046	44.9427	55.0612	47.3096	49.9549	49.0403	33.813	32.0333	32.94	32.432	29.1784	38.1669	15.7649	24.7252	27.504	25.7146	21.5636	27.2105	21.7768	22.0579	27.6056	26.05	26.2668	27.4272	51.0104	54.4724	53.1389	46.2226	55.2301	54.0451	26.8588	29.3763	32.819	27.2446	30.3693	32.3768	31.2817	29.5886	31.2282	31.8066	28.0491	33.2344	26.4228	27.0292	28.1018	28.0976
ENSMUSG00000003039_Fam32a	Fam32a	72.1831	82.4172	85.248	76.2247	73.4052	67.0492	60.1699	53.0963	56.8675	56.1126	52.1983	55.9812	40.7371	58.0986	56.9638	55.3663	47.44	61.4687	56.0341	55.2691	64.3772	63.3373	63.01	64.7104	60.8945	70.4061	68.9195	66.212	63.8982	56.7592	48.9839	51.7789	51.2191	48.9338	51.2286	52.0342	50.3397	61.2155	54.2891	57.613	56.0983	58.4874	55.5465	58.8283	60.1533	62.9199
ENSMUSG00000003051_Elf3	Elf3	0.12686	0	0.0496494	0	0	0	0	0.125375	0	0.128699	0	0	0.0662391	0.0554376	0.12224	0	0.0552913	0.14002	0.154081	0.348544	0.107206	0	0	0.0445971	0.207359	0.110268	0	0.0449199	0	0.118002	0.205815	0.061715	0	0.354593	0.210168	0.220251	0	0	0.0600543	0	0	0	0.0587172	0	0	0
ENSMUSG00000003053_Cyp2c29	Cyp2c29	1.39546	0.800167	0.446844	0.543008	0.776501	0.586607	0.809201	1.06569	0.507745	0.815091	0.538127	1.03408	0.463674	0.94244	1.40576	0.615181	0.442331	0.606753	0.462243	0.547712	0.53603	0.27861	0.455494	0.579763	0.898556	0.827009	0.536756	0.808559	0.292842	0.295006	1.13198	0.432005	0.807024	0.236395	0.420337	0.495564	0.500063	0.526019	0.600543	0.371697	0.648823	0.588799	0.763324	0.760413	0.712257	0.266328
ENSMUSG00000003062_Stard3nl	Stard3nl	49.0312	43.5424	44.9823	45.3412	36.3402	41.6491	33.2928	37.1737	35.0979	38.1377	33.4835	34.0306	19.0106	28.3841	28.7875	29.0981	22.1718	28.3774	24.4475	25.0454	27.4984	27.6288	28.4937	27.7394	40.7806	40.1927	48.9522	41.6857	45.3906	51.9211	30.2033	29.6232	33.0342	27.5401	31.0524	31.7161	26.7256	27.2215	20.8989	22.5142	23.0083	25.58	23.8979	25.5775	24.7347	27.4983
ENSMUSG00000003068_Stk11	Stk11	30.9537	45.3428	40.4642	41.8116	42.8111	36.8976	31.9056	31.8453	39.858	33.6332	33.6628	39.812	27.4892	39.9151	35.2662	35.8035	31.7372	36.4052	41.1396	43.9166	40.6847	44.9491	44.3347	44.9985	42.4395	42.7288	36.9825	43.3477	37.6595	39.1178	39.0019	38.325	34.0026	39.8917	35.8337	31.7711	33.3376	37.4789	37.594	38.8689	39.179	38.0757	37.5203	36.6381	38.5266	47.14
ENSMUSG00000003070_Efna2	Efna2	10.7196	13.8029	13.7529	12.0819	13.7182	11.9668	5.72221	7.64788	7.29884	4.80475	7.53378	8.88367	4.76922	4.60132	5.5008	5.53663	4.14685	5.13406	2.87618	2.93773	4.07383	3.52906	5.21287	3.79076	11.543	13.4527	11.4866	13.7006	11.7723	12.1543	8.3355	8.70181	7.04801	8.27384	9.19487	6.05689	5.38957	6.70675	6.9663	5.46926	4.79131	7.85065	3.22945	4.35509	3.49653	4.99364
ENSMUSG00000003072_Atp5d	Atp5d	62.9858	70.5481	84.255	69.8444	79.9278	86.2312	78.6081	91.2731	110.435	92.9204	99.135	117.556	70.1472	97.7365	101.215	79.4198	88.3555	102.915	98.201	80.9618	95.467	76.0605	92.2628	104.714	79.5568	94.0585	94.3081	96.9821	81.3516	97.2341	98.9969	136.637	114.275	114.179	126.101	106.491	89.9558	94.6835	89.0004	78.7998	93.0313	94.1424	74.2773	73.8983	77.5065	93.481
ENSMUSG00000003099_Ppp5c	Ppp5c	60.0046	58.9456	67.126	60.9526	65.8473	63.2362	85.1973	85.9446	86.5706	92.0624	92.6176	104.959	68.8224	90.8068	98.4032	93.3845	81.223	90.4528	86.5422	74.8374	91.9828	89.0159	86.5438	86.8752	58.4062	61.6398	60.2241	61.4505	56.9286	65.6094	71.3148	70.2316	67.1982	75.1146	76.3437	68.2226	65.1749	71.6044	57.1717	63.7195	65.5811	67.3848	63.532	56.5471	61.7074	68.313
ENSMUSG00000003119_Cdk12	Cdk12	77.2575	75.2157	73.0342	77.8538	71.1793	63.0603	70.4583	72.9683	67.1493	66.5372	68.4019	65.7109	47.0298	72.0689	73.7718	68.5311	46.2788	63.8957	68.7201	79.5178	70.6488	68.5845	67.5649	69.7053	75.5478	72.1152	69.5099	76.8131	73.4449	65.9044	78.1582	67.7013	73.224	76.4148	69.7759	77.6934	76.0652	77.3249	84.4964	75.5076	75.0639	70.8521	73.925	83.5072	76.2115	74.1057
ENSMUSG00000003123_Lipe	Lipe	7.61158	10.5355	10.1781	10.385	9.62861	8.2125	7.74521	8.33744	8.5682	9.0089	8.19149	10.5758	6.75639	9.70158	8.61792	9.71986	6.63496	8.68123	9.75846	11.9501	9.00531	9.89066	8.80621	8.87483	11.543	12.2397	9.12486	13.2514	9.6638	9.85321	6.84334	9.31896	9.9533	8.68753	10.3508	9.52584	10.0013	10.1259	10.7497	10.8854	10.1815	12.2339	12.9178	9.9545	12.1731	13.9822
ENSMUSG00000003131_Pafah1b2	Pafah1b2	306.303	280.792	274.065	294.175	254.433	253.473	238.136	244.92	227.343	223.936	231.574	221.246	158.576	208.279	214.837	206.639	177.983	213.017	226.242	201.956	220.898	222.052	231.593	230.389	313.458	304.891	329.246	290.587	341.513	328.342	271.933	255.006	283.588	251.761	255.722	260.556	259.977	253.015	249.405	233.266	244.606	244.155	291.296	276.721	245.081	265.396
ENSMUSG00000003134_Tbc1d8	Tbc1d8	24.9279	31.0065	33.0665	30.1369	32.9236	29.1544	16.473	18.7436	22.5947	19.0474	20.0303	20.8226	15.1025	22.7294	19.6806	19.5012	18.5226	18.4359	21.4173	24.4479	21.5484	21.778	22.7747	21.6742	29.7906	33.742	29.79	33.5103	30.5728	28.7926	28.2995	29.4998	27.0622	27.6582	29.1083	31.1655	27.3368	30.4434	30.2073	27.6118	30.4448	27.8044	28.7714	27.0292	26.5478	35.8211
ENSMUSG00000003135_Cnot11	Cnot11	27.5285	29.2061	29.8889	29.3903	26.1422	25.8694	25.7788	29.1497	27.5452	25.8684	30.3145	28.8132	21.7264	29.1602	32.9437	26.2682	26.1528	29.2641	29.8917	26.1408	32.1618	27.4895	28.2912	30.5936	26.3346	28.1735	26.9988	26.0985	28.6986	27.8486	29.9975	28.0186	28.5148	25.0579	25.6406	25.8794	29.0037	25.5119	26.4239	26.9215	25.7034	23.2248	27.2448	23.8493	26.0945	25.1014
ENSMUSG00000003153_Slc2a3	Slc2a3	144.176	146.097	152.622	161.816	143.135	161.376	262.528	321.901	291.002	262.974	295.252	306.557	193.153	286.446	283.597	256.592	236.426	293.155	218.846	174.172	206.854	199.438	231.948	206.663	133.125	124.051	160.007	143.115	160.126	163.433	142.167	146.388	185.938	139.828	156.786	161.829	153.019	136.042	114.223	113.633	94.9279	125.349	104.458	104.453	122.379	104.467
ENSMUSG00000003154_Foxj2	Foxj2	32.4761	38.408	32.421	32.852	34.6319	33.026	22.4264	24.6362	28.5607	24.3669	24.8136	30.7403	19.0106	30.9342	27.7485	25.9606	21.9507	25.717	30.4567	33.0121	30.1785	29.2541	29.9614	26.3569	25.8508	29.7172	26.1937	30.1862	26.5315	25.0165	23.5143	23.5751	21.9511	24.2896	25.3253	22.5206	24.2253	27.1558	26.2437	24.3196	26.8014	24.5987	26.1879	21.9137	27.9075	29.6955
ENSMUSG00000003161_Sri	Sri	47.0015	38.6747	43.6915	43.3049	38.618	39.3613	39.593	45.3231	39.1599	37.1939	40.2997	37.8849	25.4358	31.5994	34.9606	32.6046	26.1528	39.5323	31.8434	36.1988	37.2541	34.5012	39.628	35.7669	29.9288	30.3237	32.2054	31.0397	36.6053	34.5747	38.6417	35.5478	41.5886	34.3955	39.249	41.2419	38.3938	42.6076	40.0562	41.7894	37.0828	43.1132	41.0433	43.6201	40.3396	44.8762
ENSMUSG00000003166_Dgcr2	Dgcr2	100.79	116.224	101.831	104.801	99.2368	99.5472	78.7815	87.6999	88.7285	85.9707	84.7251	94.1481	58.0255	86.4827	74.5664	84.2798	70.1094	77.1976	75.3456	70.3063	68.0222	71.835	72.5247	69.081	118.264	110.488	109.606	112.39	106.36	110.922	88.346	88.9313	93.3996	88.2936	93.8402	92.0097	87.9	92.9739	82.7548	82.0388	86.5431	88.9741	77.448	75.4883	79.3195	76.6358
ENSMUSG00000003178_Mical3	Mical3	61.5903	76.4826	58.2884	63.5998	69.9369	58.5434	46.8759	49.3351	48.3627	49.549	51.6004	56.0282	36.4315	54.2734	41.0726	50.9985	35.3864	49.567	50.6927	56.3646	44.3833	44.4847	37.806	42.3227	55.9179	56.6777	50.6161	60.1927	59.7984	47.673	58.1427	59.5549	53.8554	62.4675	60.9489	74.3346	56.6183	67.7908	63.1771	67.6489	67.1283	64.3754	57.308	50.049	48.8867	51.8007
ENSMUSG00000003184_Irf3	Irf3	10.6562	12.536	15.4906	11.2674	16.203	11.2042	15.2592	12.6002	16.0574	13.4705	16.5624	13.067	11.1282	13.8594	12.2851	14.6413	13.2699	14.8421	15.3567	15.4355	13.4544	16.5309	17.4606	13.6021	18.8697	20.8958	21.6313	21.0674	18.8591	20.4734	20.9417	21.0448	19.6376	21.2756	23.8016	17.62	21.3916	22.8818	15.9144	26.2843	23.2578	22.5706	20.9033	17.1439	19.7489	21.7057
ENSMUSG00000003190_Bcl2l12	Bcl2l12	1.14174	0.866848	1.53913	2.03628	1.0871	1.17321	1.156	1.06569	1.07896	1.32989	1.25563	1.45711	0.993587	1.27507	1.34464	1.16884	0.608205	0.886792	0.873126	0.647296	1.12566	1.06801	1.01221	1.29332	1.52063	3.14264	2.36173	2.20108	2.0499	2.06504	1.23489	1.85145	1.61405	1.95026	1.83897	1.37657	1.44463	1.90682	1.74157	1.69919	1.34756	1.04675	0.763324	1.72821	1.03601	1.39822
ENSMUSG00000003198_Zfp959	Zfp959	5.45496	4.1342	4.86564	5.15858	4.60724	3.75429	4.97081	5.07769	4.31584	5.10504	4.24522	5.3114	3.17948	4.82307	4.46176	4.36778	3.42806	3.73386	4.51971	3.88378	4.71707	3.62193	3.74517	4.19213	6.42813	5.8442	7.03151	5.97435	6.20826	6.54914	7.15206	4.50519	4.78834	5.55529	4.67625	4.95564	4.44501	4.0109	4.38396	4.93826	4.24231	3.14026	4.34507	3.80207	3.75554	4.7939
ENSMUSG00000003199_Mpnd	Mpnd	44.9083	61.1461	58.8345	56.948	58.7035	56.1383	43.5235	51.4038	58.2638	52.2516	54.7096	58.7074	36.1003	52.4994	50.1795	46.077	40.7497	46.6733	45.9161	41.178	47.9747	48.3388	46.6122	48.1649	51.9089	58.7728	60.3314	59.2943	53.0631	57.3492	57.4223	62.7641	57.5139	60.6945	64.3116	53.576	53.1734	60.558	48.8241	54.0023	58.2444	55.6742	46.8563	49.2195	50.0522	61.9212
ENSMUSG00000003200_Sh3gl1	Sh3gl1	33.9349	40.1417	42.8474	41.7437	40.3263	38.6574	35.0268	35.6692	43.92	40.0253	35.5164	45.6874	25.2371	36.478	34.7773	33.958	30.9078	36.5919	29.789	28.9292	30.5537	27.2573	27.4815	28.0962	38.2923	43.5558	37.4656	41.0119	34.2626	36.2858	35.2458	40.7319	33.1956	37.4687	41.2981	32.2667	41.7831	37.5446	39.1554	35.3112	36.7833	38.0757	27.3035	23.7111	29.2025	29.8953
ENSMUSG00000003206_Ebi3	Ebi3	1.7126	2.4005	2.18457	2.44354	2.38127	1.6425	1.0982	1.37913	1.14243	1.32989	1.55459	1.3161	0.397435	0.831564	0.48896	0.984289	0.884661	0.746773	0.770405	0.697088	0.696839	0.510785	0.506104	0.535166	1.65887	1.04755	1.7713	1.43744	1.52278	0.94402	1.49216	0.925724	0.914627	0.709186	1.10338	0.715814	0.444501	0.394515	0.660597	0.477896	0.499095	0.261688	0.234869	0.276514	0.582756	0.665819
ENSMUSG00000003208_Ccdc94	Ccdc94	4.31323	6.13461	5.90828	5.63371	5.74611	6.98062	6.12681	4.95232	5.90254	5.31954	5.56065	5.49941	4.5705	5.82095	5.8064	4.92145	4.31272	4.714	6.11188	6.47296	5.46751	5.66507	5.11165	5.97602	5.66782	6.23014	7.99767	6.78291	7.55534	7.02115	4.93956	5.18406	4.94975	4.37331	5.51692	4.40501	4.88951	5.19444	5.28478	5.20376	5.04086	4.84124	5.87172	5.53028	6.34556	5.59288
ENSMUSG00000003226_Ranbp2	Ranbp2	287.527	204.043	247.254	250.395	221.251	213.877	413.213	336.507	309.979	392.488	351.277	298.848	253.696	348.869	358.469	403.497	297.412	366.012	377.344	333.706	379.831	468.065	391.32	389.601	263.001	226.766	220.983	217.233	256.471	210.457	328.48	227.728	258.893	295.199	250.889	275.478	281.258	249.465	276.37	314.774	245.754	244.875	308.442	297.183	283.155	281.775
ENSMUSG00000003227_Edar	Edar	0.634298	0.733486	0.297896	0.407256	0.569434	0.234643	0.924801	1.06569	0.825086	0.94379	0.597919	0.893067	0.596152	0.554376	0.3056	1.10733	0.442331	0.700099	0.616324	0.597504	0.428824	0.65009	0.303662	0.445971	0.345599	0.496206	0.268378	0.404279	0.351411	0.531011	0.41163	0.185145	0.107603	0.177296	0.105084	0.110125	0.555626	0.328762	0.180163	0.584095	0	0.261688	0.0587172	0.0691285	0.129501	0.0665819
ENSMUSG00000003228_Grk5	Grk5	22.8347	24.2051	18.122	18.6659	24.2268	14.8998	15.317	15.3584	15.3593	16.7737	12.4367	11.4219	5.96152	13.4159	10.2682	15.6256	9.67598	9.33466	13.1482	13.0455	9.48774	12.2124	9.86903	9.40999	16.1049	12.7359	12.3991	15.9017	13.5293	12.7443	11.9373	10.6767	11.7287	11.5243	11.7694	10.517	15.4464	11.7039	13.0318	18.5849	16.2705	12.2994	19.2005	18.4573	13.4034	17.844
ENSMUSG00000003233_Dvl3	Dvl3	22.4542	29.0727	20.1577	24.8426	28.1611	21.0005	15.2014	16.6749	18.2154	15.4009	18.1169	23.9718	12.9166	21.7315	16.5635	18.3324	14.2652	16.569	15.5108	23.2529	17.689	13.9305	15.1325	16.4117	25.1596	28.6145	20.7188	29.4225	20.6747	19.9424	33.8051	36.7204	22.9195	42.7875	36.2541	37.828	22.0584	24.5257	28.7059	26.9215	27.4502	26.4305	20.9621	19.1486	20.9792	23.3703
ENSMUSG00000003234_Abcf3	Abcf3	52.393	53.4111	59.7779	58.5091	56.4257	53.3812	60.2855	61.3084	62.897	67.2665	59.194	61.2926	44.8439	60.9259	58.7363	63.9173	48.3246	55.8212	68.3092	64.0325	63.8948	69.9311	68.0204	64.978	61.5857	62.0257	63.6593	60.5071	64.0739	64.9014	65.9636	65.4179	64.1315	65.3042	68.9353	59.6328	66.3973	65.9497	64.7385	61.1176	66.4295	69.4783	75.6278	69.958	70.1249	74.2388
ENSMUSG00000003235_Eif2b5	Eif2b5	75.9255	73.282	80.0348	79.0755	73.3017	71.2141	67.1637	68.7055	71.719	68.8967	68.7009	72.4795	45.8375	57.9878	58.7974	59.9801	54.6831	60.1619	64.1491	55.8168	66.1997	58.1366	63.9209	61.9008	74.1655	80.6058	80.4061	73.8933	80.7074	81.1267	68.2791	73.3791	76.8825	69.382	70.5641	71.9669	63.1747	59.769	50.7459	50.9225	57.4458	54.6275	60.7723	54.8189	55.6208	56.3283
ENSMUSG00000003269_Cyth2	Cyth2	90.0069	98.4205	91.4542	95.4337	88.8835	85.7033	84.9083	88.4521	94.3772	89.1452	86.6983	92.503	58.4891	74.619	86.4848	80.2196	66.239	85.3654	71.4936	67.02	77.6708	75.5498	77.9906	81.1668	71.8845	79.9994	69.832	69.6259	73.2106	71.8635	64.1113	71.5894	64.2929	66.6044	66.4658	61.2297	56.785	56.0868	55.7904	57.4537	54.601	59.7304	42.4526	39.6797	40.4691	44.1438
ENSMUSG00000003271_Sult2b1	Sult2b1	5.01095	4.60096	6.10687	4.14044	6.10847	5.2208	5.95341	5.89263	5.96601	6.52073	5.9194	7.9436	4.04059	4.87851	5.25632	5.35207	6.85612	5.4141	5.90644	6.82151	7.23641	6.22229	7.23729	6.86796	2.35007	1.10268	2.30805	1.97648	2.10847	1.94704	1.28634	1.11087	1.39884	1.00468	1.20847	1.87213	2.33363	2.03833	1.38125	1.43369	1.09801	0.850487	1.3505	1.86647	2.71953	1.06531
ENSMUSG00000003273_Car11	Car11	44.718	50.2105	60.5226	51.2464	72.1628	65.0547	59.2451	58.7382	74.2578	64.7354	67.1463	75.4407	62.2648	86.4827	79.2115	83.9722	75.8044	86.719	102.515	102.123	107.635	104.665	100.462	106.855	47.347	48.0217	45.4096	53.6793	44.3949	48.263	44.1987	43.6942	36.6927	42.9648	39.354	38.4337	49.1729	47.9993	47.7432	54.2147	54.1019	48.0853	47.7958	47.2839	49.34	60.989
ENSMUSG00000003279_Dlgap1	Dlgap1	244.268	255.72	241.097	262.137	245.478	218.452	357.147	349.232	376.747	341.995	376.569	338.802	372.595	545.284	519.092	523.58	414.408	528.015	610.007	625.886	578.43	616.193	613.55	584.312	138.447	122.122	121.307	140.015	119.831	127.089	142.887	133.921	147.901	126.176	158.677	175.595	272.368	205.016	208.569	237.78	183.218	176.509	216.725	218.999	286.651	221.451
ENSMUSG00000003282_Plag1	Plag1	2.15661	2.20046	3.32651	2.44354	2.12244	1.46652	5.60661	4.20007	4.3793	4.67605	3.40814	4.08931	4.96793	5.82095	5.07296	7.68976	4.92093	5.22741	7.90949	10.9542	8.8981	9.51918	8.09767	9.23161	2.97215	2.70156	3.00584	4.31231	2.81129	3.00906	4.2192	3.82633	3.92752	4.01872	3.31015	3.57907	6.22301	4.60267	4.98451	6.31885	4.7414	4.97208	7.98554	7.18936	7.12257	7.79008
ENSMUSG00000003283_Hck	Hck	2.85434	3.26735	3.12791	3.52955	2.69187	3.22634	2.0808	1.81794	2.15792	2.31657	2.2123	2.30317	1.5235	1.94032	1.65024	2.52224	1.38228	2.94042	2.25985	2.34022	2.35853	1.76453	1.82197	1.6055	12.8563	12.9565	16.1564	10.1968	14.8178	19.7064	3.75612	3.45604	3.01289	4.43241	4.41354	4.84551	3.11151	4.20816	4.80434	3.13287	4.64158	3.72906	3.7579	2.97252	3.17278	4.39441
ENSMUSG00000003299_Mrpl4	Mrpl4	15.8575	18.1371	22.2429	19.2768	18.7396	20.2966	20.9236	22.5048	26.7201	24.1095	25.9497	26.651	15.5662	25.5013	27.1984	24.3612	24.9917	26.4638	24.088	21.2612	23.8533	23.1246	26.2162	27.2934	17.9711	20.3444	22.168	19.3605	19.7376	24.7215	22.9998	24.9946	23.8879	28.7811	27.1643	22.4656	23.6697	25.9065	21.3793	23.5762	25.3041	26.9539	20.9621	18.5956	20.5259	25.3677
ENSMUSG00000003308_Keap1	Keap1	37.8042	53.2111	48.9046	45.8842	48.4537	48.6884	42.0785	47.0783	54.0114	45.1303	48.6108	54.1481	33.1196	50.5591	51.8297	50.0757	43.6801	51.9007	54.0824	45.2111	51.3517	52.1465	59.113	51.6881	49.4206	50.227	48.7375	50.3552	45.5663	44.5459	46.3598	48.8783	40.674	45.8607	45.554	43.1691	46.1725	43.0021	41.0771	42.6921	44.4694	45.0104	42.6287	39.265	44.6132	48.3385
ENSMUSG00000003309_Ap1m2	Ap1m2	0.190289	0.333403	0.595793	0.271504	0.776501	0.82125	0.2312	0.25075	0.253873	0.0857991	0.478335	0.987074	0.72863	0.554376	0.67232	0.922771	1.05054	0.560079	1.18129	1.14522	1.39368	0.74296	0.809767	1.29332	8.22525	8.82143	6.1727	8.71446	6.61824	5.66412	3.34449	3.76461	2.31347	2.54125	3.31015	3.02845	1.00013	0.789029	1.56141	0.796494	0.99819	0.981332	0.587172	1.17518	0.712257	0.798983
ENSMUSG00000003316_Glg1	Glg1	235.895	241.584	231.267	249.444	233.002	213.818	284.954	285.479	297.793	280.563	287.838	280.987	220.907	306.016	289.403	309.128	254.617	295.815	306.467	297.806	289.939	298.763	296.881	279.892	239.915	214.692	232.308	241.445	235.621	223.143	274.557	246.304	265.995	270.495	269.278	280.049	302.038	290.166	283.036	286.419	292.569	276.605	319.011	304.58	285.615	295.491
ENSMUSG00000003341_Atp8b3	Atp8b3	0.317149	0.400084	0.546143	0.407256	0.517667	0.175982	0.520201	0.5015	0.761618	0.257397	0.358751	0.329025	0.198717	0.277188	0.55008	0.246072	0.165874	0.28004	0.154081	0	0.107206	0.325045	0.202442	0.222986	2.97215	2.9221	2.2007	1.93156	2.69415	3.71708	0.874713	0.678865	1.34504	0.827384	1.41864	1.10125	0.555626	1.51231	0.360326	0.477896	0.648823	0.654221	0.587172	1.17518	0.518005	0.199746
ENSMUSG00000003344_Btbd2	Btbd2	36.5356	57.8787	54.1675	53.2148	51.042	51.6214	34.0442	48.5202	59.7235	40.7117	50.2252	57.5323	39.2136	59.3183	57.5139	50.1372	48.8775	61.0953	57.6263	52.2816	54.4071	47.8281	55.0641	52.134	56.4017	64.3413	65.86	64.3253	55.6986	67.4384	53.4604	71.4659	59.1818	60.4581	68.042	57.1	60.2854	74.2345	61.7358	58.8343	65.5312	66.338	56.1337	53.0907	51.8653	59.6574
ENSMUSG00000003345_Csnk1g2	Csnk1g2	66.0304	78.4164	80.8292	71.4056	83.0338	83.4742	78.8971	80.4281	108.658	96.1379	100.271	106.792	87.9655	121.963	118.878	116.146	114.674	121.257	124.138	114.024	124.091	138.191	134.978	129.733	69.3271	73.7141	75.79	78.52	65.3624	75.1086	82.6861	91.3381	72.6322	79.7243	88.7962	73.3434	83.7328	97.7081	81.0733	92.1278	96.2754	94.7966	75.9214	70.4419	83.0103	86.2236
ENSMUSG00000003346_Abhd17a	Abhd17a	58.5457	68.681	69.6084	61.835	72.9911	71.0381	68.9555	81.8072	105.484	85.7133	85.0241	111.492	71.8032	101.894	95.3472	85.2026	87.7473	98.714	91.8836	79.717	84.0496	80.6576	84.3676	81.8803	69.3271	74.6514	68.8122	80.5863	59.3299	74.9316	81.4512	103.002	72.1479	100.113	88.6911	71.4713	72.8426	73.1825	72.1852	70.8348	86.4932	79.815	50.7317	49.1503	52.3833	65.1837
ENSMUSG00000003348_Mob3a	Mob3a	11.2905	13.9362	13.5046	11.1995	13.5111	11.6148	3.5836	4.13738	5.14092	3.77516	4.00606	3.76028	3.51067	3.15994	2.56704	3.38349	2.70927	4.29394	2.87618	2.43981	2.89456	3.34332	3.99822	4.10294	12.8563	14.9964	12.9895	14.4193	11.5966	11.4462	7.35788	5.98635	6.7252	6.20538	7.25081	5.83664	5.83407	5.45745	4.74429	4.67276	6.13887	7.13101	4.46251	4.07858	4.79155	7.39059
ENSMUSG00000003352_Cacnb3	Cacnb3	141.575	187.239	175.163	166.364	165.912	165.658	96.9307	118.542	148.96	107.249	125.503	140.635	115.124	178.398	148.338	146.29	137.675	162.89	179.299	176.314	163.168	155.743	171.164	163.939	122.757	132.211	125.225	138.129	108.176	120.835	57.3194	71.2808	62.7327	63.7085	70.3539	67.672	61.0633	61.2155	55.0698	54.1616	58.5938	56.9827	44.9187	49.2195	68.3767	60.8559
ENSMUSG00000003354_Ccdc65	Ccdc65	8.62645	7.66827	8.2418	8.55238	7.60971	7.97786	7.22501	7.58519	9.52023	7.07842	9.68629	7.28555	4.63674	7.20689	7.82336	6.33636	5.58442	6.25422	6.31732	5.17837	6.11075	6.77951	6.68057	6.73417	7.18845	5.95447	6.70945	5.74975	8.3753	6.01813	4.37356	5.80121	5.43396	5.90988	6.41014	6.55246	4.38945	4.20816	5.6451	4.14177	4.99095	4.64497	3.17073	4.49335	4.53254	4.99364
ENSMUSG00000003355_Fkbp11	Fkbp11	0.634298	0.533445	0.645442	0.610884	0.465901	0.997232	0.520201	0.689563	0.825086	0.471895	1.01646	0.564042	0.72863	0.443501	0.48896	0.430627	0.387039	0.513406	0.564964	0.448128	0.268015	0.510785	0.303662	0.445971	0.622077	0.661608	0.912486	0.628879	0.937096	1.53403	0.205815	0.74058	0.860826	1.00468	0.945758	0.82594	0.388938	0.657524	0.540489	0.477896	0.549004	0.261688	0.176152	0.414771	0.259003	0.532655
ENSMUSG00000003360_Ddx23	Ddx23	48.3969	60.9461	62.2107	56.8801	57.0469	56.1383	53.2339	52.4068	54.773	56.0697	58.6559	54.6651	45.705	62.8663	59.103	65.5168	48.8222	58.4349	84.4364	76.1818	80.6726	85.6262	81.0779	76.2165	62.9681	68.2558	58.9895	65.2237	60.7355	63.0723	57.6281	64.739	63.0555	60.5763	58.5319	51.6488	64.8971	66.0154	63.7176	70.8879	66.6791	66.4034	76.4498	72.9996	73.8805	77.1019
ENSMUSG00000003363_Pld3	Pld3	163.522	188.506	203.811	183.469	187.447	212.88	389.688	453.544	505.841	477.172	517.798	562.585	501.96	656.548	660.035	607.122	596.87	694.452	560.136	529.538	562.081	535.21	551.856	534.809	224.432	217.283	270.847	247.194	216.411	274.651	183.844	217.854	200.68	168.786	230.187	212.652	206.026	203.504	163.528	151.812	163.154	193.322	108.568	129.063	183.309	141.42
ENSMUSG00000003378_Grik5	Grik5	72.8174	100.554	80.8292	81.1797	100.065	93.9744	83.4633	86.6969	104.913	96.8671	102.962	137.015	79.8181	126.065	113.928	117.623	97.9762	117.43	95.1707	108.596	100.452	100.067	93.7305	83.3074	89.0953	87.7181	76.3804	95.6345	70.2822	80.2417	65.3462	66.0967	53.1022	79.4879	71.4573	90.3578	76.0652	68.3168	66.5401	66.0028	61.9377	59.8612	42.1003	47.6295	62.6786	56.6612
ENSMUSG00000003379_Cd79a	Cd79a	0	0.0666806	0.347546	0.067876	0	0.0586607	0.1734	0.125375	0.0634682	0.0428995	0.119584	0.188014	0	0.0554376	0.36672	0.123036	0.165874	0.186693	0.205441	0.348544	0.214412	0.046435	0	0.178389	0	0.110268	0.107351	0.26952	0.292842	0.118002	0.102907	0.185145	0.215206	0.177296	0.157626	0.110125	0	0.131505	0.120109	0.265498	0.349366	0.130844	0.234869	0	0.129501	0
ENSMUSG00000003380_Rabac1	Rabac1	55.2474	64.4134	65.5868	54.6402	61.0847	67.6358	47.8007	55.6038	60.5486	55.7694	55.4869	72.4325	44.5127	58.8193	66.6819	54.6896	51.5315	62.6355	73.3939	63.1861	73.9722	61.3406	73.0814	71.2662	66.3549	85.4576	89.4773	79.4633	66.9438	93.576	66.684	91.0913	66.0146	62.822	81.5454	70.7004	65.1194	72.4592	66.7804	51.5597	67.6773	74.8429	55.6639	62.0774	63.9736	81.0302
ENSMUSG00000003382_Etv3	Etv3	27.148	29.0061	26.8603	26.6074	28.1093	25.3414	27.455	28.084	25.5142	29.9439	29.298	27.074	22.6538	32.9854	33.3715	35.2499	28.5303	34.7716	42.6804	34.2071	41.5423	46.3886	46.3085	42.0551	26.9567	28.7799	25.0665	26.2332	27.5272	23.8955	32.8275	26.6609	25.6096	29.9631	27.427	29.2383	35.4489	36.6899	36.2127	39.453	35.3858	40.8888	43.2159	39.7489	38.4619	43.4114
ENSMUSG00000003402_Prkcsh	Prkcsh	45.3523	55.1448	60.2247	52.1288	58.3411	55.4344	51.9623	53.974	65.0549	56.9277	58.3569	65.946	44.314	61.8684	59.103	52.7825	50.9233	63.8491	54.8528	50.1406	51.3517	51.45	58.4044	53.7841	55.6414	67.6494	67.0945	63.7863	57.7485	63.7803	60.8697	58.5058	61.818	66.4271	64.9421	55.5032	57.8407	65.3579	56.6312	60.9052	65.3814	68.6278	46.6215	49.7725	53.5488	53.5319
ENSMUSG00000003410_Elavl3	Elavl3	296.408	362.742	338.361	315.216	346.164	309.377	153.979	153.271	212.936	141.654	187.388	149.706	107.904	156.057	160.257	143.337	132.533	167.79	156.289	151.218	164.025	161.176	180.882	153.37	283.253	312.665	279.274	286.769	279.547	258.956	207.924	212.855	214.668	217.306	228.716	206.595	165.688	200.939	197.338	204.38	204.579	223.482	175.153	169.71	170.359	186.363
ENSMUSG00000003411_Rab3b	Rab3b	82.4588	84.2176	98.6533	73.6455	96.2343	97.7287	59.8809	62.0607	68.6091	60.188	53.454	62.7497	27.6217	34.5376	46.1456	34.3886	30.4102	41.8193	26.8101	21.4106	39.6662	38.1696	43.2213	38.4873	50.25	49.8962	57.0035	49.0076	49.2561	58.4112	9.93056	13.7007	16.5709	10.6969	15.9203	16.4637	9.11227	9.59986	7.38668	5.41616	5.93923	9.61705	7.10478	7.12023	8.09383	5.72604
ENSMUSG00000003418_St8sia6	St8sia6	1.07831	1.33361	0.695091	1.6969	0.880034	1.17321	1.2138	1.06569	0.761618	0.857991	1.13605	1.08108	0.794869	1.27507	1.40576	1.59947	0.884661	1.44687	1.38673	1.79251	1.60809	2.08958	1.56892	1.33791	12.2342	11.5781	15.9953	8.66954	14.8764	16.5203	10.1878	6.97379	10.5989	8.68753	9.61521	12.0587	7.05645	5.58896	6.3057	5.36306	6.48823	6.08426	6.69376	8.64106	5.5038	8.05641
ENSMUSG00000003420_Fcgrt	Fcgrt	3.80579	6.40134	15.8878	8.82388	4.14134	4.69286	8.38101	10.9076	11.9955	13.1702	12.078	11.7039	10.532	15.1899	13.4464	13.4109	10.7265	16.7557	13.6618	15.5351	13.2399	10.2157	9.21109	10.5249	9.95324	16.2645	11.9697	20.7081	15.1692	18.8214	9.51893	14.8733	12.9124	12.4108	14.6593	12.8296	16.1687	14.334	11.6505	13.3811	17.2687	20.8697	14.2683	13.0653	15.9287	17.4445
ENSMUSG00000003421_Nosip	Nosip	21.1856	25.3386	25.6191	22.1955	25.7281	24.3442	22.0218	21.1257	24.1179	25.3536	25.1724	30.8343	19.2756	28.1069	27.6873	25.2224	22.8353	25.577	24.1907	26.1906	28.6776	28.2325	27.9369	29.2557	20.5977	25.4168	25.4423	27.2664	22.7246	23.8365	24.5949	27.6483	22.8119	25.708	24.8524	24.8883	26.3367	28.142	23.6013	26.7091	25.354	26.1688	19.8464	22.8124	25.1232	29.0963
ENSMUSG00000003423_Pih1d1	Pih1d1	31.6515	37.7412	40.9607	39.7753	37.0132	35.783	16.2996	17.1137	22.6581	15.2722	15.3067	17.2973	10.8632	19.126	15.8301	14.0876	12.6064	16.8491	15.3567	16.1326	17.7426	13.6983	17.7136	16.6347	35.0437	41.3505	41.5449	40.7424	37.5424	38.2328	14.1498	18.4528	18.1311	14.1837	17.0236	16.5739	15.0019	13.6765	12.6114	12.8501	12.9765	11.9722	11.3911	10.7149	13.2739	14.9809
ENSMUSG00000003429_Rps11	Rps11	106.118	90.3522	99.1498	90.886	85.4669	84.0608	63.6379	63.3144	64.4837	71.7709	63.7382	68.4842	37.6901	52.4994	55.5581	53.0901	43.5696	53.5343	64.0977	60.1487	63.2516	54.8397	63.263	66.6281	78.3126	97.0358	96.5088	82.4281	99.8593	104.55	65.6549	69.4293	79.8416	63.1766	78.5505	69.6543	57.3962	57.0731	56.8113	48.533	53.4531	59.8612	63.2385	68.9211	67.3407	69.1786
ENSMUSG00000003435_Supt5	Supt5	112.715	142.363	133.805	130.661	131.902	129.171	130.224	128.447	151.245	136.077	139.435	144.818	107.639	142.142	147.971	145.244	112.076	141.28	146.531	133.194	145.425	147.803	151.072	144.049	129.047	135.188	128.124	129.953	119.89	129.213	114.279	122.01	121.054	123.694	127.152	103.793	131.739	136.371	127.976	127.014	128.617	125.414	109.097	118.486	119.789	130.9
ENSMUSG00000003436_Dll3	Dll3	2.72748	3.00063	1.53913	1.6969	2.0189	2.9917	0.809201	0.877626	0.888554	1.20119	0.896878	1.3161	0.861108	1.3305	1.2224	0.984289	0.774078	1.21351	1.02721	0.74688	1.23287	0.882265	1.16404	0.981137	4.63102	7.49822	6.54843	5.25563	6.96965	7.19815	2.93286	2.71546	2.25967	2.60035	2.67965	2.47782	2.11138	1.57806	2.46223	2.23018	1.44738	2.09351	1.23306	1.31344	1.23026	0.932147
ENSMUSG00000003437_Paf1	Paf1	48.7775	55.0115	58.6856	57.1516	55.0798	52.208	43.4079	45.3858	53.1229	45.3877	52.0787	54.1011	34.3781	47.6764	50.2406	42.0784	36.7687	49.5204	44.8376	44.1157	47.1707	46.5743	50.1549	48.2987	51.4251	53.921	51.6896	47.5253	53.0045	52.2161	43.1182	44.1262	43.8483	39.7144	44.9235	40.8014	42.2831	41.7528	40.957	41.046	43.4712	51.8143	39.5754	38.2972	41.0519	43.5446
ENSMUSG00000003438_Timm50	Timm50	21.4393	25.3386	27.0093	24.1639	24.9516	23.0537	16.6464	17.3018	19.2943	20.6776	18.4159	21.7156	12.0555	17.2411	13.6298	16.1793	12.9935	16.6157	17.3084	16.4314	16.7777	16.9952	18.3716	16.9469	27.0258	27.6772	29.629	26.6824	23.2517	28.6746	18.2661	21.4768	19.0996	19.6799	21.3321	18.7764	17.3355	16.0436	14.8334	15.5582	14.5736	18.907	16.7344	15.4156	15.5402	20.1743
ENSMUSG00000003444_Med29	Med29	9.89505	11.0023	12.0648	11.1317	10.5086	11.6148	10.693	9.96732	9.9645	9.95269	11.0615	11.8449	7.94869	9.47983	10.5738	8.67405	9.62069	10.6415	12.0183	9.21152	11.0958	11.3766	10.8306	12.2196	9.67676	12.5705	13.7946	11.0952	13.5293	13.9833	10.1878	12.6516	12.5358	10.1059	12.6627	10.1866	9.61233	10.2574	9.78885	9.08003	10.8803	9.35536	9.15989	10.784	9.19459	11.7184
ENSMUSG00000003452_Bicd1	Bicd1	141.322	111.69	135.096	135.888	129.21	125.886	156.696	155.967	143.057	136.077	155.339	128.132	97.0403	114.7	137.887	128.327	102.344	135.026	112.941	111.285	116.694	122.913	118.023	122.91	171.071	147.097	167.039	147.337	176.174	165.026	176.692	137.624	162.319	153.302	162.67	173.117	136.74	133.675	147.794	158.449	131.911	139.218	138.338	146.414	121.602	125.107
ENSMUSG00000003458_Ncstn	Ncstn	57.0234	63.68	62.0121	62.5138	60.8259	62.591	60.4011	69.9593	64.1028	65.8079	64.8742	74.9706	41.0683	60.9259	64.9094	58.1961	46.9423	60.4886	50.2818	54.5223	50.0652	53.7717	54.9629	48.2541	73.336	73.3282	74.1261	74.5221	69.5794	70.6245	64.3686	71.2808	70.8567	75.8829	69.4081	72.4074	66.1195	61.2813	64.2581	62.3389	63.6346	59.9921	51.2601	49.0121	47.4622	57.4602
ENSMUSG00000003464_Pex19	Pex19	84.1079	77.8829	84.2054	85.2523	79.3066	78.1361	97.5665	98.4194	94.758	103.173	98.6566	102.327	62.2648	88.0349	81.1673	88.1554	67.4001	87.0457	75.9619	69.1113	74.9906	80.9362	78.5474	72.069	103.265	93.2867	108.908	93.2538	100.855	112.043	110.317	110.531	113.145	106.673	107.816	111.282	91.845	89.2918	87.2589	85.4903	82.6002	96.4322	76.7434	68.6446	74.7222	72.2414
ENSMUSG00000003469_Phyhip	Phyhip	73.198	83.7508	83.9075	83.5554	81.6361	80.8345	147.91	182.045	205.573	180.907	204.01	240.188	214.482	329.854	293.681	267.173	243.171	304.777	335.434	361.39	314.757	268.441	310.748	290.952	19.077	22.8806	18.0887	21.0674	16.5749	20.0604	25.2123	36.4735	44.7629	31.9725	49.337	39.2046	125.071	86.1357	68.4018	87.2957	43.6708	71.4409	58.6585	64.566	127.882	69.7113
ENSMUSG00000003476_Crhr2	Crhr2	1.14174	1.46697	1.58878	1.62902	1.60477	1.58384	1.0404	1.19106	1.5867	0.729292	1.43501	1.3161	0.529913	1.05331	0.67232	1.04581	0.552913	1.26018	0.873126	1.14522	0.589633	1.34662	0.961598	0.802748	1.17504	0.661608	1.66394	0.898398	0.878527	0.590012	0.41163	0.12343	0.0538016	0	0.210168	0.220251	0.111125	0.197257	0.180163	0.106199	0.149728	0.0654221	0	0.276514	0.388504	0.266328
ENSMUSG00000003477_Inmt	Inmt	0	0	0	0.135752	0	0	0	0	0.0634682	0.0428995	0	0	0.0662391	0.0554376	0.18336	0.492145	0.0552913	0.42006	0.719045	0.896256	0.589633	0.603655	0.506104	0.713554	0	0	0.0536756	0	0	0	0	0	0	0	0	0.110125	0.444501	0.26301	0.42038	0.0530996	0.149728	0.261688	0.293586	0.967798	0.647506	0.599237
ENSMUSG00000003484_Cyp4f18	Cyp4f18	0.317149	0.600125	0.248247	0.33938	0.207067	0.351964	0.4046	0.626875	0.444277	0.514794	0.478335	0.752057	0.132478	0.388063	0.73344	0.430627	0.165874	0.14002	0.359522	1.19501	0.643236	0.18574	0.202442	0.31218	0.552958	0.606474	0.483081	0.359359	0.292842	0.354007	0.514537	0.432005	0.591818	0.827384	0.577963	1.15632	0.777876	1.05204	1.08098	0.796494	0.698733	0.261688	0.822041	1.31344	0.841758	0.798983
ENSMUSG00000003500_Impdh1	Impdh1	73.8323	88.2851	81.4746	82.2657	84.6386	77.1975	66.6435	67.3264	82.6356	70.6126	69.1194	83.6663	33.9807	54.4952	48.4681	47.0613	40.4732	49.3337	41.0369	37.8419	38.6478	38.6339	37.4011	42.5903	54.7428	56.2366	56.6815	54.3531	48.0262	55.0482	55.1584	62.3321	52.4028	63.9449	61.2116	46.7482	40.5607	48.2623	45.0407	38.4441	50.3587	45.7301	34.878	35.6012	32.9581	40.0157
ENSMUSG00000003518_Dusp3	Dusp3	66.7282	68.5476	79.0418	74.5957	78.2713	71.0381	174.383	176.152	173.268	177.003	192.889	177.438	170.897	206.949	212.942	217.22	185.447	228.326	226.756	181.89	227.384	238.258	219.953	222.138	94.694	95.7677	104.56	99.4976	101.441	104.196	177.721	175.641	179.966	180.665	174.177	159.792	168.021	155.11	146.532	149.794	165.151	149.882	163.997	148.695	152.682	154.47
ENSMUSG00000003526_Prodh	Prodh	4.18637	5.20109	6.20617	5.56583	6.26377	5.74875	17.1666	19.057	15.3593	20.1628	17.9974	21.6686	22.8525	28.7167	27.8096	28.7289	24.5493	35.005	30.9703	29.1781	23.7997	28.6504	25.2546	23.3243	5.9443	7.71875	5.79697	7.81607	6.55967	6.66714	11.0625	14.3179	10.9755	13.5336	12.9779	14.3714	20.2803	22.5531	24.1418	23.9479	23.7569	28.4586	25.7181	21.4989	26.8068	25.7672
ENSMUSG00000003527_Dgcr14	Dgcr14	26.7039	33.407	31.577	31.0193	31.1636	31.5595	24.9118	26.5168	26.7836	26.7693	24.9332	30.4583	17.8846	24.9469	28.1152	26.6373	22.0059	26.4171	28.505	25.1948	26.3727	24.1462	27.026	25.242	27.3023	30.9302	28.0724	29.0632	24.0717	27.7896	23.7716	27.4014	21.5206	24.2305	22.6457	24.9434	23.503	24.2626	24.4421	22.408	23.2578	24.1408	21.2556	20.3929	20.3317	23.5034
ENSMUSG00000003528_Slc25a1	Slc25a1	56.3257	68.2809	71.5448	66.1791	66.4167	70.8621	24.4494	28.9616	33.4477	25.9542	27.5043	33.2785	16.2286	21.2326	22.4922	20.547	18.9649	22.4032	18.0275	18.423	21.3876	17.9239	21.6613	19.4889	35.8731	46.3677	44.6045	43.6172	41.8765	41.0649	24.6978	33.4495	30.5055	23.0485	34.888	27.256	33.7821	40.5693	32.069	28.7269	39.179	45.6646	19.2593	20.462	22.2095	21.8389
ENSMUSG00000003531_Dgcr6	Dgcr6	27.5285	33.3403	40.2657	32.9199	37.8932	36.311	31.0964	36.1707	41.3812	36.4217	37.9081	47.3796	23.3162	37.753	32.088	30.6975	29.3597	35.6584	25.6802	31.5681	28.4632	28.2789	26.8235	27.1597	29.7906	31.3161	32.098	33.6001	28.6986	32.0967	21.5076	27.4632	23.9417	22.5758	24.7999	24.2826	23.6141	25.775	20.5386	19.6999	19.4148	20.8042	16.3821	17.6278	22.7275	20.4406
ENSMUSG00000003534_Ddr1	Ddr1	25.6891	37.5412	34.6056	34.481	35.3049	33.4953	26.588	31.093	33.4477	27.5415	27.0857	29.4242	26.4294	39.4162	37.4665	34.081	31.8478	45.4598	41.9614	37.4934	43.6329	46.6207	44.7396	42.7686	40.6424	55.4648	42.7795	50.9392	41.3494	47.201	60.1494	69.8613	66.4988	83.2111	75.5556	62.1657	90.1781	118.617	99.2697	115.81	123.825	141.966	65.9982	72.3775	69.6069	86.5565
ENSMUSG00000003541_Ier3	Ier3	2.53719	3.13399	3.67405	2.44354	1.96714	1.99446	0.982601	2.13138	2.03098	1.80178	1.43501	2.30317	2.64956	4.04695	3.85056	2.76831	3.37277	4.99404	7.80677	6.57255	5.62832	5.5722	5.97203	7.40312	2.35007	2.7567	3.70362	2.51552	2.81129	4.13009	2.26396	2.77717	2.63628	3.66413	4.15083	2.75313	5.22288	5.06294	4.74429	6.90294	6.23869	5.29919	4.7561	6.01418	4.7268	6.32528
ENSMUSG00000003545_Fosb	Fosb	0.0634298	0.133361	0.347546	0.067876	0.1553	0.175982	2.1386	3.88663	5.71214	3.08877	3.46793	2.35018	6.69015	10.3114	11.0016	7.68976	14.9287	11.3416	18.952	11.0538	18.493	14.3484	22.3192	28.8989	0.207359	0.165402	0.268378	0.314439	0.234274	0.236005	0.41163	0.308575	0.484214	0.354593	0.840674	0.220251	1.3335	0.394515	0.540489	0.371697	0.898371	1.50471	0.469738	0.276514	1.23026	0.665819
ENSMUSG00000003546_Klc4	Klc4	12.3688	12.536	16.3843	12.3534	13.6146	13.8439	12.6004	11.6599	15.9305	12.0548	13.8119	13.631	10.7307	16.465	14.9744	17.9633	15.5922	16.569	18.2843	17.0787	20.1011	19.4098	18.5234	18.8646	22.2565	23.8179	22.9195	24.2118	21.4946	19.6474	19.0379	19.5636	15.2797	18.9116	19.8084	16.2985	20.447	20.6463	18.4967	20.6557	20.8622	22.5052	21.6667	19.356	22.857	24.9682
ENSMUSG00000003549_Ercc1	Ercc1	23.8496	23.9383	25.1722	25.3177	21.742	21.4112	15.2592	16.6122	21.7696	17.2885	16.8613	17.2503	10.8632	15.9106	19.1306	14.8874	14.5969	16.289	19.106	15.9334	17.689	16.8095	17.8655	17.1699	16.5196	21.3368	18.7328	18.6418	16.6335	17.5234	13.5838	14.8116	15.2797	13.5336	17.0762	15.0872	15.3908	15.2546	13.272	14.1776	15.5219	15.505	14.0334	14.1713	14.5689	14.3817
ENSMUSG00000003555_Cyp17a1	Cyp17a1	0.253719	0.0666806	0.0992988	0.067876	0.207067	0.175982	0	0	0.0634682	0.0428995	0.119584	0	0.0662391	0	0.06112	0	0	0.0933466	0	0.099584	0	0	0.101221	0.0445971	0.0691197	0.055134	0.214703	0.0449199	0.0585685	0	0.102907	0.061715	0.0538016	0.0590988	0.105084	0.110125	0	0	0	0	0.199638	0	0.0587172	0	0.0647506	0
ENSMUSG00000003559_As3mt	As3mt	2.60062	3.06731	5.95793	3.52955	5.02137	3.93027	4.85521	4.5135	4.3793	5.83434	5.02252	5.2644	4.2393	4.93395	4.2784	4.85993	4.69976	4.99404	6.16324	7.07047	6.00354	6.96525	5.51653	7.7153	12.718	12.5154	13.902	11.5893	16.9849	13.0393	12.6576	12.8984	11.9978	12.1744	10.7186	9.80115	9.94571	10.8492	9.00814	9.66412	11.7287	10.7292	14.9142	14.1713	13.2739	16.1794
ENSMUSG00000003573_Homer3	Homer3	5.01095	6.13461	8.98654	6.04096	7.24734	6.8633	5.66441	4.70157	3.68115	4.67605	4.84314	5.12339	2.7158	3.88063	5.01184	5.106	4.20214	4.38729	4.72515	4.3319	4.71707	4.87568	4.90921	4.6381	8.15613	10.6409	8.05135	8.8043	9.01955	9.3812	7.97532	9.01038	13.1814	9.21942	11.9271	10.1866	26.0033	18.6737	13.0318	12.7439	10.3313	14.4583	10.3929	11.3371	20.4612	11.0526
ENSMUSG00000003575_Crtc1	Crtc1	60.956	76.0825	61.4659	66.3149	77.8054	69.5716	44.1593	55.1023	65.0549	50.7072	61.1073	82.6322	47.5597	89.1437	66.743	67.9775	53.5773	74.2105	91.8323	108.646	78.1532	70.024	81.0273	70.2851	58.7518	65.8299	50.2404	64.0109	47.6748	47.673	41.4717	46.4097	46.7536	46.3335	50.9133	57.7057	55.6182	60.3607	57.5921	57.0289	54.1019	59.0107	51.495	47.2839	65.7219	52.2668
ENSMUSG00000003581_Rnf215	Rnf215	34.823	34.4739	37.8328	38.8251	36.7544	34.7271	24.1026	27.0183	27.7356	26.8122	26.0693	29.9413	16.2286	25.335	22.3699	26.3297	18.9096	23.0566	21.7768	21.6595	21.7628	21.9173	21.9649	21.4958	34.9746	41.9569	38.0023	37.6878	35.3754	37.7018	23.6172	26.3523	25.502	23.9941	28.5829	26.0446	22.3917	22.4873	19.3975	25.2754	20.2633	24.7296	19.5528	19.4251	21.4972	22.2384
ENSMUSG00000003585_Sec14l2	Sec14l2	7.16757	6.5347	9.13549	8.55238	6.98851	8.27116	18.3226	21.1884	19.7386	20.935	21.3457	19.5065	23.5149	33.4289	30.3155	29.9593	28.9174	37.9921	38.7257	35.8005	35.5924	38.4017	39.881	35.9007	18.3167	18.9661	17.9813	18.1027	18.6834	17.4054	22.6396	25.7351	29.1605	20.8028	28.2151	24.9434	36.0601	28.7338	29.2464	30.8509	23.6571	32.7765	29.8284	27.1675	41.8937	29.3626
ENSMUSG00000003604_Aven	Aven	9.32418	6.93478	7.34811	9.02751	8.38621	7.74321	7.57181	9.08969	8.18739	6.90682	7.65336	7.05053	3.90811	6.37533	6.90656	6.82851	5.03151	6.30089	6.16324	6.12442	7.39722	6.54734	6.17447	6.60038	7.25757	8.38036	8.1587	7.32195	7.67247	6.49014	7.92387	8.39323	9.09247	9.21942	9.08979	8.53471	7.66764	8.87658	7.68695	8.33663	7.68606	7.06559	10.1581	8.36454	6.79882	9.1883
ENSMUSG00000003617_Cp	Cp	4.82067	6.5347	16.5829	10.2493	3.8825	3.5783	8.78561	9.96732	7.67965	10.4246	9.02858	9.68273	9.80339	15.4117	16.0746	14.1492	11.3347	17.3158	17.8734	20.2156	16.7241	15.7415	14.7782	14.3157	15.2755	17.0915	15.3512	27.7605	22.4903	20.2964	13.7381	19.0082	17.8621	18.9707	17.9694	19.0517	24.003	23.6051	19.5176	30.5854	31.2933	26.496	31.7073	30.9004	32.8933	36.2871
ENSMUSG00000003623_Crot	Crot	34.3155	27.339	32.9672	30.4084	30.5424	28.8024	41.2693	38.6782	34.3997	41.0978	43.8275	37.0858	27.7542	33.2626	36.672	37.9567	31.4055	41.4925	36.8767	41.6261	38.1654	39.3769	36.1864	36.2129	34.9746	32.3636	34.0304	33.7798	38.2452	34.2207	48.3665	41.5342	47.3454	43.8513	46.4998	54.4019	39.8384	41.6213	42.5184	42.2673	42.0737	45.5338	39.2231	40.8549	37.6849	40.4818
ENSMUSG00000003644_Rps6ka1	Rps6ka1	11.7979	15.4032	14.4976	13.3716	11.3887	12.2014	9.65261	10.5315	14.0899	11.3255	12.4367	13.349	8.41237	12.6398	10.7571	10.6426	9.84186	12.3684	9.80982	12.3982	11.0958	10.8658	11.691	11.5061	21.8418	29.6069	25.0665	27.3113	24.0717	29.3236	19.4495	26.0437	21.413	22.3985	24.4321	25.1636	19.0024	20.712	19.0372	20.284	20.0137	18.1219	17.9088	19.6325	15.6697	24.0361
ENSMUSG00000003657_Calb2	Calb2	14.5889	10.5355	12.313	15.1363	10.0945	12.7294	14.2766	15.4211	17.0095	15.9586	17.0407	20.0235	8.01493	13.305	12.2851	12.1191	8.45957	13.6753	7.44725	9.9584	8.63009	6.64021	7.89522	7.26933	240.398	179.185	210.677	241.849	167.564	189.925	272.139	314.808	193.094	249.988	249.26	231.483	105.68	124.075	162.987	132.059	212.864	153.349	75.3342	125.33	148.538	136.892
ENSMUSG00000003660_Snrnp200	Snrnp200	271.86	292.661	258.127	274.151	250.965	238.162	233.281	227.869	214.967	231.014	222.964	229.048	160.497	222.194	208.541	232.477	168.362	212.597	251.512	226.803	228.51	256.925	237.262	218.303	271.502	255.932	229.946	252.091	240.541	233.704	208.851	206.56	201.326	206.905	200.291	192.444	221.361	195.087	191.753	203.902	192.75	187.958	228.527	211.81	226.109	212.529
ENSMUSG00000003662_Ciao1	Ciao1	41.4831	36.741	37.7335	39.7753	35.9779	36.0177	48.9567	47.3291	48.934	51.6081	45.8006	45.5934	38.22	48.2862	53.0521	48.3532	40.0862	47.8868	50.3331	42.3232	50.8157	50.382	53.0397	50.7069	37.3938	38.0976	41.4913	36.9691	40.7637	39.1178	48.4179	44.9902	52.5642	51.1205	48.7591	44.7109	50.0619	49.4458	51.5866	50.126	52.8542	52.8611	47.8545	48.2517	45.7787	54.9301
ENSMUSG00000003665_Has1	Has1	2.47376	2.53386	1.63843	2.17203	2.0189	2.22911	1.445	2.006	1.65017	1.75888	1.4948	2.02115	1.25854	1.82944	2.38368	2.21465	1.54816	1.72691	2.10577	3.0871	2.57295	2.36819	1.4677	2.09607	3.17951	3.03237	3.54259	4.04279	2.16703	2.59605	4.83665	3.45604	3.17429	5.49619	4.51862	4.73539	4.77838	5.78621	4.74429	4.67276	3.99276	4.25244	2.93586	3.45642	2.91378	3.86175
ENSMUSG00000003680_Taf6l	Taf6l	16.0477	21.6045	20.2073	17.9193	18.2737	15.7797	10.7508	13.1017	13.2648	11.111	10.4038	13.913	8.08117	12.8615	10.3293	12.2421	8.84661	10.1281	10.6316	12.4978	8.7909	11.9802	12.1971	10.7033	18.0402	20.0688	18.9475	20.1241	17.9805	18.8804	10.8053	8.64009	10.9755	10.2832	9.82538	8.86509	10.5013	10.2574	7.62689	8.12424	9.53271	9.61705	9.2186	10.231	11.2666	10.7863
ENSMUSG00000003721_Insig2	Insig2	19.7267	17.537	20.5548	18.2586	21.6385	17.5396	25.2008	23.5705	19.9925	23.5947	24.2157	20.5875	20.2029	24.0599	21.2086	24.6072	20.4578	25.0636	26.9128	29.5267	27.4448	27.3502	28.2912	29.2111	25.6434	23.3217	27.4282	25.2899	27.82	24.3085	29.7402	27.5249	33.1418	30.5541	28.3727	34.5793	32.2819	34.8488	35.1918	38.2317	36.0846	33.2344	37.8726	37.122	39.6921	39.5497
ENSMUSG00000003731_Kpna6	Kpna6	123.561	111.157	119.605	115.661	115.336	105.179	129.357	119.733	129.221	132.345	121.079	119.953	83.4613	127.673	118.084	129.003	95.5434	119.624	121.313	106.007	117.766	132.526	113.57	119.922	110.937	109.882	111.001	108.482	109.523	104.963	114.433	106.335	114.49	115.125	114.699	102.527	123.071	119.341	112.482	114.058	113.644	113.442	124.363	117.449	114.673	122.644
ENSMUSG00000003746_Man1a	Man1a	28.924	24.9385	38.5776	30.2048	29.3517	38.2468	56.7019	37.1737	35.6056	41.012	33.1247	34.5006	24.9721	41.8554	36.3664	49.2145	24.8811	39.1589	32.922	33.6594	25.1934	36.2193	46.5616	28.1854	24.5375	16.9261	25.2812	27.3562	29.5185	30.7987	46.154	41.349	44.9781	47.7518	45.6591	53.0253	52.2288	55.2978	51.5866	63.6664	61.8878	71.2447	15.3252	22.5359	24.0872	18.5764
ENSMUSG00000003752_Itpkc	Itpkc	14.018	14.4697	14.3487	17.1048	15.1159	14.2546	7.45621	10.2181	9.7741	8.70861	9.80587	9.87074	6.95511	10.2005	9.168	11.3808	9.39952	10.5948	12.3778	10.4563	10.6134	11.7945	12.0959	13.6021	15.8284	15.658	15.9953	15.4974	14.1736	15.8713	7.61515	9.99782	8.44685	7.50555	9.56267	9.47078	9.0567	9.33685	7.32662	9.50482	9.28317	10.2058	10.5104	9.9545	9.77735	11.1192
ENSMUSG00000003762_Adck4	Adck4	11.9248	13.2028	14.9941	14.254	12.9417	13.6093	11.271	13.2271	17.9615	13.7279	14.1707	15.8872	11.9893	21.2326	17.7859	17.9633	14.044	18.856	17.4625	18.7716	17.3138	17.5524	17.7643	15.7428	15.2063	15.9888	12.8285	14.1947	12.7679	13.5703	10.4966	11.5407	10.1685	10.4605	11.1915	10.517	12.7794	12.8217	9.66874	12.1598	12.128	12.6919	10.2755	9.9545	11.0724	12.3842
ENSMUSG00000003778_Brd8	Brd8	87.216	78.4164	83.3117	82.4693	78.0125	78.1361	66.0077	63.4398	60.8025	64.9499	64.2165	64.9589	51.534	67.7448	69.9213	74.1908	52.0844	66.6028	70.8773	77.3768	76.0091	82.3757	77.7376	75.7259	95.1087	101.667	98.0654	91.3222	99.625	95.7	76.1515	65.0476	67.252	69.5002	68.7251	76.3168	73.1759	69.6318	78.6111	82.0388	67.827	74.3195	77.9178	84.1985	76.9237	85.1583
ENSMUSG00000003779_Kif20a	Kif20a	4.75724	4.93436	5.51108	4.34406	4.40017	4.39955	4.33501	3.57319	4.76011	3.51776	3.22876	2.91422	2.05341	3.04907	3.60608	3.50653	1.99049	2.75372	2.7221	2.09126	2.73375	3.62193	2.47991	2.80962	6.56637	7.60849	7.99767	7.50163	7.49677	7.67016	4.32211	3.45604	5.48776	4.787	4.57116	4.29489	2.94482	2.36709	3.36304	3.92937	3.29403	3.46737	2.58356	2.28124	2.65478	2.33037
ENSMUSG00000003808_Farsa	Farsa	51.8856	64.2134	59.8275	62.9889	59.1176	56.6662	38.0902	40.2454	43.9834	38.3522	41.1368	46.6275	26.9593	39.3053	36.7331	38.5718	28.8621	37.292	31.5866	34.9042	35.2172	34.8727	35.7816	33.4478	47.347	58.442	53.9977	53.5445	50.1932	47.083	37.201	40.9787	38.6833	36.8777	42.5591	36.1211	36.3935	38.8597	34.5312	35.9484	34.5873	35.9167	34.3496	33.5273	32.3106	35.355
ENSMUSG00000003809_Gcdh	Gcdh	19.5998	20.1375	23.4345	20.1592	19.8784	20.0033	27.6284	25.3258	27.5452	29.472	28.5805	28.5311	18.8119	25.0024	25.1203	26.6373	21.066	25.2036	26.0397	26.2404	26.5871	25.4928	30.3156	28.1408	27.8552	30.2134	28.5554	26.9969	28.9328	29.0286	25.4696	28.0803	28.5686	28.131	28.0049	27.256	24.3364	25.9065	25.8233	27.0808	26.452	27.4773	26.8925	24.2641	24.0225	28.5636
ENSMUSG00000003810_Mast2	Mast2	181.409	204.776	179.284	177.36	195.834	174.046	114.964	117.163	127.19	116.344	112.11	117.274	83.7925	131.165	116.984	113.255	95.9857	117.897	130.404	127.567	131.863	129.507	134.927	122.464	159.252	163.197	148.52	171.998	149.291	145.674	99.2027	101.953	97.4885	109.215	103.561	106.766	96.5678	99.878	88.7602	97.5439	94.828	94.3387	105.808	104.177	98.3562	99.2736
ENSMUSG00000003812_Dnase2a	Dnase2a	6.66013	9.00188	6.50407	5.97309	7.60971	5.45545	3.468	4.57619	5.90254	5.31954	5.56065	6.06346	2.45085	4.54589	4.584	4.61386	3.31748	5.04071	5.49556	6.32359	5.03868	4.31846	4.09944	4.77189	7.53405	8.10469	6.81681	8.48987	7.37963	7.19815	3.4474	5.61606	6.07958	4.37331	5.30675	5.94677	4.22276	6.37799	6.48586	5.78785	5.39023	6.14968	5.57814	4.97725	5.18005	6.9911
ENSMUSG00000003813_Rad23a	Rad23a	20.8684	23.7383	28.6973	24.639	25.8834	24.0509	24.9118	27.4571	33.0034	30.9735	30.0753	33.7955	23.1175	32.9854	33.0659	29.2211	27.0927	36.6852	36.4145	35.8502	38.8086	32.876	37.806	37.0156	26.7493	29.1659	31.7223	33.106	27.3515	33.6897	31.5411	41.781	32.0658	33.6863	38.4608	34.9648	39.6717	40.109	38.675	39.0813	41.0256	43.1786	41.3369	41.8227	37.4259	45.6752
ENSMUSG00000003814_Calr	Calr	321.526	324.268	365.32	341.077	332.808	325.978	389.283	365.531	436.598	385.495	403.356	357.415	226.736	334.067	314.585	305.437	272.697	333.994	290.391	244.329	281.47	269.509	290.757	325.559	331.567	356.772	424.735	352.037	410.507	427.936	362.646	328.262	453.924	363.576	411.615	303.615	305.928	303.908	267.482	281.322	294.815	299.175	255.714	230.267	234.138	275.516
ENSMUSG00000003824_Syce2	Syce2	11.9248	12.736	14.1004	10.5208	10.9745	10.8522	3.179	3.07169	3.10994	3.34616	2.69064	3.47826	1.8547	2.10663	2.20032	1.29188	1.65874	2.00695	1.18129	1.8423	2.25133	1.7181	1.72075	2.40824	8.22525	9.59331	12.2917	9.43318	10.2495	11.3282	2.1096	2.03659	3.65851	1.24108	2.3644	1.92719	2.61144	1.90682	2.7625	1.96468	1.79674	2.09351	2.34869	2.07385	2.33102	1.39822
ENSMUSG00000003847_Nfat5	Nfat5	84.7422	71.0815	64.6931	72.0843	72.5252	62.063	96.8729	75.9146	64.2933	89.6171	70.2555	66.181	58.3567	80.2182	82.1452	102.366	52.6373	80.0447	83.2037	111.833	90.2675	113.58	85.4304	83.129	81.0083	66.1056	62.1564	82.7425	73.6206	61.2433	74.7622	59.8018	68.2204	79.7243	66.098	108.859	85.233	89.0288	83.5355	113.792	85.9941	77.656	91.5402	104.246	94.7949	86.956
ENSMUSG00000003848_Nob1	Nob1	16.8089	21.0044	18.4199	20.4307	19.982	18.0675	13.9298	15.9853	15.8036	15.3151	14.649	17.4853	12.6517	14.5801	15.769	17.9633	12.9935	13.9553	16.2812	16.7301	15.4377	14.6735	14.0191	15.832	16.4505	18.4147	18.8401	16.1263	17.922	16.4023	13.4294	12.9601	14.0422	11.5243	13.7135	14.5916	14.3907	15.1888	13.7524	15.9299	14.5736	15.5705	13.7985	12.927	16.1229	15.9797
ENSMUSG00000003849_Nqo1	Nqo1	2.53719	3.00063	3.22721	3.05442	0.983568	1.52518	2.0808	1.94331	2.03098	2.27368	1.97313	2.11516	2.11965	2.05119	2.62816	2.33769	1.8799	2.84707	2.36258	3.0871	3.16258	2.97184	2.32808	2.85422	6.15165	6.175	4.88448	6.55831	5.68114	6.49014	3.65321	3.64118	4.19652	2.60035	4.72879	4.18476	3.11151	5.98347	4.50407	4.30107	4.59167	4.84124	4.99096	4.97725	5.05055	5.79263
ENSMUSG00000003863_Ppfia3	Ppfia3	101.932	142.563	131.869	140.639	158.82	142.721	144.789	156.092	198.655	162.718	188.285	203.948	140.361	209.887	194.362	183.201	164.049	200.322	205.904	181.343	184.555	193.216	192.826	182.402	114.462	134.637	110.357	143.295	99.3907	102.957	106.303	121.887	108.41	118.67	127.625	92.9458	124.238	133.083	110.5	130.89	136.752	122.928	102.227	88.9683	104.508	110.393
ENSMUSG00000003865_Gys1	Gys1	13.8911	18.9373	20.3562	17.512	18.3772	16.8356	15.3748	17.5525	20.0559	17.4601	17.2201	18.3784	11.923	16.4095	15.4022	16.6099	13.3805	18.2493	17.822	18.6222	16.3489	16.3451	15.335	17.0807	21.1506	22.9357	23.5099	24.6161	23.9545	24.7215	24.1832	26.9077	28.9991	23.5804	26.5338	23.1814	16.9466	21.1065	19.9981	20.3371	20.413	22.9632	23.8392	20.7385	21.1735	22.2384
ENSMUSG00000003868_Ruvbl2	Ruvbl2	25.3719	27.5391	31.4281	30.68	30.2318	29.0957	19.074	18.6182	21.1984	20.8063	19.7313	25.8989	13.4465	19.1814	17.7859	18.64	14.6522	18.996	19.2601	18.1243	19.2971	19.5956	20.2948	18.374	24.6066	29.9929	30.5951	27.6258	26.1801	27.5536	18.4719	24.5626	21.6282	24.8806	23.1711	22.9061	19.7803	19.9887	16.9353	18.3194	20.0137	20.9351	15.7362	16.4526	18.9719	18.7095
ENSMUSG00000003872_Lin7b	Lin7b	23.5325	23.8716	29.3428	27.2862	29.1964	28.2745	33.9286	38.7409	46.7126	43.0711	43.2893	52.879	34.3781	47.2883	44.4953	45.7695	42.519	44.6663	39.1366	37.2444	42.8824	37.1944	40.9438	37.7292	17.1417	15.8234	20.7725	18.7316	18.5076	19.5294	20.1698	20.7362	20.3908	19.2662	24.4321	21.3643	22.1695	20.0545	18.857	17.6291	18.217	20.15	13.2701	15.1391	17.6122	20.0412
ENSMUSG00000003873_Bax	Bax	28.7971	31.3399	31.4281	27.4898	30.3871	29.6823	19.652	17.051	21.833	22.6081	21.8838	24.0658	11.923	18.1281	20.1696	18.8861	14.044	19.6961	16.538	18.0247	15.4377	15.9272	15.9929	16.6347	24.9522	29.3864	30.3267	28.2097	25.4187	28.6156	15.539	22.0322	18.1849	14.1837	20.3338	19.327	18.3912	16.1093	14.7734	16.5671	16.57	17.1406	11.8609	9.81624	13.4034	13.7825
ENSMUSG00000003882_Il7r	Il7r	0.253719	0.266722	0.198598	0.135752	0.207067	0.234643	0.3468	0.940313	0.507745	0.471895	0.538127	0.517039	0.662391	0.831564	0.73344	0.369109	0.718787	0.886792	0.410883	0.946048	0.750442	0.55722	0.354273	0.579763	0.138239	0.220536	0.161027	0.17968	0.234274	0.0590012	0.308722	0.12343	0.32281	0.295494	0.157626	0.330376	0.722314	0.591772	0.360326	0.424797	0.648823	0.719643	0.411021	0.483899	0.388504	0.266328
ENSMUSG00000003923_Tfam	Tfam	34.6327	28.4059	33.6623	31.9696	30.5424	31.2075	31.501	32.2214	27.6721	32.2175	30.6732	31.7274	21.9914	28.4949	27.9318	31.1282	24.0517	29.2641	32.1516	31.12	33.6627	34.6869	31.3278	29.9693	31.0348	31.9226	34.4598	30.6803	32.4469	34.6927	30.8208	26.0437	29.9675	28.722	29.6338	32.9825	30.7261	26.7612	29.907	32.4438	22.7587	29.8325	33.0578	34.979	31.2746	30.8274
ENSMUSG00000003929_Zfp81	Zfp81	64.1275	48.4101	53.0752	51.993	48.9713	50.0376	40.6912	37.2991	31.2263	34.9202	31.5701	32.5735	21.329	29.9363	29.4598	34.2041	20.5684	28.0973	30.0458	33.1615	30.6609	37.473	27.7345	32.6451	46.6558	41.0748	38.5391	35.0375	42.4622	40.1798	28.5568	20.7362	25.0715	26.0626	21.227	27.5864	29.1148	24.7229	25.3429	27.9835	20.962	20.8042	27.8907	28.4118	27.7133	28.1642
ENSMUSG00000003934_Efnb3	Efnb3	161.746	170.769	157.786	159.848	146.603	162.549	54.8523	66.5742	69.1803	49.4632	43.3491	65.993	16.8247	26.3883	35.2662	28.2983	21.0107	39.1122	24.5502	19.9168	28.7848	44.3454	45.6	31.4856	123.586	115.23	109.82	122.946	108.352	109.683	44.9705	46.9651	63.2707	45.0333	54.3286	54.4019	73.3426	90.9356	76.389	86.7116	79.0067	113.965	76.4498	75.6957	72.715	75.1044
ENSMUSG00000003948_Mmd	Mmd	147.538	166.435	154.559	156.183	164.463	144.54	154.442	170.322	155.687	140.41	168.314	161.739	118.038	147.741	127.191	140.261	128.386	143.24	171.852	162.023	155.234	154.721	186.044	166.303	109.486	107.456	119.643	120.34	120.065	128.269	69.411	77.2671	129.016	63.6494	94.8385	88.2104	132.961	92.3164	55.5502	56.551	46.5157	63.0015	43.8618	58.6209	130.861	45.7418
ENSMUSG00000003949_Hlf	Hlf	14.0814	16.9369	13.1074	12.8964	13.9252	9.32705	56.4129	54.2247	49.2513	57.6141	66.9669	61.8097	71.6045	89.2546	89.2963	93.1384	66.8472	86.9057	104.313	127.368	94.7702	110.84	86.8981	109.575	12.7871	11.7987	12.2917	19.8097	15.5792	14.9273	71.3148	65.1093	56.1689	82.1474	67.7268	66.1302	141.796	135.187	144.01	156.803	159.66	129.078	180.555	164.18	140.25	165.523
ENSMUSG00000003955_Fam162a	Fam162a	12.4322	11.1357	12.4123	12.5571	11.9581	11.1455	15.606	11.5972	13.8361	15.9586	12.7357	12.5969	8.01493	9.25808	10.3293	10.3966	9.23365	12.3684	10.7343	12.199	9.59494	8.77622	10.0209	10.8371	11.0592	13.3424	14.0093	12.0835	13.9393	15.3403	14.1498	11.8493	17.9697	11.5834	14.6067	12.279	11.1681	14.0053	10.9899	10.1951	9.88208	12.2339	12.2719	13.0653	11.9789	12.8503
ENSMUSG00000003970_Rpl8	Rpl8	184.2	197.508	207.832	194.736	197.128	201.324	121.727	128.384	144.58	144.486	143.859	158.073	91.2113	127.673	126.946	113.993	109.753	126.345	164.507	156.198	167.456	141.627	163.623	174.509	178.052	227.924	211.106	192.931	202.881	232.465	129.097	164.162	151.344	137.641	170.867	157.865	130.016	134.99	126.474	109.916	132.011	137.648	133.171	144.064	152.293	178.506
ENSMUSG00000003974_Grm3	Grm3	306.112	308.931	291.988	289.22	316.398	265.674	255.13	221.977	240.481	255.638	235.819	208.367	176.726	221.473	209.091	247.61	185.502	217.778	227.732	214.056	222.828	243.087	219.244	221.559	271.502	225.774	211.536	226.891	222.912	225.031	86.8024	73.5642	78.0123	81.6155	81.2301	83.8054	57.7851	45.1719	45.7013	61.0114	51.7562	47.8236	84.5528	97.4711	84.1111	89.7524
ENSMUSG00000003992_Ssbp2	Ssbp2	273.319	268.323	225.408	241.231	241.699	197.393	122.825	139.041	121.034	116.687	115.099	121.88	77.6322	116.419	112.522	105.134	78.9007	107.769	109.603	126.92	119.106	101.832	111.242	116.978	109.071	90.144	98.2264	109.021	114.736	106.497	68.4849	64.0601	71.7713	63.8267	66.3607	86.5585	71.5646	71.6702	76.389	69.2949	69.7236	72.2914	81.0885	96.2959	86.1183	80.2312
ENSMUSG00000004018_Fancl	Fancl	13.1934	10.2688	10.5257	9.77414	11.0781	8.68178	10.693	9.59119	7.93352	9.6095	8.25128	7.9436	4.76922	6.65251	6.53984	7.19762	5.86088	6.67428	6.7282	7.41901	9.11252	5.75794	7.89522	7.67071	10.4371	10.4755	9.28588	10.1968	12.0065	8.85019	4.32211	4.1349	6.13338	5.79168	5.9898	7.76383	4.94507	3.22187	4.32391	4.83206	3.99276	4.71039	4.40379	7.39674	6.21606	6.05895
ENSMUSG00000004031_Brinp2	Brinp2	84.4885	92.686	80.6803	88.5103	78.3748	91.6867	171.204	181.48	185.073	183.353	185.176	206.064	135.26	178.509	181.404	176.495	147.351	190.194	160.296	138.123	139.582	152.028	142.165	138.92	140.59	123.665	118.086	131.93	108.879	104.904	162.182	153.053	132.244	163.822	144.018	141.896	131.406	116.908	123.712	113.102	149.03	108.077	107.922	94.6369	94.2122	99.7397
ENSMUSG00000004032_Gstm5	Gstm5	48.7141	47.2765	48.3585	47.8526	40.6886	45.8727	68.6665	66.3861	63.2143	75.589	70.0163	71.5864	60.5426	79.3312	90.3964	75.8518	69.3906	92.8332	83.7687	77.7751	80.4045	79.1252	81.4321	87.8563	50.5265	63.2938	62.7468	53.3649	62.3755	69.6215	55.004	66.4053	74.7842	54.0163	68.1471	71.5264	75.3984	77.5879	74.6475	57.7723	70.1728	88.3853	72.9855	81.7098	85.6003	80.1646
ENSMUSG00000004035_Gstm7	Gstm7	2.3469	3.00063	3.12791	3.86893	1.7083	2.58107	2.7166	4.76425	2.41179	2.83137	3.34835	2.82021	3.17948	5.5992	5.07296	3.99868	3.87039	5.50745	9.39894	7.61818	6.75398	7.38317	8.2495	7.44772	5.46046	8.27009	5.04551	4.94119	6.73538	7.61116	8.48986	9.99782	9.14627	9.21942	9.66775	9.08534	16.6688	14.0053	14.5932	14.9741	15.7714	14.9162	21.7254	19.5634	20.5259	22.5047
ENSMUSG00000004038_Gstm3	Gstm3	0	0	0.0992988	0.067876	0	0.0586607	0	0	0	0	0	0.0940071	0	0.110875	0	0	0	0	0	0	0	0	0.101221	0	0	0	0.0536756	0.0449199	0	0	0	0	0	0	0	0	0	0	0	0	0	0	0	0	0	0
ENSMUSG00000004040_Stat3	Stat3	37.9945	44.4093	43.7411	43.0334	38.825	36.6043	46.9915	50.6515	49.6956	48.9055	47.7737	45.6874	31.9935	49.8939	48.8349	52.0443	42.7955	50.1271	50.8981	52.7795	51.4589	51.8215	52.4324	46.6932	62.0695	68.2558	61.4049	65.6729	61.3798	58.3522	52.2255	57.9503	57.8905	59.9262	60.3709	55.9437	58.3963	59.5717	59.5738	66.3745	62.6364	62.9361	56.8383	54.6115	58.2756	59.9237
ENSMUSG00000004043_Stat5a	Stat5a	0.507438	0.200042	1.39018	0.950264	0.724734	0.762589	2.1386	2.006	2.03098	2.18788	1.97313	2.39718	0.993587	1.16419	2.1392	1.59947	1.60345	2.05362	1.84897	2.29043	1.98331	2.18245	1.26526	1.24872	3.24863	2.5913	3.00584	3.14439	2.92842	3.42207	2.57268	3.51775	2.47487	3.36863	2.46948	3.63413	2.50032	3.15612	2.46223	2.49568	2.6452	2.02809	2.28997	3.87119	2.20152	2.86302
ENSMUSG00000004044_Ptrf	Ptrf	6.15269	11.8025	19.6612	11.8104	7.81678	6.57	11.2132	10.5315	11.6781	14.8861	13.6326	13.396	8.94228	14.9682	13.1408	14.0876	14.044	17.1291	18.3356	28.8296	18.1178	14.8592	15.0313	14.8954	18.1785	19.1866	18.8938	29.6471	23.486	23.3055	16.5681	17.0333	15.3335	18.1433	15.4474	15.6378	14.6685	18.2134	13.332	19.6468	20.1135	18.8416	17.5565	17.3512	20.3317	26.2999
ENSMUSG00000004054_Map3k11	Map3k11	9.83162	14.4697	14.3983	13.2358	13.6146	12.4947	11.3866	12.3494	17.9615	14.1568	13.3336	17.3913	11.5256	17.352	16.319	19.1936	14.8734	20.7229	21.6227	19.3193	22.2989	19.6884	23.2808	19.3106	19.4918	21.6125	16.9078	22.46	17.2191	19.6474	22.3309	27.278	20.068	27.1855	25.3253	23.6769	26.2255	28.4708	25.2829	32.0721	28.2987	30.5521	23.6043	23.2272	20.7202	30.3614
ENSMUSG00000004056_Akt2	Akt2	46.4306	57.412	58.2387	53.8935	57.3058	50.6828	83.5211	80.5535	83.7145	93.0491	95.1289	90.2468	69.4186	102.005	77.5612	87.8478	79.0113	101.421	85.7718	87.5841	86.8369	82.515	78.1425	86.6968	35.9423	40.3581	34.084	44.291	41.8765	39.8258	37.2525	40.6702	51.6495	47.2791	50.6506	42.7286	48.9507	42.4761	39.5758	45.1346	37.2325	48.2161	39.5754	36.4998	43.1887	40.5484
ENSMUSG00000004069_Dnaja3	Dnaja3	45.3523	46.0763	52.8269	49.0743	50.3173	47.5152	61.2103	68.1414	68.5456	58.3005	72.5874	70.8343	45.705	64.862	67.5376	55.3663	50.0386	64.4091	62.8137	57.1114	66.1997	57.9045	62.3014	62.4806	50.7339	54.1967	63.713	56.7788	60.1498	64.1344	65.2947	67.9482	79.6264	63.7085	76.3437	68.2777	67.8419	65.0292	61.2554	57.7192	58.3941	69.4129	60.6549	63.5982	59.8296	59.7906
ENSMUSG00000004070_Hmox2	Hmox2	38.3116	36.4743	37.7832	33.395	33.286	32.3807	35.836	36.1707	35.2883	36.293	37.1906	34.9706	25.767	35.9236	38.6889	33.5274	29.3044	38.0854	35.1818	33.759	40.2023	36.405	39.4255	39.7806	32.7627	31.5366	36.9288	31.0397	35.5511	35.6958	29.1228	36.3501	40.1898	34.8683	36.2541	35.2952	42.3943	41.5555	39.4557	37.2759	38.4303	39.3841	41.6305	41.8918	41.9584	42.679
ENSMUSG00000004071_Cdip1	Cdip1	97.111	99.7542	111.215	100.728	98.0462	98.9606	141.495	160.919	149.214	157.956	154.383	160.893	129.166	180.394	186.416	171.082	148.9	188.653	187.414	178.106	192.274	176.825	197.229	194.22	106.79	116.167	117.925	117.825	116.083	120.304	170.415	183.664	192.664	178.006	192.409	191.838	225.14	224.808	219.979	192.964	213.064	225.248	204.336	202.892	218.663	226.711
ENSMUSG00000004085_Zak	Zak	13.2568	13.3361	13.4053	13.0322	10.0427	10.4416	14.6812	15.045	11.8051	14.9719	12.5563	12.2209	8.61108	13.9703	17.1747	14.3952	8.9019	12.1351	11.6074	13.5434	12.1143	10.1693	8.95804	11.1939	53.9825	35.2857	41.1692	55.521	34.2626	38.2328	43.9415	33.9432	37.3383	37.055	34.4676	40.1407	30.2261	34.6515	34.7114	37.1166	38.4303	33.4961	47.3261	53.9893	38.1381	42.2795
ENSMUSG00000004096_Cwc15	Cwc15	38.375	34.1405	35.8469	36.7888	28.3164	34.1405	35.7204	37.111	36.4942	38.3093	33.4835	35.2527	23.7798	32.2647	37.3443	31.5588	29.0832	36.3585	35.49	33.9582	41.2207	35.9407	36.3383	43.4376	32.6936	37.2706	40.5788	31.2193	38.011	43.1299	38.4359	35.9798	41.4272	35.0456	39.9846	41.2419	39.1716	40.1747	44.6203	41.577	37.9811	44.8796	37.7552	44.8644	38.7856	47.0734
ENSMUSG00000004098_Col5a3	Col5a3	0.761158	0.733486	1.88668	1.28964	1.65654	1.58384	1.445	1.62988	1.77711	2.14498	2.15251	3.66628	1.92093	2.43926	2.62816	2.58376	2.04578	2.28699	2.61938	2.04147	1.8225	2.83254	2.47991	2.27445	4.00894	3.2529	3.54259	4.98611	4.04123	4.30709	3.85903	4.62862	4.94975	3.48683	4.361	4.95564	2.27807	4.47117	4.08369	5.30996	4.64158	5.43004	2.75971	2.4195	2.91378	3.19593
ENSMUSG00000004099_Dnmt1	Dnmt1	145.191	171.569	169.95	166.636	163.22	155.04	94.7921	101.115	112.212	99.9559	98.7762	112.997	69.1536	93.1352	93.2691	95.9067	80.5595	89.1926	94.4003	85.4929	94.931	94.3095	104.055	92.762	166.026	172.128	166.019	163.509	158.896	158.654	87.4198	81.4638	84.0381	78.7787	91.9487	84.356	79.6768	78.2454	77.5301	83.4725	80.6538	76.4784	72.3983	79.9125	82.8161	78.7664
ENSMUSG00000004100_Ppan	Ppan	16.5552	17.8704	19.6115	17.6478	18.9466	18.5368	12.6004	12.2868	14.8516	14.071	12.5563	16.7803	9.80339	14.691	13.752	13.4109	10.6159	13.0685	13.9187	12.7468	15.2769	13.5126	12.9563	15.386	12.9254	17.4223	14.1704	17.0246	14.7593	14.9863	10.7024	10.4298	10.3299	13.4745	14.1338	13.9859	13.0572	13.3477	11.8307	12.4784	10.3812	10.0096	8.80758	8.15716	11.7199	11.4521
ENSMUSG00000004105_Angptl2	Angptl2	16.5552	22.4714	19.0654	18.2586	19.2572	13.316	9.94161	12.3494	10.4088	13.0844	12.7357	13.255	7.48502	13.9148	10.5738	11.6884	7.07729	9.66137	10.3748	21.6097	7.39722	8.03326	7.74339	8.29507	19.0079	15.9888	12.7748	34.9926	18.6248	15.9303	21.5076	19.8722	17.6469	25.8853	17.1287	23.8421	15.113	22.4873	17.2956	19.9654	20.3132	17.2714	14.5619	19.2868	16.5114	16.1128
ENSMUSG00000004110_Cacna1e	Cacna1e	497.417	516.708	437.361	518.98	473.096	454.151	556.037	584.937	558.71	537.059	567.664	580.682	375.51	608.317	523.554	540.129	359.67	528.202	578.471	583.114	510.301	526.016	519.971	463.052	379.122	337.31	311.426	388.647	331.556	274.474	201.647	193.23	232.369	180.547	219.994	251.141	269.59	193.115	185.207	203.531	113.993	150.405	99.7019	151.184	267.032	121.645
ENSMUSG00000004113_Cacna1b	Cacna1b	267.42	378.879	281.214	334.832	356.517	297.879	196.116	255.201	260.918	208.792	257.225	278.637	171.096	273.973	215.876	206.147	165.653	220.158	233.895	264.346	183.537	162.894	193.99	187.709	325.485	317.406	294.948	366.726	282.593	244.501	263.7	273.212	238.664	283.024	250.784	287.317	202.359	223.032	221.901	176.45	225.291	180.5	178.618	183.536	180.849	190.091
ENSMUSG00000004127_Trmt10a	Trmt10a	10.2756	9.13524	10.625	9.70627	10.0427	9.62036	11.0976	9.71657	9.01248	11.2826	9.92546	9.2597	6.88887	9.4244	9.65696	9.35075	7.29845	8.0278	9.24486	11.253	9.05891	9.287	9.16048	9.3654	11.8195	10.1998	13.6336	10.0171	11.0694	13.7473	11.6285	8.64009	11.0293	10.8151	10.2983	10.1315	9.22339	9.66561	9.00814	11.9474	9.4828	9.61705	9.27732	8.36454	7.96433	8.85539
ENSMUSG00000004151_Etv1	Etv1	47.7626	35.6741	36.3434	33.8701	32.7166	42.6463	50.5173	42.2514	44.5547	44.9587	44.6645	50.6228	39.2798	41.8554	41.3782	49.0914	34.3912	37.4786	34.6169	41.6261	40.4167	45.2741	47.8268	40.8064	29.0994	15.5478	18.8401	26.9969	17.8634	17.7594	32.21	22.5877	21.7358	26.3581	25.5355	33.6433	24.1697	33.3365	26.6641	31.9128	42.9222	31.0755	44.5664	55.1645	52.7718	56.1286
ENSMUSG00000004187_Kifc2	Kifc2	143.288	181.171	193.533	182.519	190.76	188.242	273.741	300.712	368.433	295.406	336.868	402.914	302.249	433.744	422.584	404.358	375.152	427.294	387.616	397.29	394.84	388.707	396.634	382.108	237.772	239.337	236.173	254.876	196.907	230.99	278.622	307.649	257.817	301.581	306.163	275.368	247.198	274.385	283.756	274.684	269.911	271.044	205.393	211.395	234.009	252.678
ENSMUSG00000004207_Psap	Psap	719.104	787.431	865.587	808.81	752.119	814.504	1154.21	1253.5	1325.66	1242.33	1270.16	1340.87	1075.92	1483.46	1552.02	1368.53	1193.46	1512.17	1461.51	1305.2	1417.37	1403.87	1502.07	1444.1	915.076	981.66	1056.44	1010.88	935.105	1088.69	1113.51	1214.98	1183.58	1157.39	1251.61	1166.89	1321.22	1350.69	1188.17	1159.69	1252.08	1316.16	1206.23	1137.37	1265.87	1308.07
ENSMUSG00000004221_Ikbkg	Ikbkg	48.5872	44.0092	46.6208	47.9883	40.4816	40.6519	57.3955	61.183	54.7096	60.7028	59.2538	57.6733	48.0234	61.3695	57.4528	66.7471	45.6706	59.3217	63.9436	61.8915	58.9097	66.4485	59.9733	56.9951	55.3649	50.227	53.1926	50.6248	48.8461	51.6261	57.7825	53.4452	58.7513	55.7893	51.4913	60.2936	61.5634	54.5745	62.2162	58.8343	55.3995	54.4966	57.308	58.7592	54.52	53.7316
ENSMUSG00000004231_Pax2	Pax2	0	0	0.0496494	0	0.1553	0.0586607	0	0	0	0	0	0	0	0	0	0	0	0	0	0.099584	0.053603	0	0	0	0	0.110268	0.0536756	0.0898398	0.0585685	0.236005	0.0514537	0.061715	0	0.0590988	0	0.0550627	0	0	0	0.0530996	0.0499095	0	0.176152	0	0	0.0665819
ENSMUSG00000004233_Wars2	Wars2	9.83162	11.269	11.6676	11.9462	10.1463	9.67902	12.7738	12.5375	11.1069	11.3684	13.1542	9.58872	7.55126	11.3093	9.96256	11.2578	8.01724	11.575	9.55302	10.2074	10.4526	8.63691	10.8306	9.40999	14.9299	16.4851	15.5659	15.9915	15.7549	14.0423	16.4137	14.3179	16.2481	17.316	16.2881	15.5827	15.0019	13.0847	14.5932	12.4784	12.7768	11.3834	12.1545	13.4109	11.3314	11.9182
ENSMUSG00000004263_Atn1	Atn1	22.3907	29.2728	21.2003	22.467	29.5588	28.1571	14.2188	16.9256	18.5962	15.0148	16.6819	24.3478	12.9829	24.5034	17.9082	19.8088	14.9287	18.856	18.7465	31.8669	19.7259	20.8958	19.232	17.2145	25.8508	30.2134	22.5438	31.3092	21.4361	22.5385	17.803	19.8722	15.6563	24.5851	23.5914	34.5793	19.7803	25.9722	24.8625	29.2048	23.5074	20.4117	19.7877	22.5359	24.411	26.433
ENSMUSG00000004264_Phb2	Phb2	71.9928	72.6152	77.6516	70.6589	70.4545	70.8035	49.7659	60.7442	64.2298	59.4588	63.9773	73.8426	37.7563	55.6039	58.0029	47.0613	43.9013	56.2413	53.2607	44.5141	51.5661	46.9458	53.6976	51.8219	69.1197	82.2599	78.4201	77.0826	72.3907	86.1418	59.7377	72.6385	65.2075	63.9449	68.7776	69.7093	53.7846	52.3389	46.6622	46.2497	47.7135	50.7676	40.0451	38.1589	43.7714	46.0747
ENSMUSG00000004266_Ptpn6	Ptpn6	0.697728	1.7337	2.23422	1.6969	1.3977	1.3492	3.468	3.25975	3.17341	2.96007	3.64731	3.52527	2.98076	3.76976	2.87264	3.93716	2.26694	3.22046	2.7221	3.98336	2.46574	3.06471	3.897	2.85422	2.69567	2.86697	2.89848	2.91979	2.57701	2.41905	2.31542	3.27089	3.71231	3.25044	2.9949	3.08351	2.27807	2.56435	2.7625	2.76118	3.29403	2.74773	1.76152	2.62688	3.30228	3.92833
ENSMUSG00000004267_Eno2	Eno2	116.838	124.893	145.125	122.652	148.726	147.121	372.695	350.361	370.464	394.676	393.132	386.369	423.93	543.233	579.356	543.02	485.292	579.682	608.415	547.364	655.94	642.521	677.167	650.806	236.113	222.245	274.658	241.534	239.369	266.863	616.878	605.918	561.151	630.821	620.365	578.158	713.313	723.934	656.333	645.107	721.641	733.186	619.349	613.377	583.338	697.179
ENSMUSG00000004268_Emg1	Emg1	23.025	22.7381	23.9807	21.7203	22.1562	21.3525	19.7098	19.8093	21.0714	22.7797	17.9974	21.7626	15.4337	21.6207	19.1917	19.6243	17.9697	19.136	19.3628	21.1616	20.7444	19.6884	20.9021	20.8269	20.4594	26.4643	23.1879	22.5049	23.9545	24.9575	19.0379	20.8597	21.8972	17.8478	21.9101	18.9966	22.2806	19.8572	21.9799	20.9743	18.3168	22.1781	21.1969	22.8815	24.5405	24.9682
ENSMUSG00000004270_Lpcat3	Lpcat3	19.5998	20.0709	20.2073	20.2949	17.1866	19.2407	18.7272	16.9256	18.9135	21.5356	16.4428	18.5194	10.5983	14.4692	15.1578	15.8717	12.3853	15.6822	15.5108	15.2861	14.2048	13.7448	15.3856	14.0035	20.7359	22.3844	18.6254	19.63	20.2647	21.1224	17.9573	19.0082	19.4224	17.7887	18.3372	17.1245	17.3911	19.7257	15.1337	17.4167	17.119	16.8789	17.028	16.1761	17.6769	17.5776
ENSMUSG00000004285_Atp6v1f	Atp6v1f	38.5019	32.4734	41.3579	34.4131	33.959	40.5345	44.8529	42.0007	43.9834	43.7575	45.0233	53.537	31.5961	43.6294	47.6125	43.6163	39.6439	48.4002	42.7832	39.8336	49.1004	41.2807	44.3853	52.134	32.348	41.1299	39.881	36.5648	35.024	41.1829	34.7827	39.5593	39.0062	35.7548	41.8761	37.4426	40.5051	44.1856	41.3173	34.3554	37.8813	44.3562	33.234	36.7763	36.3899	43.2782
ENSMUSG00000004296_Il12b	Il12b	0	0	0	0.067876	0	0	0	0.125375	0	0	0	0	0.0662391	0.0554376	0	0.0615181	0	0	0	0	0	0	0.0506104	0	0	0	0.0536756	0.0449199	0	0.0590012	0	0	0	0	0	0	0	0	0	0	0	0	0	0	0	0
ENSMUSG00000004317_Clcn5	Clcn5	55.9451	46.9431	44.188	49.278	45.5547	42.881	36.1828	32.2841	31.1629	34.2767	30.6135	31.3044	16.9572	22.7849	24.2035	29.4672	19.7943	23.0099	19.3628	18.8214	20.8516	23.2639	20.649	21.5404	118.817	103.983	111.538	107.089	111.397	109.27	109.648	94.609	96.4125	101.414	97.3605	104.619	64.3415	73.84	72.7858	64.5691	71.8697	71.7026	52.1996	56.5471	42.2174	52.5331
ENSMUSG00000004319_Clcn3	Clcn3	331.294	290.527	301.521	314.062	274.778	275.881	372.464	358.322	311.692	359.284	337.286	327.944	218.258	276.19	288.364	318.418	230.952	279.993	282.893	274.304	307.038	326.299	296.881	301.432	330.738	305.001	305.736	288.251	318.495	307.219	384.153	333.631	349.818	364.522	334.536	342.93	322.763	310.286	329.278	329.324	325.36	303.101	345.316	344.052	300.119	318.528
ENSMUSG00000004328_Hif3a	Hif3a	12.5591	15.1365	9.58233	13.1001	10.5604	11.7321	4.39281	7.20907	5.52173	4.41865	4.66377	6.53349	2.31837	5.32201	7.21216	3.93716	3.42806	4.714	5.13603	3.23648	2.57295	2.7861	3.79578	2.80962	3.59423	3.63884	3.27421	4.71659	2.34274	2.89106	5.19682	8.64009	5.16495	5.31889	7.14573	10.4068	4.05607	5.19444	9.60868	2.86738	7.43652	6.54221	5.63685	3.52555	4.8563	4.12808
ENSMUSG00000004341_Gpx6	Gpx6	0	0.133361	0	0	0.0517667	0	0.0578001	0.0626875	0.0634682	0	0	0.0470035	0	0.0554376	0	0	0	0	0.0513603	0.049792	0	0	0	0	0.0691197	0.27567	0.322054	0	0.468548	0.47201	0.257268	0.37029	0.269008	0.177296	0.315253	0.165188	0.166688	0.394515	0.180163	0.0530996	0.099819	0.130844	0.176152	0.0691285	0.323753	0
ENSMUSG00000004344_Gpx5	Gpx5	0	0	0	0	0	0	0	0	0	0	0	0	0	0	0	0	0	0	0	0	0	0	0	0	0	0	0	0	0.0585685	0	0	0	0	0	0	0	0	0.0657524	0	0	0	0	0	0	0	0
ENSMUSG00000004347_Pde1c	Pde1c	9.64133	8.00167	9.38373	8.00937	7.81678	8.68178	8.32321	7.20907	5.20439	8.57991	6.03898	6.25147	3.11324	5.5992	5.25632	5.72118	5.80559	6.06753	6.31732	6.62234	6.43236	11.6088	10.1221	7.7153	87.3673	99.6822	72.3011	72.0066	71.2193	53.1601	117.675	94.3005	89.0954	112.465	84.9606	89.7521	16.5577	24.3284	36.6932	24.2665	33.5392	19.1687	31.6486	30.14	29.7853	28.7634
ENSMUSG00000004356_Utp20	Utp20	77.4478	70.5481	71.8923	74.5957	68.6427	63.4709	60.5745	51.0903	49.4417	51.7797	53.0952	52.2209	31.861	44.2392	39.4224	47.3074	34.1147	41.9593	48.9464	46.8543	47.0635	51.6357	50.2561	47.8081	63.2445	58.2215	61.0829	62.9777	63.6054	53.5731	58.8116	47.0268	59.397	56.3803	53.5404	55.0076	49.5063	48.7883	47.5029	51.8783	46.9648	47.1039	60.1852	54.7497	51.671	54.2643
ENSMUSG00000004359_Spic	Spic	6.40641	7.13482	5.51108	4.75132	5.79787	4.6342	4.62401	4.32544	3.42728	4.54735	4.54418	4.79436	2.51709	4.49045	3.3616	4.55234	2.43282	3.26713	4.21155	5.37754	4.50265	4.45776	2.73296	3.79076	5.46046	5.45826	4.77713	5.97435	4.45121	3.83508	3.96193	3.45604	3.76611	4.9052	3.73049	4.68033	3.94494	4.1424	5.52499	4.67276	5.19059	3.59822	4.34507	4.76986	4.20879	4.39441
ENSMUSG00000004360_9330159F19Rik	9330159F19Rik	200.184	175.837	177.546	180.143	181.546	158.384	112.999	103.999	114.37	98.7976	111.392	91.4219	67.7626	106.108	97.4864	101.382	82.0523	101.514	95.0166	97.0944	92.2508	103.875	100.057	102.172	141.488	133.645	128.392	120.969	141.092	112.279	103.01	88.3141	101.685	109.865	100.461	111.887	94.7898	99.2862	98.2488	108.854	98.2219	98.0677	108.333	101.826	104.637	104.667
ENSMUSG00000004364_Cul3	Cul3	180.141	152.032	155.154	175.595	146.655	139.554	149.529	135.154	134.172	138.523	141.587	129.448	94.6557	123.182	132.264	137.308	103.616	130.779	129.171	118.206	137.974	143.438	142.367	145.164	172.799	145.884	151.526	144.238	162.293	150.984	169.231	127.812	141.498	154.012	137.503	157.369	129.239	128.02	134.582	148.148	133.857	126.919	145.971	154.364	137.207	133.297
ENSMUSG00000004366_Sst	Sst	31.588	27.8058	43.6418	31.9696	33.9072	63.9988	62.4819	63.3771	66.9589	62.7191	65.5917	72.2444	52.5276	58.5421	65.704	60.2262	70.22	79.9047	67.128	72.6963	103.079	93.1022	120.301	113.901	25.7817	32.4739	68.3828	36.8793	44.6878	52.6291	7.6666	25.7969	35.4015	11.1697	29.6863	26.3199	17.5022	24.6572	12.4312	8.17733	13.775	23.8136	10.1581	13.6183	25.1232	14.0488
ENSMUSG00000004371_Il11	Il11	0.444009	0.333403	0.347546	0.67876	0.517667	0.234643	0.0578001	0.5015	0.253873	0.600593	0.239168	0.141011	0.132478	0.110875	0.3056	0.430627	0.387039	0.14002	0.308162	0.199168	0.268015	0.417915	0.303662	0.222986	0.414718	0.441072	0.751459	0.539039	0.702822	0.885019	0.514537	0.555435	0.215206	0.531889	0.525421	0.330376	0.277813	0.460267	0.42038	0.424797	0.549004	0.327111	0.411021	0.207385	0.582756	0.33291
ENSMUSG00000004383_Large	Large	244.902	244.851	239.459	250.938	233.002	237.635	261.141	290.369	274.119	259.885	275.043	297.814	196.134	265.158	255.481	242.32	213.203	244.568	249.509	223.467	245.287	237.515	262.82	245.507	136.719	131.55	141.543	139.252	148.823	150.512	130.692	120.159	138.916	132.5	132.301	137.381	150.741	136.699	132.36	132.855	129.964	128.096	125.772	125.883	133.451	125.707
ENSMUSG00000004393_Ddx56	Ddx56	37.5504	40.2751	43.5922	41.065	40.4298	39.772	36.0672	37.4871	38.5252	37.1939	38.0276	43.1492	27.0256	37.365	35.3885	33.0967	30.1891	36.8719	40.0097	35.7009	35.3244	35.2442	40.9944	36.4359	38.7762	43.9969	40.7398	39.5745	36.8396	43.9559	36.5836	39.2507	36.2623	35.5775	41.4557	36.5616	39.6161	38.2679	36.3929	33.2934	39.179	41.0197	36.8744	35.532	39.8864	37.1527
ENSMUSG00000004394_Tmed4	Tmed4	32.5395	32.2734	33.4637	33.6665	29.3517	28.8024	38.6682	39.3051	36.875	40.154	41.9141	39.953	38.0875	46.5676	42.4784	45.0312	36.824	48.3068	52.1307	48.9953	47.4387	49.314	52.5336	48.3879	32.901	35.2306	35.5333	34.3188	34.9654	34.8697	38.899	42.3982	42.5571	37.2914	45.0286	44.6558	49.1729	57.0074	49.3646	49.1171	49.2607	57.4406	56.486	54.1276	55.4265	60.7227
ENSMUSG00000004415_Col26a1	Col26a1	21.1856	29.1394	33.1658	33.0556	20.7067	22.819	26.9348	26.893	34.2728	28.7856	31.4505	28.2021	13.4465	22.8403	19.6195	17.4096	13.4358	16.9424	12.2238	16.3816	15.4377	11.3301	10.3245	14.7171	75.6861	90.3646	74.3944	82.2484	64.8353	68.3234	74.0933	73.3174	60.6344	80.729	60.9489	51.869	20.3915	21.8956	22.6405	26.2843	24.7052	19.5612	16.9106	14.7244	12.1731	20.8401
ENSMUSG00000004446_Bid	Bid	12.5591	14.4697	12.7599	15.34	12.2169	12.6121	8.55441	10.7823	9.52023	9.78109	8.49045	12.0799	7.2863	8.14933	8.00672	8.73557	6.02675	7.60775	7.08773	7.31943	7.34362	5.99012	6.52874	7.7153	23.4316	23.5973	21.7923	19.8995	20.0304	21.3585	8.95294	12.4664	10.7603	8.74663	11.0338	10.7372	8.6122	6.44374	6.84619	6.95604	5.2405	7.13101	5.63685	7.25849	7.25207	6.19212
ENSMUSG00000004451_Ralb	Ralb	33.9349	35.9408	40.216	36.0422	34.5284	33.7886	25.143	22.0033	23.0389	23.5089	22.5415	22.9377	13.3141	17.5737	17.4803	18.0863	15.5922	18.8093	19.0033	16.1326	18.0106	17.5989	16.3978	17.0361	41.9557	41.6813	42.5111	41.506	42.9893	44.1329	41.2659	33.7581	36.2085	32.8589	35.2558	31.8813	21.1694	23.4079	22.2801	22.8859	24.256	24.5987	25.7769	20.0473	18.7129	18.8427
ENSMUSG00000004455_Ppp1cc	Ppp1cc	103.073	100.288	102.029	99.0311	96.9073	91.9213	107.335	98.0433	88.0303	100.9	95.7268	91.5629	62.7947	87.9241	90.8243	94.4303	73.0398	86.5323	90.2401	73.0947	93.6445	97.2349	90.2384	106.32	100.154	99.9027	93.1809	90.0195	97.1651	95.169	95.2922	89.9187	101.577	92.2533	90.0046	90.1376	111.236	103.1	103.774	103.757	97.1239	90.0208	121.369	106.389	98.421	112.057
ENSMUSG00000004460_Dnajb11	Dnajb11	48.2067	44.4093	50.841	46.9023	43.5358	43.9369	59.1295	54.6008	58.1368	57.8715	62.064	56.5453	39.2136	48.397	57.3305	50.5063	46.4447	54.7478	47.611	41.6261	48.6716	49.6855	47.4726	52.357	48.5912	49.2346	51.0455	43.1231	52.126	55.5202	53.872	51.532	60.473	52.6571	57.0607	50.2171	46.2281	48.7226	43.7195	52.25	44.9185	54.2349	38.7534	40.2328	40.4691	41.8134
ENSMUSG00000004462_Tbccd1	Tbccd1	12.1785	10.9356	13.455	12.8964	10.5086	9.79634	14.0454	14.9196	12.884	13.8994	14.0511	14.0541	9.93587	12.917	13.0797	16.6099	9.39952	13.2085	13.3023	12.448	12.4359	14.2555	12.3996	12.0412	12.4415	11.0268	10.9498	9.83746	12.0065	10.9152	14.0469	13.207	15.9791	16.3704	13.9237	14.7017	14.8908	15.0573	15.494	12.8501	13.9248	15.505	13.2114	11.2679	11.5904	15.447
ENSMUSG00000004473_Clec11a	Clec11a	2.60062	2.66722	2.43282	2.98654	2.4848	1.87714	2.312	3.38513	2.60219	3.21746	3.58751	3.24324	3.11324	4.65676	3.3616	2.7068	3.92568	4.2006	3.95475	4.43149	5.57472	4.22559	4.15005	3.79076	2.97215	3.85938	2.03967	2.42568	3.04556	3.18607	3.29304	2.4686	3.01289	3.95962	2.3644	2.42276	4.00051	3.28762	4.38396	3.29217	3.54357	3.92533	3.0533	3.59468	3.56128	3.52884
ENSMUSG00000004500_Zfp324	Zfp324	41.0391	44.3426	41.1593	42.4904	39.6533	40.2999	28.9578	32.2841	36.0499	29.0001	28.5805	36.1457	16.2948	22.7849	21.392	26.2067	15.8686	21.2363	20.8009	19.7674	17.957	22.8925	21.2564	18.7754	39.0526	38.8694	36.8752	38.5413	40.5294	35.9908	22.4853	24.8711	24.5873	27.4219	27.3744	25.7143	22.1139	20.712	19.6978	19.6468	20.8123	20.608	19.8464	17.1439	17.4827	18.4432
ENSMUSG00000004508_Gab2	Gab2	57.4674	64.1467	59.5296	55.7941	52.5432	55.2584	29.189	29.0243	28.1799	28.2708	27.2651	28.3901	15.5662	24.6697	26.9539	23.2538	15.9239	22.3098	23.1122	18.3733	22.5669	22.1031	21.7119	22.0756	64.8343	59.8755	58.9358	56.644	60.4427	58.2342	42.3464	39.1273	41.8576	46.2153	39.1964	40.5261	30.3927	30.7064	32.7296	29.1517	33.0401	30.683	42.2177	39.0576	31.5336	39.2833
ENSMUSG00000004530_Coro1c	Coro1c	141.956	157.433	143.735	142.132	142.41	132.749	83.7523	86.8222	95.3927	91.376	86.6385	92.879	47.6922	72.6233	76.95	67.8544	59.8805	74.4439	75.5511	64.2815	67.8078	75.1318	73.5369	68.9918	137.756	143.679	132.203	137.724	129.495	135.939	90.9701	101.706	88.665	101.414	100.723	88.5407	77.0098	79.955	73.8067	82.5167	83.0993	81.2543	81.9692	82.885	76.6	80.6973
ENSMUSG00000004535_Tax1bp1	Tax1bp1	159.145	132.161	149.047	141.861	126.984	131.459	164.094	154.149	149.658	150.921	154.921	126.016	104.857	136.377	150.905	149.058	122.968	151.175	150.229	150.969	169.332	163.358	172.531	173.483	153.446	141.088	149.755	132.783	152.395	154.701	179.007	132.872	156.616	149.934	148.852	145.476	145.463	146.562	146.112	162.219	142.991	150.602	179.499	184.02	156.826	180.104
ENSMUSG00000004540_Psg17	Psg17	0.0634298	0	0.148948	0	0	0.0586607	0.1156	0.125375	0.0634682	0.128699	0.119584	0.141011	0.132478	0.0554376	0.06112	0.0615181	0	0	0	0.149376	0.107206	0	0	0	0.138239	0.165402	0.214703	0.0449199	0.117137	0.118002	0	0.061715	0.215206	0	0.157626	0.110125	0	0	0	0	0	0.0654221	0	0.138257	0.0647506	0
ENSMUSG00000004542_Psg19	Psg19	0.317149	0.400084	0.347546	0.67876	0.569434	0.351964	0.693601	0.313438	0.380809	0.343196	0.119584	0.188014	0	0.0554376	0.06112	0.123036	0.110583	0.14002	0.0513603	0.597504	0.321618	0.18574	0.303662	0.356777	0.207359	0.055134	0.590432	0.2246	0.234274	0.118002	0.360176	0.24686	0.269008	0.295494	0.262711	0.275313	0.388938	0.197257	0.42038	0.371697	0.149728	0.261688	0.234869	0.345642	0.453254	0.199746
ENSMUSG00000004552_Ctse	Ctse	0	0.0666806	0.148948	0	0.103533	0	0	0	0	0	0.0597919	0	0	0.0554376	0.12224	0	0.221165	0.233366	0	0	0.053603	0.09287	0	0	0	0.055134	0.0536756	0	0	0.0590012	0	0.12343	0.0538016	0.0590988	0.0525421	0.0550627	0	0.0657524	0.300271	0	0.299457	0	0	0	0	0.0665819
ENSMUSG00000004558_Ndrg2	Ndrg2	100.6	100.821	132.862	115.593	109.331	120.841	228.079	259.025	241.116	237.192	275.043	245.217	239.123	350.92	333.471	291.657	270.762	464.773	421.412	431.796	391.356	370.273	398.203	390.671	242.748	282.617	306.864	268.037	314.689	345.629	455.931	522.726	518.163	480.533	529.309	471.557	625.413	714.926	641.98	612.928	768.157	952.677	803.193	758.408	696.264	823.885
ENSMUSG00000004561_Mettl17	Mettl17	25.8159	25.9387	28.4987	23.7566	30.18	23.7576	21.7328	21.878	24.6891	26.6406	23.1395	24.8179	14.8376	22.7849	22.7366	23.8075	17.085	21.143	22.9581	26.3898	22.0844	26.1429	22.8253	21.7188	29.3759	29.7172	32.9568	30.1862	27.3515	29.8546	23.2056	26.7843	27.654	29.1948	27.5846	26.2098	24.6142	26.1695	25.2829	25.594	24.5056	26.3651	25.6007	23.2272	23.9577	25.9004
ENSMUSG00000004562_Arhgef40	Arhgef40	41.2294	48.6768	46.0746	48.0562	47.1077	42.2944	24.0448	28.3348	30.909	28.7856	28.7001	27.5441	17.0897	30.2689	27.504	28.6059	20.4025	25.0636	28.9672	28.979	23.1565	26.6073	27.6333	25.6433	95.1087	108.945	95.4353	109.56	90.3126	92.1599	64.5744	68.9356	61.9256	66.7817	67.2539	64.0379	57.1739	68.8428	64.198	68.3392	69.8733	66.338	67.6422	64.4277	55.6855	75.5705
ENSMUSG00000004565_Pnpla6	Pnpla6	61.5903	82.2172	81.8718	76.089	72.8358	72.446	56.9909	60.5562	71.0843	61.8182	62.2434	69.2362	40.7371	57.5443	51.8909	55.4893	40.9709	52.6941	57.8317	58.655	55.4791	52.843	57.3922	53.6057	88.2659	93.3969	90.5508	98.6441	90.1955	90.0949	77.1805	82.5746	75.2684	81.5564	86.4843	74.7751	69.0643	81.533	73.2062	78.3219	85.0458	82.8244	69.9322	72.1701	69.4774	77.5014
ENSMUSG00000004567_Mcoln1	Mcoln1	30.3194	37.2078	35.4	32.9199	34.839	33.8472	37.1654	39.8693	43.8565	40.4972	39.4029	41.4571	30.8674	46.4567	45.2899	41.2786	35.8841	43.4995	46.4297	44.9622	45.509	45.7385	45.3975	45.8013	39.4674	44.438	37.3582	45.2344	40.9979	41.8909	36.3263	41.1022	36.6927	37.4096	37.6727	37.5527	39.505	42.8048	41.6176	39.8247	41.5247	44.487	40.6323	38.0898	39.9511	46.8071
ENSMUSG00000004568_Arhgef18	Arhgef18	54.1056	68.0809	68.7644	64.0749	70.7651	61.6524	49.8237	57.6725	67.2763	55.2975	64.6948	66.322	48.487	67.9665	65.8873	53.7668	56.7289	67.7696	72.4181	70.5553	70.8096	60.737	69.9436	65.0226	55.7796	71.3433	63.2299	69.1318	62.3755	62.5413	76.9747	79.3654	75.3222	77.124	81.6505	72.6827	81.4548	85.8069	79.0915	72.7995	87.3416	76.2822	88.6043	76.8708	74.6575	90.0188
ENSMUSG00000004591_Pkn2	Pkn2	68.4408	57.412	55.7066	56.2013	48.3501	48.5124	49.0723	43.5678	38.9695	48.9913	44.7243	36.5688	34.0469	43.8512	43.9453	55.3048	38.8698	47.6067	49.7682	54.9704	53.2278	61.6193	52.5842	56.5492	64.9725	61.4744	52.2801	52.0173	58.7442	57.3492	62.9279	43.2005	50.4121	58.3305	47.1303	55.5032	52.1733	48.9856	48.2836	61.2238	54.2516	49.0012	58.8934	55.6484	55.1675	55.9288
ENSMUSG00000004609_Cd33	Cd33	0.444009	0.866848	1.98598	1.01814	1.13887	1.52518	4.73961	2.5075	2.85607	3.86096	3.52772	3.85429	2.38461	3.49257	3.48384	4.36778	2.37753	3.36048	3.33842	5.37754	3.00177	2.73967	3.44151	2.58663	1.79711	2.03996	2.03967	2.82996	2.45988	2.18305	2.62414	3.08575	2.58248	2.83674	2.57456	3.74426	3.27819	2.23558	2.88261	2.17708	2.94466	2.81315	2.28997	3.17991	2.33102	2.13062
ENSMUSG00000004610_Etfb	Etfb	8.49959	9.00188	12.2634	9.63839	9.31801	9.50303	12.2536	10.2808	10.5992	14.4142	12.6161	11.3279	8.94228	11.3647	11.4906	11.6884	8.9019	13.2085	13.7132	14.9874	12.4359	12.9554	14.2215	13.3345	10.1606	15.7683	14.0093	14.2845	15.6378	17.3464	13.0178	16.4162	15.9791	13.0017	17.4965	14.5916	14.1129	14.7943	12.9117	11.9474	13.3258	18.0565	15.2665	13.8948	16.4467	18.7095
ENSMUSG00000004612_Nkg7	Nkg7	0	0	0.0496494	0	0	0	0	0	0	0.0428995	0	0	0	0	0	0	0	0	0	0	0	0	0	0.0445971	0	0	0	0	0.0585685	0	0	0	0	0	0	0	0	0	0	0	0	0	0.0587172	0	0	0.0665819
ENSMUSG00000004626_Stxbp2	Stxbp2	19.2192	17.4036	20.6045	19.0732	22.0526	19.534	10.1728	8.58819	8.94901	9.3521	8.90899	10.6228	6.62391	8.53739	10.3293	8.12039	7.85137	7.14101	10.0153	11.9999	16.5097	15.6022	14.424	12.7102	18.6623	20.8406	18.8938	19.6749	14.9935	16.5203	18.5748	19.1316	15.2259	18.8525	19.6508	17.565	10.1124	12.8217	15.3138	14.39	15.1725	12.4956	11.9783	11.8901	12.5616	13.849
ENSMUSG00000004630_Pcp2	Pcp2	1.52232	0.733486	0.297896	0.67876	1.03533	0.703928	0.520201	0.75225	0.761618	0.471895	0.597919	0.987074	0.662391	0.997877	1.03904	0.861253	0.663496	0.840119	1.02721	0.647296	0.857648	0.882265	0.657935	0.847345	1.0368	0.496206	0.268378	0.763639	0.76139	0.708015	0.771805	0.37029	0.699421	0.531889	0.73559	0.881002	0.944564	1.2493	0.720651	1.75229	1.34756	0.850487	1.87895	1.03693	0.906509	0.665819
ENSMUSG00000004631_Sgce	Sgce	18.5215	16.6035	17.7248	18.8695	15.9959	16.8356	16.8776	17.9913	17.6442	17.3314	15.1274	14.6181	14.5064	15.7443	16.9914	17.8402	11.7771	18.3426	17.1544	17.3774	16.3489	15.2771	18.1185	17.1699	25.0905	22.219	24.5834	23.583	25.8287	25.3705	19.6553	17.5888	19.5838	17.6114	19.4931	19.8776	17.78	20.3175	19.5176	19.6468	19.8141	21.2622	20.6685	22.5359	21.4325	20.9733
ENSMUSG00000004633_Chn2	Chn2	70.6608	73.482	67.6225	71.8128	67.6073	52.6187	74.9667	66.3861	75.2732	72.9721	65.233	73.8896	42.393	45.9578	60.6921	58.5652	50.0939	54.8411	40.7801	43.1697	61.6971	53.7717	51.319	53.249	37.532	38.4284	42.4574	37.8675	38.3038	37.4068	60.8183	58.1355	58.8589	60.7536	58.5319	58.9721	61.23	64.1086	61.5556	67.5427	74.2154	65.2913	54.0198	62.8378	43.3829	56.5946
ENSMUSG00000004637_Wwox	Wwox	20.9318	18.2705	19.9591	19.2089	18.9984	19.886	16.473	17.4898	18.2788	17.4172	18.4159	15.8872	11.8568	17.5737	16.5024	16.7944	14.3757	19.6028	20.6982	24.4479	21.2804	19.2241	20.3454	20.5147	19.1462	20.3444	22.4901	19.8097	21.9632	22.3025	20.4786	21.1065	20.8212	17.1387	19.7558	25.6041	21.9472	24.3284	23.3611	23.7355	21.9602	21.393	30.6504	28.4809	27.001	28.83
ENSMUSG00000004642_Slbp	Slbp	37.6139	31.8733	37.6342	39.0287	33.4931	31.7354	29.9404	26.5795	24.6256	29.7723	28.7001	27.074	16.4273	24.3926	25.8537	24.3612	20.2919	23.9434	25.8856	24.896	27.9808	24.3784	25.7101	25.465	48.1073	43.9969	50.0794	45.9531	49.4318	51.1541	32.6216	30.4255	34.8096	27.4219	30.1066	36.7268	27.6146	26.301	29.7869	29.5234	28.3985	28.4586	33.645	33.8729	30.8213	27.7647
ENSMUSG00000004651_Tyr	Tyr	5.70868	4.86768	3.42581	4.14044	4.29664	3.10902	3.2946	2.88363	2.66566	2.78847	2.57105	2.20917	2.11965	2.60557	2.50592	3.01439	2.10107	2.28699	2.61938	3.0871	3.64501	3.01828	2.47991	2.31905	3.38687	3.36317	3.43524	4.22247	4.04123	2.65506	1.95524	3.33261	2.95909	3.42773	3.3627	3.79932	3.11151	3.61638	4.32391	2.86738	3.24412	3.00942	3.34688	4.35509	3.17278	3.12935
ENSMUSG00000004654_Ghrhr	Ghrhr	0.253719	0.0666806	0.0496494	0.067876	0	0	0	0.0626875	0.126936	0.0428995	0	0	0	0	0	0.0615181	0.0552913	0	0	0	0	0.09287	0	0	0	0	0.0536756	0	0	0	0	0	0	0	0.0525421	0.0550627	0	0	0	0	0	0	0	0	0	0
ENSMUSG00000004655_Aqp1	Aqp1	0.380579	1.66701	4.51809	2.57929	1.34593	1.75982	0.693601	0.814938	1.2059	1.20119	1.4948	1.92715	0.596152	1.05331	0.79456	1.23036	0.442331	1.02681	0.616324	1.04563	0.321618	0.232175	0.506104	0.490568	0.207359	0.330804	0.590432	1.123	1.05423	0.47201	1.13198	0.61715	0.538016	0.590988	0.630505	0.82594	0.722314	0.131505	0.240217	0.318597	0.499095	0.327111	0.176152	0.0691285	0.129501	0.133164
ENSMUSG00000004661_Arid3b	Arid3b	4.12294	5.06772	5.16354	5.76946	4.86607	4.6342	6.24241	5.20307	5.83907	6.77813	7.17503	7.28555	6.88887	8.09389	9.53472	7.32065	10.1183	9.56802	7.24181	7.66797	8.41568	11.3301	9.86903	11.5953	4.83838	5.56853	4.24038	4.98611	4.80262	4.24809	4.63083	4.99891	3.3357	4.49151	4.93896	4.84551	5.33401	5.12869	3.5432	4.24797	4.99095	4.77581	4.11021	4.00945	3.82029	4.12808
ENSMUSG00000004665_Cnn2	Cnn2	5.83554	8.6018	11.2208	6.85548	5.38374	4.45821	5.72221	4.63888	6.79109	7.37872	5.97919	6.25147	2.84828	4.93395	4.95072	5.22904	4.69976	5.88083	4.21155	5.27795	3.32339	2.92541	3.08723	3.83535	6.56637	8.4355	8.1587	11.0503	9.60523	11.0332	7.61515	7.09722	7.20941	7.80104	7.93386	5.94677	4.83395	6.31223	3.30299	7.11534	5.93923	5.43004	4.28636	3.04165	4.53254	4.99364
ENSMUSG00000004667_Polr2e	Polr2e	20.1072	22.2046	23.6331	19.0732	22.5703	23.5816	16.9932	18.869	22.8485	20.8921	21.4055	27.168	16.1623	22.175	23.5923	22.3311	19.5731	23.85	26.9128	27.1864	27.3375	23.7283	26.5705	29.5679	18.3167	22.6601	21.2019	18.2375	17.2191	22.8925	15.4876	17.8973	17.2703	13.8291	19.388	16.4637	21.1138	19.0025	17.7761	15.8237	16.8694	19.4304	18.7308	16.4526	19.6194	22.3049
ENSMUSG00000004668_Abca13	Abca13	0.0634298	0.133361	0.198598	0.271504	0.569434	0.293304	0.1156	0.188063	0.444277	0.600593	0.418543	0.423032	0	0.277188	0.06112	0.184554	0.165874	0.186693	0	0.398336	0.160809	0.046435	0.202442	0.178389	1.31327	0.496206	1.61027	0.673799	0.878527	0.531011	1.02907	1.04915	0.699421	0.531889	0.683048	0.991128	0.277813	0.789029	0.84076	0.265498	0.449185	0.261688	0.352303	0.483899	0.0647506	0.266328
ENSMUSG00000004677_Myo9b	Myo9b	91.7829	104.222	100.838	97.3342	107.054	92.3906	70.3427	67.7652	77.9389	76.7473	79.6428	83.2433	48.4208	78.8323	76.4	80.9578	64.2485	80.7915	85.0014	80.5137	82.7631	79.5896	79.3571	76.2165	87.0217	102.218	83.8413	95.6794	87.6185	78.0587	77.6436	81.5255	79.6802	93.5534	85.3809	81.2725	75.7318	94.1575	88.0996	84.6407	87.9405	91.0676	76.2737	73.7601	82.039	78.2338
ENSMUSG00000004698_Hdac9	Hdac9	69.7094	58.9456	66.8777	58.8485	57.9787	63.9988	63.5223	63.3771	62.7065	65.7221	66.7875	61.0576	51.3353	74.3973	57.6361	73.8217	48.214	65.2492	61.9919	72.1984	48.7252	57.533	59.2648	50.7069	40.7115	43.0045	46.6978	38.137	45.4492	42.1859	74.5564	60.5424	65.3151	78.7196	64.1014	57.8708	62.7302	64.9634	68.8222	63.5071	69.7236	55.6088	106.983	89.3831	69.4774	91.2172
ENSMUSG00000004707_Ly9	Ly9	0.0634298	0	0.0992988	0.135752	0.103533	0.117321	0.1156	0	0	0.128699	0.0597919	0.235018	0.0662391	0	0.06112	0.184554	0.276457	0.186693	0.0513603	0.199168	0.160809	0.09287	0.202442	0.133791	0.414718	0.330804	0.268378	0.13476	0.702822	0.177004	0	0.12343	0	0	0.0525421	0.0550627	0.0555626	0	0.180163	0	0	0.0654221	0.117434	0.0691285	0.194252	0.0665819
ENSMUSG00000004709_Cd244	Cd244	0	0	0	0	0.0517667	0	0	0.0626875	0.0634682	0.0857991	0	0	0	0	0	0.123036	0.165874	0	0.0513603	0	0	0	0.0506104	0.0445971	0.0691197	0	0.0536756	0	0	0	0	0	0	0	0	0	0	0.0657524	0	0	0	0	0	0.138257	0	0
ENSMUSG00000004730_Emr1	Emr1	3.55207	3.80079	7.44741	4.20831	4.08957	4.04759	9.99941	8.71357	8.44127	8.53701	8.90899	6.90952	5.29913	8.37108	6.7232	7.50521	5.25268	8.63456	7.19045	7.31943	5.19949	5.20072	6.98424	6.68957	7.25757	9.70358	7.72929	8.75938	10.1909	11.4462	8.3355	7.65266	8.82346	8.68753	9.45758	7.98408	7.22314	7.10126	7.0864	6.63745	6.93742	6.8039	5.16712	5.46115	5.82756	5.99237
ENSMUSG00000004748_Mtfp1	Mtfp1	11.7345	10.1354	13.5543	12.3534	12.6311	11.7321	45.7777	42.8783	51.9804	49.9351	49.9262	55.5582	39.0148	59.3737	54.7024	49.4605	49.541	57.5482	50.5899	47.4518	48.0283	41.0485	51.8757	47.05	13.9622	13.3976	16.3711	14.3295	14.7593	20.0014	29.0199	33.8198	37.2307	26.6536	40.0371	32.1015	32.8375	36.4268	26.9043	23.9479	26.2524	33.5615	24.3089	24.4715	34.6416	30.8274
ENSMUSG00000004768_Rab23	Rab23	39.6436	33.8071	33.5133	31.8338	33.8554	29.6823	24.4494	28.7736	26.3393	25.6539	24.0363	26.275	14.2414	23.561	21.6365	24.9148	17.0297	22.2165	22.5472	25.4935	21.2804	22.7532	22.3192	24.0379	31.2421	28.1735	30.3267	28.1648	31.7441	29.1466	32.5187	32.2152	32.2272	33.8636	32.7863	34.5793	31.6707	33.7968	33.3301	34.9395	31.5927	30.4213	35.8762	32.4904	33.1523	36.2871
ENSMUSG00000004771_Rab11a	Rab11a	280.487	237.049	243.034	257.25	227.774	230.654	188.313	184.489	178.219	171.641	179.376	169.072	92.0061	126.121	129.33	125.435	105.938	129.238	121.108	112.53	124.841	119.384	128.5	132.32	246.827	225.994	256.033	227.969	259.4	248.867	182.764	167.494	191.749	165.477	176.647	188.81	144.907	147.022	139.146	130.519	140.795	139.349	145.619	152.221	132.415	133.031
ENSMUSG00000004788_Eif2b2	Eif2b2	19.7901	19.7375	19.7605	18.7338	19.309	19.4754	17.5134	17.7406	19.929	21.1495	21.7045	21.9507	12.9166	17.74	19.7418	19.0706	16.3109	19.6495	19.2601	18.5226	18.225	15.9272	19.5862	20.2025	17.5564	22.2741	18.6254	19.2257	16.8092	21.8895	20.0669	26.6609	22.1663	21.9848	23.066	23.0162	19.947	22.1586	18.6168	19.8061	21.1117	21.7201	15.9711	16.9365	16.5114	19.2422
ENSMUSG00000004789_Dlst	Dlst	115.569	113.224	128.393	124.62	118.598	114.154	157.968	143.366	145.215	166.107	158.09	162.35	92.7348	118.415	124.257	131.71	110.306	123.918	107.805	96.4471	104.204	117.852	111.9	103.465	119.646	130.998	138.161	121.823	129.788	140.364	172.987	162.434	185.562	170.441	177.435	166.565	131.794	130.979	114.644	129.138	124.125	132.741	123.247	99.7524	104.184	113.522
ENSMUSG00000004791_Pgf	Pgf	2.28347	1.60033	2.23422	1.35752	1.34593	2.11179	0.635801	1.06569	0.69815	1.20119	0.896878	1.12808	0.397435	0.887002	1.2224	0.861253	0.608205	0.980139	1.38673	1.14522	1.07206	0.789395	1.41709	1.07033	3.11039	2.26049	2.84481	2.11124	3.3384	2.36005	1.49216	1.6663	1.82925	1.06378	1.62881	2.20251	1.50019	2.23558	1.14103	1.59299	1.74683	1.57013	1.3505	1.4517	2.00727	2.66328
ENSMUSG00000004798_Ulk2	Ulk2	299.389	273.991	248.148	272.658	248.739	233.587	219.987	211.257	193.832	211.623	199.107	194.83	124.463	168.697	169.852	188.491	131.538	164.71	155.211	146.538	164.293	175.246	161.852	155.198	257.955	233.768	217.279	225.049	226.543	220.193	182.712	169.284	175.77	198.631	166.086	160.728	156.409	141.302	147.613	149.263	150.228	130.583	129.883	136.114	122.184	136.16
ENSMUSG00000004814_Ccl24	Ccl24	0.0634298	0.133361	0.297896	0.135752	0.103533	0.0586607	0	0	0.126936	0.0857991	0.239168	0.0940071	0.132478	0.0554376	0.06112	0	0.221165	0.0933466	0.102721	0.099584	0.214412	0.139305	0.101221	0.0891943	0.276479	0.165402	0.214703	0.494119	0.175705	0.177004	0.257268	0.12343	0.269008	0.0590988	0.262711	0.110125	0.22225	0.26301	0.240217	0.0530996	0.249547	0.130844	0.352303	0.345642	0.0647506	0.266328
ENSMUSG00000004815_Dgkq	Dgkq	64.5081	72.9486	70.1546	72.6952	72.0593	64.5268	64.6783	63.2517	64.5471	67.7384	63.2598	63.9248	44.3802	65.6936	62.159	67.6699	49.0434	60.3486	61.7351	58.7048	64.8061	62.9659	61.7447	60.5183	87.6438	91.9634	90.1751	92.4901	87.8527	94.815	90.2498	91.3999	94.2066	98.9314	97.7809	89.2566	84.6774	91.5931	85.8176	84.269	88.6393	92.2452	80.6188	79.7742	66.2399	80.8304
ENSMUSG00000004837_Grap	Grap	2.47376	5.06772	5.85863	4.00468	3.15777	2.87437	3.6992	4.5135	5.45826	5.87724	4.12564	4.98238	2.7158	3.71432	3.85056	4.18323	2.87515	3.45382	3.4925	3.63482	2.94817	3.38976	3.18846	2.63123	3.66334	4.46585	4.24038	4.80643	5.03689	4.30709	4.93956	5.49263	5.00355	5.2007	4.93896	4.62526	4.00051	4.53692	3.48315	5.25686	4.44195	5.75715	3.34688	3.73294	3.49653	4.52757
ENSMUSG00000004842_Pou1f1	Pou1f1	15.0329	10.8023	11.3201	10.8602	10.6639	9.855	12.1958	12.4121	7.80658	9.2234	9.86566	7.75558	7.02135	8.48196	10.5126	9.41227	5.0868	9.05462	6.62548	11.4024	10.399	8.91552	6.88302	11.952	10.4371	8.04956	10.8962	10.4663	10.7766	7.31615	10.6509	7.15894	10.9217	8.15564	8.40674	10.3518	9.33452	10.3889	12.131	10.3544	10.0817	9.81332	13.0939	13.1344	8.41758	9.65438
ENSMUSG00000004843_Chmp2b	Chmp2b	61.0195	59.4791	56.8982	57.1516	52.8021	55.9037	47.7429	48.0813	51.3457	49.2058	52.6169	46.5805	28.7478	39.5825	46.2067	39.5561	35.0547	43.6395	33.6924	33.4602	39.8271	39.4233	42.5127	42.3673	71.8154	66.271	72.1401	59.6087	66.9438	70.0345	50.4761	42.7068	47.2378	50.8841	48.076	50.107	40.9496	39.7145	40.8369	35.4174	32.9902	38.8607	31.5899	35.8777	31.2746	32.7583
ENSMUSG00000004846_Plod3	Plod3	25.8794	35.274	35.6979	34.2095	33.0789	31.7354	23.6402	26.9556	31.9245	26.1687	25.5311	28.8132	18.017	30.2689	25.3648	25.5915	19.7943	25.2036	26.8101	25.7923	25.0862	22.7532	23.9893	25.242	45.5499	51.44	45.678	48.3788	42.1693	43.7199	45.588	47.1502	46.2694	46.3335	45.5015	42.0128	32.1152	37.6761	35.9725	38.6565	40.0274	41.9356	30.0045	28.9648	29.5263	31.1603
ENSMUSG00000004849_Ap1s1	Ap1s1	55.3742	58.2788	59.7282	51.6536	50.5243	54.2612	51.6733	51.3411	56.8675	56.9706	53.6931	59.9295	46.6323	61.3695	61.9145	66.7471	54.5172	68.0963	76.681	80.4639	72.4713	73.971	80.5718	73.7191	96.6294	112.804	105.473	96.0837	91.9525	87.2628	146.077	149.103	147.954	160.335	136.032	118.605	72.4536	81.4015	79.0915	71.472	75.9623	73.7307	56.1924	60.0035	67.2112	64.651
ENSMUSG00000004864_Mapk13	Mapk13	0.253719	0.133361	0.0992988	0.135752	0.362367	0.234643	0.1734	0.313438	0.126936	0.386096	0.119584	0.141011	0.331196	0.277188	0.18336	0.246072	0.221165	0.326713	0.513603	0.448128	0.589633	0.74296	0.607325	0.713554	0.691197	0.441072	0.268378	0.26952	0.468548	0.47201	0.308722	0.061715	0.215206	0	0.157626	0.110125	0	0	0.0600543	0.0530996	0.099819	0.0654221	0	0	0.0647506	0
ENSMUSG00000004865_Srpk1	Srpk1	151.724	148.564	151.232	154.079	144.274	138.322	132.304	126.002	135.251	136.163	134.771	127.568	87.5019	118.193	106.838	117.192	99.9114	110.896	107.703	110.688	109.243	117.666	108.205	106.676	128.424	136.842	127.855	129.19	135.82	124.965	107.487	91.4616	111.262	106.378	97.5707	95.0381	78.3433	85.3467	80.5928	77.2068	74.7145	76.5439	82.3216	85.0971	78.8015	77.9674
ENSMUSG00000004872_Pax3	Pax3	0.253719	0.133361	0.248247	0.203628	0.414134	0.469286	0.4046	0.313438	0.190405	0.171598	0.179376	0.282021	0.0662391	0.166313	0.18336	0.30759	0.0552913	0.28004	0.102721	0.199168	0.321618	0.417915	0.151831	0.0891943	2.28095	2.09509	0.85881	1.88664	0.878527	1.53403	0.668898	0.987439	0.32281	0.709186	0.630505	0.881002	0.666751	1.51231	1.4413	2.49568	1.09801	1.37386	0.822041	1.65908	1.29501	3.46226
ENSMUSG00000004880_Lbr	Lbr	25.7525	30.7397	28.0519	26.6753	24.2268	19.6513	18.785	17.1764	18.1519	17.5459	15.5459	17.7673	11.1282	14.5247	14.3632	17.5942	11.39	14.4687	17.3598	15.8339	17.9034	17.3667	19.6368	17.8389	24.261	28.1183	25.0665	25.8739	25.653	26.3736	22.794	18.3911	21.7358	18.4979	19.966	23.7871	22.8362	25.9722	22.1	24.4789	24.5555	24.5987	26.4815	22.8815	25.3822	24.8351
ENSMUSG00000004885_Crabp2	Crabp2	0.253719	0.266722	2.13492	0.543008	0.362367	0.351964	0.520201	1.003	0.634682	1.28699	0.298959	0.705053	0.264956	0.443501	1.16128	0.922771	1.2717	0.933466	1.74625	2.19085	0.964855	0.232175	1.16404	1.24872	32.901	38.9246	25.4423	34.1841	28.64	22.8335	0.360176	2.16002	0.699421	0.118198	0.577963	0.881002	0.777876	0.591772	0.42038	0.796494	0.698733	0.588799	0.587172	0.829541	1.55402	1.26506
ENSMUSG00000004891_Nes	Nes	29.4314	34.4739	47.2166	35.567	32.613	34.0819	26.6458	19.2451	30.8455	26.1687	26.6672	18.7544	12.1218	14.691	14.9133	21.2853	22.0612	19.0427	11.6588	14.1907	13.1863	14.4413	15.4868	16.9915	35.4584	42.6185	33.2789	39.6194	38.7138	38.4098	35.2458	25.7351	28.4072	32.0907	30.8422	19.2719	16.4465	16.3066	15.0136	29.2579	20.8123	18.5145	12.7416	16.2452	13.0149	19.3753
ENSMUSG00000004892_Bcan	Bcan	103.644	135.028	153.764	133.512	138.321	126.531	171.204	173.833	225.502	190.56	210.408	223.925	153.741	238.992	221.743	210.392	176.6	211.99	193.68	200.811	160.916	153.514	169.342	151.898	253.255	286.862	264.191	290.273	253.719	317.84	318.55	344.555	349.71	379.887	387.078	359.119	283.536	338.888	303.094	327.412	324.012	338.363	207.8	199.781	200.403	241.493
ENSMUSG00000004894_Hapln2	Hapln2	0.12686	0.533445	0.297896	0.475132	0.1553	0.469286	0.693601	1.003	0.69815	0.643493	0.358751	0.611046	1.12606	0.554376	1.65024	1.29188	1.05054	1.49355	2.9789	2.19085	7.34362	12.3517	10.4764	8.74104	0.483838	0.441072	0.536756	0.13476	0.644253	0.649014	3.24158	4.44348	3.65851	4.01872	4.72879	4.07464	12.8905	19.7257	11.7706	17.3636	20.7624	17.5985	36.757	35.2555	29.4615	43.478
ENSMUSG00000004895_Prcc	Prcc	41.9905	40.6752	44.6844	39.5038	39.7568	37.9535	34.2754	30.5915	37.7001	31.4883	36.772	41.9272	25.2371	38.5291	34.7773	27.8062	27.8668	35.8451	33.0761	33.6096	33.6627	31.9008	33.3523	32.4667	37.9467	48.1319	40.3104	44.2012	39.8266	43.7789	32.21	35.0541	34.9172	34.5137	34.9405	34.6895	31.7818	35.9008	31.2883	30.7978	33.1898	34.0195	30.7091	26.891	28.6845	32.0259
ENSMUSG00000004896_Rrnad1	Rrnad1	27.0211	28.0725	24.4771	27.897	28.5752	23.1123	23.2356	26.078	27.6087	25.9542	27.0857	24.9589	20.3354	28.2732	25.976	31.5588	22.393	29.0775	27.221	30.871	30.6073	32.7367	29.354	30.7274	28.6156	28.1735	25.657	28.2097	29.3428	26.4326	25.058	21.9705	23.9955	27.6582	24.8524	23.4016	27.0034	27.6818	27.7451	29.8951	26.3023	31.0101	30.2394	28.4809	28.296	29.0963
ENSMUSG00000004897_Hdgf	Hdgf	84.5519	84.3509	85.2976	83.3517	80.9632	80.9518	83.3477	85.3177	89.4266	91.1615	90.8837	90.3878	67.1665	90.9731	98.2809	98.9211	77.0761	98.2006	91.4214	94.804	105.384	106.197	101.929	109.352	80.248	78.5659	83.8413	75.3756	82.0545	80.7727	83.0463	80.106	89.7411	77.715	87.6928	85.1269	84.733	89.8178	82.8148	90.0038	83.1991	86.8806	86.373	93.8764	86.7658	94.7461
ENSMUSG00000004902_Slc25a18	Slc25a18	13.8911	16.0033	20.7534	16.3581	14.7535	16.601	24.6806	27.7706	32.1149	32.8181	32.7062	30.5053	25.3696	32.8191	30.6822	35.619	31.3502	22.3565	45.6593	46.6551	42.5072	34.3619	37.3505	39.8698	32.8319	37.8219	40.5251	37.3734	33.794	41.4189	67.4043	76.7734	58.4823	65.777	69.9861	59.798	60.1743	64.5031	61.1353	67.0117	76.6111	60.45	58.4824	60.2109	58.3403	81.3631
ENSMUSG00000004929_Thop1	Thop1	53.4079	65.9471	64.1967	60.6811	65.8473	62.591	44.6795	54.2247	62.897	51.7797	49.3881	68.7192	35.1067	50.7809	44.8621	44.047	45.6153	49.427	45.9675	42.6718	45.4554	43.7882	50.5092	42.0105	39.3982	44.438	35.748	42.5841	33.2083	40.2979	39.6708	41.1022	38.7371	43.5558	39.1439	35.4053	38.7827	36.8214	31.5886	32.8686	33.9385	36.8981	28.9476	28.1353	32.4401	37.5522
ENSMUSG00000004931_Apba3	Apba3	10.6562	12.4693	17.3276	13.3037	14.65	16.1317	11.3288	14.6689	22.2773	14.4142	15.4263	20.7756	13.2478	19.2369	16.808	15.8717	16.5321	18.7627	20.4928	17.0289	19.2435	16.9023	20.4972	17.1699	14.6534	18.8558	16.7468	18.9562	14.6421	17.4644	17.4943	21.9088	20.606	23.8168	23.5914	18.446	20.2803	23.2106	17.8361	20.3902	21.7605	26.038	15.8537	13.8257	17.6769	21.3728
ENSMUSG00000004933_Matk	Matk	122.99	139.096	163.346	138.467	170.934	158.795	146.003	157.032	207.922	164.949	176.267	216.404	116.647	181.503	177.737	170.405	146.522	173.998	148.894	153.11	176.997	171.995	171.164	169.915	104.233	109.992	115.564	121.643	97.6337	112.22	94.5719	105.656	100.609	88.8846	121.215	106.822	98.9014	98.1684	81.854	95.6323	68.2762	94.4695	53.4914	66.4324	102.241	82.1621
ENSMUSG00000004934_Pias4	Pias4	18.9021	23.6716	21.7961	21.8561	22.4668	21.4112	17.1088	18.1167	20.9445	15.8728	18.6551	19.4595	13.9102	21.5098	20.7808	18.8861	16.3109	21.3764	23.5744	20.6637	17.3138	16.5309	20.396	21.139	21.4962	25.0308	20.9335	25.1552	21.6118	22.5385	18.0088	20.6128	19.53	19.9754	20.2813	18.3909	19.3358	22.0928	16.7551	18.5318	20.2633	22.1127	17.3803	17.6278	19.8137	19.8414
ENSMUSG00000004936_Map2k1	Map2k1	74.1494	77.2161	94.5821	89.0533	77.5466	91.5694	178.313	184.552	190.341	179.878	171.244	178.566	171.228	262.719	247.964	247.979	183.844	258.29	284.382	265.989	256.49	282.371	285.645	277.127	80.6627	71.3433	82.5531	83.7757	78.7161	88.6199	114.021	120.9	118.041	110.219	125.628	119.926	176.467	147.811	121.009	145.811	115.441	133.657	125.009	133.694	192.568	143.085
ENSMUSG00000004937_Sgta	Sgta	77.0672	92.8194	97.8589	82.8766	101.566	98.374	69.7647	78.2341	92.1558	80.4795	85.6818	100.823	56.237	75.7832	78.1724	75.1136	70.8282	78.7845	76.8864	68.713	74.5082	69.6525	77.94	73.2731	82.8745	92.0737	92.3758	87.2345	85.2172	96.467	68.0732	88.4375	70.9643	76.0602	86.2742	71.9669	69.6199	73.1825	69.8431	64.6222	75.2635	72.9457	63.5908	61.0404	69.6069	73.3733
ENSMUSG00000004939_Nmrk2	Nmrk2	0.444009	1.26693	0.79439	0.543008	0.517667	0.527946	0.520201	0.376125	0.69815	0.772192	0.717503	0.235018	0.198717	0.665251	0.18336	0.246072	0.387039	0.746773	0.667684	0.846464	0.857648	0.46435	0.404883	0.62436	0.622077	0.882143	0.751459	0.853478	0.702822	0.767016	0.720352	0.74058	0.753222	0.472791	0.840674	1.15632	0.500063	0.591772	1.14103	0.424797	0.648823	0.981332	0.763324	0.553028	0.712257	0.266328
ENSMUSG00000004945_Tmem242	Tmem242	25.6891	22.4714	23.3352	23.8924	20.3443	21.1765	24.9118	26.3288	24.8795	28.0992	23.259	26.651	18.547	24.1708	27.3206	24.8533	21.2872	25.717	22.2904	24.0495	24.3358	23.0782	25.457	25.0636	29.0303	29.4415	32.3664	30.5006	34.1454	36.9348	28.2481	28.0803	32.7114	25.2352	33.1541	28.9079	28.1702	29.7201	23.7815	25.3816	26.6018	30.7484	25.6594	28.4118	23.5692	23.9695
ENSMUSG00000004947_Dtx2	Dtx2	10.7831	15.6033	13.5046	12.5571	15.1677	12.964	6.06901	7.39713	10.2184	7.89351	8.78941	10.1058	5.82904	6.59708	6.7232	8.4895	6.41379	6.76763	6.42004	7.96672	7.55803	7.98682	7.43973	6.68957	15.6211	13.9489	14.1167	13.1615	13.4708	12.0363	5.45409	7.71437	7.85503	7.91924	7.82878	7.43346	7.66764	7.43003	6.84619	7.16844	7.73597	7.58896	7.1635	6.91285	6.66931	7.65692
ENSMUSG00000004948_Zp3	Zp3	0	0	0	0	0	0	0	0	0.0634682	0	0	0.0470035	0	0.0554376	0.06112	0	0	0	0	0	0	0	0	0	0.0691197	0	0	0.13476	0	0.118002	0	0	0	0	0	0	0	0	0	0.106199	0	0	0	0	0	0
ENSMUSG00000004951_Hspb1	Hspb1	0.380579	0.466764	0.84404	0.33938	0.465901	0.351964	0.809201	0.75225	1.14243	1.07249	1.25563	0.893067	0.927348	1.44138	1.03904	1.16884	1.54816	1.96028	1.48945	2.63898	1.92971	1.48592	2.17625	1.96227	5.18398	5.95447	5.63594	5.03103	4.15836	4.48409	10.8053	11.5407	8.01644	10.165	8.19657	8.53471	3.72269	3.94515	4.80434	3.29217	5.7895	4.05617	2.99458	4.70073	3.88504	4.59415
ENSMUSG00000004952_Rasa4	Rasa4	6.46984	7.2015	7.8446	6.65185	8.85211	7.03928	4.62401	4.82694	4.88705	4.50445	4.00606	4.55934	3.31196	3.65888	4.09504	4.79841	2.48811	2.56703	4.26291	5.6265	4.71707	4.08628	3.84639	4.81649	40.2968	44.1623	39.8273	45.7734	32.9155	32.7457	28.5053	27.0929	25.502	29.5494	25.1677	24.3377	16.6688	21.238	21.9198	26.8684	27.2007	21.851	29.2999	26.6145	23.116	34.8889
ENSMUSG00000004961_Syt5	Syt5	89.1823	98.6873	99.5967	87.6279	100.686	107.701	84.3881	82.058	97.8044	82.6245	89.4487	107.92	64.2519	96.406	99.1366	91.2928	80.7806	103.148	105.135	102.671	110.744	112.141	125.716	109.174	58.6826	58.8279	56.5204	60.8665	51.4231	58.5292	33.2905	36.4735	33.0342	31.2042	35.4134	33.8635	30.0594	23.1449	20.4185	22.5142	22.8086	23.2248	15.9124	20.8768	32.8933	24.1027
ENSMUSG00000004980_Hnrnpa2b1	Hnrnpa2b1	319.306	281.992	279.327	273.608	266.961	243.266	257.095	199.848	212.936	245.6	191.812	180.541	115.587	163.43	161.234	213.714	144.421	165.177	172.725	180.845	164.025	218.848	182.754	191.812	254.706	241.873	234.294	211.842	268.478	239.191	227.425	175.826	218.865	209.092	189.992	167.666	157.02	162.146	176.199	222.381	168.894	175.528	186.251	182.776	183.374	187.828
ENSMUSG00000004988_Fxyd4	Fxyd4	1.33203	1.26693	0.645442	1.22177	1.19063	1.11455	1.6184	1.81794	1.07896	0.857991	1.37521	0.893067	1.12606	1.66313	2.20032	1.23036	0.718787	1.63356	2.25985	2.04147	1.50088	1.30018	1.31587	2.09607	1.93535	1.26808	1.44924	1.21284	1.28851	0.531011	2.62414	1.29601	1.50644	2.30485	1.3661	1.81707	1.61132	2.49859	3.24293	1.64609	2.39566	2.42062	2.17254	2.97252	2.33102	2.86302
ENSMUSG00000004994_Ccdc130	Ccdc130	7.231	8.66848	7.7453	8.34875	7.92031	7.15661	10.115	7.5225	8.75861	9.395	8.78941	9.44771	5.56409	9.4244	8.92352	10.212	7.46433	8.0278	9.39894	9.41069	10.4526	9.51918	9.61598	9.40999	7.39581	8.32523	6.76313	6.69307	7.84818	7.25715	6.74043	9.13381	7.85503	5.49619	7.93386	6.38727	8.1677	7.75879	8.94809	7.75254	7.18697	7.71981	6.40018	7.25849	6.66931	7.85667
ENSMUSG00000004996_Mri1	Mri1	17.0626	17.6704	19.264	19.141	18.7396	17.6569	11.6178	16.4241	13.963	11.8403	15.3665	16.3102	9.93587	12.6952	15.4022	12.3036	10.5606	12.1817	12.121	13.7426	13.776	12.2124	13.5636	11.729	13.271	17.8634	14.8145	17.0246	15.9892	15.7533	12.0402	15.9842	14.6878	12.2926	14.0813	13.4353	15.4464	13.545	14.4731	14.1776	12.7269	13.9349	12.5655	12.6505	13.0149	13.0501
ENSMUSG00000005034_Prkacb	Prkacb	652.693	612.328	576.479	627.649	520.929	533.636	871.972	902.763	835.114	901.834	888.328	853.208	602.577	787.658	822.919	880.447	648.733	832.698	759.003	658.947	761.699	844.328	765.533	764.216	507.753	476.027	499.076	450.143	493.791	487.35	438.54	391.335	433.802	369.84	413.086	464.233	380.77	400.498	374.979	401.539	348.268	437.216	354.946	409.379	392	376.454
ENSMUSG00000005043_Sgsh	Sgsh	4.94753	6.60138	6.80197	8.07724	4.96961	5.98339	4.50841	4.76425	7.55271	4.54735	4.96273	4.84136	4.30554	6.09814	4.64512	5.16752	3.92568	5.46077	6.98501	5.32775	6.64678	5.5722	6.02264	5.21786	5.11486	7.22255	6.44108	8.22035	5.56401	6.25413	7.30643	5.55435	5.54156	5.67349	6.46268	6.55246	8.38995	9.00808	9.60868	9.23933	7.8857	8.96283	10.0406	10.0236	9.51834	10.4534
ENSMUSG00000005045_Chd5	Chd5	315.563	468.564	410.749	398.161	458.705	413.734	246.46	309.05	379.095	258.856	362.817	402.115	245.018	366.498	350.706	306.422	288.731	366.852	380.118	363.432	360.105	342.04	386.056	351.916	344.147	358.591	380.721	403.156	342.216	324.684	173.708	197.796	206.491	173.278	231.185	225.537	161.076	196.008	178.061	176.184	171.19	206.341	191.477	184.78	208.238	191.956
ENSMUSG00000005054_Cstb	Cstb	9.32418	8.26839	8.1425	7.53424	9.05918	8.32982	7.91861	7.96132	8.94901	7.76482	8.31107	9.2597	5.89528	8.03846	8.61792	8.79709	7.29845	9.428	7.96085	6.62234	8.25487	7.75465	8.35072	9.58838	5.2531	8.49063	7.83664	7.68131	10.0152	10.3252	6.79189	7.52923	9.25387	7.80104	9.87792	8.53471	10.6125	9.92862	11.4704	10.142	9.28317	12.561	9.45347	9.26321	9.06509	12.2511
ENSMUSG00000005057_Sh2b2	Sh2b2	16.1112	21.6045	18.0227	19.2089	24.641	18.8887	7.28281	7.96132	10.5357	6.77813	7.05544	8.83667	4.30554	7.48408	6.53984	6.21333	4.69976	6.06753	4.98195	6.57255	6.64678	4.82924	5.56715	6.1544	20.9433	22.1639	19.4843	23.538	18.3319	19.4704	5.86572	5.86292	5.81057	6.44177	5.9898	5.4512	3.61157	3.87939	3.60326	4.35417	4.1924	3.46737	4.05149	3.38729	4.46779	4.72732
ENSMUSG00000005069_Pex5	Pex5	72.3734	88.3518	80.7299	81.5191	80.1867	78.664	71.1519	72.0907	83.3337	77.2621	79.1047	85.7345	51.4016	72.7896	65.6429	64.717	58.6641	68.143	59.7321	53.626	52.4774	56.9293	54.7099	52.2232	61.4474	75.2579	73.5893	70.3446	65.8896	74.7546	61.5901	65.0476	61.1186	64.8314	62.7353	62.7714	56.1182	47.013	48.2836	53.0465	51.5066	48.4778	42.57	37.7441	38.7209	47.5395
ENSMUSG00000005078_Jkamp	Jkamp	39.2631	39.1415	42.1523	38.1463	37.2203	37.7188	38.0324	41.3111	42.6506	41.5696	37.0112	35.2997	29.4764	35.7018	38.2	35.1883	32.0137	37.8054	36.1577	32.6138	35.9676	40.6306	40.8932	40.628	37.3938	39.3656	42.3501	35.3071	38.7138	43.0119	43.89	38.3867	44.4401	39.0052	41.7184	42.7837	40.6163	40.372	40.5366	36.9573	37.4321	39.6458	40.9259	40.7167	39.0446	40.4152
ENSMUSG00000005087_Cd44	Cd44	8.75331	10.0021	16.1857	7.87362	12.2687	13.316	13.4674	13.039	14.915	12.4838	11.9584	11.7039	2.84828	6.09814	7.51776	6.4594	3.37277	5.88083	3.2357	2.83814	2.94817	4.68994	4.65616	4.14753	5.39134	6.67121	5.42124	6.28879	7.14536	5.78212	4.01339	4.01147	4.19652	3.72323	4.20337	4.1297	3.44488	3.48488	4.44402	3.77007	3.6933	1.7664	3.34688	5.46115	3.43178	5.79263
ENSMUSG00000005089_Slc1a2	Slc1a2	673.117	499.771	704.972	611.699	739.281	752.148	4273.62	3782	3245.06	4260.95	3829.07	3289.82	3152.78	4320.14	4094.18	4838.4	3092.66	4397.7	3459.63	3727.38	3206	3801.12	3110.41	3108.73	656.43	607.852	562.843	727.478	630.958	570.07	2480.43	2256.67	2316.48	2645.15	2382.36	2668.39	2945.93	2529.76	2709.11	3177.21	2625.59	2566.57	2363.13	2341.93	2351.87	2089.14
ENSMUSG00000005102_Eif2ak4	Eif2ak4	48.2701	48.6768	45.6278	45.9521	45.71	45.2274	40.2866	36.6095	43.6026	44.0149	38.3266	39.624	27.2243	41.301	43.8841	36.2342	27.5351	36.5452	37.493	40.3813	42.1856	38.8197	36.9962	37.2832	51.0795	48.4076	51.4749	56.1499	49.9004	47.732	56.1874	49.0017	52.887	51.416	52.0692	57.5955	50.6175	53.4567	48.4638	51.3473	47.414	47.5619	49.2638	53.3672	46.6852	48.1387
ENSMUSG00000005103_Wdr1	Wdr1	226.698	246.051	238.565	243.878	216.954	224.319	253.107	257.834	262.568	243.197	235.939	252.409	126.119	173.631	193.689	169.79	151.443	185.153	150.229	131.401	165.312	159.736	193.18	170.718	292.446	309.963	289.741	285.152	280.309	287.808	346.129	357.33	351.916	356.957	330.49	309.287	196.747	199.69	196.738	171.99	175.831	176.574	161.061	156.23	180.46	176.442
ENSMUSG00000005107_Slc2a9	Slc2a9	0.951447	0.733486	0.992988	0.67876	0.880034	1.3492	1.0404	1.25375	0.69815	0.686393	0.95667	0.846064	0.463674	0.776127	0.55008	0.676699	0.663496	0.606753	0.513603	0.597504	1.07206	0.74296	0.455494	0.401374	1.17504	2.53616	0.697783	1.75188	1.81562	1.94704	2.16106	3.08575	3.3357	2.71855	2.78473	3.30376	2.11138	1.44655	3.24293	2.07088	1.09801	1.24302	1.05691	1.17518	1.87777	1.13189
ENSMUSG00000005124_Wisp1	Wisp1	0.761158	1.20025	1.39018	1.56115	0.776501	0.82125	3.9882	3.69856	2.09445	3.77516	4.54418	2.11516	3.11324	4.98939	6.53984	4.55234	8.45957	6.67428	10.0666	8.36506	7.34362	10.1228	9.91964	7.84909	0.552958	1.04755	0.590432	2.33584	1.58135	1.41603	1.08053	0.74058	1.12983	0.768285	0.525421	0.495564	0.555626	1.3808	0.660597	1.38059	1.19783	0.850487	0.352303	0.829541	0.777008	0.998729
ENSMUSG00000005125_Ndrg1	Ndrg1	74.974	85.7512	72.6371	72.6952	65.6402	73.0326	9.47921	12.6629	9.58369	10.2959	8.25128	10.7638	13.7777	15.8552	22.6755	15.9332	16.5874	23.43	32.357	32.5142	47.0635	54.979	58.8093	49.8596	22.3948	21.2266	22.3291	21.4268	25.9458	23.7775	15.6419	19.9956	18.6692	17.4342	18.9677	17.1795	53.0623	70.8154	49.6649	62.923	77.21	65.095	133.582	124.362	103.148	148.744
ENSMUSG00000005131_4930550C14Rik	4930550C14Rik	0.0634298	0.0666806	0.148948	0	0.0517667	0.234643	0	0	0.126936	0.0857991	0.0597919	0.188014	0	0.110875	0.12224	0.246072	0.221165	0.14002	0.0513603	0.149376	0.214412	0.139305	0.151831	0.178389	0.138239	0.055134	0.161027	0.0449199	0.409979	0.236005	0.154361	0.12343	0.0538016	0.0590988	0.157626	0.110125	0.277813	0.460267	0.480434	0.265498	0.149728	0.130844	0.411021	0.345642	0.259003	0.266328
ENSMUSG00000005142_Man2b1	Man2b1	27.8457	33.407	39.5706	32.1053	33.286	33.5539	52.9449	63.6279	68.2283	63.1481	67.7442	68.1551	47.096	66.3588	67.3542	62.2563	52.195	68.3764	54.0311	51.7837	54.7287	53.5396	54.4568	52.0448	38.5688	44.052	41.0619	47.8397	40.9394	46.139	52.0711	55.3583	51.4343	49.9976	58.1641	52.1443	53.6179	54.7718	53.6885	53.312	58.6936	56.0013	41.6305	45.2791	43.9009	49.6701
ENSMUSG00000005148_Klf5	Klf5	7.10414	8.86852	7.54671	8.62025	8.38621	6.57	3.757	4.63888	6.34682	4.07546	5.08231	6.15746	3.97435	5.04482	6.23424	5.106	4.25743	4.80735	6.16324	6.32359	5.3603	4.59707	6.12386	6.06521	0.622077	1.59888	1.71762	2.11124	1.58135	1.59303	0.926167	0.987439	0.699421	0.709186	0.840674	1.10125	0.889002	0.789029	0.480434	0.690294	1.34756	0.588799	0.880758	1.38257	0.841758	1.26506
ENSMUSG00000005150_Wdr83	Wdr83	12.6225	13.5362	14.1004	14.1182	14.0288	15.7797	16.5308	16.1734	17.3268	17.0311	18.5355	19.0364	11.1944	17.1857	20.1696	17.5942	13.7122	18.4359	15.4595	14.838	15.3841	15.1842	15.3856	14.4049	13.2019	16.044	15.6733	15.5872	14.0564	16.1073	17.1855	19.6871	19.6376	18.1433	21.4372	19.6574	17.6133	18.1477	19.7579	18.3725	17.6181	20.2154	14.0334	14.4478	15.2164	19.7748
ENSMUSG00000005161_Prdx2	Prdx2	216.803	209.844	238.267	218.832	202.563	214.053	149.009	151.202	158.353	155.296	152.529	163.337	87.3694	116.918	121.751	125.558	105.662	126.905	108.781	102.422	120.821	110.283	115.037	116.354	214.686	233.272	252.812	209.102	240.014	262.379	183.227	189.465	193.847	173.869	174.65	174.879	138.906	135.45	127.435	123.988	133.807	143.602	121.134	120.145	113.767	130.367
ENSMUSG00000005198_Polr2a	Polr2a	36.9161	45.5428	29.8393	39.7753	38.5144	32.6154	40.6912	40.2454	35.796	44.3581	34.2608	46.7215	26.6944	39.9705	32.2102	40.9095	20.8448	34.0248	32.5111	47.4518	28.3024	41.6058	24.4448	24.4838	43.891	36.0025	27.1062	38.4515	30.9827	32.4507	57.1651	55.3583	37.7687	68.3773	51.9116	83.3098	73.676	58.5854	63.3573	82.7822	72.6682	57.0481	52.317	56.4779	52.7718	55.6625
ENSMUSG00000005202_Shbg	Shbg	0	0	0.0496494	0	0	0	0	0	0.0634682	0	0.0597919	0	0	0	0	0	0	0	0.0513603	0	0.053603	0	0	0	0	0	0	0	0	0.0590012	0	0	0	0	0	0	0.0555626	0	0.0600543	0	0.0499095	0.0654221	0.0587172	0	0	0
ENSMUSG00000005204_Senp3	Senp3	65.079	71.815	70.8993	66.4506	69.4192	66.6972	57.6267	58.3621	61.5007	58.6008	62.7217	63.0317	45.3076	64.3076	58.7974	63.5482	52.5268	62.7756	60.4511	66.8209	60.5178	61.4799	64.0728	62.9265	62.6916	66.657	61.0292	63.921	61.5555	62.0103	51.5566	55.6669	54.4472	55.7893	57.3235	51.9791	55.2292	57.7306	54.4092	54.7457	54.4014	59.1416	59.8916	52.745	54.8438	59.0582
ENSMUSG00000005220_Corin	Corin	0.507438	1.00021	0.992988	0.814512	0.776501	1.29054	1.6762	1.56719	1.07896	1.20119	1.01646	1.73913	0.331196	0.443501	0.73344	0.615181	0.552913	0.886792	0.616324	0.149376	0.214412	0.83583	0.303662	0.535166	0.276479	0.27567	0.0536756	0.13476	0.234274	0.354007	0.154361	0.555435	0.215206	0.177296	0.315253	0.330376	0.333376	0.26301	0.240217	0.371697	0.249547	0.130844	0.234869	0.483899	0.194252	0.266328
ENSMUSG00000005225_Plekha8	Plekha8	36.9161	35.074	34.1588	36.2458	33.5448	29.3304	24.0448	23.069	21.1349	26.2974	22.6611	22.0447	17.1559	20.4565	17.5414	26.3913	16.2004	23.2433	23.369	24.4479	26.1583	27.118	23.7363	24.5284	47.2779	44.3828	41.0619	41.4611	46.9134	39.1178	42.758	36.5353	41.2658	40.7782	38.4608	38.9844	37.0603	38.3994	28.6459	44.0726	42.3233	38.7953	49.8509	39.1958	39.4979	43.6112
ENSMUSG00000005232_G6pc2	G6pc2	0	0	0	0.135752	0	0	0.0578001	0.0626875	0	0.0857991	0	0.0940071	0	0	0	0	0	0	0	0	0	0	0	0	0	0.110268	0.0536756	0	0.0585685	0	0	0	0.107603	0	0	0	0	0	0	0	0	0	0	0	0	0
ENSMUSG00000005233_Spc25	Spc25	2.72748	3.06731	4.0216	3.52955	2.89894	2.63973	2.2542	3.009	2.28485	2.05918	2.03292	2.02115	0.596152	1.05331	1.03904	1.29188	0.774078	1.30685	0.667684	0.547712	0.53603	0.65009	0.506104	0.535166	3.45599	3.63884	3.54259	2.65028	4.04123	5.48712	1.54361	1.48116	2.15206	1.95026	1.20847	2.03732	0.777876	0.591772	1.02092	0.796494	0.698733	0.654221	0.0587172	0.414771	0.518005	0.399492
ENSMUSG00000005237_Dnah2	Dnah2	11.7979	14.5364	12.5116	15.2721	14.9088	13.6679	5.25981	7.021	7.23537	5.36244	5.32148	7.19154	2.51709	4.21326	3.85056	3.26046	3.31748	3.59384	3.7493	4.03315	3.05537	2.6468	3.54273	3.74616	10.1606	14.2797	11.916	12.892	11.538	10.4432	3.29304	3.33261	5.05735	2.83674	3.20507	3.6892	5.66739	4.20816	4.92445	5.57546	3.64339	2.42062	3.4056	3.73294	4.33829	3.72859
ENSMUSG00000005251_Ripk4	Ripk4	0.444009	0.600125	0.744741	0.407256	0.569434	0.527946	0.1734	0.125375	0	0.257397	0	0.0940071	0.0662391	0	0.24448	0.123036	0.110583	0.326713	0.102721	0.24896	0.053603	0.46435	0.303662	0.0445971	0.622077	2.70156	1.23454	2.246	0.995664	1.65203	4.2192	3.7029	3.17429	3.72323	3.25761	3.30376	3.16707	2.7616	2.64239	4.08867	4.14249	3.79448	5.22583	2.76514	2.46052	4.72732
ENSMUSG00000005262_Ufd1l	Ufd1l	62.9224	56.0117	60.9694	56.2013	55.8045	52.8533	62.4819	56.3561	54.9634	60.0164	60.2104	59.1305	36.299	52.9984	51.7686	53.5207	38.151	55.4945	51.2063	56.9621	56.0152	55.5363	55.3172	52.8476	47.9691	50.6681	47.986	48.3788	51.0132	47.614	49.9615	48.3228	54.3934	46.8063	52.5421	54.0715	51.2287	51.1554	54.7094	46.5152	46.5656	54.0387	48.6766	56.5471	54.3905	49.4704
ENSMUSG00000005267_Zfp287	Zfp287	38.5653	36.2076	35.0525	35.2276	33.4931	34.4338	27.6862	25.2631	26.0854	27.1983	24.5147	25.0999	18.1495	23.5056	21.881	25.7146	19.9602	25.9503	24.0366	24.896	25.7295	28.0467	26.9247	24.6622	32.0024	28.6697	28.7701	26.4129	29.8699	26.9636	23.2056	19.3168	21.7896	20.0936	20.1236	21.8048	21.1138	21.1065	18.9772	24.8506	19.6643	22.8323	21.4318	21.5681	23.0512	25.168
ENSMUSG00000005268_Prlr	Prlr	4.63038	3.86747	4.96494	5.29433	5.22844	4.75152	3.757	3.25975	1.96751	2.44527	2.33188	2.02115	1.12606	1.60769	2.07808	3.26046	1.05054	2.33366	1.79761	3.38586	2.89456	2.18245	2.9354	1.87308	17.6255	11.5781	16.4784	15.4525	15.8135	14.3373	11.68	9.0721	8.55445	9.16032	9.19487	15.3074	8.66777	9.33685	8.34754	7.80564	8.9338	9.55163	6.98735	11.821	9.58309	8.72223
ENSMUSG00000005299_Letm1	Letm1	88.2943	106.155	92.1989	94.0761	98.6156	92.2733	82.3651	86.8222	93.806	91.7192	89.9868	98.0024	58.8866	83.4891	84.9568	82.0651	70.1094	84.5253	79.6085	75.8332	80.0829	85.394	84.9749	81.479	85.3628	77.9594	82.07	83.3265	75.6705	84.4898	90.9701	89.5484	83.3387	89.4165	92.1589	86.8889	86.0109	84.6234	85.7575	83.4725	83.8979	90.0862	78.0939	78.8064	79.2548	86.5565
ENSMUSG00000005312_Ubqln1	Ubqln1	171.26	176.97	182.66	186.931	179.579	180.44	181.781	195.084	195.863	182.023	194.503	186.463	134.664	173.021	173.642	168.744	149.618	173.111	192.088	162.72	192.703	198.277	206.642	202.114	176.463	182.163	190.012	179.994	191.636	188.509	216.26	206.93	213.754	210.865	220.362	201.419	208.36	212.38	201.122	196.256	223.195	214.061	262.936	230.059	223.066	231.772
ENSMUSG00000005320_Fgfr4	Fgfr4	0.0634298	0.266722	0.695091	0.475132	0.103533	0.0586607	0.0578001	0.0626875	0	0.0857991	0	0.0470035	0	0.0554376	0.06112	0.184554	0.0552913	0	0.359522	0.199168	0.107206	0.139305	0.202442	0	0.207359	0.165402	0.161027	0.449199	0.468548	0.47201	0	0.24686	0.107603	0.118198	0.105084	0.165188	0.0555626	0.131505	0.0600543	0.106199	0.199638	0.130844	0	0	0.0647506	0.0665819
ENSMUSG00000005338_Cadm3	Cadm3	548.922	644.601	522.758	581.765	549.038	525.483	365.932	418.878	452.274	372.239	417.228	452.503	294.897	478.482	422.828	393.039	315.658	389.535	425.829	414.568	364.501	370.505	391.674	356.197	351.612	368.515	371.918	384.155	326.344	334.242	262.774	295.923	259.485	301.818	288.982	293.098	282.758	299.305	274.388	241.072	293.418	267.184	261.996	254.254	269.168	267.926
ENSMUSG00000005339_Fcer1a	Fcer1a	0	0	0	0.067876	0	0	0	0	0	0	0	0	0	0	0	0	0	0	0	0	0	0	0	0	0	0	0	0	0.0585685	0	0	0	0	0	0	0	0	0	0	0.212398	0	0	0.0587172	0	0.129501	0.266328
ENSMUSG00000005354_Txn2	Txn2	34.2521	36.6076	40.0174	34.9561	36.392	33.5539	40.171	45.8873	41.5716	43.972	43.8275	46.1575	34.1131	42.7424	39.6057	42.0784	38.3722	45.7865	47.3029	43.5182	46.2594	40.1663	50.2561	49.5474	27.2332	33.1906	35.2112	33.2857	31.9198	31.8607	33.0847	41.8427	43.6869	32.6225	42.1388	39.535	35.949	42.3446	34.8315	30.1075	37.5319	41.2159	38.7534	36.3616	39.4331	37.3525
ENSMUSG00000005355_Casp14	Casp14	0	0	0	0	0	0	0	0	0	0	0	0	0	0	0	0	0	0	0	0	0	0	0	0	0	0	0	0	0	0.0590012	0	0	0	0	0	0	0	0	0	0	0	0	0	0	0	0
ENSMUSG00000005357_Slc1a6	Slc1a6	11.2905	9.66868	11.4194	11.6747	10.871	11.8495	8.67001	9.59119	8.06046	6.64943	7.47399	9.87074	5.82904	7.31777	7.0288	5.72118	4.4786	7.42105	7.29317	8.76339	7.022	6.12942	7.38912	6.55578	40.0894	40.0273	39.2906	38.721	38.011	42.0679	33.908	35.0541	31.7429	34.7501	30.0541	28.082	10.5013	14.2683	12.0709	9.34553	12.3776	13.2807	10.3342	12.5123	10.6839	13.5161
ENSMUSG00000005360_Slc1a3	Slc1a3	284.673	244.651	352.56	287.455	307.287	304.038	552.684	597.663	540.241	579.401	561.745	524.183	454.798	634.206	606.738	624.286	509.51	723.156	559.519	573.803	499.741	529.173	501.094	492.932	324.171	351.203	343.792	337.663	359.142	377.254	343.145	378.251	398.347	355.066	383.347	391.275	407.163	343.228	397.139	388.37	350.065	409.87	294.702	308.244	353.733	308.474
ENSMUSG00000005362_Crbn	Crbn	64.9521	49.0102	59.2317	55.5226	49.0749	49.2163	78.7237	65.6339	67.4667	70.5697	66.07	66.04	55.1772	66.3034	76.1555	74.683	54.2961	66.7895	73.1885	72.547	79.7077	83.4437	82.3431	77.153	58.89	52.8735	56.9498	52.6911	56.2843	55.8742	76.666	58.0121	67.4134	64.1813	69.198	70.8656	78.6211	72.9195	78.3708	79.0122	72.5185	69.0203	83.672	81.2259	80.3555	82.5616
ENSMUSG00000005364_Il5ra	Il5ra	0.761158	1.26693	0.893689	1.4254	0.621201	0.234643	0.751401	1.06569	0.634682	1.15829	0.418543	0.846064	0.794869	0.831564	1.2224	0.861253	0.552913	0.933466	0.462243	1.54355	0.804045	0.65009	0.506104	0.62436	1.72799	1.04755	0.912486	1.48236	1.40564	1.00302	1.13198	1.04915	1.02223	1.24108	0.893216	0.991128	0.777876	1.05204	0.720651	1.00889	1.39747	0.981332	1.17434	0.829541	1.16551	0.865565
ENSMUSG00000005370_Msh6	Msh6	42.8151	42.3422	44.6844	43.1691	41.3616	38.0708	33.9286	31.9706	30.5282	32.1318	29.1784	28.4841	19.5405	27.3307	28.3597	31.3127	21.9507	25.997	28.4023	27.0371	27.82	30.9721	31.9858	31.5302	45.7573	44.879	43.5309	43.0782	44.6878	45.844	38.7446	31.5981	35.8319	34.8683	33.4693	32.9825	37.3381	34.4543	31.7687	36.5325	32.541	34.2812	40.691	36.4998	36.0014	34.0234
ENSMUSG00000005371_Fbxo11	Fbxo11	108.211	99.8875	86.3899	100.456	91.3165	83.5328	103.693	76.1654	78.5736	95.2799	83.1107	83.8543	59.4827	84.9304	78.8448	97.7522	54.5172	75.6574	70.6205	86.5883	80.7262	101.089	80.7236	86.6522	99.2559	79.1172	77.2392	73.8933	85.1586	77.8226	87.1626	66.467	72.4708	87.4072	74.0318	108.088	76.5653	76.5358	77.2899	92.7119	81.2527	77.656	84.6702	83.6454	81.003	83.294
ENSMUSG00000005373_Mlxipl	Mlxipl	1.33203	1.40029	1.98598	1.01814	1.29417	1.52518	1.7918	2.13138	1.65017	2.14498	2.33188	1.45711	1.45726	2.10663	2.50592	2.58376	1.60345	2.47368	2.20849	2.39002	2.62655	1.81097	2.32808	2.05147	2.21183	2.42589	2.25438	1.97648	1.75705	2.06504	1.38925	2.03659	2.09826	2.00936	2.78473	1.59682	2.11138	2.89311	2.94266	2.54878	2.14611	2.42062	2.28997	1.72821	2.20152	2.13062
ENSMUSG00000005374_Tbl2	Tbl2	24.5473	25.5387	25.0233	28.7115	24.7445	23.4643	29.3046	34.0393	30.8455	29.3004	29.9557	30.9283	21.9251	35.4801	29.6432	33.0352	23.1118	32.2512	30.6621	28.0329	28.5704	30.0434	29.9614	26.2677	22.8095	22.9909	22.9732	23.4482	24.7745	19.8244	27.785	29.438	32.281	28.4265	26.6389	29.2933	32.8931	30.3776	28.8861	30.2137	25.2542	29.3745	27.0686	25.5775	25.3175	25.9669
ENSMUSG00000005378_Wbscr22	Wbscr22	15.5403	17.8704	18.8171	18.4623	17.5489	18.4781	16.5308	16.5495	17.1999	18.3181	19.3726	19.4595	12.6517	18.3499	18.336	19.4397	14.3757	17.3625	20.8523	16.7799	20.4228	19.317	19.8393	19.6227	17.0035	17.0915	19.5379	18.507	18.8005	17.0514	14.5614	15.1202	18.3463	16.3113	18.8626	16.684	16.0576	18.0162	14.2929	14.9741	16.9193	16.4864	17.6152	14.517	18.0007	16.9118
ENSMUSG00000005397_Nid1	Nid1	22.8982	34.4072	57.494	39.1645	25.9869	22.4084	35.258	32.3468	33.1304	41.3123	37.5493	32.0564	10.797	19.4032	17.1136	21.3468	15.0945	18.1092	9.29622	11.253	7.66523	6.87238	4.90921	6.64497	76.8611	82.5907	72.9452	105.831	91.7768	85.6108	64.4715	59.4932	66.176	76.1784	65.0997	71.196	30.5594	31.6927	25.9434	48.3206	42.3233	32.3185	12.5655	15.5539	16.3172	19.1756
ENSMUSG00000005410_Mcm5	Mcm5	10.2122	12.6026	11.5187	11.7425	10.7675	8.38848	7.16721	6.14338	7.74312	7.07842	6.27815	6.76851	3.57691	5.71008	5.74528	5.04448	4.14685	4.714	6.31732	6.97088	6.48597	5.20072	6.3263	5.88682	10.5062	15.5478	12.6674	12.4877	13.295	14.7503	5.14537	4.87548	6.40239	6.73727	6.09489	4.29489	6.11189	3.87939	3.36304	4.51346	4.04267	2.55146	4.16892	4.70073	4.59729	4.86048
ENSMUSG00000005413_Hmox1	Hmox1	1.2686	1.80038	2.73072	2.10416	1.50124	1.99446	2.4854	2.19406	3.04647	2.01628	1.91334	2.02115	1.58974	2.32838	2.20032	2.09161	1.8799	2.8004	2.36258	2.68877	2.35853	1.8574	2.68235	2.18526	4.42366	5.89933	5.09919	4.49199	6.3254	5.31011	1.59506	3.27089	2.95909	2.77764	3.20507	3.35882	2.83369	2.56435	2.52228	2.49568	3.19421	2.87857	2.0551	1.65908	3.17278	2.99619
ENSMUSG00000005417_Mprip	Mprip	424.472	478.166	477.28	473.639	461.5	429.69	473.44	460.816	497.781	491.028	490.413	495.558	405.185	590.688	549.469	608.291	446.367	569.321	587.46	538.7	576.125	614.474	586.22	562.548	401.171	382.685	357.104	395.61	353.168	330.879	487.627	443.792	428.96	508.25	450.864	438.794	538.679	514.25	510.461	571.458	557.888	494.133	588.229	503.808	521.307	553.429
ENSMUSG00000005442_Cic	Cic	116.965	194.841	152.324	153.943	197.387	161.141	69.6491	85.6939	133.22	77.6482	112.349	149.471	76.3075	132.829	102.62	94.1227	83.2687	105.528	108.524	132.646	95.3062	79.7289	91.9085	88.2131	103.127	137.339	104.614	155.648	95.3495	95.287	89.5809	110.346	87.051	120.443	111.232	109.905	90.7893	114.015	114.644	114.854	113.045	114.489	86.373	83.9219	86.7011	99.2071
ENSMUSG00000005447_Pafah1b3	Pafah1b3	52.0124	55.4116	47.6634	46.0199	48.4537	50.2136	5.60661	6.83294	9.45676	6.00593	4.24522	8.17862	2.58333	4.98939	3.30048	4.61386	3.8151	4.34062	6.26596	4.63066	5.46751	4.6435	6.62996	4.77189	60.3415	70.8471	70.0467	61.4954	62.0826	66.1404	8.3355	11.7258	10.1147	7.44645	9.87792	11.0676	4.33388	5.19444	3.18288	4.30107	3.1443	4.71039	5.81301	5.11551	7.18732	5.12681
ENSMUSG00000005465_Il27ra	Il27ra	0.951447	2.13378	0.992988	1.49327	1.81184	1.40786	0.867001	0.689563	1.14243	0.514794	0.478335	0.517039	0.0662391	0.332626	0.12224	0.246072	0.165874	0.28004	0.256802	0.24896	0.268015	0.37148	0.354273	0.178389	1.24415	0.716741	0.697783	1.3476	0.585685	0.885019	0.41163	0.49372	0.32281	0.295494	0.367795	0.165188	1.11125	0.657524	0.660597	1.06199	0.299457	0.654221	0.352303	0.276514	0.647506	0.466073
ENSMUSG00000005469_Prkaca	Prkaca	119.946	142.63	138.373	135.209	135.681	132.515	125.773	151.892	157.02	131.015	145.533	162.068	103.664	150.846	157.445	125.743	117.992	154.302	138.622	124.878	139.421	128.811	147.479	143.558	157.04	164.134	190.226	173.93	180.215	191.931	170.981	179.652	197.721	165.418	200.869	181.982	177.245	191.603	180.103	170.821	196.194	205.556	163.762	161.069	159.028	161.661
ENSMUSG00000005470_Asf1b	Asf1b	1.2686	0.533445	1.39018	1.28964	1.34593	0.82125	1.0404	0.75225	0.761618	1.02959	0.657711	0.752057	0.331196	0.831564	1.10016	0.492145	0.387039	0.980139	0.770405	0.796672	0.482427	0.65009	0.404883	0.222986	2.14271	1.04755	1.39557	1.84172	2.2256	1.59303	1.74943	0.74058	1.02223	0.590988	0.683048	1.21138	0.611189	0.591772	0.600543	0.424797	0.698733	0.392533	0.822041	0.89867	0.712257	0.665819
ENSMUSG00000005474_Myl10	Myl10	0	0	0	0	0	0	0	0	0	0	0	0	0	0	0	0	0	0	0	0	0	0	0	0	0	0	0	0	0	0.0590012	0	0	0.0538016	0	0	0.0550627	0	0	0	0	0	0	0	0	0	0
ENSMUSG00000005481_Ddx39	Ddx39	31.588	31.2065	29.3428	32.9199	28.1093	24.4615	18.3804	20.1227	19.1674	20.4631	17.6386	20.6816	10.1346	17.1857	14.7299	17.5942	14.9287	15.6355	17.3084	18.5226	17.153	15.5093	18.7765	17.0361	27.6479	27.567	24.6371	23.8974	24.5402	26.3736	19.9126	19.5019	20.606	22.3394	20.6491	21.0339	15.7242	16.1751	19.878	15.983	17.0191	16.2247	16.0298	17.766	14.6984	15.7133
ENSMUSG00000005483_Dnajb1	Dnajb1	31.8418	42.6089	40.7621	39.9111	35.6155	38.9507	29.4202	43.5052	44.1738	29.3862	40.4193	35.3467	35.3717	53.8854	48.5293	34.5732	46.887	55.4012	65.998	58.5554	54.7823	41.4665	64.5283	66.9403	40.435	51.3848	55.0712	47.3007	49.7247	50.0921	35.5031	43.9411	50.3583	34.2773	46.9727	42.4533	35.6156	41.0953	32.3092	32.2314	40.0773	45.7955	38.4598	38.228	36.1956	39.1502
ENSMUSG00000005493_Msh4	Msh4	0.888017	1.00021	0.992988	0.746636	0.880034	0.82125	0.578001	0.5015	0.317341	0.386096	0.418543	0.846064	0.861108	0.388063	0.24448	0.369109	0.276457	0.14002	0.462243	0.398336	0.321618	0.325045	0.556715	0.445971	1.31327	1.76429	1.12719	1.16792	1.52278	1.12102	0.926167	0.555435	0.753222	0.590988	1.31355	0.550627	0.944564	0.657524	0.780706	0.424797	0.598914	0.261688	0.528455	0.691285	0.323753	0.199746
ENSMUSG00000005501_Usp40	Usp40	33.8081	33.2069	33.5133	35.9743	30.8012	28.4504	28.0908	32.2214	23.8006	25.9542	26.428	25.6169	19.0769	27.2199	25.487	30.4515	19.4073	25.6703	27.7859	33.51	27.3375	31.1115	28.4937	28.23	35.0437	33.9074	30.9172	35.0375	31.0999	31.4477	31.5926	29.5615	31.2049	30.8496	26.3761	35.5154	33.1709	35.7036	36.7532	39.1875	33.3895	31.9914	36.8157	36.569	32.3753	38.0183
ENSMUSG00000005503_Evx1	Evx1	0	0	0	0	0	0	0	0	0	0	0	0	0	0	0	0	0	0	0	0	0	0	0	0	0	0	0	0	0.937096	0.826017	0	0	0	0	0	0	0	0	0	0	0.0499095	0	0.0587172	0	0.0647506	0
ENSMUSG00000005505_Kbtbd4	Kbtbd4	12.7494	13.6028	13.8522	13.5073	12.424	10.8522	11.7912	11.7853	11.4243	12.3551	12.9748	12.4089	8.61108	12.1963	12.1629	11.1348	9.01249	11.2949	13.3023	12.7468	12.3823	11.1908	12.3489	13.3345	14.446	16.1542	16.049	13.1166	14.525	13.9833	14.5614	12.343	15.7639	12.1153	13.083	11.7834	14.8908	14.6628	12.7916	12.8501	15.0228	13.6732	15.5601	14.2405	12.8854	16.9118
ENSMUSG00000005506_Celf1	Celf1	271.226	268.789	237.672	263.563	255.469	226.196	295.127	279.774	256.792	283.738	264.28	268.719	214.35	318.877	275.101	338.903	224.483	282.42	294.86	327.233	275.788	314.783	287.012	269.367	209.156	198.978	177.935	197.693	191.519	166.502	197.891	184.343	178.675	201.882	178.275	187.598	246.142	212.709	235.233	255.94	225.541	192.472	237.981	221.557	234.333	221.651
ENSMUSG00000005510_Ndufs3	Ndufs3	40.0242	44.5426	45.0816	40.9971	40.2227	41.9424	56.9331	61.3711	58.2003	54.9114	57.6992	60.9636	41.5982	57.7106	59.103	54.8126	48.3246	60.6286	55.2637	52.3812	61.3219	52.1465	59.4672	57.9763	48.6603	50.227	56.7888	49.906	52.0088	60.4763	75.0709	75.8477	77.2053	64.2995	76.5539	69.3239	73.0093	68.4483	69.7831	55.9139	63.9341	67.4502	67.3487	68.4372	57.1101	70.71
ENSMUSG00000005514_Por	Por	49.6021	67.4808	60.473	52.7397	55.4939	57.0182	41.7317	47.8933	52.9325	45.5593	47.415	52.644	36.564	55.3267	54.3357	48.4147	44.8413	52.6941	53.5688	54.6716	49.7972	45.0884	54.0013	50.7515	59.443	69.3034	58.9895	67.0205	54.4101	63.0723	59.7377	68.5653	61.818	64.1222	65.4675	62.6062	58.2852	68.7113	63.4774	61.861	68.1764	62.8052	59.4806	51.7081	60.0886	69.3118
ENSMUSG00000005533_Igf1r	Igf1r	72.8174	89.8187	73.1832	76.2247	85.9845	72.7979	44.5061	52.7829	56.7405	46.975	52.3777	59.6005	39.0148	64.6957	55.6192	54.259	41.9661	53.9543	63.6355	73.493	57.248	56.3721	56.8355	58.0209	42.5777	48.6833	39.1295	49.1424	40.588	43.6609	52.277	51.9023	50.1431	66.7226	56.4828	54.8424	68.2309	69.0401	70.7439	70.0383	80.4042	60.5155	92.4796	79.636	76.341	84.6922
ENSMUSG00000005534_Insr	Insr	112.778	126.36	98.9512	115.525	116.32	95.7343	87.7405	99.3598	83.8414	83.2251	88.8508	95.5112	63.987	94.4657	90.152	88.8936	63.1427	79.9513	91.0619	102.87	85.8185	89.8053	80.3693	83.4858	105.131	108.393	96.5088	105.921	104.545	103.134	93.8001	88.3758	96.8429	92.0169	86.3792	103.848	102.124	101.325	100.471	109.332	100.268	94.4041	107.335	102.103	93.6294	105.732
ENSMUSG00000005540_Fcer2a	Fcer2a	1.58575	1.93374	1.14194	1.28964	1.44947	1.29054	1.3872	1.19106	0.761618	1.20119	0.478335	0.705053	0.72863	1.44138	0.73344	0.861253	0.774078	0.840119	1.54081	1.54355	1.50088	1.53236	1.51831	1.42711	2.76479	1.32322	1.12719	1.5722	1.22994	1.06202	0.823259	0.925724	1.39884	1.24108	0.788132	1.15632	1.22238	1.18354	1.26114	2.01778	1.84665	1.04675	1.52665	1.52083	1.48926	1.79771
ENSMUSG00000005547_Cyp2a5	Cyp2a5	0	0	0	0.135752	0	0	0	0	0	0	0	0	0	0	0	0	0	0	0	0.049792	0	0	0	0	0.207359	0.55134	0.375729	0.17968	0.175705	0.295006	0.257268	0.061715	0.0538016	0.0590988	0	0.0550627	0	0	0	0	0.0499095	0.0654221	0	0	0.0647506	0.0665819
ENSMUSG00000005553_Atp4a	Atp4a	3.48864	3.20067	4.17055	2.57929	3.83074	3.40232	0.809201	1.62988	1.90405	2.18788	1.73397	2.11516	1.45726	0.94244	1.16128	0.922771	0.387039	1.30685	1.02721	0.697088	0.482427	0.789395	1.01221	0.62436	1.79711	2.5913	2.03967	1.39252	2.51845	2.18305	0.617444	1.17258	0.860826	0.590988	1.05084	0.991128	0.666751	0.854782	0.720651	0.743394	0.499095	0.654221	1.23306	0.414771	0.518005	0.599237
ENSMUSG00000005566_Trim28	Trim28	171.768	217.912	198.846	200.166	194.281	181.027	113.924	131.017	136.837	120.676	123.41	150.834	85.6472	134.159	116.067	115.162	99.1926	122.797	118.848	110.389	115.193	109.122	126.982	115.953	173.214	187.235	177.022	177.793	163.699	169.629	123.437	132.317	123.582	133.682	131.671	122.79	122.904	120.393	114.824	127.598	117.836	116.517	109.801	98.8537	112.99	115.253
ENSMUSG00000005575_Ube2m	Ube2m	87.5331	100.554	91.6528	91.5647	88.7799	93.0359	80.6311	83.2491	93.8694	93.5639	94.9495	98.8954	65.1131	88.3121	92.9635	84.6489	80.3383	91.1996	91.0105	83.3518	91.4468	97.2349	89.4286	93.2526	109.486	105.361	117.174	106.281	106.36	113.046	96.9902	98.7439	98.3493	90.7758	97.2555	93.6616	80.3991	85.1494	81.0132	71.7375	79.2563	88.2544	74.0424	71.8245	83.4636	78.6998
ENSMUSG00000005580_Adcy9	Adcy9	32.2858	38.408	34.5063	37.2639	41.9311	39.1267	75.6025	77.8579	65.5626	74.6881	78.3274	84.7004	79.9506	105.387	106.471	108.887	93.1106	108.842	131.482	130.604	129.987	134.801	133.814	119.431	50.8721	46.2574	41.4913	53.6344	46.8548	45.077	68.4334	71.4042	69.6731	75.942	76.3437	70.4251	103.291	88.8973	78.551	76.0917	74.7644	77.7869	83.4959	74.9352	101.529	76.5026
ENSMUSG00000005583_Mef2c	Mef2c	2513.98	2225.53	2195.55	2348.24	2121.4	1744.33	1733.54	1764.4	1642.68	1822.84	1736.54	1820.96	1072.15	1450.75	1379.36	1575.79	1078.13	1354.65	1255.76	1233.9	1132.1	1186.41	1090.65	1086.39	79.4877	75.2579	65.538	95.8591	72.4492	64.9604	147.518	121.146	121.699	153.48	111.81	114.31	184.246	117.631	152.298	176.609	129.316	100.227	178.97	167.014	136.624	153.671
ENSMUSG00000005609_Ctr9	Ctr9	107.196	101.621	119.754	108.737	106.07	98.6673	95.3123	91.085	95.5196	92.5343	86.8776	80.5641	53.1238	68.0774	74.0774	79.789	64.9673	79.4379	72.4694	63.1363	71.56	81.1684	80.673	72.6933	108.933	108.834	105.741	101.07	114.794	110.509	127.605	110.346	117.449	127.003	111.337	101.26	141.574	116.185	128.576	134.607	138.05	132.414	121.956	110.951	107.486	113.322
ENSMUSG00000005610_Eif4g2	Eif4g2	1148.84	970.469	1008.93	967.776	1033.78	894.81	807.872	673.327	662.608	769.575	670.148	640.799	355.77	438.678	435.847	547.88	382.118	470.7	428.859	416.261	403.684	524.205	417.789	426.036	1109.44	951.557	926.764	915.243	997.597	951.454	950.556	748.664	790.83	938.726	763.437	867.897	603.188	535.356	549.316	671.179	578.751	556.35	585.235	516.251	492.752	501.828
ENSMUSG00000005611_Mrvi1	Mrvi1	0.824588	1.46697	2.38317	1.56115	0.983568	0.645268	1.6184	1.62988	1.33283	2.01628	1.55459	1.41011	2.05341	2.82732	1.46688	2.82983	2.15636	2.98709	2.7221	4.3817	2.68015	1.7181	1.31587	2.63123	2.48831	2.31563	2.14703	4.26739	3.92409	2.18305	10.2393	8.70181	6.6714	13.2381	9.56267	7.54358	35.5045	30.1146	26.3638	42.0018	42.1735	30.3559	55.4878	35.6703	38.7209	55.3962
ENSMUSG00000005615_Pcyt1a	Pcyt1a	60.512	60.6127	58.8345	64.7537	60.5671	55.4344	55.6037	55.1023	48.1089	58.1289	49.9262	53.255	32.1922	41.301	44.4342	47.7996	37.3216	46.3932	39.4447	40.4311	39.6662	47.2708	42.9682	42.5457	77.4832	74.5962	74.3944	72.7703	75.7291	75.9346	74.4535	71.3425	73.8158	78.365	74.4522	74.665	62.7857	61.8073	62.3363	65.9497	61.3887	66.1418	62.8274	51.4316	49.599	54.1311
ENSMUSG00000005621_Zfp592	Zfp592	45.3523	57.0786	46.3725	48.3956	50.2655	42.4704	36.2984	39.6185	38.7156	35.5208	40.4193	44.3713	24.7734	39.2498	34.655	35.3729	27.9774	36.4985	37.6471	38.3896	33.8771	33.6189	36.2877	35.6777	49.5588	50.227	44.1214	54.8472	46.6791	47.437	36.0176	42.5216	41.8576	46.3335	41.8235	46.0324	35.8934	41.7528	40.4766	43.7541	40.7761	40.1692	43.4507	36.4998	37.4906	41.7469
ENSMUSG00000005625_Psmd4	Psmd4	70.2802	87.1515	89.2696	82.673	77.5466	80.6585	70.6895	67.201	74.7655	74.8597	77.3707	83.9013	54.7797	69.1307	75.5443	73.145	59.7146	70.57	76.4242	69.5594	78.314	72.3922	85.6328	79.6951	84.3261	89.703	90.8729	77.6665	80.5903	88.9739	75.7398	83.5621	77.9047	74.4054	82.1233	76.8675	78.6211	81.9933	73.5665	71.8437	76.5612	81.058	75.5104	73.6218	76.7295	88.4874
ENSMUSG00000005628_Tmod4	Tmod4	0.507438	0.866848	0.446844	0.271504	0.3106	0.117321	0.578001	0.689563	0.507745	0.257397	0.538127	0.329025	0.397435	0.498939	0.24448	0.676699	0.110583	0.42006	0.821765	1.14522	0.214412	0.510785	0.506104	0.490568	0.345599	0.330804	0.85881	0.314439	0.351411	0.47201	0.668898	0.24686	0.968429	0.295494	0.577963	0.605689	0.666751	0.328762	0.900814	0.371697	0.499095	0.392533	0.645889	0.691285	0.777008	0.399492
ENSMUSG00000005640_Insrr	Insrr	0.697728	0.133361	0.148948	0.271504	0.362367	0.293304	0.4046	0.25075	0.380809	0.386096	0.358751	0.188014	0.0662391	0.22175	0.24448	0.184554	0.497622	0.326713	0.308162	0.946048	0.589633	0.27861	0.151831	0.535166	0.483838	0.771875	0.644108	0.898398	0.878527	0.708015	0.154361	0.24686	0.32281	0.472791	0.105084	0.440501	0.166688	0.131505	0.360326	0.371697	0.099819	0.130844	0.117434	0.483899	0	0.399492
ENSMUSG00000005649_Cabp5	Cabp5	0.190289	0.200042	0.397195	0.203628	0.569434	0.234643	0.3468	0.125375	0.380809	0.128699	0.0597919	0.141011	0	0.277188	0.18336	0.0615181	0.110583	0.0466733	0.308162	0.199168	0.160809	0.139305	0.101221	0.178389	0.138239	0.165402	0.375729	0.404279	0.234274	0.118002	0.257268	0.061715	0	0.177296	0.157626	0.165188	0.22225	0.0657524	0.120109	0.0530996	0.099819	0.0654221	0.117434	0	0.129501	0.33291
ENSMUSG00000005656_Snx6	Snx6	57.848	50.8106	58.7352	59.7309	49.3337	50.4482	46.6447	35.8573	42.2063	43.5859	40.2997	34.6416	24.4422	31.7103	33.1881	35.2499	28.088	35.0983	31.7407	31.4188	33.0731	35.0584	35.6297	35.4101	54.3972	56.8431	56.1447	49.0975	59.0956	61.5973	56.3418	46.5331	53.156	48.9929	46.9201	50.4925	48.784	45.3034	45.7614	50.2322	47.6137	52.534	55.1942	52.8141	42.4117	47.14
ENSMUSG00000005667_Mthfd2	Mthfd2	11.9882	11.2023	10.6746	11.3353	10.5086	11.1455	4.33501	4.13738	4.3793	4.24705	5.50085	5.3584	2.58333	3.43713	3.54496	3.69109	2.32224	3.73386	6.16324	5.12858	3.69861	6.31516	4.95982	3.87995	20.5286	18.5801	18.2497	19.5851	21.2604	17.8774	9.36457	7.65266	8.01644	8.09654	9.45758	7.43346	6.72307	7.82454	6.06548	8.01804	7.58624	8.04692	12.037	7.67326	9.64784	9.78754
ENSMUSG00000005672_Kit	Kit	100.917	111.557	99.9939	104.122	103.482	90.3375	56.4707	51.2784	55.1538	51.651	47.2954	51.0458	33.517	51.557	42.4173	46.3846	32.2348	49.567	44.7862	46.9041	34.3595	45.5527	59.1636	40.405	49.1441	47.3049	48.147	55.1167	63.0783	53.1601	18.6777	16.7865	33.5722	16.725	18.127	28.7978	29.726	26.564	8.88803	10.0889	11.3794	15.1779	9.98193	13.48	37.8791	10.7863
ENSMUSG00000005674_Tomm40l	Tomm40l	12.5591	13.0027	14.1501	13.9146	12.1652	13.5506	12.6582	13.2271	17.7076	14.1139	16.8613	15.6052	10.9957	15.3008	15.5245	13.4109	13.5464	14.6087	17.4112	18.5724	17.153	18.1097	18.1691	17.1253	12.1651	12.1846	13.9557	11.5444	13.2365	12.6853	12.9149	15.8607	13.8808	13.9473	17.1287	11.6182	16.3354	15.8463	13.4522	16.5671	17.7179	15.1125	19.4354	16.3834	17.2237	19.7082
ENSMUSG00000005677_Nr1i3	Nr1i3	2.85434	3.13399	3.42581	3.05442	2.9507	3.05036	1.734	2.82094	1.84058	1.20119	3.40814	2.49119	2.38461	2.66101	1.40576	2.76831	2.26694	1.9136	2.92754	2.14106	2.78736	2.73967	2.83418	2.27445	2.97215	3.80424	2.95216	3.54867	3.10413	3.95308	2.31542	3.14746	2.36727	1.12288	3.09999	2.09238	1.55575	2.36709	3.00271	2.60188	2.6452	2.02809	2.87714	2.55775	2.46052	2.39695
ENSMUSG00000005681_Apoa2	Apoa2	0.253719	0.133361	0.198598	0	0.672967	0.351964	0.4046	0.188063	0.380809	0.171598	0.597919	0.282021	0.198717	0.166313	0.48896	0.123036	0.165874	0.560079	0.0513603	0.348544	0.428824	0.27861	0.101221	0.222986	0.552958	0.55134	0.805135	0.628879	0.585685	0.94402	0.720352	0.37029	0.860826	0.768285	0.788132	0.770877	0.277813	0.789029	0.480434	0.902693	0.549004	0.523377	0.528455	0.483899	0.453254	0.865565
ENSMUSG00000005682_Pan2	Pan2	23.5959	26.2722	24.6757	26.268	25.2104	23.171	19.8254	20.1854	22.4043	20.8063	20.389	23.4548	18.1495	26.5546	22.6144	25.407	19.2967	24.4568	21.9309	27.8337	21.6556	20.71	23.5845	23.3243	28.4082	29.1107	27.1062	30.2311	31.7441	28.5566	23.8745	24.8711	25.6634	24.7624	26.0083	25.8244	25.781	27.1558	26.6641	26.4967	25.7533	27.0848	25.542	27.3057	27.001	26.7659
ENSMUSG00000005683_Cs	Cs	262.79	288.193	291.541	289.423	276.641	269.722	298.537	300.148	299.633	310.249	299.258	314.125	175.6	224.356	226.45	237.337	198.938	243.028	223.007	219.832	225.294	224.699	235.845	232.173	322.72	316.689	348.033	313.945	332.259	358.846	349.371	337.704	355.951	353.293	329.334	324.539	260.978	249.925	231.089	246.701	239.067	247.688	252.014	238.839	232.131	255.675
ENSMUSG00000005686_Ampd3	Ampd3	12.9397	15.0698	17.5759	14.7291	16.203	14.7825	17.5712	18.9316	21.5157	18.1465	20.7478	18.8484	11.5256	18.2944	16.8691	15.8717	13.657	16.569	19.2088	21.4604	16.7777	14.7663	15.4868	16.1442	30.5509	29.7172	34.084	33.6001	35.3754	36.8168	26.6016	37.3993	34.5944	28.9584	34.8354	36.6167	27.7257	34.9145	31.8888	26.4967	35.0365	32.1877	36.2872	38.7119	29.6558	33.8236
ENSMUSG00000005687_Bcas2	Bcas2	58.5457	56.6785	59.48	60.2739	52.5432	52.5013	44.7373	46.3888	43.92	43.4143	45.2625	39.671	29.4764	39.8597	43.3341	43.1857	34.0042	40.7458	39.4447	45.4601	43.5257	43.0917	46.4604	46.381	55.6414	62.7976	58.1844	54.3531	58.2171	59.4143	40.4941	36.4118	44.8167	36.3458	38.8286	42.178	42.3387	36.6241	39.3356	37.86	35.4357	42.3935	43.5095	41.6845	42.5412	41.414
ENSMUSG00000005696_Sh2d1a	Sh2d1a	1.01488	0.800167	0.695091	1.01814	0.569434	0.527946	0.2312	0.188063	0.380809	0.514794	0.239168	0.0940071	0.0662391	0.277188	0	0.123036	0.0552913	0.186693	0.102721	0	0.214412	0.232175	0.101221	0.222986	0.967676	0.716741	0.536756	0.808559	0.76139	0.177004	1.59506	0.864009	0.591818	0.472791	0.840674	0.330376	0.500063	0.723277	0.780706	0.584095	0.449185	0.327111	0.352303	0.622156	0.647506	0.599237
ENSMUSG00000005698_Ctcf	Ctcf	76.4329	76.816	78.6446	74.5278	74.8029	68.6917	68.0885	58.2994	63.1508	62.3759	58.9548	61.1046	45.44	57.9878	59.6531	66.6241	49.6516	65.8093	70.3637	67.5678	67.7006	78.0108	72.0692	66.4051	74.0963	69.6342	65.6453	65.4034	69.4622	67.0254	57.4738	47.4588	54.1782	54.4891	50.8082	54.1266	55.7293	54.8375	53.2681	66.0028	52.1055	56.6555	63.9431	62.976	65.7219	66.7817
ENSMUSG00000005699_Pard6a	Pard6a	15.5403	17.6037	15.8878	17.8514	16.876	17.8915	16.9932	17.7406	21.1349	19.3906	18.4159	27.168	14.5064	19.4586	22.8589	19.7473	17.5273	19.7895	18.0788	15.1368	17.8498	16.5309	18.4222	20.6931	18.5241	21.833	18.7328	17.968	16.3406	21.3585	18.935	20.7979	17.4855	16.725	20.4914	18.8865	16.0576	17.0299	16.635	14.4962	15.2723	18.1873	14.0921	11.7518	11.9789	15.8465
ENSMUSG00000005705_Agrp	Agrp	1.33203	1.20025	0.79439	1.15389	1.19063	1.05589	0.693601	0.5015	0.888554	0.643493	0.538127	0.65805	0.529913	0.831564	0.79456	0.369109	0.387039	0.42006	0.462243	0.796672	0.857648	0.74296	0.607325	0.62436	1.10592	1.04755	1.12719	1.3476	1.17137	1.06202	0.720352	0.432005	0.484214	0.590988	0.73559	0.495564	0.333376	0.197257	0.660597	1.06199	0.598914	0.850487	1.11563	1.10606	1.35976	0.998729
ENSMUSG00000005716_Pvalb	Pvalb	0.12686	0	0.0992988	0.135752	0.258834	0.0586607	4.62401	3.25975	2.85607	6.77813	8.55024	3.24324	21.9251	19.6249	21.8198	22.6387	23.3882	23.8967	26.8101	21.9583	31.733	26.4215	21.0539	34.3844	0.0691197	0.330804	0.85881	0.404279	0.351411	0.826017	3.19013	2.34517	4.73454	1.41837	3.78303	4.40501	16.7243	12.493	12.191	8.07114	12.7768	24.0753	20.2574	21.4298	15.2164	22.1718
ENSMUSG00000005718_Tfap4	Tfap4	3.23492	3.93415	3.47546	4.27619	4.91784	3.98893	1.445	1.94331	1.65017	1.28699	0.95667	1.45711	0.72863	1.66313	1.528	1.23036	0.331748	1.12016	1.74625	2.14106	1.7689	1.53236	1.26526	1.82848	3.11039	3.52857	3.70362	4.13263	3.63125	2.59605	1.69797	1.54287	1.50644	1.47747	1.41864	1.48669	2.27807	2.10408	2.16195	2.28328	1.69692	1.89724	1.99639	2.97252	1.68352	3.3291
ENSMUSG00000005732_Ranbp1	Ranbp1	55.5645	52.8777	53.3731	50.6355	49.6443	47.9258	37.3388	35.3558	39.1599	39.4247	37.9679	38.2609	23.8461	33.318	34.8995	28.6059	29.6914	35.3783	31.9461	32.6138	35.0028	31.6222	32.998	35.0979	51.5633	57.3945	60.0094	50.8943	60.5013	63.5443	46.1025	38.6336	44.2249	37.5278	44.1879	44.9862	28.6703	31.4954	31.6486	29.7889	28.3486	32.3839	31.355	33.0434	31.7278	27.8978
ENSMUSG00000005763_Cd247	Cd247	1.2686	1.40029	1.04264	1.28964	1.29417	0.762589	0.462401	0.438813	0.761618	0.815091	0.597919	0.423032	0.331196	0.831564	0.36672	0.615181	0.387039	0.513406	0.873126	1.09542	0.750442	0.510785	0.354273	0.356777	3.66334	3.85938	3.00584	2.91979	3.10413	3.00906	3.39594	4.19662	3.2281	3.30953	2.67965	3.08351	1.16681	1.57806	1.50136	1.53989	1.29765	0.981332	1.29178	1.24431	1.81302	1.39822
ENSMUSG00000005774_Rfx5	Rfx5	13.6374	14.403	14.6466	14.1861	13.7699	12.3774	18.207	18.3048	17.6442	21.1495	14.2305	21.8096	11.8568	17.2411	18.7027	21.4698	14.044	15.7289	16.9489	20.3151	21.4948	19.6884	18.3716	16.8577	21.6345	21.9984	22.007	20.169	22.4903	20.2374	23.36	22.958	22.3277	26.4763	21.1745	27.0908	25.0032	24.6572	26.604	29.2048	23.0083	27.281	19.5528	26.3379	23.8282	25.0348
ENSMUSG00000005779_Psmb4	Psmb4	97.9991	96.2868	97.1142	88.3067	86.1398	87.4044	83.9835	81.9953	81.1123	88.8449	80.6593	93.9131	56.3032	76.892	77.1334	74.9905	71.3258	80.3714	84.5905	74.937	76.4915	76.3391	82.9505	80.8992	84.4643	104.479	102.091	89.211	99.625	102.898	78.7242	91.8319	89.3107	77.6559	91.3182	89.1464	86.511	76.4043	70.3836	67.8613	78.7572	78.9645	70.9891	72.3775	77.118	75.3041
ENSMUSG00000005800_Mmp8	Mmp8	0	0	0	0	0	0	0.1156	0	0	0.0428995	0	0	0	0	0.12224	0	0	0.0466733	0	0.049792	0	0	0	0	0	0	0.0536756	0	0	0	0	0	0.0538016	0.0590988	0.105084	0.0550627	0	0.131505	0.300271	0.0530996	0	0	0	0.0691285	0	0.0665819
ENSMUSG00000005802_Slc30a4	Slc30a4	112.08	96.0867	98.8023	102.221	97.3214	90.3375	114.329	104.437	90.3787	110.123	103.56	92.1739	98.3651	108.824	109.16	135.032	102.787	111.829	136.464	128.862	135.937	150.635	128.905	132.855	81.3539	80.4404	69.7246	68.3681	76.959	71.0375	88.9634	72.9471	80.7024	76.8285	74.7149	77.0326	92.1784	82.1248	82.4545	83.6849	79.0067	73.2728	98.4101	94.8442	81.521	81.696
ENSMUSG00000005803_Sqrdl	Sqrdl	1.45889	1.13357	1.73773	1.4254	1.553	0.997232	3.0056	2.63288	2.85607	3.17457	3.64731	2.44418	1.98717	2.99363	1.95584	3.87564	2.21165	3.26713	3.4925	5.27795	3.26978	3.38976	3.69456	4.19213	3.17951	2.64643	2.52275	3.05455	3.63125	2.65506	3.03577	3.39432	3.4971	4.19602	4.67625	4.68033	4.38945	5.3917	3.90353	4.08867	4.7414	5.56088	5.63685	5.53028	4.46779	6.72477
ENSMUSG00000005804_Bloc1s6	Bloc1s6	41.6734	40.5418	41.0104	40.522	36.1849	40.1239	30.923	34.917	36.1769	30.1155	32.2876	34.5476	17.4209	26.7764	27.5651	23.0078	21.1766	26.4638	24.1907	24.2487	23.2101	21.0351	23.9387	23.1459	45.7573	45.4855	49.5963	43.6622	46.9134	48.558	26.8074	28.0186	29.6985	24.0532	26.7965	27.2009	19.1135	20.3175	20.5986	18.9034	18.4665	19.4958	17.1454	18.3882	17.0942	16.9784
ENSMUSG00000005813_Metap1	Metap1	68.4408	67.6141	65.5372	61.0884	58.3411	54.3785	48.0319	43.944	43.7296	48.9484	43.7079	43.3373	24.111	36.2562	33.4937	39.1255	30.5208	36.5919	37.9553	33.8586	43.6329	39.7019	41.3993	39.736	49.0059	54.9686	51.4749	50.2654	49.7247	46.316	40.2882	38.6336	42.7723	35.873	37.988	36.892	38.2826	38.3994	35.7323	35.9484	35.0864	36.7018	43.5095	39.6797	39.8216	39.4165
ENSMUSG00000005823_Gpr108	Gpr108	9.00703	8.73516	9.13549	8.4845	9.00741	8.38848	11.1554	11.7853	13.0744	12.3122	12.7955	13.114	10.3995	15.4117	15.3411	17.3481	12.2194	13.2552	15.6135	15.7841	16.5633	17.7382	18.0679	18.9984	11.4048	11.9641	12.8285	11.4995	9.78094	13.0983	17.5972	17.8973	17.5931	19.2662	20.1762	16.1334	20.0581	24.0654	20.1782	24.7444	24.7551	24.2062	25.0135	24.4023	21.303	25.7672
ENSMUSG00000005824_Tnfsf14	Tnfsf14	0	0	0	0.067876	0	0	0	0	0	0	0	0	0	0	0	0.123036	0	0	0	0.049792	0	0	0	0	0	0	0	0	0	0	0	0	0	0	0.0525421	0	0	0.131505	0	0	0	0	0	0	0	0.0665819
ENSMUSG00000005836_Gata6	Gata6	0	0	0	0	0	0.0586607	0	0	0.0634682	0	0	0.235018	0	0.110875	0.12224	0	0	0	0	0.199168	0	0.046435	0	0	0.207359	0.220536	0.214703	0.359359	0.292842	0.118002	0.0514537	0	0.161405	0.0590988	0.0525421	0.110125	0.111125	0.197257	0	0.265498	0.149728	0.261688	0.176152	0.0691285	0.0647506	0.0665819
ENSMUSG00000005846_Rsl1d1	Rsl1d1	69.0116	51.9442	61.9624	55.7262	48.9196	53.5572	60.1699	49.962	49.5686	51.7368	46.3387	48.6957	32.2584	42.3543	47.1846	41.9553	40.0862	43.5928	38.3662	40.3813	44.5977	43.974	44.1323	42.947	47.6235	54.3621	51.8507	42.7638	50.896	51.7441	51.8653	36.7821	46.2156	42.1375	44.1879	48.2899	44.1723	38.2022	41.6176	47.0993	36.8831	41.1505	40.5736	39.9562	39.4331	37.6854
ENSMUSG00000005864_Cnga2	Cnga2	0.444009	0.466764	0.446844	0.271504	0.621201	0.410625	0.751401	0.376125	0.380809	0.257397	0.717503	0.846064	0.331196	0.554376	0.48896	0.369109	0.221165	0.28004	0.256802	0.398336	0.375221	0.46435	0.455494	0.31218	0.760317	0.55134	0.375729	0.404279	0.409979	0.649014	0.360176	0.185145	0.376611	0.177296	0.105084	0.715814	0.111125	0.26301	0.300271	0.159299	0.249547	0.327111	0.176152	0.207385	0.259003	0.532655
ENSMUSG00000005871_Apc	Apc	2347.28	1929.2	1893.18	1939.42	1874.68	1730.78	2812.55	2210.3	2367.17	2518.16	2238.13	1883.01	1265.9	1457.46	1775.35	1947.42	1214.58	1742.97	724.694	684.541	700.002	955.725	763.762	672.569	1472.11	1247.85	1238.78	1180.45	1241.3	1193.12	1382.92	1103.77	1210.7	1424.52	1116.73	1209.67	1057.58	923.756	928.739	1029.44	791.315	853.955	621.698	622.433	585.669	567.078
ENSMUSG00000005873_Reep5	Reep5	338.969	322.934	341.737	322.75	322.403	326.74	308.884	310.617	313.215	305.101	294.894	292.785	171.029	216.706	231.584	236.291	197.39	245.688	261.013	239.45	253.971	284.461	284.684	276.145	463.379	420.617	484.53	431.905	462.984	470.594	429.535	414.971	415.51	408.432	418.971	415.778	297.538	298.976	273.307	282.33	310.637	308.727	286.775	294.695	284.968	295.357
ENSMUSG00000005881_Ergic3	Ergic3	66.411	75.8825	75.2188	71.2698	66.8308	68.5744	45.6043	52.2187	53.2498	51.0933	49.2087	59.1775	34.6431	54.1071	55.1913	45.5234	40.2521	47.6067	52.7471	53.4268	52.4238	48.1067	50.9647	53.7841	75.8243	86.2295	93.3956	87.7286	80.4145	92.868	46.8743	53.5686	53.9092	49.7612	58.2692	54.6221	48.784	54.3773	47.1426	43.2762	51.3569	52.6648	44.3902	47.8369	51.671	52.7995
ENSMUSG00000005882_Uqcc1	Uqcc1	25.3719	26.8056	30.3358	29.0509	27.747	27.2186	32.079	30.1527	33.3208	32.2175	37.071	32.4324	24.7072	32.0984	31.5379	30.3899	27.148	35.005	40.0611	41.3274	39.9343	40.5378	40.9944	41.8767	33.3848	34.5139	39.1295	34.229	35.1997	38.7048	46.4627	42.8302	49.7127	44.265	51.3337	47.464	45.3946	46.9472	42.3383	38.8158	44.12	46.1226	58.7759	53.9893	52.5775	56.4615
ENSMUSG00000005883_Spo11	Spo11	0.190289	0.266722	0.79439	0.203628	0.0517667	0.293304	0.1156	0.438813	0.253873	0.815091	0.179376	0.282021	0.198717	0.332626	1.16128	0.615181	0.552913	0.513406	0.410883	1.19501	0.321618	0.232175	0.303662	0.267583	0	0.27567	0.322054	1.25776	0.995664	0.94402	0.154361	0.49372	0.32281	0.236395	0.157626	0.440501	0.166688	0.131505	0.0600543	0.318597	0.149728	0.0654221	0.411021	0	0.129501	0.0665819
ENSMUSG00000005886_Ncoa2	Ncoa2	152.168	159.767	142.047	158.626	150.9	138.733	125.484	133.65	131.379	126.082	134.711	127.568	108.765	150.79	144.977	137.247	108.482	136.566	165.432	185.674	174.156	153.468	151.781	157.472	153.999	147.208	142.992	152.773	141.736	139.066	136.815	126.454	127.833	140.478	132.196	137.491	145.463	147.811	148.574	154.042	149.679	139.676	173.216	172.199	154.689	163.925
ENSMUSG00000005891_Prl4a1	Prl4a1	0	0	0.0496494	0	0.0517667	0.0586607	0	0	0	0.0428995	0	0	0	0	0	0	0	0	0	0	0	0	0	0	0	0	0	0	0.0585685	0.0590012	0	0	0.0538016	0	0	0.0550627	0	0	0	0	0	0	0	0	0	0
ENSMUSG00000005892_Trh	Trh	2.60062	2.26714	2.78037	2.64716	2.3295	2.22911	5.31761	5.26575	5.64867	4.03256	2.03292	2.20917	0.861108	0.388063	0.79456	0.492145	0.608205	0.606753	0.308162	0.199168	0.375221	1.02157	0.657935	0.668957	0.276479	1.15781	0.483081	0.494119	0.76139	0.94402	0.463083	0.308575	0.538016	0.177296	0.420337	0.495564	3.44488	0.328762	0.180163	0.106199	0.149728	0.130844	0.234869	0.0691285	0.129501	0.133164
ENSMUSG00000005893_Nr2c2	Nr2c2	143.605	146.364	141.054	148.513	143.135	126.531	137.969	132.396	122.557	131.358	129.808	138.472	97.9014	142.641	128.658	142.476	100.796	125.038	147.969	143.6	139.689	149.614	141.709	132.944	129.392	129.013	121.951	130.178	125.337	110.981	112.015	105.965	101.47	107.028	105.925	107.317	117.793	114.146	112.962	121.651	120.581	102.386	145.032	124.293	123.026	131.033
ENSMUSG00000005897_Nr2c1	Nr2c1	10.1488	9.93541	9.38373	10.7244	10.5086	8.68178	12.4848	9.77926	11.3608	11.0252	9.80587	8.93067	6.16024	10.9212	9.35136	9.96593	7.24316	8.40119	9.29622	9.26131	10.9886	12.166	10.0209	8.51805	13.6857	12.9013	13.6873	12.4428	13.7636	13.3933	14.0983	13.2687	14.5264	17.0796	14.4491	15.5277	13.5017	15.2546	17.0554	13.328	17.1689	15.7013	15.5013	16.4526	13.1444	17.1781
ENSMUSG00000005899_Smpd4	Smpd4	57.2137	64.9469	61.5156	63.4641	61.3953	58.1328	52.7137	63.3771	65.3722	57.9573	63.2598	60.3525	53.8524	87.4806	66.8041	86.0023	65.4096	78.5978	92.7054	97.8413	78.3676	77.2678	92.617	85.3589	45.5499	58.0561	49.65	54.3082	56.2843	47.614	42.5522	43.6942	45.1933	46.3926	49.5998	41.3521	47.8394	51.7472	51.5866	48.2144	47.5138	48.4124	55.8988	53.2289	53.484	54.8635
ENSMUSG00000005907_Pex1	Pex1	37.6139	37.1411	35.6979	40.6577	38.6697	33.3193	37.9746	37.4871	35.0344	36.8507	33.1247	35.6757	24.9059	31.9875	33.3104	39.6792	26.0975	31.8312	32.1516	34.5557	37.0397	37.891	32.7449	35.3655	34.7672	36.5538	36.0164	37.4632	37.4838	31.9197	37.6641	32.0918	34.971	36.464	34.0473	37.2774	33.7821	35.046	35.432	38.0193	35.6354	35.7859	35.8762	39.4723	36.7136	36.5535
ENSMUSG00000005917_Otx1	Otx1	5.20124	5.33445	3.17756	3.86893	5.02137	4.69286	3.2946	2.006	3.99849	3.34616	3.7071	3.66628	2.05341	2.60557	3.23936	1.96858	2.37753	2.89374	3.44114	2.93773	2.89456	2.04314	3.59334	3.92455	2.76479	3.63884	2.2007	3.09947	5.03689	4.07109	1.3378	1.41944	1.23744	1.18198	1.47118	1.37657	1.778	1.64381	1.20109	2.38948	1.44738	1.63555	1.3505	1.65908	1.61877	1.19847
ENSMUSG00000005936_Kctd20	Kctd20	116.077	130.027	122.088	122.584	115.285	96.4382	96.9885	100.3	98.7565	97.1245	95.7268	97.7204	60.6088	84.8196	77.9891	87.3557	69.7776	83.2651	72.0585	68.464	72.0961	78.568	74.1443	76.0381	99.2559	97.7525	96.6161	97.3864	95.0567	89.4459	79.0329	79.674	84.1457	74.9964	81.5979	76.7023	74.7317	72.4592	68.4619	74.0208	71.4704	69.6091	66.4092	62.6995	65.5276	65.5832
ENSMUSG00000005947_Itgae	Itgae	0.888017	0.533445	0.595793	0.67876	0.258834	0.82125	0.693601	0.689563	0.634682	0.428995	0.657711	0.376028	0.397435	0.166313	0.36672	0.615181	0.608205	0.0933466	0.462243	0.099584	0.268015	0.09287	0.253052	0.0445971	0.552958	0.385938	0.644108	0.314439	0.76139	1.00302	1.23489	0.987439	1.29124	0.531889	0.630505	1.21138	0.611189	0.526019	0.540489	0.584095	0.798552	0.850487	0.880758	0.691285	0.323753	0.399492
ENSMUSG00000005949_Ctns	Ctns	13.3203	14.8698	12.7102	13.9825	15.1159	13.7853	14.7968	15.6092	14.6611	13.4705	14.8284	14.6651	10.8632	15.1899	16.5635	16.3638	11.5006	14.4687	13.9187	17.0289	15.1161	16.1594	14.2721	15.3414	12.2342	15.4926	14.3314	15.4075	14.115	13.3343	14.7158	14.3179	14.7954	13.7109	15.2372	15.1422	17.8912	17.0956	17.1155	16.2485	15.422	16.3555	15.149	15.5539	15.3459	14.1819
ENSMUSG00000005950_P2rx5	P2rx5	0.951447	1.33361	0.992988	0.543008	0.828268	0.586607	0.4046	0.877626	0.507745	0.471895	0.358751	0.376028	0.397435	0.277188	0.48896	0.123036	0.331748	0.513406	0.359522	0.547712	0.428824	0.55722	0.455494	0.445971	0.829437	1.48862	0.85881	1.16792	0.937096	1.00302	2.31542	1.41944	2.63628	2.77764	2.67965	2.64301	2.88926	3.22187	2.94266	2.38948	2.14611	4.12159	3.34688	2.28124	2.78428	2.13062
ENSMUSG00000005951_Shpk	Shpk	0.824588	1.7337	1.63843	1.49327	1.44947	1.99446	2.9478	3.25975	2.72913	3.30326	2.63084	3.9483	2.31837	2.88276	3.30048	2.95287	1.10583	3.64052	3.44114	3.78419	4.50265	4.08628	3.28968	3.1664	3.11039	3.19777	2.68378	3.27915	2.92842	3.54007	2.88141	3.39432	3.65851	2.89584	3.62541	3.19363	3.94494	3.81364	4.2038	4.51346	3.64339	4.4487	3.7579	5.32289	4.33829	5.06023
ENSMUSG00000005952_Trpv1	Trpv1	0.507438	0.400084	0.397195	0.271504	0.0517667	0.527946	0.462401	0.814938	0.444277	0.600593	0.597919	0.517039	0.397435	0.443501	0.42784	0.246072	0.165874	0.28004	0.154081	0.199168	0.214412	0.09287	0.303662	0.0891943	0.0691197	0.27567	0.268378	0.17968	0.409979	0.47201	0.102907	0.061715	0.0538016	0.0590988	0.157626	0.0550627	0.0555626	0.0657524	0	0.106199	0.0499095	0.130844	0.0587172	0	0.259003	0
ENSMUSG00000005958_Ephb3	Ephb3	16.4918	25.6053	23.9807	25.8608	31.6812	24.2269	35.836	35.4185	49.3148	40.154	50.5242	49.8238	33.4508	47.6209	42.295	37.3415	52.0291	48.0735	43.04	39.2361	38.0582	35.4299	38.717	37.0156	24.6757	30.9853	30.0047	31.4439	27.3515	32.2737	23.1027	23.5134	24.4259	27.5401	23.066	24.0073	13.6128	11.9669	9.60868	12.9032	12.2278	12.3648	9.86449	11.0606	9.8421	11.8516
ENSMUSG00000005968_Tuft1	Tuft1	1.64918	2.0671	2.13492	0.950264	1.96714	1.40786	0.751401	0.814938	0.571214	0.857991	1.01646	0.329025	0.861108	0.94244	0.73344	0.738217	0.663496	0.933466	1.38673	1.14522	1.17927	1.53236	1.9232	1.42711	3.8707	6.61608	6.11902	4.44707	4.91975	6.43114	3.85903	3.45604	3.01289	2.60035	3.15253	2.47782	2.77813	3.15612	2.88261	2.38948	3.1443	3.53279	3.17073	3.31817	3.30228	3.3291
ENSMUSG00000005973_Rcn1	Rcn1	50.617	46.6097	54.7136	52.536	42.9146	45.6967	35.3158	35.3558	36.875	35.0489	33.4835	42.8672	14.0427	23.1729	18.2138	20.424	16.4215	22.1698	22.1363	26.7881	18.9755	17.8775	21.2564	18.1956	54.259	55.6302	61.7807	59.0248	63.4883	66.6124	20.2728	21.8471	21.413	19.2662	20.3338	21.3092	12.2238	14.7285	12.3712	13.328	14.1743	14.4583	12.3893	15.3465	17.2237	17.1116
ENSMUSG00000005980_Dnase1	Dnase1	6.66013	6.06793	6.20617	5.56583	6.78144	6.68732	5.95341	5.015	5.90254	5.57694	5.2019	4.32433	3.31196	4.93395	3.11712	5.7827	3.26219	4.80735	6.36868	6.224	6.75398	6.68664	5.87081	5.17327	8.15613	6.56094	7.08518	7.50163	6.73538	6.13613	6.27735	6.29493	6.8866	6.79636	6.83048	7.3784	5.9452	6.11498	6.3057	6.69055	6.38842	6.2151	8.63143	7.60413	8.87084	7.25743
ENSMUSG00000005981_Trap1	Trap1	54.3593	54.4114	61.6149	62.6495	60.1012	53.3812	69.8803	64.9443	70.8939	70.7413	68.8205	68.7192	48.487	66.8578	62.5869	63.056	50.481	62.5422	62.4542	60.796	62.0187	62.0836	63.3642	62.213	71.6771	69.965	70.2614	69.0419	67.8223	72.9255	82.6861	84.3026	87.4814	81.4973	82.0708	81.6028	72.2314	76.9304	72.3054	70.7286	78.2082	79.8804	78.0939	72.2392	72.7797	79.7651
ENSMUSG00000005982_Naa60	Naa60	46.9381	50.8106	46.3229	49.1422	45.2959	45.3447	56.5285	57.4845	72.2268	63.4484	62.3032	70.7403	42.393	63.587	61.1811	55.3048	49.8728	61.0487	52.4389	49.5431	54.3535	45.367	50.0031	52.2678	44.5822	47.8563	46.5368	43.752	46.6205	50.2101	48.6237	55.2966	54.0706	53.0707	56.8506	59.4677	46.117	49.9061	52.9679	48.7454	51.4567	56.5247	41.2782	41.6153	42.0232	44.4101
ENSMUSG00000005983_1700037C18Rik	1700037C18Rik	6.02583	6.80142	6.70267	6.71972	6.52261	5.57277	4.73961	7.20907	6.47375	5.96304	6.69669	6.5805	4.50426	6.26445	6.60096	5.53663	4.4786	5.46077	7.13909	7.31943	6.37876	6.12942	5.92142	5.88682	9.05468	6.175	7.99767	8.04067	7.20393	7.08015	6.02008	5.98635	4.51933	6.20538	5.09659	5.67145	5.61182	5.26019	6.06548	5.73475	5.53995	5.16835	5.28455	5.66853	5.18005	7.32401
ENSMUSG00000005986_Ankrd13d	Ankrd13d	63.3664	78.283	74.8713	75.8175	73.6641	69.7476	53.6963	54.3501	70.9574	58.3863	62.2434	71.4454	39.8759	63.3098	55.0691	53.5823	47.1635	56.288	57.6777	52.0824	49.5292	46.11	52.736	48.7893	78.1053	74.7065	81.909	83.4163	73.8549	74.6956	57.3709	65.1093	63.0017	64.1222	64.837	60.0183	49.5618	57.0731	52.4274	48.0551	53.7525	51.1601	51.1427	44.9335	46.1672	55.5293
ENSMUSG00000005994_Tyrp1	Tyrp1	0.0634298	0.0666806	0.248247	0.135752	0	0.0586607	0	0	0.126936	0.171598	0.0597919	0	0.0662391	0.110875	0.06112	0.246072	0	0	0	0.049792	0.053603	0.046435	0.0506104	0.0891943	0.0691197	0.27567	0.161027	0.17968	0.0585685	0.0590012	0	0.185145	0.0538016	0	0.0525421	0.110125	0.111125	0	0.0600543	0.106199	0.0499095	0	0.0587172	0.0691285	0.0647506	0
ENSMUSG00000006005_Tpr	Tpr	304.907	240.05	295.662	279.038	253.605	253.004	248.194	202.732	237.561	222.305	221.23	190.223	141.089	186.88	204.141	214.452	157.138	212.55	186.13	181.442	209.266	228.507	218.435	205.905	281.732	252.293	245.995	241.669	263.207	232.406	267.045	214.213	220.533	247.033	224.828	224.821	197.303	200.742	214.574	255.728	206.925	212.295	227.412	221.211	214.325	220.786
ENSMUSG00000006007_Pdc	Pdc	0	0	0	0	0	0	0	0	0	0	0	0	0	0	0	0.0615181	0	0	0	0	0	0	0	0.0445971	0	0	0	0	0	0	0	0	0	0	0	0	0	0	0	0	0	0	0	0	0	0
ENSMUSG00000006010_BC003331	BC003331	43.4494	33.4737	39.7195	42.151	30.8012	36.4283	54.3321	47.0157	48.6166	47.5327	51.1221	43.9953	37.6238	47.3437	51.0963	48.0456	38.5933	51.854	46.1216	43.817	47.6531	51.4036	47.0171	50.1272	37.532	36.1679	39.1832	33.5552	41.2908	40.2389	50.6304	46.4714	47.184	46.629	46.8676	49.9418	49.7841	44.6459	50.866	57.1351	43.6209	56.1322	45.9756	53.5746	47.5917	49.0043
ENSMUSG00000006014_Prg4	Prg4	2.66405	1.60033	2.08527	2.30778	1.81184	1.6425	2.023	1.75525	1.33283	1.80178	1.67417	1.78613	0.397435	1.3305	1.58912	1.72251	1.10583	1.4002	1.95169	3.68461	2.30493	1.81097	1.36648	2.00687	2.07359	1.98482	2.03967	2.56044	2.75272	1.53403	0.97762	1.60459	1.34504	1.47747	1.47118	2.03732	1.44463	1.77532	1.50136	1.59299	1.24774	1.43929	1.40921	2.14298	2.46052	1.39822
ENSMUSG00000006019_Dhx34	Dhx34	10.7831	12.736	13.1571	12.4892	14.4429	11.3802	9.19021	10.9076	13.8995	9.69529	9.80587	13.443	10.9295	14.9682	12.5296	11.873	9.01249	12.9285	13.7646	14.3401	14.58	11.8874	12.5008	11.9074	15.4137	16.7056	13.3116	18.3273	13.5879	15.0453	11.0625	11.5407	12.0516	13.77	11.7694	12.3891	13.1128	13.9395	12.6114	10.9385	12.677	13.0844	12.3893	12.6505	11.7846	13.5827
ENSMUSG00000006021_Kptn	Kptn	19.1558	21.6045	19.3633	19.9555	20.0337	18.6541	16.473	18.7436	21.0714	17.503	20.8076	21.3866	11.0619	20.3456	18.0915	18.1478	15.5922	18.0159	17.103	16.8297	19.5115	16.6237	16.2966	18.9092	15.7593	17.3672	18.8938	21.6514	19.3276	20.3554	12.9663	13.2687	14.0422	15.543	15.2898	14.5365	15.2242	12.6245	12.6715	15.1865	14.9728	14.3274	10.7453	14.3787	10.4896	15.3138
ENSMUSG00000006024_Napa	Napa	85.2497	94.0863	103.867	102.086	93.4389	96.2622	136.986	152.331	158.417	155.382	167.417	175.135	148.309	186.991	195.156	173.358	180.581	208.303	198.559	192.147	208.462	188.433	195.306	207.51	91.5145	104.369	105.58	103.316	96.9894	107.795	127.399	150.585	139.938	133.8	150.796	139.639	187.135	163.329	161.786	154.838	159.86	165.06	139.688	136.736	156.956	158.731
ENSMUSG00000006050_Sra1	Sra1	27.2114	22.8714	27.754	27.0825	25.5728	23.2883	27.2816	24.072	28.5607	28.2708	26.1889	27.6851	21.7264	25.9448	23.7146	30.3284	23.72	26.4171	26.7074	23.6512	26.4799	23.8212	23.2808	26.7137	31.7259	29.9929	31.2392	28.9284	29.5771	31.3887	30.2548	29.1295	30.1827	30.5541	29.5812	29.6788	25.9477	27.7475	27.8652	25.1161	26.0028	28.1969	24.6025	26.4762	23.9577	26.433
ENSMUSG00000006056_Calcoco2	Calcoco2	0.0634298	0.200042	0	0.135752	0.0517667	0.0586607	0	0	0	0	0	0	0	0.0554376	0	0.0615181	0.0552913	0.0466733	0.102721	0.049792	0.053603	0.046435	0.0506104	0.0445971	0.138239	0.055134	0.161027	0	0	0.0590012	0.0514537	0.061715	0	0	0	0	0	0.131505	0	0.0530996	0	0	0.0587172	0	0	0
ENSMUSG00000006057_Atp5g1	Atp5g1	73.0711	72.8152	79.5383	69.3014	72.9911	81.4211	88.5497	101.554	106.563	100.256	106.669	105.429	63.0596	77.1137	85.3846	70.8688	69.9435	84.5253	69.3878	55.8666	67.1646	59.3439	67.8686	71.2662	79.5568	91.0262	104.077	85.8869	88.5556	111.276	117.109	125.837	130.469	112.701	138.816	118.77	97.6791	97.3136	92.1233	71.8437	90.8353	95.1892	79.8554	73.207	73.6215	83.5603
ENSMUSG00000006058_Snf8	Snf8	38.9459	39.7416	38.5279	36.0422	39.0839	33.9059	35.547	34.9796	34.3997	35.4779	34.3205	31.7274	23.8461	35.3138	32.8214	30.9436	25.3234	34.3049	35.6441	37.095	36.5573	39.0054	36.3383	36.4805	36.5643	37.3257	36.1774	33.9145	37.191	34.5157	36.2749	35.8564	34.6482	35.6366	35.9914	37.0572	34.4488	34.783	32.3092	34.1961	33.1399	37.1598	35.7001	36.8455	33.6703	35.8877
ENSMUSG00000006095_Tbcb	Tbcb	78.8433	69.8813	78.7439	78.1932	73.2499	77.6668	52.3669	49.6485	61.6276	57.6999	55.4869	59.5535	31.5298	48.7297	48.407	44.7852	37.5981	47.8868	46.7893	40.929	44.6513	43.7882	42.9682	44.4187	74.9258	79.448	87.706	74.612	77.8375	91.2749	47.6976	54.0006	54.2858	50.0567	54.7489	52.5298	39.1161	38.7939	40.3565	36.5325	38.63	44.6179	37.168	36.0851	36.7136	43.0119
ENSMUSG00000006127_Inpp5k	Inpp5k	39.8974	40.4751	40.7621	40.0468	40.7922	39.1854	39.015	46.7649	42.1429	41.1407	39.5822	49.5417	28.6815	34.7594	43.1507	37.526	31.4608	38.5988	37.339	36.6469	43.9009	37.4266	37.2493	39.4239	30.4127	34.8998	28.5018	35.2172	27.9372	28.2616	42.1406	51.1	42.2881	49.1111	45.7642	51.5937	50.8953	52.1417	56.6912	48.002	53.8024	47.7581	43.8618	43.4127	45.4549	49.4704
ENSMUSG00000006134_Crkl	Crkl	49.8558	50.4772	45.9753	49.4137	48.0913	44.4648	40.8646	42.3768	41.0639	41.2694	42.3925	42.8672	30.9999	39.9151	37.1609	43.3703	33.5065	50.1738	50.5386	43.8668	41.2743	44.9955	50.6104	42.8132	70.9859	67.9802	70.0467	67.6943	68.7008	69.6215	58.5029	59.3698	64.4543	57.2668	63.1031	63.3771	55.507	63.1881	51.5866	54.8519	64.3333	66.5997	70.1671	62.7686	58.0166	66.1824
ENSMUSG00000006143_Upk3bl	Upk3bl	0	0	0	0	0	0	0	0	0	0	0	0	0	0	0	0	0.0552913	0	0.0513603	0.049792	0	0.046435	0	0.133791	0	0	0	0	0	0	0	0.061715	0	0.0590988	0	0	0.0555626	0.0657524	0.0600543	0	0.0499095	0.0654221	0.176152	0.207385	0	0.133164
ENSMUSG00000006154_Eps8l1	Eps8l1	7.92873	9.00188	9.88023	11.3353	9.11094	10.3829	3.9304	6.33144	5.52173	6.34913	7.53378	4.60635	6.82263	6.81883	7.15104	5.53663	6.3585	10.6882	8.47446	15.5849	10.3454	10.8194	11.4886	7.58151	11.6812	10.9717	12.077	11.9487	11.2452	10.7972	11.68	12.8367	12.2668	18.7343	14.6593	9.85621	14.9463	13.0847	12.0109	12.9563	16.52	17.206	14.0921	17.0056	15.4754	15.5136
ENSMUSG00000006169_Clint1	Clint1	44.7814	46.6764	47.018	50.5676	43.6394	45.4034	54.1009	48.3948	55.1538	53.8818	48.1325	50.8578	38.0875	53.3864	51.7075	50.6909	41.3026	55.0278	55.88	53.9745	53.4958	57.7187	53.3434	55.6126	53.0148	50.3924	49.5426	50.5798	53.8244	51.9801	55.8273	51.1	51.4881	51.7115	56.7455	55.7234	53.3957	53.128	48.4037	59.3653	52.6545	54.3658	51.0253	55.1645	50.4407	54.1977
ENSMUSG00000006179_Prss16	Prss16	0.0634298	0	0	0	0	0	0.2312	0.188063	0.190405	0	0.179376	0.141011	0.463674	0.166313	0.24448	0.615181	0.387039	0.186693	0.667684	1.29459	1.07206	0.789395	0.303662	0.133791	0	0	0.0536756	0	0	0	0.205815	0.12343	0.107603	0	0	0.0550627	0.333376	0.197257	0	0	0.299457	0	0.117434	0.0691285	0.259003	0
ENSMUSG00000006191_Cdkal1	Cdkal1	19.7901	16.5368	16.0368	16.6975	15.0641	12.4361	18.6116	15.2331	15.9305	18.6613	16.9809	15.6052	10.9957	17.2411	16.2579	17.102	12.9382	14.1887	17.103	18.7716	18.9219	20.7564	18.7765	20.3363	19.7682	20.6752	19.6453	19.9894	19.269	21.4765	22.5882	18.4528	22.4891	21.4529	20.1236	20.8687	24.4475	21.7641	21.5595	25.7002	21.2614	19.8883	26.7751	28.7574	25.447	25.9669
ENSMUSG00000006204_5430419D17Rik	5430419D17Rik	0.0634298	0.0666806	0	0	0.0517667	0	0.0578001	0.0626875	0.0634682	0	0.119584	0.0470035	0	0	0	0.0615181	0	0	0	0	0.053603	0	0	0	0	0	0	0.0449199	0.0585685	0	0	0	0	0	0.0525421	0	0	0	0	0	0	0	0	0	0	0
ENSMUSG00000006205_Htra1	Htra1	19.2827	25.5387	33.563	28.1685	25.7281	22.7604	103.289	133.086	101.613	119.818	129.031	127.145	84.3886	110.321	110.016	97.3216	109.753	110.896	108.216	96.0488	82.8703	82.5614	87.7585	93.0742	28.6847	28.5594	34.2987	41.0119	37.2496	44.3689	101.57	126.269	122.13	105.905	121.057	131.269	99.4015	86.7932	90.4417	92.2871	112.646	101.339	111.093	89.7979	101.335	106.132
ENSMUSG00000006215_Zbtb17	Zbtb17	23.1519	30.473	33.1161	29.0509	30.9565	29.3304	23.409	25.3258	29.7031	28.185	29.1187	33.5605	26.7606	36.5334	39.4224	38.8794	32.1795	39.2056	42.7832	41.4767	40.3631	41.6058	42.8164	39.1563	24.4684	31.4264	26.4084	26.1434	21.9046	25.0755	20.3757	23.7603	19.5838	23.6986	24.327	20.9789	25.5032	28.7338	21.9198	27.6649	25.2043	26.6922	24.1328	19.909	25.1232	28.83
ENSMUSG00000006216_Clcnkb	Clcnkb	0.0634298	0.0666806	0.0496494	0	0.1553	0	0.0578001	0	0	0	0	0.0470035	0.0662391	0.0554376	0	0	0.0552913	0.0466733	0	0	0	0	0	0	0.0691197	0.110268	0	0.13476	0.117137	0.0590012	0	0.12343	0	0	0	0	0	0	0.0600543	0	0	0	0	0	0	0
ENSMUSG00000006218_Fam131c	Fam131c	6.78699	9.00188	8.1425	7.0591	8.85211	7.21527	1.156	1.75525	2.53873	1.15829	1.61438	1.88014	0.993587	0.94244	0.85568	1.04581	0.774078	1.21351	0.770405	0.74688	0.804045	0.510785	0.910987	0.668957	17.7638	19.5726	17.5519	18.3273	17.2191	24.4855	3.29304	5.18406	4.57314	4.13692	4.62371	5.67145	2.33363	3.15612	3.00271	2.33638	1.94647	2.74773	2.75971	1.86647	2.46052	2.9296
ENSMUSG00000006219_Fblim1	Fblim1	5.07438	9.00188	8.19215	6.5161	11.2334	5.57277	1.156	0.564188	1.14243	1.07249	0.657711	1.3631	0.264956	0.887002	0.48896	0.676699	0.442331	0.560079	0.462243	0.896256	0.375221	0.510785	0.253052	0.490568	5.87518	6.83661	7.62194	9.16366	7.96532	6.72614	1.08053	1.17258	2.63628	1.65477	1.89152	1.98226	1.11125	1.31505	1.08098	1.48679	1.0481	0.719643	0.880758	0.829541	1.48926	0.865565
ENSMUSG00000006221_Hspb7	Hspb7	1.39546	1.7337	1.48948	1.15389	1.76007	1.81848	1.3294	1.37913	0.888554	0.986689	1.01646	1.03408	1.05983	1.27507	1.8336	1.29188	0.995244	1.21351	1.12993	1.8921	1.7153	0.882265	1.01221	1.42711	1.24415	1.15781	1.23454	1.66204	1.34708	1.12102	1.13198	0.802295	0.645619	0.768285	1.15593	0.991128	1.05569	0.854782	0.780706	0.902693	1.19783	0.91591	1.3505	0.967798	0.841758	1.26506
ENSMUSG00000006235_Epor	Epor	0.951447	0.666806	0.744741	0.950264	0.621201	0.82125	0.867001	1.44181	0.952023	1.24409	0.777295	0.846064	1.58974	1.99575	1.528	2.7068	0.995244	1.86693	3.59522	4.23232	4.39545	4.22559	3.64395	3.47858	0.414718	1.21295	0.644108	0.943318	0.468548	0.885019	0.514537	0.74058	0.376611	0.827384	1.20847	0.605689	1.38906	1.57806	1.20109	2.23018	1.34756	1.96266	1.76152	1.10606	2.71953	2.53011
ENSMUSG00000006241_Ccdc159	Ccdc159	10.2756	13.8029	11.9159	14.7291	15.4265	9.855	7.91861	8.83894	8.88554	7.46452	10.045	7.47356	5.43161	10.3114	8.31232	9.41227	6.80083	9.94141	10.6829	10.2074	11.4174	9.19413	10.4764	10.2127	7.81053	8.15983	7.78297	7.59147	9.19525	7.90617	4.57938	8.14638	7.15561	6.26448	7.09319	6.71764	6.8342	8.74507	7.98722	8.54903	8.78407	8.89741	7.22222	8.29541	7.83483	8.98856
ENSMUSG00000006262_Mob1b	Mob1b	52.0759	51.6108	47.5145	53.079	51.715	45.5207	54.6211	49.7112	46.0779	47.0608	46.3387	49.5887	35.9678	39.139	42.1117	40.971	29.3044	42.7061	33.5383	41.7257	36.182	34.7798	33.8584	36.4805	44.7896	46.1471	48.6301	45.6386	53.2973	49.148	47.2345	38.325	44.7091	41.842	39.4591	56.3842	38.1159	33.7968	37.1736	39.8778	33.0401	36.7672	35.8175	38.5737	32.3106	35.0887
ENSMUSG00000006269_Atp6v1b1	Atp6v1b1	0.253719	0.266722	0.397195	0.610884	0.569434	0.469286	0.289	0.25075	0.380809	0.214498	0.239168	0.376028	0.0662391	0.388063	0.3056	0.184554	0.387039	0.326713	0.308162	0.199168	0.321618	0.232175	0.455494	0.267583	0.622077	0.496206	0.590432	0.539039	0.409979	0.413009	0.257268	0.308575	0.430413	0.650087	0.367795	0.440501	0.22225	0.394515	0.720651	0.637195	0.499095	0.130844	0.528455	0.276514	0.259003	0.266328
ENSMUSG00000006270_Vax1	Vax1	0.190289	0	0.397195	0.543008	0.362367	0.293304	0.1156	0.438813	0.190405	0.128699	0.478335	0.329025	0.264956	0.332626	0.3056	0.30759	0.276457	0.186693	0.102721	0.697088	0.321618	0.83583	0.657935	0.356777	0.0691197	0	0	0	0.117137	0	0	0.061715	0.0538016	0.0590988	0	0.0550627	0	0.0657524	0.0600543	0.106199	0	0	0.117434	0.207385	0.194252	0.133164
ENSMUSG00000006273_Atp6v1b2	Atp6v1b2	342.584	320.667	340.545	330.556	310.083	311.195	537.656	554.032	522.026	566.832	537.29	559.248	418.697	561.251	557.17	586.39	459.471	592.284	563.063	516.542	503.332	555.363	593.964	526.603	327.213	298.55	349.804	316.191	326.578	341.617	481.401	449.655	482.816	449.683	470.988	463.132	522.011	462.568	437.616	430.478	444.843	471.628	427.755	417.536	427.16	401.156
ENSMUSG00000006276_Eps15l1	Eps15l1	59.8777	66.8806	57.1464	60.5454	62.1201	58.7194	48.6099	50.8396	53.5037	48.3049	53.5137	61.4336	34.2456	58.5976	55.5581	50.7524	44.6201	53.1609	54.1338	61.8417	55.1039	49.314	51.5214	54.1409	66.5623	69.4688	68.0607	66.5713	67.5295	70.9785	61.7959	62.3938	58.8589	58.8624	60.476	68.4429	62.119	59.9005	63.9578	57.9316	61.3887	63.7866	63.7082	62.0082	57.8223	62.1209
ENSMUSG00000006281_Tep1	Tep1	4.31323	3.20067	5.85863	3.73318	5.43551	4.10625	4.27721	5.57919	4.69664	5.23374	4.60398	4.65335	3.90811	5.21114	3.9728	5.59815	3.64923	5.18073	6.52276	9.85882	7.55803	5.61864	6.02264	5.97602	9.815	8.98684	9.55426	9.52302	9.60523	8.31918	10.0849	10.2447	11.0831	10.8151	11.5067	9.25053	11.1681	11.7697	9.66874	11.3633	11.4293	9.81332	14.3857	12.7888	11.0724	12.6506
ENSMUSG00000006288_Ttc5	Ttc5	37.6773	38.9415	43.4432	43.1013	40.0157	39.8306	32.079	32.4095	33.2573	31.9173	35.8751	36.5217	21.1965	28.3841	32.2102	30.1439	25.9316	31.8779	30.3026	28.6802	28.7312	29.1612	30.5181	32.0653	39.3291	44.1072	40.6861	42.8087	42.2279	42.4809	29.7917	27.8952	29.2681	26.9491	29.7388	26.3199	32.8375	27.8133	29.0663	29.7889	31.7424	27.8044	28.7127	27.8588	29.4615	32.3588
ENSMUSG00000006289_Osgep	Osgep	17.8872	16.8702	18.8171	17.8514	19.7749	17.4809	18.0336	16.048	18.025	16.4734	17.2201	16.6863	12.2542	15.1345	13.5686	15.6256	11.1136	15.4022	15.5108	16.3318	15.7057	15.6022	15.6386	14.0035	18.8006	18.9661	19.3769	19.091	20.4404	21.2404	21.4047	17.527	19.4762	16.6659	18.9152	18.3359	18.2801	18.0162	18.797	19.1689	18.5164	17.206	16.7344	20.462	19.7489	20.5072
ENSMUSG00000006299_Aamp	Aamp	75.1643	90.8856	95.6247	84.302	89.7117	88.167	93.8673	92.2761	96.0273	98.6689	95.4877	101.34	68.9549	98.5681	98.0364	93.692	83.1029	98.1072	101.18	92.165	98.0399	96.817	106.535	102.975	92.1366	100.73	98.4411	102.552	91.9525	101.01	80.062	97.0776	88.5036	87.5254	101.827	85.6224	93.5674	104.744	90.682	89.4197	100.418	100.292	82.2041	86.9636	94.9244	104.467
ENSMUSG00000006301_Tmbim1	Tmbim1	18.5849	18.9373	19.6115	19.684	19.6714	17.2462	25.8944	25.6392	21.7696	26.3403	24.8136	21.1986	21.7927	28.3286	33.4326	29.8363	23.7753	34.1648	32.8706	41.0286	37.7901	40.3056	40.2859	35.6777	28.3391	28.5594	27.1599	32.1627	28.8743	28.9696	50.9906	54.124	52.9408	56.0848	55.4319	50.3823	66.7307	82.6508	75.3081	71.8968	78.8071	94.0116	84.6702	80.3964	70.5134	78.1006
ENSMUSG00000006304_Arpc2	Arpc2	190.099	173.236	172.78	181.908	163.997	157.68	131.611	125.312	120.082	125.009	120.78	129.448	79.9506	106.717	115.395	107.657	94.5482	114.536	106.778	100.082	103.079	102.9	110.837	109.04	106.859	109.827	106.976	102.642	109.465	109.093	87.8829	77.8226	87.6966	83.8021	83.542	83.3098	95.401	71.9332	83.3553	83.7911	69.6238	74.0578	71.8112	70.0271	82.5571	75.9034
ENSMUSG00000006307_Kmt2b	Kmt2b	45.4792	60.6127	50.692	57.6267	64.3978	51.7974	31.3854	36.7349	44.6816	36.8507	41.9739	54.7591	27.688	49.1732	42.2339	39.5561	34.8888	39.5789	45.4025	50.7381	40.0415	39.1447	41.5511	40.9848	49.9044	58.7177	51.2066	66.4366	43.575	45.49	48.0063	54.6177	46.2694	62.3493	56.7455	64.4233	48.3395	60.295	57.4119	61.861	60.8896	59.7304	44.8012	48.8738	47.2032	52.5331
ENSMUSG00000006310_Zbtb32	Zbtb32	1.58575	2.0671	0.893689	1.9684	1.34593	1.6425	2.2542	2.88363	2.66566	2.27368	1.79376	2.6792	1.65598	2.05119	2.87264	2.15313	1.9352	2.05362	2.56802	2.09126	2.35853	2.6468	2.37869	2.09607	2.07359	1.87455	1.28822	1.3476	1.28851	1.94704	1.49216	2.71546	2.31347	1.41837	2.3644	2.64301	3.27819	3.28762	2.7625	4.03557	3.04448	1.83182	2.17254	2.14298	1.23026	2.13062
ENSMUSG00000006313_Upk1a	Upk1a	0.380579	0.200042	0.695091	0.543008	0.414134	0.351964	0.2312	0.313438	0.380809	0.171598	0.298959	0.235018	0.264956	0.443501	0.6112	0.184554	0.497622	0.42006	0.308162	0.149376	0.482427	0.18574	0.151831	0.31218	0.622077	0.606474	0.161027	0.583959	0.409979	0.590012	0.360176	0.61715	0.484214	0.472791	0.630505	0.275313	0.666751	0.526019	0.180163	0.265498	0.299457	0.261688	0.469738	0.622156	0.518005	0.266328
ENSMUSG00000006315_Tmem147	Tmem147	45.9232	48.2767	50.9899	42.8976	41.3616	47.2805	42.9455	44.5082	45.1893	48.5623	45.681	48.4136	26.6281	36.866	39.6057	37.1569	35.2206	39.8123	37.8526	33.8586	34.9492	32.8295	38.3627	40.8064	45.4808	53.0389	55.8227	48.0194	53.8244	58.2342	45.6909	54.4943	58.8051	49.8203	55.7472	51.0431	43.6722	47.9335	41.7978	34.3023	41.5746	46.8422	39.869	36.6381	39.3684	41.4805
ENSMUSG00000006333_Rps9	Rps9	166.757	173.97	192.292	179.125	170.313	173.812	109.473	104.124	118.939	126.597	114.442	129.777	65.0468	89.0328	91.3744	89.1397	82.6052	94.4667	92.5513	101.675	99.7016	95.2846	102.385	108.639	139	187.235	173.963	161.307	162.118	187.919	109.03	129.416	122.775	117.37	137.135	128.847	101.568	109.018	95.6064	93.7739	98.4714	115.405	96.355	98.7154	107.421	126.506
ENSMUSG00000006335_Tfpt	Tfpt	8.75331	13.3361	12.6606	13.6431	13.6146	11.9668	9.99941	11.7226	11.932	11.111	12.3171	15.2762	10.532	11.4756	12.4685	11.873	9.51011	11.855	11.967	14.4895	12.3287	11.7481	14.5252	13.8697	10.9209	12.0743	12.1844	11.3198	12.1822	14.1013	9.15876	11.2938	11.1369	9.75131	12.3999	12.7195	10.3902	13.4135	10.3293	10.3544	11.4293	12.1685	9.04245	11.2679	11.5256	10.7863
ENSMUSG00000006342_Susd2	Susd2	1.14174	1.13357	1.83703	0.746636	1.13887	0.997232	3.5258	5.32844	3.93503	3.21746	3.46793	3.43126	4.43802	5.5992	7.08992	5.72118	3.87039	6.34757	9.34758	9.85882	10.6134	8.12613	7.54095	7.26933	14.9299	13.5078	16.5858	13.6557	17.102	18.3494	18.7806	19.1316	19.0458	14.2428	18.0219	22.4656	6.94532	14.4655	12.2511	8.92073	12.4774	15.3088	8.69015	11.4062	12.3026	12.9835
ENSMUSG00000006344_Ggt5	Ggt5	1.14174	1.86706	2.33352	1.4254	1.03533	1.11455	2.1964	2.06869	1.96751	2.74557	2.63084	2.39718	1.98717	2.93819	2.1392	2.82983	2.04578	2.14697	2.36258	1.94189	1.98331	1.67166	1.9232	2.94341	2.14271	2.09509	2.14703	3.77327	2.63558	2.41905	1.80088	2.34517	2.69008	2.77764	2.25931	2.75313	2.61144	2.82735	2.28206	3.39837	2.29584	2.81315	2.75971	2.48862	2.52527	3.59542
ENSMUSG00000006345_Ggt1	Ggt1	1.14174	1.33361	1.43983	1.35752	1.2424	1.46652	0.924801	1.12838	0.634682	1.02959	0.896878	0.893067	1.39102	1.774	0.97792	1.04581	0.663496	1.49355	1.64353	1.54355	1.50088	1.95027	1.4677	1.78389	1.38239	1.43348	2.09335	1.48236	1.58135	1.77004	0.874713	1.41944	1.45264	1.35927	1.05084	0.715814	1.55575	1.05204	2.34212	2.17708	1.74683	1.7664	2.17254	2.14298	1.68352	1.99746
ENSMUSG00000006356_Crip2	Crip2	131.363	165.101	159.871	141.861	155.559	161.024	60.6901	73.7832	91.3307	71.5135	76.713	95.1352	49.0169	70.7938	67.1709	62.0102	65.9625	72.0169	61.3242	67.6673	67.4862	50.4749	66.6539	62.6144	52.6692	62.6873	55.5006	61.9446	49.0218	54.4582	14.1498	20.3659	18.4539	18.0251	21.9101	15.7479	18.7802	19.0682	14.2929	18.638	16.0209	21.1313	12.4481	13.1344	17.0942	19.2422
ENSMUSG00000006360_Crip1	Crip1	0.380579	0.866848	2.33352	1.15389	0.672967	0.703928	0.751401	1.56719	1.07896	1.45858	2.15251	1.78613	0.72863	2.77188	2.20032	1.90706	1.54816	2.89374	2.05441	3.58502	2.19772	1.8574	1.9232	2.49744	2.69567	2.20536	1.66394	5.21071	4.56834	3.06806	1.49216	2.40688	2.15206	1.18198	1.94406	1.54175	2.2225	2.95886	2.22201	2.12398	2.94466	2.68231	2.64228	2.83427	3.82029	3.52884
ENSMUSG00000006362_Cbfa2t3	Cbfa2t3	5.07438	7.13482	5.70968	5.3622	6.16024	6.33536	5.20201	6.5195	9.07595	5.36244	7.47399	6.48649	6.62391	11.8082	9.53472	9.65834	8.51486	10.8749	14.0727	14.4397	11.5783	13.5126	12.7538	11.9966	10.7136	14.3348	9.28588	13.2963	8.72671	8.43718	2.82995	4.62862	4.30413	2.30485	5.83218	4.46007	4.16719	4.27391	4.32391	4.67276	3.79312	4.64497	3.22945	3.59468	5.30955	3.92833
ENSMUSG00000006369_Fbln1	Fbln1	11.0368	11.6691	15.1927	13.8467	12.4758	12.964	3.1212	4.63888	6.15641	4.93345	3.76689	6.20447	1.78846	6.26445	5.43968	3.0759	4.92093	7.18769	6.98501	9.31111	5.89633	3.94698	4.40311	5.70843	18.6623	21.7228	18.035	30.3659	20.3233	21.1224	5.86572	8.57838	8.76966	6.50087	7.72369	8.36952	7.2787	10.1916	6.78613	8.28353	11.4792	8.11234	7.39837	7.25849	11.3961	11.1858
ENSMUSG00000006373_Pgrmc1	Pgrmc1	246.996	202.709	238.416	223.38	194.798	219.978	210.45	248.055	242.956	205.703	204.428	220.635	134.333	218.369	233.295	199.995	168.196	217.591	202.308	189.21	201.119	196.931	234.124	203.675	258.439	239.943	283.032	243.107	268.185	286.274	184.462	169.346	179.913	161.813	177.435	195.858	143.407	143.209	141.428	143.422	122.178	156.032	124.657	141.644	150.416	136.892
ENSMUSG00000006378_Gcat	Gcat	9.64133	9.40196	10.8236	10.7923	10.4569	9.20973	5.83781	6.64488	8.25086	6.60653	6.21836	6.01645	4.76922	6.26445	5.98976	6.21333	6.02675	5.92751	9.4503	7.96672	6.27155	8.12613	8.55316	5.93142	7.32669	6.78148	7.08518	7.00751	5.97399	7.67016	5.24828	7.34408	4.25033	5.31889	5.09659	5.28601	6.33414	4.99719	4.98451	3.71697	5.93923	4.4487	6.16531	5.80679	7.57582	6.79136
ENSMUSG00000006386_Tek	Tek	14.7157	17.2703	27.5058	20.5664	13.8217	12.7294	22.7732	19.4958	21.7061	24.0237	22.123	16.5452	18.017	25.2796	19.4973	25.8991	17.1956	21.7964	17.4625	23.5516	18.5466	21.1279	17.7136	18.0618	27.0258	26.5746	25.6033	35.2621	35.7268	29.6186	29.8431	24.0688	28.0844	32.0907	26.2185	24.4478	25.8366	26.827	22.9407	30.4261	25.8032	28.0007	26.1879	28.0662	22.5332	25.9669
ENSMUSG00000006389_Mpl	Mpl	0	0	0	0	0.0517667	0.117321	0.289	0.0626875	0.126936	0.257397	0.179376	0.282021	0.72863	0.554376	0.55008	0.30759	0.663496	0.513406	0.462243	0.74688	0.375221	0.417915	0.253052	0.356777	0	0	0.107351	0.0449199	0	0	0	0.12343	0.107603	0	0.0525421	0.0550627	0.166688	0	0	0.0530996	0.099819	0.0654221	0	0.138257	0	0
ENSMUSG00000006390_Elovl1	Elovl1	5.13781	6.8681	6.30547	6.38034	6.05671	4.86884	9.07461	6.58219	7.23537	8.27961	5.32148	6.39248	5.03417	5.48832	8.61792	10.0274	7.74078	10.8282	6.98501	5.77587	8.09406	9.89066	7.99644	8.02748	7.74141	7.60849	7.67562	8.22035	7.67247	9.91221	19.0379	19.7488	17.2703	21.4529	21.4372	18.8314	24.1697	30.5091	28.8261	25.7533	32.7905	38.2065	14.9729	15.4848	14.9574	16.1128
ENSMUSG00000006392_Med8	Med8	32.0321	33.2069	28.598	34.2095	29.0929	28.5678	28.033	26.9556	27.5452	29.043	25.9497	31.7274	19.0106	25.5013	25.4259	23.746	21.066	23.5233	20.6982	26.34	22.3525	23.0318	22.6229	24.8852	28.2008	31.2058	29.4679	28.5691	28.5229	28.2616	28.7112	24.5626	25.5558	23.7577	25.588	30.4496	25.1143	26.3667	24.5021	23.4169	22.3595	24.337	21.3731	22.4667	22.4037	20.5738
ENSMUSG00000006395_Hyi	Hyi	4.37666	5.53449	4.96494	4.68344	4.24487	4.39955	3.5836	2.57019	4.50624	2.78847	3.82668	3.9953	2.64956	3.8252	4.15616	3.99868	3.26219	4.29394	4.46835	4.92941	4.87788	4.5042	4.60555	5.35166	7.39581	8.32523	8.69545	9.2535	8.31673	6.96215	4.99101	5.98635	6.24099	4.8461	5.72709	5.61639	3.94494	5.5232	5.46494	4.77896	5.58986	5.43004	4.69738	5.25376	4.59729	6.32528
ENSMUSG00000006398_Cdc20	Cdc20	2.66405	3.80079	4.17055	3.86893	2.89894	2.87437	1.5028	1.37913	2.41179	1.54438	1.73397	1.55112	0.927348	0.831564	1.16128	0.738217	0.939952	0.793446	0.821765	0.448128	1.17927	1.02157	0.455494	0.802748	4.07806	5.95447	4.93816	4.94119	5.50544	5.36911	1.90379	2.28345	2.47487	2.89584	1.73389	1.87213	1.38906	1.18354	1.26114	1.22129	0.99819	1.24302	0.763324	1.03693	0.453254	1.33164
ENSMUSG00000006403_Adamts4	Adamts4	3.55207	5.53449	4.91529	4.61557	3.98604	4.16491	28.9578	21.4391	22.7851	19.8196	20.688	10.8578	15.0363	9.81246	31.2323	21.7159	18.799	37.432	9.80982	6.82151	20.2619	27.5824	25.5076	22.031	15.8284	20.179	18.7865	14.015	16.9263	17.6414	99.9745	113.926	109.809	110.16	132.038	96.3046	105.402	137.883	127.495	121.12	142.941	201.369	58.5998	61.1096	50.6997	66.4488
ENSMUSG00000006411_Pvrl4	Pvrl4	1.14174	1.26693	1.19159	1.15389	1.0871	1.46652	1.9652	1.44181	1.77711	1.20119	1.61438	1.78613	1.98717	3.10451	2.56704	2.15313	1.9352	1.82026	4.41699	5.17837	4.18104	3.34332	4.20066	4.05834	1.45151	3.47344	3.59627	2.42568	2.81129	3.48107	4.16775	4.01147	3.55091	3.19134	4.20337	3.74426	9.89014	9.20534	8.64782	7.75254	8.98371	7.78523	10.6278	11.4062	8.80609	13.9156
ENSMUSG00000006412_Pfdn2	Pfdn2	16.9358	18.5372	14.7955	16.5617	15.4783	13.6679	17.7446	16.4868	16.3113	19.8625	15.1274	16.9213	12.3867	16.1878	17.7248	21.2853	13.3805	20.3029	20.5955	23.1533	19.9403	25.8179	23.6351	21.0052	16.6579	13.0667	14.8682	12.892	13.9979	14.5733	15.5905	13.4539	16.4095	14.8929	14.5016	15.3074	13.9462	16.1093	17.1755	18.638	15.3222	16.4864	21.2556	22.6741	21.8857	19.1756
ENSMUSG00000006418_Rnf114	Rnf114	27.8457	29.4061	30.6337	28.6437	27.5399	29.213	29.3624	35.6692	30.2108	33.0326	32.5268	33.2785	35.5042	52.4994	50.1184	49.3375	41.3579	50.5938	44.1699	40.5307	43.9545	45.8314	46.6122	46.5594	34.1451	38.6489	37.734	35.6215	36.4296	39.8848	36.8408	34.7455	34.4868	31.0269	37.7778	37.0572	39.505	41.2925	39.9361	35.9484	40.5764	41.4776	40.1626	39.818	40.2101	48.5382
ENSMUSG00000006423_C330007P06Rik	C330007P06Rik	40.1511	29.4728	41.209	38.2142	35.3567	36.6043	53.4073	46.8276	46.8395	51.9942	49.8664	41.8802	38.22	50.7809	50.4851	53.5823	41.0815	52.3674	52.028	51.0866	55.2647	63.5695	56.633	57.8425	38.707	37.877	40.9008	36.6996	41.2908	37.5248	45.2278	39.5593	50.3583	52.4207	42.8744	45.4267	52.84	56.9416	54.8896	49.8074	53.0538	53.2536	66.4679	61.5243	59.6353	63.8521
ENSMUSG00000006435_Neurl1a	Neurl1a	27.8457	32.0734	44.6348	32.852	47.4183	50.9175	53.5807	95.1597	103.263	59.7162	88.6714	121.974	90.4164	162.377	114.783	111.655	104.39	131.199	162.71	158.488	129.827	100.857	144.746	127.102	45.2734	59.9857	52.9242	65.9874	45.0392	49.7381	22.3824	34.4369	40.4588	23.8168	44.1879	38.709	49.2285	51.5499	41.6777	36.798	33.7388	43.9637	33.234	35.532	62.2254	37.2193
ENSMUSG00000006442_Srm	Srm	30.256	41.0752	41.06	38.2821	41.3098	41.8251	19.652	29.7766	35.8595	26.8551	28.8197	34.4066	19.1431	29.77	27.1984	23.0078	20.7342	27.3039	25.8856	23.2529	24.711	23.2175	28.5949	26.9813	23.7772	32.0328	33.7083	32.2076	29.5771	33.8667	28.8141	34.7455	28.7839	25.5307	32.7337	28.963	23.3363	22.6846	25.403	19.4344	24.3558	24.4679	19.7877	21.6372	19.8784	22.5713
ENSMUSG00000006445_Epha2	Epha2	2.22004	2.93395	3.22721	3.32592	3.31307	2.17045	3.3524	3.82394	3.68115	3.30326	4.00606	3.00823	1.8547	2.38382	2.4448	2.33769	2.43282	2.33366	2.7221	3.1369	1.66169	1.90384	2.02442	2.09607	2.90303	4.07991	3.11319	4.62675	3.57268	3.89408	4.27066	3.33261	3.81991	3.90052	4.20337	3.35882	3.22263	3.09036	2.58233	4.08867	2.94466	2.55146	1.99639	3.04165	2.13677	2.72986
ENSMUSG00000006456_Rbm14	Rbm14	32.7298	42.4755	33.6623	33.3271	38.9286	34.5512	21.386	25.3258	27.7991	23.2944	25.7703	26.98	18.2158	33.1517	25.7315	25.3455	20.126	24.6435	27.0155	30.174	25.9439	23.6354	27.4815	27.0705	36.1496	38.8694	33.3862	41.4162	33.0326	31.2707	23.6687	28.4506	25.0715	28.3083	25.8507	25.3839	26.5589	28.8653	25.1027	25.7533	27.1508	28.1315	29.8284	28.4809	24.5405	33.291
ENSMUSG00000006457_Actn3	Actn3	3.10806	3.00063	4.1209	3.25805	2.74364	3.98893	2.312	2.69556	1.90405	2.44527	2.33188	2.77321	1.39102	1.71857	1.528	1.10733	1.49287	1.26018	1.28401	1.39418	1.44728	0.9287	1.26526	1.33791	3.66334	4.46585	4.24038	3.81819	3.04556	5.01511	2.41832	2.53031	2.09826	2.54125	2.41694	1.762	1.88913	1.51231	1.68152	0.955792	1.19783	1.1776	1.52665	0.967798	0.906509	1.33164
ENSMUSG00000006462_A530013C23Rik	A530013C23Rik	0.697728	0.800167	0.695091	0.882388	0.414134	0.762589	0.462401	0.940313	0.507745	0.94379	0.717503	0.705053	0.331196	0.831564	1.2224	1.59947	0.442331	0.793446	0.924486	1.44397	0.964855	0.9287	1.06282	0.802748	1.24415	0.496206	0.429405	0.898398	0.937096	0.590012	0.668898	0.678865	0.807024	1.00468	0.630505	0.770877	0.889002	0.920534	1.32119	1.64609	0.598914	0.588799	0.880758	1.10606	0.647506	0.732401
ENSMUSG00000006463_Zdhhc24	Zdhhc24	13.2568	17.6704	17.6255	17.1048	15.4783	17.0703	19.4208	20.8123	21.7696	19.2619	22.8405	22.4677	17.0235	23.5056	21.2698	20.9777	19.2414	23.71	19.9792	21.0122	20.8516	17.7382	17.7643	18.82	15.0681	17.3121	18.2497	16.7551	19.0348	18.9984	20.1698	21.9088	21.682	20.921	24.327	22.3554	23.9475	19.66	22.0399	21.1336	20.1634	23.8791	15.7362	16.3834	17.4827	18.8427
ENSMUSG00000006464_Bbs1	Bbs1	50.9976	53.5445	59.6786	59.0521	54.9763	55.845	60.1121	70.8369	76.733	64.1777	68.5813	72.9965	51.6665	79.4976	69.1878	69.0233	58.7747	69.6365	67.1793	60.099	63.3588	56.8364	64.2246	60.0723	56.4017	56.7328	60.3851	61.1809	56.3429	56.0512	54.5924	54.8029	54.6086	55.9075	58.5845	51.3735	57.9518	59.5717	61.3755	52.781	61.6382	56.7864	48.6766	45.4174	48.9515	56.7278
ENSMUSG00000006469_Slc34a3	Slc34a3	0.0634298	0	0	0	0	0	0	0.0626875	0.0634682	0	0	0	0	0.0554376	0.06112	0.0615181	0	0.14002	0	0.049792	0.107206	0.09287	0.0506104	0	0.0691197	0.055134	0.0536756	0.0449199	0	0	0.0514537	0.061715	0	0	0	0.110125	0.22225	0.131505	0.240217	0.0530996	0.199638	0.196266	0.0587172	0.691285	0.0647506	0.466073
ENSMUSG00000006471_Ndor1	Ndor1	27.2748	37.7412	31.2295	34.2774	35.0461	27.1012	28.033	29.4631	33.4477	31.5312	29.7166	31.6334	19.5405	31.4886	28.2374	29.0365	25.3787	29.1241	29.1727	31.3192	28.6776	31.2508	29.354	27.6056	22.2565	28.5594	21.8997	24.5712	22.8417	22.5385	34.0109	29.87	29.8061	30.7314	33.9948	31.606	34.6711	40.3062	35.1918	34.8333	34.7869	39.4495	31.2963	29.1722	32.6343	33.8902
ENSMUSG00000006476_Nsmf	Nsmf	304.527	380.279	408.317	358.589	408.232	375.135	490.838	519.429	612.785	557.05	549.308	627.779	334.574	484.081	491.527	453.757	394.835	462.392	405.541	359.897	426.573	429.71	451.799	425.011	217.865	280.577	220.124	257.481	210.144	209.159	533.678	615.236	516.764	662.971	570.397	446.833	901.003	826.968	821.122	815.185	895.077	712.12	737.077	641.512	671.011	819.357
ENSMUSG00000006494_Pdk1	Pdk1	56.96	50.4772	62.8561	60.6811	50.7314	52.2667	78.0879	72.8429	66.1338	72.2428	73.7832	64.3948	67.7626	79.8856	73.0995	95.107	67.7319	71.8302	80.5844	87.7335	93.6445	87.1121	84.9749	84.1548	64.4196	60.5371	67.7923	65.4483	68.7594	67.6744	46.6171	37.893	47.453	41.7829	41.9286	45.9773	45.8391	40.9638	36.6932	38.6034	35.1363	34.412	29.1825	37.8133	40.0806	34.8223
ENSMUSG00000006498_Ptbp1	Ptbp1	29.6217	38.0746	40.5635	33.0556	33.0272	31.7354	19.3052	25.9526	28.7511	24.1095	25.5909	28.0611	19.0769	24.6697	23.409	23.3769	23.9411	26.2771	26.3992	25.5931	26.4799	24.5641	25.8619	27.2488	36.0114	42.4531	36.4458	43.3926	41.0565	39.4718	24.6978	28.7592	29.8061	28.1901	30.0015	27.9168	24.9476	26.7612	25.403	30.7978	26.8014	26.2997	21.6667	24.0567	24.9937	29.4292
ENSMUSG00000006517_Mvd	Mvd	51.7587	67.5474	58.338	55.3868	54.5104	54.0852	24.1026	25.89	28.7511	25.7397	21.4653	27.027	13.1816	17.352	20.5363	17.4711	15.371	17.7825	14.8945	13.9418	14.6872	17.9703	16.1447	16.1888	38.8453	41.0748	37.1435	38.8108	37.0153	38.8818	27.2705	39.4359	32.8728	34.691	37.6202	27.256	27.0034	32.0872	26.6641	28.6207	30.6943	31.2063	14.1509	14.9317	17.5474	21.173
ENSMUSG00000006519_Cyba	Cyba	0.951447	1.66701	2.28387	1.15389	1.553	1.46652	1.2138	1.56719	2.03098	2.70267	2.57105	2.72621	1.92093	2.93819	2.81152	2.0301	1.9352	2.89374	2.25985	3.0871	1.98331	1.7181	2.12564	2.27445	2.35007	3.96965	2.79113	3.77327	3.1627	3.83508	1.38925	2.59203	2.69008	1.71387	3.25761	2.42276	2.83369	2.16983	1.62147	1.69919	2.59529	2.48604	1.93767	2.00473	2.07202	3.79517
ENSMUSG00000006522_Itih3	Itih3	3.74236	3.60075	4.17055	3.46168	2.69187	3.40232	8.90121	7.96132	8.88554	9.4808	7.59357	7.47356	8.61108	10.256	11.4294	11.0733	8.18312	11.0616	15.3054	15.2861	13.2936	16.763	13.8673	13.1562	8.43261	10.1446	10.1447	8.13051	9.25382	10.5612	37.8185	40.6084	28.8377	34.691	31.9456	26.0446	107.791	96.9191	114.524	114.483	138.948	109.975	110.506	102.932	112.666	127.97
ENSMUSG00000006526_Tmem110	Tmem110	22.2639	26.0054	26.761	27.7613	27.6434	23.6403	18.5538	23.1317	22.9755	21.5356	24.5147	25.4759	17.2884	23.8936	21.0864	22.0235	17.5273	23.2433	24.4475	22.1077	26.1583	25.5393	26.9247	26.6245	24.7449	25.8027	25.818	30.3209	25.653	24.4855	20.6844	22.4025	21.5206	22.753	23.9067	24.4478	23.7252	26.827	23.9016	24.6913	25.2043	26.2343	25.1897	21.5681	25.5765	26.1001
ENSMUSG00000006527_Sfmbt1	Sfmbt1	46.4941	38.6081	37.386	41.2007	40.4298	36.1937	41.4427	36.108	34.3363	35.6495	33.4835	36.0987	27.6217	37.3095	36.8553	38.6334	25.1023	33.6514	38.3662	46.9539	44.0081	46.2493	37.9072	41.6091	43.0616	36.4987	38.5391	39.3049	39.358	33.9257	38.0757	31.5363	35.5091	38.0596	33.6795	43.1691	44.0056	42.7391	47.563	48.4268	45.5175	39.2533	52.0822	55.5101	46.75	51.3347
ENSMUSG00000006529_Itih1	Itih1	0	0	0	0	0	0.0586607	0	0	0	0	0	0	0	0	0	0	0	0	0	0	0	0	0	0	0	0	0	0	0	0	0	0	0	0	0	0	0.0555626	0.0657524	0	0	0	0	0	0	0	0
ENSMUSG00000006538_Ihh	Ihh	0.317149	0.0666806	0	0.067876	0.0517667	0.117321	0.289	0.125375	0.253873	0.257397	0.358751	0.470035	0.198717	0.277188	0.24448	0.0615181	0.165874	0.14002	0.154081	0.199168	0.268015	0.09287	0.151831	0.31218	0.345599	0.110268	0.161027	0.13476	0.117137	0.236005	0.154361	0.308575	0.430413	0.236395	0.420337	0.110125	0.166688	0	0.180163	0.212398	0.349366	0.261688	0	0	0	0.0665819
ENSMUSG00000006542_Prkag3	Prkag3	0	0	0.0992988	0	0	0	0	0	0	0	0	0	0	0	0.06112	0	0	0.0466733	0.0513603	0.049792	0.107206	0	0.0506104	0	0	0	0.107351	0.0449199	0	0	0.154361	0.061715	0.161405	0	0.105084	0.0550627	0.111125	0.131505	0.0600543	0	0.099819	0.130844	0.0587172	0.138257	0.194252	0.266328
ENSMUSG00000006546_Cryba2	Cryba2	0	0	0.0496494	0	0	0	0.1156	0.0626875	0	0.128699	0.0597919	0	0.132478	0.110875	0.12224	0.0615181	0.276457	0.14002	0.205441	0.099584	0.214412	0.18574	0.151831	0.222986	0	0	0.0536756	0	0	0.0590012	0	0	0	0	0	0	0	0.131505	0	0	0	0	0	0	0	0
ENSMUSG00000006567_Atp7b	Atp7b	5.20124	6.26798	5.01459	5.63371	6.26377	6.10071	4.79741	4.012	5.26786	3.81806	4.84314	6.34548	2.38461	3.93607	3.54496	4.12171	3.04102	4.34062	2.87618	3.68461	4.18104	4.73637	4.30188	3.30019	10.6444	9.20737	9.50059	10.646	11.0109	11.0922	8.59277	9.87439	8.98487	10.9924	9.983	12.0587	7.44539	8.08755	5.88532	6.84985	6.88751	7.00017	5.4607	5.73766	6.66931	7.45717
ENSMUSG00000006570_Defb2	Defb2	0	0	0	0	0	0	0	0	0	0	0	0	0	0	0	0	0	0	0	0	0	0	0	0	0	0	0	0	0	0	0	0.061715	0	0	0	0	0	0	0	0	0	0	0	0.0691285	0	0
ENSMUSG00000006574_Slc4a1	Slc4a1	0.697728	1.13357	2.63142	1.56115	0.776501	0.645268	0.635801	0.75225	1.52324	0.557694	0.358751	0.752057	1.25854	1.55225	2.50592	2.76831	2.70927	1.35353	0.102721	1.09542	0.160809	0.37148	0.151831	0.891943	0.622077	1.37835	1.66394	2.0214	1.75705	1.35703	0.102907	0.61715	1.23744	0.590988	0.577963	0.440501	1.44463	2.43284	2.46223	1.96468	4.84122	2.68231	0.176152	0.138257	0.323753	1.19847
ENSMUSG00000006575_Rundc3a	Rundc3a	138.214	160.1	164.24	150.549	168.76	166.479	180.741	183.048	230.58	206.046	198.987	232.856	174.673	272.919	261.655	254.623	225.478	263.797	285.05	270.968	298.247	292.912	299.057	291.799	153.93	159.503	161.081	158.747	132.072	164.377	186.314	196.686	175.447	190.357	194.826	162.27	201.192	203.635	184.547	195.3	197.891	195.808	169.634	167.775	191.144	213.661
ENSMUSG00000006576_Slc4a3	Slc4a3	166.123	229.315	228.685	201.184	250.654	222.793	169.643	205.302	239.783	202.1	229.661	272.997	164.008	269.649	228.711	241.028	186.829	222.211	226.396	238.006	217.039	200.413	208.616	202.605	234.592	247.772	247.82	269.34	211.022	240.017	200.001	219.458	185.938	214.529	219.679	194.536	167.243	196.666	184.126	183.459	175.881	183.509	156.599	154.709	142.581	179.904
ENSMUSG00000006585_Cdt1	Cdt1	1.07831	1.80038	2.58177	2.10416	2.69187	2.17045	1.0982	1.62988	1.33283	1.37279	1.25563	2.72621	0.596152	1.3305	1.2224	1.10733	0.884661	1.07349	1.79761	1.44397	1.01846	1.25375	1.21465	1.02573	2.55743	3.69398	3.64994	3.41391	3.22127	3.71708	1.59506	1.91316	2.15206	1.65477	2.20677	2.64301	1.11125	1.31505	0.660597	0.902693	0.94828	1.7664	0.939476	0.760413	0.906509	0.599237
[truncated: 31,682 more rows]

## Sheet: LookUpTool
LOOKUP AND PLOTTING TOOL FOR SCREENING THE NORMALIZED COUNTS IN THIS DATABASE.
(1) Enter up to 25 genes at one time into Column A. Use standard gene names. Entries are not sensitive to capitalization, but extra characters, including spaces after the gene name, may cause the lookup to fail.
[truncated: 87 more rows]
